# Supplementary material for: Transcriptomic and splicing changes underlying tomato responses to combined water and nutrient stress
Source: Front Plant Sci. 2022 Nov 25;13:974048. doi: 10.3389/fpls.2022.974048 (PMC9732681; doi:10.3389/fpls.2022.974048)
Supplement: Supplementary file 2 [file DataSheet_1.xlsx]

## Sheet: Sheet1
Supplementary Datasheet S1. Genotypes used in this study
Code	Name	Origin	Plant Growth Habit	Fruit type
T162	M82		Determinate	Rectangular
T247	SM 1-38 SMEC	Campania (Italy)	Indeterminate	Elongated
T249	Vesuvio Foglia Riccia	Campania (Italy)	Indeterminate	Obovoid/Hearth/Round
T250	GiaGiù	Campania (Italy)	Indeterminate	Obovoid/Hearth/Round Yellow
T263	Arsicolo (tondo piccolo)	Campania (Italy)	Determinate	Round
T265	Piennolo Giallo Visciano	Campania (Italy)	Indeterminate	Round Yellow
T270	770P	Apulia (Italy)	Determinate	Round, apex
T275	Vesuvio 2001	Campania (Italy)	Indeterminate	Obovoid/Hearth/Round
T276	Crovarese	Campania (Italy)	Indeterminate	Obovoid
T279	E103-SV, Mini Red Current USA	USA	Indeterminate	Round
