# Supplementary material for: Transcriptomic and splicing changes underlying tomato responses to combined water and nutrient stress
Source: Front Plant Sci. 2022 Nov 25;13:974048. doi: 10.3389/fpls.2022.974048 (PMC9732681; doi:10.3389/fpls.2022.974048)
Supplement: Supplementary file 3 [file DataSheet_2.xlsx]

## Sheet: Foglio1
Supplementary datasheet S2. Oligos used in this study
Name	Seq 5'-3'
EF1α_for	GGTCACCTTGGCACCAGTTG
EF1α_rev	CTCCATTGGGTCGTTTTGCT
Solyc09g098330_Inc_for	ATGTGCGTTGATGATGACTGAC
Solyc09g098330_Inc_rev	CGGAACTTGTTTCTAGCGAGC
Solyc06g076670_Inc_for	GCAAGGTAGCTGTGTGTAGC
Solyc06g076670_Inc_rev	ATGAAGGCTACAACCCTCTG
Solyc12g014280_Inc_for	CCCCTGTTGGGAATCAAGGAA
Solyc12g014280_Inc_rev	GGTGCCTCCACTTCATGTTC
Solyc01g106770_Inc_for	TTGCCAGCTGCTGTTTTCCA
Solyc01g106770_Inc_rev	CCAAATTCACAGTTCAGTCTGCT
Solyc03g121880_Inc_for	TGGTGGTGGTGGAGCTAAGA
Solyc03g121880_Inc_rev	GGGGGACCTTTCTTGTACCT
Solyc09g098330_Skip_for	GCCTCGTTTTATGGCAGCC
Solyc09g098330_Skip_rev	CCGAGGTGTGATTCACTGGC
Solyc06g076670_Skip_for	GTTGAGGAGGCTGATCGCTG
Solyc06g076670_Skip_rev	TCCTCCTGGCCTTCTCCACG
Solyc12g014280_Skip_for	CCTTTTCTAGCAAAAGTCA
Solyc12g014280_Skip_rev	CTCGGGACCTTGAACTTTGGT
Solyc01g106770_Skip_for	TCTTGGACGGAAACAAAGAA
Solyc01g106770_Skip_rev	CCAAGAGCATGAGCTAGGCA
Solyc03g121880_Skip_for	GGCTGTAGCTGCAAGGTGTT
Solyc03g121880_Skip_rev	CCGTTGCTTTTTCCATCCCA
