# Supplementary material for: Transcriptomic and splicing changes underlying tomato responses to combined water and nutrient stress
Source: Front Plant Sci. 2022 Nov 25;13:974048. doi: 10.3389/fpls.2022.974048 (PMC9732681; doi:10.3389/fpls.2022.974048)
Supplement: Supplementary file 4 [file DataSheet_3.xlsx]

## Sheet: leaves
Supplementary Datasheet S3. Differentially Expressed Genes in leaves of T250 exposed to control conditions compared to leaves of T270 exposed to control conditions
GeneID	logFC	PValue	FDR	Description						Legend
Solyc01g017720.2	1.99571	0.00762908	0.0499536	Unknown protein						Gene ID: Locus name
Solyc06g007580.1	4.06883	0.00756005	0.0496848	PDDEXK-like protein (AHRD V3.3 *** A0A2U1LF29_ARTAN)						LogFC:fold change relative to Control, taken as reference
Solyc06g150138.1	1.92417	0.00753507	0.0495818	Unknown protein						P-value: Pvalue of the statistical test
Solyc02g084840.3	1.57139	0.0075177	0.0495034	Dehydrin (AHRD V3.3 *** A0A2R4KWH2_9SOLN)						FDR:False Discovery Rate (Benjamini-Hochberg correction)
Solyc04g077280.3	2.01583	0.00711666	0.0478975	G-type lectin S-receptor-like serine/threonine-protein kinase (AHRD V3.3 *** A0A2G2X0B3_CAPBA)						Description: Gene description
Solyc04g011750.3	1.52681	0.00709983	0.0478189	histone H3.v1 (AHRD V3.3 *** XP_004236724.1)
Solyc06g068570.4	2.3456	0.0069427	0.0472249	AP2-like ethylene-responsive transcription factor (AHRD V3.3 *** A0A2G2ZC69_CAPAN)
Solyc09g091990.3	1.60684	0.00692185	0.0471504	Receptor like protein kinase S.2 (AHRD V3.3 *** A0A2G2ZTR0_CAPAN)
Solyc06g054220.2	1.52156	0.00691874	0.0471464	Unknown protein
Solyc01g104900.3	2.63476	0.0068744	0.0469995	NAC domain-containing protein (AHRD V3.3 *** A0A2U1K9C2_ARTAN)
Solyc09g089930.3	4.06341	0.00680319	0.0466846	ethylene responsive factor E.2
Solyc03g033500.4	2.02907	0.00666553	0.0461187	Cold-shock protein (AHRD V3.3 *-* A0A200RAC1_9MAGN)
Solyc02g085830.4	1.80233	0.0065893	0.0458093	Regulator of Vps4 activity in the MVB pathway protein (AHRD V3.3 *-* Q9FX63_ARATH)
Solyc07g043150.1	1.93797	0.00648112	0.045483	Glycosyltransferase (AHRD V3.3 *** Q94IF2_TOBAC)
Solyc11g012120.2	3.38688	0.00646058	0.0453559	DUF506 domain-containing protein (AHRD V3.3 *** A0A1Q3BBB3_CEPFO)
Solyc06g059970.4	3.42972	0.006447	0.045312	TPI
Solyc05g014058.1	2.61323	0.00642891	0.0452239	villin-2-like (AHRD V3.3 *-* A0A1U8EBN1_CAPAN)
Solyc03g116990.1	2.3122	0.00630886	0.0447818	Protein transport protein Sec61 subunit beta (AHRD V3.3 *-* A0A2G2Z9Z7_CAPAN)
Solyc05g051800.3	1.7606	0.00629222	0.0447206	RING/FYVE/PHD zinc finger superfamily protein (AHRD V3.3 *** A0A2U1NLT0_ARTAN)
Solyc12g035710.2	1.51594	0.00624533	0.0445717	DUF21 domain-containing protein (AHRD V3.3 *** A0A2G2Y4P4_CAPAN)
Solyc03g096545.1	4.8828	0.00624566	0.0445717	PLAT/LH2 domain-containing protein (AHRD V3.3 *** A0A2U1NEA8_ARTAN)
Solyc07g054760.1	2.13898	0.00611753	0.0439785	Wound-responsive family protein (AHRD V3.3 *** A0A2K3L288_TRIPR)
Solyc05g012820.2	4.08292	0.00609922	0.0438978	transmembrane protein (AHRD V3.3 *-* AT3G11810.1)
Solyc12g017480.3	3.98992	0.00607288	0.0437591	Plant intracellular Ras-group-related LRR protein (AHRD V3.3 *** A0A2R6R402_ACTCH)
Solyc04g079230.4	2.01038	0.00605782	0.0437064	Patatin (AHRD V3.3 *-* A0A2G2X0P8_CAPBA)
Solyc12g056760.2	2.54131	0.006024	0.043559	WD repeat protein (AHRD V3.3 *** AT1G71780.1)
Solyc01g073890.3	3.62433	0.00595371	0.0432375	Cysteine/Histidine-rich C1 domain family protein (AHRD V3.3 *-* Q9ZUW8_ARATH)
Solyc08g075490.4	1.51896	0.00591201	0.0430848	9-cis-epoxycarotenoid dioxygenase (AHRD V3.3 *** A0A193PR95_9LILI)
Solyc05g009610.1	1.69171	0.00573226	0.0422726	Alpha/beta-Hydrolases superfamily protein (AHRD V3.3 *** A0A2U1PVQ0_ARTAN)
Solyc07g008600.1	2.55524	0.0057126	0.0422152	receptor-like protein 12 (AHRD V3.3 *** A0A1U8F5D2_CAPAN)
Solyc03g026370.1	3.6922	0.00562947	0.0418743	Peptidoglycan-binding LysM domain-containing protein (AHRD V3.3 *** A0A2U1MKY7_ARTAN)
Solyc05g005570.3	1.7775	0.00560977	0.0418345	BURP domain (AHRD V3.3 *** A0A200QH65_9MAGN)
Solyc07g064650.3	1.80709	0.00560421	0.0418198	Senescence regulator S40 (AHRD V3.3 *** A0A200PYV8_9MAGN)
Solyc12g010140.2	4.01741	0.0055914	0.0417478	Unknown protein
Solyc01g073820.4	2.26772	0.00554613	0.0415314	Cysteine/Histidine-rich C1 domain family protein (AHRD V3.3 *** A0A2U1L9L8_ARTAN)
Solyc05g051720.1	3.86052	0.00552085	0.0413725	Monothiol glutaredoxin-S1 (AHRD V3.3 *** A0A2G3CHH3_CAPCH)
Solyc12g006380.2	1.84509	0.00546258	0.0410772	2-oxoglutarate-dependent dioxygenase
Solyc02g062045.1	4.92308	0.00541578	0.0408305	Retrovirus-related Pol polyprotein from transposon TNT 1-94 (AHRD V3.3 *-* A0A2K3MNN8_TRIPR)
Solyc01g108790.3	2.42081	0.00540524	0.040796	3-hydroxyisobutyryl-CoA hydrolase 1 (AHRD V3.3 *-* A0A1U8EJT2_CAPAN)
Solyc04g064590.3	2.67601	0.0054068	0.040796	MAP kinase kinase kinase 33
Solyc01g008500.4	2.35024	0.005331	0.0404542	Receptor-like protein kinase (AHRD V3.3 *** A0A2K3L8M9_TRIPR)
Solyc11g073080.3	2.27667	0.00532007	0.0403877	Methyl-CpG-binding domain-containing protein 6 (AHRD V3.3 *** A0A2G2VN72_CAPBA)
Solyc08g077740.1	2.74489	0.00522043	0.0399036	I-7 (AHRD V3.3 *** A0A0K0VHK2_SOLPN)
Solyc11g020960.2	2.07961	0.00519792	0.0398186	Proteinase inhibitor type-2 (AHRD V3.3 *** A0A2G3AT14_CAPCH)
Solyc11g008200.2	1.90388	0.00513795	0.0395222	Major facilitator superfamily (AHRD V3.3 *** A0A2U1MQP6_ARTAN)
Solyc01g110800.3	3.73045	0.00511708	0.0394373	Small auxin up-regulated RNA19
Solyc10g084600.2	2.16367	0.00512385	0.0394373	Plant protein 1589 of Uncharacterized protein function (AHRD V3.3 *-* A0A061EZD3_THECC)
Solyc11g011160.1	1.68953	0.00509462	0.0394331	HMG-Y-related protein A-like (AHRD V3.3 *** A0A2G2Y4T4_CAPAN)
Solyc05g010060.4	1.54267	0.00509613	0.0394331	Phosphate transporter PHO1-3 (AHRD V3.3 *** A0A2G3B6L2_CAPCH)
Solyc07g064720.3	1.82859	0.0050817	0.0393997	Gdsl esterase/lipase (AHRD V3.3 *** A0A2P4JQK3_QUESU)
Solyc07g063020.3	3.32281	0.00500477	0.0390149	Early nodulin-like protein 2 (AHRD V3.3 *** A0A2G2WEZ9_CAPBA)
Solyc11g044453.1	4.93743	0.00497705	0.0389214	Serine/threonine-protein phosphatase 7 long form-like protein (AHRD V3.3 *-* A0A1J3DHF8_NOCCA)
Solyc02g079580.4	2.01972	0.00498037	0.0389214	S-receptor kinase-like protein 1 (AHRD V3.3 *** Q5NJB1_SENSQ)
Solyc12g042010.1	4.28141	0.00495092	0.0388152	transcription factor IBH1-like (AHRD V3.3 *** A0A2I4G0N0_9ROSI)
Solyc01g008130.4	1.68572	0.00492947	0.0387206	Glutaredoxin-related protein (AHRD V3.3 *** A0A2U1PBW7_ARTAN)
Solyc02g031790.3	3.82862	0.00479402	0.0380241	Receptor-like protein kinase (AHRD V3.3 *** A0A2R6Q6W2_ACTCH)
Solyc08g065190.3	1.91057	0.00475046	0.037859	Fe(2+) transport protein 3, chloroplastic (AHRD V3.3 *** A0A2G2YWQ8_CAPAN)
Solyc12g010900.1	2.08307	0.00467412	0.0375546	F-box protein MAX2 (AHRD V3.3 *** A0A2G2X2R2_CAPBA)
Solyc03g113940.4	3.49622	0.00465403	0.0374745	Calmodulin binding protein-like (AHRD V3.3 *-* A0A200QLB3_9MAGN)
Solyc02g072150.3	2.49332	0.00464327	0.037406	Trehalose-6-phosphate synthase (AHRD V3.3 *** E5GC29_CUCME)
Solyc12g006230.3	1.82148	0.00459124	0.0370834	RING/U-box superfamily protein (AHRD V3.3 *** AT2G04240.2)
Solyc09g083007.1	1.92064	0.0045886	0.0370782	Endonuclease III homolog (AHRD V3.3 *** A0A2G2W158_CAPBA)
Solyc03g096760.1	1.55935	0.00452033	0.0367296	Protein RESPONSE TO LOW SULFUR 2 (AHRD V3.3 *-* LSU2_ARATH)
Solyc04g007000.2	4.41247	0.00449135	0.0366432	AP2/B3 transcription factor family protein (AHRD V3.3 *** A0A2U1MEM3_ARTAN)
Solyc10g079680.3	8.25543	0.00447592	0.0365977	bHLH transcription factor 068
Solyc05g014056.1	3.23123	0.00444942	0.0364926	Villin (AHRD V3.3 *-* A0A2P5EN25_TREOI)
Solyc12g019740.2	1.52694	0.00444173	0.0364786	Thioredoxin-like 1-1, chloroplastic (AHRD V3.3 *** A0A1U8F9B4_CAPAN)
Solyc09g063150.3	5.17123	0.00437879	0.0361538	Glutathione S-transferase (AHRD V3.3 *** A0A200PVK3_9MAGN)
Solyc09g008670.3	2.91481	0.00434284	0.0359753	threonine deaminase
Solyc04g077840.2	2.50138	0.00428398	0.0356563	F-box/kelch-repeat protein (AHRD V3.3 *-* A0A2G2ZRE5_CAPAN)
Solyc03g093410.3	1.84687	0.00421469	0.0352908	Sugar transporter protein 16
Solyc07g062480.2	3.97494	0.00414369	0.0348953	Epidermis-specific secreted glycoprotein EP1 (AHRD V3.3 *** A0A2G2Z4V8_CAPAN)
Solyc01g090460.3	1.63825	0.00414154	0.0348931	HD-ZIP
Solyc06g072460.1	2.80244	0.00411496	0.0347637	Cysteine/Histidine-rich C1 domain family protein (AHRD V3.3 *-* Q9ZUW8_ARATH)
Solyc07g062220.3	2.79381	0.00410722	0.0347269	Protein trichome birefringence-like 41 (AHRD V3.3 *** A0A2G2Z532_CAPAN)
Solyc11g006030.1	2.5991	0.00408139	0.0345993	RING-type E3 ubiquitin transferase (AHRD V3.3 *** A0A2G2VFH1_CAPBA)
Solyc07g054430.3	2.1427	0.00408432	0.0345993	folic acid binding / transferase (AHRD V3.3 *** AT2G20830.4)
Solyc02g077430.4	1.78604	0.00403174	0.0343577	Phospholipase A1-II 1 (AHRD V3.3 *** A0A2G3D5J3_CAPCH)
Solyc12g099000.3	1.74954	0.00400245	0.0342456	S-adenosylmethionine synthase (AHRD V3.3 *** A0A2G2VJM2_CAPBA)
Solyc12g088830.3	1.80237	0.00395681	0.0340158	Protein WEAK CHLOROPLAST MOVEMENT UNDER BLUE LIGHT 1 (AHRD V3.3 *** A0A1U8F3P2_CAPAN)
Solyc02g085937.1	2.62554	0.00394156	0.0339318	Complex 1 LYR protein (AHRD V3.3 *** A0A2U1NHM6_ARTAN)
Solyc04g079210.3	1.87555	0.00388281	0.0337126	Patatin (AHRD V3.3 *** A0A2G2X0P8_CAPBA)
Solyc09g014860.3	1.96966	0.00374434	0.0330774	Protein LURP-one-related 15 (AHRD V3.3 *** A0A2G2ZQX5_CAPAN)
Solyc03g113690.1	2.45832	0.00370529	0.0328732	ABC transporter G family member 23 (AHRD V3.3 *** A0A2G2WRI2_CAPBA)
Solyc03g033790.4	2.54962	0.00366269	0.0326992	P-loop containing nucleoside triphosphate hydrolases superfamily protein (AHRD V3.3 *** A0A2U1NGS8_ARTAN)
Solyc01g081060.4	1.52507	0.00366279	0.0326992	Solyc01g081060
Solyc10g080010.2	2.68351	0.0035991	0.0324268	Glycosyltransferase family 61 protein (AHRD V3.3 *** A0A2U1KMB4_ARTAN)
Solyc07g055710.3	1.88521	0.0035687	0.0322312	Heat stress transcription factor A-5 (AHRD V3.3 *** A0A2G2Z4R4_CAPAN)
Solyc01g104100.3	3.19453	0.00355754	0.0321773	11-S seed storage protein (AHRD V3.3 *** A0A2U1KM33_ARTAN)
Solyc07g063850.3	1.6964	0.00345651	0.0315245	IAA-amido synthetase 3-9
Solyc06g054270.3	2.40541	0.00338418	0.0310325	Sugar transporter protein 11
Solyc09g007010.1	4.73852	0.0031897	0.0298129	Pathogenesis-related protein 1 (AHRD V3.3 *** Q75QH2_CAPCH)
Solyc08g082790.3	1.97677	0.00317072	0.0297334	Unknown protein
Solyc07g008210.4	1.51366	0.00303766	0.0289114	Tetratricopeptide repeat (TPR)-like superfamily protein (AHRD V3.3 *-* F4K464_ARATH)
Solyc03g078370.1	1.75439	0.00299924	0.028767	Receptor-like protein kinase (AHRD V3.3 *** A0A2U1PPA0_ARTAN)
Solyc03g033795.1	2.31117	0.0029819	0.0286599	AAA-ATPase At3g50940-like (AHRD V3.3 *-* A0A2I4EX93_9ROSI)
Solyc09g090990.2	4.32542	0.00297227	0.0285969	Major allergen Pru ar 1 (AHRD V3.3 *** Q5GMN2_CAPCH)
Solyc03g121810.2	8.46288	0.00296258	0.0285333	Phospholipid-transporting ATPase (AHRD V3.3 *** A0A2G2ZVU5_CAPAN)
Solyc12g009220.2	1.84943	0.00295506	0.0285052	jasmonate ZIM-domain protein 1
Solyc03g098240.3	2.47643	0.0029504	0.0284854	glutamate decarboxylase
Solyc07g063420.3	2.95918	0.00292799	0.0283695	NAC domain-containing protein (AHRD V3.3 *** A0A2U1LQQ4_ARTAN)
Solyc12g094610.3	3.69057	0.00291087	0.0283383	RING-type E3 ubiquitin transferase (AHRD V3.3 *** A0A1U8F899_CAPAN)
Solyc05g008390.3	2.49617	0.00291945	0.0283383	RING/FYVE/PHD zinc finger superfamily protein (AHRD V3.3 *-* A0A2U1L203_ARTAN)
Solyc07g064600.3	5.37616	0.00278859	0.027521	Endoribonuclease L-PSP family protein (AHRD V3.3 *-* A0A1I9LS34_ARATH)
Solyc05g013530.4	1.84821	0.00279415	0.027521	Octicosapeptide/phox/Bem1p domain kinase superfamily protein (AHRD V3.3 *-* A0A2K3NXA6_TRIPR)
Solyc10g011925.1	4.6445	0.00278207	0.0274788	Phenylalanine ammonia-lyase (AHRD V3.3 *** A0A2G3BJ62_CAPCH)
Solyc02g089510.3	2.13812	0.00277535	0.0274417	Unknown protein
Solyc04g012050.3	2.85364	0.0027527	0.0273341	Ethylene-responsive transcription factor (AHRD V3.3 *** A0A2G2XAK1_CAPBA)
Solyc03g118820.4	8.61263	0.00274118	0.0272531	Ras-related protein RABA6a (AHRD V3.3 *** A0A1U8FCD3_CAPAN)
Solyc02g030510.1	8.49299	0.00271779	0.0271034	Calcium-transporting ATPase (AHRD V3.3 *-* A0A2G3BHE9_CAPCH)
Solyc12g009050.3	2.34072	0.00269822	0.0270303	Nuclear transcription factor Y subunit A-6 (AHRD V3.3 *** A0A2G2X3U5_CAPBA)
Solyc12g006760.1	1.92599	0.00269203	0.0270207	Unknown protein
Solyc03g114600.4	1.53607	0.00268718	0.0270012	Alternaria stem canker resistance
Solyc06g051860.3	5.02803	0.00267287	0.0269203	mycorrhiza-inducible inorganic phosphate transporter 4
Solyc04g078800.3	1.64992	0.00266646	0.0269096	Lipase (AHRD V3.3 *** A0A200QYW4_9MAGN)
Solyc01g099990.3	3.01252	0.00261544	0.0265969	F-box domain, Phloem protein 2-like protein (AHRD V3.3 *** A0A2U1KKL5_ARTAN)
Solyc06g007180.3	3.90301	0.00256728	0.0263473	asparagine synthetase 1
Solyc07g008620.1	2.35648	0.00256021	0.0263237	EIX receptor 1
Solyc04g005610.3	2.32215	0.00253236	0.0261771	NAC domain-containing protein 2 (AHRD V3.3 *** NAP2_SOLLC)
Solyc05g051480.2	2.35749	0.00250482	0.0260775	Unknown protein
Solyc01g087800.2	1.83287	0.00251043	0.0260775	Subtilisin-like protease (AHRD V3.3 *** O82777_SOLLC)
Solyc02g091380.1	1.6693	0.0025109	0.0260775	transmembrane protein (AHRD V3.3 *** AT1G49000.1)
Solyc01g109710.3	1.5756	0.0025112	0.0260775	Adenine nucleotide alpha hydrolases-like superfamily protein (AHRD V3.3 *** Q9SIJ8_ARATH)
Solyc06g054480.3	1.87093	0.00251207	0.0260775	Receptor-like cytosolic serine/threonine-protein kinase RBK2 (AHRD V3.3 *** A0A2G2ZA35_CAPAN)
Solyc04g040120.1	2.88856	0.0024891	0.0260444	Fatty acid desaturase (AHRD V3.3 *** E7CCC3_9BRAS)
Solyc05g055540.3	1.52928	0.0024703	0.0259348	Major facilitator superfamily (AHRD V3.3 *** A0A2U1MQP6_ARTAN)
Solyc06g051620.3	2.49338	0.00247193	0.0259348	Phosphoinositide phospholipase C (AHRD V3.3 *** O49951_SOLTU)
Solyc04g077860.4	1.83887	0.00242758	0.0256988	Sigma-B regulation protein RsbQ (AHRD V3.3 *** A0A2T0KZ78_9BURK)
Solyc05g041920.3	2.06274	0.00242886	0.0256988	Dicer-like 3 (AHRD V3.3 *-* B3SRQ0_PHYPA)
Solyc05g051200.1	2.75289	0.00241592	0.025635	ethylene-responsive factor 1
Solyc10g019190.2	8.59234	0.00238294	0.0254449	Katanin p60 ATPase-containing subunit A1 (AHRD V3.3 *-* A0A2I4F6V5_9ROSI)
Solyc07g005420.2	2.60672	0.00237051	0.0253707	Unknown protein
Solyc08g075560.1	5.32313	0.00234958	0.0252809	Unknown protein
Solyc05g025680.3	5.68484	0.00234986	0.0252809	Respiratory burst oxidase homolog (AHRD V3.3 *** Q84KK8_NICBE)
Solyc04g015460.4	1.53095	0.00235301	0.0252809	Protein kinase domain (AHRD V3.3 *** A0A200QIT5_9MAGN)
Solyc09g055265.1	8.62005	0.00235396	0.0252809	Unknown protein
Solyc12g057060.2	2.09097	0.00233259	0.0252118	Glycosyltransferase (AHRD V3.3 *** A0A2G3CNS7_CAPCH)
Solyc09g090900.4	1.76593	0.00232288	0.0251508	3-isopropylmalate dehydratase large subunit (AHRD V3.3 *** A0A2G3CJZ4_CAPCH)
Solyc03g111540.2	3.18578	0.00231634	0.0251093	G-type lectin S-receptor-like serine/threonine-protein kinase (AHRD V3.3 *** A0A2G2X8E7_CAPBA)
Solyc10g076410.1	1.60073	0.00224778	0.0246248	Abscisic acid receptor PYL6 (AHRD V3.3 *** A0A2G3BE77_CAPCH)
Solyc01g106605.1	5.45224	0.00223427	0.0245619	Pathogenesis-related protein 1 (AHRD V3.3 *** E2GEU2_9ROSI)
Solyc04g077850.3	1.7051	0.00218965	0.0242834	RING-type E3 ubiquitin transferase (AHRD V3.3 *-* A0A2U1KPH2_ARTAN)
Solyc09g083003.1	1.70783	0.00219256	0.0242834	Endonuclease III homolog (AHRD V3.3 *** A0A2G2ZUX5_CAPAN)
Solyc05g055650.3	2.74069	0.00216581	0.0241472	Quinoprotein alcohol dehydrogenase-like superfamily (AHRD V3.3 *** A0A2U1Q1H6_ARTAN)
Solyc05g007770.3	2.71576	0.0021617	0.0241229	NAC domain TF
Solyc10g007070.4	1.70404	0.00215299	0.0240837	Early nodulin-like protein 1 (AHRD V3.3 *-* A0A2G3BCD1_CAPCH)
Solyc06g076450.3	1.53009	0.00213492	0.0240337	Ras-related protein RABA2c (AHRD V3.3 *** A0A1U8H2Q8_CAPAN)
Solyc02g078660.4	2.45377	0.00208621	0.023679	Hydroxyproline-rich glycoprotein family protein (AHRD V3.3 *-* A0A1P8AWR9_ARATH)
Solyc03g083730.1	3.89247	0.00205919	0.023574	Plant invertase/pectin methylesterase inhibitor superfamily protein, putative (AHRD V3.3 *** A0A061G4U8_THECC)
Solyc10g076480.2	2.70038	0.00205144	0.02352	Ammonium transporter (AHRD V3.3 *** A0A2G2VSP2_CAPBA)
Solyc08g067310.1	1.78205	0.0020472	0.0235092	Non-specific serine/threonine protein kinase (AHRD V3.3 *** A0A2G2W7U9_CAPBA)
Solyc05g008240.2	2.83606	0.00202895	0.02338	myb-related protein Hv1 (AHRD V3.3 --* XP_004238850.1)
Solyc12g006730.1	3.16868	0.00201466	0.023294	Unknown protein
Solyc02g005140.3	8.74884	0.00200066	0.0231715	Unknown protein
Solyc12g036470.2	2.41182	0.00198286	0.0230556	bHLH transcription factor 071
Solyc07g022920.3	2.05827	0.00197039	0.0229889	BSD domain-containing protein (AHRD V3.3 *** A0A1Q3AM20_CEPFO)
Solyc03g116890.3	2.26157	0.00196686	0.0229821	WRKY transcription factor 39
Solyc07g043550.3	3.16256	0.00195323	0.0228782	UDP-glucose 4-epimerase (AHRD V3.3 *** A0A1Y1ITM0_KLENI)
Solyc12g013960.3	1.87019	0.001933	0.0227464	DUF688 domain-containing protein (AHRD V3.3 *** A0A1Q3CVC4_CEPFO)
Solyc06g064880.3	2.18442	0.00191643	0.0226088	Nitrilase family protein (Carbon-nitrogen hydrolase) (AHRD V3.3 *** A0A166TMM8_9PEZI)
Solyc12g005940.2	2.55541	0.0018885	0.0223931	1-aminocyclopropane-1-carboxylate oxidase 2 (AHRD V3.3 *** Q7Y257_BETPN)
Solyc10g078440.2	1.5913	0.00185452	0.0222172	Sigma factor binding protein 1, chloroplastic (AHRD V3.3 *** A0A2G3BI49_CAPCH)
Solyc12g009550.2	8.79063	0.00185116	0.0222056	Leucine-rich repeat receptor-like protein kinase PXL1 (AHRD V3.3 *-* A0A1D6GYD2_MAIZE)
Solyc08g082110.4	1.83855	0.00183098	0.0220707	WRKY transcription factor 54
Solyc02g033030.3	8.80672	0.0017987	0.0218443	Unknown protein
Solyc01g111880.4	1.92268	0.00179598	0.0218305	MAP kinase kinase kinase 11
Solyc02g078160.3	1.79025	0.00178387	0.0217549	DUF506 domain-containing protein (AHRD V3.3 *** A0A1Q3CKJ0_CEPFO)
Solyc11g032130.3	2.5827	0.0017854	0.0217549	12-oxophytodienoate reductase (AHRD V3.3 *** A0A2K3MVZ0_TRIPR)
Solyc09g092300.3	8.84178	0.0017395	0.021416	Late blight resistance protein (AHRD V3.3 *-* B7U1D8_9SOLN)
Solyc09g074280.1	2.32261	0.00171986	0.0212624	Ankyrin repeat-containing protein (AHRD V3.3 *** A0A2U1QG31_ARTAN)
Solyc11g017270.2	1.57157	0.00170272	0.0211901	leucine-rich repeat receptor-like tyrosine-protein kinase PXC3 (AHRD V3.3 *** A0A1U8GF47_CAPAN)
Solyc08g150141.1	6.41058	0.00168038	0.0210407	Unknown protein
Solyc12g005620.1	2.09253	0.00167574	0.0210107	receptor-like protein kinase (AHRD V3.3 *** A0A1U7YIF9_NICSY)
Solyc03g117420.4	1.88913	0.00164134	0.0208131	F-box/LRR-repeat protein 14-like (AHRD V3.3 *** A0A2I4G8X3_9ROSI)
Solyc06g076270.3	2.56636	0.00164541	0.0208131	Telomere repeat-binding protein 2 (AHRD V3.3 *** A0A2G3CBM6_CAPCH)
Solyc04g079350.1	1.78374	0.00162277	0.0206392	Pheromone receptor-like protein (AHRD V3.3 *** G7J5T8_MEDTR)
Solyc08g021820.3	1.87359	0.00161144	0.0205356	auxin-regulated IAA29
Solyc12g013690.2	1.54267	0.00159605	0.0204394	Monooxygenase (AHRD V3.3 *** Q8H9C4_SOLTU)
Solyc04g015120.3	4.63037	0.00152798	0.0198831	U-box domain-containing protein 35 (AHRD V3.3 *** A0A2I4F8Y4_9ROSI)
Solyc07g056200.3	2.80226	0.00152423	0.0198621	Heavy metal-associated isoprenylated plant protein (AHRD V3.3 *** A0A2R6QEC1_ACTCH)
Solyc06g007430.3	1.80205	0.00151554	0.0198044	Non-specific serine/threonine protein kinase (AHRD V3.3 *** A0A2G2WHP7_CAPBA)
Solyc10g086380.1	3.06345	0.00150887	0.019745	Transcription factor GRAS (AHRD V3.3 *** A0A200PU13_9MAGN)
Solyc06g068270.3	2.65645	0.00150161	0.0196917	2-oxoglutarate (2OG) and Fe(II)-dependent oxygenase superfamily protein (AHRD V3.3 *** Q9XIA5_ARATH)
Solyc04g054950.3	2.39168	0.00143454	0.0191228	NAD(P)-binding Rossmann-fold superfamily protein (AHRD V3.3 *** F4IKL5_ARATH),Pfam:PF13561
Solyc10g055820.3	5.29587	0.00143181	0.0191102	Chitinase (AHRD V3.3 *** B9VRK7_CAPAN)
Solyc02g150146.1	1.54189	0.00142213	0.0191036	Receptor-like protein kinase (AHRD V3.3 *-* A0A2K3LZH3_TRIPR)
Solyc04g077755.1	1.82137	0.00142754	0.0191036	NADH dehydrogenase [ubiquinone] iron-sulfur protein 4, mitochondrial-like (AHRD V3.3 *-* A0A2I4GIJ5_9ROSI)
Solyc08g079860.2	1.9083	0.00142848	0.0191036	Subtilisin-like protease (AHRD V3.3 *** Q9LWA3_SOLLC)
Solyc02g087280.3	1.51806	0.00141317	0.0190429	Protein NRT1/ PTR FAMILY 5.9 (AHRD V3.3 *** A0A2G3D9C8_CAPCH)
Solyc12g049030.1	3.05312	0.00137174	0.018744	Fatty acid desaturase (AHRD V3.3 *** A0A200QRI1_9MAGN)
Solyc01g087760.2	2.86425	0.00137359	0.018744	Subtilisin-like protease (AHRD V3.3 *-* O82777_SOLLC)
Solyc09g092110.4	2.37158	0.00127539	0.0180784	Light-regulated protein (AHRD V3.3 *** A0A2G3CRI7_CAPCH)
Solyc02g092920.4	1.80601	0.00127077	0.0180464	Heavy metal atpase 1 (AHRD V3.3 *** A0A2U1LYE0_ARTAN)
Solyc12g009730.3	2.37996	0.0012503	0.0179036	receptor-like protein 12 (AHRD V3.3 *** A0A1S4DP57_TOBAC)
Solyc09g083200.4	2.47241	0.00124005	0.0178255	Protein kinase-like domain-containing protein (AHRD V3.3 *** A0A2U1MF72_ARTAN)
Solyc05g012590.4	2.51693	0.00121467	0.017664	Ankyrin repeat (AHRD V3.3 *** A0A200PR78_9MAGN)
Solyc04g074070.2	4.04422	0.00120889	0.0176338	Sugar transporter protein 4
Solyc12g006750.1	4.03785	0.00119566	0.0174821	Unknown protein
Solyc01g005040.3	3.70577	0.00118457	0.0173781	CASP-like protein (AHRD V3.3 *** A0A2G3CF58_CAPCH)
Solyc03g083470.3	2.11473	0.00118147	0.0173592	Receptor-like protein kinase (AHRD V3.3 *** A0A2K3NJB3_TRIPR)
Solyc11g010330.3	1.51128	0.00116604	0.017259	RING/U-box superfamily protein (AHRD V3.3 *-* F4JJ02_ARATH)
Solyc01g014530.2	6.1125	0.00114874	0.0171196	G-type lectin S-receptor-like serine/threonine-protein kinase (AHRD V3.3 *-* A0A2K3PIJ6_TRIPR)
Solyc09g091000.4	3.47329	0.00114752	0.0171151	Pathogenesis-related protein STH-2 (AHRD V3.3 *** PRS2_SOLTU)
Solyc09g014940.3	1.61348	0.00114634	0.0171113	wound-induced protein 1-like (AHRD V3.3 *** A0A2I4HKI2_9ROSI)
Solyc01g096740.4	2.35417	0.0011351	0.0170531	Protein ZINC INDUCED FACILITATOR-LIKE 1 (AHRD V3.3 *** A0A1J3IH30_NOCCA)
Solyc02g076980.5.1	2.80723	0.00111355	0.0168271	Cysteine protease-like protein (AHRD V3.3 *** Q9SG15_ARATH)
Solyc12g008660.1	2.12535	0.00110418	0.0167513	Zinc finger transcription factor 73
Solyc04g057940.4	2.04986	0.00109373	0.0166471	RING-type E3 ubiquitin transferase (AHRD V3.3 *** A0A2G2WYB6_CAPBA)
Solyc02g092970.3	4.58349	0.00108982	0.0166012	ADP-ribosylation factor (AHRD V3.3 *** A0A2U1LV56_ARTAN)
Solyc06g083470.4	2.04617	0.00106229	0.0163923	NAD(P)-binding Rossmann-fold superfamily protein (AHRD V3.3 *** F4IKL5_ARATH),Pfam:PF13561
Solyc12g100240.1	4.93515	0.00105872	0.0163692	Fatty acid desaturase (AHRD V3.3 *-* A0A200QRI1_9MAGN)
Solyc04g011770.2	9.22559	0.0010562	0.0163575	Unknown protein
Solyc02g070020.1	3.25232	0.00104388	0.0162133	UDP-Glycosyltransferase superfamily protein (AHRD V3.3 *** A0A2U1N3R1_ARTAN)
Solyc06g063210.3	3.01676	0.00104427	0.0162133	glutamate receptor-like 2.5
Solyc03g096770.1	1.91296	0.00104046	0.0162084	Protein RESPONSE TO LOW SULFUR 2 (AHRD V3.3 *-* LSU2_ARATH)
Solyc02g089210.4	4.28584	0.00103556	0.0161858	MADS box transcription factor (AHRD V3.3 *** Q689E7_GENTR)
Solyc03g116700.4	2.07864	0.00103655	0.0161858	Umecyanin (AHRD V3.3 *** A0A2G3B789_CAPCH)
Solyc10g009110.1	1.61908	0.00103768	0.0161858	ethylene response factor F.5
Solyc12g008960.2	1.91021	0.00103815	0.0161858	Calmodulin-binding protein (AHRD V3.3 *** A0A2U1QIJ0_ARTAN)
Solyc09g010650.1	2.01925	0.00102397	0.0160863	RING/U-box superfamily protein (AHRD V3.3 *-* A0A2U1QK74_ARTAN)
Solyc02g082850.3	1.56784	0.00100613	0.0159003	Serine acetyltransferase 2 (AHRD V3.3 *** A0A2G3D7B8_CAPCH)
Solyc01g098400.3	2.05624	0.00099548	0.0158398	Histidine phosphotransfer protein (AHRD V3.3 *** A0A0A1WCB7_NICAT)
Solyc06g063060.3	3.48891	0.000990832	0.0158325	Dormancy/auxin associated protein (AHRD V3.3 *-* A0A2K3JP12_TRIPR)
Solyc03g006700.3	3.49481	0.00099246	0.0158325	Peroxidase (AHRD V3.3 *** K4BE93_SOLLC)
Solyc02g150128.1	2.71238	0.000983035	0.0157877	Lrr receptor-like serinethreonine-protein kinase fls2 (AHRD V3.3 *** A0A314LAY5_NICAT)
Solyc07g006420.1	2.81036	0.000980028	0.0157761	transmembrane protein (AHRD V3.3 *** AT2G18680.1)
Solyc05g008820.4	2.416	0.000949791	0.0155116	Lipid phosphate phosphatase (AHRD V3.3 *** A0A2P5ENE9_TREOI)
Solyc03g115040.4	2.89689	0.000945496	0.0154686	Eukaryotic aspartyl protease family protein (AHRD V3.3 *** A0A2U1KXX4_ARTAN)
Solyc05g009650.4	2.17038	0.000938747	0.0154308	Unknown protein
Solyc12g045035.1	2.51626	0.000929037	0.0153618	Fatty acid desaturase (AHRD V3.3 *** A0A200QRI1_9MAGN)
Solyc03g080190.3	1.80561	0.000919204	0.0152399	2-oxoglutarate (2OG) and Fe(II)-dependent oxygenase superfamily protein (AHRD V3.3 *** A0A2U1QGX7_ARTAN)
Solyc01g057680.4	9.46375	0.000893232	0.0149832	Unknown protein
Solyc05g008250.2	5.1969	0.000884268	0.0148732	R2R3MYB transcription factor 76
Solyc03g120260.4	2.02486	0.000876229	0.014824	Coatomer subunit beta' (AHRD V3.3 *-* A0A1Q3BXD5_CEPFO)
Solyc01g109140.3	6.15272	0.000865261	0.0147397	divinyl ether synthase
Solyc01g109800.2	2.04968	0.000848957	0.0146336	DUF4408 domain-containing protein (AHRD V3.3 *-* A0A1Q3AR87_CEPFO)
Solyc03g112700.1	1.50784	0.000849994	0.0146336	Herbivore elicitor-regulated 1 (AHRD V3.3 *** S5ZR43_NICAT)
Solyc05g041540.4	2.6822	0.00085121	0.0146336	Carboxypeptidase (AHRD V3.3 *** A0A2G3BBI5_CAPCH)
Solyc01g080570.4	6.59443	0.000853457	0.0146336	Inosine-uridine preferring nucleoside hydrolase family protein (AHRD V3.3 *** A0A2U1LEG5_ARTAN)
Solyc07g007170.3	1.51196	0.000830114	0.0145145	RING/U-box superfamily protein (AHRD V3.3 *** AT2G15580.2)
Solyc04g074050.4	2.33461	0.000822186	0.0144137	Receptor protein kinase, putative (AHRD V3.3 *** A0A061FG24_THECC)
Solyc10g048140.2	9.54387	0.000822668	0.0144137	Zinc finger protein (AHRD V3.3 *-* A0A200QFH3_9MAGN)
Solyc01g106500.4	2.86789	0.000809749	0.014264	Receptor-like protein kinase (AHRD V3.3 *** A0A2R6Q659_ACTCH)
Solyc02g068820.3	1.54697	0.000806699	0.0142432	Receptor-like protein kinase (AHRD V3.3 *** A0A2R6Q6W2_ACTCH)
Solyc03g006020.3	1.87428	0.0007984	0.0141991	Ubiquitin domain-containing protein (AHRD V3.3 *** A0A2U1N283_ARTAN)
Solyc09g008250.4	3.63298	0.000792828	0.0141961	blind-like1
Solyc01g107780.4	2.23978	0.00079306	0.0141961	Glycosyltransferase (AHRD V3.3 *** A0A1Q3DDW3_CEPFO)
Solyc02g082920.4	2.68144	0.000769052	0.0140117	acidic extracellular 26 kD chitinase
Solyc01g010430.4	1.7094	0.000765657	0.0139798	Actin cross-linking protein, putative (DUF569) (AHRD V3.3 *** Q8GXC9_ARATH)
Solyc11g007140.2	2.55567	0.000762681	0.0139667	Major facilitator superfamily (AHRD V3.3 *** A0A200Q6B3_9MAGN)
Solyc10g078220.2	4.3659	0.000747346	0.0138636	Cytochrome P450 (AHRD V3.3 *** A0A2U1MC34_ARTAN)
Solyc10g045155.1	9.48352	0.000743009	0.0137969	Unknown protein
Solyc10g080670.2	2.14942	0.000738853	0.0137718	Transmembrane protein, putative (AHRD V3.3 *** A2Q5V9_MEDTR)
Solyc12g010570.1	1.65263	0.00073974	0.0137718	Tetraspanin (AHRD V3.3 *** A0A200Q8V3_9MAGN)
Solyc05g052680.1	4.21165	0.000740357	0.0137718	HXXXD-type acyl-transferase family protein (AHRD V3.3 *** V5PZN5_9CARY)
Solyc12g010410.3	6.2895	0.000719313	0.0135765	Homeobox protein knotted-1-like 3 (AHRD V3.3 *** A0A1U8H944_CAPAN)
Solyc11g011180.3	2.62586	0.000715463	0.013544	Lrr receptor-like serinethreonine-protein kinase gso1 (AHRD V3.3 *** A0A1J6IBH9_NICAT)
Solyc03g096780.1	1.5442	0.000709031	0.0134897	Protein RESPONSE TO LOW SULFUR 2 (AHRD V3.3 *-* LSU2_ARATH)
Solyc03g114160.1	1.65944	0.00070497	0.0134463	RING-type E3 ubiquitin transferase (AHRD V3.3 *** A0A2G2VA42_CAPBA)
Solyc11g011060.3	1.67802	0.000705297	0.0134463	hypothetical protein (AHRD V3.3 *-* AT5G16610.2)
Solyc02g089720.3	1.98237	0.000699358	0.0134328	Beta-glucan-binding protein 1 (AHRD V3.3 *** A0EJF0_MEDTR)
Solyc03g111410.3	1.5307	0.000689889	0.0133722	B3 domain-containing protein (AHRD V3.3 *-* A0A1Q3B6Y6_CEPFO)
Solyc09g089680.4	3.49533	0.000689101	0.0133709	2-oxoglutarate (2OG) and Fe(II)-dependent oxygenase superfamily protein (AHRD V3.3 *** A0A2U1QA13_ARTAN)
Solyc02g071560.4	4.82903	0.000683874	0.013324	Subtilisin-like protease (AHRD V3.3 *** A0A2I0VHD6_9ASPA)
Solyc09g075910.1	2.34078	0.000684186	0.013324	Receptor-like protein kinase (AHRD V3.3 *** A0A2U1PPA0_ARTAN)
Solyc08g068870.3	1.65531	0.000678959	0.0133023	Eukaryotic aspartyl protease family protein, expressed (AHRD V3.3 *** Q2R8V2_ORYSJ)
Solyc10g150115.1	9.62256	0.000672964	0.0132724	Plant transposase (Ptta/En/Spm family) (AHRD V3.3 *-* F4I6H5_ARATH)
Solyc08g007800.3	3.20969	0.000675132	0.0132724	SPX domain-containing protein (AHRD V3.3 *** D7MDY2_ARALL)
Solyc02g063355.1	2.7162	0.000668897	0.0132553	Calcium-dependent lipid-binding (CaLB domain) family protein (AHRD V3.3 *** A0A2U1LMA8_ARTAN)
Solyc02g063020.3	2.26587	0.0006704	0.0132553	Major facilitator superfamily protein (AHRD V3.3 *** A0A2U1P386_ARTAN)
Solyc11g005630.1	1.6079	0.00067101	0.0132553	G-type lectin S-receptor-like serine/threonine-protein kinase LECRK3 (AHRD V3.3 *** A0A2I4HSV3_9ROSI)
Solyc03g123600.4	1.80163	0.000667517	0.0132427	Alanine aminotransferase (AHRD V3.3 *** Q9S768_ORYSA)
Solyc04g150119.1	6.12007	0.000662442	0.0131926	alpha/beta-Hydrolases superfamily protein (AHRD V3.3 --* AT4G17470.4)
Solyc11g068620.2	2.90129	0.000653027	0.0131866	NAC domain (AHRD V3.3 *** A0A200Q6H1_9MAGN)
Solyc12g056360.1	2.54789	0.000655693	0.0131866	Pathogenesis-related thaumatin family protein (AHRD V3.3 *** A0A2K3LJG6_TRIPR)
Solyc05g051900.3	1.93391	0.000657316	0.0131866	Major facilitator superfamily (AHRD V3.3 *** A0A200QUR2_9MAGN)
Solyc02g085580.4	1.72327	0.00065757	0.0131866	Protein indeterminate-domain 1 (AHRD V3.3 *** A0A2G3D7R8_CAPCH)
Solyc06g084820.2	1.74512	0.000658125	0.0131866	Cytochrome P450 (AHRD V3.3 *** A0A200PMP4_9MAGN)
Solyc04g064530.1	1.61019	0.00064571	0.013104	polyadenylate-binding protein 1-B-binding protein (AHRD V3.3 *** AT4G19950.1)
Solyc08g066020.3	1.79646	0.000637074	0.0130749	Long chain base biosynthesis protein 1 (AHRD V3.3 *** A0A1U8GFH6_CAPAN)
Solyc01g058597.1	9.60166	0.000625078	0.0129738	Prefoldin subunit 3 (AHRD V3.3 *-* A0A2G2ZJK0_CAPAN)
Solyc03g115370.3	1.91179	0.000618336	0.0128865	Diacylglycerol kinase (AHRD V3.3 *** A0A1U8G5K6_CAPAN)
Solyc12g007060.1	1.60927	0.000592586	0.0126045	serine-rich protein-like protein (AHRD V3.3 --* AT5G55980.1)
Solyc02g071830.3	1.55624	0.000588763	0.0125664	plant/protein (DUF810) (AHRD V3.3 *-* AT5G06970.1)
Solyc03g098730.1	2.27778	0.000585824	0.0125443	Kunitz-type protease inhibitor (AHRD V3.3 *** J9XUY3_TOBAC)
Solyc06g076020.3	1.88782	0.0005863	0.0125443	heat shock protein 70 kD
Solyc08g006740.3	2.8256	0.000586466	0.0125443	aromatic amino acid decarboxylase 2
Solyc06g082590.1	1.92173	0.0005747	0.0124529	DNA-binding protein Pti6
Solyc12g088250.2	2.59977	0.00057808	0.0124529	Serine carboxypeptidase (AHRD V3.3 *** A0A2K3MSK4_TRIPR)
Solyc12g006740.1	3.94492	0.000570201	0.0124273	Unknown protein
Solyc02g068300.3	1.97058	0.000563106	0.012389	Lectin-receptor kinase (AHRD V3.3 *** A0A2U1KV35_ARTAN)
Solyc02g005070.3	9.87116	0.000554239	0.0122084	Long chain base biosynthesis protein 2d (AHRD V3.3 *-* A0A2G2X885_CAPBA)
Solyc12g049400.2	2.09959	0.000539113	0.0120322	Tify (AHRD V3.3 *** A0A200Q172_9MAGN)
Solyc01g087820.2	1.79349	0.000537626	0.0120279	Subtilisin-like protease (AHRD V3.3 *** O82777_SOLLC)
Solyc12g100010.1	2.00568	0.000529279	0.0119775	receptor-like protein 12 (AHRD V3.3 *** A0A1U8ETX1_CAPAN)
Solyc01g009700.3	2.07025	0.000519238	0.011874	NL0E (AHRD V3.3 *** Q9ZS81_SOLLC)
Solyc06g074420.1	6.17564	0.000498963	0.0117113	Cytochrome P450 (AHRD V3.3 *** A0A200Q6A4_9MAGN)
Solyc01g009430.3	1.65234	0.000505639	0.0117113	hypothetical protein (AHRD V3.3 *** AT2G27830.1)
Solyc01g009690.3	1.93235	0.000506513	0.0117113	SC0A (AHRD V3.3 *** Q9ZS79_SOLLC)
Solyc07g032140.3	9.81894	0.000508256	0.0117113	Zinc finger BED domain-containing protein RICESLEEPER 2 (AHRD V3.3 *-* A0A2U1NVP6_ARTAN)
Solyc04g082420.3	1.55738	0.000511489	0.0117113	BTB/POZ domain-containing protein (AHRD V3.3 *** A0A1U8GAB1_CAPAN)
Solyc12g088040.2	2.89885	0.000489766	0.0116817	Wall-associated receptor kinase-like 20 (AHRD V3.3 *** A0A2G2Y9C2_CAPAN)
Solyc07g043250.1	2.3811	0.000479901	0.0115133	VQ motif-containing protein 22 (AHRD V3.3 *** A0A2G2Z0Y6_CAPAN)
Solyc04g082120.3	3.53199	0.00047729	0.011482	Prolyl oligopeptidase (AHRD V3.3 *** H2D7F1_COFAR)
Solyc08g005335.1	1.73944	0.00047736	0.011482	Unknown protein
Solyc08g076970.3	1.56047	0.000471721	0.0114507	Acetylornithine deacetylase (AHRD V3.3 *** A0A2G2XLB1_CAPBA)
Solyc03g006490.3	3.11573	0.000466043	0.0113569	Stem-specific protein TSJT1 (AHRD V3.3 *** A0A2G2WW08_CAPBA)
Solyc01g087770.4	2.98386	0.000455936	0.0112434	Subtilisin-like protease (AHRD V3.3 *** O82777_SOLLC)
Solyc10g051120.3	3.66358	0.000442871	0.0110845	Mitochondrial pyruvate carrier (AHRD V3.3 *** A0A2G2WMA1_CAPBA)
Solyc01g104110.4	6.6505	0.000443014	0.0110845	11-S seed storage protein (AHRD V3.3 *** A0A2U1KM33_ARTAN)
Solyc01g080670.3	1.55599	0.00041617	0.0108071	Squamosa promoter binding protein 7
Solyc03g062740.4	4.08349	0.000408888	0.0107494	Unknown protein
Solyc07g006370.1	1.89095	0.000411747	0.0107494	cation/calcium exchanger 1 (AHRD V3.3 *** A0A2I4FP28_9ROSI)
Solyc09g082580.4	1.58898	0.000412126	0.0107494	Auxin canalization protein (DUF828) (AHRD V3.3 *** Q8VY20_ARATH)
Solyc01g100200.3	1.87586	0.000399931	0.010609	gras4
Solyc02g071970.1	2.48601	0.000390688	0.0104685	N66 matrix protein (AHRD V3.3 *** XP_004233072.1)
Solyc05g053090.2	2.7081	0.000388031	0.0104614	Transcription factor GRAS (AHRD V3.3 *** A0A200R547_9MAGN)
Solyc09g011490.3	1.72887	0.000385929	0.0104535	Glutathione S-transferase (AHRD V3.3 *** C0LF68_CAPAN)
Solyc08g077330.3	2.69862	0.000386749	0.0104535	Expansin-like B1 (AHRD V3.3 *** A0A2G3DCC1_CAPCH)
Solyc07g066080.3	1.55075	0.000377124	0.0103971	Ubiquitin-conjugating enzyme (AHRD V3.3 *** A0A200QCU7_9MAGN)
Solyc05g052040.1	1.92302	0.000379074	0.0103971	ripening regulated protein DDTFR10/A
Solyc02g080010.2	1.65164	0.000379222	0.0103971	Cysteine-rich receptor-like protein kinase 10 (AHRD V3.3 *** A0A2G2XFS8_CAPBA)
Solyc11g068710.3	2.39761	0.000355705	0.0103134	F-box family protein (AHRD V3.3 *-* A0A2U1LJ24_ARTAN)
Solyc11g045460.3	1.69571	0.000358647	0.0103134	Alpha/beta-Hydrolases superfamily protein (AHRD V3.3 *** A0A1P8BCJ0_ARATH)
Solyc04g078410.4	3.25529	0.000360872	0.0103134	Pkinase domain-containing protein/S_locus_glycop domain-containing protein/B_lectin domain-containing protein (AHRD V3.3 *** A0A1Q3BH96_CEPFO)
Solyc09g075920.1	1.92595	0.000362331	0.0103134	Receptor-like protein kinase (AHRD V3.3 *** A0A2U1PPA0_ARTAN)
Solyc07g043230.3	2.31465	0.000363454	0.0103134	Zinc transporter protein (AHRD V3.3 *** A5BDR3_VITVI)
Solyc09g090070.1	1.71914	0.00036502	0.0103134	phosphate transporter 1
Solyc11g017280.2	3.6561	0.000366622	0.0103134	leucine-rich repeat receptor-like tyrosine-protein kinase PXC3 (AHRD V3.3 *** A0A1U8GF47_CAPAN)
Solyc07g006120.3	1.54246	0.000367595	0.0103134	Autophagy-related protein 18b (AHRD V3.3 *** A0A2G3BX89_CAPCH)
Solyc05g052610.3	1.54989	0.000367778	0.0103134	Transcription factor DIVARICATA (AHRD V3.3 *** A0A1U8GX57_CAPAN)
Solyc12g089220.3	1.65204	0.000367966	0.0103134	Bifunctional nuclease 2 (AHRD V3.3 *** A0A2G2Y9Z2_CAPAN)
Solyc05g016060.4	2.82914	0.000368237	0.0103134	cysteine-rich and transmembrane domain-containing protein WIH1 (AHRD V3.3 *-* XP_004239248.1)
Solyc07g052720.4	1.63086	0.000351515	0.010263	MADS-box transcription factor (AHRD V3.3 *-* A0A2K3PNN3_TRIPR)
Solyc05g054750.3	2.78833	0.000350096	0.0102377	Plant protein 1589 of Uncharacterized protein function (AHRD V3.3 *** A0A061FM19_THECC)
Solyc12g062340.2	6.69964	0.000346442	0.0101628	Unknown protein
Solyc04g040130.1	2.6796	0.000341731	0.0101105	Fatty acid desaturase (AHRD V3.3 *** E7CCD0_CAMMC)
Solyc05g009090.3	2.2319	0.000339453	0.0100692	Receptor-like protein kinase (AHRD V3.3 *** D3G6F0_CAPAN)
Solyc08g067610.3	2.52261	0.000337328	0.0100656	Pleiotropic drug resistance protein (AHRD V3.3 *** C8CA13_CUCSA)
Solyc02g082060.2	1.72211	0.000329061	0.00994341	PPPDE putative thiol peptidase family protein (AHRD V3.3 *** A0A2U1M5H1_ARTAN)
Solyc04g014530.1	2.11355	0.000325969	0.00990612	Ethylene Response Factor C.2
Solyc01g105180.3	2.24236	0.000326607	0.00990612	Protein DA1 (AHRD V3.3 *** A0A2I0VSM4_9ASPA)
Solyc02g091630.1	3.58481	0.000327021	0.00990612	DNA mismatch repair protein MLH3 (AHRD V3.3 *-* A0A2G2XFY3_CAPBA)
Solyc06g069040.4	2.88956	0.000313165	0.00965973	glutathione S-transferase T4
Solyc01g006650.2	2.33133	0.000310424	0.00960386	ETHYLENE INSENSITIVE 3-like 3 protein (AHRD V3.3 *** A0A2G3DES0_CAPCH)
Solyc05g052050.1	2.95234	0.000303655	0.00951886	DNA-binding protein Pti4
Solyc08g016270.3	2.43731	0.000300853	0.00945268	LOW QUALITY PROTEIN: LRR receptor-like serine/threonine-protein kinase GSO1 (AHRD V3.3 *** A0A1U8F7A0_CAPAN)
Solyc11g006230.3	1.5816	0.0002894	0.00921095	GRF1-interacting factor 1 (AHRD V3.3 *-* A0A2G2Y6I7_CAPAN)
Solyc06g076520.1	2.59262	0.000287085	0.00918857	Class I heat shock protein (AHRD V3.3 *** A0A2K3M3P7_TRIPR)
Solyc11g007980.2	3.69957	0.000279166	0.00904628	Cytochrome (AHRD V3.3 *** A0A1U8F0H8_CAPAN)
Solyc05g008090.3	1.72827	0.000269897	0.00886515	TPX2 (Targeting protein for Xklp2) protein family (AHRD V3.3 *-* A0A2U1NUC4_ARTAN)
Solyc11g068960.2	1.83437	0.000266102	0.0088399	Transcription factor LHW (AHRD V3.3 *** A0A2G3ATR4_CAPCH)
Solyc02g070890.3	1.88402	0.000261048	0.00874906	Flagellin Sensing 2
Solyc01g109110.3	2.0677	0.000256685	0.00872338	Extra-large guanine nucleotide-binding protein 2 (AHRD V3.3 *** A0A1U8DXD5_CAPAN)
Solyc02g089490.4	3.65373	0.000257531	0.00872338	Unknown protein
Solyc12g096810.2	2.6846	0.000252546	0.00868438	LETM1 domain-containing protein (AHRD V3.3 *** A0A1Q3BGI6_CEPFO)
Solyc03g097930.3	2.46881	0.000253287	0.00868438	Unknown protein
Solyc04g074000.3	2.02519	0.000244779	0.00854379	Receptor protein kinase, putative (AHRD V3.3 *** A0A061FG24_THECC)
Solyc01g006290.4	1.67705	0.000242079	0.00852335	Peroxidase (AHRD V3.3 *** K4ASJ5_SOLLC)
Solyc07g063410.3	2.75211	0.000237868	0.00851056	NAC domain protein (AHRD V3.3 *** S5RDS7_9ROSA)
Solyc08g078460.3	2.25583	0.000237007	0.00849609	Oxidoreductase family protein (AHRD V3.3 *** A0A2U1N6F1_ARTAN)
Solyc02g032860.3	1.56197	0.000235689	0.00846519	5'-adenylylsulfate reductase 1, chloroplastic (AHRD V3.3 *** A0A2G3D220_CAPCH)
Solyc01g028807.1	1.67893	0.000227964	0.00825158	Unknown protein
Solyc12g009920.1	3.64787	0.000221719	0.00812051	Glycosyltransferase (AHRD V3.3 *-* A0A288W8G2_GARJA)
Solyc03g111500.3	7.41697	0.000217892	0.00801593	B3 domain-containing protein (AHRD V3.3 *** A0A1Q3B6Y6_CEPFO)
Solyc01g106820.3	2.58227	0.000211425	0.00788343	Ethylene-dependent gravitropism-deficient and yellow-green-like 3 (AHRD V3.3 *** A0A2U1KYW2_ARTAN)
Solyc02g072470.4	2.44261	0.000210074	0.00786075	Receptor-like protein kinase (AHRD V3.3 *** A0A2R6Q6W2_ACTCH)
Solyc11g050880.2	10.3382	0.000210393	0.00786075	Katanin p60 ATPase-containing subunit A1 (AHRD V3.3 *** A0A328D796_9ASTE)
Solyc01g108500.4	1.51804	0.000203465	0.00775687	RNA-binding protein (AHRD V3.3 *** A0A2K3PBB6_TRIPR)
Solyc09g092310.1	4.32691	0.00020213	0.00772296	Late blight resistance protein (AHRD V3.3 *** B7U1D7_9SOLN)
Solyc03g119200.4	2.04004	0.000199995	0.00767297	L-Ala-D/L-amino acid epimerase (AHRD V3.3 *** A0A1U8FVL6_CAPAN)
Solyc11g006470.2	1.62773	0.000198962	0.00764911	Core-2 i-branching beta-n-acetylglucosaminyltransferase family protein (AHRD V3.3 *** A0A2K3MQ33_TRIPR)
Solyc03g120110.3	2.97438	0.000195905	0.00761282	Lectin protein kinase family protein (AHRD V3.3 *** A0A1I9LPL5_ARATH)
Solyc02g083280.4	1.55162	0.000190925	0.00758802	Rhodanese-like domain (AHRD V3.3 *** A0A200R010_9MAGN)
Solyc05g056030.3	2.37985	0.000191094	0.00758802	Patatin (AHRD V3.3 *** A0A2G3CIZ2_CAPCH)
Solyc12g036800.1	4.10683	0.000191619	0.00758802	Receptor like protein (AHRD V3.3 *-* A2V882_TOBAC)
Solyc09g084470.3	2.02427	0.000193286	0.00758802	Proteinase inhibitor 1 PPI3B2 (AHRD V3.3 *** Q4FE26_SOLTU)
Solyc10g083330.1	2.21888	0.000188124	0.00758701	hypothetical protein (AHRD V3.3 *** AT2G36220.1)
Solyc11g020670.1	2.34594	0.000187105	0.00758556	TCP transcription factor 12
Solyc03g033460.3	2.40258	0.000185704	0.0075571	Oligopeptide transporter (AHRD V3.3 *** A0A200RD47_9MAGN)
Solyc07g005100.4	2.23488	0.000183597	0.00750926	Chitinase/lysozyme (AHRD V3.3 *** Q43591_TOBAC)
Solyc01g105450.4	3.002	0.000180692	0.00745616	ABC transporter G family member 11 (AHRD V3.3 *** A0A2G2VAJ3_CAPBA)
Solyc01g009170.4	1.61427	0.0001789	0.00741516	EIL-EIN3/EIL
Solyc04g074030.3	2.18393	0.000177529	0.00740689	Receptor protein kinase, putative (AHRD V3.3 *** A0A061FG24_THECC)
Solyc12g089240.2	2.64067	0.000178301	0.00740689	B-box zinc finger protein 22 (AHRD V3.3 *** A0A1U8F0C2_CAPAN)
Solyc09g008760.1	10.4984	0.000169416	0.00715836	VQ motif-containing protein 29 (AHRD V3.3 *** A0A2G3BIN0_CAPCH)
Solyc08g008180.3	2.09626	0.000168063	0.00715587	protein kinase family protein (AHRD V3.3 *-* AT4G12020.4)
Solyc01g098590.3	1.77442	0.000168096	0.00715587	Phosphoglycerate mutase-like protein AT74 (AHRD V3.3 *** A0A2G2YZL9_CAPAN)
Solyc03g007210.3	1.58903	0.000168405	0.00715587	Receptor-like protein kinase (AHRD V3.3 *** A0A2K3PPP5_TRIPR)
Solyc11g008440.3	1.85934	0.000166142	0.00714141	Amino acid transporter (AHRD V3.3 *** A0A200R5Q3_9MAGN)
Solyc11g010370.1	1.59457	0.000160048	0.00699277	ENTH/ANTH/VHS superfamily protein (AHRD V3.3 *** A0A2U1QGP5_ARTAN)
Solyc08g083500.2	3.74132	0.000153374	0.00684867	Cytochrome P450 (AHRD V3.3 *** A0A2U1QKU8_ARTAN)
Solyc10g083290.4	1.77248	0.000153703	0.00684867	invertase 6
Solyc12g005660.2	1.57291	0.000150497	0.00679947	Zinc finger protein/CONSTANS-like protein (AHRD V3.3 *-* A0A2K3M573_TRIPR)
Solyc09g090730.2	1.66516	0.000147729	0.00678447	AMT1
Solyc09g083020.1	1.5142	0.000148693	0.00678447	inactive protein RESTRICTED TEV MOVEMENT 1-like (AHRD V3.3 *** A0A1S3ZEZ8_TOBAC)
Solyc12g008500.2	2.27094	0.000145058	0.00671717	receptor-like protein kinase 5 (AHRD V3.3 *** A0A1S4BN50_TOBAC)
Solyc05g050120.3	1.56204	0.000144638	0.00671448	cytosolic NADP-malic enzyme
Solyc12g006840.2	2.26103	0.00014279	0.00666198	Lectin protein kinase family protein (AHRD V3.3 *** A0A1I9LPL5_ARATH)
Solyc01g086870.3	1.63161	0.000141726	0.00664891	bHLH transcription factor 076
Solyc01g097280.2	1.85421	0.000140389	0.0066468	Pathogenesis-related protein 4b (AHRD V3.3 *** A0A0H3TYE5_CAPAN)
Solyc05g011960.4	2.96488	0.000138684	0.00663935	DnaJ domain-containing protein (AHRD V3.3 *-* A0A1Q3CHH1_CEPFO)
Solyc09g064780.3	1.67355	0.000134046	0.00654137	mediator of RNA polymerase II transcription subunit 33A-like (AHRD V3.3 *** A0A2I4F330_9ROSI)
Solyc04g014400.4	1.50812	0.000134172	0.00654137	LOW QUALITY PROTEIN: LRR receptor-like serine/threonine-protein kinase GSO1 (AHRD V3.3 *** A0A1U8F7A0_CAPAN)
Solyc12g098910.2	1.73908	0.000130444	0.00652784	Non-specific serine/threonine protein kinase (AHRD V3.3 *** A0A2G2VIL4_CAPBA)
Solyc03g006250.2	2.62452	0.000131093	0.00652784	GDSL esterase/lipase (AHRD V3.3 *** A0A1U8GGV5_CAPAN)
Solyc07g041010.3	1.5651	0.000127154	0.00647502	60S ribosomal protein L18a-like protein (AHRD V3.3 *** A0A1J3E1C5_NOCCA)
Solyc09g059430.3	1.53319	0.000127276	0.00647502	RPM1-interacting protein 4 (AHRD V3.3 *** A0A1P8SF00_NICBE)
Solyc01g097240.3	2.29754	0.000125987	0.00646256	Pathogenesis-related protein 4 (AHRD V3.3 *** I6VW44_CAPAN)
Solyc04g009860.4	2.74575	0.000121449	0.00639232	2-oxoglutarate (2OG) and Fe(II)-dependent oxygenase superfamily protein (AHRD V3.3 *** A0A2U1QA13_ARTAN)
Solyc01g112220.4	2.07828	0.000122131	0.00639232	Protein kinase superfamily protein (AHRD V3.3 *** A0A2U1KP77_ARTAN)
Solyc09g008750.1	7.06231	0.000122752	0.00639232	VQ motif-containing protein 29 (AHRD V3.3 *** A0A2G2VXX9_CAPBA)
Solyc08g079420.3	1.69894	0.000122917	0.00639232	Cytochrome P450 (AHRD V3.3 *** A0A200QB17_9MAGN)
Solyc02g014250.3	10.6502	0.000123567	0.00639232	Disease resistance protein RGA2 (AHRD V3.3 *-* A0A2G2XMC9_CAPBA)
Solyc06g076130.3	1.73152	0.000119886	0.00636048	GTP-binding Obg/CgtA protein (AHRD V3.3 *-* A0A2K3MSE1_TRIPR)
Solyc02g081970.4	2.02053	0.000119423	0.0063548	Vacuolar-sorting receptor 1 (AHRD V3.3 *** A0A1U8FV38_CAPAN)
Solyc06g034290.3	2.07985	0.000115998	0.00633843	Glycerol-3-phosphate transporter 1-like protein (AHRD V3.3 *** A0A2K3PR18_TRIPR)
Solyc06g068500.3	4.52112	0.000116021	0.00633843	Chaperone protein DnaJ (AHRD V3.3 *** A0A2G2WQF7_CAPBA)
Solyc03g116630.3	1.94013	0.000116078	0.00633843	cytochrome P450 family protein (AHRD V3.3 *** AT1G52565.1)
Solyc09g014450.4	1.91569	0.000116818	0.00633843	Clathrin light chain (AHRD V3.3 *** A0A2G3BKE5_CAPCH)
Solyc04g007970.3	1.67132	0.00010678	0.00618517	Ubiquitin-conjugating enzyme variant (AHRD V3.3 *** V5KX13_SOLLC)
Solyc07g054080.3	1.68521	0.000107863	0.00618517	E3 ubiquitin-protein ligase RMA1H1 (AHRD V3.3 *** A0A2G2WDK5_CAPBA)
Solyc08g016210.3	2.04475	0.000108297	0.00618517	LOW QUALITY PROTEIN: LRR receptor-like serine/threonine-protein kinase GSO1 (AHRD V3.3 *** A0A1U8F7A0_CAPAN)
Solyc04g081290.3	1.74569	0.000108947	0.00618517	Cytokinin riboside 5'-monophosphate phosphoribohydrolase (AHRD V3.3 *** A0A2G2X1Q5_CAPBA)
Solyc04g076220.3	3.43819	0.000105092	0.00613384	AT-hook motif nuclear-localized protein (AHRD V3.3 *** A0A1U8GD78_CAPAN)
Solyc11g056620.3	2.30575	0.000105324	0.00613384	hypothetical protein (AHRD V3.3 *-* AT4G12070.1)
Solyc01g096420.3	1.72242	0.000103706	0.00613284	NADPH quinone oxidoreductase (AHRD V3.3 *** A0A2K3LWY2_TRIPR)
Solyc01g006950.3	3.28739	0.00010056	0.00610707	syntaxin-121-like (AHRD V3.3 *** A0A2I4H4W7_9ROSI)
Solyc12g094620.3	1.87868	0.000102476	0.00610707	catalase
Solyc03g082720.3	1.90376	0.000102664	0.00610707	Protein yippee-like (AHRD V3.3 *** A0A1U8G6J2_CAPAN)
Solyc12g040520.2	10.7602	0.000102807	0.00610707	Katanin p60 ATPase-containing subunit A1 (AHRD V3.3 *-* A0A328D796_9ASTE)
Solyc01g103970.4	1.87374	0.000102941	0.00610707	E3 ubiquitin-protein ligase RNF170-like protein (DUF 1232) (AHRD V3.3 *** Q0WWX8_ARATH)
Solyc06g075090.4	2.14919	9.6755e-05	0.00610541	Cytokinin riboside 5'-monophosphate phosphoribohydrolase (AHRD V3.3 *** A0A2G3CAR7_CAPCH)
Solyc01g105660.4	1.63107	9.80885e-05	0.00610541	2-oxoglutarate (2OG) and Fe(II)-dependent oxygenase superfamily protein (AHRD V3.3 *** F4INZ9_ARATH)
Solyc02g036350.3	1.60941	9.81497e-05	0.00610541	1-aminocyclopropane-1-carboxylate oxidase EF501822
Solyc03g031620.3	1.72026	9.9885e-05	0.00610541	5'-adenylylsulfate reductase 1, chloroplastic (AHRD V3.3 *** S5ZQS8_NICAT)
Solyc07g044910.1	3.77286	9.30745e-05	0.00610087	Unknown protein
Solyc09g075440.4	1.57656	9.37931e-05	0.00610087	Never ripe-2
Solyc01g111980.3	1.63448	9.41328e-05	0.00610087	Lysine histidine transporter-like 8 (AHRD V3.3 *** A0A2G2XYM3_CAPAN)
Solyc02g082070.4	2.5471	9.43139e-05	0.00610087	Cytochrome 71AV8 (AHRD V3.3 *** A0A2G2XFF3_CAPBA)
Solyc03g044790.3	4.5991	9.5086e-05	0.00610087	methylesterase AY455313
Solyc05g015880.3	1.64515	9.20578e-05	0.00606177	protein LAZY 1-like (AHRD V3.3 *** A0A2I4ENM3_9ROSI)
Solyc10g085310.1	1.95309	9.135e-05	0.00605392	Abscisic acid receptor PYL5 (AHRD V3.3 *** A0A1U8EIS0_CAPAN)
Solyc06g063070.3	1.65566	9.05236e-05	0.00605138	Ethylene Response Factor A.3
Solyc03g117680.4	2.30888	8.80511e-05	0.00597607	ATP-dependent DNA helicase (AHRD V3.3 *** Q9ZUI1_ARATH)
Solyc03g033840.4	2.39715	8.53217e-05	0.00586792	AAA-ATPase At3g50940-like (AHRD V3.3 *** A0A2I4EX93_9ROSI)
Solyc06g073500.3	1.92719	8.35492e-05	0.00581058	Pentatricopeptide repeat (PPR) superfamily protein (AHRD V3.3 *** A0A1I9LM77_ARATH)
Solyc12g088940.3	2.37238	8.11165e-05	0.0056626	MAP kinase kinase kinase 87
Solyc08g013750.3	10.9174	8.00853e-05	0.00565439	F-box protein SKIP19 (AHRD V3.3 *-* SKI19_ARATH)
Solyc12g011150.1	2.10856	7.50338e-05	0.00555601	Unknown protein
Solyc02g085300.4	1.9325	7.54523e-05	0.00555601	Unknown protein
Solyc07g014670.3	1.72614	7.6191e-05	0.00555601	Cytochrome P450 (AHRD V3.3 *-* A0A200QZM5_9MAGN)
Solyc02g077590.1	3.04719	7.67636e-05	0.00555601	Homeobox-leucine zipper-like protein (AHRD V3.3 *-* Q3HRT1_PICGL)
Solyc02g084240.3	1.78653	7.39206e-05	0.00551257	H1 histone-like protein
Solyc05g011970.3	3.21085	7.30636e-05	0.00550458	Cytochrome (AHRD V3.3 *** A0A1U8EZV2_CAPAN)
Solyc11g065940.2	1.59268	7.34573e-05	0.00550458	ENTH/VHS-like protein (AHRD V3.3 *** A0A2U1LWI0_ARTAN)
Solyc01g079360.4	1.72511	7.0709e-05	0.00549371	WRKY transcription factor 37
Solyc12g035130.2	1.65245	6.75191e-05	0.00531227	RNA helicase DEAD36
Solyc08g080630.4	5.91141	6.52803e-05	0.0051803	Ethylene-responsive proteinase inhibitor 1 (AHRD V3.3 *** A0A1U8G7N9_CAPAN)
Solyc08g007080.4	2.10673	6.49266e-05	0.00517435	type I inositol polyphosphate 5-phosphatase 2-like (AHRD V3.3 *** A0A2I4GAB5_9ROSI)
Solyc10g076530.2	6.33528	6.41129e-05	0.00516371	Protein kinase domain (AHRD V3.3 *-* A0A200Q5X3_9MAGN)
Solyc07g066560.1	3.34712	6.44182e-05	0.00516371	Small auxin up-regulated RNA65
Solyc08g078370.4	7.19601	6.45151e-05	0.00516371	Ribokinase, Carbohydrate kinase PfkB, Ribokinase-like protein (AHRD V3.3 *-* A0A2U1LX89_ARTAN)
Solyc03g083420.4	2.36153	6.26207e-05	0.00508716	OBP3-responsive protein 1 (AHRD V3.3 *** AT5G53450.1)
Solyc08g080650.3	3.41031	6.04104e-05	0.00504708	PATHOGENESIS RELATED PROTEIN P23
Solyc04g076990.3	1.54016	6.09373e-05	0.00504708	Receptor-like protein kinase (AHRD V3.3 *** A0A2R6RNH0_ACTCH)
Solyc08g078040.4	2.31701	6.14239e-05	0.00504708	FAD/NAD(P)-binding oxidoreductase family protein (AHRD V3.3 *** A0A2U1Q205_ARTAN)
Solyc05g015780.1	1.64657	6.14271e-05	0.00504708	Unknown protein
Solyc03g083000.3	2.12593	5.7828e-05	0.00492936	Transmembrane protein (AHRD V3.3 *-* F4IJ67_ARATH)
Solyc01g087850.2	1.56074	5.70171e-05	0.00492522	serine protease SBT3
Solyc05g018230.4	2.38632	5.47496e-05	0.0049034	Sugar transporter protein 12
Solyc01g006550.3	2.11212	5.49846e-05	0.0049034	Receptor-like protein Cf-9 homolog (AHRD V3.3 *** CF0_SOLLC)
Solyc08g006765.1	1.71006	5.52922e-05	0.0049034	N-acetyltransferase (AHRD V3.3 *** B6T916_MAIZE)
Solyc09g091600.4	2.32703	5.59649e-05	0.0049034	Protein SULFUR DEFICIENCY-INDUCED 1 (AHRD V3.3 *** A0A2G2ZTV9_CAPAN)
Solyc12g096710.2	1.87867	5.60074e-05	0.0049034	probably inactive leucine-rich repeat receptor-like protein kinase At5g48380 (AHRD V3.3 *** A0A2G2YAQ0_CAPAN)
Solyc04g079970.3	1.70849	5.25869e-05	0.00485814	RUB1 conjugating enzyme
Solyc08g077210.4	1.6855	5.02488e-05	0.00485615	inositol-1,4,5-triphosphate-5-phosphatase 1
Solyc05g009790.1	2.63723	5.11087e-05	0.00485615	AP2/B3 transcription factor family protein (AHRD V3.3 *** A0A2U1LJK2_ARTAN)
Solyc09g090980.3	2.21261	5.11981e-05	0.00485615	pathogenesis-related protein STH-2-like (AHRD V3.3 *** A0A1U7Y3H6_NICSY)
Solyc09g075070.3	1.74671	5.21843e-05	0.00485615	Beta-glucosidase 1 (AHRD V3.3 *** A0A1U8F8A5_CAPAN)
Solyc01g068460.4	1.5547	4.84858e-05	0.004789	Plant calmodulin-binding-like protein (AHRD V3.3 *** G7IW85_MEDTR)
Solyc02g093860.3	1.6919	4.66222e-05	0.00476995	Lysine histidine transporter-like 1 (AHRD V3.3 *** A0A1U8FZ64_CAPAN)
Solyc06g083500.4	3.36084	4.71168e-05	0.00476995	Serine/threonine-protein kinase PBS1 (AHRD V3.3 *** A0A2G2WN41_CAPBA)
Solyc08g065940.4	2.11736	4.8036e-05	0.00476995	Zinc finger CCCH domain-containing protein 20 (AHRD V3.3 *** A0A1U8E1G0_CAPAN)
Solyc06g071810.1	1.85119	4.59178e-05	0.0047634	Receptor-like protein kinase (AHRD V3.3 *** Q8LP72_TOBAC)
Solyc10g055800.2	2.27459	4.5513e-05	0.00476122	Chitinase (AHRD V3.3 *** B9VRK7_CAPAN)
Solyc01g099840.3	2.1325	4.56404e-05	0.00476122	Dormancy/auxin associated protein (AHRD V3.3 *** A0A2K3MXX9_TRIPR)
Solyc08g007240.4	2.17062	4.49258e-05	0.00473992	Nudix hydrolase 8 (AHRD V3.3 *** A0A1U8EVF7_CAPAN)
Solyc08g080670.1	4.74567	4.43958e-05	0.00471078	Pathogenesis-related 5-like protein
Solyc03g111310.3	2.77433	4.40219e-05	0.00469795	Snf1-related protein kinase regulatory subunit gamma-1 (AHRD V3.3 *** A0A1J6IJ95_NICAT)
Solyc03g097920.1	2.14693	3.73507e-05	0.00469463	MAP kinase kinase 4
Solyc08g079900.3	4.44741	3.76372e-05	0.00469463	Subtilisin-like protease (AHRD V3.3 *** Q9LWA4_SOLLC)
Solyc04g071890.3	1.92278	3.96634e-05	0.00469463	Peroxidase (AHRD V3.3 *** K4BTH6_SOLLC)
Solyc04g040180.3	2.74726	3.98974e-05	0.00469463	S-adenosyl-L-methionine-dependent methyltransferases superfamily protein (AHRD V3.3 *** A0A1Y1ICE6_KLENI)
Solyc12g014100.2	1.8648	4.01502e-05	0.00469463	homogentisate 1,2-dioxygenase
Solyc10g012080.4	1.87592	4.01863e-05	0.00469463	PLAC8 family protein (AHRD V3.3 *** A0A2U1MEC7_ARTAN)
Solyc02g077100.3	1.60041	4.05505e-05	0.00469463	Phospholipase A1-IIgamma (AHRD V3.3 *** A0A2U1NY06_ARTAN)
Solyc02g005003.1	8.24067	4.07343e-05	0.00469463	Unknown protein
Solyc02g082270.3	1.61718	4.07734e-05	0.00469463	RNA-binding protein 38-like (AHRD V3.3 *** A0A2I4G7F9_9ROSI)
Solyc06g082010.4	1.57207	4.15418e-05	0.00469463	Zinc finger transcription factor 48
Solyc03g006360.3	11.3383	4.1747e-05	0.00469463	Auxin-repressed protein (AHRD V3.3 *** A9YSI8_TOBAC)
Solyc06g066370.4	1.58132	4.19108e-05	0.00469463	WRKY transcription factor 31
Solyc04g025650.3	2.40663	4.19623e-05	0.00469463	FAD/NAD(P)-binding oxidoreductase family protein (AHRD V3.3 *** A0A2U1LBG7_ARTAN)
Solyc10g083380.2	2.30419	4.21381e-05	0.00469463	Basic-leucine zipper (BZIP) transcription factor family protein (AHRD V3.3 *-* Q8L5Y2_ARATH)
Solyc08g069060.4	1.5944	4.29917e-05	0.00469463	Hexosyltransferase (AHRD V3.3 *** A0A2G2XN19_CAPBA)
Solyc01g106620.2	5.30362	4.36969e-05	0.00469463	pathogenesis-related protein 1-like (AHRD V3.3 *** A0A2I4HRD5_9ROSI)
Solyc01g008620.4	3.65175	3.55119e-05	0.00456427	Glucan endo-1,3-beta-glucosidase (AHRD V3.3 *** A0A1U8FGD7_CAPAN)
Solyc07g006570.4	2.54276	3.49248e-05	0.00453733	S-like ribonuclease (AHRD V3.3 *** Q9FQL6_PRUDU)
Solyc07g056640.1	3.34288	3.4942e-05	0.00453733	Unknown protein
Solyc02g062890.3	3.6587	3.37174e-05	0.00444041	polyol monosaccharide transporter 5
Solyc06g053670.1	1.91574	3.33268e-05	0.00442033	Enoyl-CoA delta isomerase 2, peroxisomal (AHRD V3.3 *** A0A2G2Z9B1_CAPAN)
Solyc12g100270.2	5.42856	3.25553e-05	0.00441256	Fatty acid hydroxylase superfamily (AHRD V3.3 *** A0A2U1L8N4_ARTAN)
Solyc08g080390.3	2.99056	3.22828e-05	0.00440779	Cytochrome P450 (AHRD V3.3 *** A0A2U1KE50_ARTAN)
Solyc12g088670.2	1.85263	2.94206e-05	0.00438704	cysteine protease CYP1
Solyc09g010020.2	1.71858	2.97255e-05	0.00438704	2-oxoglutarate (2OG) and Fe(II)-dependent oxygenase superfamily protein (AHRD V3.3 *** A0A2U1NTU8_ARTAN)
Solyc01g103650.3	1.77124	3.00553e-05	0.00438704	Alpha/beta-Hydrolases superfamily protein (AHRD V3.3 *** Q9XID7_ARATH)
Solyc08g014570.3	2.07923	3.11229e-05	0.00438704	Ankyrin repeat-containing protein (AHRD V3.3 *** A0A1U8F3K5_CAPAN)
Solyc07g054730.1	2.053	3.13656e-05	0.00438704	Wound-responsive family protein (AHRD V3.3 *** AT4G28240.1)
Solyc09g097770.3	2.08529	3.148e-05	0.00438704	Cell wall protein (AHRD V3.3 *** Q40142_SOLLC)
Solyc09g061700.3	2.44993	3.16953e-05	0.00438704	Protein SULFUR DEFICIENCY-INDUCED 1 (AHRD V3.3 *** A0A1U8GXQ8_CAPAN)
Solyc06g063330.3	8.14292	2.76751e-05	0.00435508	Vacuolar ATP synthase catalytic subunit (AHRD V3.3 *** A0A0A7LU40_9ASPA)
Solyc01g059965.1	4.26926	2.70325e-05	0.00429518	Glucan endo-1,3-beta-glucosidase B (AHRD V3.3 *** E13B_SOLLC)
Solyc05g013750.3	1.76489	2.70632e-05	0.00429518	Protein-tyrosine-phosphatase MKP1 (AHRD V3.3 *** A0A2G3B907_CAPCH)
Solyc04g006940.4	2.76586	2.48447e-05	0.00411783	Unknown protein
Solyc10g055810.2	2.76119	2.50587e-05	0.00411783	chitinase Z15140
Solyc12g042480.3	1.94015	2.34474e-05	0.00399446	Cytochrome (AHRD V3.3 *** A0A2G2Y725_CAPAN)
Solyc04g077270.4	1.98684	2.16802e-05	0.00390267	G-type lectin S-receptor-like serine/threonine-protein kinase (AHRD V3.3 *** A0A1U8GJN2_CAPAN)
Solyc08g078870.3	2.4007	2.22517e-05	0.00390267	Bifunctional inhibitor/lipid-transfer protein/seed storage 2S albumin superfamily protein (AHRD V3.3 *** A0A2U1PU47_ARTAN)
Solyc01g096810.3	1.71316	2.23201e-05	0.00390267	EIL3
Solyc10g080610.1	2.26259	1.9155e-05	0.00385422	F-box/kelch-repeat protein At1g15670-like (AHRD V3.3 *** A0A2I4E0A4_9ROSI)
Solyc08g065610.3	2.11941	1.93992e-05	0.00385422	Vacuolar-processing enzyme (AHRD V3.3 *** A0A2G2VI36_CAPBA)
Solyc08g080660.1	3.7476	1.9585e-05	0.00385422	Pathogenesis-related thaumatin family protein (AHRD V3.3 *** A0A2K3LJG6_TRIPR)
Solyc09g097780.2	1.95237	2.02421e-05	0.00385422	Glycine-rich protein (AHRD V3.3 *-* A0A2G2ZTB9_CAPAN)
Solyc05g052030.1	2.36019	2.03093e-05	0.00385422	ethylene response factor 4
Solyc10g085420.3	2.21987	2.03949e-05	0.00385422	Protein LURP-one-related 15 (AHRD V3.3 *** A0A2G2VU46_CAPBA)
Solyc03g117590.3	3.98153	2.04568e-05	0.00385422	Chaperone protein DnaJ (AHRD V3.3 *** A0A2G2WQF7_CAPBA)
Solyc02g077080.3	1.88392	2.05487e-05	0.00385422	Protein trichome birefringence-like 40 (AHRD V3.3 *** A0A2G2VBM9_CAPBA)
Solyc09g082810.3	3.12696	1.88767e-05	0.00385188	Unknown protein
Solyc02g078210.3	2.08952	1.5357e-05	0.00379929	Ubiquitin-conjugating enzyme (AHRD V3.3 *** A0A200QBL2_9MAGN)
Solyc10g150142.1	11.9636	1.56506e-05	0.00379929	Zinc finger BED domain-containing protein RICESLEEPER 2 (AHRD V3.3 *-* A0A2U1P3R8_ARTAN)
Solyc10g009150.3	3.26534	1.61418e-05	0.00379929	Organ specific protein (AHRD V3.3 *-* A0A2U1PW62_ARTAN)
Solyc01g067020.4	2.12632	1.69539e-05	0.00379929	Atypical receptor-like kinase 1 (AHRD V3.3 *** C5H8K0_SOLLC)
Solyc08g007460.3	2.89116	1.71381e-05	0.00379929	Bifunctional inhibitor/lipid-transfer protein/seed storage 2S albumin superfamily protein (AHRD V3.3 *** A0A2U1L4X0_ARTAN)
Solyc12g045030.2	2.3668	1.76732e-05	0.00379929	NAD(P)-binding Rossmann-fold superfamily protein (AHRD V3.3 *** Q94AL3_ARATH)
Solyc08g068690.1	2.02168	1.82994e-05	0.00379929	Tyramine n-hydroxycinnamoyl transferase (AHRD V3.3 *** Q5D8C0_CAPAN)
Solyc05g053760.4	2.24831	1.84143e-05	0.00379929	Chaperone protein DnaJ (AHRD V3.3 *** A0A2G3AV72_CAPCH)
Solyc01g081250.3	12.0779	1.45049e-05	0.00374085	Glutathione S-transferase (AHRD V3.3 *** A0A200PVK3_9MAGN)
Solyc01g105410.4	3.3022	1.31424e-05	0.00371897	Protein EXORDIUM-like 2 (AHRD V3.3 *** B1Q489_CAPCH)
Solyc08g080640.2	4.94454	1.33944e-05	0.00371897	NP24 protein precursor
Solyc07g052150.4	12.2059	1.3474e-05	0.00371897	Sesquiterpene synthase (AHRD V3.3 *** A0A2G3AYX6_CAPCH)
Solyc12g008560.1	1.8856	1.3695e-05	0.00371897	Unknown protein
Solyc01g150156.1	2.24306	1.25175e-05	0.0036895	nuclear pore complex protein NUP98A-like isoform X5 (AHRD V3.3 *-* XP_019068100.2)
Solyc03g078490.4	3.07781	8.36144e-06	0.00358194	Glycosyltransferase (AHRD V3.3 *** A0A2I4HTK4_9ROSI)
Solyc06g008300.4	2.35514	8.67129e-06	0.00358194	Hcr2-5D (AHRD V3.3 *** Q9ZTJ6_SOLLC)
Solyc02g071470.4	4.78395	8.88453e-06	0.00358194	2-oxoglutarate (2OG) and Fe(II)-dependent oxygenase superfamily protein (AHRD V3.3 *** Q9SB33_ARATH)
Solyc01g010180.3	2.74248	9.4478e-06	0.00358194	Unknown protein
Solyc09g010000.4	4.06067	9.59259e-06	0.00358194	2-oxoglutarate (2OG) and Fe(II)-dependent oxygenase superfamily protein (AHRD V3.3 *** A0A2U1NTU8_ARTAN)
Solyc01g109170.3	3.01144	9.76113e-06	0.00358194	Cold-regulated plasma membrane protein 2 (AHRD V3.3 *** A0A1U8E7A7_CAPAN)
Solyc01g087840.3	4.43678	1.02408e-05	0.00358194	Subtilisin-like protease (AHRD V3.3 *** O82006_SOLLC)
Solyc05g014390.4	2.20062	1.02785e-05	0.00358194	ABC transporter (AHRD V3.3 *-* A0A200RCP7_9MAGN)
Solyc02g063450.4	2.45366	1.03331e-05	0.00358194	Glycine-rich domain-containing protein 2 (AHRD V3.3 *** A0A2G3A574_CAPAN)
Solyc05g053600.3	5.03946	1.04344e-05	0.00358194	Pleiotropic drug resistance protein (AHRD V3.3 *** C8CA13_CUCSA)
Solyc08g076860.3	2.3636	1.05153e-05	0.00358194	PLATZ transcription factor family protein (AHRD V3.3 *** F4IEB6_ARATH)
Solyc07g044900.1	5.66741	1.08557e-05	0.00358194	Unknown protein
Solyc01g060020.4	3.96161	1.12296e-05	0.00358194	beta-1,3-glucanase TOMB13GLUB
Solyc06g084770.2	2.9896	7.58128e-06	0.00351942	cytochrome P450 CYP72A219 (AHRD V3.3 --* XP_004244272.1)
Solyc02g077880.3	4.50139	7.17425e-06	0.00348201	Auxin-repressed protein (AHRD V3.3 *** A9YSI8_TOBAC)
Solyc11g069450.1	3.29777	7.19481e-06	0.00348201	Senescence regulator S40 (AHRD V3.3 *** A0A200QID2_9MAGN)
Solyc06g007970.3	4.27376	6.47764e-06	0.00344243	Protein SULFUR DEFICIENCY-INDUCED 1 (AHRD V3.3 *** A0A1U8GXQ8_CAPAN)
Solyc07g042510.3	5.73123	5.41997e-06	0.00324656	Bax inhibitor 1-related (AHRD V3.3 *** A0A200RBK8_9MAGN)
Solyc06g050500.2	3.11144	5.20773e-06	0.00322341	abscisic acid receptor PYL4-like (AHRD V3.3 *** A0A2I4EQL0_9ROSI)
Solyc08g013760.1	12.824	4.01957e-06	0.00317013	F-box family protein (AHRD V3.3 *-* A0A2K3MZH1_TRIPR)
Solyc08g008420.3	2.64818	4.31302e-06	0.00317013	Mitochondrial pyruvate carrier (AHRD V3.3 *** A0A1U8GCA8_CAPAN)
Solyc12g088200.3	3.14555	4.53851e-06	0.00317013	Inositol-tetrakisphosphate 1-kinase (AHRD V3.3 *** A0A2G2Y9E6_CAPAN)
Solyc04g079420.3	2.43968	4.56073e-06	0.00317013	Disease resistance protein (CC-NBS-LRR class) family (AHRD V3.3 *** A0A1P8BE24_ARATH)
Solyc08g079870.3	2.44869	4.79793e-06	0.00317013	subtilisin
Solyc04g064770.1	6.92625	4.88849e-06	0.00317013	Zinc finger transcription factor 34
Solyc07g049530.3	4.3308	3.23915e-06	0.00304213	1-aminocyclopropane-1-carboxylate oxidase 1
Solyc08g067630.3	4.33428	2.93115e-06	0.00302381	histone deacetylase-like protein (AHRD V3.3 *** AT2G25625.2)
Solyc01g005470.3	3.55628	4.77729e-07	0.00285057	protein PLANT CADMIUM RESISTANCE 2-like (AHRD V3.3 *** A0A1U8ETE7_CAPAN)
Solyc08g029000.3	9.31609	1.18154e-06	0.00285057	Lipoxygenase (AHRD V3.3 *** K4CJW3_SOLLC)
Solyc12g099790.3	6.66013	1.23644e-06	0.00285057	Calcium-dependent protein kinase (AHRD V3.3 *** B2KTB3_WHEAT)
Solyc12g045020.2	6.92353	1.4307e-06	0.00285057	Cytochrome (AHRD V3.3 *** A0A2G2Y725_CAPAN)
Solyc10g075150.2	4.68685	1.88024e-06	0.00285057	Non-specific lipid-transfer protein (AHRD V3.3 *** A0A2G2YKI8_CAPAN)
Solyc03g025670.3	4.36473	2.25413e-06	0.00285057	PAR1 (AHRD V3.3 *** A0A2U1P9T7_ARTAN)
Solyc02g083835.1	3.68237	2.25675e-06	0.00285057	Chaperone protein DnaJ (AHRD V3.3 *** A0A2G2XG76_CAPBA)
Solyc05g009040.3	4.52297	2.39324e-06	0.00285057	Receptor-like protein kinase (AHRD V3.3 *** D3G6F0_CAPAN)
Solyc01g058705.1	13.2838	2.42387e-06	0.00285057	SNF2 domain-containing protein CLASSY 4-like (AHRD V3.3 *-* XP_010319906.1)
GeneID	logFC	PValue	FDR	#N/A
Solyc12g015800.2	-2.04838	0.0076429	0.0499898	RING/U-box superfamily protein (AHRD V3.3 *** Q8LES9_ARATH)
Solyc08g076610.4	-1.51586	0.00759044	0.0497869	Cell cycle checkpoint protein RAD1 (AHRD V3.3 *** A0A1J3GMC0_NOCCA)
Solyc05g005580.3	-2.31005	0.00751655	0.0495034	DUF936 domain-containing protein (AHRD V3.3 *** A0A1Q3CQ68_CEPFO)
Solyc04g078590.3	-1.84744	0.00747775	0.0493266	Leucine-rich repeat protein kinase family protein (AHRD V3.3 *** Q9FMI2_ARATH)
Solyc08g078640.3	-3.12369	0.00735059	0.0488583	Pectinesterase (AHRD V3.3 *** A0A2G3DBT2_CAPCH)
Solyc08g078470.4	-1.87107	0.00733521	0.0488199	FHA domain-containing protein (AHRD V3.3 *** A0A2G2V1D7_CAPBA)
Solyc03g006300.3	-2.24887	0.00707359	0.0477465	Receptor-like protein kinase (AHRD V3.3 *** A0A2R6QLC9_ACTCH)
Solyc02g083640.4	-2.28112	0.00704504	0.04764	Protein POLLENLESS 3-LIKE 2 (AHRD V3.3 *** A0A2G3D7L3_CAPCH)
Solyc04g080270.4	-2.68104	0.00693375	0.0471968	hypothetical protein (AHRD V3.3 *-* AT5G42710.3)
Solyc04g050950.3	-3.75608	0.00688665	0.0470486	Sn-1 protein (AHRD V3.3 *** Q42393_CAPAN)
Solyc09g075580.1	-1.69202	0.00686376	0.046944	leucine-rich repeat extensin-like protein 3 (AHRD V3.3 *** XP_010326654.1)
Solyc06g054660.1	-2.49276	0.00669003	0.0462327	tracheary element differentiation-related 7 (AHRD V3.3 --* AT5G48920.1)
Solyc08g005680.4	-4.14511	0.00666495	0.0461187	Z,Z-farnesyl pyrophosphate synthase
Solyc12g055980.1	-2.01078	0.00654497	0.045655	Endoglucanase (AHRD V3.3 *-* A0A2G2VH75_CAPBA)
Solyc03g026040.4	-2.83452	0.00653739	0.0456364	Leucine-rich repeat receptor protein kinase (AHRD V3.3 *** A0A2R6RQU4_ACTCH)
Solyc09g072800.3	-1.7162	0.00650268	0.0455139	Eisosome protein (AHRD V3.3 *** F4I444_ARATH)
Solyc10g008210.3	-2.35458	0.0064917	0.0455114	Protein TPX2 (AHRD V3.3 *** A0A2G2VWX8_CAPBA)
Solyc02g071530.2	-1.60143	0.00649253	0.0455114	Exonuclease 1 (AHRD V3.3 *** A0A2G3A7F7_CAPAN)
Solyc07g049300.3	-1.94553	0.00642677	0.0452239	Endoglucanase (AHRD V3.3 *** A0A2G2WCY0_CAPBA)
Solyc08g074683.1	-3.11311	0.00637651	0.0449697	Polyphenol oxidase (AHRD V3.3 *** Q41428_SOLTU)
Solyc04g058080.3	-2.18116	0.0063322	0.0448618	Glucan endo-1,3-beta-glucosidase (AHRD V3.3 *** A0A2G3CL60_CAPCH)
Solyc02g063030.4	-1.5702	0.00630434	0.0447668	Mental retardation GTPase activating protein (AHRD V3.3 *** A0A1I9LSH4_ARATH)
Solyc10g007870.3	-2.67109	0.00627075	0.0446478	Tumor-related protein (AHRD V3.3 *** Q40447_9SOLA)
Solyc05g005540.4	-2.98135	0.00612629	0.0440244	Polygalacturonase-1 non-catalytic subunit beta (AHRD V3.3 *** GP1_SOLLC)
Solyc10g085610.2	-1.66796	0.00598473	0.0433934	Calmodulin-binding family protein, putative, expressed (AHRD V3.3 *** Q2QXN6_ORYSJ)
Solyc08g080280.3	-2.19633	0.00596566	0.0433058	hypothetical protein (AHRD V3.3 *-* AT4G23020.2)
Solyc07g053530.1	-1.64982	0.00595391	0.0432375	Fasciclin-like arabinogalactan protein 9 (AHRD V3.3 *** A0A1U8HBV4_CAPAN)
Solyc10g078330.2	-2.61391	0.00578362	0.0424826	B-type cyclin
Solyc09g060110.4	-2.08076	0.00576563	0.0424008	Protein kinase domain (AHRD V3.3 *** A0A200PPE5_9MAGN)
Solyc07g043070.3	-2.56776	0.00575774	0.0423812	hypothetical protein (AHRD V3.3 *-* AT4G15140.1)
Solyc12g007020.2	-2.15728	0.00571311	0.0422152	DUF936 domain-containing protein (AHRD V3.3 *** A0A1Q3CPT5_CEPFO)
Solyc02g038690.1	-2.39716	0.005704	0.0421971	Histone H2B (AHRD V3.3 *** A0A078K3Z1_BRANA)
Solyc09g059550.1	-2.18318	0.00567173	0.0420378	acidic leucine-rich nuclear phosphoprotein 32 family B protein (AHRD V3.3 *-* AT3G25130.1)
Solyc09g010810.3	-1.72238	0.00560555	0.0418198	Kinesin-like protein (AHRD V3.3 *** A0A2G2YR28_CAPAN)
Solyc06g005795.2	-1.66263	0.00546098	0.0410772	Non-specific lipid-transfer protein (AHRD V3.3 *** A0A1J6JAM7_NICAT)
Solyc11g066350.2	-2.14516	0.00546398	0.0410772	shugoshin-1-like (AHRD V3.3 *** A0A2I4EHP2_9ROSI)
Solyc02g085480.4	-1.60867	0.00517254	0.039706	DUF1195 domain-containing protein (AHRD V3.3 *** A0A1Q3BNM7_CEPFO)
Solyc02g081300.3	-2.21323	0.00516806	0.039688	Sucrose synthase (AHRD V3.3 *** K4BA00_SOLLC)
Solyc04g008470.3	-5.47663	0.00516197	0.0396577	Defensin SD2 (AHRD V3.3 *** A0A2G2ZH52_CAPAN),Pfam:PF00304
Solyc07g052680.1	-2.53889	0.0050962	0.0394331	lysine-rich arabinogalactan protein 19 (AHRD V3.3 *-* XP_010324089.1)
Solyc02g087410.4	-1.70199	0.00504187	0.0392218	ABC transporter B family member 18 (AHRD V3.3 *** A0A1U8FQF4_CAPAN)
Solyc01g089910.4	-2.87207	0.00499351	0.0389762	Flotillin-like protein (AHRD V3.3 *** A0A2K3NEM2_TRIPR)
Solyc10g085230.2	-2.21215	0.00494641	0.0388152	ripening-related mRNA 1b
Solyc01g086930.4	-1.74747	0.00489853	0.0385918	protein gamma response 1 (AHRD V3.3 *** A0A2I4FRY7_9ROSI)
Solyc07g045010.3	-1.6442	0.00489167	0.0385541	Aspartyl/glutamyl-tRNA(Asn/Gln) amidotransferase subunit (AHRD V3.3 *** Q6NMH7_ARATH)
Solyc02g090960.1	-2.4853	0.00468069	0.0375578	Protein RALF-like 34 (AHRD V3.3 *** A0A2G2XHD5_CAPBA)
Solyc02g081440.4	-2.47222	0.00454006	0.0368214	rho GTPase-activating protein (AHRD V3.3 *-* AT5G37010.1)
Solyc09g008380.3	-2.33163	0.00451536	0.0367296	Pectate lyase (AHRD V3.3 *** A0A2G2VX49_CAPBA)
Solyc01g106750.2	-2.22272	0.0045237	0.0367296	Serine/threonine-protein kinase TOR (AHRD V3.3 *-* A0A2G2V7H7_CAPBA)
Solyc02g071080.3	-2.0656	0.00450715	0.0366964	Purine permease (AHRD V3.3 *** A0A2U1LZ22_ARTAN),Pfam:PF16913
Solyc06g075280.3	-1.99707	0.00450775	0.0366964	vicilin-like seed storage protein isoform X1 (AHRD V3.3 *** A0A2I4GN49_9ROSI)
Solyc03g111400.1	-2.31111	0.00448888	0.0366392	Adenine/guanine permease AZG1 (AHRD V3.3 *** A0A2G2X883_CAPBA)
Solyc11g065190.3	-1.81076	0.00445445	0.0364926	Ubiquitin-conjugating enzyme (AHRD V3.3 *** A0A200PMH3_9MAGN)
Solyc07g054880.4	-1.68256	0.00445521	0.0364926	Methylketone synthase Ie (AHRD V3.3 *** E0YCS7_SOLLC)
Solyc08g081890.4	-2.14518	0.00443199	0.036431	ABC transporter C family member 10 (AHRD V3.3 *** A0A1U8GDT9_CAPAN)
Solyc01g060410.4	-1.90605	0.00436749	0.0361086	GPI-anchored adhesin-like protein (AHRD V3.3 *** Q9M2F2_ARATH)
Solyc06g150132.1	-1.75545	0.00432124	0.0358699	Calcium-binding protein (AHRD V3.3 *-* Q9SCA1_LOTJA)
Solyc06g075850.1	-1.84121	0.00430044	0.0357452	Histone H4 (AHRD V3.3 *-* F2E7L1_HORVV)
Solyc05g013870.4	-2.24479	0.00422893	0.0353725	Sieve element occlusion b (AHRD V3.3 *** E2FKJ9_9SOLN)
Solyc10g055260.2	-2.39794	0.00422485	0.0353543	Auxin transporter-like protein 3 (AHRD V3.3 *** A0A2G2W9H7_CAPBA)
Solyc03g062700.4	-2.46198	0.00412237	0.0348105	ARM repeat superfamily protein (AHRD V3.3 *-* AT3G03970.6)
Solyc02g071580.4	-1.80626	0.00400161	0.0342456	Subtilisin-like protease SBT5.3 (AHRD V3.3 *** A0A2G2XF91_CAPBA)
Solyc07g056060.4	-2.07996	0.00393629	0.0339179	transmembrane protein (AHRD V3.3 *** AT5G65440.9)
Solyc01g066680.3	-1.53917	0.00391987	0.0338392	Pollen Ole e 1 allergen and extensin family protein (AHRD V3.3 *** A0A2U1NI15_ARTAN)
Solyc06g076920.3	-2.14096	0.00387558	0.0337126	Alkyl transferase (AHRD V3.3 *** K4CA50_SOLLC)
Solyc01g079850.3	-1.82566	0.00386482	0.0336613	Protein trichome birefringence-like 11 (AHRD V3.3 *** A0A2G3DI26_CAPCH)
Solyc07g065210.4	-2.13608	0.00383678	0.0335587	kinesin related protein
Solyc08g006790.4	-1.95663	0.00381036	0.0333906	Early nodulin-like protein 3 (AHRD V3.3 *** A0A2G3AND2_CAPAN)
Solyc12g042250.3	-1.62206	0.00380538	0.0333772	Major facilitator superfamily protein (AHRD V3.3 *-* A0A1P8AP16_ARATH)
Solyc08g013910.4	-2.49823	0.00378746	0.0332841	Protein plant cadmium resistance 2 (AHRD V3.3 *-* A0A1J6HUT4_NICAT)
Solyc06g084430.4	-1.98645	0.00372353	0.0329427	Histone H2A (AHRD V3.3 *-* A0A2G2WMP9_CAPBA)
Solyc07g024070.3	-1.67638	0.0036907	0.0328064	Ubiquitin-conjugating enzyme (AHRD V3.3 *-* A0A200PP19_9MAGN)
Solyc10g080950.2	-2.15918	0.00364931	0.0326889	cyclinB1_2
Solyc02g083860.3	-2.49563	0.0036246	0.0325618	2-oxoglutarate (2OG) and Fe(II)-dependent oxygenase superfamily protein (AHRD V3.3 *** A0A2U1QGX7_ARTAN)
Solyc08g005245.1	-1.6395	0.00361464	0.0325195	Unknown protein
Solyc05g014690.3	-1.92165	0.00358734	0.032368	RNA helicase DEAH-box14
Solyc03g080100.4	-2.4636	0.00356249	0.0322064	Heavy metal-associated isoprenylated plant protein (AHRD V3.3 *** A0A2R6RSC8_ACTCH)
Solyc10g079510.3	-1.50528	0.00351844	0.0318858	RAD3-like DNA-binding helicase protein (AHRD V3.3 *** A0A1P8AV25_ARATH)
Solyc05g053120.1	-1.57773	0.00348663	0.0316593	Glycosyltransferase (AHRD V3.3 *** A0A0A1WC49_NICAT)
Solyc07g063080.4	-2.2017	0.00346175	0.0315302	Dynamin-related protein 5A (AHRD V3.3 *** A0A2G3C1N3_CAPCH)
Solyc08g080890.3	-1.83926	0.00341306	0.0312356	E1-E2_ATPase domain-containing protein/HMA domain-containing protein/Hydrolase domain-containing protein (AHRD V3.3 *** A0A1Q3AQK6_CEPFO)
Solyc09g059440.1	-1.7192	0.003402	0.0311498	cell division control protein 45 homolog (AHRD V3.3 *** A0A2I4H5Z7_9ROSI)
Solyc09g092750.3	-2.38899	0.00324397	0.0301941	Unknown protein
Solyc03g096870.3	-1.97112	0.00322081	0.0300387	cell division cycle 20.2, cofactor of APC complex-like (AHRD V3.3 *** A0A2I4FBA0_9ROSI)
Solyc03g032190.3	-1.99936	0.00317281	0.0297334	cyclinB2_7
Solyc05g009310.3	-2.02869	0.00311844	0.0294703	Zinc finger protein CONSTANS-LIKE 7 (AHRD V3.3 *** A0A2G2VK65_CAPBA)
Solyc01g098820.3	-1.83484	0.00305956	0.0290603	Phototropic-responsive NPH3 family protein (AHRD V3.3 *** A0A1P8BAS4_ARATH)
Solyc03g082420.3	-2.12852	0.0030247	0.0288621	Small heat shock protein, chloroplastic (AHRD V3.3 *** HS21C_SOLLC)
Solyc04g007825.2	-2.8749	0.00301494	0.0288133	Kirola (AHRD V3.3 *** A0A1U8GVS3_CAPAN)
Solyc08g079150.1	-1.97611	0.00293439	0.0283943	Auxin-responsive protein SAUR32 (AHRD V3.3 *** A0A2G2XKY1_CAPBA)
Solyc01g008510.3	-3.28965	0.0029303	0.0283695	photosystem II 5 kDa protein, chloroplastic-like (AHRD V3.3 *-* A0A2I4GVV4_9ROSI)
Solyc01g079570.3	-2.86833	0.00292099	0.0283385	Beta-D-xylosidase 1 (AHRD V3.3 *** A0A1U8DZL0_CAPAN)
Solyc08g007570.4	-1.93119	0.00290774	0.0283383	protein LITTLE ZIPPER 2-like (AHRD V3.3 *** A0A2I4GT19_9ROSI)
Solyc12g005480.2	-2.42561	0.00288157	0.0281472	Protein TPX2 (AHRD V3.3 *** A0A2G3BMI4_CAPCH)
Solyc01g098740.4	-2.55746	0.00271135	0.0270829	Protein kinase superfamily protein (AHRD V3.3 *** F4HYK7_ARATH)
Solyc10g074720.3	-1.53698	0.00270049	0.0270303	B1-type cyclin dependent kinase
Solyc12g150131.1	-5.05397	0.00268311	0.0269838	extensin-2-like (AHRD V3.3 *-* A0A1U8ESB3_CAPAN)
Solyc03g006240.3	-1.84633	0.00264103	0.0266994	GDSL esterase/lipase (AHRD V3.3 *** A0A2G2ZLG9_CAPAN)
Solyc01g094090.4	-2.40919	0.00263745	0.0266892	3-hydroxyisobutyryl-CoA hydrolase 1 (AHRD V3.3 *** A0A2G3BVL3_CAPCH)
Solyc02g070210.3	-1.86028	0.00262522	0.0266381	Patellin-4 (AHRD V3.3 *** A0A2G2XDH3_CAPBA)
Solyc02g094330.3	-1.64184	0.00261784	0.0266069	Pollen Ole e 1 allergen and extensin family protein (AHRD V3.3 *** F4JEV5_ARATH),Pfam:PF01190
Solyc11g006420.2	-1.50854	0.00259784	0.0265356	Pyrimidine 5'-nucleotidase (AHRD V3.3 *** A0A200Q9M8_9MAGN)
Solyc11g010920.3	-1.70571	0.00258026	0.0264274	Kinesin-4 (AHRD V3.3 *** A0A2G3B0C5_CAPCH)
Solyc08g082130.3	-2.03131	0.00256007	0.0263237	Unknown protein
Solyc11g005820.1	-3.21538	0.00253813	0.0261982	Pectinesterase inhibitor domain-containing protein (AHRD V3.3 *** A0A2U1P2H7_ARTAN)
Solyc03g119940.3	-2.10027	0.00252207	0.0261195	trichohyalin (AHRD V3.3 *** AT3G15550.1)
Solyc07g006050.3	-1.74553	0.00249994	0.0260775	Histone-lysine N-methyltransferase ASHR3 (AHRD V3.3 *-* A0A2G2XZF7_CAPAN)
Solyc08g150139.1	-1.79737	0.00251229	0.0260775	Long chain acyl-CoA synthetase 6, peroxisomal (AHRD V3.3 *-* A0A2G2W0D7_CAPBA)
Solyc03g005460.4	-1.65882	0.00235936	0.0252974	SNF2-related (AHRD V3.3 *** A0A200QTY5_9MAGN)
Solyc01g079750.3	-1.65573	0.00234866	0.0252809	MAP kinase kinase kinase 4
Solyc12g056610.3	-2.18215	0.00227928	0.0248144	Secoisolariciresinol dehydrogenase (AHRD V3.3 *** A0A1U8ETA2_CAPAN)
Solyc10g080400.2	-2.66839	0.00227979	0.0248144	uv-b-insensitive 4 (AHRD V3.3 *** AT2G42260.2)
Solyc09g011820.4	-2.12715	0.00226334	0.0247078	Myosin-M heavy protein (AHRD V3.3 *** Q5S4W1_ARATH)
Solyc04g008600.4	-1.77422	0.00217954	0.0242346	Zinc knuckle (CCHC-type) family protein (AHRD V3.3 *** A0A1I9LR82_ARATH)
Solyc02g022900.3	-2.36546	0.00214243	0.0240525	Unknown protein
Solyc08g014430.3	-1.87135	0.00210377	0.0238107	Formin-like protein (AHRD V3.3 *** A0A2G3BR67_CAPCH)
Solyc06g048600.3	-2.90999	0.00209215	0.023732	Response regulator 7
Solyc09g005940.4	-2.37678	0.00206892	0.023588	Fatty acyl-CoA reductase (AHRD V3.3 *** A0A2G3BJV3_CAPCH)
Solyc03g063420.2	-8.62539	0.00207168	0.023588	Proteasome subunit beta (AHRD V3.3 *** A0A2G3CJ01_CAPCH)
Solyc01g108670.4	-1.66715	0.00207171	0.023588	Kinesin (AHRD V3.3 *** A0A200QYC3_9MAGN)
Solyc12g096170.2	-2.04488	0.00204075	0.0234497	embryo defective 3006 (AHRD V3.3 *** AT4G19350.1)
Solyc01g009040.4	-2.48192	0.00202608	0.0233679	cyclinB1_4
Solyc08g080710.3	-8.70914	0.00200796	0.023231	NEP-interacting protein, putative (DUF239) (AHRD V3.3 *** F4JLL4_ARATH)
Solyc06g062430.3	-1.6997	0.001981	0.0230556	Inositol oxygenase (AHRD V3.3 *** A0A2U1PDJ1_ARTAN)
Solyc12g027800.1	-1.54859	0.00198258	0.0230556	Rhodanese-like domain-containing protein 8, chloroplastic (AHRD V3.3 *** A0A2G2Y801_CAPAN)
Solyc01g090440.2	-1.82468	0.00197198	0.0229889	cotton fiber protein (AHRD V3.3 *-* AT3G60380.1)
Solyc07g042990.1	-1.70071	0.00196788	0.0229821	Leucine-rich repeat receptor-like protein kinase (AHRD V3.3 *** A0A0K9P1I9_ZOSMR)
Solyc01g099650.3	-2.0032	0.00188437	0.022387	Formin-like protein (AHRD V3.3 *** A0A2G3AXK0_CAPCH)
Solyc09g092725.1	-1.75412	0.00186727	0.022266	FAM10 family protein At4g22670-like (AHRD V3.3 *-* XP_010326878.1)
Solyc02g065350.3	-2.3681	0.00186819	0.022266	B3 domain-containing protein (AHRD V3.3 *** A0A1Q3D977_CEPFO)
Solyc01g080750.3	-1.85756	0.00186305	0.0222622	ARM repeat superfamily protein (AHRD V3.3 *** A0A2U1P293_ARTAN)
Solyc09g075550.3	-1.92906	0.00185054	0.0222056	Cellulose synthase (AHRD V3.3 *** A0A1R3H0Z2_COCAP)
Solyc02g071710.3	-1.59156	0.00182213	0.0220513	GDSL esterase/lipase At1g29670-like (AHRD V3.3 *** A0A1U8FLP2_CAPAN)
Solyc01g109550.2	-2.13833	0.00180404	0.0218806	Transcription termination factor family protein (AHRD V3.3 *** A0A2K3NNA4_TRIPR)
Solyc05g054110.3	-1.68333	0.00178265	0.0217549	Rho GDP-dissociation inhibitor 1 (AHRD V3.3 *** A0A2G2WV63_CAPBA)
Solyc03g064010.4	-1.78924	0.00178432	0.0217549	Receptor protein kinase-like protein (AHRD V3.3 *** A0A2R6S230_ACTCH)
Solyc02g071700.3	-1.50422	0.00178751	0.0217549	GDSL esterase/lipase (AHRD V3.3 *** A0A2G3A7C5_CAPAN)
Solyc03g034380.1	-2.2853	0.00176661	0.0216243	Bifunctional inhibitor/lipid-transfer protein/seed storage 2S albumin superfamily protein (AHRD V3.3 *** Q9FF39_ARATH)
Solyc11g021060.2	-1.92475	0.00171575	0.0212488	TOMARPIX proteinase inhibitor
Solyc12g006240.2	-1.60854	0.00171647	0.0212488	Zinc finger protein CONSTANS-LIKE 9 (AHRD V3.3 *** A0A2G2YTW9_CAPAN)
Solyc07g065530.1	-1.84769	0.00170517	0.0211901	flocculation protein FLO11 (AHRD V3.3 *** XP_004244068.1)
Solyc06g051320.3	-2.92689	0.00170945	0.0211901	HXXXD-type acyl-transferase family protein (AHRD V3.3 *** A0A2U1NYH9_ARTAN)
Solyc02g067950.4	-3.36837	0.00164243	0.0208131	TPX2 (Targeting protein for Xklp2) protein family (AHRD V3.3 *-* F4J761_ARATH)
Solyc06g072240.1	-2.54256	0.0015583	0.0201504	Histone H4 (AHRD V3.3 *-* F2E7L1_HORVV)
Solyc02g087880.3	-2.19311	0.00153373	0.0199299	Tubulin alpha chain (AHRD V3.3 *** A0A1U8FRN4_CAPAN)
Solyc08g076150.4	-1.62598	0.0014909	0.0195789	Pentatricopeptide repeat-containing protein (AHRD V3.3 *** A0A1U8GS04_CAPAN)
Solyc01g066610.4	-2.46958	0.00147214	0.0194095	Fanconi anemia group I protein (AHRD V3.3 *** A0A2I4F1R6_9ROSI)
Solyc08g080040.4	-5.51575	0.00147382	0.0194095	2-oxoglutarate (2OG) and Fe(II)-dependent oxygenase superfamily protein (AHRD V3.3 *** F4J670_ARATH)
Solyc10g006920.3	-3.02794	0.00143257	0.0191102	CBS domain (AHRD V3.3 *** A0A200QRX2_9MAGN)
Solyc03g025680.3	-1.96087	0.0014234	0.0191036	PAR1 (AHRD V3.3 *** A0A2U1P9T7_ARTAN)
Solyc12g043030.3	-3.33506	0.00141179	0.0190381	Sulfate transporter (AHRD V3.3 *-* A1YKF8_BRASY)
Solyc03g006220.4	-1.89072	0.00136774	0.018744	Protein trichome birefringence-like 39 (AHRD V3.3 *-* A0A2G3CK39_CAPCH)
Solyc01g109120.3	-1.62193	0.00136999	0.018744	Transducin/WD40 repeat-like superfamily protein (AHRD V3.3 *** A0A2U1MAA7_ARTAN)
Solyc04g076310.4	-2.2904	0.00134249	0.0185733	Kinesin-like protein FRA1 (AHRD V3.3 *** A0A2G2ZQX3_CAPAN)
Solyc11g066080.2	-2.02122	0.00134411	0.0185733	transmembrane protein (AHRD V3.3 *** AT5G59350.1)
Solyc08g066350.2	-1.67647	0.00132575	0.0184265	Histidine-containing phosphotransfer protein 4 (AHRD V3.3 *** A0A2G2YI23_CAPAN)
Solyc03g116280.3	-1.95438	0.00131092	0.0183302	2-oxoglutarate (2OG) and Fe(II)-dependent oxygenase superfamily protein (AHRD V3.3 *-* F4J670_ARATH)
Solyc10g008680.3	-4.42706	0.00130398	0.0182744	HXXXD-type acyl-transferase family protein (AHRD V3.3 *** A0A2U1NMZ6_ARTAN)
Solyc08g066050.3	-2.35491	0.00127216	0.0180464	Protein kinase domain (AHRD V3.3 *** A0A200QDK0_9MAGN)
Solyc04g082840.4	-1.875	0.00125108	0.0179036	B2-type cyclin dependent kinase
Solyc01g086690.2	-2.11529	0.00125399	0.0179036	Sister chromatid cohesion 1 protein 4 (AHRD V3.3 *** A0A2G3DGK5_CAPCH)
Solyc03g007550.4	-1.88318	0.00124825	0.0178986	LIM domain protein (AHRD V3.3 *** AT5G52950.1)
Solyc08g077990.3	-1.8722	0.00123333	0.0177691	Kinase like protein (AHRD V3.3 *-* Q0WPK0_ARATH)
Solyc10g008910.1	-2.5025	0.00123443	0.0177691	Histone H3 (AHRD V3.3 *** B3TM40_ELAGV)
Solyc04g016490.4	-1.67448	0.00122421	0.0177181	Purple acid phosphatase 16 (AHRD V3.3 *** A0A2U1NPL5_ARTAN)
Solyc12g044840.2	-1.67645	0.00122312	0.0177161	Proline-rich receptor-like protein kinase PERK13 (AHRD V3.3 *** A0A2G2XXB3_CAPAN)
Solyc11g005090.2	-1.62934	0.00121236	0.0176567	cyclin A1
Solyc11g006860.2	-1.52816	0.0011812	0.0173592	Ribonuclease (AHRD V3.3 *** A0A2G2Y6A8_CAPAN)
Solyc09g009900.4	-1.79444	0.00117878	0.0173583	Unknown protein
Solyc05g055680.4	-2.20048	0.00117475	0.0173402	transmembrane protein (AHRD V3.3 *-* AT5G36800.1)
Solyc07g054690.1	-2.75262	0.00117168	0.0173223	hypothetical protein (AHRD V3.3 *** AT4G28230.1)
Solyc01g094610.4	-3.19864	0.00115765	0.0172028	Rop guanine nucleotide exchange factor 2 (AHRD V3.3 *** A0A2G3BT06_CAPCH)
Solyc04g045530.4	-1.65572	0.00115896	0.0172028	DNA primase large subunit (AHRD V3.3 *** A0A2G3BK14_CAPCH)
Solyc07g006040.3	-1.60591	0.00110736	0.0167857	DNA-directed RNA polymerase subunit beta (AHRD V3.3 *** AT4G30845.1)
Solyc03g111680.3	-1.64357	0.00108939	0.0166012	DNA polymerase III subunit gamma/tau (AHRD V3.3 *** A0A2K3PCP8_TRIPR)
Solyc03g113760.3	-2.41445	0.00107971	0.0164878	E2F transcription factor-like E2FE (AHRD V3.3 *** A0A1U8FXH9_CAPAN)
Solyc04g076845.1	-3.65423	0.00107825	0.0164791	Basic helix-loop-helix (BHLH) DNA-binding superfamily protein (AHRD V3.3 *-* A0A2U1PS36_ARTAN)
Solyc06g062580.3	-1.77009	0.00107154	0.0164602	Beta-galactosidase (AHRD V3.3 *** A0A2G3C8Y3_CAPCH)
Solyc07g049680.4	-1.8755	0.00104995	0.0162743	Condensin complex subunit 2 (AHRD V3.3 *** A0A2G2WDS5_CAPBA)
Solyc09g090680.3	-2.00902	0.00101983	0.0160485	Cysteine-rich repeat secretory protein 3 (AHRD V3.3 *** A0A2G3CR65_CAPCH)
Solyc10g047530.2	-2.79488	0.000997472	0.0158539	Phototropic-responsive NPH3 family protein (AHRD V3.3 *** A0A2U1PJR6_ARTAN)
Solyc01g006100.4	-1.85874	0.000998137	0.0158539	cytosine-5 DNA methyltransferase1L
Solyc11g012610.2	-1.99901	0.000981281	0.0157761	structural maintenance of chromosomes protein (AHRD V3.3 *** AT4G17240.1)
Solyc09g090360.3	-1.76531	0.000976399	0.0157568	phosphate transporter PHO1-like (AHRD V3.3 *** A0A2I4DLD0_9ROSI)
Solyc12g015840.3	-2.77307	0.000971171	0.0157362	Pleckstrin homology (PH) domain-containing protein (AHRD V3.3 *-* F4JNE4_ARATH)
Solyc05g053550.3	-3.08619	0.000948864	0.0155101	chalcone synthase 2
Solyc04g076870.4	-1.69624	0.00094474	0.0154686	Glutamyl-tRNA reductase (AHRD V3.3 *** A6Q0F0_TOBAC)
Solyc01g104400.3	-2.07294	0.000939225	0.0154308	Basic blue protein (AHRD V3.3 *** A0A1U8E747_CAPAN)
Solyc04g008820.3	-2.12308	0.000936287	0.0154267	High mobility group B protein 7 (AHRD V3.3 *** A0A2G2X9D0_CAPBA)
Solyc07g150103.1	-6.81425	0.000935023	0.0154196	early nodulin-like protein 1 (AHRD V3.3 *** A0A2I4F529_9ROSI)
Solyc02g080160.4	-1.58323	0.00087895	0.014824	Xyloglucan endotransglucosylase/hydrolase (AHRD V3.3 *** A0A2G2VBB5_CAPBA)
Solyc10g008440.3	-2.44472	0.000857462	0.0146613	Expansin-B3 (AHRD V3.3 *** A0A2G3BCT4_CAPCH)
Solyc10g055620.2	-1.55382	0.000846393	0.0146336	heparan-alpha-glucosaminide N-acetyltransferase-like (AHRD V3.3 *** A0A2I4EWQ3_9ROSI)
Solyc12g005250.2	-2.32994	0.000850334	0.0146336	Kinesin-like protein (AHRD V3.3 *** A0A2G2X2E7_CAPBA)
Solyc01g005320.2	-3.4399	0.000839109	0.0145757	3-oxo-5-alpha-steroid 4-dehydrogenase (DUF1295) (AHRD V3.3 *** O81042_ARATH)
Solyc03g122360.3	-2.96905	0.00083183	0.0145186	Cytochrome P450 (AHRD V3.3 *** Q43795_TOBAC)
Solyc11g065760.2	-2.11458	0.000802674	0.0142086	TK1-like deoxyribonucleoside kinase
Solyc07g053950.1	-2.13248	0.000800483	0.0141991	microtubule-associated protein (AHRD V3.3 *** AT4G28310.1)
Solyc01g007160.4	-3.16045	0.000801373	0.0141991	protein CHROMOSOME TRANSMISSION FIDELITY 7 (AHRD V3.3 *** A0A2I4GQF6_9ROSI)
Solyc06g059710.3	-1.56817	0.000790354	0.0141798	Acyl-[acyl-carrier-protein] desaturase (AHRD V3.3 *** A0A2I4GZ93_9ROSI)
Solyc04g050730.3	-1.90368	0.000785439	0.0141463	GDSL esterase/lipase (AHRD V3.3 *** A0A2R6PKD3_ACTCH)
Solyc01g079110.4	-2.27857	0.000781571	0.0141417	Histone H3 (AHRD V3.3 *** A0A2G3DHD8_CAPCH)
Solyc12g027897.1	-6.52289	0.000772157	0.0140295	Unknown protein
Solyc08g081390.4	-1.74416	0.000765101	0.0139798	Phosphoglycerate mutase-like protein AT74 (AHRD V3.3 *** A0A2G3ADV8_CAPAN)
Solyc09g091510.3	-2.52555	0.000761709	0.0139667	chalcone synthase 1
Solyc03g118780.3	-2.11741	0.000761842	0.0139667	Thaumatin-like protein (AHRD V3.3 *** A0A2G2WQ90_CAPBA)
Solyc03g013340.3	-2.52189	0.000762343	0.0139667	NOD26-like intrinsic protein 2.1
Solyc03g007130.4	-2.38153	0.000752117	0.0138945	65-kDa microtubule-associated protein 3 (AHRD V3.3 *** A0A2G2ZYR6_CAPAN),Pfam:PF03999
Solyc06g074790.2	-2.40846	0.000740234	0.0137718	Histone H2B (AHRD V3.3 *** A0A2G3CAQ8_CAPCH)
Solyc08g082070.3	-1.96409	0.000724259	0.0136259	High mobility group B protein 6 (AHRD V3.3 *** A0A2G2XK70_CAPBA)
Solyc01g086820.4	-2.46297	0.000718061	0.0135765	Histone H3 (AHRD V3.3 *-* A0A2P6TS80_CHLSO)
Solyc09g010530.3	-1.73996	0.000720171	0.0135765	Cation/H(+) antiporter 20 (AHRD V3.3 *** A0A1U8E5Q9_CAPAN)
Solyc03g095600.1	-1.65709	0.00069342	0.0133775	KIP1-like (AHRD V3.3 *-* A0A200R3P8_9MAGN)
Solyc12g055970.3	-1.59584	0.000669667	0.0132553	Endoglucanase (AHRD V3.3 *** A0A2G3B3J7_CAPCH)
Solyc02g088740.1	-1.93951	0.00066664	0.0132394	hypothetical protein (AHRD V3.3 *** AT3G29370.1)
Solyc09g082660.3	-5.02598	0.000662273	0.0131926	Caffeoyl-CoA O-methyltransferase (AHRD V3.3 *** Q2YHM9_PLAMJ)
Solyc04g011390.1	-2.33402	0.000655761	0.0131866	Histone H4 (AHRD V3.3 *-* F2E7L1_HORVV)
Solyc07g008710.3	-3.38578	0.000659613	0.0131866	MLP-like protein 43 (AHRD V3.3 *** A0A2U1L1Z2_ARTAN)
Solyc07g064830.3	-1.59655	0.000659921	0.0131866	1,4-alpha-glucan-branching enzyme 3, chloroplastic/amyloplastic (AHRD V3.3 *** A0A2G2WFE8_CAPBA)
Solyc05g005230.3	-2.9751	0.000638733	0.0130749	Plant protein 1589 of Uncharacterized protein function (AHRD V3.3 *** A0A061EE06_THECC)
Solyc05g012940.4	-1.71805	0.000627418	0.0129738	ribonuclease H2 subunit B (AHRD V3.3 *** A0A2I4GNZ0_9ROSI)
Solyc05g005170.4	-5.10954	0.000609359	0.012802	Pectin lyase-like superfamily protein (AHRD V3.3 *** O22699_ARATH)
Solyc12g056710.3	-1.61189	0.000594619	0.0126188	Secoisolariciresinol dehydrogenase (AHRD V3.3 *** A0A1U8ETA2_CAPAN),Pfam:PF13561
Solyc09g009520.3	-2.209	0.000577666	0.0124529	Alpha/beta-Hydrolases superfamily protein (AHRD V3.3 *** Q9SJM9_ARATH)
Solyc09g059170.3	-1.56218	0.000565103	0.0124154	Glycosyltransferase (AHRD V3.3 *** A4GRT2_9SOLA)
Solyc01g005290.4	-1.77049	0.000550977	0.0121873	Sec14p-like phosphatidylinositol transfer family protein (AHRD V3.3 *** A0A1Y1I4L4_KLENI)
Solyc09g089720.3	-2.3261	0.000548788	0.0121663	2-oxoglutarate (2OG) and Fe(II)-dependent oxygenase superfamily protein (AHRD V3.3 *** A0A2U1NTU8_ARTAN)
Solyc03g005900.4	-2.17396	0.000542759	0.0120845	GDSL esterase/lipase (AHRD V3.3 *** A0A2G2XF69_CAPBA)
Solyc06g060860.2	-2.86007	0.000538701	0.0120322	ATP-dependent caseinolytic protease/crotonase family protein (AHRD V3.3 *** AT4G16807.1)
Solyc04g054270.4	-1.60388	0.000534888	0.0120279	Pentatricopeptide repeat (AHRD V3.3 *** A0A200PQB4_9MAGN)
Solyc11g007730.2	-2.21722	0.000529903	0.0119775	Bark storage protein A (AHRD V3.3 *** A0A1J3K1W0_NOCCA)
Solyc10g083170.2	-2.61375	0.000524535	0.0119304	NAD(P)-binding Rossmann-fold superfamily protein (AHRD V3.3 *** A0A2U1QER6_ARTAN),Pfam:PF13561
Solyc03g116060.4	-2.06092	0.000494528	0.0117113	Gibberellin-regulated protein 6 (AHRD V3.3 *** A0A2G3CZG9_CAPCH)
Solyc11g071730.3	-2.68463	0.000494732	0.0117113	Phragmoplast orienting kinesin-1 (AHRD V3.3 *** A0A2G3BAM6_CAPCH)
Solyc12g042500.2	-1.99409	0.000496042	0.0117113	Gibberellin-regulated family protein (AHRD V3.3 *** A0A2U1P8W2_ARTAN)
Solyc03g121600.4	-2.4462	0.000499553	0.0117113	Glucose-methanol-choline (GMC) oxidoreductase family protein (AHRD V3.3 *** A0A2U1MMK8_ARTAN)
Solyc01g108330.2	-2.32732	0.00050598	0.0117113	transmembrane protein (AHRD V3.3 *-* AT2G26520.1)
Solyc05g015330.1	-2.16684	0.000511071	0.0117113	Nuclear transcription factor Y subunit C-4-like protein (AHRD V3.3 *** A0A2K3NUG6_TRIPR)
Solyc02g083890.4	-2.03559	0.000490067	0.0116817	Chalcone-flavanone isomerase family protein (AHRD V3.3 *** AT5G66230.1)
Solyc10g078680.3	-1.85729	0.000479234	0.0115121	C2 calcium/lipid-binding plant phosphoribosyltransferase family protein (AHRD V3.3 *** A0A061DXG0_THECC)
Solyc06g054320.1	-1.52828	0.000476469	0.011482	Dirigent protein (AHRD V3.3 *** K4C6B8_SOLLC)
Solyc11g066580.3	-9.83762	0.000470778	0.0114507	Flavonoid 3`,5`-hydroxylase (AHRD V3.3 *** D3W9H7_SOLLC)
Solyc05g013010.3	-2.62542	0.000463111	0.0113227	Sulfotransferase (AHRD V3.3 *** A0A2I4HG22_9ROSI)
Solyc02g022890.3	-3.10861	0.000463428	0.0113227	Fatty acid hydroxylase (AHRD V3.3 *-* A0A200Q3T8_9MAGN)
Solyc02g065480.2	-9.76434	0.000463505	0.0113227	electron transporter%2C putative (Protein of unknown function%2C DUF547) (AHRD V3.3 *** AT5G66600.9)
Solyc06g069000.3	-2.38635	0.000455746	0.0112434	GPI-anchored protein (AHRD V3.3 *** AT3G18050.1)
Solyc07g064950.3	-1.65855	0.000454101	0.0112392	Trigger factor (AHRD V3.3 *** A0A200RBE3_9MAGN)
Solyc06g005610.1	-3.68251	0.00045038	0.0111806	ROTUNDIFOLIA like 2 (AHRD V3.3 --* AT2G29125.1)
Solyc07g055950.3	-4.51885	0.000448768	0.0111739	Protodermal factor 1 (AHRD V3.3 *-* A0A2G2YIY2_CAPAN)
Solyc02g093300.3	-1.53663	0.000449268	0.0111739	DNA polymerase (AHRD V3.3 *** H9E8V2_SOLLC)
Solyc01g005000.3	-1.60278	0.000441826	0.0110845	Glutamate decarboxylase (AHRD V3.3 *** B1Q3F2_SOLLC)
Solyc02g086470.3	-2.08265	0.000443523	0.0110845	Transducin/WD40 repeat-like superfamily protein (AHRD V3.3 *** A0A2U1M8S4_ARTAN)
Solyc02g079370.3	-2.28771	0.000439157	0.0110497	cyclinD6_3
Solyc07g064100.1	-1.73432	0.000438189	0.0110492	Chlororespiratory reduction 41 (AHRD V3.3 *** A0A0F7J422_9ROSI)
Solyc06g070900.3	-1.6631	0.000431197	0.0109834	TCP transcription factor 17
Solyc03g082860.3	-2.17131	0.000424523	0.0108731	Histone-lysine N-methyltransferase ATXR6-like protein (AHRD V3.3 *** A0A2K3P9S3_TRIPR)
Solyc05g008540.3	-2.00881	0.000420933	0.0108345	Origin of replication complex subunit 4 (AHRD V3.3 *** A0A2G2VJZ3_CAPBA)
Solyc08g005630.3	-2.58847	0.000421268	0.0108345	Long-chain-alcohol oxidase (AHRD V3.3 *** R9R6I9_SOLLC)
Solyc11g072860.2	-2.70638	0.000417076	0.0108071	Histone H4 (AHRD V3.3 *-* F2E7L1_HORVV)
Solyc01g099020.3	-1.98772	0.000396774	0.0105706	GDSL esterase/lipase (AHRD V3.3 *** A0A199UFA2_ANACO)
Solyc12g039070.2	-2.28129	0.000393595	0.0105009	Strictosidine synthase family protein (AHRD V3.3 *** D7LVM7_ARALL)
Solyc05g014540.3	-1.5985	0.000392117	0.0104917	DNA polymerase alpha subunit B (AHRD V3.3 *** A0A2G3B930_CAPCH)
Solyc04g007820.3	-1.83676	0.00039024	0.0104685	Sn-1 protein (AHRD V3.3 *** Q42393_CAPAN)
Solyc01g103120.3	-3.73686	0.000389296	0.0104614	Dynamin-2B (AHRD V3.3 *** A0A2G2W8L1_CAPBA)
Solyc11g066430.2	-1.72424	0.000384943	0.0104503	histone H2B
Solyc06g071320.3	-1.69936	0.000377278	0.0103971	D-ribose-binding periplasmic protein (AHRD V3.3 *** A0A2P5F6E6_TREOI)
Solyc02g067480.3	-2.07639	0.00037953	0.0103971	FAD/NAD(P)-binding oxidoreductase family protein (AHRD V3.3 *** A0A2U1MZ38_ARTAN),Pfam:PF03486
Solyc06g072810.4	-2.18458	0.000373024	0.0103848	Aspartic/glutamic acid-rich protein (AHRD V3.3 *-* Q8L6X8_ARATH)
Solyc02g081270.4	-2.61107	0.000363085	0.0103134	NAC domain-containing protein 53 (AHRD V3.3 *** A0A2G2XFS7_CAPBA)
Solyc02g069070.3	-2.07077	0.000363124	0.0103134	Ribonuclease H2 subunit C-like protein (AHRD V3.3 *** F4IVV8_ARATH)
Solyc09g008860.4	-2.26319	0.000365454	0.0103134	leucine-rich repeat receptor-like protein kinase PXC1 (AHRD V3.3 *** A0A1S4B9J1_TOBAC)
Solyc04g074640.4	-1.65822	0.000365715	0.0103134	Ascorbate peroxidase (AHRD V3.3 *** A0A0K2SS60_CITUN)
Solyc05g050240.3	-1.72284	0.000342481	0.0101105	Plastid division protein PDV1 (AHRD V3.3 *-* A0A2I0XAI8_9ASPA)
Solyc01g099410.3	-2.17203	0.00033799	0.0100656	Histone H2A (AHRD V3.3 *** A0A0H5QLQ1_9EUKA)
Solyc06g051300.3	-1.98727	0.00033154	0.00997789	Chromosome transmission fidelity-like protein (AHRD V3.3 *** F4KEU4_ARATH)
Solyc06g064510.2	-2.92617	0.000320561	0.00981326	O-methyltransferase (AHRD V3.3 *** A0A1B4Z3W3_9ROSA)
Solyc09g082550.3	-1.75407	0.000320785	0.00981326	Sulfate transporter (AHRD V3.3 *** Q70BL1_BRAOL)
Solyc05g054610.1	-3.04923	0.000310836	0.00960386	Histone H4 (AHRD V3.3 *-* F2E7L1_HORVV)
Solyc04g017720.3	-2.34011	0.000305838	0.00953653	Gibberellin regulated protein (AHRD V3.3 *** A0A2U1PE48_ARTAN)
Solyc01g111550.3	-2.42399	0.000298181	0.00938463	protein MCM10 homolog (AHRD V3.3 *** A0A2I4EWG7_9ROSI)
Solyc06g051160.4	-1.69682	0.000297247	0.00937109	DnaJ/Hsp40 cysteine-rich domain superfamily protein (AHRD V3.3 *-* A0A1I9LR22_ARATH)
Solyc02g083490.3	-4.34097	0.000286428	0.00918598	Peroxidase (AHRD V3.3 *** K4BAL7_SOLLC)
Solyc01g111590.4	-1.66079	0.000283338	0.00911837	WD-40 repeat-containing protein MSI1 (AHRD V3.3 *** A0A2G3AUE9_CAPCH)
Solyc04g049340.3	-1.65875	0.00027634	0.00900237	Tryptophan/tyrosine permease (AHRD V3.3 *** A0A2U1PXY3_ARTAN)
Solyc02g087860.3	-2.39545	0.000273496	0.00894912	Transcription factor PRE5 (AHRD V3.3 *** A0A1U8FQB1_CAPAN)
Solyc08g078520.4	-2.34832	0.000273741	0.00894912	electron transporter%2C putative (Protein of unknown function%2C DUF547) (AHRD V3.3 *** AT5G47380.4)
Solyc05g007450.3	-2.23233	0.000267983	0.00886515	Origin of replication complex subunit 6 (AHRD V3.3 *** A0A2G2YDJ4_CAPAN)
Solyc09g083370.3	-1.51924	0.000269899	0.00886515	40S ribosomal protein S15 (AHRD V3.3 *** A0A2G2Z9S5_CAPAN)
Solyc02g069910.2	-1.7934	0.000266116	0.0088399	Unknown protein
Solyc09g075590.1	-3.29391	0.000262121	0.00874906	leucine-rich repeat extensin-like protein 1 (AHRD V3.3 *** XP_010326561.1)
Solyc12g009270.1	-2.24604	0.000260206	0.00873737	Plant invertase/pectin methylesterase inhibitor superfamily protein (AHRD V3.3 *** A0A061GSW0_THECC)
Solyc01g107520.3	-1.75064	0.000256161	0.00872338	Basic secretory protease (AHRD V3.3 *** A0A2G2W939_CAPBA)
Solyc04g077130.1	-1.79315	0.000258523	0.00872338	50S ribosomal protein 6, chloroplastic (AHRD V3.3 *** A0A2G3CPG8_CAPCH)
Solyc08g005670.2	-3.20744	0.000250213	0.00868438	Phellandrene synthase
Solyc07g066430.3	-1.58043	0.000250814	0.00868438	Ribosome-binding ATPase YchF (AHRD V3.3 *** A0A1J3HW77_NOCCA)
Solyc08g068090.3	-1.90252	0.000251941	0.00868438	Hemoglobin 3 (AHRD V3.3 *** A0A2U1NXZ4_ARTAN)
Solyc01g074000.3	-2.68413	0.000253951	0.00868438	Histone H3 (AHRD V3.3 *** D8L9K7_WHEAT)
Solyc01g098980.4	-1.94582	0.000248168	0.00864585	MAP kinase kinase kinase 8
Solyc09g083380.4	-2.46067	0.000244564	0.00854379	Histone H1 (AHRD V3.3 *-* A0A2G3CST5_CAPCH)
Solyc08g005677.1	-4.12325	0.00024276	0.00852335	Terpene synthase (AHRD V3.3 *** G5CV36_SOLLC)
Solyc10g085870.1	-2.32655	0.000228727	0.00826309	Glycosyltransferase (AHRD V3.3 *** A0A328CX74_9ASTE)
Solyc03g007800.3	-1.75286	0.000223276	0.00814542	Timeless protein (AHRD V3.3 *** A0A200R1E1_9MAGN)
Solyc08g082200.3	-1.67923	0.000222349	0.00812754	DNA primase (AHRD V3.3 *** A0A2G3ADK9_CAPAN)
Solyc10g008320.1	-2.55725	0.000215564	0.00796528	microtubule-associated protein (AHRD V3.3 *** AT4G28310.1)
Solyc11g073260.2	-2.50049	0.000215723	0.00796528	Histone H2A (AHRD V3.3 *** Q9ST30_SOLME)
Solyc01g103960.3	-1.75379	0.000212115	0.00788854	RNA helicase DEAH-box15
Solyc08g075750.4	-1.50271	0.000208454	0.00781976	ATP-dependent Clp protease proteolytic subunit (AHRD V3.3 *** A0A2G3DD48_CAPCH)
Solyc08g075680.4	-1.89073	0.000207114	0.00780103	Ribonuclease P protein subunit P38-like protein (AHRD V3.3 *-* AT5G53020.9)
Solyc09g008840.4	-1.76021	0.000204354	0.00775731	Pyruvate kinase (AHRD V3.3 *** A0A2G3BIP6_CAPCH)
Solyc07g062100.4	-2.79539	0.000194709	0.00761282	Histone-lysine N-methyltransferase ATX1 (AHRD V3.3 *** A0A2I0W3M9_9ASPA)
Solyc11g010410.2	-4.20571	0.000194799	0.00761282	2-oxoglutarate (2OG) and Fe(II)-dependent oxygenase superfamily protein (AHRD V3.3 *** A0A2U1NR61_ARTAN)
Solyc06g059930.4	-2.23058	0.000196467	0.00761282	sesquiterpene synthase 1
Solyc02g088830.4	-3.10204	0.000196656	0.00761282	hydroxyproline-rich glycoprotein family protein (AHRD V3.3 *-* AT3G02120.1)
Solyc11g007930.1	-2.03027	0.000192842	0.00758802	Histone H2B (AHRD V3.3 *** A0A328DBY2_9ASTE)
Solyc07g053640.1	-3.07343	0.000192993	0.00758802	Arabinogalactan-protein (AHRD V3.3 *-* Q41256_NICAL)
Solyc01g106400.3	-1.64549	0.000188358	0.00758701	Peptide-methionine (R)-S-oxide reductase (AHRD V3.3 *** A0A2G2W8Z3_CAPBA)
Solyc12g008680.3	-1.76441	0.000187504	0.00758556	Unknown protein
Solyc07g053540.1	-1.79721	0.000185376	0.0075571	Fasciclin-like arabinogalactan protein 9 (AHRD V3.3 *** A0A1U8HBV4_CAPAN)
Solyc09g074470.3	-2.73971	0.000183092	0.00750926	Kinase interacting (KIP1-like) protein (AHRD V3.3 *** A0A2K3LEM5_TRIPR)
Solyc01g087500.3	-2.32756	0.00018333	0.00750926	DNA topoisomerase 2 (AHRD V3.3 *** A0A2G2XSS9_CAPBA)
Solyc11g072840.1	-2.80612	0.00017678	0.00740689	Histone H4 (AHRD V3.3 *-* F2E7L1_HORVV)
Solyc01g110160.4	-2.22078	0.000167394	0.00715587	hypothetical protein (AHRD V3.3 *** AT2G21385.5)
Solyc01g102950.3	-1.64576	0.000164347	0.00710628	Lycopene beta/epsilon cyclase protein (AHRD V3.3 *** A0A2U1QDC2_ARTAN)
Solyc02g067930.3	-2.36556	0.000164888	0.00710628	Glycerol-3-phosphate dehydrogenase [NAD(+)] (AHRD V3.3 *** A0A1U8FRT5_CAPAN)
Solyc12g009200.2	-1.64748	0.000161563	0.00701179	Chlorophyll a-b binding protein, chloroplastic (AHRD V3.3 *** A0A2G3BP51_CAPCH)
Solyc01g080600.4	-2.90352	0.000156388	0.00688146	Histone H3 (AHRD V3.3 *-* A0A200Q2V7_9MAGN)
Solyc12g094440.2	-2.73388	0.000154716	0.00686075	High mobility group B protein 9 (AHRD V3.3 *** A0A2G2YA23_CAPAN)
Solyc04g076190.1	-2.72454	0.000155168	0.00686075	Eukaryotic aspartyl protease family protein (AHRD V3.3 *** F4K5B9_ARATH)
Solyc01g107650.3	-1.53114	0.000155179	0.00686075	Ovary receptor kinase 1 (AHRD V3.3 *** S4WIP5_SOLCH)
Solyc04g015750.3	-1.79243	0.000153799	0.00684867	CobN/magnesium chelatase (AHRD V3.3 *** A0A200PZ28_9MAGN)
Solyc03g071590.3	-1.5188	0.000150483	0.00679947	chloroplast malate dehydrogenase
Solyc10g054870.3	-1.50377	0.000147521	0.00678447	Triosephosphate isomerase (AHRD V3.3 *** B6UG30_MAIZE)
Solyc03g111050.3	-1.70831	0.00014872	0.00678447	CONSTANS interacting protein 5
Solyc08g023660.3	-2.76044	0.00014875	0.00678447	Kirola (AHRD V3.3 *** A0A1U8F0U0_CAPAN)
Solyc07g052310.1	-2.19942	0.000149342	0.00678447	Unknown protein
Solyc03g097320.3	-2.07799	0.000149434	0.00678447	RNA polymerase sigma factor sigA (AHRD V3.3 *** A0A2G2VB29_CAPBA)
Solyc07g042440.3	-1.74216	0.000145869	0.00673793	Peroxiredoxin Q (AHRD V3.3 *** D7TCA6_VITVI)
Solyc01g099030.4	-2.44277	0.000140675	0.0066468	GDSL esterase/lipase At5g03980-like (AHRD V3.3 *** A0A1U8DUA9_CAPAN)
Solyc06g007130.5.1	-2.71607	0.000138701	0.00663935	omega-3 fatty acid desaturase -3
Solyc06g076790.1	-1.62232	0.000137393	0.00663111	Thylakoid soluble phosphoprotein TSP9 (AHRD V3.3 *-* A0A200Q7Q2_9MAGN)
Solyc12g088320.2	-1.88854	0.000136435	0.00661477	LIM domain-containing protein (AHRD V3.3 *** A0A1Q3ALK2_CEPFO)
Solyc01g101030.4	-1.55932	0.00013254	0.00654137	FACT complex subunit SPT16 (AHRD V3.3 *** A0A2G3AVE2_CAPCH)
Solyc01g067510.3	-1.50924	0.000133377	0.00654137	receptor-like protein kinase FERONIA (AHRD V3.3 *** A0A2I4F2T3_9ROSI)
Solyc02g065060.3	-3.23057	0.000133432	0.00654137	Short-chain dehydrogenase/reductase SDR (AHRD V3.3 *** A0A200PU74_9MAGN)
Solyc04g074900.3	-2.83548	0.000134216	0.00654137	40S ribosomal protein S21 (AHRD V3.3 *** A0A1U8F4M1_CAPAN)
Solyc03g118310.4	-2.6056	0.000129639	0.00652784	bHLH transcription factor 083
Solyc12g098880.2	-2.28754	0.000130825	0.00652784	SsrA-binding protein (AHRD V3.3 *** Q9LUN9_ARATH)
Solyc01g109690.1	-5.96458	0.000130839	0.00652784	Protein RADIALIS-like 6 (AHRD V3.3 *** A0A2G2XX78_CAPAN)
Solyc12g055920.3	-1.6747	0.000126732	0.00647502	Calcineurin B-like protein 4 (AHRD V3.3 *** A0A1U8ER88_CAPAN)
Solyc04g150151.1	-10.6005	0.000125815	0.00646256	Transposase, Ptta/En/Spm, plant (AHRD V3.3 *-* A0A1R3KIY2_9ROSI)
Solyc01g096240.4	-1.75507	0.000124373	0.00641525	plant/protein (AHRD V3.3 *** AT3G61870.1)
Solyc02g082720.4	-2.80951	0.000121643	0.00639232	Protease Do-like 14-like protein (AHRD V3.3 *** A0A2K3MMS3_TRIPR)
Solyc12g056620.2	-1.55666	0.000119329	0.0063548	Chlorophyll a/b binding protein domain-containing protein (AHRD V3.3 *-* A0A2U1PDX9_ARTAN)
Solyc03g097950.4	-1.52545	0.000119437	0.0063548	50S ribosomal protein L29, chloroplastic (AHRD V3.3 *** A0A2G3CA56_CAPCH)
Solyc03g111815.1	-2.73047	0.000115139	0.00633843	Sieve element occlusion (AHRD V3.3 *** A0A200RCW8_9MAGN)
Solyc12g009250.3	-1.57877	0.000116569	0.00633843	10 kDa chaperonin (AHRD V3.3 *** A0A1U8HGQ0_CAPAN)
Solyc07g054170.3	-2.47983	0.000111754	0.00626935	Expansin-B1 (AHRD V3.3 *** A0A1U8HBL3_CAPAN)
Solyc10g006030.3	-1.54052	0.000111408	0.00626892	30S ribosomal protein S10, chloroplastic (AHRD V3.3 *** A0A2G2VQX8_CAPBA)
Solyc02g094160.1	-1.98298	0.000110404	0.00623127	Ribonucleoside-diphosphate reductase small chain (AHRD V3.3 *** A0A1U8FR86_CAPAN)
Solyc01g096940.4	-2.51791	0.000109254	0.00618517	Protein kinase (AHRD V3.3 *** Q2HVC0_MEDTR)
Solyc04g007010.3	-2.67636	0.000105312	0.00613384	Sn-2 protein (AHRD V3.3 *** Q39467_CAPAN)
Solyc03g025190.4	-7.03041	0.000105374	0.00613384	anthocyanin permease
Solyc04g057790.1	-10.7665	0.000101292	0.00610707	Zinc finger BED domain-containing protein RICESLEEPER 2 (AHRD V3.3 *-* A0A2U1Q290_ARTAN)
Solyc04g014800.3	-1.53244	9.80397e-05	0.00610541	myo-inositol monophosphatase 1
Solyc02g086740.1	-1.52691	9.90192e-05	0.00610541	50S ribosomal protein L12, chloroplastic (AHRD V3.3 *** A0A2G3D9E1_CAPCH)
Solyc11g069960.2	-1.64106	9.90228e-05	0.00610541	RLK-1
Solyc02g087980.3	-2.18202	9.91807e-05	0.00610541	Structural maintenance of chromosomes protein (AHRD V3.3 *** A0A2G3ACB4_CAPAN)
Solyc12g095750.2	-2.29583	9.92414e-05	0.00610541	Auxin efflux carrier (AHRD V3.3 *** A0A200PR79_9MAGN)
Solyc03g093260.3	-2.06703	9.99539e-05	0.00610541	Structural maintenance of chromosomes protein (AHRD V3.3 *-* A0A2G2X655_CAPBA)
Solyc01g006660.3	-3.29429	9.42573e-05	0.00610087	Subtilisin-like protease (AHRD V3.3 *** A0A2I0XJ46_9ASPA)
Solyc03g120850.4	-1.51112	9.52862e-05	0.00610087	Chaperonin 60 beta (AHRD V3.3 *** A0A2U1NW26_ARTAN)
Solyc06g051200.3	-1.50259	9.56085e-05	0.00610087	50S ribosomal protein L3 (AHRD V3.3 *** A0A2G2YWM5_CAPAN)
Solyc01g016460.4	-10.7666	9.10316e-05	0.00605392	Unknown protein
Solyc03g114690.4	-1.77636	9.16125e-05	0.00605392	Transducin family protein / WD-40 repeat family protein (AHRD V3.3 *** A0A2U1KSI2_ARTAN)
Solyc09g075710.1	-3.29175	8.90227e-05	0.00598936	Alpha/beta-Hydrolases superfamily protein (AHRD V3.3 *** A0A2U1KC75_ARTAN)
Solyc07g018300.3	-1.6365	8.83127e-05	0.00597607	Replication protein A 32 kDa subunit A (AHRD V3.3 *** A0A1J3JLU8_NOCCA)
Solyc08g080190.4	-2.05102	8.8467e-05	0.00597607	Glucose-methanol-choline (GMC) oxidoreductase family protein (AHRD V3.3 *** A0A2U1QFE7_ARTAN)
Solyc06g082750.3	-1.51732	8.85034e-05	0.00597607	50S ribosomal protein L17 (AHRD V3.3 *** A0A1U8H2A3_CAPAN)
Solyc12g056540.1	-3.21469	8.70085e-05	0.00596185	Histone H3 (AHRD V3.3 *** A0A328EBD8_9ASTE)
Solyc03g097580.4	-4.94108	8.48373e-05	0.0058563	Bidirectional sugar transporter SWEET (AHRD V3.3 *** A0A142DVH1_SOLTU)
Solyc03g006970.1	-1.91178	8.43931e-05	0.00584737	serine protease SBT2
Solyc08g079830.4	-1.94629	8.09578e-05	0.0056626	copper/zinc superoxide dismutase copper chaperone precursor
Solyc07g047710.3	-2.28716	7.98212e-05	0.00565439	Glucan endo-1,3-beta-glucosidase 1 (AHRD V3.3 *** A0A2G2WCP3_CAPBA)
Solyc10g081240.3	-1.78751	7.62032e-05	0.00555601	GrpE protein homolog (AHRD V3.3 *** A0A2G2VVH1_CAPBA)
Solyc02g081340.3	-6.79856	7.6287e-05	0.00555601	Glutathione S-transferase (AHRD V3.3 *** E1AWJ7_CAPAN)
Solyc12g011280.2	-1.7992	7.73455e-05	0.00555601	Chlorophyll a-b binding protein, chloroplastic (AHRD V3.3 *** A0A0F7H004_9ROSI)
Solyc09g064500.3	-1.54624	7.7615e-05	0.00555601	Photosystem II reaction center Psb28 protein (AHRD V3.3 *** A0A1U8EF03_CAPAN)
Solyc02g093170.4	-1.54342	7.77944e-05	0.00555601	Cyclin delta-3 (AHRD V3.3 *** F4JJY7_ARATH)
Solyc03g082610.1	-1.59553	7.1874e-05	0.00550458	Senescence regulator S40 (AHRD V3.3 *** A0A200QWC0_9MAGN)
Solyc11g066410.2	-1.57657	7.20444e-05	0.00550458	50S ribosomal protein L9 (AHRD V3.3 *** B4FU53_MAIZE)
Solyc01g009990.3	-1.63662	7.31433e-05	0.00550458	Peptidyl-prolyl cis-trans isomerase (AHRD V3.3 *** A0A2G3DGA1_CAPCH)
Solyc04g008110.3	-1.5532	7.34498e-05	0.00550458	Histidine kinase 4 (AHRD V3.3 *** A0A2G3CFA2_CAPCH)
Solyc06g082760.4	-1.99204	7.35169e-05	0.00550458	50S ribosomal protein L17 (AHRD V3.3 *** A0A1U8H2A3_CAPAN)
Solyc01g067295.1	-2.6571	7.10908e-05	0.00550036	Fruit-specific protein (AHRD V3.3 *** A0A2G2VKF4_CAPBA)
Solyc12g095850.2	-1.79982	6.78897e-05	0.00531227	Tryptophan--tRNA ligase (AHRD V3.3 *** A0A2G2VHY5_CAPBA)
Solyc04g009200.3	-1.54072	6.80876e-05	0.00531227	glutamate 1-semialdehyde 2,1-aminomutase
Solyc08g079090.4	-1.57569	6.63255e-05	0.00524085	Monocopper oxidase-like protein sku5 (AHRD V3.3 *** A0A1J6IJ65_NICAT)
Solyc04g150128.1	-11.0018	6.27369e-05	0.00508716	Unknown protein
Solyc06g049050.3	-1.65573	6.18645e-05	0.00506062	expansin 2
Solyc06g053600.4	-1.64874	5.9227e-05	0.00497641	Aldo/keto reductase (AHRD V3.3 *** A0A200QWT0_9MAGN)
Solyc03g095500.3	-2.43877	5.75328e-05	0.00492936	Thioredoxin (AHRD V3.3 *** A0A2G2X4X1_CAPBA)
Solyc01g091050.4	-2.39554	5.82202e-05	0.00492936	Pectinesterase (AHRD V3.3 *** A0A2G2XP44_CAPBA)
Solyc12g011020.2	-1.62858	5.83197e-05	0.00492936	Haloacid dehalogenase (HAD) superfamily protein (AHRD V3.3 *** A0A2U1ND25_ARTAN)
Solyc04g078310.3	-3.94685	5.84016e-05	0.00492936	cyclin A3_1
Solyc01g006540.4	-2.87487	5.70264e-05	0.00492522	lipoxygenase C
Solyc01g088600.4	-1.53247	5.46918e-05	0.0049034	protein TRIGALACTOSYLDIACYLGLYCEROL 4, chloroplastic (AHRD V3.3 *** A0A2I4EI43_9ROSI)
Solyc03g071570.3	-1.75261	5.5554e-05	0.0049034	Pectate lyase (AHRD V3.3 *** A0A2G2X594_CAPBA)
Solyc02g076680.3	-1.8487	5.5578e-05	0.0049034	DUF688 domain-containing protein (AHRD V3.3 *** A0A1Q3BIV2_CEPFO)
Solyc02g092790.3	-1.55204	5.62456e-05	0.0049034	Arabinogalactan (AHRD V3.3 *-* Q43719_SOLLC)
Solyc07g042250.3	-1.79084	5.32515e-05	0.00488139	chaperonin 21 precursor
Solyc12g100160.3	-1.63022	5.35229e-05	0.00488139	50S ribosomal protein L6 (AHRD V3.3 *** A0A2G2YBF1_CAPAN)
Solyc04g012060.3	-2.00341	5.05722e-05	0.00485615	Ribonucleoside-diphosphate reductase (AHRD V3.3 *** A0A1U8FDK5_CAPAN)
Solyc08g066610.3	-2.17763	5.16181e-05	0.00485615	EPIDERMAL PATTERNING FACTOR-like protein 9 (AHRD V3.3 *** A0A2G2WD44_CAPBA)
Solyc08g013720.4	-1.98187	5.1912e-05	0.00485615	S-adenosyl-L-methionine-dependent methyltransferases superfamily protein (AHRD V3.3 *-* A0A2U1KR65_ARTAN)
Solyc02g081330.4	-1.63408	5.1929e-05	0.00485615	phytoene synthase 2,Pfam:PF00494
Solyc02g070780.4	-1.65115	5.19926e-05	0.00485615	DNA helicase (AHRD V3.3 *** A0A2G2XDX1_CAPBA)
Solyc07g025380.3	-2.31209	5.23038e-05	0.00485615	DNA ligase-like protein (AHRD V3.3 *** AT1G75150.3)
Solyc05g007830.3	-2.14847	4.96309e-05	0.00485051	expansin12
Solyc02g071000.1	-2.15887	4.88219e-05	0.00479668	Chlorophyll a-b binding protein, chloroplastic (AHRD V3.3 *** A0A2G3A7J8_CAPAN)
Solyc11g069790.2	-1.64924	4.67225e-05	0.00476995	60 kDa chaperonin (AHRD V3.3 *** B2IXD2_NOSP7)
Solyc03g115640.3	-1.6246	4.69006e-05	0.00476995	DUF538 domain-containing protein (AHRD V3.3 *** A0A1Q3AZJ7_CEPFO)
Solyc04g014830.3	-3.17653	4.74322e-05	0.00476995	Transcription factor GRAS (AHRD V3.3 *** A0A200QXB8_9MAGN)
Solyc06g084090.4	-2.42823	4.79381e-05	0.00476995	Histone H2A (AHRD V3.3 *** A0A2G3CCJ9_CAPCH)
Solyc05g009470.4	-2.10684	4.79922e-05	0.00476995	Glycoside hydrolase family 31 (AHRD V3.3 *** A0A2U1PBY7_ARTAN)
Solyc03g122140.3	-2.85585	3.97858e-05	0.00469463	Peroxisomal (S)-2-hydroxy-acid oxidase GLO4 (AHRD V3.3 *** A0A2G2WPV6_CAPBA)
Solyc03g116730.4	-1.6668	4.07742e-05	0.00469463	Palmitoyl-monogalactosyldiacylglycerol delta-7 desaturase, chloroplastic (AHRD V3.3 *** A0A2G2WQQ5_CAPBA)
Solyc01g079500.4	-1.68962	4.14096e-05	0.00469463	DNA replication licensing factor MCM7 (AHRD V3.3 *** A0A1U8FE76_CAPAN)
Solyc05g054090.3	-3.9093	4.16181e-05	0.00469463	induced stolen tip protein TUB8-like (AHRD V3.3 *** XP_004239829.1)
Solyc09g098290.3	-1.66765	4.1902e-05	0.00469463	Leucine-rich receptor-like protein kinase family protein (AHRD V3.3 *** A0A061EKW3_THECC)
Solyc03g097380.4	-1.5922	4.2257e-05	0.00469463	Heavy metal-associated isoprenylated plant protein (AHRD V3.3 *-* A0A2R6PUZ2_ACTCH)
Solyc09g092130.3	-2.69086	4.28797e-05	0.00469463	Sucrose phosphate synthase (AHRD V3.3 *** A0A0B5L7E2_LILDA)
Solyc03g115050.3	-2.28953	4.3027e-05	0.00469463	Replication protein A subunit (AHRD V3.3 *** A0A1U8FVY4_CAPAN)
Solyc03g045140.4	-3.24031	4.34817e-05	0.00469463	Cyclopropane-fatty-acyl-phospholipid synthase (AHRD V3.3 *** A0A2U1PIS2_ARTAN)
Solyc12g097010.1	-2.54069	4.37017e-05	0.00469463	Disease resistance protein (TIR-NBS-LRR class) (AHRD V3.3 *** F4KIC7_ARATH)
Solyc01g097970.4	-2.01758	4.3738e-05	0.00469463	Deoxyuridine 5'-triphosphate nucleotidohydrolase (AHRD V3.3 *** A0A2G2W7R1_CAPBA)
Solyc03g118130.3	-1.90275	3.66198e-05	0.00465749	Rubredoxin (AHRD V3.3 *** A0A2K3LH61_TRIPR)
Solyc01g028810.3	-1.58565	3.56411e-05	0.00456427	Beta chaperonin 60 (AHRD V3.3 *** Q0W9E2_SOLCO)
Solyc07g039380.3	-1.82402	3.32729e-05	0.00442033	bromodomain protein (DUF761) (AHRD V3.3 *-* AT2G26110.1)
Solyc03g115980.1	-1.55985	3.28256e-05	0.00441695	Geranylgeranyl diphosphate reductase, chloroplastic (AHRD V3.3 *** A0A2G2WR46_CAPBA)
Solyc09g074300.1	-3.06037	2.83633e-05	0.00438704	Histone H2A (AHRD V3.3 *** A0A1U8GAC7_CAPAN)
Solyc02g093590.3	-2.04892	2.90312e-05	0.00438704	zinc finger protein CONSTANS-LIKE 16-like (AHRD V3.3 *** A0A2I4E4H9_9ROSI)
Solyc06g069730.3	-3.28542	2.92846e-05	0.00438704	Chlorophyll a-b binding protein, chloroplastic (AHRD V3.3 *** A0A1U8GPF4_CAPAN)
Solyc01g110960.4	-1.68184	3.01449e-05	0.00438704	Prefoldin chaperone subunit family protein (AHRD V3.3 *** A0A2U1NI64_ARTAN)
Solyc01g106090.3	-1.64335	3.06692e-05	0.00438704	PsbP domain-containing protein 1, chloroplastic (AHRD V3.3 *** A0A2G3BUZ8_CAPCH)
Solyc04g055200.3	-1.66707	3.09499e-05	0.00438704	Asparagine synthetase (AHRD V3.3 *** Q8LJT6_STRHE)
Solyc02g071010.1	-1.66842	3.13733e-05	0.00438704	Chlorophyll a-b binding protein, chloroplastic (AHRD V3.3 *** A0A2G3A7J8_CAPAN)
Solyc09g092510.3	-2.4755	3.1609e-05	0.00438704	hypothetical protein (AHRD V3.3 *-* AT3G23740.1)
Solyc06g007350.4	-1.70437	3.18945e-05	0.00438704	Protein phosphatase 2C (AHRD V3.3 *** B6T3C7_MAIZE)
Solyc03g120230.3	-1.71017	2.64516e-05	0.00427113	MAR-binding filament-like protein 1 (AHRD V3.3 *** MFP1_SOLLC)
Solyc03g071690.4	-1.73468	2.60662e-05	0.00424582	Non-symbiotic hemoglobin 2 (AHRD V3.3 *** HBL2_SOLLC)
Solyc01g111330.4	-2.83536	2.48031e-05	0.00411783	Thaumatin-like protein 1 (AHRD V3.3 *** A0A2G3BWI2_CAPCH)
Solyc02g070990.1	-2.37235	2.43575e-05	0.00411177	Chlorophyll a-b binding protein, chloroplastic (AHRD V3.3 *** A0A2G3A7J8_CAPAN)
Solyc09g082500.4	-1.86167	2.28688e-05	0.00393194	Tesmin/TSO1-like CXC domain-containing protein (AHRD V3.3 *** A0A2U1PDE1_ARTAN)
Solyc12g015820.1	-2.47427	2.12413e-05	0.00390267	SufE-like protein, chloroplastic (AHRD V3.3 *-* A0A1J3K7T9_NOCCA)
Solyc12g015830.1	-2.27239	2.18035e-05	0.00390267	BolA protein (AHRD V3.3 *-* A0A200RAI6_9MAGN)
Solyc05g009370.4	-2.05006	2.23486e-05	0.00390267	50S ribosomal protein L15 (AHRD V3.3 *** A0A2G2YCB4_CAPAN)
Solyc09g015170.4	-2.35373	2.23545e-05	0.00390267	Receptor-like kinase (AHRD V3.3 *** A0A0K9PDM5_ZOSMR)
Solyc03g118120.3	-1.83593	2.24883e-05	0.00390267	Transferring glycosyl group transferase (AHRD V3.3 *** A0A2K3L539_TRIPR)
Solyc02g069060.4	-4.29841	1.50645e-05	0.00379929	Phloem protein 2-like (AHRD V3.3 *** A0A200QPN3_9MAGN)
Solyc12g088530.2	-2.48955	1.52783e-05	0.00379929	cyclin A3.1
Solyc09g008270.3	-3.43765	1.62486e-05	0.00379929	translation initiation factor (AHRD V3.3 *** AT2G36885.1)
Solyc12g013710.2	-2.22129	1.63232e-05	0.00379929	light dependent NADH:protochlorophyllide oxidoreductase 1
Solyc12g088170.2	-7.93937	1.73338e-05	0.00379929	HXXXD-type acyl-transferase family protein (AHRD V3.3 *** F4JBC7_ARATH)
Solyc06g072660.4	-2.17921	1.74617e-05	0.00379929	DEK (AHRD V3.3 *-* A0A200R412_9MAGN)
Solyc06g075650.3	-2.78749	1.76198e-05	0.00379929	tonoplast intrinsic protein 1.2
Solyc01g091360.4	-2.3461	1.79152e-05	0.00379929	DUF1499 family protein (AHRD V3.3 *** AT3G60810.1)
Solyc07g005020.3	-1.78302	1.8056e-05	0.00379929	DNA helicase (AHRD V3.3 *** A0A2G2Z086_CAPAN)
Solyc10g007320.3	-2.02327	1.81935e-05	0.00379929	Uroporphyrinogen decarboxylase (AHRD V3.3 *** A0A1U8EDS3_CAPAN)
Solyc01g108610.3	-2.65141	1.43922e-05	0.00374085	Cyclin-dependent kinase inhibitor (AHRD V3.3 *** A0A2G2W9Z0_CAPBA)
Solyc03g121170.3	-2.34422	1.40321e-05	0.00372232	GDSL esterase/lipase (AHRD V3.3 *** A0A2G3D0R1_CAPCH)
Solyc10g084380.1	-2.86507	1.37329e-05	0.00371897	WRKY transcription factor 44
Solyc02g085145.1	-2.77241	1.38192e-05	0.00371897	Transcription factor RADIALIS (AHRD V3.3 *** A0A1U8FSL3_CAPAN)
Solyc01g006450.4	-2.02954	1.23691e-05	0.0036895	Enoyl-[acyl-carrier-protein] reductase [NADH], chloroplastic (AHRD V3.3 *** A0A2G3DE80_CAPCH)
Solyc11g066950.2	-7.43219	1.20881e-05	0.00367973	Stress responsive A/B barrel domain-containing protein (AHRD V3.3 *** A0A2K3N653_TRIPR)
Solyc08g075100.4	-2.04883	8.62354e-06	0.00358194	Initiation factor 4F subunit (DUF1350) (AHRD V3.3 *** Q9M236_ARATH)
Solyc03g007030.3	-2.68815	8.74943e-06	0.00358194	CDGSH iron-sulfur domain-containing protein NEET (AHRD V3.3 *** A0A1U8HGA0_CAPAN)
Solyc08g074890.4	-2.17355	9.61542e-06	0.00358194	Unknown protein
Solyc10g076840.2	-4.45406	1.10329e-05	0.00358194	2-oxoglutarate (2OG) and Fe(II)-dependent oxygenase superfamily protein (AHRD V3.3 *** Q9XIA5_ARATH)
Solyc02g070970.1	-2.04441	1.14459e-05	0.00358194	Chlorophyll a-b binding protein, chloroplastic (AHRD V3.3 *** A0A2G3A7J8_CAPAN)
Solyc02g085020.4	-7.58246	1.1546e-05	0.00358194	dihydroflavonol 4-reductase
Solyc12g098590.3	-8.09961	1.15739e-05	0.00358194	Glycosyltransferase (AHRD V3.3 *** A0A2I4GJH4_9ROSI)
Solyc08g074910.3	-12.4147	6.81137e-06	0.00348201	F-box/FBD/LRR-repeat protein isoform X2 (AHRD V3.3 *-* XP_025888141.1)
Solyc11g006250.2	-2.30378	7.31318e-06	0.00348201	GDSL-motif lipase/hydrolase family protein 2
Solyc01g073970.3	-5.10343	6.21427e-06	0.00344243	Histone H3 (AHRD V3.3 *** B3TM40_ELAGV)
Solyc11g066390.2	-3.60005	6.24175e-06	0.00344243	superoxide dismutase 3
Solyc03g095180.3	-2.2397	6.4885e-06	0.00344243	Superoxide dismutase (AHRD V3.3 *** S8E1B9_9LAMI)
Solyc10g006900.3	-2.47324	4.0038e-06	0.00317013	light dependent NADH:protochlorophyllide oxidoreductase 3 s2
Solyc12g049616.1	-4.75056	4.95093e-06	0.00317013	Unknown protein
Solyc02g070950.1	-2.60196	3.39042e-06	0.00304213	Chlorophyll a-b binding protein, chloroplastic (AHRD V3.3 *** A0A2G3A7J8_CAPAN)
Solyc10g076740.3	-12.8778	3.4404e-06	0.00304213	GDSL esterase/lipase CPRD49 (AHRD V3.3 *-* A0A1U8E6E5_CAPAN)
Solyc08g074895.1	-7.4966	2.61665e-06	0.00285815	F-box/FBD/LRR-repeat protein isoform X2 (AHRD V3.3 *-* XP_025888141.1)
Solyc03g121900.1	-5.07427	5.35463e-07	0.00285057	Bifunctional inhibitor/plant lipid transfer protein/seed storage helical domain containing protein (AHRD V3.3 *** A0A2P5DNS6_PARAD)
Solyc08g082980.2	-5.21576	1.26118e-06	0.00285057	MAP kinase kinase kinase 67
Solyc03g031860.3	-3.25731	1.46167e-06	0.00285057	Phytoene synthase 1,Pfam:PF00494
Solyc04g050820.3	-4.87522	1.56507e-06	0.00285057	Myo-inositol-1-phosphate synthase (AHRD V3.3 *** Q2MJR4_SOYBN)
Solyc02g070980.1	-2.94745	1.61668e-06	0.00285057	Chlorophyll a-b binding protein, chloroplastic (AHRD V3.3 *-* A0A2G3A7J8_CAPAN)
Solyc10g005400.3	-4.32391	2.4562e-06	0.00285057	Inositol oxygenase (AHRD V3.3 *** A0A2U1PDJ1_ARTAN)
Solyc08g067530.1	-5.74829	6.79557e-08	0.00126187	Non-specific lipid-transfer protein (AHRD V3.3 *** K4CLX9_SOLLC)

## Sheet: roots
Supplementary Datasheet S3. Differentially Expressed Genes in roots of T250 exposed to control conditions compared to roots of T270 exposed to control conditions
GeneID	logFC	PValue	FDR	Description
Solyc10g076740.3	10.493	1.88e-07	0.00377027	GDSL esterase/lipase CPRD49 (AHRD V3.3 *-* A0A1U8E6E5_CAPAN)							Legend
Solyc03g093120,5,1	7.33517	1.37e-06	0.013768	Xyloglucan endotransglucosylase/hydrolase (AHRD V3.3 *** Q6RHY0_SOLLC)							Gene ID: Locus name
Solyc02g084800,4	4.19409	2.36e-06	0.0150509	Peroxidase (AHRD V3.3 *** K4BAZ5_SOLLC)							LogFC:fold change relative to Control, taken as reference
Solyc08g074910,3	8.17885	3e-06	0.0150509	F-box/FBD/LRR-repeat protein isoform X2 (AHRD V3.3 *-* XP_025888141.1)							P-value: Pvalue of the statistical test
Solyc08g074895,1	8.23397	4.62e-06	0.018517	F-box/FBD/LRR-repeat protein isoform X2 (AHRD V3.3 *-* XP_025888141.1)							FDR:False Discovery Rate (Benjamini-Hochberg correction)
Solyc04g074440,1	7.64358	8.91e-06	0.0297741	Protein EXORDIUM-like 1 (AHRD V3.3 *** A0A2G2ZQI6_CAPAN)							Description: Gene description
Solyc01g058705,1	-7.51202	1.73e-05	0.0488336	SNF2 domain-containing protein CLASSY 4-like (AHRD V3.3 *-* XP_010319906.1)
Solyc11g045520,2	-2.41791	1.95e-05	0.0488336	2-oxoglutarate (2OG) and Fe(II)-dependent oxygenase superfamily protein (AHRD V3.3 *** A0A2U1QIJ9_ARTAN)
