# Supplementary material for: Transcriptomic and splicing changes underlying tomato responses to combined water and nutrient stress
Source: Front Plant Sci. 2022 Nov 25;13:974048. doi: 10.3389/fpls.2022.974048 (PMC9732681; doi:10.3389/fpls.2022.974048)
Supplement: Supplementary file 5 [file DataSheet_4.xlsx]

## Sheet: T250 Leaf Stress vs Control
Supplementary Datasheet S4. Differentially Expressed Genes in leaves of T250 exposed to combined stress compared to control conditions
Gene ID	logFC	P-value	FDR	FPKM.Control	FPKM.Stress	Description					Legend
Solyc09g098380.3	9.25961	2.48119e-09	2.66572e-06	0	1.31033	Amino acid transporter (AHRD V3.3 *** A0A200PYC4_9MAGN)					Gene ID: Locus name
Solyc06g035580.3	4.25651	0.000298957	0.0298244	0.552948	10.4269	Glucose-methanol-choline (GMC) oxidoreductase family protein (AHRD V3.3 *** A0A1P8BHC1_ARATH)					LogFC:fold change relative to Control, taken as reference
Solyc08g075570.4	4.12281	1.27605e-13	2.74191e-10	0.315377	5.45356	Urea-proton symporter DUR3 (AHRD V3.3 *** A0A2G3AG00_CAPAN)					P-value: Pvalue of the statistical test
Solyc05g053550.3	4.02623	1.73901e-05	0.00409501	0.83133	13.4432	chalcone synthase 2					FDR:False Discovery Rate (Benjamini-Hochberg correction)
Solyc02g071090.3	3.93711	3.78109e-15	2.16657e-11	0.905593	13.6854	Purine permease (AHRD V3.3 *** A0A2U1LZ22_ARTAN),Pfam:PF16913					FPKM.Control: average Fragments Per Kilobase Million (FPKM) of T250 leaf Control samples
Solyc03g026040.4	3.69226	0.000166565	0.0200997	0.138082	1.7889	Leucine-rich repeat receptor protein kinase (AHRD V3.3 *** A0A2R6RQU4_ACTCH)					FPKM.Stress: average Fragments Per Kilobase Million (FPKM) of 250 leaf combined samples
Solyc08g005677.1	3.43188	2.89407e-05	0.00599387	0.106107	1.13202	Terpene synthase (AHRD V3.3 *** G5CV36_SOLLC)					Description: Gene description
Solyc02g071080.3	3.41144	1.69666e-09	1.94437e-06	1.12645	11.8296	Purine permease (AHRD V3.3 *** A0A2U1LZ22_ARTAN),Pfam:PF16913
Solyc09g091510.3	3.24008	3.93144e-07	0.000187726	0.607623	5.62854	chalcone synthase 1
Solyc02g089630.3	3.0121	1.26886e-08	1.14799e-05	0.198885	1.58883	Proline dehydrogenase (AHRD V3.3 *** A0A2G2XIU2_CAPBA)
Solyc03g112090.3	2.9788	3.05924e-07	0.000150252	0.488351	3.82767	High-affinity nitrate transporter (AHRD V3.3 *-* A0A2U1PC97_ARTAN)
Solyc01g091050.4	2.8058	1.64621e-06	0.000602091	1.90826	13.1294	Pectinesterase (AHRD V3.3 *** A0A2G2XP44_CAPBA)
Solyc08g005670.2	2.74801	0.000310742	0.0303504	0.295588	1.97306	Phellandrene synthase
Solyc02g078650.4	2.73595	3.85349e-06	0.00122669	0.69621	4.59481	Polyphenol oxidase, chloroplastic (AHRD V3.3 *** A0A2G3D678_CAPCH)
Solyc02g089620.3	2.6508	2.5463e-10	3.85887e-07	6.48366	40.0627	proline dehydrogenase
Solyc06g059930.4	2.52538	1.39316e-08	1.19742e-05	1.00818	5.66516	sesquiterpene synthase 1
Solyc03g111815.1	2.50577	2.8612e-07	0.000149043	2.61433	14.5757	Sieve element occlusion (AHRD V3.3 *** A0A200RCW8_9MAGN)
Solyc09g008270.3	2.49961	0.000111756	0.0154923	3.66376	20.3601	translation initiation factor (AHRD V3.3 *** AT2G36885.1)
Solyc05g013010.3	2.4803	1.7366e-05	0.00409501	0.481063	2.62746	Sulfotransferase (AHRD V3.3 *** A0A2I4HG22_9ROSI)
Solyc10g085880.1	2.4106	0.000158166	0.0194206	0.845397	4.49124	UDP-glycosyltransferase 73C4 (AHRD V3.3 *** U73C4_SOLLC)
Solyc02g071100.3	2.33283	5.27894e-05	0.00889657	2.6538	13.0838	Purine permease (AHRD V3.3 *** A0A2U1LZ22_ARTAN),Pfam:PF16913
Solyc09g005630.3	2.32285	0.000316483	0.0307364	0.394841	1.9629	Protein trichome birefringence-like 3 (AHRD V3.3 *** A0A1U8EDH5_CAPAN)
Solyc01g006540.4	2.29051	5.91052e-06	0.00160445	1.32264	6.30798	lipoxygenase C
Solyc06g069730.3	2.15175	3.166e-05	0.00625558	88.1722	385.148	Chlorophyll a-b binding protein, chloroplastic (AHRD V3.3 *** A0A1U8GPF4_CAPAN)
Solyc02g078400.3	2.12262	5.35405e-14	1.53393e-10	15.8823	67.7741	Allantoinase (AHRD V3.3 *** A0A2G3D677_CAPCH)
Solyc12g013680.3	2.09518	0.00058759	0.0495277	0.236098	0.984132	receptor-like protein 12 (AHRD V3.3 *** A0A1S3Y203_TOBAC)
Solyc06g059710.3	2.05973	1.86814e-17	1.60566e-13	4.05477	16.5868	Acyl-[acyl-carrier-protein] desaturase (AHRD V3.3 *** A0A2I4GZ93_9ROSI)
Solyc03g095650.3	2.02158	5.62555e-08	4.3956e-05	2.24917	8.88572	MLO-like protein (AHRD V3.3 *** K4BIY8_SOLLC)
Solyc11g066390.2	2.01563	7.1325e-05	0.0110457	57.612	232.107	superoxide dismutase 3
Solyc12g097010.1	1.9826	8.54184e-05	0.0127682	1.32467	5.14368	Disease resistance protein (TIR-NBS-LRR class) (AHRD V3.3 *** F4KIC7_ARATH)
Solyc02g086530.4	1.93249	1.25425e-05	0.00312473	0.329012	1.23015	Raffinose synthase (AHRD V3.3 *** G5DF09_9LAMI)
Solyc02g031920.4	1.91363	2.91828e-10	3.85887e-07	4.34302	16.0254	pathogen-related protein-like (AHRD V3.3 *-* A0A2I4FK57_9ROSI)
Solyc03g122140.3	1.84295	3.07045e-06	0.00101502	1.09809	3.85833	Peroxisomal (S)-2-hydroxy-acid oxidase GLO4 (AHRD V3.3 *** A0A2G2WPV6_CAPBA)
Solyc02g070950.1	1.81632	6.91583e-07	0.000304829	791.086	2748.1	Chlorophyll a-b binding protein, chloroplastic (AHRD V3.3 *** A0A2G3A7J8_CAPAN)
Solyc07g062710.4	1.78461	1.07874e-05	0.00276769	3.31857	11.316	Basic-leucine zipper (BZIP) transcription factor family protein (AHRD V3.3 *-* A0A1I9LST2_ARATH)
Solyc02g071000.1	1.77095	5.0478e-06	0.00146253	603.908	2041.82	Chlorophyll a-b binding protein, chloroplastic (AHRD V3.3 *** A0A2G3A7J8_CAPAN)
Solyc09g090500.3	1.75415	0.000390416	0.0368058	1.02424	3.39	Cyclopropane-fatty-acyl-phospholipid synthase (AHRD V3.3 *** A0A2U1QM01_ARTAN),Pfam:PF02353
Solyc03g045140.4	1.72628	0.00010628	0.0153525	0.27078	0.88113	Cyclopropane-fatty-acyl-phospholipid synthase (AHRD V3.3 *** A0A2U1PIS2_ARTAN)
Solyc06g051930.3	1.69815	4.04723e-05	0.00730907	7.67688	24.4122	Pyruvate kinase (AHRD V3.3 *** A0A1S5VK12_DIOKA)
Solyc02g070980.1	1.67483	1.15154e-06	0.00043989	501.099	1582.55	Chlorophyll a-b binding protein, chloroplastic (AHRD V3.3 *-* A0A2G3A7J8_CAPAN)
Solyc07g054900.2	1.66828	2.10262e-05	0.00475579	0.80808	2.5254	Methylketone synthase Id (AHRD V3.3 *** E0YCS6_SOLLC)
Solyc03g007030.3	1.66547	0.0003887	0.0368058	25.2894	78.4154	CDGSH iron-sulfur domain-containing protein NEET (AHRD V3.3 *** A0A1U8HGA0_CAPAN)
Solyc02g065490.4	1.64696	0.000395833	0.0369803	1.33692	4.12199	BEL1-like homeodomain protein 4 (AHRD V3.3 *** A0A2G3D326_CAPCH)
Solyc02g079490.3	1.61232	3.07569e-12	5.87457e-09	3.79779	11.3943	HXXXD-type acyl-transferase family protein (AHRD V3.3 *** Q9MAP9_ARATH)
Solyc02g070970.1	1.53493	7.10804e-07	0.000305468	966.281	2770	Chlorophyll a-b binding protein, chloroplastic (AHRD V3.3 *** A0A2G3A7J8_CAPAN)
Solyc03g006970.1	1.53084	0.000367926	0.035137	6.57392	18.6878	serine protease SBT2
Solyc10g048030.2	1.48982	1.09529e-13	2.68973e-10	23.4289	64.3835	MLP-like protein 43 (AHRD V3.3 *** A0A2U1KXS7_ARTAN)
Solyc01g106400.3	1.47381	2.38117e-05	0.00517299	6.9759	18.905	Peptide-methionine (R)-S-oxide reductase (AHRD V3.3 *** A0A2G2W8Z3_CAPBA)
Solyc04g007820.3	1.43854	4.01019e-05	0.00730907	6.76421	17.8979	Sn-1 protein (AHRD V3.3 *** Q42393_CAPAN)
Solyc04g049340.3	1.43339	0.000215535	0.0240587	3.65858	9.66604	Tryptophan/tyrosine permease (AHRD V3.3 *** A0A2U1PXY3_ARTAN)
Solyc12g056710.3	1.41839	0.000269831	0.0282071	4.87468	12.7288	Secoisolariciresinol dehydrogenase (AHRD V3.3 *** A0A1U8ETA2_CAPAN),Pfam:PF13561
Solyc01g108610.3	1.40087	4.36065e-05	0.0077278	3.31418	8.60667	Cyclin-dependent kinase inhibitor (AHRD V3.3 *** A0A2G2W9Z0_CAPBA)
Solyc02g070990.1	1.34109	5.97351e-06	0.00160445	487.786	1221.72	Chlorophyll a-b binding protein, chloroplastic (AHRD V3.3 *** A0A2G3A7J8_CAPAN)
Solyc04g009130.4	1.31137	5.03463e-05	0.00873591	2.18586	5.32786	Disease resistance protein (AHRD V3.3 *** A0A200PUC6_9MAGN)
Solyc04g082480.3	1.30551	2.76626e-10	3.85887e-07	6.68151	16.18	Plant regulator RWP-RK family protein, putative (AHRD V3.3 *** A0A061FD78_THECC)
Solyc04g063350.3	1.28155	3.05206e-05	0.00617235	3.49431	8.36423	2-oxoisovalerate dehydrogenase subunit alpha 2, mitochondrial (AHRD V3.3 *** A0A2G3CL46_CAPCH)
Solyc04g078520.3	1.26751	4.16602e-06	0.00127882	6.61705	15.696	Transcription factor MYC/MYB domain-containing protein (AHRD V3.3 *** A0A2U1MUV3_ARTAN)
Solyc05g008950.4	1.25376	1.41817e-07	8.4063e-05	14.7269	34.5734	Protein kinase family protein (AHRD V3.3 *-* A0A1P8BDK9_ARATH)
Solyc04g079040.4	1.24925	0.000587763	0.0495277	19.241	44.8004	Serine carboxypeptidase (AHRD V3.3 *** A0A2K3MSK4_TRIPR)
Solyc09g092500.1	1.24428	0.00014164	0.0180355	16.9091	39.7286	UDP-glycosyltransferase 75C1 (AHRD V3.3 *** U75C1_SOLLC)
Solyc01g112190.3	1.22515	5.04347e-07	0.000234317	2.80226	6.41454	Plant regulator RWP-RK family protein, putative (AHRD V3.3 *** A0A061FD78_THECC)
Solyc02g092670.1	1.19707	1.06591e-06	0.000416433	24.5648	55.0859	Subtilisin-like protease (AHRD V3.3 *** A9XG40_TOBAC)
Solyc04g015750.3	1.18431	0.000481792	0.0426908	195.818	437.863	CobN/magnesium chelatase (AHRD V3.3 *** A0A200PZ28_9MAGN)
Solyc12g011280.2	1.15474	0.000123798	0.0165392	217.089	475.247	Chlorophyll a-b binding protein, chloroplastic (AHRD V3.3 *** A0A0F7H004_9ROSI)
Solyc03g117690.3	1.15269	2.60847e-06	0.000879208	8.58338	18.8002	Eukaryotic aspartyl protease family protein (AHRD V3.3 *** A0A2U1P524_ARTAN)
Solyc03g005780.3	1.1526	1.2242e-05	0.00309471	1620.7	3552.24	Chlorophyll a-b binding protein, chloroplastic (AHRD V3.3 *** A0A2G2W7Q4_CAPBA)
Solyc10g006900.3	1.14699	0.000112655	0.0154923	176.491	385.241	light dependent NADH:protochlorophyllide oxidoreductase 3 s2
Solyc10g085920.3	1.13864	0.000158108	0.0194206	5.59674	12.0928	UDP-glucuronic acid decarboxylase 1 (AHRD V3.3 *** A0A1J3FDM8_NOCCA)
Solyc03g025720.3	1.12129	0.000100211	0.0147233	21.7155	46.321	Oxalate--CoA ligase (AHRD V3.3 *** A0A2G2X724_CAPBA)
Solyc12g009200.2	1.10591	5.43186e-05	0.00897824	111.732	235.87	Chlorophyll a-b binding protein, chloroplastic (AHRD V3.3 *** A0A2G3BP51_CAPCH)
Solyc08g065610.3	1.09775	0.000529511	0.0457402	60.875	127.473	Vacuolar-processing enzyme (AHRD V3.3 *** A0A2G2VI36_CAPBA)
Solyc04g009960.3	1.08775	4.11302e-06	0.00127882	10.2811	21.3782	Threonine aldolase (AHRD V3.3 *** A0A2I0VGR9_9ASPA)
Solyc04g076950.3	1.08062	0.00043128	0.0396455	2.81847	5.88722	Protein DETOXIFICATION (AHRD V3.3 *** A0A1Q3ASA7_CEPFO)
Solyc01g104910.3	1.05773	1.03329e-06	0.000413076	19.0759	39.0033	protein kinase family protein (AHRD V3.3 *-* AT4G12020.3)
Solyc02g071010.1	1.03473	3.83743e-05	0.00709305	2436.55	4922.92	Chlorophyll a-b binding protein, chloroplastic (AHRD V3.3 *** A0A2G3A7J8_CAPAN)
Solyc12g006140.2	1.02381	1.92962e-05	0.00442269	1093.24	2190.55	Cab-5 gene encoding chlorophyll a/b-binding protein
Solyc09g005080.1	1.01951	8.38033e-05	0.0126367	2.23637	4.45062	Verticillium resistance
Solyc08g079740.3	1.01725	5.08197e-05	0.00873591	3.17027	6.32408	Leucine-rich receptor-like protein kinase family protein (AHRD V3.3 *** A0A0K9NNG1_ZOSMR)
Solyc07g066020.2	1.01337	5.18481e-05	0.00882444	7.46001	14.7663	Amino acid permease (AHRD V3.3 *** S8CYC9_9LAMI)
Solyc06g050900.3	1.00675	0.00030971	0.0303504	13.2386	25.862	Protein NRT1/ PTR FAMILY 5.1 (AHRD V3.3 *** A0A1U8H5B7_CAPAN)
Solyc01g073660.3	0.994017	0.000446484	0.040395	12.9151	25.3152	Major facilitator superfamily protein (AHRD V3.3 *** A0A2U1LP11_ARTAN),Pfam:PF13347
Solyc06g068600.3	0.988958	0.000220437	0.0244472	5.64497	10.9636	Phosphate ABC transporter ATP-binding protein PstB (AHRD V3.3 *** A0A365XJ19_9ACTN)
Solyc02g080440.3	0.986639	0.000256693	0.0272379	17.6209	34.314	Fe-S cluster assembly protein SufB (AHRD V3.3 *** A0A1P8DZ57_9SPHI)
Solyc11g044940.1	0.986214	0.000180136	0.0209225	2.4711	4.80188	Serine/threonine-protein kinase-like protein ACR4 (AHRD V3.3 *** A0A2G2YFK6_CAPAN)
Solyc05g055400.4	0.968484	2.47219e-06	0.000849937	27.1714	52.1662	Cytochrome P450 (AHRD V3.3 *** A0A200Q2G7_9MAGN)
Solyc09g090730.2	0.95896	5.67499e-06	0.00157344	51.1341	97.1948	AMT1
Solyc01g080460.3	0.90202	0.000129795	0.0171628	116.545	212.643	Pyruvate, phosphate dikinase (AHRD V3.3 *** A0A0M8KRU1_NICAT)
Solyc05g056050.3	0.882903	0.000273032	0.0282736	739.144	1341.32	Chlorophyll a-b binding protein, chloroplastic (AHRD V3.3 *** A0A2G3CJ50_CAPCH)
Solyc08g082990.3	0.877172	0.000103396	0.0150626	25.4164	45.8749	Oligopeptide transporter (AHRD V3.3 *** A0A200RD47_9MAGN)
Solyc07g056340.4	0.81389	0.000486913	0.0429232	12.3173	21.2584	Protein MEI2-like 5 (AHRD V3.3 *** A0A1U8HKE2_CAPAN)
Solyc08g079280.3	0.780028	0.000167205	0.0200997	48.142	80.9174	Cytochrome P450 (AHRD V3.3 *** A0A1U9X605_THAGA)
Solyc02g091840.3	0.698544	0.000391824	0.0368058	39.4172	62.9485	Leucine rich repeat receptor protein kinase CLAVATA1 (AHRD V3.3 *** F8WS84_SOLLC)
Solyc09g083150.4	0.692893	0.000522593	0.0456009	58.4239	92.7806	NADH dehydrogenase-like complex N (AHRD V3.3 *** A0A0F7H005_9ROSI)
Solyc01g091190.3	-0.733735	0.00015488	0.0192927	39.1274	23.042	5-enolpyruvylshikimate-3-phosphate synthase
Solyc12g095760.2	-0.766539	0.000457863	0.0412077	42.0175	24.1962	Pyrophosphate--fructose 6-phosphate 1-phosphotransferase subunit alpha (AHRD V3.3 *** A0A2G3B4E8_CAPCH)
Solyc04g072660.4	-0.769182	0.000479214	0.0426824	134.754	77.3511	60S ribosomal protein L30 (AHRD V3.3 *** A0A1U8GKR6_CAPAN)
Solyc02g092800.3	-0.773511	3.15357e-05	0.00625558	34.6863	19.9125	metal transporter AY196092
Solyc04g081230.3	-0.777949	0.000149212	0.0187223	21.0639	12.0656	TLD-domain containing nucleolar protein (AHRD V3.3 *** A0A2U1P606_ARTAN)
Solyc03g116170.3	-0.783361	0.000434416	0.0397213	34.5699	19.7444	Nucleosome assembly protein family (AHRD V3.3 *** A9RDK1_PHYPA)
Solyc10g083740.3	-0.852039	0.000566802	0.0485447	105.545	57.2744	60S ribosomal protein L24 (AHRD V3.3 *** A0A2G2VU23_CAPBA)
Solyc02g065170.3	-0.871237	3.03902e-05	0.00617235	18.306	9.79076	L-ascorbate oxidase-like protein (AHRD V3.3 *** A0A2G3D2Z5_CAPCH)
Solyc04g077050.3	-0.874604	3.39359e-05	0.00658991	46.371	24.7042	Amino acid permease 6 (AHRD V3.3 *** A0A2G2ZR10_CAPAN)
Solyc03g005260.3	-0.885185	0.000175874	0.0207074	145.457	76.8582	ATP sulfurylase (AHRD V3.3 *** Q9ZNZ8_BRAJU)
Solyc12g088200.3	-0.906764	0.000270749	0.0282071	60.0242	31.1366	Inositol-tetrakisphosphate 1-kinase (AHRD V3.3 *** A0A2G2Y9E6_CAPAN)
Solyc03g123630.4	-0.911162	0.000527143	0.0457402	371.066	192.755	pectin methylesterase pmeu1
Solyc01g087540.4	-0.918311	0.000239948	0.0262919	53.36	27.5694	DUF642 domain-containing protein (AHRD V3.3 *** A0A1Q3AUQ6_CEPFO)
Solyc03g113610.4	-0.93582	0.000198517	0.0224507	12.3202	6.31865	Polynucleotide 5'-hydroxyl-kinase NOL9 (AHRD V3.3 *** A0A2G2WRJ2_CAPBA)
Solyc04g082040.3	-0.972807	0.000183277	0.0211445	5.6473	2.82596	Mechanosensitive ion channel protein (AHRD V3.3 *** A0A2G3CQP0_CAPCH)
Solyc01g005410.4	-0.977527	0.000301581	0.0298244	100.422	50.0582	Caleosin (AHRD V3.3 *** A0A200QL80_9MAGN)
Solyc04g079520.3	-1.05164	0.000430646	0.0396455	4.61213	2.17553	Major facilitator superfamily protein (AHRD V3.3 *** A0A1P8AT47_ARATH)
Solyc01g099630.4	-1.05426	3.03926e-07	0.000150252	190.269	89.5966	xyloglucan endotransglucosylase-hydrolase 1
Solyc03g118970.3	-1.05936	0.000180058	0.0209225	42.0879	19.6342	Protein DETOXIFICATION (AHRD V3.3 *** A0A1J7HGK7_LUPAN)
Solyc07g008560.3	-1.09783	3.45021e-05	0.00658991	33.5072	15.2052	Purple acid phosphatase (AHRD V3.3 *** A0A2G2WCI9_CAPBA)
Solyc12g096810.2	-1.10141	0.000284996	0.0291612	3.71781	1.69392	LETM1 domain-containing protein (AHRD V3.3 *** A0A1Q3BGI6_CEPFO)
Solyc10g050890.2	-1.12975	2.05441e-06	0.000720721	18.5099	8.302	nitrite reductase 2
Solyc01g006090.3	-1.14392	4.76142e-05	0.00835192	15.9178	7.04465	Eukaryotic rRNA processing (AHRD V3.3 *** A0A2U1PZE8_ARTAN)
Solyc01g111350.3	-1.16011	2.53676e-05	0.00531791	28.0826	12.2288	Major facilitator superfamily protein (AHRD V3.3 *** Q9SW40_ARATH)
Solyc07g042510.3	-1.19739	4.41606e-06	0.00130883	20.4893	8.76723	Bax inhibitor 1-related (AHRD V3.3 *** A0A200RBK8_9MAGN)
Solyc02g082830.3	-1.20116	6.81979e-05	0.0107553	81.0451	34.5716	Phosphoserine aminotransferase (AHRD V3.3 *** A0A328DLJ5_9ASTE)
Solyc12g009920.1	-1.25379	0.000567625	0.0485447	22.7396	9.313	Glycosyltransferase (AHRD V3.3 *-* A0A288W8G2_GARJA)
Solyc08g067160.3	-1.26235	7.90496e-06	0.00205888	15.3864	6.2627	Alpha/beta-Hydrolases superfamily protein (AHRD V3.3 *** A0A2U1QI56_ARTAN)
Solyc10g055810.2	-1.27463	0.000141204	0.0180355	782.701	314.406	chitinase Z15140
Solyc02g082850.3	-1.28038	1.95375e-08	1.59928e-05	30.5785	12.3192	Serine acetyltransferase 2 (AHRD V3.3 *** A0A2G3D7B8_CAPCH)
Solyc07g062490.1	-1.29569	8.24191e-05	0.0125379	59.7832	23.7658	Epidermis-specific secreted glycoprotein EP1 (AHRD V3.3 *** A0A2G2WG47_CAPBA)
Solyc08g006765.1	-1.2969	0.000254887	0.0272143	146.602	58.2177	N-acetyltransferase (AHRD V3.3 *** B6T916_MAIZE)
Solyc03g005700.1	-1.30982	0.000258992	0.0273133	56.7779	22.4852	mitochondrial import receptor subunit TOM9-2-like (AHRD V3.3 *** A0A1S3Y998_TOBAC)
Solyc06g008620.1	-1.31996	6.74836e-05	0.0107411	7.23237	2.83492	TolB protein-related protein (AHRD V3.3 *** A0A2U1LVX5_ARTAN)
Solyc08g080650.3	-1.33822	0.00014272	0.0180394	1998.34	768.583	PATHOGENESIS RELATED PROTEIN P23
Solyc12g009930.3	-1.36403	0.000190966	0.0217398	506.957	190.713	Glycosyltransferase (AHRD V3.3 *** A0A288W8G2_GARJA)
Solyc06g007440.4	-1.38232	0.000123416	0.0165392	223.682	83.7507	Non-specific serine/threonine protein kinase (AHRD V3.3 *** A0A2G3C4Q5_CAPCH)
Solyc06g051940.4	-1.38433	3.7632e-05	0.00704214	9.4163	3.51217	Protein phosphatase 2C (AHRD V3.3 *** A0A2U1KYU0_ARTAN)
Solyc09g097850.1	-1.42918	0.000279401	0.02876	9.98399	3.6348	Cysteine proteinase inhibitor (AHRD V3.3 *** A0A2G3BAN0_CAPCH)
Solyc09g009220.4	-1.44195	0.000493848	0.0433125	15.11	5.39168	histone-lysine N-methyltransferase SETD1B-like protein (AHRD V3.3 *** AT5G03670.1)
Solyc07g006570.4	-1.46551	0.000415614	0.0386184	13.0166	4.61497	S-like ribonuclease (AHRD V3.3 *** Q9FQL6_PRUDU)
Solyc09g008250.4	-1.47094	0.000139755	0.0180355	10.0702	3.54077	blind-like1
Solyc10g009110.1	-1.50477	0.000251072	0.0269745	37.8717	12.9737	ethylene response factor F.5
Solyc02g068080.3	-1.5063	0.000300976	0.0298244	41.4238	14.3156	Chloride channel protein (AHRD V3.3 *** K4B7E0_SOLLC)
Solyc09g092390.2	-1.5224	5.86461e-05	0.00960121	284.39	96.7458	Adenosylhomocysteinase (AHRD V3.3 *** A0A2G2W262_CAPBA)
Solyc03g113910.3	-1.55774	6.48155e-06	0.00171412	55.2296	18.3113	Gibberellin-regulated protein 14 (AHRD V3.3 *** A0A2G3AWC5_CAPCH)
Solyc11g007200.3	-1.57018	4.25591e-06	0.00128349	566.614	185.108	Heavy metal-associated isoprenylated plant protein 26 (AHRD V3.3 *** A0A2I0X9F5_9ASPA)
Solyc02g150146.1	-1.57568	1.91597e-05	0.00442269	5.63616	1.84023	Receptor-like protein kinase (AHRD V3.3 *-* A0A2K3LZH3_TRIPR)
Solyc08g082790.3	-1.58056	0.000163177	0.0198937	28.9993	9.60024	Unknown protein
Solyc09g091600.4	-1.59853	0.000366257	0.035137	187.072	59.8422	Protein SULFUR DEFICIENCY-INDUCED 1 (AHRD V3.3 *** A0A2G2ZTV9_CAPAN)
Solyc01g087570.2	-1.62241	8.19146e-07	0.000343442	56.8806	18.06	hypothetical protein (AHRD V3.3 *-* AT3G57450.1)
Solyc03g096780.1	-1.63763	1.5663e-05	0.0038464	1280.35	401.596	Protein RESPONSE TO LOW SULFUR 2 (AHRD V3.3 *-* LSU2_ARATH)
Solyc12g049400.2	-1.6596	0.000472837	0.0423337	13.5605	4.16105	Tify (AHRD V3.3 *** A0A200Q172_9MAGN)
Solyc03g083320.4	-1.6792	0.000288164	0.0293109	8.56609	2.59872	calcium sensor calcineurin B
Solyc03g096770.1	-1.69913	0.000109577	0.0154923	277.922	83.6931	Protein RESPONSE TO LOW SULFUR 2 (AHRD V3.3 *-* LSU2_ARATH)
Solyc01g080410.3	-1.70515	1.28865e-07	7.91139e-05	13.3484	3.98315	Peptide-methionine (R)-S-oxide reductase (AHRD V3.3 *** A0A1U8FLP0_CAPAN)
Solyc07g052250.4	-1.70611	9.39464e-10	1.15353e-06	109.477	32.7581	Unknown protein
Solyc01g106620.2	-1.72235	0.000184619	0.0211574	575.539	170.577	pathogenesis-related protein 1-like (AHRD V3.3 *** A0A2I4HRD5_9ROSI)
Solyc08g080640.2	-1.73793	5.37159e-05	0.00896482	363.247	105.856	NP24 protein precursor
Solyc08g080630.4	-1.76085	0.000584483	0.0495277	24.0126	6.96109	Ethylene-responsive proteinase inhibitor 1 (AHRD V3.3 *** A0A1U8G7N9_CAPAN)
Solyc06g019170.3	-1.81632	6.48344e-15	2.22901e-11	9.26711	2.57077	Delta-1-pyrroline-5-carboxylate synthase (AHRD V3.3 *** A0A0U1XEG4_LYCCN)
Solyc11g022590.1	-1.83998	0.000299723	0.0298244	115.852	31.8423	trypsin inhibitor-like protein precursor
Solyc08g006150.3	-1.84694	7.34344e-05	0.0112709	83.795	22.8345	Gamma-glutamylcyclotransferase (AHRD V3.3 *** A0A2G2W469_CAPBA)
Solyc02g092550.3	-1.86642	1.96486e-06	0.000703665	20.0833	5.41421	LOB domain-containing protein 38 (AHRD V3.3 *** A0A2G2XGY4_CAPBA)
Solyc04g080650.4	-1.88238	0.000175216	0.0207074	2.00618	0.53472	Cytochrome P450 (AHRD V3.3 *-* A0A200QE46_9MAGN)
Solyc02g091630.1	-1.89757	0.000249253	0.0269475	2.57437	0.675392	DNA mismatch repair protein MLH3 (AHRD V3.3 *-* A0A2G2XFY3_CAPBA)
Solyc02g090310.1	-1.90322	0.000110269	0.0154923	5.51962	1.45887	Dof zinc finger protein (AHRD V3.3 *** A0A2K3LFN5_TRIPR)
Solyc10g055800.2	-1.93218	1.87811e-07	0.00010089	457.153	116.678	Chitinase (AHRD V3.3 *** B9VRK7_CAPAN)
Solyc10g086500.1	-1.94497	0.000241101	0.0262919	102.063	25.6103	steroid 5 alpha reductase DET2
Solyc08g008305.1	-2.03705	4.08185e-05	0.00730907	12.2176	2.91734	Ethylene-responsive transcription factor (AHRD V3.3 *** A0A2G2W2X0_CAPBA)
Solyc04g054730.3	-2.042	8.89988e-07	0.000364259	6.45256	1.54962	Sulfate transporter-like protein (AHRD V3.3 *** A0A2K3NYV6_TRIPR)
Solyc12g099000.3	-2.12831	2.45262e-05	0.005205	575.63	128.059	S-adenosylmethionine synthase (AHRD V3.3 *** A0A2G2VJM2_CAPBA)
Solyc08g080670.1	-2.14253	1.61945e-07	8.98012e-05	102.37	22.6723	Pathogenesis-related 5-like protein
Solyc01g006650.2	-2.1866	5.44323e-06	0.00153392	9.38412	1.99277	ETHYLENE INSENSITIVE 3-like 3 protein (AHRD V3.3 *** A0A2G3DES0_CAPCH)
Solyc03g082945.1	-2.20755	0.000301887	0.0298244	6.9622	1.46748	protein PSY2-like (AHRD V3.3 -** XP_021614131.1)
Solyc01g091260.3	-2.22132	6.88821e-05	0.0107644	18.1298	3.82555	myeloid leukemia factor (AHRD V3.3 *** AT2G45380.4)
Solyc05g053080.2	-2.23327	2.3043e-05	0.00507832	12.6882	2.65696	Unknown protein
Solyc04g073990.3	-2.25978	2.40744e-05	0.00517299	85.7234	17.6563	annexin p34
Solyc03g096760.1	-2.28226	1.08421e-07	7.17834e-05	159.557	32.1418	Protein RESPONSE TO LOW SULFUR 2 (AHRD V3.3 *-* LSU2_ARATH)
Solyc05g053070.4	-2.318	0.000109121	0.0154923	1319	260.81	Unknown protein
Solyc12g010980.3	-2.36466	0.000211247	0.0237342	70.481	13.1582	HXXXD-type acyl-transferase family protein (AHRD V3.3 *** F4JBC7_ARATH)
Solyc09g061700.3	-2.40243	5.30023e-15	2.22901e-11	14.7243	2.71806	Protein SULFUR DEFICIENCY-INDUCED 1 (AHRD V3.3 *** A0A1U8GXQ8_CAPAN)
Solyc01g017720.2	-2.42735	0.000170308	0.0203306	16.4131	2.98967	Unknown protein
Solyc06g061200.1	-2.46907	3.44503e-05	0.00658991	17.5528	3.1542	glycine-rich protein 1
Solyc12g010960.2	-2.66908	2.15306e-05	0.00480664	4.38827	0.670134	2-alkenal reductase (NADP(+)-dependent) (AHRD V3.3 *** A0A2G2WX40_CAPBA)
Solyc06g007970.3	-2.67575	8.45869e-11	1.45405e-07	23.7894	3.62519	Protein SULFUR DEFICIENCY-INDUCED 1 (AHRD V3.3 *** A0A1U8GXQ8_CAPAN)
Solyc03g098780.2	-2.84097	6.11984e-07	0.000276842	80.7813	10.9889	Aspartic protease inhibitor 1 (AHRD V3.3 *** API1_SOLTU)
Solyc05g015800.3	-2.97184	0.000241659	0.0262919	3.49653	0.424488	Alcohol acyl transferase (AHRD V3.3 *** Q6QLX4_SOLLC)
Solyc01g106605.1	-3.09649	0.00012199	0.0165392	7.62268	0.88123	Pathogenesis-related protein 1 (AHRD V3.3 *** E2GEU2_9ROSI)
Solyc11g006910.3	-3.09822	0.000135679	0.0176691	4.80123	0.542083	Ferredoxin (AHRD V3.3 *** K4D4V2_SOLLC)
Solyc12g042890.2	-3.17046	1.51855e-07	8.70127e-05	17.6293	1.93226	Alpha/beta-Hydrolases superfamily protein (AHRD V3.3 *** A0A2U1Q9V2_ARTAN)
Solyc09g008670.3	-3.26351	0.000124117	0.0165392	36.7274	3.68656	threonine deaminase
Solyc05g052230.1	-3.42085	6.12868e-05	0.00984599	9.01578	0.827808	Unknown protein
Solyc07g008240.3	-3.50898	5.10481e-06	0.00146253	45.0124	3.92558	Non-symbiotic hemoglobin like (AHRD V3.3 *** A0A2R6R1Q2_ACTCH)
Solyc01g091170.3	-3.54968	1.6121e-05	0.0039031	19.847	1.65109	ARGINASE 2
Solyc12g099790.3	-3.62841	9.84753e-05	0.014593	15.929	1.22722	Calcium-dependent protein kinase (AHRD V3.3 *** B2KTB3_WHEAT)
Solyc07g064600.3	-3.82573	0.000134552	0.017656	70.3259	4.81999	Endoribonuclease L-PSP family protein (AHRD V3.3 *-* A0A1I9LS34_ARATH)
Solyc12g006760.1	-4.07162	0.000438892	0.0399183	226.757	13.5491	Unknown protein
Solyc02g090970.1	-4.22443	0.000338704	0.0327097	1.89952	0.0976891	MAP kinase kinase kinase 21
Solyc11g071470.1	-4.60059	7.02817e-08	5.25279e-05	1.61318	0.0639968	Transferase (AHRD V3.3 *** A0A200R9Q7_9MAGN)
Solyc04g011800.1	-4.67314	3.82936e-06	0.00122669	12.8646	0.485831	Glutaredoxin (AHRD V3.3 *** A0A1L7MRR3_SOLPI)
Solyc04g011810.1	-4.88646	3.73492e-09	3.77666e-06	9.86759	0.315317	Glutaredoxin (AHRD V3.3 *** A0A1L7MRR3_SOLPI)
Solyc00g028960.1	-4.98432	1.47546e-06	0.000551374	7.21272	0.217124	monothiol glutaredoxin-S1-like (AHRD V3.3 *** A0A1U7WLZ4_NICSY)
Solyc04g011830.1	-5.01438	4.01262e-09	3.83205e-06	7.51942	0.218556	Glutaredoxin (AHRD V3.3 *** A0A1L7MRR3_SOLPI)
Solyc01g095140.4	-5.25244	0.000112294	0.0154923	77.1198	1.97091	Desiccation protectant protein Lea14-like protein (AHRD V3.3 *** A0A2G3BT76_CAPCH)
Solyc12g010020.3	-5.58676	5.93201e-05	0.00961993	16.4333	0.332908	Leucine aminopeptidase A1
Solyc04g011860.1	-5.6519	1.11482e-07	7.17834e-05	9.12915	0.170514	Monothiol glutaredoxin-S1 (AHRD V3.3 *** A0A2G3CDZ0_CAPCH)
Solyc12g010030.3	-5.90969	3.76892e-05	0.00704214	4.0091	0.0625192	Leucine aminopeptidase, chloroplastic (AHRD V3.3 *** AMPL_SOLTU)
Solyc04g011840.1	-6.00037	8.61167e-08	6.16811e-05	5.43488	0.0724018	Glutaredoxin (AHRD V3.3 *** A0A1L7MRR3_SOLPI)
Solyc05g051720.1	-6.52859	1.77939e-17	1.60566e-13	9.89789	0.0955804	Monothiol glutaredoxin-S1 (AHRD V3.3 *** A0A2G3CHH3_CAPCH)
Solyc02g080120.3	-7.71405	1.12749e-07	7.17834e-05	2.90074	0.0113958	Gibberellin 2-beta-dioxygenase 8 (AHRD V3.3 *** A0A1U8FMY1_CAPAN)

## Sheet: T250 Root Stress vs Control
Supplementary Datasheet S4. Differentially Expressed Genes in root of T250 exposed to combined stress compared to control conditions
Gene ID	logFC	P-value	FDR	FPKM.Control	FPKM.Stress	Description					Legend
Solyc03g097870.4	8.6675	1.22488e-11	1.64263e-08	0	0.902157	Bidirectional sugar transporter SWEET (AHRD V3.3 *** M1D7G9_SOLTU)					Gene ID: Locus name
Solyc09g089910.1	7.89048	8.35586e-05	0.0061253	0	1.79229	Ethylene-responsive transcription factor (AHRD V3.3 *** A0A1U8GJ51_CAPAN)					LogFC:fold change relative to Control, taken as reference
Solyc09g075470.2	7.86213	1.46951e-08	6.57259e-06	0	1.25085	DnaJ-like protein subfamily B member 6 (AHRD V3.3 *** A0A2G2W0L3_CAPBA)					P-value: Pvalue of the statistical test
Solyc08g036620.4	7.77471	0.000253367	0.0141229	0.0137074	4.64136	Jasmonate ZIM domain protein f (AHRD V3.3 *** I3WTA4_NICAT)					FDR:False Discovery Rate (Benjamini-Hochberg correction)
Solyc08g081800.1	7.7136	2.51437e-05	0.00237842	0	1.42674	Dirigent protein (AHRD V3.3 *** K4CPH6_SOLLC)					FPKM.Control: average Fragments Per Kilobase Million (FPKM) of T250 leaf Control samples
Solyc06g005920.3	7.64899	0.000409927	0.0203164	0	1.12133	PAR1-like protein (AHRD V3.3 *** A0A2U1KIG3_ARTAN)					FPKM.Stress: average Fragments Per Kilobase Million (FPKM) of 250 leaf combined samples
Solyc02g005070.3	7.6452	1.02468e-06	0.000214319	0.039513	9.13233	Long chain base biosynthesis protein 2d (AHRD V3.3 *-* A0A2G2X885_CAPBA)					Description: Gene description
Solyc06g050340.3	7.63822	2.6595e-08	1.04537e-05	0.00905858	2.52501	high mobility group B protein 7 isoform X1 (AHRD V3.3 *-* XP_025887246.1)
Solyc10g080060.1	7.43419	2.21837e-07	6.32179e-05	0	0.701913	Protein MIZU-KUSSEI 1 (AHRD V3.3 *** A0A2G2VVW3_CAPBA)
Solyc10g050960.3	7.40668	0.00118508	0.0430677	0	1.87814	Ethylene-responsive transcription factor (AHRD V3.3 *-* A0A2G2VT25_CAPBA)
Solyc09g005730.4	7.25944	1.61742e-05	0.00173117	0	0.790957	Plant protein 1589 of Uncharacterized protein function (AHRD V3.3 *** A0A061EZD3_THECC)
Solyc06g083290.1	7.20096	9.20803e-05	0.0065194	0.0422488	8.98626	Ninja (AHRD V3.3 *-* A0A200QBQ2_9MAGN)
Solyc06g072420.3	7.16684	2.10393e-07	6.31123e-05	0	0.324263	Purple acid phosphatase (AHRD V3.3 *** A0A2G2V7G9_CAPBA)
Solyc02g062815.1	7.11518	4.59894e-07	0.000115216	0	0.297068	transcription initiation factor TFIID subunit (AHRD V3.3 *-* AT5G65540.1)
Solyc07g054260.1	7.04257	3.92082e-05	0.00345123	0	1.26946	NDR1/HIN1-like protein 6 (AHRD V3.3 *-* XP_019070290.1)
Solyc06g084325.1	6.92897	8.95704e-07	0.000192644	0	1.47319	Unknown protein
Solyc04g015510.1	6.90852	7.2907e-05	0.00555898	0	0.722884	Plant invertase/pectin methylesterase inhibitor superfamily protein, putative (AHRD V3.3 *** A0A061F3F8_THECC)
Solyc01g066270.3	6.69739	1.48429e-06	0.000286318	0	0.611532	Unknown protein
Solyc07g040770.1	6.67371	0.000228274	0.0131419	0	3.52706	Unknown protein
Solyc04g079510.2	6.6736	2.64397e-07	7.26233e-05	0.0356843	3.8944	Major facilitator superfamily protein (AHRD V3.3 *** A0A2U1PWN6_ARTAN)
Solyc12g005320.3	6.64506	5.59095e-05	0.00455223	0	0.252873	Pectin acetylesterase (AHRD V3.3 *** K4DB70_SOLLC)
Solyc01g099940.3	6.60066	0.00052848	0.0245383	0	0.160665	Pectinesterase (AHRD V3.3 *** A0A2G2XYC5_CAPAN)
Solyc12g014240.3	6.53779	9.74473e-06	0.00118802	0	0.473103	Pollen Ole e 1 allergen/extensin (AHRD V3.3 *** A0A200QS67_9MAGN)
Solyc02g086290.2	6.51199	4.09043e-05	0.0035593	0	0.351422	Protein kinase, catalytic domain-containing protein (AHRD V3.3 *-* A0A2U1PLE6_ARTAN)
Solyc02g076910.3	6.47755	6.61318e-06	0.000885936	0.382474	35.2867	Cysteine protease (AHRD V3.3 *** A0A2U1Q178_ARTAN)
Solyc11g013890.1	6.42678	1.99616e-05	0.00203055	0	0.24105	F-box associated domain, type 1 (AHRD V3.3 *** A0A2U1K9Q2_ARTAN)
Solyc11g042877.1	6.36274	9.58464e-05	0.00668228	0	0.464417	Non-functional NADPH-dependent codeinone reductase 2 (AHRD V3.3 *-* A0A2G2X821_CAPBA)
Solyc01g106840.2	6.28699	9.62274e-06	0.00117946	0	0.890631	Serine/threonine-protein kinase TOR (AHRD V3.3 *-* A0A2G3AVJ6_CAPCH)
Solyc02g150121.1	6.28164	2.25831e-05	0.00218157	0	0.13285	Unknown protein
Solyc10g018760.1	6.09246	0.000329272	0.0170996	0	0.366866	Metalloendoproteinase 1-like protein (AHRD V3.3 *-* A0A2K3NXA7_TRIPR)
Solyc01g088013.1	6.03704	0.000602237	0.026816	0	0.744948	Unknown protein
Solyc03g096040.3	5.97788	0.000747475	0.0309744	0	0.249153	1-Cys peroxiredoxin (AHRD V3.3 *** A0A2I4FQD8_9ROSI)
Solyc03g121680.3	5.89928	0.000530479	0.0245682	0	0.111067	Beta-fructofuranosidase, insoluble isoenzyme CWINV3 (AHRD V3.3 *** A0A2G2V8U1_CAPBA)
Solyc03g007030.3	5.85611	0.00068861	0.0292345	0	0.279363	CDGSH iron-sulfur domain-containing protein NEET (AHRD V3.3 *** A0A1U8HGA0_CAPAN)
Solyc02g090770.1	5.79307	0.00127019	0.0449656	0.0857402	5.53409	Ethylene-responsive transcription factor (AHRD V3.3 *** A0A2G3A6X8_CAPAN)
Solyc01g005940.4	5.77345	7.33359e-08	2.65383e-05	0.0694644	4.19274	Phytoene synthase, chloroplastic (AHRD V3.3 *** A0A2G3DEK5_CAPCH),Pfam:PF00494
Solyc07g051820.3	5.71023	1.08153e-05	0.0012842	0.0033952	0.246434	Cellulose synthase (AHRD V3.3 *** A0A200PYU7_9MAGN)
Solyc09g064755.1	5.64938	0.00147705	0.0493022	0	0.209217	Retrovirus-related Pol polyprotein from transposon TNT 1-94 (AHRD V3.3 *-* A0A2U1Q935_ARTAN)
Solyc05g053060.1	5.64554	5.28007e-05	0.00434567	0.294022	15.5402	Unknown protein
Solyc07g042230.1	5.54125	0.000479592	0.0228739	0.0866834	4.56321	Ethylene-responsive transcription factor (AHRD V3.3 *-* A0A2G2WJA8_CAPBA)
Solyc04g077640.4	5.49955	4.27125e-06	0.000662422	0.00541716	0.342603	Serine carboxypeptidase (AHRD V3.3 *** A0A2K3MSK4_TRIPR)
Solyc10g006690.4	5.40137	6.90796e-05	0.00537501	0.00670836	0.437127	G-type lectin S-receptor-like serine/threonine-protein kinase (AHRD V3.3 *** A0A2G2XZF1_CAPAN)
Solyc09g074590.1	5.21982	0.000105466	0.00719881	0.0283026	1.49262	Monothiol glutaredoxin-S2 (AHRD V3.3 *** A0A2G2VZS0_CAPBA)
Solyc08g036640.3	5.13826	0.00118354	0.0430677	0.521039	20.2639	Jasmonate ZIM domain protein f (AHRD V3.3 *** I3WTA4_NICAT)
Solyc08g077760.3	5.11828	0.000286394	0.0156201	0.0123196	0.658406	Unknown protein
Solyc03g119770.4	5.03363	1.8429e-05	0.00191847	0.00757582	0.378263	branched1a
Solyc10g044984.1	4.91019	1.14424e-06	0.000230852	0.112563	3.88131	Unknown protein
Solyc07g042880.1	4.78532	8.82475e-05	0.00637615	0.00545835	0.230076	Cytochrome P450 (AHRD V3.3 *** A0A200R9G0_9MAGN)
Solyc06g065050.2	4.75905	0.000508736	0.0239138	0.167152	4.84101	Late embryogenesis abundant domain-containing protein / LEA domain-containing protein (AHRD V3.3 *** Q9C7H3_ARATH)
Solyc07g049135.1	4.75723	1.22851e-07	3.88993e-05	0.0562532	1.77306	Fruit-specific protein (AHRD V3.3 *** FSPM_SOLLC)
Solyc06g084280.1	4.75104	0.00058272	0.0262546	0.299119	8.88051	Fantastic four-like protein (AHRD V3.3 *-* A0A2K3NF15_TRIPR)
Solyc09g089820.2	4.72458	5.32301e-07	0.000131907	0.0218618	0.707594	2-oxoglutarate (2OG) and Fe(II)-dependent oxygenase superfamily protein (AHRD V3.3 *** O80851_ARATH)
Solyc01g006640.1	4.56319	0.000103487	0.00709871	0.00125654	0.04142	AMP-dependent synthetase/ligase (AHRD V3.3 *** A0A2U1PR62_ARTAN)
Solyc01g057260.4	4.44164	0.000752691	0.0309744	0.0195288	0.5112	Transmembrane protein, putative (DUF247) (AHRD V3.3 *** F4IZB4_ARATH)
Solyc09g098380.3	4.42741	3.56733e-06	0.000578717	1.79751	40.0991	Amino acid transporter (AHRD V3.3 *** A0A200PYC4_9MAGN)
Solyc12g006050.2	4.40215	0.000103688	0.00709871	1.17691	26.3364	Protein NRT1/ PTR FAMILY 6.4 (AHRD V3.3 *** A0A2G2X304_CAPBA)
Solyc02g091390.3	4.38751	9.42175e-05	0.00658887	0.155849	3.59533	cold-regulated protein (AHRD V3.3 *** AT3G03341.1)
Solyc03g093980.2	4.3809	3.64394e-05	0.00325782	0.0350411	0.890804	transmembrane protein (AHRD V3.3 --* AT3G06600.3)
Solyc01g066260.2	4.23871	1.64478e-06	0.000309305	0.52807	10.568	Unknown protein
Solyc08g062437.1	4.22006	9.97673e-05	0.00689241	0.389941	7.65625	17.9 kDa class II heat shock protein (AHRD V3.3 *** A0A2G3CY92_CAPCH)
Solyc09g082550.3	4.18909	0.00123522	0.0440699	7.20228	139.748	Sulfate transporter (AHRD V3.3 *** Q70BL1_BRAOL)
Solyc10g050970.1	4.17554	0.000520838	0.0242328	1.01647	20.0733	Ethylene Response Factor D.4
Solyc12g099120.3	4.1499	3.2783e-06	0.000541584	0.443842	8.56815	Abscisic acid induced MYB1
Solyc04g011820.1	4.14596	1.71372e-06	0.000317637	0.242795	4.72726	Glutaredoxin (AHRD V3.3 *** A0A1L7MRR3_SOLPI)
Solyc06g054630.3	4.14281	0.0011141	0.0415341	0.180142	3.52099	Ethylene-responsive transcription factor (AHRD V3.3 *** A0A2G2WJA8_CAPBA)
Solyc09g065660.4	4.13491	4.99252e-10	3.55686e-07	3.54752	66.9569	Heat shock transcription factor (AHRD V3.3 *-* A0A1Y1I763_KLENI)
Solyc02g080920.3	4.11391	0.000297756	0.0159372	0.542366	10.2731	Stigma-specific protein Stig1 (AHRD V3.3 *** A0A200RCL2_9MAGN)
Solyc11g069680.1	4.09345	0.000482551	0.022967	0.0178064	0.359825	Acyltransferase-like protein (AHRD V3.3 *** Q589X8_TOBAC)
Solyc01g094870.3	4.08552	2.27004e-07	6.38919e-05	0.320445	5.8529	PLAC8 family protein (AHRD V3.3 *** A0A2U1MEC7_ARTAN)
Solyc07g064450.4	4.08144	0.000166396	0.0104217	0.0674084	1.25595	Cytochrome P450 (AHRD V3.3 *** A0A200Q6V0_9MAGN)
Solyc05g051820.3	4.07323	0.000373001	0.0188134	0.408614	7.40212	Heavy metal-associated isoprenylated plant protein (AHRD V3.3 *** A0A2R6R672_ACTCH)
Solyc04g074440.1	4.05647	7.04915e-07	0.000163986	0.101381	1.80897	Protein EXORDIUM-like 1 (AHRD V3.3 *** A0A2G2ZQI6_CAPAN)
Solyc08g083130.4	4.02174	0.000500352	0.023617	0.991214	17.1355	Homeobox-leucine zipper protein HOX6 (AHRD V3.3 *** A0A2G3DAJ5_CAPCH)
Solyc09g082670.3	3.96316	3.71299e-05	0.00330659	1.20797	19.9602	Heat shock transcription factor (AHRD V3.3 *-* A0A1Y1I763_KLENI)
Solyc03g111100.1	3.9342	7.36904e-05	0.0055966	1.51939	24.2258	At3g48510 (AHRD V3.3 *** Q9SMP6_ARATH)
Solyc11g066950.2	3.8808	0.000697954	0.0295213	0.027226	0.529781	Stress responsive A/B barrel domain-containing protein (AHRD V3.3 *** A0A2K3N653_TRIPR)
Solyc01g007000.4	3.84827	0.00106949	0.0403679	0.999079	15.7906	RING-type E3 ubiquitin transferase (AHRD V3.3 *** Q3HLY8_CAPAN)
Solyc03g117260.2	3.82518	0.00143509	0.0482956	0.200762	3.10657	DUF247 domain-containing protein (AHRD V3.3 *** A0A1Q3CSX8_CEPFO)
Solyc12g099210.2	3.82451	0.000462259	0.0223275	0.0660793	1.05511	Invertase inhibitor (AHRD V3.3 *** O49908_TOBAC)
Solyc11g010130.3	3.8124	0.000320004	0.0167712	0.0233308	0.411593	Protein kinase (AHRD V3.3 *** Q40264_MESCR)
Solyc05g052670.1	3.79478	1.93548e-05	0.00198761	1.14232	17.2205	HXXXD-type acyl-transferase family protein (AHRD V3.3 *** V5PZN5_9CARY)
Solyc02g090970.1	3.76674	0.000750784	0.0309744	1.36724	20.1077	MAP kinase kinase kinase 21
Solyc02g079150.2	3.75957	0.000512838	0.0240075	0.350129	5.19949	F-box family protein (AHRD V3.3 *** A0A2U1N101_ARTAN)
Solyc07g053900.2	3.69826	1.07011e-06	0.000221786	0.149773	2.10279	DUF506 domain-containing protein (AHRD V3.3 *** A0A1Q3CKJ0_CEPFO)
Solyc11g071760.3	3.6603	0.00013169	0.00862722	3.80834	51.2107	regulator of gene silencing AY642285
Solyc03g034030.3	3.65834	3.07916e-06	0.0005124	0.269619	3.63135	Plant Late Embryo Abundant (LEA) related (AHRD V3.3 *-* F5GUH5_CAEEL)
Solyc08g062340.3	3.60461	5.15488e-09	2.79812e-06	1.01502	13.4175	17.9 kDa class II heat shock protein (AHRD V3.3 *** A0A2G3A1B9_CAPAN)
Solyc07g054250.2	3.58374	0.0010034	0.0387064	0.0143834	0.217777	Late embryogenesis abundant (LEA) hydroxyproline-rich glycoprotein family (AHRD V3.3 *** Q9SLI0_ARATH)
Solyc06g053950.3	3.33104	1.10672e-12	2.29373e-09	11.642	124.13	Heat stress transcription factor A-2e (AHRD V3.3 *-* A0A2G2WJ43_CAPBA)
Solyc07g045090.3	3.31918	0.00120043	0.0432885	0.0495286	0.550063	2-alkenal reductase (NADP(+)-dependent)-like (AHRD V3.3 *** A0A2I4GX13_9ROSI)
Solyc04g074420.1	3.30067	0.000207799	0.0122414	0.185052	2.10052	Protein EXORDIUM-like 1 (AHRD V3.3 *-* A0A2G2WZY1_CAPBA)
Solyc06g068070.2	3.27304	0.000779776	0.0319162	0.125409	1.39484	Unknown protein
Solyc02g083000.1	3.26947	2.39308e-05	0.00227322	0.137751	1.45923	DUF241 domain-containing protein (AHRD V3.3 *** A0A1Q3CEB1_CEPFO)
Solyc08g062960.4	3.20414	4.5369e-08	1.72387e-05	1.2082	11.8624	Heat shock transcription factor (AHRD V3.3 *-* A0A1Y1I763_KLENI)
Solyc12g056650.2	3.18689	1.15672e-14	4.39513e-11	21.7198	210.678	Protein GIGANTEA (AHRD V3.3 *** A0A2G3B3F7_CAPCH)
Solyc06g053960.3	3.18014	1.64759e-08	7.08712e-06	5.71218	54.309	Heat shock transcription factor (AHRD V3.3 *-* A0A1Y1I763_KLENI)
Solyc12g010420.1	3.16331	3.63157e-09	2.01933e-06	16.3646	155.441	hypothetical protein (AHRD V3.3 --* AT5G11070.1)
Solyc11g011240.1	3.15969	8.26515e-05	0.00609802	0.430139	4.09877	geranylgeranyl pyrophosphate synthase 1
Solyc04g083140.2	3.15523	0.000298653	0.0159396	1.02908	9.93326	Cytochrome (AHRD V3.3 *** A0A1U8F0H8_CAPAN)
Solyc06g036290.3	3.14007	2.31531e-07	6.43713e-05	2.2265	21.0003	heat shock protein 90
Solyc12g017530.1	3.13835	0.00118528	0.0430677	2.2647	21.5189	Unknown protein
Solyc12g099140.2	3.13258	1.78295e-05	0.00188184	2.0963	19.5553	R2R3MYB transcription factor 45
Solyc06g072620.4	3.12021	0.000211045	0.0124005	0.45484	4.22421	Bidirectional sugar transporter SWEET (AHRD V3.3 *** A0A142DVH8_SOLTU)
Solyc02g064810.1	3.11179	8.13724e-06	0.0010481	0.18122	1.70696	Auxin-responsive GH3 family protein (AHRD V3.3 *-* A0A2U1PM65_ARTAN)
Solyc02g083120.3	3.11157	0.000656199	0.028142	1.18991	11.0339	DUF241 domain-containing protein (AHRD V3.3 *** A0A1Q3CEB1_CEPFO)
Solyc06g051830.3	3.11112	0.00123458	0.0440699	0.11601	1.0713	Potassium transporter (AHRD V3.3 *** A0A200QFU2_9MAGN)
Solyc01g066160.1	3.09331	0.000126625	0.00834333	0.289053	2.76398	Unknown protein
Solyc04g071990.3	3.01863	8.43021e-16	6.40639e-12	8.86423	77.0942	Protein GIGANTEA (AHRD V3.3 *** A0A2G2ZPW3_CAPAN)
Solyc04g064910.1	2.98975	0.00060472	0.0268741	0.229403	2.04778	endoglucanase 25-like (AHRD V3.3 *-* A0A2I4GZ90_9ROSI)
Solyc01g066040.2	2.986	4.38357e-06	0.000671232	0.409709	3.54357	Unknown protein
Solyc10g050210.3	2.97791	3.41935e-10	2.59848e-07	1.14509	9.58575	ABSCISIC ACID-INSENSITIVE 5-like protein 5 (AHRD V3.3 *** A0A1U8GBR9_CAPAN)
Solyc01g090660.3	2.96076	3.32961e-07	8.6579e-05	0.384684	3.23157	carotenoid cleavage dioxygenase7
Solyc04g079760.4	2.95768	5.32269e-05	0.00436499	7.20046	60.0155	UPF0114 domain-containing protein (AHRD V3.3 *** A0A1Q3D8A0_CEPFO)
Solyc08g078180.1	2.95151	0.000248217	0.0139038	0.806741	6.64087	Ethylene Response Factor A.1
Solyc03g116130.2	2.94783	0.000249447	0.0139384	0.182049	1.53487	Glutathione S-transferase (AHRD V3.3 *** A0A200QF27_9MAGN)
Solyc02g032910.3	2.94139	0.00135769	0.0468269	1.94397	16.1559	glycine rich protein precursor (AHRD V3.3 *-* NP_001233996.1)
Solyc08g014380.3	2.92432	0.000497553	0.0235336	0.105919	0.89535	Pectin acetylesterase (AHRD V3.3 *** K4CJ71_SOLLC)
Solyc01g098240.3	2.87509	0.00128621	0.0451124	0.00944284	0.076779	FRIGIDA-like protein (AHRD V3.3 *** A0A2G3BU64_CAPCH)
Solyc02g089630.3	2.8625	2.75337e-10	2.24183e-07	0.588948	4.60246	Proline dehydrogenase (AHRD V3.3 *** A0A2G2XIU2_CAPBA)
Solyc08g079300.3	2.84784	1.82351e-05	0.00190699	1.18382	9.13735	Cytochrome P450 (AHRD V3.3 *** A0A1U9X605_THAGA)
Solyc03g032215.1	2.8314	0.000122471	0.00816401	0.105929	0.844261	Retrovirus-related Pol polyprotein from transposon TNT 1-94 (AHRD V3.3 *-* A0A2K3MS94_TRIPR)
Solyc08g075550.4	2.8208	2.7486e-07	7.45982e-05	1.80422	13.5697	alternative oxidase 1b
Solyc03g119390.4	2.81614	2.90807e-06	0.000491097	0.41862	3.18869	bHLH transcription factor 026
Solyc09g009810.1	2.79842	1.47561e-10	1.30169e-07	19.6249	145.509	hypothetical protein (AHRD V3.3 *** AT3G10120.1)
Solyc06g006000.3	2.77486	1.14591e-07	3.73206e-05	9.95032	73.357	Maternal effect embryo arrest 59 (AHRD V3.3 *** B6T4K8_MAIZE)
Solyc07g045030.4	2.74753	4.56463e-06	0.000689169	1.31923	9.4852	NAC domain-containing protein (AHRD V3.3 *** A0A2K3NPJ8_TRIPR)
Solyc11g071750.2	2.74013	0.00103936	0.0395427	5.5482	39.2556	Calcium-binding protein CML38 (AHRD V3.3 *** A0A2G3BAP9_CAPCH)
Solyc06g063060.3	2.73699	7.98295e-06	0.00103406	1.29279	9.21355	Dormancy/auxin associated protein (AHRD V3.3 *-* A0A2K3JP12_TRIPR)
Solyc07g017240.1	2.72281	0.000215395	0.0126194	0.357912	2.58969	Unknown protein
Solyc11g071740.2	2.71821	0.00038765	0.0195092	11.594	80.9892	Calcium-binding protein CML38 (AHRD V3.3 *** A0A2G3BAR0_CAPCH)
Solyc10g051080.1	2.71612	9.29014e-05	0.00654129	1.18013	8.33609	Unknown protein
Solyc03g123560.3	2.69995	2.05758e-12	3.90906e-09	9.40215	65.859	Chaperone protein DnaJ (AHRD V3.3 *-* A0A1J3IS52_NOCCA)
Solyc02g014860.3	2.69308	0.000442493	0.0214637	0.750406	5.02816	Chaperone protein DnaJ (AHRD V3.3 *** A0A1J3ID64_NOCCA)
Solyc07g064120.2	2.6703	0.000396008	0.0198422	0.0528339	0.355645	ABC transporter B family member 22 (AHRD V3.3 *** A0A2G2Z5W6_CAPAN)
Solyc02g064720.3	2.66403	2.8761e-05	0.00266542	0.189689	1.29843	BTB/POZ domain-containing protein (AHRD V3.3 *** A0A2G2XBD2_CAPBA)
Solyc04g011440.4	2.66399	0.000285032	0.0155831	19.8431	134.389	ethylene-responsive heat shock protein cognate 70
Solyc01g080460.3	2.66268	4.67738e-05	0.00399381	0.417499	2.75681	Pyruvate, phosphate dikinase (AHRD V3.3 *** A0A0M8KRU1_NICAT)
Solyc06g053220.3	2.62911	0.00104069	0.0395427	2.07481	13.4024	Homeobox-leucine zipper protein HOX6 (AHRD V3.3 *** A0A2G2WIJ7_CAPBA)
Solyc04g057830.1	2.62677	0.00107637	0.0405555	2.75846	18.3887	DUF4228 domain-containing protein (AHRD V3.3 *** A0A1Q3B2B9_CEPFO)
Solyc09g065750.3	2.59292	0.00150801	0.0496814	3.59225	23.26	beta-carotene isomerase D27, chloroplastic-like (AHRD V3.3 *** A0A2I4G2B0_9ROSI)
Solyc01g049880.3	2.54308	1.68907e-11	2.1393e-08	4.81153	29.8402	Unknown protein
Solyc05g052680.1	2.52705	8.7561e-12	1.24764e-08	3.93789	24.2131	HXXXD-type acyl-transferase family protein (AHRD V3.3 *** V5PZN5_9CARY)
Solyc03g005040.1	2.51038	0.00132528	0.0458479	0.655475	4.03605	Calcium-binding EF-hand family protein (AHRD V3.3 *** A0A2U1QB61_ARTAN)
Solyc09g011160.4	2.5081	2.9514e-14	7.92068e-11	12.2672	74.4409	Regulator of chromosome condensation (RCC1) family protein (AHRD V3.3 *** A0A1I9LSN5_ARATH)
Solyc10g083180.2	2.49744	3.12686e-14	7.92068e-11	5.48933	32.9479	NAD(P)-binding Rossmann-fold superfamily protein (AHRD V3.3 *** A0A2U1PL19_ARTAN),Pfam:PF13561
Solyc06g067980.3	2.4804	0.000163186	0.0102711	45.6877	271.154	repressed By RIM101 protein 1 (AHRD V3.3 --* XP_011091441.1)
Solyc07g045460.3	2.46331	1.9313e-08	8.0054e-06	5.18813	30.4742	SNF1-related protein kinase regulatory subunit beta-2 (AHRD V3.3 *** A0A2G3BYB4_CAPCH)
Solyc09g089860.4	2.45787	8.48988e-05	0.00618378	0.126308	0.750362	WAT1-related protein (AHRD V3.3 *** K4CW12_SOLLC)
Solyc11g056650.2	2.45578	0.00131656	0.0457135	3.60212	20.8626	bHLH transcription factor 096
Solyc06g072430.3	2.43874	1.97058e-05	0.00201459	5.9477	34.3383	BAG family molecular chaperone regulator 5, mitochondrial (AHRD V3.3 *-* A0A2I0XHJ2_9ASPA)
Solyc10g051120.3	2.41062	0.00129823	0.0453944	0.580966	3.28422	Mitochondrial pyruvate carrier (AHRD V3.3 *** A0A2G2WMA1_CAPBA)
Solyc01g105660.4	2.37956	7.45777e-07	0.000169607	8.9362	48.8083	2-oxoglutarate (2OG) and Fe(II)-dependent oxygenase superfamily protein (AHRD V3.3 *** F4INZ9_ARATH)
Solyc08g066720.3	2.37341	4.03858e-07	0.000103451	3.30515	18.0362	9-cis-epoxycarotenoid dioxygenase (AHRD V3.3 *** A4URT6_9ROSI)
Solyc01g150126.1	2.36093	6.91359e-07	0.000162491	3.24202	17.6242	Calcium-binding EF-hand (AHRD V3.3 *-* A0A2U1P7H3_ARTAN)
Solyc08g066710.2	2.3609	0.000510264	0.0239362	0.541793	2.96105	carotenoid 9,10(9',10')-cleavage dioxygenase 1-like (AHRD V3.3 *-* A0A2I4GNF3_9ROSI)
Solyc01g096280.2	2.36056	0.000535911	0.0246128	0.72293	3.9291	Cytochrome P450 (AHRD V3.3 *** A0A200Q2S1_9MAGN)
Solyc03g007890.3	2.35868	7.77667e-06	0.0010169	2.14323	11.6884	class 2 small heat shock protein Le-HSP17.6
Solyc10g080670.2	2.34056	0.00131968	0.0457236	1.55573	8.1708	Transmembrane protein, putative (AHRD V3.3 *** A2Q5V9_MEDTR)
Solyc03g082530.1	2.33862	2.17666e-07	6.32179e-05	6.29958	34.359	Small auxin up-regulated RNA37
Solyc08g078700.2	2.32771	0.00023159	0.0132992	2.53255	13.6933	mitochondrial small heat shock protein
Solyc04g007630.2	2.30874	0.00017482	0.0108598	1.06637	5.68315	Heavy metal-associated isoprenylated plant protein (AHRD V3.3 *** A0A2R6PB10_ACTCH)
Solyc01g150160.1	2.28937	0.00105855	0.0400877	0.737515	3.78662	Unknown protein
Solyc08g065610.3	2.28384	2.05382e-05	0.00204467	151.307	774.492	Vacuolar-processing enzyme (AHRD V3.3 *** A0A2G2VI36_CAPBA)
Solyc04g008940.4	2.28217	0.000362664	0.0184143	1.01612	5.23298	GRAM domain-containing protein (AHRD V3.3 *** A0A1Q3B313_CEPFO)
Solyc11g067000.3	2.2807	3.92463e-06	0.000621345	3.54754	18.2823	Pleiotropic drug resistance protein 2 (AHRD V3.3 *** A0A2G2VQM0_CAPBA)
Solyc07g005390.3	2.27485	0.000416459	0.0204621	4.69141	23.8308	Aldehyde dehydrogenase 11A3 (AHRD V3.3 *** A0A2H1ZE23_ARATH)
Solyc02g071100.3	2.27006	4.67626e-05	0.00399381	0.786314	3.99699	Purine permease (AHRD V3.3 *** A0A2U1LZ22_ARTAN),Pfam:PF16913
Solyc07g062530.3	2.2242	0.00142153	0.0481545	0.86266	4.19789	phosphoenolpyruvate carboxylase 2
Solyc04g072700.4	2.21712	0.000704793	0.0296455	31.9899	154.921	Heavy metal-associated isoprenylated plant protein (AHRD V3.3 *** A0A2R6RNU7_ACTCH)
Solyc10g083380.2	2.20924	0.00141268	0.0479259	4.17771	20.6906	Basic-leucine zipper (BZIP) transcription factor family protein (AHRD V3.3 *-* Q8L5Y2_ARATH)
Solyc03g123680.1	2.20636	0.000445193	0.0215489	1.25264	6.23446	RING/U-box superfamily protein (AHRD V3.3 *** A0A2U1LDD8_ARTAN)
Solyc01g088105.1	2.19386	9.0952e-05	0.00645957	3.95406	19.149	Unknown protein
Solyc08g080540.3	2.19075	1.06092e-07	3.50534e-05	8.06393	39.1166	Heat stress transcription factor B-2b (AHRD V3.3 *** A0A2G3DB98_CAPCH)
Solyc08g008150.1	2.18362	0.00065653	0.028142	1.74431	8.59737	Late embryogenesis abundant (LEA) hydroxyproline-rich glycoprotein family (AHRD V3.3 *-* A0A2U1NM32_ARTAN)
Solyc03g032075.1	2.17848	0.000626856	0.0274828	1.51157	7.179	Auxin efflux carrier (AHRD V3.3 *-* A0A2U1L545_ARTAN)
Solyc05g008120.4	2.17442	1.28781e-05	0.00146067	0.925338	4.46721	DnaJ-like protein subfamily B member 6 (AHRD V3.3 *-* A0A2G3B5R9_CAPCH)
Solyc09g098160.3	2.14115	0.00126576	0.0448783	6.71124	31.9024	pirin
Solyc08g067960.3	2.13358	0.000233474	0.0133697	13.3493	61.597	CHY-type/CTCHY-type/RING-type Zinc finger protein (AHRD V3.3 *** A0A2U1Q2D4_ARTAN)
Solyc03g098030.3	2.13189	3.33464e-11	4.00122e-08	21.1007	98.2975	Type I inositol polyphosphate 5-phosphatase 5 (AHRD V3.3 *-* IP5P5_ARATH)
Solyc08g007650.1	2.1277	0.000186506	0.01143	0.281172	1.3276	Subtilisin-like protease (AHRD V3.3 *-* Q9LWA3_SOLLC)
Solyc05g013710.3	2.12595	9.61988e-08	3.32294e-05	2.54825	11.9142	SufE-like protein chloroplastic-like (AHRD V3.3 *** A0A2K3NC77_TRIPR)
Solyc07g065670.1	2.11928	0.000790705	0.0321499	0.491203	2.30743	Cellulose synthase-like protein E1 (AHRD V3.3 *-* A0A2G3C2E8_CAPCH)
Solyc08g013900.3	2.11875	3.52219e-05	0.00317387	2.18281	10.0553	Plant regulator RWP-RK family protein (AHRD V3.3 *** G7JDS3_MEDTR)
Solyc08g075190.1	2.1164	0.00031233	0.0164827	1.18689	5.5198	Unknown protein
Solyc06g054130.1	2.10415	8.78379e-05	0.00637615	2.32802	10.8075	DUF1677 domain-containing protein (AHRD V3.3 *** A0A1Q3CNW8_CEPFO)
Solyc03g043860.2	2.0892	7.86335e-09	4.07429e-06	5.66681	25.9278	nudix hydrolase 1 (AHRD V3.3 *** A0A2I4ED83_9ROSI)
Solyc12g006240.2	2.06612	1.48965e-05	0.00163275	2.10682	9.52015	Zinc finger protein CONSTANS-LIKE 9 (AHRD V3.3 *** A0A2G2YTW9_CAPAN)
Solyc02g071090.3	2.06409	6.96193e-05	0.00539858	9.73487	42.7658	Purine permease (AHRD V3.3 *** A0A2U1LZ22_ARTAN),Pfam:PF16913
Solyc12g007045.1	2.06008	0.0003488	0.0178695	24.6731	110.994	Arabinogalactan peptide 22 (AHRD V3.3 --* A0A2G2YUE4_CAPAN)
Solyc03g112210.1	2.04483	0.000204991	0.0121072	6.93602	30.1502	Unknown protein
Solyc06g076320.1	2.04253	0.000595603	0.0266303	1.15644	5.15188	DVL (AHRD V3.3 *** A0A2U1MHP2_ARTAN)
Solyc10g017630.3	2.02238	0.000174332	0.010859	1.61379	7.06542	MADS-box protein (AHRD V3.3 *** A1BQ41_VITVI)
Solyc04g078880.3	2.01824	2.15229e-05	0.00212154	3.1859	13.9361	cold regulated protein 27 (AHRD V3.3 *** AT5G42900.2)
Solyc02g072210.1	2.01804	0.000175616	0.0108796	3.80125	16.392	hypothetical protein (DUF1685) (AHRD V3.3 --* AT1G05870.9)
Solyc02g079290.3	2.01765	0.00139063	0.047603	3.42911	14.6633	FLOWERING LOCUS T/ TERMINAL FLOWER 1-like protein (AHRD V3.3 *** Q6L5N9_POPNI)
Solyc04g014600.3	1.9858	0.000293559	0.0158591	3.85574	16.2169	Adenine nucleotide alpha hydrolases-like superfamily protein (AHRD V3.3 *** A0A2U1NYH2_ARTAN)
Solyc02g071770.3	1.98268	1.56379e-06	0.000297094	2.65715	11.1838	oil body-associated protein 2A-like (AHRD V3.3 *** A0A2I4FEE8_9ROSI)
Solyc03g019710.3	1.98142	0.00101064	0.0388188	0.597975	2.48791	LETDR8
Solyc05g013530.4	1.9782	6.67301e-05	0.00528234	0.485807	2.04712	Octicosapeptide/phox/Bem1p domain kinase superfamily protein (AHRD V3.3 *-* A0A2K3NXA6_TRIPR)
Solyc09g005560.4	1.9771	0.00108185	0.0405722	0.85305	3.64672	Trihelix transcription factor GT-3b (AHRD V3.3 *-* A0A1U8EDU3_CAPAN)
Solyc08g067630.3	1.967	7.80583e-06	0.0010169	3.6294	15.1299	histone deacetylase-like protein (AHRD V3.3 *** AT2G25625.2)
Solyc03g032080.4	1.9592	8.10328e-07	0.000181116	5.29775	21.8515	Auxin efflux carrier (AHRD V3.3 *** A0A200PYL2_9MAGN)
Solyc07g065810.2	1.94738	1.05514e-05	0.00125943	2.49595	10.2798	RING/U-box superfamily protein (AHRD V3.3 *** A0A2U1QJE6_ARTAN)
Solyc07g008440.3	1.94492	1.47963e-06	0.000286318	4.15121	17.1822	Purine permease (AHRD V3.3 *** A0A2R6QYE6_ACTCH),Pfam:PF16913
Solyc08g080090.3	1.91875	7.44696e-11	7.71708e-08	11.6267	46.8278	green flesh
Solyc12g099180.3	1.90243	1.49451e-06	0.000286318	1.46784	5.84716	Nuclear poly(A) polymerase 3 (AHRD V3.3 *** A0A2G2VJL0_CAPBA)
Solyc04g056713.1	1.89224	0.000656027	0.028142	0.162796	0.650876	Aldehyde dehydrogenase family 2 member mitochondrial-like (AHRD V3.3 *-* A0A2K3PGY0_TRIPR)
Solyc04g054500.3	1.87824	1.87205e-06	0.000344186	66.8336	263.997	Heavy metal-associated isoprenylated plant protein (AHRD V3.3 *** A0A2R6R672_ACTCH)
Solyc06g006080.3	1.87412	0.000327809	0.0170996	23.6294	92.4238	Phosphomethylpyrimidine synthase (AHRD V3.3 *** A0A2G3C580_CAPCH)
Solyc01g080580.4	1.86674	3.48892e-06	0.000572233	3.77896	14.7861	Inosine-uridine preferring nucleoside hydrolase family protein (AHRD V3.3 *** A0A2U1LEG5_ARTAN)
Solyc02g084980.3	1.86668	0.000281463	0.015425	53.1199	208.178	Hexosyltransferase (AHRD V3.3 *** A0A2G2XGM6_CAPBA)
Solyc10g086370.1	1.86418	1.14625e-05	0.00134011	1.50973	5.89053	Transcription factor GRAS (AHRD V3.3 *** A0A200PU13_9MAGN)
Solyc08g081535.1	1.82327	2.02379e-05	0.00203252	12.7765	48.4423	1-aminocyclopropane-1-carboxylate synthase (AHRD V3.3 *** B2NIX1_CAPCH)
Solyc11g066020.2	1.82109	1.83077e-08	7.72922e-06	37.6779	141.19	Ankyrin repeat family protein, putative, expressed (AHRD V3.3 *** Q10NB7_ORYSJ)
Solyc02g037540.3	1.809	4.02259e-05	0.00351368	0.664661	2.49666	Disease resistance protein (AHRD V3.3 *** A0A2U1P5P8_ARTAN)
Solyc04g054760.3	1.80406	1.52414e-07	4.69559e-05	24.8241	91.4313	FCS-Like Zinc finger 5 (AHRD V3.3 *** FLZ5_ARATH)
Solyc01g007020.4	1.79123	0.00113376	0.0420285	6.66616	24.8366	RING-type E3 ubiquitin transferase (AHRD V3.3 *** Q3HLY8_CAPAN)
Solyc08g083060.3	1.78431	1.93114e-06	0.000350884	8.62034	31.7045	Metal-nicotianamine transporter YSL1 (AHRD V3.3 *** A0A2G3AD61_CAPAN)
Solyc03g112320.4	1.7749	8.12542e-05	0.00603398	2.39407	8.70666	ferric reduction oxidase 8, mitochondrial (AHRD V3.3 *** A0A2I4E3B3_9ROSI)
Solyc05g024160.3	1.7743	8.79201e-06	0.00111356	6.38492	23.0883	Pyruvate dehydrogenase E1 component subunit beta (AHRD V3.3 *** A0A1U8ENS4_CAPAN)
Solyc09g066410.3	1.76767	0.000193876	0.0117553	2.7839	10.2004	Phosphate transporter (AHRD V3.3 *** Q9AYT3_TOBAC)
Solyc11g069350.2	1.7558	9.67383e-05	0.0067239	12.911	46.1659	Zinc finger, RING-CH-type, Zinc finger, RING/FYVE/PHD-type (AHRD V3.3 *** A0A2U1QK69_ARTAN)
Solyc09g011490.3	1.75483	8.71508e-07	0.000189962	18.0625	65.4061	Glutathione S-transferase (AHRD V3.3 *** C0LF68_CAPAN)
Solyc04g054290.3	1.74951	0.000826594	0.0332358	0.190525	0.684266	Pentatricopeptide repeat-containing protein (AHRD V3.3 *** A0A2G2WLY5_CAPBA)
Solyc01g104740.3	1.74211	0.00119907	0.0432885	8.77313	31.3737	Multiprotein-bridging factor 1c (AHRD V3.3 *** A0A1U8F6N4_CAPAN)
Solyc06g060620.4	1.73918	1.47681e-05	0.00162649	10.3248	36.9677	Protein NRT1/ PTR FAMILY 6.3 (AHRD V3.3 *** A0A2G2ZAG1_CAPAN)
Solyc01g006680.4	1.73777	3.15327e-07	8.3591e-05	4.21956	15.0825	2-oxoglutarate (2OG) and Fe(II)-dependent oxygenase superfamily protein (AHRD V3.3 *** A0A2U1NBL4_ARTAN)
Solyc03g112300.3	1.71821	2.09725e-05	0.00207883	5.86739	20.7789	Octicosapeptide/phox/Bem1p domain kinase superfamily protein (AHRD V3.3 *-* A0A2K3MP92_TRIPR)
Solyc03g115070.1	1.7007	0.000656705	0.028142	7.57168	26.4715	Exocyst subunit Exo70 family protein (AHRD V3.3 *** A0A1U8FWZ7_CAPAN)
Solyc08g079690.4	1.69861	0.000720276	0.0300748	4.24962	14.7843	binding protein (AHRD V3.3 *-* AT3G60890.3)
Solyc10g085500.2	1.69241	0.000351247	0.0179249	1.01656	3.51182	Cytochrome P450 (AHRD V3.3 *** A0A2U1LHU2_ARTAN)
Solyc05g056440.3	1.68823	0.000433997	0.0211416	13.1801	45.5467	Small auxin up-regulated RNA57
Solyc01g100230.3	1.67758	3.72872e-10	2.74218e-07	24.1643	82.6382	DnaJ-like protein subfamily B member 6 (AHRD V3.3 *** A0A2G2V7W8_CAPBA)
Solyc07g005420.2	1.66809	0.000264139	0.0146517	91.7418	306.304	Unknown protein
Solyc01g110555.1	1.66098	3.08523e-05	0.00282479	4.80964	16.3044	Auxin responsive SAUR protein (AHRD V3.3 *** A0A2U1P3N8_ARTAN)
Solyc03g113420.4	1.65991	0.000532888	0.0245682	6.99512	23.6029	Protein NRT1/ PTR FAMILY 2.9 (AHRD V3.3 *** A0A2G2WRJ5_CAPBA)
Solyc01g150168.1	1.64573	0.00145372	0.0486664	14.1788	46.9976	Unknown protein
Solyc06g073830.1	1.6422	0.000564297	0.0255255	30.8629	103.389	Calcium-binding protein CML38 (AHRD V3.3 *** A0A2G3BAP9_CAPCH)
Solyc08g029240.3	1.63064	0.00101489	0.0388188	0.798904	2.65825	Unknown protein
Solyc07g062040.3	1.59716	0.00115031	0.042298	10.1729	33.0835	Receptor-like serine/threonine-protein kinase (AHRD V3.3 *** A0A1U8HKL5_CAPAN)
Solyc01g112190.3	1.58121	0.00137659	0.0472644	29.2683	92.1894	Plant regulator RWP-RK family protein, putative (AHRD V3.3 *** A0A061FD78_THECC)
Solyc09g074380.4	1.57544	0.00020334	0.0120409	4.16229	13.0459	DCD (Development and Cell Death) domain protein (AHRD V3.3 *-* F4IUS3_ARATH)
Solyc01g067010.3	1.57514	0.000787857	0.0321316	5.15107	16.2699	F-box protein (AHRD V3.3 *** A0A2K3P6V3_TRIPR)
Solyc08g074970.1	1.57391	6.21023e-06	0.000852896	7.7915	24.7248	UDP-Glycosyltransferase superfamily protein (AHRD V3.3 *** A0A2U1Q6T8_ARTAN)
Solyc10g078590.2	1.57292	7.27225e-07	0.000167467	50.5795	159.192	Jacalin-related lectin 3 (AHRD V3.3 *-* A0A2G3BI13_CAPCH)
Solyc10g084000.3	1.57084	7.77073e-05	0.00582753	3.18724	10.1985	heavy metal-associated isoprenylated plant protein 3-like (AHRD V3.3 *** A0A1U8EC89_CAPAN)
Solyc02g150140.1	1.55826	3.6323e-05	0.00325782	14.7794	46.2271	Unknown protein
Solyc04g064470.2	1.55648	0.00031885	0.0167492	8.12229	25.2583	Glutathione S-transferase (AHRD V3.3 *-* A0A200PZB1_9MAGN)
Solyc02g032660.3	1.55513	7.1327e-05	0.00549362	25.9186	80.3904	Protein DETOXIFICATION (AHRD V3.3 *** A0A328DGG9_9ASTE)
Solyc12g088840.1	1.54661	0.000491321	0.0233357	12.1103	37.9099	EF-hand domain (AHRD V3.3 *** A0A200QZB4_9MAGN)
Solyc01g008690.3	1.53608	1.71588e-05	0.0018241	8.32827	26.0375	GDP-mannose transporter (AHRD V3.3 *** A0A1B0VP09_ARATH)
Solyc12g006230.3	1.53294	4.31137e-05	0.00373728	15.7954	48.6214	RING/U-box superfamily protein (AHRD V3.3 *** AT2G04240.2)
Solyc08g075570.4	1.52843	9.80855e-09	4.96923e-06	15.747	48.3167	Urea-proton symporter DUR3 (AHRD V3.3 *** A0A2G3AG00_CAPAN)
Solyc02g084240.3	1.52315	0.00125619	0.0446085	87.47	266.152	H1 histone-like protein
Solyc03g007960.3	1.52134	0.000297801	0.0159372	26.5261	81.0342	beta-carotene hydroxylase-2
Solyc04g007130.1	1.52019	5.68571e-07	0.000137897	42.5966	130.548	hypothetical protein (AHRD V3.3 *** AT1G13360.1)
Solyc07g024000.3	1.51986	2.25134e-06	0.000397876	6.7867	20.8323	NAD(P)-binding Rossmann-fold superfamily protein (AHRD V3.3 *** F4JSA6_ARATH)
Solyc08g082680.3	1.51594	0.00018247	0.0112431	13.104	40.15	RING/U-box superfamily protein (AHRD V3.3 *-* A0A2U1LC40_ARTAN)
Solyc07g008250.3	1.5152	1.6552e-06	0.000309305	17.329	52.7876	F-box protein (AHRD V3.3 *** S4T6I7_CAPAN)
Solyc06g050130.3	1.49323	2.37954e-06	0.000414113	14.0061	42.3501	Alpha-galactosidase (AHRD V3.3 *** K4C5G0_SOLLC)
Solyc03g093400.2	1.48429	0.000117726	0.00791718	3.97917	11.7674	Sugar transporter protein 15
Solyc09g083003.1	1.4827	0.000413981	0.0204225	5.17683	15.4106	Endonuclease III homolog (AHRD V3.3 *** A0A2G2ZUX5_CAPAN)
Solyc10g011740.3	1.47921	0.00139444	0.0476619	84.736	255.833	Ubiquitin-conjugating enzyme (AHRD V3.3 *** H6VUS9_9FABA)
Solyc04g008950.4	1.47872	0.000299626	0.0159396	4.68796	13.8071	GRAM domain-containing protein (AHRD V3.3 *** A0A1Q3B313_CEPFO)
Solyc05g024010.3	1.47688	2.14457e-07	6.32179e-05	5.65711	16.882	Zinc finger protein CONSTANS-LIKE 15 (AHRD V3.3 *** A0A2G2VMU9_CAPBA)
Solyc03g120390.3	1.47506	0.00117803	0.0430397	18.6177	55.1258	auxin-regulated IAA15
Solyc07g007130.1	1.46949	0.000615695	0.0272027	102.795	302.785	NHL domain protein (AHRD V3.3 *** A0A1P8BDM5_ARATH)
Solyc04g049670.4	1.46248	6.82421e-05	0.00532802	40.3467	118.069	Pseudo-response regulator (AHRD V3.3 *** X5I0R0_IPONI)
Solyc05g006870.3	1.45972	0.00142523	0.0481593	13.4464	39.3183	Thioredoxin (AHRD V3.3 *** A0A2G2VLZ1_CAPBA)
Solyc09g008970.1	1.45739	0.00114785	0.042298	14.0966	41.2336	plant/protein (AHRD V3.3 *** AT3G10020.1)
Solyc02g089620.3	1.45407	0.000514545	0.0240381	26.0602	77.0941	proline dehydrogenase
Solyc06g076570.4	1.44861	0.000328765	0.0170996	50.9367	147.781	Class I heat shock protein (AHRD V3.3 *** A0A2K3M3P7_TRIPR)
Solyc08g077110.4	1.4391	0.00139979	0.0477016	1.56374	4.49333	NAC domain-containing protein 45 (AHRD V3.3 *** A0A2G2XLA5_CAPBA)
Solyc04g005480.1	1.42546	0.000567282	0.0256097	72.3071	209.41	nodulin-related protein 1-like (AHRD V3.3 *** A0A2I4FXG1_9ROSI)
Solyc12g087860.3	1.40893	0.000125685	0.00832793	3.42427	9.68976	RING/U-box superfamily protein (AHRD V3.3 *** A0A2H1ZED7_ARATH)
Solyc03g122360.3	1.40394	6.13044e-06	0.000847041	6.60616	18.6476	Cytochrome P450 (AHRD V3.3 *** Q43795_TOBAC)
Solyc11g006720.2	1.40076	0.000191501	0.0116422	8.19684	23.1062	Transcription factor DIVARICATA (AHRD V3.3 *** A0A2G3AV26_CAPCH)
Solyc02g077840.2	1.398	0.000237546	0.0135216	11.0611	31.2097	Ethylene-responsive transcription factor 4 (AHRD V3.3 *-* A0A2G3D5H4_CAPCH)
Solyc10g055410.2	1.39139	2.01292e-05	0.00203055	32.4124	90.3672	R2R3MYB transcription factor 32
Solyc07g053550.3	1.38778	1.34798e-05	0.00150644	117.753	331.899	Glutaredoxin-C9 (AHRD V3.3 *** A0A2G2WE57_CAPBA)
Solyc12g010940.1	1.37601	8.84134e-06	0.00111362	18.24	50.4041	DUF1685 family protein (AHRD V3.3 *-* AT2G42760.1)
Solyc06g060710.4	1.37282	3.92076e-06	0.000621345	9.88221	27.2648	Glyco_transf_8 domain-containing protein (AHRD V3.3 *** A0A1Q3D6P8_CEPFO)
Solyc02g090430.3	1.3727	0.000871529	0.0346756	0.708785	1.96449	MAP kinase kinase kinase 20
Solyc01g011510.4	1.37251	0.000740093	0.0307895	5.14301	14.1496	Aldehyde dehydrogenase (AHRD V3.3 *** A0A200Q0A3_9MAGN)
Solyc08g081455.1	1.37247	0.000875847	0.0347867	2.55642	7.00891	Unknown protein
Solyc09g008350.3	1.37215	8.98274e-06	0.00111906	74.4515	204.24	ACT domain-containing protein (AHRD V3.3 *** A0A1Q3AQY2_CEPFO)
Solyc02g091630.1	1.36335	0.000407854	0.0202576	3.13064	8.59901	DNA mismatch repair protein MLH3 (AHRD V3.3 *-* A0A2G2XFY3_CAPBA)
Solyc06g061010.4	1.35995	0.00119897	0.0432885	4.03389	10.9756	FCS-Like Zinc finger 2 (AHRD V3.3 *-* FLZ2_ARATH)
Solyc07g043120.1	1.35859	9.57113e-06	0.00117946	11.0931	30.6368	Glycosyltransferase (AHRD V3.3 *** A0A288W8G4_GARJA)
Solyc01g108320.3	1.35813	4.73981e-05	0.00403202	41.6329	114.732	Peroxidase (AHRD V3.3 *** K4B348_SOLLC)
Solyc09g018280.1	1.35492	0.000398638	0.0199098	73.1075	199.423	Non-specific serine/threonine protein kinase (AHRD V3.3 *** A0A2G3DDH8_CAPCH)
Solyc05g056200.1	1.35397	9.33575e-05	0.00654881	3.23922	8.8681	Protein kinase domain (AHRD V3.3 *** A0A200QI14_9MAGN)
Solyc01g095700.3	1.35219	1.47031e-08	6.57259e-06	44.1625	120.559	Abscisic acid receptor PYL10 (AHRD V3.3 *** A0A2G3BTC1_CAPCH)
Solyc04g082200.2	1.35149	8.2551e-05	0.00609802	573.236	1571.51	dehydrin
Solyc01g010150.3	1.34602	0.000622838	0.0274081	9.93962	26.9822	ACT domain-containing protein (AHRD V3.3 *** A0A2U1MM44_ARTAN)
Solyc10g011910.4	1.34566	0.0015023	0.0496814	16.5001	45.0461	WRKY transcription factor 25
Solyc06g069430.3	1.34111	0.000115593	0.00779972	15.3528	41.4323	FRUITFULL-like MADS-box 1
Solyc01g081250.3	1.34031	7.73245e-05	0.00581797	101.218	275.765	Glutathione S-transferase (AHRD V3.3 *** A0A200PVK3_9MAGN)
Solyc10g008150.1	1.33551	0.00021643	0.0126194	125.457	338.462	Glutaredoxin (AHRD V3.3 *** A0A1R3G7J8_COCAP)
Solyc01g073660.3	1.33379	9.97062e-06	0.0012027	13.4089	35.8015	Major facilitator superfamily protein (AHRD V3.3 *** A0A2U1LP11_ARTAN),Pfam:PF13347
Solyc06g150138.1	1.32656	5.65527e-05	0.00457194	27.4724	73.8078	Unknown protein
Solyc03g025850.3	1.32063	1.15275e-05	0.00134084	176.952	470.563	remorin 1
Solyc07g053890.3	1.31537	0.000713339	0.0298398	6.72425	17.759	O-acyltransferase WSD1-like protein (AHRD V3.3 *** A0A2K3N315_TRIPR)
Solyc12g005880.2	1.31415	6.81719e-05	0.00532802	9.69178	25.528	Hexosyltransferase (AHRD V3.3 *** A0A2G3BMU2_CAPCH)
Solyc04g040210.4	1.31011	4.78959e-05	0.00405922	42.9796	114.101	Unknown protein
Solyc01g103030.3	1.30309	0.000643904	0.0279082	13.5647	35.7205	Major facilitator superfamily protein (AHRD V3.3 *** A0A2U1PWN6_ARTAN)
Solyc02g082770.3	1.30143	0.000244617	0.0138381	7.50183	19.616	Phosphoinositide phosphatase family protein (AHRD V3.3 *-* A0A2U1LC37_ARTAN)
Solyc10g084170.1	1.28997	0.00139909	0.0477016	6.51654	17.1546	Bag family molecular chaperone regulator mitochondrial-like (AHRD V3.3 *** A0A2K3P7D1_TRIPR)
Solyc09g083030.1	1.28572	0.00012819	0.00842213	15.987	41.3277	inactive protein RESTRICTED TEV MOVEMENT 1-like (AHRD V3.3 *** A0A1S3ZEZ8_TOBAC)
Solyc06g009050.3	1.28477	0.000142974	0.00913032	7.97813	20.7066	Adenine nucleotide alpha hydrolases-like superfamily protein (AHRD V3.3 *** O82240_ARATH)
Solyc04g078740.2	1.2796	0.000792535	0.0321499	4.50081	11.7413	Subtilisin-like protease-like protein (AHRD V3.3 *** A0A2K3MUK4_TRIPR)
Solyc06g074240.3	1.27613	0.000469117	0.0225631	7.56829	19.6085	Beta-carotene,Pfam:PF05834
Solyc02g088180.3	1.27306	1.42635e-05	0.00157853	17.3044	44.5354	NAC domain-containing protein (AHRD V3.3 *** A0A2G2V9A8_CAPBA)
Solyc01g091780.4	1.26771	6.82201e-05	0.00532802	6.10627	15.7081	Protein-ribulosamine 3-kinase, chloroplastic (AHRD V3.3 *** A0A2G2W3U1_CAPBA)
Solyc09g082240.4	1.2614	0.000785754	0.0321033	11.6609	29.7741	N-acetyltransferase (AHRD V3.3 *-* A0A2N9Z4V7_PAEPO)
Solyc06g075610.1	1.25722	0.000133241	0.00866097	4.40582	11.2403	Exocyst subunit Exo70 family protein (AHRD V3.3 *** A0A2G2WNK6_CAPBA)
Solyc08g065260.4	1.24182	0.000710201	0.0297632	4.42811	11.1581	YCF36%2C putative (DUF1230) (AHRD V3.3 *** AT5G11840.1)
Solyc10g050220.2	1.23783	0.000797825	0.032307	5.20935	13.1779	hypothetical protein (AHRD V3.3 *-* AT4G33980.2)
Solyc12g005720.1	1.23723	6.41841e-05	0.00515235	57.6045	145.76	Cysteine-rich receptor-like protein kinase (AHRD V3.3 *** A0A2K3JS14_TRIPR)
Solyc05g013480.4	1.23363	0.00114011	0.042195	9.75688	24.3066	Tetratricopeptide repeat (TPR)-like superfamily protein (AHRD V3.3 *** AT3G26580.1)
Solyc05g041540.4	1.22902	0.00123068	0.0440699	6.74047	16.7196	Carboxypeptidase (AHRD V3.3 *** A0A2G3BBI5_CAPCH)
Solyc11g056620.3	1.22716	1.9143e-05	0.00197477	5.49172	13.7189	hypothetical protein (AHRD V3.3 *-* AT4G12070.1)
Solyc09g009100.4	1.22362	0.000217551	0.0126524	15.5189	38.5111	Heat stress transcription factor A3 (AHRD V3.3 *** Q9LLF2_SOLPE)
Solyc02g086440.4	1.22261	0.00114887	0.042298	8.69255	21.4569	F-box/LRR-repeat protein 3 (AHRD V3.3 *-* A0A2I4HUQ7_9ROSI)
Solyc02g080880.4	1.22257	4.38695e-06	0.000671232	32.7591	81.1385	Aspartic proteinase (AHRD V3.3 *** A0A1U8FF23_CAPAN)
Solyc12g088940.3	1.20001	0.000506939	0.0238785	10.8893	26.7594	MAP kinase kinase kinase 87
Solyc09g074560.3	1.19605	0.000348485	0.0178695	13.0574	31.9563	Zinc finger protein CONSTANS-LIKE 15 (AHRD V3.3 *** A0A2G3CTS9_CAPCH)
Solyc05g008130.4	1.18603	2.16432e-06	0.000385486	12.3931	30.0567	Unknown protein
Solyc02g090390.4	1.18409	5.67394e-06	0.000803444	52.3752	127.554	Protein kinase (AHRD V3.3 *** O65765_CRAPL)
Solyc01g109090.2	1.18306	0.001505	0.0496814	23.9271	57.2643	Unknown protein
Solyc06g076670.3	1.179	0.000708058	0.029728	36.1052	87.0762	RNA-binding (RRM/RBD/RNP motifs) family protein (AHRD V3.3 *-* A0A1P8AVT0_ARATH)
Solyc03g031990.4	1.17804	0.000142151	0.00910325	12.2466	29.8445	Auxin efflux carrier (AHRD V3.3 *-* A0A2U1MR93_ARTAN)
Solyc09g005120.3	1.17722	0.000996888	0.0385858	2.88136	6.93689	DnaJ protein ERDJ3A (AHRD V3.3 *** A0A2G2VZ69_CAPBA)
Solyc07g056580.3	1.17667	0.000865965	0.0345145	2.80571	6.72681	ethylene receptor 2
Solyc08g065870.4	1.17345	0.000621001	0.0273841	4.21951	10.1514	protein EARLY FLOWERING 3 (AHRD V3.3 *** A0A2I4FS73_9ROSI)
Solyc02g080410.3	1.16435	0.00101653	0.0388188	30.2849	72.2633	18.8 kDa class V heat shock protein (AHRD V3.3 *** A0A2G2VBF1_CAPBA)
Solyc01g150152.1	1.15857	0.00143628	0.0482956	86.8848	206.391	Unknown protein
Solyc01g110500.3	1.15786	0.000245375	0.0138467	14.6541	34.5801	ENTH/VHS-like protein (AHRD V3.3 *** A0A2U1MPP6_ARTAN)
Solyc01g091130.4	1.1521	0.00128559	0.0451124	2.90443	6.88739	Nitroreductase family protein (AHRD V3.3 *** A0A2K3NXL4_TRIPR)
Solyc06g033920.1	1.14982	0.000495326	0.023477	5.31062	12.5619	I-7-like protein (AHRD V3.3 *** A0A0K0VHQ1_SOLPN)
Solyc04g076990.3	1.14776	0.00142707	0.0481593	37.0608	88.0054	Receptor-like protein kinase (AHRD V3.3 *** A0A2R6RNH0_ACTCH)
Solyc07g007990.4	1.14573	0.000198832	0.0118354	7.79486	18.4303	Nucleotide/sugar transporter family protein (AHRD V3.3 *** A0A2U1NJJ9_ARTAN)
Solyc12g044930.3	1.13594	0.00114261	0.0422192	13.0259	30.5883	F-box protein (AHRD V3.3 *** A0A2G3B4N2_CAPCH)
Solyc12g010450.3	1.13559	5.73585e-05	0.0046207	22.9536	53.9949	Protein phosphatase 2C (AHRD V3.3 *** B4FDN2_MAIZE)
Solyc01g109460.3	1.12721	6.64857e-05	0.00528132	116.665	271.902	Polyol monosaccharide transporter 4
Solyc07g008280.4	1.11741	0.000294928	0.0158955	101.217	232.947	cytochrome P450 family protein (AHRD V3.3 -** AT3G15760.1)
Solyc06g053710.3	1.11705	0.000465413	0.0224323	5.3527	12.5162	ethylene receptor homolog (ETR4)
Solyc06g051460.4	1.1169	0.000195073	0.0117652	8.24199	18.9521	Double Clp-N motif-containing P-loop nucleoside triphosphate hydrolases superfamily protein (AHRD V3.3 *** A0A2U1M3E7_ARTAN)
Solyc07g041900.3	1.10583	3.15848e-05	0.00286881	142.277	327.577	cysteine proteinase
Solyc06g075790.3	1.09768	7.2213e-05	0.00552454	19.4062	44.2569	Acyl-CoA N-acyltransferase with RING/FYVE/PHD-type zinc finger domain-containing protein (AHRD V3.3 *-* A0A1I9LNX5_ARATH)
Solyc04g005860.3	1.07459	0.00131739	0.0457135	37.6999	85.0779	Protein ENHANCED DISEASE RESISTANCE 2 (AHRD V3.3 *** A0A1J3E5Z2_NOCCA)
Solyc01g087680.4	1.07375	0.000538723	0.0246128	9.53601	21.3733	UPF0114 domain-containing protein (AHRD V3.3 *** A0A1Q3BUG9_CEPFO)
Solyc11g011970.2	1.06352	6.76378e-05	0.00532802	27.1385	60.4227	Protein-tyrosine phosphatase (AHRD V3.3 *** A0A200RBI0_9MAGN)
Solyc09g061280.4	1.04737	0.0013149	0.0457135	13.2184	29.3017	p27KIP1-related-protein 2
Solyc03g119970.3	1.03093	0.000198663	0.0118354	16.2401	35.4626	ADP,ATP carrier protein (AHRD V3.3 *** A0A2G3D148_CAPCH)
Solyc02g085600.1	1.02993	0.00116928	0.0427884	7.93107	17.2979	Scarecrow-like protein 15 (AHRD V3.3 *** A0A2G3AAH7_CAPAN)
Solyc12g100140.3	1.02829	0.00144745	0.048528	21.3808	46.1818	Transcription factor bHLH80 (AHRD V3.3 *** A0A2G2YBF5_CAPAN)
Solyc12g094410.3	1.01603	0.000216131	0.0126194	36.1037	77.5462	MAP kinase kinase kinase 88
Solyc03g031910.3	1.01186	0.000750992	0.0309744	3.0497	6.55473	P-loop containing nucleoside triphosphate hydrolase (AHRD V3.3 *** A0A2U1N274_ARTAN)
Solyc01g068130.4	1.01105	0.00108679	0.0406842	7.99416	17.3168	calcium/calcium/calmodulin-dependent Serine/Threonine-kinase (AHRD V3.3 *** AT2G47010.2)
Solyc02g084930.3	1.01087	0.0014792	0.0493022	51.0695	109.937	Cytochrome P450 (AHRD V3.3 *-* A0A200QE46_9MAGN)
Solyc05g046310.3	0.992328	0.00124416	0.0442502	12.7564	26.9326	DBH-like monooxygenase (AHRD V3.3 *** AT5G35320.1)
Solyc07g150120.1	0.990763	0.000187963	0.0114884	71.8595	153.227	Unknown protein
Solyc03g114580.4	0.979503	0.000649721	0.0280833	13.0137	27.3452	Uridine kinase (AHRD V3.3 *** A0A200QPY2_9MAGN)
Solyc07g008930.1	0.978341	0.000623951	0.0274081	43.4039	91.7091	DUF4228 domain protein (AHRD V3.3 *** G7JUB6_MEDTR)
Solyc06g069820.4	0.978241	0.00118636	0.0430677	11.0039	23.1468	DUF674 family protein (AHRD V3.3 *** A0A2K3NL09_TRIPR)
Solyc11g012450.2	0.974319	0.000818073	0.0329513	11.1857	23.5168	Inositol transporter 4
Solyc09g092430.3	0.970277	0.000419471	0.0205658	29.8333	62.4379	Selenium-binding protein (AHRD V3.3 *** A0A200Q5C9_9MAGN)
Solyc08g081030.1	0.962453	0.000561394	0.0254447	22.1326	45.8011	Haloacid dehalogenase-like hydrolase (HAD) superfamily protein (AHRD V3.3 *** A0A2U1PHB2_ARTAN)
Solyc07g061920.4	0.959891	0.000225646	0.0130235	7.73609	16.0035	Callose synthase 1 (AHRD V3.3 *** A0A2G2WF26_CAPBA)
Solyc06g009270.3	0.957607	0.00140407	0.0477759	21.7827	45.1996	Diacylglycerol kinase (AHRD V3.3 *** A0A2G3ATC8_CAPCH)
Solyc07g063070.1	0.941186	0.00101504	0.0388188	29.2068	59.622	VQ motif-containing protein 4 (AHRD V3.3 *** A0A2G2Z542_CAPAN)
Solyc05g054190.4	0.934176	0.000360104	0.0183251	12.9844	26.5363	CASP-like protein (AHRD V3.3 *** A0A328E4A6_9ASTE)
Solyc01g067680.3	0.89213	0.000185852	0.0114206	15.7984	31.2701	Tubby-like F-box protein (AHRD V3.3 *** A0A2G3DFX8_CAPCH)
Solyc04g080700.4	0.881023	0.000265547	0.014674	45.0597	88.4984	Bifunctional nuclease 2 (AHRD V3.3 *** A0A2G3AX92_CAPCH)
Solyc01g111260.2	0.872854	0.000992546	0.0384831	54.6372	106.185	1-phosphatidylinositol phosphodiesterase (AHRD V3.3 *** A0A1J3JKG9_NOCCA)
Solyc10g012240.3	0.867829	0.00133674	0.0461741	16.3385	31.8141	Ubiquitin-conjugating enzyme (AHRD V3.3 *** A0A200QU68_9MAGN)
Solyc10g076780.1	0.861749	0.000903391	0.0356941	10.4857	20.3474	Alpha 1,4-glycosyltransferase family protein (AHRD V3.3 *** F4IS00_ARATH)
Solyc07g065230.1	0.849635	0.000197711	0.0118354	100.645	194.157	Calcium-dependent lipid-binding domain-containing protein (AHRD V3.3 *-* A0A2K3LFN3_TRIPR)
Solyc01g097810.3	0.822232	0.000292322	0.0158298	30.3727	57.3277	zeta-carotene desaturase
Solyc03g123790.4	0.814975	0.000197233	0.0118354	35.8168	67.3769	Vacuolar cation/proton exchanger (AHRD V3.3 *** K4DFQ6_SOLLC)
Solyc10g080770.3	0.805258	0.00047014	0.0225648	43.1664	80.4129	NPR1-interactor protein 1
Solyc04g079830.2	0.790391	0.000899935	0.0356193	18.793	34.6248	Homeobox protein BEL1-like protein (AHRD V3.3 *** A0A2G2X0S6_CAPBA)
Solyc01g106000.4	0.787453	0.000956537	0.0374693	147.386	271.083	Nicotinamidase 1 (AHRD V3.3 *** A0A1U8DWC4_CAPAN)
Solyc03g121270.3	-0.741905	0.00105786	0.0400877	44.4169	28.4494	IAA-amino acid hydrolase ILR1-like protein (AHRD V3.3 *** A0A2U1PZX6_ARTAN)
Solyc11g006410.2	-0.751611	0.00150647	0.0496814	14.5279	9.2162	EEIG1/EHBP1 N-terminal domain (AHRD V3.3 *** A0A200Q9Q9_9MAGN)
Solyc10g051350.2	-0.759297	0.00138202	0.0473795	72.8697	46.2079	NADH-quinone oxidoreductase subunit I (AHRD V3.3 *** A0A2W4F7J2_9RHIZ)
Solyc11g028100.2	-0.78473	0.0013607	0.0468599	115.73	71.9911	Elongation factor 1-gamma (AHRD V3.3 *** A0A2G2YHE8_CAPAN)
Solyc09g010420.4	-0.81159	0.000533436	0.0245682	33.382	20.3571	Arginine biosynthesis bifunctional protein ArgJ, chloroplastic (AHRD V3.3 *** A0A2G2YQV3_CAPAN)
Solyc10g006050.3	-0.834881	0.00112678	0.0419059	25.3516	15.1942	RNA-binding (RRM/RBD/RNP motifs) family protein (AHRD V3.3 *** F4JFN7_ARATH)
Solyc11g067080.3	-0.835107	0.0012128	0.0436111	12.3005	7.35869	Serine/threonine-protein kinase D6PKL2 (AHRD V3.3 *** A0A2G2YHG1_CAPAN)
Solyc08g007420.3	-0.864827	0.000791526	0.0321499	31.6102	18.6141	LELDH2 L-lactate dehydrogenase
Solyc07g066600.3	-0.874726	0.00100747	0.0387976	580.745	339.408	Phosphoglycerate kinase (AHRD V3.3 *** A0A2G3C3B1_CAPCH)
Solyc07g044840.3	-0.880414	0.00083716	0.0335423	370.674	214.694	2,3-bisphosphoglycerate-independent phosphoglycerate mutase (AHRD V3.3 *** A0A2G2WBT5_CAPBA)
Solyc09g072700.4	-0.930015	0.000549926	0.0249745	46.2053	25.9708	Peroxidase (AHRD V3.3 *** K4CUU6_SOLLC)
Solyc06g065010.4	-0.932397	0.000280575	0.0154133	48.845	27.4478	GDSL esterase/lipase 2-like (AHRD V3.3 *** A0A2G2ZB04_CAPAN)
Solyc12g010840.2	-0.936499	0.000423285	0.0207083	88.0002	49.0679	Ketol-acid reductoisomerase (AHRD V3.3 *** M1ADA6_SOLTU)
Solyc02g082190.3	-0.936547	0.000640962	0.0278336	28.6516	16.0481	CTP synthase (AHRD V3.3 *** A0A2G2XFG8_CAPBA)
Solyc09g015520.3	-0.947686	0.000691439	0.0293	8.34773	4.6322	Leucine-rich repeat receptor-like protein kinase PXC2 (AHRD V3.3 *** A0A1U8ED78_CAPAN)
Solyc01g005240.4	-0.94974	0.000140775	0.00904053	27.1727	15.0107	Aspartokinase (AHRD V3.3 *** A0A2I4FQZ8_9ROSI)
Solyc04g072240.3	-0.951566	5.02704e-05	0.00418272	47.7629	26.3551	Oxidoreductase (AHRD V3.3 *** A0A2U1NRZ1_ARTAN)
Solyc09g090140.4	-0.960725	0.000366919	0.0185889	885.621	488.172	ferredoxin 1
Solyc07g041970.4	-0.969694	7.64601e-05	0.00577198	80.1068	43.8657	Subtilisin-like protease (AHRD V3.3 *** A0A1J3J113_NOCCA)
Solyc03g116530.3	-0.977439	2.70556e-05	0.00253832	167.641	90.8119	Lactoylglutathione lyase / glyoxalase I family protein (AHRD V3.3 *** A0A2U1MV65_ARTAN)
Solyc05g050970.4	-0.978726	0.000115349	0.00779972	145.571	79.2951	Transketolase (AHRD V3.3 *** A0A200R9X0_9MAGN)
Solyc06g083660.4	-0.980871	0.000370632	0.0187354	11.2736	6.11361	Methyl-coenzyme M reductase II subunit gamma, putative (DUF3741) (AHRD V3.3 *** Q949M4_ARATH)
Solyc01g074030.3	-1.00625	0.000531914	0.0245682	145.957	77.7525	Beta-glucosidase (AHRD V3.3 *** Q43014_PRUAV)
Solyc03g113570.1	-1.01606	0.00144492	0.0485143	35.6066	18.9341	Germin (AHRD V3.3 *** A0A200QNF0_9MAGN)
Solyc09g064870.3	-1.01679	0.000327685	0.0170996	24.3291	12.8553	DUF21 domain-containing protein (AHRD V3.3 *** A0A2G2VZ76_CAPBA)
Solyc01g005985.1	-1.01732	0.00127849	0.0450265	29.1313	15.4806	Bifunctional inhibitor/lipid-transfer protein/seed storage 2S albumin superfamily protein, putative (AHRD V3.3 *** A0A061GSH0_THECC)
Solyc01g108530.3	-1.01835	0.000919238	0.0361324	44.6424	23.4366	Alpha/beta-Hydrolases superfamily protein (AHRD V3.3 *** A0A2U1KK17_ARTAN)
Solyc02g081690.1	-1.04417	0.000609567	0.0269843	97.8302	50.4698	Glycosyltransferase (AHRD V3.3 *** A0A2I4E012_9ROSI)
Solyc02g083540.3	-1.04794	0.00140729	0.0478144	26.9116	13.8595	PLAC8 family protein (AHRD V3.3 *** AT2G17780.7)
Solyc10g086220.2	-1.05701	0.000233991	0.0133697	75.0206	38.4278	12-oxophytodienoate reductase
Solyc03g117510.4	-1.05744	0.00113108	0.0419973	7.1044	3.65745	Formamidopyrimidine-DNA glycosylase (AHRD V3.3 *** A0A2G2WQG8_CAPBA)
Solyc12g006860.2	-1.05756	0.000596898	0.0266303	50.859	26.2925	brassinosteroid hydroxylase
Solyc10g078720.2	-1.06352	0.000413523	0.0204225	22.13	11.3038	Myb family transcription factor APL (AHRD V3.3 *** A0A2G2VWG6_CAPBA)
Solyc06g069370.4	-1.06458	0.000157897	0.00997155	23.8115	12.0888	bHLH transcription factor 046
Solyc09g090910.3	-1.06547	0.000471559	0.0225853	39.396	20.1101	auxin-regulated IAA13
Solyc03g083970.3	-1.07131	5.73032e-06	0.000806419	95.1513	48.5266	BAG family molecular chaperone regulator 7-like (AHRD V3.3 *** A0A2I4H718_9ROSI)
Solyc04g078470.3	-1.07741	0.000983178	0.0381848	10.7901	5.4917	D-type cyclin-3
Solyc12g009570.3	-1.08153	5.77784e-06	0.000808117	33.7758	17.0664	calcineurin B-like interacting protein kinase
Solyc09g075900.3	-1.10271	0.000965063	0.0377384	24.8285	12.3727	Spermidine synthase (AHRD V3.3 *** F8WLB6_CITUN),Pfam:PF01564
Solyc08g065670.4	-1.10323	0.00127981	0.0450265	237.609	117.117	Protein phosphatase 2C family protein (AHRD V3.3 *** A0A2U1LRS6_ARTAN)
Solyc04g081230.3	-1.10365	0.000768369	0.0315059	33.0661	16.5136	TLD-domain containing nucleolar protein (AHRD V3.3 *** A0A2U1P606_ARTAN)
Solyc06g084300.1	-1.10994	0.00115588	0.0424344	80.4631	40.0244	outer envelope membrane protein 7-like (AHRD V3.3 *** A0A2I4GU35_9ROSI)
Solyc01g095570.3	-1.1211	3.9819e-05	0.00349151	63.5795	31.2889	Mitochondrial carrier protein (AHRD V3.3 *** A0A200PUN8_9MAGN)
Solyc02g093670.3	-1.12868	0.000650407	0.0280833	42.701	21.055	RPM1-interacting protein 4-like (AHRD V3.3 *** A0A2I4E4J5_9ROSI)
Solyc12g056120.1	-1.1314	0.00107802	0.0405555	269.717	132.217	6-phosphogluconate dehydrogenase, decarboxylating (AHRD V3.3 *** A0A2G3B307_CAPCH)
Solyc07g065880.4	-1.13366	0.000686344	0.0291927	9.36783	4.53245	Kinesin KP1 (AHRD V3.3 *** A0A2G2WFS9_CAPBA)
Solyc01g066870.3	-1.13625	2.32847e-05	0.00223985	16.8094	8.20884	Protein phosphatase 2C (AHRD V3.3 *** A0A2U1QFI0_ARTAN)
Solyc05g007280.3	-1.13848	0.000637912	0.0278336	21.0885	10.2484	Brevis radix-like domain-containing protein (AHRD V3.3 *-* A0A2U1MED6_ARTAN)
Solyc09g009020.3	-1.13939	1.2999e-05	0.00146067	736.953	357.832	enolase
Solyc09g007520.3	-1.13963	8.96872e-05	0.00642984	147.953	71.6322	Peroxidase (AHRD V3.3 *** K4CQE1_SOLLC)
Solyc08g081530.3	-1.14064	0.00150775	0.0496814	85.9426	41.925	monodehydroascorbate reductase
Solyc10g083360.2	-1.14325	0.00120193	0.0432885	84.1085	40.7775	Calmodulin-binding family protein, putative, expressed (AHRD V3.3 *** Q2QXN6_ORYSJ)
Solyc11g065220.2	-1.14408	0.00118899	0.0430947	7.63848	3.70453	Phosphotransferase (AHRD V3.3 *** A0A2G2YFN7_CAPAN)
Solyc06g008620.1	-1.14686	0.000751443	0.0309744	6.89714	3.316	TolB protein-related protein (AHRD V3.3 *** A0A2U1LVX5_ARTAN)
Solyc12g096500.2	-1.14691	0.000815055	0.0328878	22.2077	10.6034	Zinc finger protein CONSTANS-LIKE 4 (AHRD V3.3 *** A0A2G2VJD2_CAPBA)
Solyc09g011920.3	-1.14888	3.73573e-05	0.00331389	60.9417	29.5926	uncoupling protein AF472619
Solyc09g005500.3	-1.1565	0.000345329	0.0177716	46.006	22.0028	Kirola (AHRD V3.3 *** A0A2U1MSQ9_ARTAN)
Solyc01g103590.4	-1.17548	0.000255438	0.0142036	88.0246	42.0897	Lactoylglutathione lyase / glyoxalase (AHRD V3.3 *** A0A1Y1HY85_KLENI)
Solyc02g078040.3	-1.18532	0.00148805	0.0493806	74.6138	34.9917	Pistil-specific extensin-like protein (AHRD V3.3 *-* A0A2G3A881_CAPAN)
Solyc10g049280.2	-1.18577	0.000670736	0.0286894	111.653	52.8792	Nucleobase-ascorbate transporter 8 (AHRD V3.3 *** A0A2G2V1P3_CAPBA)
Solyc02g078650.4	-1.19598	0.000905806	0.0357276	50.5476	23.7714	Polyphenol oxidase, chloroplastic (AHRD V3.3 *** A0A2G3D678_CAPCH)
Solyc10g080460.2	-1.2001	0.001316	0.0457135	18.9871	8.87839	Myb family transcription factor APL (AHRD V3.3 *** A0A2G2VWG6_CAPBA)
Solyc08g077880.3	-1.20688	3.23793e-05	0.0029293	26.8809	12.4433	Chlorophyll A-B binding protein (AHRD V3.3 *** A0A200RAS0_9MAGN)
Solyc06g072580.3	-1.21482	5.40839e-05	0.00441937	114.532	52.9585	Pyruvate dehydrogenase E1 component subunit beta (AHRD V3.3 *** A0A2G3CA95_CAPCH)
Solyc08g080630.4	-1.22047	0.00070475	0.0296455	33.4248	15.4432	Ethylene-responsive proteinase inhibitor 1 (AHRD V3.3 *** A0A1U8G7N9_CAPAN)
Solyc07g055210.3	-1.22155	8.46817e-06	0.00108459	95.6839	44.1471	Aspartate aminotransferase (AHRD V3.3 *** A0A2G2WE83_CAPBA)
Solyc12g044630.2	-1.22958	0.000537452	0.0246128	76.3134	34.3871	Profilin (AHRD V3.3 *** A0A1U8F126_CAPAN)
Solyc12g098910.2	-1.23871	8.05705e-05	0.00602245	33.4108	15.011	Non-specific serine/threonine protein kinase (AHRD V3.3 *** A0A2G2VIL4_CAPBA)
Solyc04g015210.4	-1.24471	4.62954e-05	0.0039828	64.764	29.4763	Disease resistance protein (AHRD V3.3 *** A0A2U1N8H9_ARTAN)
Solyc03g121230.3	-1.25165	0.000194866	0.0117652	10.5668	4.765	Protein kinase family protein (AHRD V3.3 *** A0A1P8AW67_ARATH)
Solyc07g043330.3	-1.26007	0.00058951	0.026496	16.7989	7.47941	Transcription factor GRAS (AHRD V3.3 *** A0A200QPL1_9MAGN)
Solyc11g040150.2	-1.26063	4.81009e-05	0.0040615	69.0478	31.0522	Heparan-alpha-glucosaminide N-acetyltransferase-like protein (DUF1624) (AHRD V3.3 *** B3H4C1_ARATH)
Solyc08g083240.3	-1.26144	0.00124412	0.0442502	21.5673	9.7265	SUN-like protein 24
Solyc04g080250.3	-1.26237	7.51397e-07	0.000169607	81.3886	36.1651	Deoxyuridine 5'-triphosphate nucleotidohydrolase (AHRD V3.3 *** A0A2G3AX44_CAPCH)
Solyc03g111690.4	-1.28023	2.21246e-05	0.00214637	28.6334	12.5179	Pectate lyase (AHRD V3.3 *** A0A2G2ZW27_CAPAN)
Solyc10g055720.2	-1.28079	0.00146254	0.0488901	20.142	8.93877	MAP kinase kinase kinase 75
Solyc04g007030.4	-1.28112	0.000886887	0.0351639	376.862	165.844	Disease resistance protein (AHRD V3.3 *** A0A2U1N8H9_ARTAN)
Solyc05g008920.3	-1.29581	1.30062e-05	0.00146067	32.7967	14.1864	DUF789 domain-containing protein (AHRD V3.3 *** A0A1Q3BM86_CEPFO)
Solyc04g071070.2	-1.29604	1.03536e-07	3.47119e-05	403.676	176.07	Unknown protein
Solyc03g113610.4	-1.29882	0.000704627	0.0296455	15.6388	6.77297	Polynucleotide 5'-hydroxyl-kinase NOL9 (AHRD V3.3 *** A0A2G2WRJ2_CAPBA)
Solyc10g047170.2	-1.29922	4.71512e-06	0.000698021	22.0945	9.60171	sulfate transporter 1
Solyc11g007130.2	-1.32286	0.000121464	0.00812065	41.5974	17.7994	Major facilitator superfamily (AHRD V3.3 *** A0A200Q6B3_9MAGN)
Solyc03g115990.3	-1.32558	7.18114e-05	0.00551231	185.891	79.8384	Malate dehydrogenase (AHRD V3.3 *** O48906_MEDSA)
Solyc10g083670.3	-1.33798	0.000297311	0.0159372	17.8716	7.53029	Glucomannan 4-beta-mannosyltransferase 2 (AHRD V3.3 *** A0A2G3BGF1_CAPCH)
Solyc12g096320.2	-1.34382	0.00127532	0.0450265	21.4345	9.10325	Gamma-glutamylcyclotransferase (AHRD V3.3 *** A0A2G3B4Z7_CAPCH)
Solyc05g046000.4	-1.35805	1.11482e-05	0.00131687	47.5406	19.9549	Peroxidase (AHRD V3.3 *** K4C0T3_SOLLC)
Solyc02g088070.3	-1.3716	0.000543278	0.0247713	4.56362	1.8822	Dof zinc finger protein (AHRD V3.3 *** A0A2K3PAB0_TRIPR)
Solyc10g007290.4	-1.37257	0.000139657	0.00901957	220.894	90.9243	phosphoenolpyruvate carboxylase (AHRD V3.3 *** A0A1S3YLC5_TOBAC)
Solyc09g075940.3	-1.37391	2.80263e-06	0.000476824	8.36463	3.45125	Amine oxidase (AHRD V3.3 *** A0A2G2WW99_CAPBA)
Solyc09g007770.3	-1.37679	0.00142801	0.0481593	205.618	85.031	plasma membrane intrinsic protein 2.1
Solyc07g009100.3	-1.38831	0.000640644	0.0278336	121.712	50.2329	defensin-like protein 19 (AHRD V3.3 *** A0A1S4AH79_TOBAC)
Solyc05g007880.4	-1.39083	0.000337157	0.0174694	11.9154	4.79728	cyclic dof factor 2-like (AHRD V3.3 *** A0A2I4E3P6_9ROSI)
Solyc02g080450.1	-1.39105	9.051e-05	0.00644827	218.88	89.3267	hypothetical protein (AHRD V3.3 *-* AT4G04745.1)
Solyc08g014050.2	-1.39337	1.41156e-06	0.000277421	19.0853	7.76302	Glycosyltransferase (AHRD V3.3 *** A0A193AUF6_PUNGR)
Solyc07g009060.4	-1.41818	0.000191439	0.0116422	132.856	53.6525	defensin-like protein 19 (AHRD V3.3 *** A0A1S4AH79_TOBAC)
Solyc03g096545.1	-1.42669	1.60862e-05	0.00172988	198.078	79.0911	PLAT/LH2 domain-containing protein (AHRD V3.3 *** A0A2U1NEA8_ARTAN)
Solyc10g055800.2	-1.44369	0.00106904	0.0403679	260.751	103.504	Chitinase (AHRD V3.3 *** B9VRK7_CAPAN)
Solyc02g080640.4	-1.4493	0.00129779	0.0453944	268.141	105.276	adenylyl-sulfate reductase
Solyc08g078900.1	-1.45271	0.00103506	0.0394604	605.426	237.32	Bifunctional inhibitor/lipid-transfer protein/seed storage 2S albumin superfamily protein (AHRD V3.3 *** A0A2U1PU47_ARTAN)
Solyc04g005200.4	-1.45282	0.000289794	0.0157303	14.8669	5.74953	2-succinyl-6-hydroxy-2,4-cyclohexadiene-1-carboxylate synthase (AHRD V3.3 *** A0A1V0LBF9_9ENTR)
Solyc11g040330.2	-1.45616	0.000855279	0.0341482	21.1323	8.25042	Endo-1,4-beta-xylanase (AHRD V3.3 *** A0A1J3CP06_NOCCA)
Solyc06g066770.1	-1.46069	0.000247338	0.0138887	13.3809	5.23682	F-box/kelch-repeat protein (AHRD V3.3 *** A0A1J3DG12_NOCCA)
Solyc08g079060.4	-1.46181	0.000429457	0.0209652	22.9085	8.9813	Trehalose 6-phosphate phosphatase (AHRD V3.3 *** A0A2G3DBS1_CAPCH)
Solyc10g083220.3	-1.47573	0.00148786	0.0493806	40.3875	15.6934	Embryo defective 2735 (AHRD V3.3 *** Q9FFZ3_ARATH)
Solyc01g005090.3	-1.48274	0.00109339	0.040864	106.623	40.3868	Type I inositol polyphosphate 5-phosphatase 5 (AHRD V3.3 *-* IP5P5_ARATH)
Solyc06g005560.4	-1.48509	1.72024e-05	0.0018241	36.8815	13.9325	expansin9
Solyc01g073780.2	-1.48809	8.929e-06	0.00111848	16.0553	6.16778	Cysteine/Histidine-rich C1 domain family protein (AHRD V3.3 *** Q9SL28_ARATH)
Solyc07g043130.3	-1.49708	1.21706e-06	0.00024339	17.9488	6.75519	Phototropic-responsive NPH3 family protein (AHRD V3.3 *** A0A2U1NE60_ARTAN)
Solyc02g072260.4	-1.49782	0.000304949	0.0161305	7.28113	2.72954	Rho termination factor (AHRD V3.3 *** A0A200QXF1_9MAGN)
Solyc05g013680.3	-1.49847	6.59957e-05	0.00526074	23.4837	8.93185	Gdsl esterase/lipase (AHRD V3.3 *** A0A2P4H5E8_QUESU)
Solyc10g084370.3	-1.50275	2.97491e-05	0.00273732	44.2481	16.5265	Homeodomain-like superfamily protein (AHRD V3.3 *** A0A1I9LS15_ARATH)
Solyc02g083835.1	-1.5033	4.11425e-06	0.000646874	122.099	45.8807	Chaperone protein DnaJ (AHRD V3.3 *** A0A2G2XG76_CAPBA)
Solyc06g073583.1	-1.51989	2.69411e-09	1.57488e-06	172.665	64.6656	Rhodanese-like domain (AHRD V3.3 *** A0A200RA76_9MAGN)
Solyc04g040220.3	-1.52407	0.000414756	0.0204225	7.30831	2.70399	BTB/POZ ankyrin repeat protein (AHRD V3.3 *** G3LSH3_LOTJA)
Solyc07g009080.4	-1.5265	1.60126e-05	0.00172988	270.819	101.374	defensin-like protein 19 (AHRD V3.3 *** A0A2G2ZPK5_CAPAN)
Solyc10g078370.2	-1.54347	2.97653e-07	7.98339e-05	17.861	6.55346	Auxin Efflux Facilitator 9
Solyc06g036260.3	-1.54841	9.35264e-11	8.94535e-08	33.6264	12.2618	beta-carotene hydroxylase-1
Solyc11g069450.1	-1.54853	0.000220924	0.0127833	168.947	61.6721	Senescence regulator S40 (AHRD V3.3 *** A0A200QID2_9MAGN)
Solyc05g015950.3	-1.54884	0.000339177	0.0175341	117.947	43.437	Glucose-6-phosphate 1-dehydrogenase (AHRD V3.3 *** Q8H9C8_SOLTU)
Solyc01g080280.3	-1.57363	8.749e-07	0.000189962	71.6157	25.8483	chloroplast glutamine synthetase
Solyc01g087450.3	-1.57972	8.6656e-06	0.00110368	10.4565	3.72872	Arm repeat superfamily protein (AHRD V3.3 *** A0A2K3NMK6_TRIPR)
Solyc10g079650.2	-1.58131	0.000390924	0.0196306	16.0885	5.71956	bHLH transcription factor 066
Solyc02g089250.4	-1.59191	0.000115638	0.00779972	59.9859	21.285	Pollen Ole e 1 allergen/extensin (AHRD V3.3 *-* A0A200R2G7_9MAGN)
Solyc04g077535.1	-1.60144	0.000607212	0.0269323	1.76067	0.619152	DUF4378 domain-containing protein (AHRD V3.3 *** A0A1Q3ALK9_CEPFO)
Solyc03g095780.3	-1.60748	0.000147298	0.00935404	44.0998	15.678	abscisic acid receptor PYL4-like (AHRD V3.3 *** A0A2I4EQL0_9ROSI)
Solyc08g007540.3	-1.61529	1.18139e-05	0.00135741	8.57674	2.99887	ACT domain-containing protein (AHRD V3.3 *** A0A1Q3BQZ1_CEPFO)
Solyc06g082460.1	-1.6158	0.00127844	0.0450265	3.7309	1.2945	ovate family protein 14
Solyc07g009050.3	-1.62807	0.000640829	0.0278336	51.8006	18.1593	defensin-like protein 19 (AHRD V3.3 *** A0A1S4AH79_TOBAC)
Solyc11g008560.2	-1.63059	0.000520461	0.0242328	2.02136	0.701943	AP2-like ethylene-responsive transcription factor BBM (AHRD V3.3 *** A0A2G2VE87_CAPBA)
Solyc12g009300.3	-1.64372	0.000133345	0.00866097	36.9338	12.6939	fruit sucrose synthase
Solyc10g084120.2	-1.64712	8.94745e-05	0.00642984	394.387	136.122	plasma membrane intrinsic protein 2.5
Solyc12g056920.3	-1.64796	1.113e-06	0.000226555	47.5343	16.0912	Sulfate transporter-like protein (AHRD V3.3 *** A0A2K3NYV6_TRIPR)
Solyc07g009090.4	-1.66523	2.86581e-05	0.00266542	127.794	43.5418	defensin-like protein 19 (AHRD V3.3 *** A0A1S4AH79_TOBAC)
Solyc11g012850.2	-1.6672	0.000137201	0.00888609	8.21452	2.72337	Chlorophyllide a oxygenase, chloroplastic (AHRD V3.3 *** A0A2G2Z9Y9_CAPAN)
Solyc06g005465.1	-1.66851	0.000342455	0.0176635	1159.81	394.113	Metallothionein-like protein type 2 (AHRD V3.3 *** MT2Z_SOLLC)
Solyc01g028800.3	-1.67979	0.000218764	0.0126905	1.98018	0.661197	Pumilio-like protein 11 (AHRD V3.3 *** A0A2G2XPL6_CAPBA)
Solyc07g043200.2	-1.68585	4.94024e-06	0.000721972	38.0889	12.5781	Zinc transporter protein (AHRD V3.3 *** A5BDR3_VITVI)
Solyc11g018530.2	-1.6958	1.18486e-05	0.00135741	81.4075	26.8493	root-specific metal transporter
Solyc02g083670.4	-1.69968	8.42781e-05	0.00615824	50.0767	16.3373	Histidine kinase 1 (AHRD V3.3 *** A0A2G3AA52_CAPAN)
Solyc10g084240.3	-1.71238	2.73164e-05	0.00255229	15.4708	5.03309	Peroxidase (AHRD V3.3 *** K4D3L0_SOLLC)
Solyc08g080650.3	-1.7187	2.65725e-06	0.00045894	229.034	74.9628	PATHOGENESIS RELATED PROTEIN P23
Solyc09g007760.4	-1.72364	2.9777e-05	0.00273732	430.629	139.547	plasma membrane intrinsic protein 2.10
Solyc06g084380.4	-1.72418	0.000173188	0.0108174	21.754	7.0945	2-oxoglutarate (2OG) and Fe(II)-dependent oxygenase-like protein (AHRD V3.3 *** G5DX62_SILLA)
Solyc01g059965.1	-1.73576	0.000804517	0.0325202	1.82762	0.588296	Glucan endo-1,3-beta-glucosidase B (AHRD V3.3 *** E13B_SOLLC)
Solyc10g055810.2	-1.74316	9.35903e-07	0.000199409	183.397	59.1504	chitinase Z15140
Solyc05g051380.4	-1.74754	0.000442189	0.0214637	7.54895	2.42308	AP2-like ethylene-responsive transcription factor AIL6 (AHRD V3.3 *** A0A2G3CG18_CAPCH)
Solyc08g078870.3	-1.74964	9.02933e-05	0.00644827	388.746	123.222	Bifunctional inhibitor/lipid-transfer protein/seed storage 2S albumin superfamily protein (AHRD V3.3 *** A0A2U1PU47_ARTAN)
Solyc03g096410.1	-1.75369	9.70972e-05	0.00672834	64.8559	20.7526	Unknown protein
Solyc05g046010.4	-1.76438	6.65504e-07	0.00015826	432.791	135.492	Peroxidase (AHRD V3.3 *** K4C0T4_SOLLC)
Solyc01g110590.4	-1.77599	0.000288829	0.0157153	9.16511	2.84578	Small auxin up-regulated RNA6
Solyc02g082850.3	-1.78325	0.000596668	0.0266303	41.8133	12.9853	Serine acetyltransferase 2 (AHRD V3.3 *** A0A2G3D7B8_CAPCH)
Solyc03g121900.1	-1.78938	0.000637731	0.0278336	11.3202	3.52649	Bifunctional inhibitor/plant lipid transfer protein/seed storage helical domain containing protein (AHRD V3.3 *** A0A2P5DNS6_PARAD)
Solyc10g055820.3	-1.81623	5.93309e-06	0.000824773	51.3068	15.7475	Chitinase (AHRD V3.3 *** B9VRK7_CAPAN)
Solyc02g080200.4	-1.8174	9.29633e-05	0.00654129	388.834	118.295	Pectinesterase (AHRD V3.3 *** A0A2G2VBJ7_CAPBA)
Solyc01g110370.4	-1.84778	1.55271e-08	6.80743e-06	61.4786	18.0487	Zinc finger, B-box (AHRD V3.3 *** A0A2U1LAI4_ARTAN)
Solyc08g080660.1	-1.84872	2.11473e-06	0.000379618	479.561	143.206	Pathogenesis-related thaumatin family protein (AHRD V3.3 *** A0A2K3LJG6_TRIPR)
Solyc06g074990.3	-1.85759	7.57111e-08	2.69697e-05	209.635	62.2273	putative high affinity nitrate transporter 2
Solyc09g014560.2	-1.87963	0.000140075	0.00902101	11.7307	3.39878	MLP-like protein 28 (AHRD V3.3 *-* A8MR61_ARATH)
Solyc12g010670.1	-1.88153	0.00131144	0.0457135	22.4274	6.34633	E3 ubiquitin-protein ligase RMA1H1 (AHRD V3.3 *** A0A1U8FIB2_CAPAN)
Solyc01g086650.3	-1.8843	1.48452e-10	1.30169e-07	97.1184	28.3543	Uroporphyrinogen-III C-methyltransferase (AHRD V3.3 *** A0A2I0V6U1_9ASPA)
Solyc05g005040.4	-1.89307	2.09946e-08	8.54704e-06	16.6321	4.76417	Pectin lyase-like superfamily protein (AHRD V3.3 *** Q38958_ARATH)
Solyc03g098320.4	-1.89557	0.00116733	0.0427859	41.3754	11.6789	Protein REVEILLE 1 (AHRD V3.3 *** A0A2G2XWA2_CAPAN)
Solyc03g120870.3	-1.9033	0.000728109	0.0303463	10.4179	2.99954	CASP-like protein (AHRD V3.3 *** A0A2I4G5I1_9ROSI)
Solyc04g015750.3	-1.90429	0.000101522	0.00699247	3.01484	0.845853	CobN/magnesium chelatase (AHRD V3.3 *** A0A200PZ28_9MAGN)
Solyc05g055990.4	-1.90465	1.28775e-05	0.00146067	22.4108	6.49078	plasma membrane intrinsic protein 2.12
Solyc07g009030.3	-1.90942	2.35896e-05	0.00225965	119.149	34.3548	defensin-like protein 19 (AHRD V3.3 *** A0A1S4AH79_TOBAC)
Solyc09g091950.1	-1.93379	2.19801e-05	0.00214637	12.0164	3.3713	Ethylene-responsive transcription factor (AHRD V3.3 *** A0A2G2W1X6_CAPBA)
Solyc12g097080.2	-1.93996	0.000240149	0.0136192	117.323	33.1367	Glutathione S-transferase (AHRD V3.3 *** A0A200PVK3_9MAGN)
Solyc03g031530.4	-1.94893	8.16735e-08	2.8646e-05	38.3593	10.6297	Sulfite exporter TauE/SafE family protein 2 (AHRD V3.3 *** TAUE2_ARATH)
Solyc02g067230.3	-1.9546	1.13477e-08	5.624e-06	6.71833	1.85006	Dof zinc finger protein3
Solyc06g062450.3	-1.97442	0.000911824	0.0359029	10.3053	2.83725	Leucine-rich repeat protein kinase family protein (AHRD V3.3 *-* A0A1P8B2S5_ARATH)
Solyc01g108300.3	-1.99561	1.79562e-05	0.00188647	23.6341	6.35575	Two-component response regulator ARR18 (AHRD V3.3 *** A0A2G2W9W9_CAPBA)
Solyc01g095830.3	-2.00404	4.17928e-06	0.000652597	8.0006	2.1359	RING/U-box superfamily protein (AHRD V3.3 *** A0A2U1MJ85_ARTAN)
Solyc10g050890.2	-2.01938	0.000477387	0.0228165	220.076	58.499	nitrite reductase 2
Solyc07g009040.3	-2.02759	2.32184e-06	0.00040718	90.5749	24.0665	defensin-like protein 19 (AHRD V3.3 *** A0A1S4AH79_TOBAC)
Solyc02g083700.4	-2.0327	1.1318e-05	0.00133004	5.04835	1.30536	Alpha-mannosidase (AHRD V3.3 *** A0A1U8FVM7_CAPAN)
Solyc12g096980.3	-2.0392	7.38915e-05	0.0055966	9.64246	2.51118	auxin-regulated IAA11
Solyc09g066260.4	-2.05428	0.000246849	0.0138887	3.93286	1.00995	LOB domain-containing protein (AHRD V3.3 *** A0A2U1NMH9_ARTAN)
Solyc03g096540.3	-2.08135	2.6178e-09	1.57054e-06	246.252	62.5789	PLAT/LH2 domain-containing protein (AHRD V3.3 *** A0A2U1NEA8_ARTAN)
Solyc12g096870.1	-2.08165	6.83189e-12	1.03836e-08	45.5309	11.4053	Glycosyltransferase (AHRD V3.3 *** A0A193AUF6_PUNGR)
Solyc02g036370.3	-2.08787	2.19228e-07	6.32179e-05	24.5726	6.15393	Protein REVEILLE 7-like (AHRD V3.3 *** A0A2G3A4J4_CAPAN)
Solyc10g008660.2	-2.08894	0.000549328	0.0249745	9.54544	2.36059	Anthocyanidin 3-O-glucoside-6''-O-malonyltransferase (AHRD V3.3 *-* Q6WB13_CHRMO)
Solyc10g005080.3	-2.09498	9.16518e-06	0.00113559	96.4312	23.8065	Late elongated hypocotyl (AHRD V3.3 *** J9PV71_NICAT)
Solyc08g079930.2	-2.10896	0.000314797	0.0165745	26.0464	6.55019	Subtilisin-like protease (AHRD V3.3 *** Q9LWA4_SOLLC)
Solyc04g073990.3	-2.12868	8.52952e-07	0.000188792	340.502	83.6722	annexin p34
Solyc01g005900.2	-2.1295	4.50838e-06	0.000685213	12.9018	3.15412	Transferase (AHRD V3.3 *** A0A200Q1C0_9MAGN)
Solyc04g071890.3	-2.13822	1.61778e-09	1.05378e-06	337.912	82.7143	Peroxidase (AHRD V3.3 *** K4BTH6_SOLLC)
Solyc01g110580.2	-2.14643	2.52468e-05	0.00237842	17.5226	4.25591	Small auxin up-regulated RNA5
Solyc01g106605.1	-2.15491	5.14177e-05	0.00426217	476.976	115.208	Pathogenesis-related protein 1 (AHRD V3.3 *** E2GEU2_9ROSI)
Solyc07g008980.3	-2.15594	8.66626e-10	5.98707e-07	66.7893	16.1851	defensin-like protein 19 (AHRD V3.3 *** A0A2G2ZPK5_CAPAN)
Solyc04g008230.3	-2.16283	0.000747874	0.0309744	10.4767	2.49098	Pectin lyase-like superfamily protein (AHRD V3.3 *** A0A2U1PE89_ARTAN)
Solyc06g064620.3	-2.16421	3.84258e-12	6.73871e-09	62.2931	14.9028	beta-fructofuranosidase, insoluble isoenzyme CWINV1-like (AHRD V3.3 *** A0A2I4GXG9_9ROSI)
Solyc10g085850.1	-2.16681	1.9176e-09	1.20222e-06	219.697	52.1467	TPSI1 protein (AHRD V3.3 *** Q41336_SOLLC)
Solyc03g013340.3	-2.17665	1.24367e-06	0.00024655	8.83193	2.10725	NOD26-like intrinsic protein 2.1
Solyc02g063410.3	-2.18554	5.08385e-06	0.000738227	44.8636	10.6485	Hydroxyproline-rich glycoprotein family protein (AHRD V3.3 *** A0A2U1M3E1_ARTAN)
Solyc03g005555.1	-2.21009	0.000301791	0.0160005	2.08333	0.485082	Phosphate transporter (AHRD V3.3 *** Q9AYT2_TOBAC)
Solyc07g009020.2	-2.22387	5.3798e-06	0.000767828	70.6975	16.4171	defensin-like protein 19 (AHRD V3.3 *** A0A1S4AH79_TOBAC)
Solyc04g011340.3	-2.22782	0.000126026	0.00832793	63.3897	14.1511	WAT1-related protein (AHRD V3.3 *** K4BPI9_SOLLC)
Solyc08g082950.4	-2.23854	1.38166e-05	0.00153655	23.4352	5.34023	Aluminum activated malate transporter family protein (AHRD V3.3 *** A0A2U1LM75_ARTAN)
Solyc11g011500.2	-2.25785	0.000299942	0.0159396	49.4217	11.152	Potassium channel SKOR (AHRD V3.3 *** A0A2G3AZU6_CAPCH)
Solyc04g058100.3	-2.26005	0.000198445	0.0118354	296.677	67.1816	Metallothionein-like protein (AHRD V3.3 *** A8DUB1_SOLLC)
Solyc01g110570.3	-2.26844	2.69498e-06	0.000461955	12.9758	2.87529	Small auxin up-regulated RNA4
Solyc01g080380.4	-2.2728	8.35048e-05	0.0061253	2.00617	0.440419	S-adenosylmethionine decarboxylase proenzyme (AHRD V3.3 *** A0A2G2XRM2_CAPBA)
Solyc08g079920.2	-2.28592	0.00123301	0.0440699	5.71507	1.27456	Subtilisin-like protease (AHRD V3.3 *** Q9LWA3_SOLLC)
Solyc03g083440.4	-2.28934	6.44312e-06	0.000875516	115.731	25.4487	Glutamate synthase (AHRD V3.3 *** A0A2U1PKW7_ARTAN)
Solyc07g017405.1	-2.31077	0.000177949	0.0109942	6.90059	1.49505	heavy metal-associated isoprenylated plant protein 43-like (AHRD V3.3 --* XP_020097804.1)
Solyc03g007360.3	-2.31322	3.34194e-07	8.6579e-05	65.5078	14.0254	Bidirectional sugar transporter SWEET (AHRD V3.3 *** A0A142DVG4_SOLTU)
Solyc12g006640.2	-2.31365	6.6451e-06	0.000885936	66.9024	14.4981	Lactoylglutathione lyase / glyoxalase I family protein (AHRD V3.3 *** A0A2U1MV65_ARTAN)
Solyc01g009650.1	-2.31659	0.000760216	0.0312278	4.63264	0.982723	MYB transcription factor (AHRD V3.3 *-* B4FNQ6_MAIZE)
Solyc06g007180.3	-2.35791	0.000537656	0.0246128	248.689	50.872	asparagine synthetase 1
Solyc01g107190.3	-2.36153	3.92543e-14	8.94919e-11	143.132	29.9878	LOB domain-containing protein 38 (AHRD V3.3 *** A0A2G2V731_CAPBA)
Solyc01g099160.4	-2.37622	0.000351454	0.0179249	8.2269	1.68861	lipoxygenase
Solyc08g007060.4	-2.44159	8.83789e-05	0.00637615	216.013	42.0753	Protein NRT1/ PTR FAMILY 7.3 (AHRD V3.3 *** A0A2G3BPK6_CAPCH)
Solyc03g096430.1	-2.45071	2.96022e-06	0.000496228	394.658	78.0136	Unknown protein
Solyc03g005530.1	-2.47193	1.0395e-05	0.00124729	6.93069	1.3469	Phosphate transporter (AHRD V3.3 *** Q9AYT2_TOBAC)
Solyc10g079660.3	-2.49588	2.01178e-07	6.11527e-05	2.50333	0.477286	bHLH transcription factor 067
Solyc06g031710.3	-2.49798	0.000202603	0.0120285	98.3212	18.3367	WAT1-related protein (AHRD V3.3 *** K4C4J4_SOLLC)
Solyc07g049560.3	-2.51297	9.75087e-07	0.000205834	195.881	36.7165	Protein-tyrosine phosphatase (AHRD V3.3 *** A0A200RBI0_9MAGN)
Solyc05g009580.3	-2.52799	0.00136386	0.0468977	0.512359	0.0934136	Aluminum-activated malate transporter 9 (AHRD V3.3 *** A0A2G3B6A6_CAPCH)
Solyc05g010516.1	-2.54198	5.38874e-06	0.000767828	181.121	32.4942	Basic leucine zipper 43 (AHRD V3.3 *** A0A2G2YCG7_CAPAN)
Solyc09g014870.1	-2.56703	0.000973387	0.0379338	4.9231	0.895695	Copper transporter (AHRD V3.3 *** E9LK39_VITVI)
Solyc12g017350.2	-2.59116	9.90592e-06	0.00120125	37.2234	6.62067	Cation efflux protein (AHRD V3.3 *** A0A200Q589_9MAGN)
Solyc04g057980.3	-2.59152	6.49014e-06	0.000875516	1.85026	0.323968	Orange Ripening
Solyc04g015700.1	-2.59614	5.62221e-05	0.00456139	11.2531	1.99876	hypothetical protein (AHRD V3.3 *-* AT3G57450.1)
Solyc06g071840.3	-2.62212	0.000119103	0.00798624	1.3596	0.229555	Pectate lyase (AHRD V3.3 *** A0A2G2ZW27_CAPAN)
Solyc09g097850.1	-2.65393	7.12309e-08	2.61923e-05	352.639	60.0286	Cysteine proteinase inhibitor (AHRD V3.3 *** A0A2G3BAN0_CAPCH)
Solyc12g017340.1	-2.65824	5.15993e-05	0.00426217	5.47798	0.927692	Metal tolerance protein 10 (AHRD V3.3 *-* A0A2G2YIH1_CAPAN)
Solyc05g009720.3	-2.66626	1.08015e-06	0.00022185	38.8752	6.6387	Myb-like transcription factor family protein (AHRD V3.3 *** A0A1P8AW12_ARATH)
Solyc03g118410.3	-2.67036	8.08554e-05	0.00602399	7.15552	1.19739	Acyl carrier protein (AHRD V3.3 *** A0A1U8G884_CAPAN)
Solyc10g079680.3	-2.6966	4.65345e-06	0.000693395	3.99417	0.655213	bHLH transcription factor 068
Solyc03g019690.1	-2.70276	0.000115072	0.00779972	15.5992	2.61372	Serine protease inhibitor 1 (AHRD V3.3 *** A0A2G2XWH1_CAPAN)
Solyc04g072860.3	-2.70396	7.06456e-05	0.00545959	13.1263	2.14953	Beta-D-xylosidase (AHRD V3.3 *** H1AC33_SOLLC)
Solyc02g075620.4	-2.70506	0.00148302	0.0493574	0.646153	0.103623	Pectinesterase (AHRD V3.3 *** A0A2G3D7Y1_CAPCH)
Solyc06g073180.3	-2.72329	2.9944e-14	7.92068e-11	66.3121	10.5815	CONSTANS interacting protein 1
Solyc12g100300.2	-2.72667	0.00122549	0.043998	15.754	2.56637	Metal tolerance protein 3 (AHRD V3.3 *** A0A2G2YBF6_CAPAN)
Solyc05g009320.4	-2.74242	0.00111496	0.0415341	86.6604	13.7834	LOB domain-containing protein 40 (AHRD V3.3 *** A0A2G2VK71_CAPBA)
Solyc10g081780.3	-2.79186	1.56974e-05	0.00170414	4.66221	0.719743	RING-H2 finger protein ATL70 (AHRD V3.3 *** A0A2G3AVP6_CAPCH)
Solyc02g092550.3	-2.81787	4.18077e-17	4.76566e-13	48.1661	7.32532	LOB domain-containing protein 38 (AHRD V3.3 *** A0A2G2XGY4_CAPBA)
Solyc04g014770.1	-2.819	0.000399103	0.0199098	50.9058	7.81477	Unknown protein
Solyc04g005170.1	-2.86175	5.53893e-07	0.000135781	38.7476	5.66379	Basic leucine zipper 43 (AHRD V3.3 *** A0A1U8H2I2_CAPAN)
Solyc02g069190.4	-2.86834	5.13474e-11	5.85308e-08	24.0016	3.5545	iron-regulated transporter 2
Solyc05g005170.4	-2.87065	1.23344e-08	5.77852e-06	6.00331	0.868107	Pectin lyase-like superfamily protein (AHRD V3.3 *** O22699_ARATH)
Solyc02g065680.3	-2.90163	7.25754e-15	3.30915e-11	448.272	63.3632	Amino acid transporter (AHRD V3.3 *** A0A200QY84_9MAGN)
Solyc05g021245.1	-2.94688	0.000681969	0.0290608	2.40101	0.331008	Unknown protein
Solyc12g013660.3	-2.94952	6.47603e-06	0.000875516	3.00032	0.418691	Ethylene-responsive transcription factor (AHRD V3.3 *-* A0A2G2Z3R5_CAPAN)
Solyc03g020050.3	-2.9575	4.99081e-05	0.00417057	5.99149	0.838077	VIROID-INDUCIBLE PROTEINASE INHIBITOR II
Solyc07g022830.3	-2.97895	7.49044e-09	3.97132e-06	17.9614	2.42915	EXS (AHRD V3.3 *** A0A200R094_9MAGN)
Solyc01g067860.3	-2.98431	3.29011e-08	1.27132e-05	15.781	2.16443	Peroxidase (AHRD V3.3 *** K4AX34_SOLLC)
Solyc07g006740.3	-2.99836	1.24198e-08	5.77852e-06	3.10592	0.416356	Protein DETOXIFICATION (AHRD V3.3 *** A0A2I4FHR8_9ROSI)
Solyc03g020030.3	-3.01417	0.000843346	0.0337309	3.75527	0.497444	Proteinase inhibitor type-2 (AHRD V3.3 *** A0A2G3A0T9_CAPAN)
Solyc01g097950.3	-3.02068	0.000948134	0.0372041	1.37732	0.17711	Cysteine synthase (AHRD V3.3 *** A0A2G2YYZ2_CAPAN)
Solyc01g006390.2	-3.04286	6.53622e-05	0.00522852	0.976711	0.1201	Pistil extensin like protein, partial CDS only (AHRD V3.3 *-* Q7DLN2_TOBAC)
Solyc04g014510.3	-3.07174	4.63627e-06	0.000693395	722.867	93.3914	glutamine synthase
Solyc05g009080.4	-3.11223	0.000999082	0.0386052	0.500612	0.0596101	Cyclase/dehydrase family protein (AHRD V3.3 *** A0A2K3P6S6_TRIPR)
Solyc01g108710.3	-3.16699	2.26026e-10	1.9085e-07	47.1267	5.68647	Unknown protein
Solyc01g111880.4	-3.26554	4.92627e-06	0.000721972	13.1828	1.47539	MAP kinase kinase kinase 11
Solyc02g069200.3	-3.30227	4.99414e-05	0.00417057	22.4062	2.4466	iron-regulated transporter 1
Solyc03g093390.4	-3.3064	6.8752e-06	0.000911283	64.5942	6.92467	beta expansin precursor 2
Solyc02g080060.1	-3.3105	1.01322e-07	3.44765e-05	4.99848	0.544438	Cysteine-rich receptor-like protein kinase 29 (AHRD V3.3 *** A0A2G2XFA8_CAPBA)
Solyc01g102380.5.1	-3.34715	5.27443e-06	0.000761054	46.3776	4.95923	germin
Solyc06g083160.1	-3.41926	0.000681631	0.0290608	3.17094	0.320442	DUF506 family protein (DUF506) (AHRD V3.3 *** O48807_ARATH)
Solyc11g007210.3	-3.43372	0.000144851	0.00922437	7.38491	0.735154	Peroxidase (AHRD V3.3 *** K4D4Y2_SOLLC)
Solyc12g096780.2	-3.43992	5.63588e-08	2.10634e-05	1.22963	0.118388	Alcohol dehydrogenase superfamily (AHRD V3.3 *** A0A200R634_9MAGN)
Solyc11g045520.2	-3.44271	2.83922e-09	1.61821e-06	43.5431	4.29762	2-oxoglutarate (2OG) and Fe(II)-dependent oxygenase superfamily protein (AHRD V3.3 *** A0A2U1QIJ9_ARTAN)
Solyc12g088970.1	-3.55073	1.55284e-05	0.00169386	34.8523	3.16979	Cytochrome P450 (AHRD V3.3 *-* A0A200QY67_9MAGN)
Solyc03g119180.1	-3.57347	0.000132179	0.00863446	72.9284	6.60306	Unknown protein
Solyc11g012665.1	-3.6389	2.20688e-05	0.00214637	1.48074	0.117564	Unknown protein
Solyc04g077990.3	-3.64514	2.00606e-05	0.00203055	10.0395	0.864797	LOB domain-containing protein 37 (AHRD V3.3 *** A0A2G3CPS9_CAPCH)
Solyc03g096300.3	-3.66373	3.57922e-06	0.000578717	15.8287	1.32259	WUSCHEL-related homeobox protein (AHRD V3.3 *** A0A097I3L1_ROSCN)
Solyc08g082590.3	-3.72688	9.41699e-11	8.94535e-08	4.54954	0.360771	Glutaredoxin (AHRD V3.3 *** A0A2U1KGP9_ARTAN)
Solyc01g106620.2	-3.73333	5.62306e-15	3.20486e-11	352.777	28.6493	pathogenesis-related protein 1-like (AHRD V3.3 *** A0A2I4HRD5_9ROSI)
Solyc06g061200.1	-3.76873	4.59156e-07	0.000115216	2692.58	213.88	glycine-rich protein 1
Solyc09g089490.4	-3.92764	1.17119e-05	0.00135537	14.7529	1.00891	Proteinase inhibitor (AHRD V3.3 *** Q93X99_IPOBA)
Solyc08g014230.4	-4.01837	0.000163541	0.0102711	0.681463	0.0414943	Isopropylmalate synthase (AHRD V3.3 *** K4CJ56_SOLLC)
Solyc06g083050.3	-4.14717	0.000406352	0.0202271	7.14344	0.424399	Carboxypeptidase (AHRD V3.3 *** A0A2G2WN52_CAPBA)
Solyc12g049250.2	-4.28776	0.00097921	0.0380956	8.75851	0.473045	Unknown protein
Solyc09g084490.4	-4.31916	1.95114e-09	1.20222e-06	15.9477	0.833919	Proteinase inhibitor 1 PPI3B2 (AHRD V3.3 *** Q4FE26_SOLTU)
Solyc07g026650.3	-4.33987	0.000237835	0.0135216	44.9382	2.40923	1-aminocyclopropane-1-carboxylate oxidase 5
Solyc08g006850.4	-4.34737	1.87167e-05	0.00193956	139.016	7.30981	Patatin (AHRD V3.3 *** PAT0_SOLTU)
Solyc08g079900.3	-4.40831	1.21524e-08	5.77852e-06	7.53508	0.382649	Subtilisin-like protease (AHRD V3.3 *** Q9LWA4_SOLLC)
Solyc09g007020.1	-4.66493	2.04088e-05	0.0020407	8.66702	0.367875	Pathogenesis-related protein 1 (AHRD V3.3 *** Q75QH2_CAPCH)
Solyc11g068970.2	-4.73152	0.000124189	0.00825438	0.514162	0.0178338	Aluminum-activated malate transporter 1 (AHRD V3.3 *** A0A2G2YH04_CAPAN)
Solyc10g032565.1	-4.76845	2.38903e-05	0.00227322	0.227933	0.00643495	2-oxoglutarate (2OG) and Fe(II)-dependent oxygenase superfamily protein (AHRD V3.3 *** A0A2U1P7E5_ARTAN)
Solyc03g020070.4	-4.83692	0.000265828	0.014674	80.7378	3	Proteinase inhibitor type-2 (AHRD V3.3 *** A0A2G2XU31_CAPAN)
Solyc08g007430.2	-4.86635	4.86453e-05	0.00409231	41.7223	1.56363	NIT2
Solyc09g006005.1	-4.9038	6.5487e-11	7.1094e-08	5.71721	0.204189	Pathogenesis-related protein 1 (AHRD V3.3 *** Q75QH2_CAPCH)
Solyc11g069760.1	-5.03682	2.36675e-08	9.46619e-06	307.371	10.0954	High-affinity nitrate transporter 2.1 (AHRD V3.3 *-* A0A2G2YIB2_CAPAN)
Solyc10g050990.2	-5.07481	3.84296e-05	0.0033958	47.96	1.53733	Unknown protein
Solyc06g073587.1	-5.0944	0.000831803	0.0333863	17.1235	0.525152	Cysteine proteinase inhibitor (AHRD V3.3 *-* A0A2G2ZD82_CAPAN)
Solyc03g020060.3	-5.17993	2.15895e-05	0.00212154	103.893	3.03742	Proteinase inhibitor type-2 (AHRD V3.3 *** A0A2G2V3L6_CAPBA)
Solyc06g007880.1	-5.23181	0.000152677	0.00966872	0.711456	0.0145447	RING/U-box superfamily protein (AHRD V3.3 *-* A0A1I9LSG2_ARATH)
Solyc09g083435.1	-5.23184	3.38633e-10	2.59848e-07	24.1297	0.665042	Proteinase inhibitor 1 PPI3A2 (AHRD V3.3 *** Q4FE23_SOLTU)
Solyc03g098760.3	-5.42073	6.66418e-07	0.00015826	86.3548	2.14229	Serine protease inhibitor 1 (AHRD V3.3 *** A0A2G2XWX1_CAPAN)
Solyc09g084440.2	-5.75259	7.52381e-06	0.00099149	7.73095	0.144853	Proteinase inhibitor 1 PPI3A2 (AHRD V3.3 *** Q4FE23_SOLTU)
Solyc03g098710.1	-5.82022	6.06164e-12	9.87095e-09	151.647	2.83351	Kunitz-like protease inhibitor (AHRD V3.3 *** I6QIF0_HELAN)
Solyc09g092720.3	-5.88856	0.000278192	0.0153194	0.187603	0	glycine-rich protein 3 short isoform-like (AHRD V3.3 *** XP_004247911.1)
Solyc03g098720.3	-6.12186	1.00145e-23	2.28311e-19	83.7962	1.27038	Kunitz trypsin inhibitor (AHRD V3.3 *** Q39869_SOYBN)
Solyc01g104100.3	-6.40958	3.63223e-06	0.000583152	0.656856	0.00597431	11-S seed storage protein (AHRD V3.3 *** A0A2U1KM33_ARTAN)
Solyc02g067750.4	-6.50708	0.00101526	0.0388188	1.98759	0.0200134	Carbonic anhydrase (AHRD V3.3 *** A0A2G3D3J4_CAPCH)
Solyc06g083600.3	-6.57635	4.52498e-05	0.0039076	0.150695	0	B3 domain-containing transcription factor FUS3 (AHRD V3.3 *** A0A1U8H1Y6_CAPAN)
Solyc05g053850.3	-6.83694	0.00108202	0.0405722	0.358484	0	Protein FLOWERING LOCUS T (AHRD V3.3 *** A0A2G3CJ17_CAPCH)
Solyc01g006555.1	-7.0442	0.000971834	0.0379338	0.230987	0	Lipoxygenase (AHRD V3.3 *** C0KKU8_SOLLC)
Solyc03g098700.1	-7.43467	0.000590402	0.026496	0.794493	0	Cysteine protease inhibitor 1 (AHRD V3.3 *** CPI1_SOLTU)
Solyc02g089140.3	-7.4667	1.30517e-07	4.07606e-05	5.61613	0.0285138	B12D protein (AHRD V3.3 *** A0A2U1M961_ARTAN)
Solyc12g005020.2	-7.55108	3.11183e-05	0.00283774	4.28614	0.0207848	RING/U-box superfamily protein (AHRD V3.3 *** A0A2U1MKC4_ARTAN)
Solyc07g054800.1	-8.43257	1.93927e-06	0.000350884	4.07075	0	Wound induced protein (AHRD V3.3 *** Q04129_SOLLC)
Solyc12g011060.3	-8.80095	1.07578e-09	7.2134e-07	2.70597	0	Zinc finger protein (AHRD V3.3 *** A0A200PQI4_9MAGN)
Solyc10g050980.1	-10.5768	1.22145e-07	3.88993e-05	22.4712	0	Unknown protein

## Sheet: T270 Leaf Stress vs Control
Supplementary Datasheet S4. Differentially Expressed Genes in leaf of T270 exposed to combined stress compared to control conditions
Gene ID	logFC	P-value	FDR	FPKM.Control	FPKM.Stress	Description					Legend
Solyc06g063330.3	6.13378	2.72649e-05	0.000745314	0.0125528	1.02561	Vacuolar ATP synthase catalytic subunit (AHRD V3.3 *** A0A0A7LU40_9ASPA)					Gene ID: Locus name
Solyc09g089540.4	5.11139	0.0030861	0.0271509	0.0924762	3.70953	Proteinase inhibitor (AHRD V3.3 *** Q93X99_IPOBA)					LogFC:fold change relative to Control, taken as reference
Solyc05g016120.2	5.04286	0.00253216	0.0236097	0.0433098	1.59256	Photosystem II protein D1 (AHRD V3.3 *-* F0UWX1_9SPER)					P-value: Pvalue of the statistical test
Solyc02g021290.1	4.34215	0.0027712	0.0252103	0.44309	9.30551	Photosystem II protein D1 (AHRD V3.3 *-* A0A2G2W5D4_CAPBA)					FDR:False Discovery Rate (Benjamini-Hochberg correction)
Solyc08g075570.4	4.16386	5.45383e-17	7.06439e-14	0.191915	3.65654	Urea-proton symporter DUR3 (AHRD V3.3 *** A0A2G3AG00_CAPAN)					FPKM.Control: average Fragments Per Kilobase Million (FPKM) of T250 leaf Control samples
Solyc10g051120.3	4.01925	5.17668e-15	4.35851e-12	0.859671	14.4967	Mitochondrial pyruvate carrier (AHRD V3.3 *** A0A2G2WMA1_CAPBA)					FPKM.Stress: average Fragments Per Kilobase Million (FPKM) of 250 leaf combined samples
Solyc03g098795.1	3.90113	0.00357298	0.0299961	0.0889023	1.39502	Proteinase inhibitor type-2 (AHRD V3.3 *** A0A2G2XU31_CAPAN)					Description: Gene description
Solyc06g068130.3	3.84781	0.000182283	0.00333274	2.05077	30.1236	Tetratricopeptide repeat (TPR)-like superfamily protein (AHRD V3.3 *-* F4K464_ARATH)
Solyc02g037550.3	3.83872	9.92267e-18	2.0886e-14	1.97887	30.0543	Auxin efflux carrier (AHRD V3.3 *** A0A2U1MR93_ARTAN)
Solyc09g098380.3	3.68318	1.2873e-15	1.20427e-12	0.243061	3.34092	Amino acid transporter (AHRD V3.3 *** A0A200PYC4_9MAGN)
Solyc09g061715.1	3.47324	1.79043e-07	1.32772e-05	0.158299	1.85146	hypothetical protein (AHRD V3.3 *-* AT3G24750.1)
Solyc01g104780.3	3.47073	0.000114334	0.00231079	0.18349	2.19449	Vacuolar iron transporter-like protein (AHRD V3.3 *** A0A2K3NGY4_TRIPR)
Solyc02g089630.3	3.21057	0.00511645	0.0385658	0.211335	2.05162	Proline dehydrogenase (AHRD V3.3 *** A0A2G2XIU2_CAPBA)
Solyc04g015120.3	3.10992	5.01138e-05	0.00120898	0.185699	1.69807	U-box domain-containing protein 35 (AHRD V3.3 *** A0A2I4F8Y4_9ROSI)
Solyc12g036800.1	2.97265	6.67885e-07	3.81922e-05	0.958926	7.84037	Receptor like protein (AHRD V3.3 *-* A2V882_TOBAC)
Solyc06g067860.3	2.91289	2.28866e-06	0.000101685	1.03064	8.02283	2-oxoglutarate (2OG) and Fe(II)-dependent oxygenase superfamily protein (AHRD V3.3 *** A0A2U1LXB2_ARTAN)
Solyc02g086565.1	2.87237	0.0022716	0.0217767	0.599385	4.53325	Unknown protein
Solyc11g069940.1	2.85806	3.18962e-16	3.35687e-13	13.7131	104.356	Glutaredoxin (AHRD V3.3 *** A0A118JSL8_CYNCS)
Solyc02g071090.3	2.80776	3.8042e-09	5.29412e-07	2.11954	15.9323	Purine permease (AHRD V3.3 *** A0A2U1LZ22_ARTAN),Pfam:PF16913
Solyc11g042710.3	2.70292	5.82339e-07	3.40486e-05	0.791437	5.42204	(+)-neomenthol dehydrogenase-like (AHRD V3.3 *-* A0A2I4HRF0_9ROSI)
Solyc02g071560.4	2.68276	0.00100331	0.0119398	0.103151	0.688054	Subtilisin-like protease (AHRD V3.3 *** A0A2I0VHD6_9ASPA)
Solyc12g049350.2	2.6519	3.83171e-08	3.7296e-06	0.834995	5.586	R2R3MYB transcription factor 11
Solyc04g071780.3	2.59133	6.7976e-06	0.000245107	0.623858	3.86928	Cytochrome P450 (AHRD V3.3 *-* A0A200Q069_9MAGN)
Solyc05g051880.4	2.54155	0.000184286	0.00335467	0.404899	2.49564	Trehalose 6-phosphate phosphatase (AHRD V3.3 *** A0A1U8F1Y8_CAPAN)
Solyc09g091000.4	2.51233	0.00420541	0.033655	0.210791	1.25164	Pathogenesis-related protein STH-2 (AHRD V3.3 *** PRS2_SOLTU)
Solyc12g100260.1	2.49246	0.000320654	0.00520774	2.87341	16.8428	Fatty acid desaturase (AHRD V3.3 *-* A0A200QRI1_9MAGN)
Solyc10g075150.2	2.48198	4.15752e-06	0.000166687	7.0457	40.7749	Non-specific lipid-transfer protein (AHRD V3.3 *** A0A2G2YKI8_CAPAN)
Solyc10g007560.2	2.47683	0.00226725	0.021754	0.958774	5.56618	Gibberellin 2 oxidase 2 (AHRD V3.3 *-* A0A024B654_9ERIC)
Solyc02g084850.3	2.41965	0.000122547	0.00243632	0.293484	1.64822	Abscisic acid and environmental stress-inducible protein TAS14 (AHRD V3.3 --* TAS14_SOLLC)
Solyc02g089620.3	2.40896	1.39803e-07	1.09495e-05	8.77705	49.4402	proline dehydrogenase
Solyc10g007570.4	2.32615	1.31708e-06	6.60067e-05	1.17466	6.17617	Gibberellin 2-oxidase (AHRD V3.3 *** C6GMF4_NICPL)
Solyc04g040180.3	2.2972	0.00041801	0.00629033	2.21327	11.4798	S-adenosyl-L-methionine-dependent methyltransferases superfamily protein (AHRD V3.3 *** A0A1Y1ICE6_KLENI)
Solyc04g077750.2	2.27847	0.00146719	0.0158984	1.0796	5.53878	Unknown protein
Solyc07g049530.3	2.26117	1.6299e-06	7.75308e-05	7.6887	38.8423	1-aminocyclopropane-1-carboxylate oxidase 1
Solyc04g150162.1	2.25322	7.30314e-08	6.4725e-06	1.30224	6.63407	Vacuolar iron transporter-like protein 4 (AHRD V3.3 *** A0A2G3CN36_CAPCH)
Solyc08g065610.3	2.25136	5.92659e-23	4.98989e-19	11.2649	56.4749	Vacuolar-processing enzyme (AHRD V3.3 *** A0A2G2VI36_CAPBA)
Solyc01g105350.3	2.22429	3.63041e-07	2.38798e-05	5.45754	26.3949	Glycosyltransferase (AHRD V3.3 *** A0A1Q3B719_CEPFO)
Solyc08g079430.3	2.20174	1.25785e-11	4.23618e-09	7.80796	37.3059	partialcopper-containing amine oxidase
Solyc05g051480.2	2.07224	6.33321e-06	0.000234901	1.18927	5.22632	Unknown protein
Solyc05g006870.3	2.0281	2.01597e-06	9.17486e-05	4.71315	20.575	Thioredoxin (AHRD V3.3 *** A0A2G2VLZ1_CAPBA)
Solyc11g007980.2	1.99973	0.000248034	0.00424025	0.643749	2.69677	Cytochrome (AHRD V3.3 *** A0A1U8F0H8_CAPAN)
Solyc09g010000.4	1.9992	0.000738793	0.00955255	0.505846	2.14694	2-oxoglutarate (2OG) and Fe(II)-dependent oxygenase superfamily protein (AHRD V3.3 *** A0A2U1NTU8_ARTAN)
Solyc04g080920.3	1.99217	0.000665074	0.00888118	1.96077	8.1302	Purple acid phosphatase (AHRD V3.3 *** K4BVH1_SOLLC)
Solyc03g095940.1	1.96222	1.29833e-12	5.60581e-10	7.86785	32.1984	LOB domain-containing protein 21 (AHRD V3.3 *** A0A2G2ZWR8_CAPAN)
Solyc02g078400.3	1.94462	5.86212e-08	5.39411e-06	16.9772	69.553	Allantoinase (AHRD V3.3 *** A0A2G3D677_CAPCH)
Solyc05g009040.3	1.90824	0.00212236	0.0207903	0.414994	1.63662	Receptor-like protein kinase (AHRD V3.3 *** D3G6F0_CAPAN)
Solyc10g086250.2	1.90308	4.91584e-19	2.06945e-15	14.0925	55.1233	R2R3MYB transcription factor 75
Solyc09g005730.4	1.89637	1.93171e-05	0.000562769	7.73604	29.9735	Plant protein 1589 of Uncharacterized protein function (AHRD V3.3 *** A0A061EZD3_THECC)
Solyc06g075090.4	1.87012	1.39384e-25	2.34709e-21	10.1862	38.9867	Cytokinin riboside 5'-monophosphate phosphoribohydrolase (AHRD V3.3 *** A0A2G3CAR7_CAPCH)
Solyc01g108540.3	1.84059	3.88053e-14	2.61377e-11	3.00126	11.2765	Alpha/beta-Hydrolases superfamily protein (AHRD V3.3 *** A0A2U1KC75_ARTAN)
Solyc01g097240.3	1.83046	0.000244353	0.00419008	1.12275	4.1334	Pathogenesis-related protein 4 (AHRD V3.3 *** I6VW44_CAPAN)
Solyc12g008660.1	1.82475	3.30169e-05	0.00086182	0.834538	3.05941	Zinc finger transcription factor 73
Solyc04g005100.3	1.82013	4.0522e-17	5.68645e-14	11.6022	42.8821	transcription factor MYB1R1-like (AHRD V3.3 *** A0A2I4GKI8_9ROSI)
Solyc04g054760.3	1.81321	1.21169e-12	5.36936e-10	16.4621	60.5503	FCS-Like Zinc finger 5 (AHRD V3.3 *** FLZ5_ARATH)
Solyc01g096280.2	1.8032	9.02304e-08	7.60466e-06	0.954433	3.50805	Cytochrome P450 (AHRD V3.3 *** A0A200Q2S1_9MAGN)
Solyc01g008620.4	1.79199	0.00522177	0.0390914	2.95999	10.6989	Glucan endo-1,3-beta-glucosidase (AHRD V3.3 *** A0A1U8FGD7_CAPAN)
Solyc06g073940.4	1.78484	0.000283251	0.00471777	0.541195	1.97176	protein FAF-like, chloroplastic (AHRD V3.3 *-* A0A2I4H6U5_9ROSI)
Solyc02g064690.3	1.76842	4.87142e-07	2.94014e-05	0.767298	2.7346	Acyl-CoA N-acyltransferases (NAT) superfamily protein (AHRD V3.3 *** A0A1P8B3D5_ARATH)
Solyc04g009960.3	1.7577	2.79123e-20	1.56672e-16	9.6558	34.3781	Threonine aldolase (AHRD V3.3 *** A0A2I0VGR9_9ASPA)
Solyc02g085830.4	1.75466	1.08938e-06	5.62701e-05	1.10617	3.94477	Regulator of Vps4 activity in the MVB pathway protein (AHRD V3.3 *-* Q9FX63_ARATH)
Solyc11g071940.1	1.74772	7.57668e-07	4.14233e-05	2.16942	7.6464	FAF-like protein (DUF3049) (AHRD V3.3 *-* AT5G22090.2)
Solyc09g005660.4	1.73411	2.78153e-06	0.00011798	0.6108	2.14334	HAT transposon superfamily protein (AHRD V3.3 *** Q9LDK4_ARATH)
Solyc07g008210.4	1.73016	2.15078e-05	0.000618068	149.474	513.051	Tetratricopeptide repeat (TPR)-like superfamily protein (AHRD V3.3 *-* F4K464_ARATH)
Solyc06g076270.3	1.72996	0.005461	0.0404566	0.221275	0.774558	Telomere repeat-binding protein 2 (AHRD V3.3 *** A0A2G3CBM6_CAPCH)
Solyc04g040130.1	1.72868	0.000775102	0.00986603	0.914295	3.15434	Fatty acid desaturase (AHRD V3.3 *** E7CCD0_CAMMC)
Solyc02g084950.3	1.72616	1.36276e-07	1.08243e-05	1.20411	4.18974	S-adenosyl-L-methionine-dependent methyltransferases superfamily protein (AHRD V3.3 *** A0A2U1KPI6_ARTAN)
Solyc11g007140.2	1.71189	0.00295077	0.0263322	0.555203	1.94188	Major facilitator superfamily (AHRD V3.3 *** A0A200Q6B3_9MAGN)
Solyc09g008670.3	1.69603	3.96773e-06	0.00016018	2.56251	8.86061	threonine deaminase
Solyc03g078490.4	1.69334	1.84321e-07	1.34544e-05	3.45484	11.7821	Glycosyltransferase (AHRD V3.3 *** A0A2I4HTK4_9ROSI)
Solyc08g076970.3	1.6603	6.76133e-08	6.08846e-06	22.7385	75.4165	Acetylornithine deacetylase (AHRD V3.3 *** A0A2G2XLB1_CAPBA)
Solyc04g079600.3	1.65673	2.7968e-05	0.000760829	1.00878	3.31423	Homeodomain-like superfamily protein (AHRD V3.3 *-* A0A2U1M9P5_ARTAN)
Solyc08g079420.3	1.65324	1.56062e-07	1.18906e-05	2.28873	7.49155	Cytochrome P450 (AHRD V3.3 *** A0A200QB17_9MAGN)
Solyc02g076980.5.1	1.65246	0.000194262	0.00348367	1.66789	5.50139	Cysteine protease-like protein (AHRD V3.3 *** Q9SG15_ARATH)
Solyc04g053130.4	1.65236	6.52341e-14	4.17731e-11	29.4665	96.921	Stress enhanced protein 2, chloroplastic (AHRD V3.3 *** A0A1U8F0B2_CAPAN)
Solyc02g061990.3	1.65118	4.0426e-05	0.00102675	1.78299	5.87946	BZIP transcription factor FD (AHRD V3.3 *** A0A2U1NCD2_ARTAN)
Solyc11g068620.2	1.64732	0.00248183	0.0233081	0.587697	1.95369	NAC domain (AHRD V3.3 *** A0A200Q6H1_9MAGN)
Solyc09g074280.1	1.64539	0.00174807	0.0180035	0.544237	1.78462	Ankyrin repeat-containing protein (AHRD V3.3 *** A0A2U1QG31_ARTAN)
Solyc06g050980.3	1.64159	6.64507e-06	0.000241156	203.088	665.871	Ferritin (AHRD V3.3 *** A0A2G2WIC5_CAPBA)
Solyc06g064610.1	1.63442	0.000187405	0.00338959	2.95326	9.735	hypothetical protein (AHRD V3.3 *-* AT1G55365.1)
Solyc01g105180.3	1.62299	6.97734e-07	3.90337e-05	1.05418	3.39858	Protein DA1 (AHRD V3.3 *** A0A2I0VSM4_9ASPA)
Solyc03g025670.3	1.59251	0.000113727	0.00230472	2.58585	8.10438	PAR1 (AHRD V3.3 *** A0A2U1P9T7_ARTAN)
Solyc01g006380.2	1.59153	0.00111379	0.0129435	0.688558	2.20611	RING-type E3 ubiquitin transferase (AHRD V3.3 *-* A0A2U1P546_ARTAN)
Solyc03g119310.3	1.5844	8.75927e-07	4.67595e-05	3.14801	9.88405	Unknown protein
Solyc01g089880.3	1.58064	1.5021e-11	4.77242e-09	4.93808	15.4633	PRA1 family protein (AHRD V3.3 *** A0A2G3AMA6_CAPAN)
Solyc10g085470.1	1.56674	0.00435257	0.034426	1.17477	3.68123	Unknown protein
Solyc04g006970.4	1.56269	0.000211003	0.00370498	4.42537	13.4213	Phosphoenolpyruvate carboxylase (AHRD V3.3 *** A6YM33_RICCO)
Solyc02g072470.4	1.56177	0.00130869	0.0145651	0.30119	0.936769	Receptor-like protein kinase (AHRD V3.3 *** A0A2R6Q6W2_ACTCH)
Solyc03g007360.3	1.54405	1.10986e-12	5.05105e-10	5.48581	16.746	Bidirectional sugar transporter SWEET (AHRD V3.3 *** A0A142DVG4_SOLTU)
Solyc07g056200.3	1.53086	0.0010356	0.012272	1.23302	3.7187	Heavy metal-associated isoprenylated plant protein (AHRD V3.3 *** A0A2R6QEC1_ACTCH)
Solyc05g055660.3	1.51479	0.00036476	0.00572432	1.8262	5.49469	Flowering locus T (AHRD V3.3 *** J9WPJ0_TOBAC)
Solyc09g014860.3	1.51353	0.00366147	0.0305377	12.4165	37.0052	Protein LURP-one-related 15 (AHRD V3.3 *** A0A2G2ZQX5_CAPAN)
Solyc03g095970.3	1.51156	9.69521e-09	1.1497e-06	3.05793	9.11253	Short-chain dehydrogenase reductase 4 (AHRD V3.3 *** A0A2G3DIE1_CAPCH),Pfam:PF13561
Solyc08g007080.4	1.50319	1.19297e-10	2.91137e-08	4.53584	13.4481	type I inositol polyphosphate 5-phosphatase 2-like (AHRD V3.3 *** A0A2I4GAB5_9ROSI)
Solyc09g009530.4	1.50279	6.09513e-13	3.11018e-10	40.5718	120.145	Alpha/beta-Hydrolases superfamily protein (AHRD V3.3 *** Q9SJM9_ARATH)
Solyc08g008420.3	1.49986	4.41715e-11	1.30492e-08	17.2929	51.6276	Mitochondrial pyruvate carrier (AHRD V3.3 *** A0A1U8GCA8_CAPAN)
Solyc01g105660.4	1.49823	2.35165e-12	8.99988e-10	8.35311	24.5854	2-oxoglutarate (2OG) and Fe(II)-dependent oxygenase superfamily protein (AHRD V3.3 *** F4INZ9_ARATH)
Solyc12g087980.3	1.49357	3.66566e-05	0.000948173	1.03603	3.04529	HXXXD-type acyl-transferase family protein (AHRD V3.3 *** A0A2U1KHQ7_ARTAN)
Solyc02g080510.1	1.49059	1.6062e-16	1.93192e-13	95.2414	279.65	Senescence regulator S40 (AHRD V3.3 *** A0A200Q815_9MAGN)
Solyc03g083400.3	1.48969	1.04875e-13	6.08961e-11	14.1542	41.6994	CCT motif protein (AHRD V3.3 *** A0A2K3PQC2_TRIPR)
Solyc01g100600.4	1.48958	0.00254446	0.0236981	0.459551	1.35233	LATE TERMINATION
Solyc08g076730.4	1.48771	0.00143004	0.0155358	15.4454	44.552	Tetratricopeptide repeat (TPR)-like superfamily protein (AHRD V3.3 *-* Q0WUZ1_ARATH)
Solyc02g077590.1	1.47446	0.000166057	0.00308294	8.14352	23.8617	Homeobox-leucine zipper-like protein (AHRD V3.3 *-* Q3HRT1_PICGL)
Solyc07g008200.3	1.47405	2.17674e-15	1.92917e-12	10.9061	31.8988	Equilibrative nucleotide transporter 8 (AHRD V3.3 *** A0A2G3BY58_CAPCH)
Solyc04g078460.3	1.47185	0.00182388	0.0185573	23.1553	68.4158	Isoaspartyl peptidase/L-asparaginase (AHRD V3.3 *** A0A1U8GBV5_CAPAN)
Solyc02g087280.3	1.46966	1.7687e-09	2.68316e-07	2.56565	7.46782	Protein NRT1/ PTR FAMILY 5.9 (AHRD V3.3 *** A0A2G3D9C8_CAPCH)
Solyc02g077880.3	1.46484	1.03585e-05	0.000338694	26.3994	76.6164	Auxin-repressed protein (AHRD V3.3 *** A9YSI8_TOBAC)
Solyc10g085880.1	1.46286	0.00197314	0.0197099	2.40541	7.07647	UDP-glycosyltransferase 73C4 (AHRD V3.3 *** U73C4_SOLLC)
Solyc06g071820.3	1.45243	3.47578e-12	1.27236e-09	31.695	90.1818	BTB/POZ and TAZ domain-containing protein 1 (AHRD V3.3 *** A0A2G3BFP5_CAPCH)
Solyc08g078040.4	1.45079	4.5427e-05	0.00112666	1.52161	4.36517	FAD/NAD(P)-binding oxidoreductase family protein (AHRD V3.3 *** A0A2U1Q205_ARTAN)
Solyc10g052490.2	1.45037	6.15724e-06	0.000230404	18.038	51.601	Isoflavone reductase homolog (AHRD V3.3 *** IFRH_SOLTU)
Solyc11g069770.2	1.44383	1.85732e-08	2.01776e-06	9.40725	26.7143	Agamous-like MADS-box protein AGL62 (AHRD V3.3 *** A0A2G2VLW0_CAPBA)
Solyc05g005920.4	1.44354	1.91719e-13	1.04141e-10	8.18064	23.3477	protein NRT1/ PTR FAMILY 1.2-like (AHRD V3.3 *** A0A2I4HMB7_9ROSI)
Solyc04g081700.3	1.43717	0.0020602	0.0203829	1.52051	4.32643	Unknown protein
Solyc07g053550.3	1.42868	2.99908e-05	0.000804163	8.70594	24.7229	Glutaredoxin-C9 (AHRD V3.3 *** A0A2G2WE57_CAPBA)
Solyc01g108100.3	1.41116	0.000762197	0.00976637	0.628071	1.73904	cold regulated protein 27 (AHRD V3.3 *** AT5G42900.2)
Solyc07g045460.3	1.4108	1.84569e-07	1.34544e-05	4.15039	11.5694	SNF1-related protein kinase regulatory subunit beta-2 (AHRD V3.3 *** A0A2G3BYB4_CAPCH)
Solyc04g150172.1	1.40655	2.33631e-09	3.36249e-07	10.8678	30.3983	Protein RADIALIS-like 6 (AHRD V3.3 *** A0A1U8GJH9_CAPAN)
Solyc09g090730.2	1.40576	6.69798e-14	4.17731e-11	13.3662	37.0969	AMT1
Solyc09g005200.3	1.40354	0.000227536	0.00394591	2.87532	8.05486	transmembrane protein (AHRD V3.3 *-* AT5G01015.1)
Solyc12g014480.2	1.4017	3.83358e-06	0.000155927	3.56654	9.88866	golgin family A protein (AHRD V3.3 *-* AT4G22320.2)
Solyc08g080770.3	1.39738	0.00056428	0.00786704	3.10952	8.68177	LURP-one-like protein (AHRD V3.3 *** A0A1P8AWJ7_ARATH)
Solyc03g033795.1	1.39541	0.00604884	0.0435656	1.97931	5.40839	AAA-ATPase At3g50940-like (AHRD V3.3 *-* A0A2I4EX93_9ROSI)
Solyc03g044300.3	1.39489	0.000856779	0.0106475	0.48463	1.35083	APETALA2a
Solyc01g104910.3	1.3899	1.65196e-12	6.78472e-10	21.5224	58.8131	protein kinase family protein (AHRD V3.3 *-* AT4G12020.3)
Solyc07g052670.3	1.38969	5.79968e-06	0.000221453	2.19287	6.03403	bHLH transcription factor 053
Solyc10g008410.1	1.37852	0.00454301	0.0355152	18.8262	51.4322	E3 ubiquitin-protein ligase RMA1H1 (AHRD V3.3 *** A0A2G3BCW2_CAPCH)
Solyc03g116700.4	1.37465	5.67944e-07	3.36747e-05	8.46368	23.0303	Umecyanin (AHRD V3.3 *** A0A2G3B789_CAPCH)
Solyc08g077330.3	1.37446	0.00653905	0.0460523	0.940028	2.57303	Expansin-like B1 (AHRD V3.3 *** A0A2G3DCC1_CAPCH)
Solyc01g095510.3	1.37293	1.18974e-06	6.0526e-05	3.83639	10.3159	Mitochondrial carrier protein MTM1 (AHRD V3.3 *** A0A2G3BTD4_CAPCH)
Solyc01g066570.3	1.37014	0.00138798	0.0151768	0.999707	2.68377	FCS-Like Zinc finger 15 (AHRD V3.3 *-* FLZ15_ARATH)
Solyc12g089190.1	1.3691	0.00497239	0.0378707	5.41005	14.9492	Protein RADIALIS-like 6 (AHRD V3.3 *** A0A1U8ERP9_CAPAN)
Solyc09g082550.3	1.36663	7.67552e-18	1.8464e-14	5.66746	15.3095	Sulfate transporter (AHRD V3.3 *** Q70BL1_BRAOL)
Solyc06g072770.3	1.36216	0.00101667	0.0120901	0.799834	2.16304	Binding partner of acd11 1 (AHRD V3.3 *** A0A314L950_NICAT)
Solyc04g005070.3	1.35681	5.9248e-12	2.07849e-09	8.30852	22.2834	Major facilitator superfamily protein (AHRD V3.3 *** A0A2U1N7S7_ARTAN)
Solyc03g114940.3	1.35301	4.28367e-10	8.90527e-08	4.94766	13.22	Cytochrome P450 (AHRD V3.3 *** A0A200PRH8_9MAGN)
Solyc03g083000.3	1.35089	4.91376e-06	0.000191979	1.86671	4.99243	Transmembrane protein (AHRD V3.3 *-* F4IJ67_ARATH)
Solyc04g074030.3	1.34989	2.0999e-10	4.71471e-08	2.16893	5.78131	Receptor protein kinase, putative (AHRD V3.3 *** A0A061FG24_THECC)
Solyc11g012130.2	1.34873	0.000847051	0.0105577	4.97654	13.0956	Early nodulin-like protein 2-like (AHRD V3.3 *** A0A2K3MQQ9_TRIPR)
Solyc05g054750.3	1.34501	0.00202737	0.0201528	20.1565	53.3673	Plant protein 1589 of Uncharacterized protein function (AHRD V3.3 *** A0A061FM19_THECC)
Solyc06g048820.1	1.33897	1.99499e-14	1.52698e-11	140.471	372.12	Wound-induced protein 1 (AHRD V3.3 *** A0A2G3C5E3_CAPCH)
Solyc08g067610.3	1.33821	0.00164282	0.0172573	0.310527	0.818975	Pleiotropic drug resistance protein (AHRD V3.3 *** C8CA13_CUCSA)
Solyc08g066940.4	1.33531	1.15663e-10	2.86418e-08	4.43904	11.7577	Protein NRT1/ PTR FAMILY 1.2 (AHRD V3.3 *** A0A1J3FWJ0_NOCCA)
Solyc02g088200.4	1.33204	8.07671e-05	0.00175262	2.95376	7.77811	Putative eukaryotic LigT (AHRD V3.3 *-* AT3G16230.2)
Solyc07g049645.1	1.32399	0.0015132	0.0162921	0.743392	1.95186	Benzyl alcohol O-benzoyltransferase (AHRD V3.3 *** BEBT_TOBAC)
Solyc11g056620.3	1.32087	0.000371389	0.00576921	1.44308	3.78823	hypothetical protein (AHRD V3.3 *-* AT4G12070.1)
Solyc08g008520.3	1.31833	1.41727e-06	6.99865e-05	4.02155	10.5387	Protein yippee-like (AHRD V3.3 *** A0A1Q3BL11_CEPFO)
Solyc06g075670.1	1.31393	0.00321164	0.0278336	5.45706	14.195	MYB transcription factor (AHRD V3.3 *-* B4FPU3_MAIZE)
Solyc01g009700.3	1.31285	0.00471774	0.0364957	1.19031	3.05391	NL0E (AHRD V3.3 *** Q9ZS81_SOLLC)
Solyc08g060920.4	1.31005	0.000373664	0.00578852	88.2071	230.257	IDS4-like
Solyc05g013410.3	1.30903	0.00132495	0.0147072	0.730937	1.89716	F-box protein (AHRD V3.3 *** A0A2G2VNJ4_CAPBA)
Solyc02g067790.4	1.30428	4.0709e-05	0.00103238	1.72323	4.42539	High affinity nitrate transporter 2.7 (AHRD V3.3 *** A0A2G2Y0R2_CAPAN)
Solyc04g076340.3	1.30426	8.78289e-13	4.22558e-10	16.8917	43.9663	hypothetical protein (AHRD V3.3 *-* AT4G38060.4)
Solyc07g006370.1	1.30175	0.000261706	0.00442901	2.65835	6.94877	cation/calcium exchanger 1 (AHRD V3.3 *** A0A2I4FP28_9ROSI)
Solyc08g078760.1	1.29519	1.37141e-05	0.000420974	2.45942	6.27785	transmembrane protein (AHRD V3.3 *** AT4G17250.1)
Solyc01g079880.3	1.28851	7.69211e-14	4.62598e-11	333.091	850.482	Aluminum induced protein with YGL and LRDR motifs (AHRD V3.3 *** Q94BR2_ARATH)
Solyc02g067350.3	1.28652	0.00071855	0.00937232	0.481514	1.23712	DUF1666 domain-containing protein (AHRD V3.3 *-* A0A1Q3AQV7_CEPFO)
Solyc05g052470.3	1.27162	1.47339e-10	3.49442e-08	22.4387	56.8772	Ferritin (AHRD V3.3 *** A0A2G3CHZ4_CAPCH)
Solyc06g008760.1	1.27085	1.64384e-09	2.56302e-07	145.414	369.626	Glutaredoxin (AHRD V3.3 *** B3F8F2_SOLTU)
Solyc04g054320.4	1.27031	6.22145e-10	1.1145e-07	11.1153	28.32	leucine-zipper transcription factor
Solyc02g071970.1	1.26662	0.00502077	0.0380852	2.73587	6.82565	N66 matrix protein (AHRD V3.3 *** XP_004233072.1)
Solyc01g109880.3	1.26653	5.79073e-05	0.0013474	23.2088	58.3819	BZIP transcription factor (AHRD V3.3 *** Q8GTZ1_CAPCH)
Solyc09g010650.1	1.25705	0.000601285	0.00822505	4.11926	10.2955	RING/U-box superfamily protein (AHRD V3.3 *-* A0A2U1QK74_ARTAN)
Solyc01g010290.4	1.25557	3.12096e-14	2.18974e-11	6.32339	15.824	Ureide permease (AHRD V3.3 *** A0A2R6PBP7_ACTCH)
Solyc04g054500.3	1.25185	4.7489e-10	9.08712e-08	27.3402	68.0939	Heavy metal-associated isoprenylated plant protein (AHRD V3.3 *** A0A2R6R672_ACTCH)
Solyc01g010430.4	1.25161	1.244e-05	0.000389363	1.68503	4.21064	Actin cross-linking protein, putative (DUF569) (AHRD V3.3 *** Q8GXC9_ARATH)
Solyc03g117680.4	1.24944	5.12065e-05	0.00122655	1.14834	2.87665	ATP-dependent DNA helicase (AHRD V3.3 *** Q9ZUI1_ARATH)
Solyc12g014100.2	1.2476	1.74416e-08	1.90714e-06	2.73043	6.79827	homogentisate 1,2-dioxygenase
Solyc03g097580.4	1.2473	0.00187997	0.0190351	5.04948	12.4061	Bidirectional sugar transporter SWEET (AHRD V3.3 *** A0A142DVH1_SOLTU)
Solyc07g061805.1	1.24611	0.000939542	0.0113656	2.35516	5.86076	Unknown protein
Solyc04g083160.2	1.24429	0.00367827	0.0306299	0.590385	1.45137	Solyc04g083160
Solyc03g059260.4	1.24107	3.43611e-17	5.68645e-14	18.4532	45.7376	Carboxyl-terminal-processing protease (AHRD V3.3 *** B6T6L2_MAIZE)
Solyc02g086980.3	1.24033	9.5611e-06	0.000317553	7.57524	18.7234	Unknown protein
Solyc06g050500.2	1.23828	0.0004997	0.0071857	2.1586	5.35791	abscisic acid receptor PYL4-like (AHRD V3.3 *** A0A2I4EQL0_9ROSI)
Solyc03g083770.1	1.23665	1.47182e-12	6.19599e-10	129.061	317.906	Plant invertase/pectin methylesterase inhibitor superfamily protein, putative (AHRD V3.3 *** A0A061G4U8_THECC)
Solyc12g005620.1	1.2358	0.00441514	0.0347414	0.615593	1.52886	receptor-like protein kinase (AHRD V3.3 *** A0A1U7YIF9_NICSY)
Solyc10g050430.1	1.23359	0.000759219	0.00976126	2.54229	6.35162	transmembrane protein 45B-like (AHRD V3.3 *** A0A2I4GRL3_9ROSI)
Solyc12g044240.3	1.23282	0.00292411	0.026205	1.37965	3.44083	Dynein light chain (AHRD V3.3 *** A0A2G3D067_CAPCH)
Solyc02g088210.3	1.23207	0.00218504	0.0212357	1.1077	2.73635	SPX domain-containing protein 4 (AHRD V3.3 *** A0A2G2V9B6_CAPBA)
Solyc09g082820.3	1.23026	0.001085	0.012679	4.32741	10.647	Unknown protein
Solyc06g035960.3	1.22908	0.000112852	0.00229785	1.32475	3.28298	Oxalate--CoA ligase (AHRD V3.3 *** A0A1U8FIW0_CAPAN)
Solyc01g099800.4	1.22514	0.000178307	0.00327071	4.98144	12.155	Unknown protein
Solyc01g109790.3	1.22016	0.000162439	0.00303922	26.7722	64.7851	ADP-glucose pyrophosphorylase large subunit 1
Solyc02g063520.3	1.21988	1.4527e-06	7.10697e-05	3.19419	7.8183	Homeobox-leucine zipper protein HAT22 (AHRD V3.3 *** A0A2G2XBJ3_CAPBA)
Solyc06g051930.3	1.21098	5.7563e-08	5.32584e-06	8.91604	21.7411	Pyruvate kinase (AHRD V3.3 *** A0A1S5VK12_DIOKA)
Solyc01g098210.3	1.21047	2.47673e-05	0.000690812	4.3739	10.6969	transmembrane protein adipocyte-associated 1-like (AHRD V3.3 *** A0A2I4GNC8_9ROSI)
Solyc01g008420.3	1.20859	0.000703272	0.00922306	1.19252	2.87463	Protein DETOXIFICATION (AHRD V3.3 *** S6BP63_TOBAC)
Solyc04g078110.1	1.2085	0.000976656	0.0116969	1.21344	2.92696	serine protease SBT1
Solyc02g079560.1	1.20621	0.00592471	0.0428733	3.74242	8.94554	G-type lectin S-receptor-like serine/threonine-protein kinase (AHRD V3.3 *-* A0A2G3A8Y5_CAPAN)
Solyc10g075070.3	1.19531	7.00724e-06	0.000250408	236.388	561.841	Non-specific lipid-transfer protein (AHRD V3.3 *** K4D1U9_SOLLC)
Solyc08g076880.3	1.1941	5.09473e-11	1.45407e-08	87.7229	211.187	Succinate dehydrogenase [ubiquinone] iron-sulfur subunit, mitochondrial (AHRD V3.3 *-* A0A2G2XLC0_CAPBA)
Solyc07g045160.3	1.19336	3.24437e-08	3.2519e-06	6.29155	15.1149	ATP-dependent 6-phosphofructokinase (AHRD V3.3 *** A0A2G2WC06_CAPBA)
Solyc07g008020.3	1.19185	7.01682e-06	0.000250408	36.8126	87.913	auxin-regulated 35
Solyc10g080240.1	1.18945	0.000728696	0.0094534	19.009	45.2214	Remorin (AHRD V3.3 *-* E5GBY5_CUCME)
Solyc02g090990.1	1.18091	0.00633515	0.0450116	5.92058	13.9302	MAP kinase kinase kinase 23
Solyc11g012780.3	1.18058	1.73922e-06	8.11269e-05	21.513	51.2167	Calcium-dependent lipid-binding (CaLB domain) family protein (AHRD V3.3 *** A0A2U1LMA8_ARTAN)
Solyc07g044990.3	1.17484	7.93309e-06	0.000275434	2.66573	6.32606	TRAM, LAG1 and CLN8 (TLC) lipid-sensing domain containing protein (AHRD V3.3 *** A0A2U1Q6S5_ARTAN)
Solyc03g119600.1	1.17136	2.09713e-09	3.1251e-07	76.0781	179.615	NIMIN2b protein (AHRD V3.3 *** Q0MR95_TOBAC)
Solyc09g014450.4	1.17041	0.000456581	0.00671473	3.05771	7.19693	Clathrin light chain (AHRD V3.3 *** A0A2G3BKE5_CAPCH)
Solyc07g066020.2	1.166	7.9362e-13	3.93052e-10	7.38582	17.4036	Amino acid permease (AHRD V3.3 *** S8CYC9_9LAMI)
Solyc12g005120.2	1.16377	9.9829e-10	1.66438e-07	4.25724	9.96636	inositol-1%2C4%2C5-trisphosphate 5-phosphatase (AHRD V3.3 *-* AT5G54870.2)
Solyc02g092770.3	1.16212	2.30585e-05	0.000651481	2.78175	6.51948	Sigma-B regulation protein RsbQ (AHRD V3.3 *** A0A2V2Z439_9BACL)
Solyc01g105410.4	1.16142	2.31707e-07	1.6463e-05	5.22129	12.2737	Protein EXORDIUM-like 2 (AHRD V3.3 *** B1Q489_CAPCH)
Solyc01g109800.2	1.16038	0.00310714	0.0272051	1.31897	3.12197	DUF4408 domain-containing protein (AHRD V3.3 *-* A0A1Q3AR87_CEPFO)
Solyc05g018760.3	1.16037	7.02927e-05	0.00157821	10.5759	24.8614	RING/U-box superfamily protein (AHRD V3.3 *-* Q3EAE6_ARATH)
Solyc11g006900.1	1.15756	0.00266707	0.0246086	1.91593	4.5024	hypothetical protein (AHRD V3.3 *** AT3G52710.1)
Solyc10g006800.4	1.15642	1.49047e-11	4.77242e-09	10.8155	25.1929	Cyclic nucleotide-gated ion channel 4 (AHRD V3.3 *** A0A2G2V344_CAPBA)
Solyc08g062970.1	1.15493	2.98871e-06	0.000124823	25.1111	58.3945	Glutaredoxin (AHRD V3.3 *** A0A118JSL8_CYNCS)
Solyc01g006585.1	1.15482	0.00460245	0.0358612	0.86916	2.0296	2-oxoglutarate (2OG) and Fe(II)-dependent oxygenase superfamily protein (AHRD V3.3 *** A0A2U1LXD5_ARTAN)
Solyc01g067020.4	1.15148	0.000184677	0.00335467	2.11323	4.90714	Atypical receptor-like kinase 1 (AHRD V3.3 *** C5H8K0_SOLLC)
Solyc01g098540.3	1.1466	0.00135795	0.0149782	1.06509	2.46125	sec-independent translocase TatB-like protein isoform X1 (AHRD V3.3 *-* XP_006588656.1)
Solyc02g077770.3	1.14124	0.00277898	0.0252538	4.31867	9.91203	F-box domain-containing protein (AHRD V3.3 *** A0A2U1MSG2_ARTAN)
Solyc02g083380.3	1.14099	0.00116686	0.0134056	3.73382	8.67878	Big1 (AHRD V3.3 *-* AT2G17710.1)
Solyc10g019175.1	1.13965	0.00152118	0.0163362	1.48051	3.42854	Unknown protein
Solyc12g057060.2	1.138	0.00154723	0.0165257	5.59581	13.0717	Glycosyltransferase (AHRD V3.3 *** A0A2G3CNS7_CAPCH)
Solyc11g008250.2	1.13191	4.96676e-11	1.44199e-08	37.7028	86.7119	P-loop containing nucleoside triphosphate hydrolases superfamily protein (AHRD V3.3 *** A0A2U1LNZ5_ARTAN)
Solyc02g071080.3	1.13157	0.00553016	0.0408431	3.86803	8.99227	Purine permease (AHRD V3.3 *** A0A2U1LZ22_ARTAN),Pfam:PF16913
Solyc01g107820.2	1.13039	3.9164e-11	1.17765e-08	23.8804	54.7256	TOMATO WOUND-INDUCED 1
Solyc01g094910.3	1.12468	1.91642e-05	0.000559283	8.58614	19.7235	ferric-chelate reductase
Solyc09g007150.3	1.11885	1.65465e-05	0.000487964	5.70683	13.0829	Glutathione S-transferase (AHRD V3.3 *** A0A200QHH9_9MAGN)
Solyc07g055660.2	1.11698	1.01421e-07	8.37171e-06	8.92963	20.2741	glycine-rich protein (AHRD V3.3 *-* AT3G06780.1)
Solyc11g045460.3	1.11484	0.00357338	0.0299961	4.06633	9.22119	Alpha/beta-Hydrolases superfamily protein (AHRD V3.3 *** A0A1P8BCJ0_ARATH)
Solyc05g053270.1	1.1125	0.00340079	0.0289858	5.22675	11.8605	DNA (Cytosine-5)-methyltransferase DRM2 (AHRD V3.3 *-* A0A2I0WKL2_9ASPA)
Solyc02g080010.2	1.11119	1.15627e-07	9.37576e-06	2.36879	5.36903	Cysteine-rich receptor-like protein kinase 10 (AHRD V3.3 *** A0A2G2XFS8_CAPBA)
Solyc06g068990.4	1.11107	3.9486e-05	0.00100743	3.07963	6.95457	Mitogen-activated protein kinase (AHRD V3.3 *** A0A2G2WLN1_CAPBA)
Solyc11g008650.1	1.11021	2.59555e-05	0.000718858	24.9385	56.1938	Flowering locus T (AHRD V3.3 *-* A0A1B4WGF0_PETHY)
Solyc01g005930.3	1.10985	1.35223e-08	1.51674e-06	7.42898	16.8968	Lipase/lipooxygenase%2C PLAT/LH2 family protein (AHRD V3.3 *** AT1G55280.2)
Solyc02g062800.2	1.10946	0.000134032	0.00263064	1.50324	3.39423	Ribosome biogenesis protein BMS1-like protein (AHRD V3.3 *-* A0A2G2W7A2_CAPBA)
Solyc01g006930.3	1.10832	9.87107e-09	1.16237e-06	6.6233	14.9825	Nuclear transcription factor Y subunit A-4 (AHRD V3.3 *** A0A2G2XTD6_CAPBA)
Solyc01g010270.3	1.10807	2.81675e-10	5.92891e-08	38.5041	87.1809	Protein SPIRAL1 (AHRD V3.3 *** A0A2G3DFN1_CAPCH)
Solyc08g068860.3	1.10718	3.45365e-07	2.28961e-05	10.2265	23.0994	Eukaryotic aspartyl protease family protein (AHRD V3.3 *** A0A072U5I5_MEDTR)
Solyc05g011970.3	1.10705	0.000842242	0.0105279	1.31983	3.00518	Cytochrome (AHRD V3.3 *** A0A1U8EZV2_CAPAN)
Solyc06g069430.3	1.10653	2.38029e-07	1.6841e-05	30.6526	68.7792	FRUITFULL-like MADS-box 1
Solyc01g090740.3	1.10518	0.00166646	0.0174403	6.2225	14.0538	zinc ion-binding protein (AHRD V3.3 *** AT3G60520.1)
Solyc10g078590.2	1.10447	4.86408e-05	0.00118533	94.5762	212.629	Jacalin-related lectin 3 (AHRD V3.3 *-* A0A2G3BI13_CAPCH)
Solyc06g150138.1	1.10412	0.00246207	0.0231743	3.7983	8.58033	Unknown protein
Solyc06g073500.3	1.1035	3.80489e-05	0.0009752	2.47518	5.54812	Pentatricopeptide repeat (PPR) superfamily protein (AHRD V3.3 *** A0A1I9LM77_ARATH)
Solyc01g081310.3	1.09961	0.000880117	0.010816	3.64048	8.14466	glutathione S-transferase T3
Solyc07g006570.4	1.09917	0.00522176	0.0390914	1.83175	4.10957	S-like ribonuclease (AHRD V3.3 *** Q9FQL6_PRUDU)
Solyc05g005200.3	1.0964	0.000321124	0.00520944	3.93574	8.85388	Pyrrolidone-carboxylate peptidase-like protein (AHRD V3.3 *** A0A2K3PIQ3_TRIPR)
Solyc03g093800.1	1.09434	5.07903e-09	6.89724e-07	53.9762	120.548	glycine-rich cell wall structural protein 2 (AHRD V3.3 *-* XP_004235193.1)
Solyc09g083020.1	1.09032	2.439e-07	1.71842e-05	27.4525	60.7107	inactive protein RESTRICTED TEV MOVEMENT 1-like (AHRD V3.3 *** A0A1S3ZEZ8_TOBAC)
Solyc10g055760.2	1.08974	1.31644e-07	1.0506e-05	9.44609	20.9497	NAC domain-containing protein 2 (AHRD V3.3 *** A0A1U8EDX1_CAPAN)
Solyc06g007240.4	1.0862	0.000420867	0.00631448	3.05873	6.77807	BAG family molecular chaperone regulator 2-like (AHRD V3.3 *** A0A2I4GUW4_9ROSI)
Solyc01g067280.3	1.08344	1.19587e-05	0.00037781	4.52894	10.0297	F-box-like protein (AHRD V3.3 *** AT4G15563.9)
Solyc03g123390.4	1.07948	1.17371e-05	0.000371504	7.12216	15.7228	Alpha/beta-Hydrolases superfamily protein (AHRD V3.3 *** Q9LNR2_ARATH)
Solyc06g005330.3	1.07596	0.000649622	0.0087372	12.9529	28.5658	R2R3MYB transcription factor 59
Solyc10g078440.2	1.07547	0.00611474	0.0439088	11.7491	25.8046	Sigma factor binding protein 1, chloroplastic (AHRD V3.3 *** A0A2G3BI49_CAPCH)
Solyc01g080460.3	1.07348	1.5445e-10	3.6122e-08	75.9919	167.367	Pyruvate, phosphate dikinase (AHRD V3.3 *** A0A0M8KRU1_NICAT)
Solyc06g059870.1	1.07264	1.37415e-05	0.000420974	111.346	245.349	Unknown protein
Solyc03g117690.3	1.07263	6.2914e-09	8.02582e-07	10.202	22.5778	Eukaryotic aspartyl protease family protein (AHRD V3.3 *** A0A2U1P524_ARTAN)
Solyc12g008500.2	1.07166	0.00361694	0.0302562	0.717148	1.57445	receptor-like protein kinase 5 (AHRD V3.3 *** A0A1S4BN50_TOBAC)
Solyc04g077120.4	1.06983	5.24803e-10	9.71116e-08	13.3953	29.368	Inositol-tetrakisphosphate 1-kinase (AHRD V3.3 *** A0A1U8GD06_CAPAN)
Solyc08g060970.4	1.06788	2.62961e-05	0.000724714	3.87036	8.48177	polygalacturonase AF118567
Solyc10g080670.2	1.06736	4.68174e-05	0.00115257	21.5548	47.2197	Transmembrane protein, putative (AHRD V3.3 *** A2Q5V9_MEDTR)
Solyc11g011060.3	1.06319	0.00192376	0.0193861	1.60571	3.5182	hypothetical protein (AHRD V3.3 *-* AT5G16610.2)
Solyc06g009390.3	1.05736	0.00259645	0.0241024	1.40044	3.0428	Protein phosphatase-2C (AHRD V3.3 *** O82469_MESCR)
Solyc01g087020.2	1.05659	0.00108998	0.0127107	5.15109	11.0968	Unknown protein
Solyc03g097870.4	1.05655	2.41162e-06	0.000106029	119.067	260.789	Bidirectional sugar transporter SWEET (AHRD V3.3 *** M1D7G9_SOLTU)
Solyc07g043310.3	1.05508	2.34959e-10	5.13828e-08	12.0039	26.2369	Gamma aminobutyrate transaminase isoform 1
Solyc11g045610.2	1.04991	0.00112443	0.013032	1.1801	2.55647	Cyclin-dependent kinase C-1 (AHRD V3.3 *** A0A1U8GPD8_CAPAN)
Solyc08g016190.4	1.04877	0.000277261	0.00462715	5.08227	11.0685	60S ribosomal protein L18a-like protein (AHRD V3.3 *** A0A2I4F6G6_9ROSI)
Solyc02g087060.4	1.04831	1.66314e-06	7.86674e-05	21.4746	46.2188	WAT1-related protein (AHRD V3.3 *** K4BBL3_SOLLC)
Solyc12g062690.2	1.04823	0.000515425	0.00733282	4.88863	10.601	Unknown protein
Solyc08g075280.4	1.0478	5.38683e-07	3.20526e-05	17.7067	38.569	AT4g19390/T5K18_170 (AHRD V3.3 *-* Q94JM4_ARATH)
Solyc08g042120.1	1.04594	0.00618664	0.0442695	10.189	21.8692	PX domain-containing protein EREL1 isoform X3 (AHRD V3.3 *-* XP_025888149.1)
Solyc06g084820.2	1.04532	0.00170968	0.0177383	3.10301	6.67592	Cytochrome P450 (AHRD V3.3 *** A0A200PMP4_9MAGN)
Solyc08g005130.1	1.04519	0.00273737	0.0250923	2.68579	5.79416	Inositol-tetrakisphosphate 1-kinase (AHRD V3.3 *** A0A1U8EUP7_CAPAN)
Solyc03g033410.4	1.04315	0.000161081	0.0030239	28.4663	61.4942	Ubiquitin-conjugating enzyme (AHRD V3.3 *** A0A200QCU7_9MAGN)
Solyc08g005560.3	1.04217	1.51921e-07	1.16813e-05	12.5233	27.0526	transglutaminase family protein (AHRD V3.3 *** AT4G19160.2)
Solyc06g084770.2	1.03878	0.00225325	0.0217156	1.60322	3.44605	cytochrome P450 CYP72A219 (AHRD V3.3 --* XP_004244272.1)
Solyc06g050900.3	1.03757	4.63632e-06	0.000183697	13.9112	30.0499	Protein NRT1/ PTR FAMILY 5.1 (AHRD V3.3 *** A0A1U8H5B7_CAPAN)
Solyc08g066770.3	1.03596	4.53643e-05	0.00112666	3.95737	8.50735	Ankyrin repeat (AHRD V3.3 *** A0A200QDM7_9MAGN)
Solyc01g109710.3	1.03493	0.000302795	0.00496956	5.48646	11.8502	Adenine nucleotide alpha hydrolases-like superfamily protein (AHRD V3.3 *** Q9SIJ8_ARATH)
Solyc10g076810.1	1.03254	7.6596e-05	0.00167724	5.63228	12.1306	3'-5' exonuclease domain (AHRD V3.3 *** A0A200QBM5_9MAGN)
Solyc11g065820.3	1.03253	8.10572e-05	0.00175666	2.684	5.7999	Protein DETOXIFICATION (AHRD V3.3 *** S6BP63_TOBAC)
Solyc12g088670.2	1.0311	2.83881e-07	1.96719e-05	121.922	263.019	cysteine protease CYP1
Solyc12g089220.3	1.03046	2.02775e-06	9.18142e-05	15.5155	33.1461	Bifunctional nuclease 2 (AHRD V3.3 *** A0A2G2Y9Z2_CAPAN)
Solyc08g061270.1	1.03017	2.15829e-05	0.000619139	85.0726	182.331	DUF1677 family protein (DUF1677) (AHRD V3.3 *** Q9SK23_ARATH)
Solyc03g081230.1	1.02733	0.00166812	0.0174417	4.73372	10.1266	Late embryogenesis abundant (LEA) hydroxyproline-rich glycoprotein family (AHRD V3.3 *** Q9SVC8_ARATH)
Solyc12g056250.2	1.02532	1.7585e-10	4.05635e-08	17.4809	37.2693	Glutathione S-transferase (AHRD V3.3 *** A0A200QUC6_9MAGN)
Solyc06g082810.3	1.02509	0.000112756	0.00229785	3.15696	6.72051	Oligoribonuclease (AHRD V3.3 *** A0A2G2ZEC5_CAPAN)
Solyc07g054730.1	1.0249	4.60313e-06	0.000182812	33.3231	70.8281	Wound-responsive family protein (AHRD V3.3 *** AT4G28240.1)
Solyc12g099900.1	1.02415	5.15051e-06	0.000200299	7.50929	16.0852	SCL3 (scarecrow-like 3)
Solyc02g094030.3	1.02156	1.20019e-09	1.94326e-07	23.4638	49.6353	DSR6 (AHRD V3.3 *** A0A076V4W1_CAPAN)
Solyc12g013920.2	1.01974	2.31007e-08	2.40119e-06	15.164	32.305	Protein yippee-like (AHRD V3.3 *** A0A1U8EEB0_CAPAN)
Solyc07g064680.3	1.01879	9.94047e-11	2.56212e-08	38.9723	82.7936	Autophagy-related protein (AHRD V3.3 *** A0A2G3C2V6_CAPCH)
Solyc10g076760.3	1.01877	6.88512e-08	6.15968e-06	10.961	23.3368	Protein kinase superfamily protein (AHRD V3.3 *** A0A2U1LJI2_ARTAN)
Solyc08g075540.5.1	1.01867	3.16499e-08	3.19134e-06	8.26363	17.6294	alternative oxidase
Solyc07g014670.3	1.01736	0.000148297	0.00283447	2.65542	5.63727	Cytochrome P450 (AHRD V3.3 *-* A0A200QZM5_9MAGN)
Solyc08g078670.2	1.01688	1.60635e-07	1.21298e-05	12.3377	26.1982	Eukaryotic aspartyl protease family protein (AHRD V3.3 *** A0A061G3B8_THECC)
Solyc08g061480.3	1.01679	0.000145019	0.00278764	2.73913	5.86506	Chalcone-flavanone isomerase family protein (AHRD V3.3 *** A0A2U1NFT5_ARTAN)
Solyc03g006620.3	1.01453	0.00025988	0.00440697	4.68582	9.90116	Cotton fiber (DUF761) (AHRD V3.3 *** F4HTI9_ARATH)
Solyc08g007240.4	1.01208	3.06761e-07	2.10838e-05	15.7387	33.4058	Nudix hydrolase 8 (AHRD V3.3 *** A0A1U8EVF7_CAPAN)
Solyc10g009340.1	1.01121	3.17237e-06	0.00013093	118.882	251.619	Calcium-binding protein KIC (AHRD V3.3 *** A0A1U8EBK4_CAPAN)
Solyc01g100370.3	1.01057	0.000102118	0.00212292	1.93956	4.10255	Adenine nucleotide alpha hydrolases-like superfamily protein (AHRD V3.3 *** A0A2U1PDN0_ARTAN)
Solyc08g068870.3	1.0105	4.10682e-08	3.9517e-06	23.1698	48.8398	Eukaryotic aspartyl protease family protein, expressed (AHRD V3.3 *** Q2R8V2_ORYSJ)
Solyc07g052470.3	1.00919	0.00123032	0.0139511	2.68276	5.6843	Syntaxin-132 (AHRD V3.3 *** A0A2U1NHB7_ARTAN)
Solyc04g082020.3	1.00856	9.14378e-11	2.40581e-08	34.7859	73.3082	Zinc finger, DNL-type, Mitochondrial import protein TIM15 (AHRD V3.3 *** A0A2U1M1T5_ARTAN)
Solyc12g042480.3	1.00849	0.00119415	0.0136143	5.25936	11.0018	Cytochrome (AHRD V3.3 *** A0A2G2Y725_CAPAN)
Solyc10g007030.2	1.00601	1.53805e-06	7.37872e-05	20.804	43.7494	Transmembrane protein (AHRD V3.3 *** A0A1P8API0_ARATH)
Solyc10g006270.4	1.00545	2.294e-08	2.40119e-06	28.0798	59.2514	Autophagy-related protein (AHRD V3.3 *** A0A2G3C2V6_CAPCH)
Solyc10g084230.2	1.00418	0.0010443	0.0123595	12.4059	26.3499	hypothetical protein (DUF1685) (AHRD V3.3 *** AT1G05870.9)
Solyc04g079420.3	1.00389	1.05856e-09	1.74756e-07	10.253	21.4661	Disease resistance protein (CC-NBS-LRR class) family (AHRD V3.3 *** A0A1P8BE24_ARATH)
Solyc01g111230.3	1.00357	0.00300548	0.0267209	3.17838	6.60768	Dirigent protein (AHRD V3.3 *** K4B3Y5_SOLLC)
Solyc08g065940.4	1.00322	4.4864e-10	9.03481e-08	35.4428	74.4572	Zinc finger CCCH domain-containing protein 20 (AHRD V3.3 *** A0A1U8E1G0_CAPAN)
Solyc03g117810.4	1.00007	7.09973e-10	1.25845e-07	18.921	39.692	Phosphate ABC transporter ATP-binding protein PstB (AHRD V3.3 *** A0A365XJ19_9ACTN)
Solyc05g013440.3	0.999489	3.09723e-11	9.48259e-09	28.7045	60.0455	Amine oxidase (AHRD V3.3 *** A0A2G2VMP6_CAPBA)
Solyc12g005880.2	0.99894	1.073e-09	1.7542e-07	7.03757	14.7261	Hexosyltransferase (AHRD V3.3 *** A0A2G3BMU2_CAPCH)
Solyc10g011660.3	0.998047	4.69757e-08	4.46907e-06	12.9254	27.1649	Auxin-responsive GH3 family protein (AHRD V3.3 *** A0A2U1NZC8_ARTAN)
Solyc12g055950.2	0.995877	0.000944271	0.0113918	2.07755	4.34374	Pleckstrin homology (PH) domain-containing protein (AHRD V3.3 *** AT4G23895.4)
Solyc05g055910.4	0.992984	4.83593e-07	2.92939e-05	4.40569	9.21734	Vacuolar protein sorting-associated protein (DUF946) (AHRD V3.3 *** Q9FND1_ARATH)
Solyc04g081460.2	0.992561	8.04241e-07	4.38272e-05	14.4412	30.1242	F-box protein (AHRD V3.3 *-* XP_012084459.1)
Solyc12g040790.2	0.992138	1.34232e-08	1.51674e-06	241.904	505.708	Phosphoethanolamine N-methyltransferase (AHRD V3.3 *** A0A2G3A318_CAPAN)
Solyc07g052720.4	0.991833	3.71123e-05	0.000958487	6.16409	12.8684	MADS-box transcription factor (AHRD V3.3 *-* A0A2K3PNN3_TRIPR)
Solyc07g042170.3	0.990179	2.44733e-05	0.000685702	15.8653	33.2155	Jasmonate ZIM-domain protein 3 (AHRD V3.3 *** B3Y563_TOBAC)
Solyc08g080090.3	0.990069	0.004292	0.0340428	5.18752	10.907	green flesh
Solyc04g051470.1	0.989003	0.000732117	0.00949046	14.5436	30.274	At4g09890 (AHRD V3.3 *** Q9T0E8_ARATH)
Solyc04g011670.3	0.985653	4.20584e-06	0.000167825	6.58119	13.6382	Transcription factor TGA7 (AHRD V3.3 *** A0A1U8GLI3_CAPAN)
Solyc09g083330.3	0.985566	0.00431092	0.0341595	4.8792	10.2502	Phosphatidate cytidylyltransferase (AHRD V3.3 *** A0A1U8G5A6_CAPAN),Pfam:PF01148
Solyc10g076290.2	0.984682	3.15113e-05	0.000832997	4.63377	9.58085	F-box/LRR-repeat protein 3 (AHRD V3.3 *** A0A2G2YKP8_CAPAN)
Solyc01g109610.4	0.981646	0.00368527	0.0306457	2.35261	4.89269	Erythronate-4-phosphate dehydrogenase family protein (AHRD V3.3 *** Q8VYC6_ARATH)
Solyc08g082990.3	0.980651	5.78571e-10	1.05897e-07	16.8961	35.0269	Oligopeptide transporter (AHRD V3.3 *** A0A200RD47_9MAGN)
Solyc06g076750.3	0.980337	2.73949e-09	3.90934e-07	12.1503	25.1593	Major facilitator superfamily protein (AHRD V3.3 *** A0A1P8AP16_ARATH)
Solyc03g033490.3	0.979571	0.00572685	0.0419069	2.57785	5.30443	Thaumatin-like protein (AHRD V3.3 *** E5RDD7_CUCME)
Solyc01g098390.3	0.979333	1.465e-05	0.000441308	3.54969	7.34273	Gibberellin receptor (AHRD V3.3 *** E3VJP7_9FABA)
Solyc03g113460.1	0.977007	9.55733e-09	1.14139e-06	32.1848	66.1123	Short-chain dehydrogenase reductase 4 (AHRD V3.3 *** A0A2G2WRF5_CAPBA),Pfam:PF13561
Solyc03g117950.3	0.976904	2.26715e-07	1.62453e-05	18.9669	39.0741	ATP-dependent Clp protease ATP-binding subunit-like protein chloroplastic (AHRD V3.3 *** A0A2P6U503_CHLSO)
Solyc11g069765.1	0.97646	0.00202981	0.0201651	3.00162	6.25608	SNF1-related protein kinase regulatory subunit beta-3 (AHRD V3.3 *** A0A2G2YI64_CAPAN)
Solyc08g082190.3	0.976335	1.49691e-06	7.26411e-05	1135.65	2358.16	Unknown protein
Solyc04g014830.3	0.976329	0.00192605	0.0193869	3.71339	7.62427	Transcription factor GRAS (AHRD V3.3 *** A0A200QXB8_9MAGN)
Solyc07g066080.3	0.975773	2.25742e-05	0.000639945	9.09792	18.6379	Ubiquitin-conjugating enzyme (AHRD V3.3 *** A0A200QCU7_9MAGN)
Solyc02g065180.3	0.975389	0.000624704	0.00850396	2.89806	6.01082	Meiotically up-regulated protein (AHRD V3.3 *** F4K264_ARATH)
Solyc03g113270.3	0.973908	7.42497e-09	9.14048e-07	87.3877	179.249	LEVAHOX1G L.esculentum homeobox
Solyc07g041010.3	0.973526	0.000700189	0.00918978	6.25741	12.9815	60S ribosomal protein L18a-like protein (AHRD V3.3 *** A0A1J3E1C5_NOCCA)
Solyc02g092930.1	0.97231	1.47217e-07	1.14239e-05	13.8118	28.5321	R2R3MYB transcription factor 44
Solyc07g017220.3	0.971961	1.33168e-09	2.13564e-07	28.0467	57.553	DUF581 domain-containing protein (AHRD V3.3 *** A0A1Q3AVJ7_CEPFO)
Solyc01g111110.3	0.969977	0.000497953	0.00716669	29.6558	61.0345	transmembrane protein (AHRD V3.3 *** AT2G21180.1)
Solyc07g007660.1	0.968924	7.07503e-06	0.000251343	10.1309	20.714	Armadillo-like helical (AHRD V3.3 *** A0A2U1PY40_ARTAN)
Solyc01g099750.2	0.967628	1.82023e-06	8.37454e-05	10.8282	22.0944	Heparan-alpha-glucosaminide N-acetyltransferase-like protein (DUF1624) (AHRD V3.3 *** Q94CC1_ARATH)
Solyc03g114100.1	0.965009	0.000154604	0.00293169	9.62094	19.6791	hypothetical protein (AHRD V3.3 *** AT1G52720.1)
Solyc01g096810.3	0.964365	4.71316e-10	9.08712e-08	13.0981	26.7434	EIL3
Solyc01g107670.2	0.962652	1.75972e-09	2.68316e-07	21.7671	44.4653	Leucine-rich repeat receptor protein kinase (AHRD V3.3 *** A0A2R6Q5Y1_ACTCH)
Solyc01g086970.4	0.961789	3.98235e-08	3.85396e-06	62.7081	127.79	Zinc finger A20 and AN1 domain-containing stress-associated protein 8 (AHRD V3.3 *** A0A2G2XRT9_CAPBA)
Solyc01g080100.3	0.96036	0.00550978	0.0407462	4.96206	10.2054	RING zinc finger protein (AHRD V3.3 *** AT3G06145.1)
Solyc01g107460.2	0.959616	0.000169911	0.00314756	200.115	407.551	Neuronal PAS domain protein (AHRD V3.3 *** A0A1P8BBZ0_ARATH)
Solyc02g036350.3	0.957532	8.76349e-06	0.000295137	127.135	260.979	1-aminocyclopropane-1-carboxylate oxidase EF501822
Solyc02g062040.3	0.956917	0.000297591	0.00491802	5.67147	11.4691	RING/U-box superfamily protein (AHRD V3.3 *** A0A2U1ML59_ARTAN)
Solyc08g014120.3	0.956362	1.11839e-05	0.000358035	9.61019	19.4233	ethylene responssive protein 33
Solyc02g014860.3	0.954979	7.99189e-08	7.00913e-06	56.6583	114.511	Chaperone protein DnaJ (AHRD V3.3 *** A0A1J3ID64_NOCCA)
Solyc05g052940.3	0.953601	0.00512948	0.0386348	3.07994	6.2638	CASP-like protein (AHRD V3.3 *** A0A1Q3BR28_CEPFO)
Solyc02g083400.3	0.952405	0.000186896	0.00338402	3.36805	6.81008	RING/U-box superfamily protein (AHRD V3.3 *** A0A2U1ML59_ARTAN)
Solyc06g075310.4	0.952026	0.0020944	0.0205972	4.14083	8.41058	Adenylate kinase isoenzyme 6 homolog (AHRD V3.3 *** A0A2G3CAY7_CAPCH),Pfam:PF13238
Solyc11g012840.2	0.947245	9.1844e-06	0.000306857	8.51857	17.317	BTB/POZ domain-containing protein (AHRD V3.3 *** A0A2G3CLU5_CAPCH)
Solyc01g086850.3	0.947019	0.000135589	0.00265486	3.36239	6.81344	Ras gtpase (AHRD V3.3 *** A0A1J9QT15_9PEZI)
Solyc08g079440.1	0.945898	6.13882e-06	0.000230226	6.26956	12.6422	UDP-glucuronate 4-epimerase 4 (AHRD V3.3 *** A0A2G3DBJ0_CAPCH)
Solyc07g045180.4	0.945185	1.07575e-05	0.000346358	2.22877	4.47972	Zinc finger protein CONSTANS-LIKE 9 (AHRD V3.3 *** A0A2G2WC44_CAPBA)
Solyc03g031440.4	0.944132	0.00631821	0.0449292	3.26677	6.60166	NAD(P)H dehydrogenase (Quinone) (AHRD V3.3 *** A0A2G2XZH4_CAPAN)
Solyc08g076860.3	0.941961	0.000406793	0.00616561	7.16809	14.4182	PLATZ transcription factor family protein (AHRD V3.3 *** F4IEB6_ARATH)
Solyc11g011380.2	0.93943	5.92263e-07	3.4509e-05	107.147	215.653	glutamine synthetase
Solyc05g009500.3	0.939369	9.58007e-06	0.000317557	26.3799	52.6922	Protein NRT1/ PTR FAMILY 3.1 (AHRD V3.3 *** A0A1U8GM13_CAPAN)
Solyc01g094810.3	0.938924	1.30166e-05	0.000403659	7.59187	15.2625	Ubiquitin-conjugating enzyme (AHRD V3.3 *** A0A200QU68_9MAGN)
Solyc03g080020.4	0.938454	0.0016501	0.0173122	3.54046	7.15578	Major facilitator superfamily domain, general substrate transporter (AHRD V3.3 *-* A0A0A2K2T0_PENEN)
Solyc02g077080.3	0.936719	1.96577e-06	8.97061e-05	17.4718	35.2768	Protein trichome birefringence-like 40 (AHRD V3.3 *** A0A2G2VBM9_CAPBA)
Solyc10g076740.3	0.936408	0.000206537	0.00364844	21.6032	42.9177	GDSL esterase/lipase CPRD49 (AHRD V3.3 *-* A0A1U8E6E5_CAPAN)
Solyc09g013140.3	0.933052	0.00392105	0.0320052	11.8296	23.7338	DUF962 domain-containing protein (AHRD V3.3 *** A0A1Q3BKN1_CEPFO)
Solyc06g060110.3	0.932552	0.000461095	0.0067634	16.1337	32.691	amino acid transporter 2
Solyc11g030390.2	0.931322	1.3601e-08	1.51674e-06	20.4314	40.8719	Elongation factor (AHRD V3.3 *** B3H607_ARATH)
Solyc05g015390.3	0.931147	8.58709e-08	7.42188e-06	60.888	121.882	REF/SRPP-like protein (AHRD V3.3 *** A0A2G2VMR3_CAPBA)
Solyc03g122360.3	0.93088	0.000364511	0.00572432	7.48338	15.0192	Cytochrome P450 (AHRD V3.3 *** Q43795_TOBAC)
Solyc09g061860.4	0.93038	3.24337e-07	2.1759e-05	9.58174	19.1223	Sterol 3-beta-glucosyltransferase (AHRD V3.3 *** B6U4Q7_MAIZE)
Solyc12g011150.1	0.930167	0.0033834	0.0288764	20.923	41.503	Unknown protein
Solyc03g033840.4	0.930078	0.00333854	0.0286031	1.6457	3.28428	AAA-ATPase At3g50940-like (AHRD V3.3 *** A0A2I4EX93_9ROSI)
Solyc07g052950.3	0.928239	0.000144216	0.00277687	66.2003	131.425	Unknown protein
Solyc04g074000.3	0.928018	2.55367e-07	1.78428e-05	6.95363	13.8789	Receptor protein kinase, putative (AHRD V3.3 *** A0A061FG24_THECC)
Solyc04g015520.3	0.927152	3.29218e-07	2.19988e-05	14.7952	29.4948	Remorin (AHRD V3.3 *** A0A200Q6K8_9MAGN)
Solyc03g034020.4	0.926949	7.16294e-07	3.95465e-05	2.95472	5.87584	RING-type E3 ubiquitin transferase (AHRD V3.3 *** A0A2G3CL67_CAPCH)
Solyc06g005160.4	0.926923	1.90994e-05	0.00055836	287.853	573.862	cytosolic ascorbate peroxidase 1
Solyc06g071990.4	0.925614	2.76106e-06	0.000117755	6.31432	12.5738	P-loop containing nucleoside triphosphate hydrolases superfamily protein (AHRD V3.3 *-* A0A2U1N2C4_ARTAN)
Solyc09g008350.3	0.925178	9.32184e-07	4.89004e-05	12.7938	25.5986	ACT domain-containing protein (AHRD V3.3 *** A0A1Q3AQY2_CEPFO)
Solyc05g024160.3	0.924518	0.000212521	0.00372774	3.84446	7.60828	Pyruvate dehydrogenase E1 component subunit beta (AHRD V3.3 *** A0A1U8ENS4_CAPAN)
Solyc09g011370.3	0.920797	0.0022568	0.0217156	2.84607	5.68784	F-box/LRR-repeat protein 14 (AHRD V3.3 *** A0A2G3BKI4_CAPCH)
Solyc06g053980.3	0.919644	9.27055e-08	7.76651e-06	35.0784	69.4031	Chlorophyllase 2 (AHRD V3.3 *** A0A2U1KJW6_ARTAN)
Solyc10g051030.2	0.919342	0.000344674	0.00551708	3.96583	7.84896	electron transporter%2C putative (Protein of unknown function%2C DUF547) (AHRD V3.3 *** AT5G66600.9)
Solyc07g064290.3	0.919121	8.27685e-05	0.00178456	6.17138	12.2195	Ras-related small GTP-binding family protein (AHRD V3.3 *** A0A2U1P8S6_ARTAN)
Solyc04g014730.4	0.918471	0.00363043	0.0303389	2.32203	4.60313	Fumarylacetoacetase (AHRD V3.3 *** A0A1U8GL68_CAPAN)
Solyc02g082060.2	0.917385	1.47308e-05	0.000441373	21.8751	43.5844	PPPDE putative thiol peptidase family protein (AHRD V3.3 *** A0A2U1M5H1_ARTAN)
Solyc06g059860.3	0.916845	8.56172e-05	0.0018319	6.0367	11.9757	patatin-like phospholipase domain protein (AHRD V3.3 *** AT1G76980.1)
Solyc06g069490.3	0.916524	9.85554e-06	0.000325407	6.49809	12.8768	Transmembrane protein adipocyte-associated 1 (AHRD V3.3 *** A0A2U1LW35_ARTAN)
Solyc12g096710.2	0.916036	9.05213e-05	0.00191976	1.54359	3.04629	probably inactive leucine-rich repeat receptor-like protein kinase At5g48380 (AHRD V3.3 *** A0A2G2YAQ0_CAPAN)
Solyc06g068600.3	0.915565	1.25856e-05	0.000392783	6.2438	12.279	Phosphate ABC transporter ATP-binding protein PstB (AHRD V3.3 *** A0A365XJ19_9ACTN)
Solyc07g006120.3	0.915202	0.000379698	0.00584056	2.51842	4.97632	Autophagy-related protein 18b (AHRD V3.3 *** A0A2G3BX89_CAPCH)
Solyc09g090070.1	0.915034	0.000608232	0.00829986	16.5001	32.4113	phosphate transporter 1
Solyc01g111260.2	0.914753	7.66615e-08	6.75866e-06	40.8647	81.0634	1-phosphatidylinositol phosphodiesterase (AHRD V3.3 *** A0A1J3JKG9_NOCCA)
Solyc09g083200.4	0.914658	0.00189282	0.019143	1.61191	3.19316	Protein kinase-like domain-containing protein (AHRD V3.3 *** A0A2U1MF72_ARTAN)
Solyc10g080890.2	0.913373	0.00551633	0.0407623	1.43595	2.83403	NAD(P)-binding Rossmann-fold superfamily protein (AHRD V3.3 *** F4I227_ARATH)
Solyc05g009390.3	0.913054	1.02443e-05	0.000336264	4.57974	9.03641	Alpha/beta-Hydrolases superfamily protein (AHRD V3.3 *** A0A2U1Q5G1_ARTAN)
Solyc06g074090.3	0.911646	0.000152734	0.00290282	22.4875	44.2954	7-dehydrocholesterol reductase (AHRD V3.3 *** A0A2G2WMN4_CAPBA)
Solyc03g083350.3	0.911546	0.00393834	0.0321151	1.29849	2.57335	phosphatidylinositol 4-kinase gamma 4-like (AHRD V3.3 *** A0A2I4FK44_9ROSI)
Solyc01g009430.3	0.911119	2.50036e-07	1.75432e-05	24.7892	48.9694	hypothetical protein (AHRD V3.3 *** AT2G27830.1)
Solyc09g020190.3	0.910895	7.63466e-09	9.31595e-07	8.38194	16.5342	Non-specific phospholipase C1 (AHRD V3.3 *** A0A2G2YK91_CAPAN)
Solyc01g014180.3	0.907639	1.6505e-06	7.82894e-05	53.34	105.152	Zinc finger A20 and AN1 domain-containing stress-associated protein 8 (AHRD V3.3 *** A0A2G2UWG6_CAPBA)
Solyc02g092160.3	0.907611	7.88186e-06	0.00027422	9.33913	18.3745	BSD domain-containing protein (AHRD V3.3 *** A0A1Q3AQ21_CEPFO)
Solyc02g082920.4	0.90619	4.59456e-07	2.8475e-05	17.513	34.5587	acidic extracellular 26 kD chitinase
Solyc06g068960.1	0.905634	6.71773e-06	0.000243268	78.5434	154.381	Calcium-binding allergen Ole e 8 (AHRD V3.3 *** A0A2G2WLM3_CAPBA)
Solyc08g076670.3	0.904598	0.00010831	0.00223508	9.51558	18.768	SNARE associated Golgi protein (AHRD V3.3 *** A0A200PXG4_9MAGN)
Solyc02g071750.3	0.904575	0.000687724	0.00910423	2.25272	4.40416	cyclic phosphodiesterase-like (AHRD V3.3 *** A0A1S4BIY5_TOBAC)
Solyc05g007510.4	0.904234	4.76834e-05	0.00116707	8.11229	15.8346	RNA-directed RNA polymerase
Solyc01g009760.3	0.903981	0.00503853	0.0382008	4.48353	8.80649	GRAM domain family protein (AHRD V3.3 *** A0A2U1NIK8_ARTAN)
Solyc06g065445.1	0.903692	0.000164932	0.00307223	17.8799	35.0742	Protein SENSITIVE TO PROTON RHIZOTOXICITY 1 (AHRD V3.3 *-* A0A2G3C818_CAPCH)
Solyc08g007060.4	0.901618	0.000710032	0.00930446	2.83586	5.55308	Protein NRT1/ PTR FAMILY 7.3 (AHRD V3.3 *** A0A2G3BPK6_CAPCH)
Solyc02g150124.1	0.901069	0.000978121	0.0117021	5.10005	9.95463	Enolase (AHRD V3.3 *-* A0A2G3A202_CAPAN)
Solyc04g076110.4	0.897611	3.40384e-06	0.000139798	18.1766	35.4662	RING finger protein (AHRD V3.3 *** Q0WP38_ARATH)
Solyc07g017610.3	0.895623	0.00134347	0.0148728	1.58065	3.07391	Saccharopine dehydrogenase / Homospermidine synthase (AHRD V3.3 *** A0A200PV89_9MAGN)
Solyc01g091030.3	0.894339	1.49444e-07	1.15435e-05	14.1053	27.3803	Small auxin up-regulated RNA1
Solyc03g032150.3	0.893846	4.08797e-06	0.00016429	6.69643	12.9834	Protein kinase domain (AHRD V3.3 *-* A0A200PQX9_9MAGN)
Solyc04g074190.3	0.89242	0.00141017	0.0153794	2.3136	4.52929	Protein phosphatase 2C family protein (AHRD V3.3 *** A0A2U1PV28_ARTAN)
Solyc04g076950.3	0.891643	0.00222506	0.021542	5.71512	11.0413	Protein DETOXIFICATION (AHRD V3.3 *** A0A1Q3ASA7_CEPFO)
Solyc02g071380.2	0.889756	0.000361694	0.0057138	29.0459	56.3801	2-oxoglutarate (2OG) and Fe(II)-dependent oxygenase superfamily protein (AHRD V3.3 *** F4I629_ARATH)
Solyc01g106890.2	0.888854	0.00505184	0.0382521	5.59357	10.8349	hypothetical protein (AHRD V3.3 *** AT3G19660.1)
Solyc06g072110.4	0.888133	6.26022e-08	5.69815e-06	5.4605	10.5808	testis-expressed sequence 2 protein-like (AHRD V3.3 *** A0A2I4FFJ2_9ROSI)
Solyc09g011670.4	0.886111	1.29224e-05	0.000401476	4.41952	8.55936	Adenine nucleotide alpha hydrolases-like superfamily protein (AHRD V3.3 *** A0A2U1NYH2_ARTAN)
Solyc06g034020.3	0.885902	5.46021e-05	0.00128594	9.02432	17.4913	Peptide methionine sulfoxide reductase MsrA (AHRD V3.3 *** A0A200QPG5_9MAGN)
Solyc03g123370.3	0.885098	3.21009e-07	2.1759e-05	14.2651	27.6578	GTP pyrophosphokinase, (P)ppGpp synthetase II Guanosine-3',5'-bis(Diphosphate) 3'-pyrophosphohydrolase (AHRD V3.3 *-* A0A2D1JZR2_9GAMM)
Solyc05g050340.4	0.884832	0.000375629	0.00580827	5.65846	10.9476	WRKY transcription factor 58
Solyc07g062685.2	0.884044	0.00705284	0.0487732	1.34937	2.6204	Plant transcription factor NOZZLE (AHRD V3.3 *-* A0A103XLZ7_CYNCS)
Solyc09g010530.3	0.883771	2.3751e-05	0.000667686	7.0691	13.7043	Cation/H(+) antiporter 20 (AHRD V3.3 *** A0A1U8E5Q9_CAPAN)
Solyc04g082060.4	0.883427	0.00334929	0.0286724	2.48619	4.84666	F-box protein SKIP23-like (AHRD V3.3 *** A0A2I4DIK7_9ROSI)
Solyc01g010150.3	0.882245	0.000158689	0.00298566	2.89436	5.57783	ACT domain-containing protein (AHRD V3.3 *** A0A2U1MM44_ARTAN)
Solyc12g056410.2	0.881204	1.00909e-07	8.37046e-06	58.946	113.42	F-box protein PP2-A15 (AHRD V3.3 *** A0A2G2Y8Y0_CAPAN)
Solyc11g012710.2	0.881128	0.00198584	0.0198102	2.70183	5.23087	SNF1-related protein kinase regulatory subunit beta-2 (AHRD V3.3 *** A0A1U8F370_CAPAN)
Solyc06g076950.3	0.878332	0.00132999	0.0147437	2.7511	5.28545	Inositol 3-kinase (AHRD V3.3 *** A0A2G3CBP8_CAPCH)
Solyc03g111310.3	0.877401	0.00161797	0.0171029	10.1179	19.5644	Snf1-related protein kinase regulatory subunit gamma-1 (AHRD V3.3 *** A0A1J6IJ95_NICAT)
Solyc01g112220.4	0.876468	0.00478362	0.0368419	2.00465	3.86106	Protein kinase superfamily protein (AHRD V3.3 *** A0A2U1KP77_ARTAN)
Solyc08g081030.1	0.874269	6.64418e-09	8.41213e-07	52.8815	101.465	Haloacid dehalogenase-like hydrolase (HAD) superfamily protein (AHRD V3.3 *** A0A2U1PHB2_ARTAN)
Solyc07g064130.2	0.872022	4.92714e-07	2.96315e-05	1010.87	1938.51	Polyubiquitin (AHRD V3.3 *** F1SY21_MESCR)
Solyc01g103990.3	0.870881	2.00864e-07	1.44545e-05	12.1107	23.0895	T-complex protein 11 (AHRD V3.3 *** A0A2U1QKZ8_ARTAN)
Solyc06g048510.4	0.870574	1.28747e-07	1.03237e-05	9.46607	18.1138	WD-40 repeat containing protein (AHRD V3.3 *** A0A0K0XR03_TOBAC)
Solyc05g013060.4	0.870333	9.1669e-05	0.00193678	6.54671	12.5868	plant/protein (AHRD V3.3 *-* AT1G13990.1)
Solyc09g089860.4	0.869036	0.000854358	0.0106252	5.47468	10.4924	WAT1-related protein (AHRD V3.3 *** K4CW12_SOLLC)
Solyc11g011780.3	0.868714	0.00012734	0.00251287	5.78792	11.1442	60S ribosomal export protein NMD3 (AHRD V3.3 *** A0A2G2VDP4_CAPBA)
Solyc10g074790.2	0.867732	7.10935e-07	3.95097e-05	11.6008	22.0777	Auxin efflux carrier family protein (AHRD V3.3 *** A0A2K3N023_TRIPR)
Solyc04g081900.4	0.867428	2.63313e-07	1.8322e-05	9.3728	17.9721	Thioredoxin_8 domain-containing protein (AHRD V3.3 *** A0A1Q3C5I0_CEPFO)
Solyc05g014260.3	0.86627	9.94464e-05	0.00206994	4.66014	8.91553	Two-component response regulator (AHRD V3.3 *** A0A2G3B918_CAPCH)
Solyc04g007780.3	0.866036	2.66486e-05	0.000733227	16.9398	32.3803	Sn-1 protein (AHRD V3.3 *** Q42393_CAPAN)
Solyc05g053400.3	0.865026	0.000641083	0.00866388	10.2368	19.3625	Glycosyltransferase (AHRD V3.3 *** A0A0A1WC49_NICAT)
Solyc01g106000.4	0.864802	6.28571e-07	3.62483e-05	68.2214	129.629	Nicotinamidase 1 (AHRD V3.3 *** A0A1U8DWC4_CAPAN)
Solyc04g080960.4	0.863401	2.5723e-08	2.62515e-06	278.671	532.151	pre-pro-cysteine proteinase
Solyc02g070670.4	0.863198	1.01938e-08	1.19204e-06	32.1956	61.4949	Urease accessory protein UreG-like (AHRD V3.3 *** A0A2K3MUD0_TRIPR)
Solyc04g082480.3	0.860264	0.000496635	0.00715383	6.54543	12.5067	Plant regulator RWP-RK family protein, putative (AHRD V3.3 *** A0A061FD78_THECC)
Solyc06g068620.3	0.860135	5.5662e-06	0.000213506	40.9266	77.4944	elongation factor (AHRD V3.3 *-* AT5G43150.1)
Solyc08g068880.1	0.858339	7.97759e-09	9.66436e-07	41.9629	79.7916	protein ENHANCED DISEASE RESISTANCE 2-like (AHRD V3.3 *** A0A2I4G6J8_9ROSI)
Solyc02g081390.3	0.856827	1.30142e-06	6.54169e-05	24.7833	46.9659	Lysine-specific histone demethylase 1 (AHRD V3.3 *** B6SW44_MAIZE)
Solyc10g008870.3	0.856067	4.55789e-07	2.8426e-05	86.587	164.605	Transcription elongation factor 1 homolog (AHRD V3.3 *** A0A2G3BD30_CAPCH)
Solyc04g007990.1	0.855794	0.000301773	0.00496246	69.85	131.656	hypothetical protein (AHRD V3.3 *** AT1G67920.1)
Solyc08g080150.1	0.855625	6.58321e-06	0.000240988	11.784	22.2582	TCP transcription factor 20
Solyc11g065940.2	0.854891	0.00125031	0.0141302	7.26416	13.7306	ENTH/VHS-like protein (AHRD V3.3 *** A0A2U1LWI0_ARTAN)
Solyc04g078140.3	0.853976	0.00406603	0.0328068	5.00684	9.47423	cytochrome b5 (AHRD V3.3 *** A0A2I4FQJ5_9ROSI)
Solyc12g089110.1	0.853231	3.76521e-05	0.0009665	615.194	1157.6	Unknown protein
Solyc09g092430.3	0.85323	8.90781e-06	0.000298802	23.3959	44.3762	Selenium-binding protein (AHRD V3.3 *** A0A200Q5C9_9MAGN)
Solyc02g084240.3	0.852864	0.000142722	0.00276417	31.675	60.3916	H1 histone-like protein
Solyc06g082570.3	0.852545	8.52389e-07	4.57114e-05	13.3763	25.336	protein NETWORKED 4B (AHRD V3.3 *** XP_004242479.1)
Solyc06g071770.4	0.852186	1.75304e-06	8.15455e-05	7.32223	13.8435	PB1 domain, Zinc finger, ZZ-type, UBA-like, Next to BRCA1, central domain protein (AHRD V3.3 *-* A0A2U1P8J3_ARTAN)
Solyc01g096420.3	0.851095	0.00317579	0.0276511	5.00864	9.4176	NADPH quinone oxidoreductase (AHRD V3.3 *** A0A2K3LWY2_TRIPR)
Solyc04g080700.4	0.850409	8.15162e-07	4.42534e-05	67.8979	128.794	Bifunctional nuclease 2 (AHRD V3.3 *** A0A2G3AX92_CAPCH)
Solyc09g010800.5.1	0.850285	0.00012723	0.00251287	1848.91	3491.25	Metallothionein-like protein type 2 (AHRD V3.3 *** A0A2G2VXD7_CAPBA)
Solyc03g114860.4	0.849409	0.000646556	0.00870292	6.27343	11.8139	alpha-1,4-glucan-protein synthase [UDP-forming] 2-like (AHRD V3.3 *** A0A2G3A1X9_CAPAN)
Solyc05g007200.4	0.848727	2.91623e-05	0.00078696	8.42028	15.918	binding partner of ACD11 1 (AHRD V3.3 *** A0A1U8EM00_CAPAN)
Solyc01g067660.3	0.848613	7.38602e-07	4.06449e-05	24.5972	46.2908	1,4-alpha-glucan-maltohydrolase
Solyc09g061840.4	0.847714	0.00313682	0.0273826	7.56018	14.4163	3-ketoacyl-CoA thiolase peroxisomal-like (AHRD V3.3 *** A0A2K3P5R8_TRIPR)
Solyc07g041900.3	0.847707	5.78729e-07	3.40486e-05	180.827	339.13	cysteine proteinase
Solyc06g063070.3	0.846324	1.34082e-06	6.6997e-05	45.9573	86.2225	Ethylene Response Factor A.3
Solyc04g072640.3	0.845746	6.62418e-06	0.000241156	8.37556	15.787	Membrane-anchored ubiquitin-fold protein (AHRD V3.3 *** A0A1U8GDC5_CAPAN)
Solyc01g005640.4	0.84438	0.000502263	0.0072041	4.10203	7.75977	Histidine-tRNA ligase (AHRD V3.3 *** A0A1I9LTH3_ARATH)
Solyc12g098370.2	0.844337	0.00010937	0.00224407	9.76485	18.4336	Myb family transcription factor APL (AHRD V3.3 *** A0A1U8F7R6_CAPAN)
Solyc12g013530.2	0.842739	0.000771438	0.00984513	14.42	27.3185	Unknown protein
Solyc09g008460.3	0.842158	1.44416e-06	7.08988e-05	11.2525	21.0819	RAB GTPase (AHRD V3.3 *** A0A2U1PC99_ARTAN)
Solyc11g010330.3	0.840598	0.000268191	0.00450257	4.50673	8.47303	RING/U-box superfamily protein (AHRD V3.3 *-* F4JJ02_ARATH)
Solyc11g066740.2	0.840535	0.000161703	0.00302882	7.54503	14.1585	protein RETICULATA, chloroplastic-like (AHRD V3.3 *** A0A2I4ELL8_9ROSI)
Solyc10g079080.2	0.840418	6.23754e-09	8.01786e-07	67.0007	125.7	Zinc finger A20 and AN1 domain-containing stress-associated protein 8 (AHRD V3.3 *** A0A1U8EKJ0_CAPAN)
Solyc07g043420.3	0.837601	0.000209482	0.00368982	564.058	1058.68	2-oxoglutarate-dependent dioxygenase 2
Solyc04g008330.1	0.83718	6.44986e-06	0.000237138	23.427	43.9068	Glycosyltransferase (AHRD V3.3 *** A0A0A1WCD6_NICAT)
Solyc03g019700.1	0.835679	0.00255841	0.0237886	21.6989	40.3245	Transmembrane protein, putative (DUF 3339) (AHRD V3.3 *** Q9SMN3_ARATH)
Solyc01g080220.3	0.83557	4.83621e-07	2.92939e-05	49.2808	92.1329	endo-1,31,4-beta-D-glucanase-like (AHRD V3.3 *** A0A2I4F2Y3_9ROSI)
Solyc02g081970.4	0.835006	0.000137664	0.00268302	5.16859	9.73846	Vacuolar-sorting receptor 1 (AHRD V3.3 *** A0A1U8FV38_CAPAN)
Solyc03g119610.1	0.834796	0.000139018	0.00270314	36.9427	68.7035	hypothetical protein (AHRD V3.3 *** AT1G13360.1)
Solyc07g053140.3	0.832577	8.48707e-07	4.56594e-05	18.7331	35.0032	Zinc finger protein/CONSTANS-like protein (AHRD V3.3 *-* A0A2K3M573_TRIPR)
Solyc03g025390.3	0.829919	4.22154e-05	0.00106417	32.7761	61.2939	Short-chain dehydrogenase TIC 32, chloroplastic (AHRD V3.3 *** A0A2G2X6Q5_CAPBA)
Solyc01g109380.3	0.829873	3.18776e-06	0.000131244	10.4433	19.4821	UPF0496 protein (AHRD V3.3 *** A0A2K3LR63_TRIPR)
Solyc07g053830.3	0.829767	2.73076e-06	0.000117227	27.3532	50.7046	ADP,ATP carrier protein, mitochondrial (AHRD V3.3 *** A0A2G2WE05_CAPBA)
Solyc11g073200.2	0.829392	0.000910483	0.0110938	3.49618	6.48138	11-S seed storage protein (AHRD V3.3 *** A0A200Q154_9MAGN)
Solyc02g067860.4	0.82836	8.40525e-07	4.53641e-05	13.2857	24.6169	Glucose-6-phosphate 1-epimerase (AHRD V3.3 *** A0A1U8FRS7_CAPAN)
Solyc02g031900.3	0.828259	0.00331851	0.0285104	32.3724	60.1706	Protein kinase domain containing protein (AHRD V3.3 *-* A0A0U9HPK6_KLENI)
Solyc12g096070.2	0.827456	0.00398455	0.0323042	2.30556	4.27268	Growth-regulating factor 4 (AHRD V3.3 *** A0A2G3BQA5_CAPCH)
Solyc11g066910.3	0.826937	0.00217384	0.0211714	4.65873	8.66331	Syntaxin (AHRD V3.3 *** A0A2G3C7Q3_CAPCH)
Solyc10g061940.3	0.825603	0.000161588	0.00302882	15.062	27.9434	Casein kinase II subunit beta (AHRD V3.3 *** A0A1U8EDM5_CAPAN)
Solyc07g007330.1	0.825358	7.44275e-07	4.08236e-05	34.2446	63.7829	Serine-rich protein (AHRD V3.3 *** E5GCC5_CUCME)
Solyc06g076570.4	0.825044	3.30623e-05	0.00086182	55.9316	103.492	Class I heat shock protein (AHRD V3.3 *** A0A2K3M3P7_TRIPR)
Solyc09g090710.3	0.824565	0.00130563	0.0145531	4.3864	8.12481	Unknown protein
Solyc03g115650.4	0.824108	4.17854e-06	0.000167132	44.1823	82.2848	eukaryotic translation initiation factor 5A-1
Solyc07g043390.4	0.823481	0.000370846	0.00576921	184.086	342.368	Cellulose synthase (AHRD V3.3 *** A0A200Q4F9_9MAGN)
Solyc09g056360.3	0.821804	4.81376e-05	0.00117647	6.25301	11.5775	Cytochrome b561 and DOMON domain-containing protein (AHRD V3.3 *** A0A1U8E5P6_CAPAN)
Solyc01g007220.4	0.820832	5.27829e-07	3.15181e-05	33.6481	62.1682	Late embryogenesis abundant (LEA) hydroxyproline-rich glycoprotein family (AHRD V3.3 *** Q9SVC8_ARATH)
Solyc02g031850.1	0.819459	0.00305792	0.0270459	26.8079	49.3097	Protein kinase domain containing protein (AHRD V3.3 *-* A0A0U9HPK6_KLENI)
Solyc06g051460.4	0.819301	9.64995e-06	0.000319245	14.2722	26.4251	Double Clp-N motif-containing P-loop nucleoside triphosphate hydrolases superfamily protein (AHRD V3.3 *** A0A2U1M3E7_ARTAN)
Solyc01g109340.4	0.818068	0.000553626	0.00775583	5.16792	9.55653	E3 ubiquitin-protein ligase (AHRD V3.3 *** A0A2G3D341_CAPCH)
Solyc05g050830.3	0.817792	0.00704586	0.048765	9.01641	16.744	Ethylene-responsive transcription factor (AHRD V3.3 *** A0A2G2WT45_CAPBA)
Solyc03g026130.3	0.817089	0.000243389	0.00418039	5.15075	9.51905	Cytochrome P450 (AHRD V3.3 *** A0A2U1KE50_ARTAN)
Solyc02g092810.4	0.813123	0.00451518	0.0353791	4.69537	8.71773	RING/U-box superfamily protein (AHRD V3.3 *-* B3H489_ARATH)
Solyc06g069150.1	0.812429	5.3824e-05	0.00127322	60.1039	109.715	hypothetical protein (AHRD V3.3 *** AT1G13360.1)
Solyc08g065420.3	0.811351	1.43418e-05	0.000433576	8.15381	14.9944	bell-like homeodomain protein 4
Solyc02g032660.3	0.810782	0.001525	0.0163399	15.9602	29.0209	Protein DETOXIFICATION (AHRD V3.3 *** A0A328DGG9_9ASTE)
Solyc09g065890.4	0.809496	0.000117799	0.00236244	11.6196	21.4527	Phospholipase A1-Igamma2, chloroplastic (AHRD V3.3 *-* A0A2G2VP55_CAPBA)
Solyc07g019670.4	0.808315	0.000699892	0.00918978	5.05841	9.27885	Peroxisomal fatty acid beta-oxidation multifunctional protein (AHRD V3.3 *** B6SXV4_MAIZE)
Solyc01g109110.3	0.808052	0.00367643	0.0306299	0.966884	1.77198	Extra-large guanine nucleotide-binding protein 2 (AHRD V3.3 *** A0A1U8DXD5_CAPAN)
Solyc06g009170.3	0.806753	0.000599726	0.00822505	16.4395	29.8684	Epoxide hydrolase 2 (AHRD V3.3 *** B6T857_MAIZE)
Solyc09g098180.4	0.806746	2.06772e-05	0.000597227	7.78669	14.2252	Pirin-like protein (AHRD V3.3 *** A0A2G3CR97_CAPCH)
Solyc01g067010.3	0.805472	0.00142147	0.0154626	3.13324	5.7462	F-box protein (AHRD V3.3 *** A0A2K3P6V3_TRIPR)
Solyc09g083030.1	0.805026	5.29154e-06	0.000204368	36.3016	66.4677	inactive protein RESTRICTED TEV MOVEMENT 1-like (AHRD V3.3 *** A0A1S3ZEZ8_TOBAC)
Solyc05g051500.4	0.802971	5.27086e-06	0.000204037	98.9114	181.586	Histone H3 (AHRD V3.3 *** A0A2K1J132_PHYPA)
Solyc09g064600.3	0.802507	0.00609813	0.0438082	4.8935	8.92702	NBS-LRR disease resistance protein-like (AHRD V3.3 *-* Q5JLD4_ORYSJ)
Solyc08g076870.1	0.801258	0.00564021	0.0415284	4.79484	8.76759	DUF740 domain-containing protein (AHRD V3.3 *** A0A1Q3BKH7_CEPFO)
Solyc05g006850.4	0.800979	0.000799652	0.0101167	108.067	198.222	Thioredoxin (AHRD V3.3 *** A0A1U8EXB1_CAPAN)
Solyc07g064620.2	0.800394	6.63538e-06	0.000241156	130.249	238.762	Protein translation factor SUI1-like protein (AHRD V3.3 *** A0A1U8FM10_CAPAN)
Solyc06g082980.3	0.800245	1.53235e-05	0.000456694	35.6008	64.9504	Emopamil-binding (AHRD V3.3 *** A0A2U1L1I9_ARTAN)
Solyc08g077480.4	0.800232	2.79598e-05	0.000760829	61.6437	112.784	FCS-Like Zinc finger 2 (AHRD V3.3 *-* FLZ2_ARATH)
Solyc08g078000.3	0.800139	0.00466656	0.0361787	8.29339	15.2986	Vesicle-associated protein 2-1 (AHRD V3.3 *** A0A2G2XLS2_CAPBA)
Solyc01g091570.3	0.799951	5.90089e-05	0.0013649	10.2335	18.6669	Thioesterase superfamily (AHRD V3.3 *** A0A200QUL3_9MAGN)
Solyc03g111800.2	0.798315	1.04914e-05	0.000341711	7.71386	14.0546	Leucine-rich repeat receptor-like kinase (AHRD V3.3 *** A0A0M3L7B4_SOLLC)
Solyc08g076650.3	0.797611	8.31785e-06	0.000283531	20.4531	37.0991	Trehalose-6-phosphate synthase (AHRD V3.3 *** E5GC29_CUCME)
Solyc12g008640.3	0.795766	7.13371e-07	3.95146e-05	13.358	24.3385	Gamma-glutamyltranspeptidase (AHRD V3.3 *** A0A200QPW0_9MAGN),Pfam:PF01019
Solyc09g005000.1	0.795137	0.000598625	0.00822505	2.8259	5.13468	Lectin receptor-like kinase (AHRD V3.3 *** G0Y6Q9_GOSHI)
Solyc10g081110.3	0.794835	0.00238147	0.0226435	3.92691	7.16515	RING/U-box superfamily protein (AHRD V3.3 *** Q93YQ5_ARATH)
Solyc01g005300.4	0.794522	6.74293e-06	0.000243657	37.5594	67.8431	Adagio-like protein 1 (AHRD V3.3 *** A0A1U8H9V5_CAPAN)
Solyc09g008050.3	0.793961	0.000494217	0.00713733	5.17304	9.36501	Glycosyltransferase (AHRD V3.3 *** A0A1Q3DDP0_CEPFO)
Solyc06g065900.4	0.792952	0.000475742	0.00691798	17.805	32.6377	Serine-rich protein (AHRD V3.3 *** Q8L8M8_ARATH)
Solyc10g081560.3	0.791888	0.00127928	0.0143708	12.3848	22.4331	NAD(P)-binding Rossmann-fold superfamily protein (AHRD V3.3 *** F4IKL5_ARATH),Pfam:PF13561
Solyc07g054830.4	0.791672	0.000353714	0.00562435	3.53643	6.43776	diacylglycerol kinase
Solyc07g022910.3	0.789668	0.000147357	0.00281971	2.57184	4.63561	Protein WEAK CHLOROPLAST MOVEMENT UNDER BLUE LIGHT 1 (AHRD V3.3 *** A0A2G2VC40_CAPBA)
Solyc04g025040.1	0.78799	1.07243e-05	0.000346358	316.098	574.714	RNA-binding protein FUS (AHRD V3.3 *** XP_004237241.1)
Solyc06g005750.3	0.787596	0.0030581	0.0270459	95.7719	172.889	Methylsterol monooxygenase 2-1 (AHRD V3.3 *** A0A1U8H5Y5_CAPAN)
Solyc01g007770.2	0.78743	0.0004258	0.00637338	7.37531	13.3181	hypothetical protein (AHRD V3.3 *** AT5G06280.3)
Solyc07g065930.3	0.787145	0.00155733	0.0165869	7.1382	13.0346	BTB/POZ domain-containing protein (AHRD V3.3 *** A0A1U8HLU2_CAPAN)
Solyc05g016230.3	0.787064	0.000316732	0.00516354	4.96832	8.95855	Protein BREAST CANCER SUSCEPTIBILITY 1-like protein (AHRD V3.3 *** A0A1J3EMZ5_NOCCA)
Solyc03g121060.4	0.786726	0.00184322	0.0187089	5.89821	10.7083	auxin-regulated IAA26
Solyc02g071210.3	0.78531	3.23167e-07	2.1759e-05	28.0734	50.5194	Cold-regulated inner membrane protein 2, chloroplastic (AHRD V3.3 *** A0A2G3D4Q0_CAPCH)
Solyc08g007400.4	0.784764	9.43889e-05	0.00198677	13.8997	25.0665	autophagy-related protein 8f isoform X2 (AHRD V3.3 *-* XP_010324593.1)
Solyc06g076490.3	0.784441	0.000146918	0.00281451	9.76179	17.7149	serine/threonine-protein kinase pakD (AHRD V3.3 --* XP_021278037.1)
Solyc07g007220.3	0.783637	4.33375e-05	0.00108757	25.747	46.2231	Protein phosphatase 2C (AHRD V3.3 *** Q8S8Z1_MESCR)
Solyc10g084920.2	0.783252	0.00373645	0.0309403	5.55637	10.1068	PRA1 family protein (AHRD V3.3 *** A0A1U8E9Z1_CAPAN)
Solyc10g084150.2	0.782929	0.000411486	0.00621436	42.9689	78.1675	Cytokinin riboside 5'-monophosphate phosphoribohydrolase (AHRD V3.3 *** A0A2G2VTW3_CAPBA)
Solyc09g015770.3	0.781482	0.00207099	0.0204416	12.4995	22.4433	WRKY transcription factor 81
Solyc01g098590.3	0.781157	4.93238e-05	0.00119678	19.9053	35.713	Phosphoglycerate mutase-like protein AT74 (AHRD V3.3 *** A0A2G2YZL9_CAPAN)
Solyc03g096840.4	0.779405	2.6056e-05	0.000720455	75.1625	135.625	hypothetical protein (AHRD V3.3 *** AT5G17165.1)
Solyc02g067840.3	0.779256	1.0391e-05	0.000339097	7.33294	13.1629	altered inheritance of mitochondria protein 32-like (AHRD V3.3 *** A0A2I4HUQ2_9ROSI)
Solyc08g078090.1	0.779163	0.000196837	0.00352235	19.6874	35.5156	Phospholipase A1-Ibeta2, chloroplastic (AHRD V3.3 *** A0A2G3AF51_CAPAN)
Solyc12g017960.1	0.778406	0.00233539	0.0222808	33.9767	61.0724	hypothetical protein (AHRD V3.3 *** AT2G44010.1)
Solyc02g065220.4	0.777955	8.2047e-06	0.000281383	35.1073	63.156	Cytochrome P450 (AHRD V3.3 *** A0A1U9X5Y9_THAGA)
Solyc09g007530.3	0.776833	0.000117741	0.00236244	6.60024	11.8451	RING/U-box superfamily protein (AHRD V3.3 *** A0A1P8AZH1_ARATH)
Solyc07g042500.4	0.775751	7.09046e-06	0.000251361	2.59571	4.63788	alpha/beta-Hydrolases superfamily protein (AHRD V3.3 *** AT2G03140.9)
Solyc01g010220.3	0.775553	0.00222726	0.0215421	7.92704	14.2732	Copia-like polyprotein/retrotransposon (AHRD V3.3 --* Q9FI33_ARATH)
Solyc02g083250.3	0.775389	0.00702689	0.0486737	62.6918	112.966	Cellular retinaldehyde-binding/triple function, C-terminal (AHRD V3.3 *** B6SN40_MAIZE)
Solyc11g013550.2	0.774747	0.000327453	0.00528159	10.5336	18.9053	transmembrane protein 50A (AHRD V3.3 *** A0A2I4GBG7_9ROSI)
Solyc10g086780.2	0.772973	0.000237731	0.00411001	4.74251	8.51785	2-oxoglutarate (2OG) and Fe(II)-dependent oxygenase superfamily protein (AHRD V3.3 *** Q84K82_ARATH)
Solyc08g062210.3	0.771786	3.65151e-07	2.39168e-05	17.0501	30.5162	Nuclear transcription factor Y subunit A-1 (AHRD V3.3 *** A0A1U8DRR5_CAPAN)
Solyc04g057890.3	0.771434	1.85641e-06	8.49485e-05	13.0959	23.4182	Glutathione S-transferase family protein (AHRD V3.3 *** A0A2U1N1I4_ARTAN)
Solyc02g065240.3	0.77113	0.00403923	0.0326375	12.4223	22.3757	Methyl esterase 1 (AHRD V3.3 *** A0A2U1LMY0_ARTAN)
Solyc06g068520.3	0.770511	0.00105805	0.012462	9.39364	16.8739	Hydroxyproline-rich systemin (AHRD V3.3 *** HSY1_SOLLC)
Solyc09g009880.3	0.769562	1.07793e-06	5.585e-05	12.7542	22.7364	F-box-like domain-containing protein (AHRD V3.3 *** A0A1Q3BFU9_CEPFO)
Solyc02g078210.3	0.769515	0.000141281	0.00274399	7.79928	13.9622	Ubiquitin-conjugating enzyme (AHRD V3.3 *** A0A200QBL2_9MAGN)
Solyc01g090340.3	0.768686	1.7604e-06	8.1662e-05	69.8348	124.221	Ethylene-responsive transcription factor 2 (AHRD V3.3 *** A0A2G3DEZ8_CAPCH)
Solyc09g008200.4	0.768086	2.47788e-05	0.000690812	30.1557	53.5511	heavy metal-associated isoprenylated plant protein 3-like (AHRD V3.3 *-* A0A1S4B4L4_TOBAC)
Solyc09g066210.4	0.76547	0.00086388	0.010689	3.38352	6.02414	F-box/kelch-repeat protein OR23 (AHRD V3.3 *** A0A1U8G316_CAPAN)
Solyc06g050760.1	0.765197	8.14312e-06	0.000279841	58.898	104.443	Wound-induced protein 1 (AHRD V3.3 *** A0A2G2Z8C8_CAPAN)
Solyc10g079420.1	0.76506	1.24e-05	0.000389363	61.1094	108.929	Calcium-dependent protein kinase (AHRD V3.3 *-* CDPK_DAUCA)
Solyc11g045130.2	0.764789	7.07266e-07	3.94359e-05	52.8336	94.1044	Polynucleotidyl transferase, ribonuclease H-like superfamily protein (AHRD V3.3 *** A0A2U1KV50_ARTAN)
Solyc06g054550.3	0.764733	0.000693943	0.00916494	10.9355	19.5283	Alpha/beta-Hydrolases superfamily protein (AHRD V3.3 *** A0A1P8BAJ1_ARATH)
Solyc11g006480.1	0.764565	0.000931775	0.0113123	16.7806	29.9352	Werner Syndrome-like exonuclease (AHRD V3.3 *** A0A2I4H4A1_9ROSI)
Solyc04g007270.3	0.764488	1.79225e-05	0.000525779	5.7645	10.2246	PHD finger protein (AHRD V3.3 *** A0A2G2WSU8_CAPBA)
Solyc07g007150.1	0.764342	0.00035963	0.00569691	22.3343	39.4939	hypothetical protein (AHRD V3.3 -** AT5G35090.1)
Solyc05g054760.4	0.764054	1.51219e-06	7.31716e-05	251.543	446.434	dehydroascorbate reductase 1
Solyc02g068710.3	0.763961	0.000436135	0.00649344	9.63908	17.23	Sulfiredoxin (AHRD V3.3 *** D2KKL9_PEA)
Solyc10g083330.1	0.763949	0.00529694	0.0393972	3.60919	6.43491	hypothetical protein (AHRD V3.3 *** AT2G36220.1)
Solyc07g045350.4	0.763647	0.00399121	0.0323427	3.49689	6.2534	Acetyl-CoA C-acetyltransferase (AHRD V3.3 *** D9U856_BACMN)
Solyc04g076200.3	0.763635	1.61741e-06	7.71546e-05	30.5829	54.6101	Adenine nucleotide alpha hydrolases-like superfamily protein (AHRD V3.3 *** Q84TF6_ARATH)
Solyc02g070550.3	0.762876	5.82086e-07	3.40486e-05	22.7521	40.5181	La-related protein 6A (AHRD V3.3 *** A0A2G2XDP4_CAPBA)
Solyc05g010015.1	0.762102	0.000111452	0.00227484	13.6469	24.2886	Nudix hydrolase 1 (AHRD V3.3 *** A0A2G3B6G9_CAPCH)
Solyc01g110020.4	0.762097	1.26318e-06	6.40685e-05	15.1616	26.9263	PHD finger family protein / bromo-adjacent homology (BAH) domain-containing protein (AHRD V3.3 *** A0A2U1QMN7_ARTAN)
Solyc09g011710.4	0.761299	3.23752e-05	0.000847848	144.393	257.241	Class I heat shock protein (AHRD V3.3 *** A0A2K3JRP0_TRIPR)
Solyc01g005340.3	0.761101	0.000121152	0.00241143	3.7422	6.64657	Ankyrin repeat-containing protein (AHRD V3.3 *** A0A2G2XSI9_CAPBA)
Solyc01g108120.3	0.7609	0.00096464	0.011586	4.82808	8.61016	B3 domain-containing protein (AHRD V3.3 *** A0A1U8HM78_CAPAN)
Solyc11g069960.2	0.7607	0.000361821	0.0057138	9.57036	17.0534	RLK-1
Solyc10g086420.1	0.760402	1.47852e-06	7.1956e-05	31.9487	56.5112	FYD (AHRD V3.3 *** AT3G12570.4)
Solyc09g042700.4	0.760199	7.18266e-06	0.000253562	23.1377	41.0551	proactivator polypeptide-like 1 (AHRD V3.3 *** A0A2I4EIU6_9ROSI)
Solyc05g050280.3	0.759553	5.24343e-06	0.000203443	16.0146	28.5198	Auxin-responsive GH3 family protein (AHRD V3.3 *** A0A2U1NZC8_ARTAN)
Solyc06g076300.3	0.758563	0.000338728	0.0054374	7.75018	13.7727	Haloacid dehalogenase-like hydrolase (HAD) superfamily protein (AHRD V3.3 *** A0A2U1Q3B7_ARTAN)
Solyc10g017580.3	0.758329	0.00464535	0.0360475	10.3218	18.2601	Digalactosyldiacylglycerol synthase 2, chloroplastic (AHRD V3.3 *** A0A1U8EN08_CAPAN)
Solyc07g056340.4	0.756851	1.17013e-05	0.000371071	9.06733	16.1318	Protein MEI2-like 5 (AHRD V3.3 *** A0A1U8HKE2_CAPAN)
Solyc11g069350.2	0.756817	0.00139588	0.0152532	3.05923	5.39784	Zinc finger, RING-CH-type, Zinc finger, RING/FYVE/PHD-type (AHRD V3.3 *** A0A2U1QK69_ARTAN)
Solyc08g016210.3	0.75606	0.00147735	0.0159879	2.7509	4.87352	LOW QUALITY PROTEIN: LRR receptor-like serine/threonine-protein kinase GSO1 (AHRD V3.3 *** A0A1U8F7A0_CAPAN)
Solyc08g068390.3	0.755702	0.000357657	0.00568169	13.3596	23.5707	Glyoxysomal fatty acid beta-oxidation multifunctional protein MFP-a (AHRD V3.3 *** A0A2G2YXE3_CAPAN)
Solyc03g114850.4	0.755497	0.000639516	0.00864965	2.16195	3.8224	Squamosa promoter binding protein 6a
Solyc02g086880.4	0.755242	7.68021e-06	0.000267758	10.9587	19.4336	formate dehydrogenase
Solyc06g061240.4	0.754112	5.72639e-07	3.38339e-05	19.9378	35.162	PLATZ transcription factor family protein (AHRD V3.3 *** F4IEB6_ARATH)
Solyc05g005960.3	0.753871	0.00333044	0.0285691	13.6479	24.1367	Protein NRT1/ PTR FAMILY 1.2 (AHRD V3.3 *** A0A1J3DU78_NOCCA)
Solyc02g083280.4	0.753437	5.47925e-05	0.00128862	111.159	196.975	Rhodanese-like domain (AHRD V3.3 *** A0A200R010_9MAGN)
Solyc07g006680.1	0.751409	0.000789882	0.0100131	28.0632	49.4738	HXXXD-type acyl-transferase family protein (AHRD V3.3 *** F4JBC7_ARATH)
Solyc12g010450.3	0.751264	9.66564e-05	0.00202437	12.6792	22.4824	Protein phosphatase 2C (AHRD V3.3 *** B4FDN2_MAIZE)
Solyc04g076780.4	0.751221	0.000224147	0.00390726	6.21976	10.9901	Oligopeptide transporter (AHRD V3.3 *** A0A200QXQ7_9MAGN)
Solyc03g115700.3	0.750841	0.000226951	0.00393983	8.3864	14.8178	SNF1-related protein kinase
Solyc02g021440.4	0.747012	1.20147e-05	0.000378869	26.4631	46.4951	Non-specific serine/threonine protein kinase (AHRD V3.3 *** A0A2G3A4W0_CAPAN)
Solyc03g005120.3	0.746982	8.75089e-06	0.000295137	40.9239	72.0756	Cystinosin-like protein (AHRD V3.3 *** A0A2G2WWA3_CAPBA)
Solyc02g093860.3	0.745731	0.00131443	0.014611	6.99257	12.2943	Lysine histidine transporter-like 1 (AHRD V3.3 *** A0A1U8FZ64_CAPAN)
Solyc06g053200.3	0.745406	2.70456e-06	0.000116476	13.621	23.9652	6-phosphogluconolactonase (AHRD V3.3 *** B6UAK0_MAIZE)
Solyc12g099190.1	0.745369	0.00119304	0.013612	9.77213	17.1699	Pectinesterase inhibitor (AHRD V3.3 *** A0A2U1NF42_ARTAN)
Solyc08g015650.3	0.745173	8.28998e-05	0.0017851	6.23095	10.9356	la-related protein 6B-like (AHRD V3.3 *** A0A1S3YWP1_TOBAC)
Solyc04g082930.3	0.744663	6.99431e-06	0.000250408	103.081	180.482	Chlorophyll a-b binding protein, chloroplastic (AHRD V3.3 *-* A0A1U8GA31_CAPAN)
Solyc05g054130.4	0.744099	3.0217e-06	0.000125326	31.8257	56.0137	Mo25-like (AHRD V3.3 *** A0A200QFJ7_9MAGN)
Solyc03g034050.3	0.742381	0.00567022	0.0416222	3.65695	6.43524	MIP18 family protein (AHRD V3.3 *** A0A2G3CL79_CAPCH)
Solyc12g041980.3	0.742362	0.000864132	0.010689	7.01872	12.2956	Breast cancer associated RING 1 (AHRD V3.3 *-* A0A178W540_ARATH)
Solyc01g096150.4	0.741967	0.00578404	0.0421451	7.94238	14.0023	LRAT domain-containing protein (AHRD V3.3 *** A0A1Q3AS87_CEPFO)
Solyc04g014960.4	0.740042	0.00289162	0.0260106	6.89459	12.0321	Glycosyltransferase (AHRD V3.3 *-* A0A200QMY3_9MAGN)
Solyc05g005950.3	0.739682	0.000306396	0.00501887	46.8002	81.8661	Protein NRT1/ PTR FAMILY 1.2 (AHRD V3.3 *** A0A1J3DU78_NOCCA)
Solyc10g008640.3	0.738723	5.86649e-06	0.000222993	10.4013	18.2367	Diacylglycerol kinase (AHRD V3.3 *** A0A2G2YJ92_CAPAN)
Solyc10g006510.3	0.73844	0.000371352	0.00576921	7.494	13.1181	bHLH transcription factor152
Solyc11g011760.3	0.73821	0.000125897	0.00249117	11.5959	20.2835	voltage-dependent L-type calcium channel subunit (AHRD V3.3 *** AT5G16550.1)
Solyc04g071980.3	0.737794	0.00206653	0.0204102	5.61964	9.86815	Holocarboxylase synthetase (AHRD V3.3 *** B3TM33_ELAGV)
Solyc02g087630.3	0.737036	5.09263e-05	0.00122332	15.8956	27.839	Thioredoxin (AHRD V3.3 *** A0A2I4EUF7_9ROSI)
Solyc03g019850.3	0.737009	7.43536e-05	0.00164959	6.40164	11.213	MAP kinase kinase 5
Solyc04g012160.4	0.734786	0.00029475	0.00488514	21.3783	37.3495	SNF1-related kinase
Solyc01g080890.2	0.734256	0.0041492	0.0333342	8.97749	15.737	hypothetical protein (AHRD V3.3 -** AT1G32460.1)
Solyc05g051460.3	0.7316	0.000404883	0.00614218	6.6903	11.6319	Homeobox-leucine zipper protein HOX4 (AHRD V3.3 *** A0A2G2Y5D1_CAPAN)
Solyc11g010500.1	0.730423	0.00120076	0.0136804	42.5553	73.3621	Mitochondrial uncoupling protein 6 (AHRD V3.3 *** A0A2G3B0B9_CAPCH)
Solyc03g116710.3	0.729695	6.48507e-05	0.0014777	26.0033	45.3224	Protein LURP-one-related 5 (AHRD V3.3 *** A0A1U8GFL7_CAPAN)
Solyc07g065230.1	0.729151	5.34971e-05	0.00126878	31.5736	54.5358	Calcium-dependent lipid-binding domain-containing protein (AHRD V3.3 *-* A0A2K3LFN3_TRIPR)
Solyc12g056230.2	0.729119	8.53008e-06	0.000289593	76.6044	133.417	glutathione peroxidase like encoding 2
Solyc05g050380.4	0.728397	0.000888043	0.0108832	15.1556	26.1677	Cyclic nucleotide-gated ion channel 1 (AHRD V3.3 *** A0A2G2WSK7_CAPBA)
Solyc01g091890.3	0.727525	2.69021e-05	0.000737791	21.9146	37.9424	Ubiquitin-related modifier 1 homolog (AHRD V3.3 *** A0A2G3DDZ7_CAPCH)
Solyc10g006310.3	0.726667	0.00586391	0.042543	7.23302	12.5245	Protein FATTY ACID EXPORT 6 (AHRD V3.3 *** A0A1U8EPM9_CAPAN)
Solyc01g106790.3	0.726315	2.86394e-05	0.000774092	32.5549	56.6415	Tubulin alpha-6 chain, putative (AHRD V3.3 *** Q8LED1_ARATH)
Solyc11g039960.2	0.72515	0.00169292	0.0176099	4.30399	7.44599	Peptidoglycan-binding LysM domain-containing protein (AHRD V3.3 *** A0A2U1KBL2_ARTAN)
Solyc08g078070.4	0.724972	2.50635e-05	0.000697595	21.3162	36.9543	small GTP-binding protein A
Solyc01g095270.3	0.721636	1.53735e-06	7.37872e-05	20.8637	36.0721	DUF2358 domain-containing protein (AHRD V3.3 *** A0A1Q3BPE1_CEPFO)
Solyc10g007700.3	0.721069	0.0019411	0.0195025	12.5128	21.7762	Rab family GTPase (AHRD V3.3 *** A0A1Y1I8A7_KLENI)
Solyc02g086930.4	0.720637	1.78549e-06	8.25986e-05	33.796	58.2217	Homeobox-leucine zipper protein HAT5 (AHRD V3.3 *** A0A2G2XIE8_CAPBA)
Solyc02g032850.3	0.720415	0.000144294	0.00277687	5.95045	10.3173	Phytoalexin-deficient 4-1 protein (AHRD V3.3 *** Q2TNK3_SOLTU)
Solyc07g065740.3	0.720105	0.000226933	0.00393983	10.1481	17.5046	transmembrane protein (DUF872) (AHRD V3.3 *** AT3G29170.2)
Solyc03g116670.3	0.71971	4.14678e-05	0.00104846	119.768	205.564	Tetratricopeptide repeat (TPR)-like superfamily protein (AHRD V3.3 *-* F4K464_ARATH)
Solyc04g079940.3	0.718222	0.000243058	0.00418039	10.0078	17.1853	NAC domain-containing protein (AHRD V3.3 *** A0A2U1N781_ARTAN)
Solyc07g005720.3	0.717963	0.0011245	0.013032	23.1307	39.8025	Low temperature and salt responsive protein (AHRD V3.3 *** A0A2K3ML14_TRIPR)
Solyc03g111720.3	0.717325	4.28523e-05	0.001077	52.1481	90.0494	Peptide methionine sulfoxide reductase (AHRD V3.3 *** MSRA_SOLLC)
Solyc09g008010.3	0.716735	5.11697e-05	0.00122655	5.60001	9.62566	Protein kinase (AHRD V3.3 *** Q9M7J5_ELYEL)
Solyc10g077130.1	0.714145	6.00532e-06	0.000227244	32.1502	55.3733	calmodulin-binding protein 25-like (AHRD V3.3 *** A0A2I4GIE5_9ROSI)
Solyc09g090820.4	0.713614	0.000210653	0.00370269	14.2431	24.4613	transmembrane protein (AHRD V3.3 *** AT1G04555.1)
Solyc06g068740.4	0.713222	0.0033664	0.0287812	4.49424	7.75862	NAD(P)-binding Rossmann-fold superfamily protein (AHRD V3.3 *** A0A2U1MGW3_ARTAN)
Solyc02g084740.4	0.712632	0.00122715	0.0139245	5.33371	9.16485	Cytochrome P450 (AHRD V3.3 *** A0A200QE89_9MAGN)
Solyc08g005440.3	0.712343	0.000555767	0.00777935	5.60185	9.59644	Disease resistance protein (AHRD V3.3 *** A0A200QXA3_9MAGN)
Solyc02g079220.4	0.712158	0.00286574	0.0258885	12.7001	21.8477	Sugar transporter protein 1
Solyc09g090050.4	0.71059	4.78197e-06	0.00018858	18.8693	32.4116	RNA-binding ASCH domain protein (AHRD V3.3 *** AT2G20410.2)
Solyc02g079230.3	0.709867	8.48371e-05	0.00181984	13.5272	23.2486	vesicle-associated protein 4-1-like (AHRD V3.3 *** A0A2I4H6S4_9ROSI)
Solyc11g065100.3	0.709098	0.00025524	0.00434579	15.8028	27.1596	Mitochondrial fission 1 protein (AHRD V3.3 *** A0A1U8FH57_CAPAN)
Solyc06g084410.4	0.708594	0.000724516	0.00941159	15.1827	25.9518	Histidine phosphotransfer protein (AHRD V3.3 *** A0A0A1WCB7_NICAT)
Solyc08g078780.2	0.707667	0.00271323	0.0249274	2.06493	3.51535	transmembrane protein (AHRD V3.3 *** AT4G17250.1)
Solyc03g096080.4	0.706929	5.38351e-05	0.00127322	13.1383	22.4556	Protein yippee-like (AHRD V3.3 *** A0A1U8GAE4_CAPAN)
Solyc02g081600.4	0.70654	8.12496e-05	0.00175856	18.2062	31.0441	Zinc transporter protein (AHRD V3.3 *-* A5BDR3_VITVI)
Solyc01g094950.3	0.7054	5.93882e-06	0.000225234	73.7617	125.716	Protein BPS1, chloroplastic (AHRD V3.3 *** A0A2G2YY51_CAPAN)
Solyc01g102310.3	0.704921	0.000293689	0.0048757	20.2564	34.7976	60S ribosomal protein L34 (AHRD V3.3 *-* A0A2G2VNY7_CAPBA)
Solyc08g077260.3	0.703807	0.000842782	0.0105279	9.84539	16.7615	Vacuolar protein sorting-associated protein 55-like protein (AHRD V3.3 *** A0A1U8GR21_CAPAN)
Solyc10g083990.2	0.70311	0.000821831	0.0103418	20.4327	35.059	D-tagatose-1%2C6-bisphosphate aldolase subunit (AHRD V3.3 *** AT2G36895.1)
Solyc07g007980.3	0.702872	0.000335892	0.00540219	11.6538	20.009	Protein kinase 2B (AHRD V3.3 *** A0A2K3PCK5_TRIPR)
Solyc12g006470.2	0.700094	4.85821e-05	0.00118533	229.836	391.929	viroid RNA-binding protein
Solyc05g013750.3	0.700082	0.000740733	0.00955801	3.48701	5.89681	Protein-tyrosine-phosphatase MKP1 (AHRD V3.3 *** A0A2G3B907_CAPCH)
Solyc01g009780.3	0.698755	0.000852937	0.0106154	9.58595	16.3543	GSH-induced LITAF domain protein (AHRD V3.3 *** GILP_ARATH)
Solyc01g079480.3	0.69871	0.00162687	0.017154	30.9295	52.3982	BZIP transcription factor (AHRD V3.3 *** C0LQL1_9CARY)
Solyc12g068070.2	0.698609	0.000105354	0.0021848	6.18973	10.5432	Filament-like plant protein 3 (AHRD V3.3 *** A0A314LEB5_NICAT)
Solyc01g010185.1	0.697769	0.00352884	0.0297408	51.1903	87.5425	Retrovirus-related Pol polyprotein from transposon TNT 1-94 (AHRD V3.3 *-* A0A2K3MSD0_TRIPR)
Solyc09g090040.3	0.697618	0.00169281	0.0176099	13.3142	22.7464	Germin-like protein subfamily 1 member 15 (AHRD V3.3 *** A0A2G2W1B7_CAPBA)
Solyc07g043460.3	0.695027	0.00178963	0.0183307	85.6691	144.869	Cytochrome P450 (AHRD V3.3 *** A0A200PQ40_9MAGN)
Solyc02g065000.1	0.694058	0.000906434	0.0110525	54.4751	91.7818	Calcium-binding EF-hand (AHRD V3.3 *** A0A2U1N7Z6_ARTAN)
Solyc12g055990.2	0.693945	1.0881e-05	0.000349243	15.1399	25.6835	Abscisic acid receptor PYL10 (AHRD V3.3 *** A0A2G2VH30_CAPBA)
Solyc05g009520.2	0.693253	0.00159449	0.0169184	24.0805	40.7036	hypothetical protein (AHRD V3.3 *** AT1G13360.3)
Solyc03g078630.3	0.692538	0.0016305	0.0171708	20.159	34.2716	Polyubiquitin (AHRD V3.3 *-* A0A2G3B1S8_CAPCH)
Solyc11g067080.3	0.691554	0.000655406	0.00877994	6.71663	11.3638	Serine/threonine-protein kinase D6PKL2 (AHRD V3.3 *** A0A2G2YHG1_CAPAN)
Solyc10g005790.3	0.691346	6.6731e-05	0.00151236	6.78559	11.4767	Transmembrane protein C9orf5 protein (AHRD V3.3 *** Q93XX1_ARATH)
Solyc10g078560.3	0.690358	0.000166056	0.00308294	9.72221	16.4866	Chaperone protein DnaJ (AHRD V3.3 *** A0A2G2WDY8_CAPBA)
Solyc09g059040.3	0.689827	7.54373e-05	0.00166704	17.5503	29.6472	Oxidoreductase, zinc-binding dehydrogenase family protein (AHRD V3.3 *** A0A2U1PT68_ARTAN)
Solyc02g081580.3	0.688883	3.97811e-05	0.0010129	17.4002	29.5005	LRAT domain-containing protein (AHRD V3.3 *** A0A1Q3B136_CEPFO)
Solyc08g078950.3	0.688818	7.64035e-06	0.000266921	36.3913	61.5298	NIT1
Solyc09g082720.3	0.687931	0.000337423	0.00542162	13.167	22.3434	NAD(P)-linked oxidoreductase, aldo/keto reductase family protein (AHRD V3.3 *** A0A1Y1HY98_KLENI)
Solyc03g119080.4	0.686555	0.00374601	0.0309819	99.9447	167.685	beta-mannosidase enzyme
Solyc06g073560.4	0.686221	0.0022662	0.021754	7.23548	12.1986	Isovaleryl-CoA dehydrogenase (AHRD V3.3 *** B4FQ64_MAIZE)
Solyc10g009320.3	0.686065	0.00326877	0.0281693	7.43348	12.605	NAD-dependent protein deacetylase HST1-like protein (AHRD V3.3 *-* AT2G46640.2)
Solyc09g008270.3	0.685515	6.90663e-05	0.00155275	30.0491	50.9238	translation initiation factor (AHRD V3.3 *** AT2G36885.1)
Solyc03g082720.3	0.685442	0.00311138	0.0272051	12.4049	21.0527	Protein yippee-like (AHRD V3.3 *** A0A1U8G6J2_CAPAN)
Solyc10g078550.4	0.684252	0.00297366	0.0264799	25.1694	42.6926	glutamate dehydrogenase
Solyc02g067390.3	0.6833	0.000545524	0.00767425	9.62099	16.2246	Binding partner of ACD11 1 (AHRD V3.3 *** A0A199VQH5_ANACO)
Solyc05g006740.4	0.680244	4.87658e-05	0.0011866	58.5716	98.2914	Glutathione S-transferase (AHRD V3.3 *** A0A200QY01_9MAGN)
Solyc01g101060.4	0.680014	3.21514e-05	0.000843297	155.606	261.559	S-adenosyl-L-methionine synthetase
Solyc07g026960.3	0.679678	5.44868e-05	0.00128594	20.5608	34.4406	xaa-Pro dipeptidase (AHRD V3.3 *** A0A2I4EI13_9ROSI)
Solyc09g082115.1	0.678119	6.53771e-05	0.00148768	39.1552	65.6005	Lactoylglutathione lyase / glyoxalase I family protein (AHRD V3.3 *** A0A2U1MRE2_ARTAN)
Solyc11g072120.2	0.677864	0.00214512	0.021001	9.68814	16.2556	2-oxoglutarate (2OG) and Fe(II)-dependent oxygenase superfamily protein (AHRD V3.3 *** A0A2U1N5S2_ARTAN)
Solyc07g017800.4	0.677076	1.1388e-05	0.000363658	75.9035	127.222	Unknown protein
Solyc04g018110.1	0.676576	0.000735563	0.00952781	51.5446	86.1067	Calmodulin-like protein (AHRD V3.3 *** T2C5E7_BRAJU)
Solyc09g064630.3	0.676036	4.27942e-05	0.001077	291.512	485.607	Tetratricopeptide repeat (TPR)-like superfamily protein (AHRD V3.3 *-* F4K464_ARATH)
Solyc02g078900.3	0.675756	0.000980636	0.0117196	4.10727	6.89334	Alternative NAD(P)H dehydrogenase mitochondrial-like (AHRD V3.3 *** A0A2K3P845_TRIPR)
Solyc01g109560.3	0.675649	8.07325e-06	0.000278007	18.395	30.7422	Guanine nucleotide-binding protein subunit beta (AHRD V3.3 *** A0A2G3BVT8_CAPCH)
Solyc11g012440.1	0.674822	7.97277e-06	0.000276242	17.7697	29.6199	RING-type E3 ubiquitin transferase (AHRD V3.3 *** A0A2I0XD88_9ASPA)
Solyc12g014410.2	0.674654	0.000113353	0.00230248	11.8692	19.7791	Ribonuclease 3-like protein 2 (AHRD V3.3 *** A0A1U8G157_CAPAN)
Solyc10g085140.2	0.67432	0.00016573	0.00308294	15.3221	25.6273	Alkyl transferase (AHRD V3.3 *** K7X479_SOLLC)
Solyc03g082670.3	0.674076	0.000450318	0.00664584	12.1008	20.2439	F-box-like domain-containing protein (AHRD V3.3 *** A0A1Q3CRF0_CEPFO)
Solyc03g122300.3	0.673967	0.000644004	0.00867862	35.4249	59.5768	DUF1677 family protein (DUF1677) (AHRD V3.3 *** Q9SK23_ARATH)
Solyc06g063320.3	0.673566	0.00137242	0.0150555	20.1669	33.6428	hypothetical protein (AHRD V3.3 *** AT1G16840.4)
Solyc07g042190.3	0.673386	5.49035e-05	0.00128943	54.5562	90.7782	DUF581 domain-containing protein (AHRD V3.3 *** A0A1Q3C7K1_CEPFO)
Solyc09g005860.3	0.671965	0.00109227	0.0127285	4.77075	7.98685	Ankyrin repeat-containing protein (AHRD V3.3 *** A0A2G3BJS8_CAPCH)
Solyc08g078270.3	0.671894	1.25959e-05	0.000392783	12.8066	21.3402	Dual specificity phosphatase (AHRD V3.3 *** A0A200Q2H3_9MAGN)
Solyc09g007710.3	0.671687	0.000630676	0.00855069	5.98807	9.93076	Disease resistance protein (TIR-NBS-LRR class) (AHRD V3.3 *** A0A2K3P6K1_TRIPR)
Solyc06g036640.4	0.670832	0.000788686	0.0100131	9.76186	16.3639	alpha-(1%2C6)-fucosyltransferase (AHRD V3.3 *** AT5G28910.2)
Solyc04g079970.3	0.670785	7.1651e-05	0.00160017	89.8682	150.404	RUB1 conjugating enzyme
Solyc06g071440.4	0.670781	0.000560235	0.00783538	7.43248	12.374	CASP-like protein (AHRD V3.3 *** A0A2G3C9P3_CAPCH)
Solyc02g067420.3	0.670211	5.52607e-05	0.00129601	22.8211	38.1339	Ubiquitin-conjugating enzyme (AHRD V3.3 *** Q5ZFS2_PLAMJ)
Solyc06g054420.3	0.669633	7.40935e-06	0.000259929	17.0164	28.4053	Serinc-domain containing serine and sphingolipid biosynthesis protein (AHRD V3.3 *** A0A2U1KZJ3_ARTAN)
Solyc02g090820.3	0.669624	0.00203917	0.0202104	6.64729	11.1456	Heat stress transcription factor B-1 (AHRD V3.3 *** A0A2G3D8M4_CAPCH)
Solyc06g066760.3	0.669204	0.000771754	0.00984513	5.95578	9.91715	Dual specificity phosphatase (AHRD V3.3 *** A0A200Q2H3_9MAGN)
Solyc07g032740.4	0.668812	0.00165266	0.0173283	6.01212	9.94803	Aspartate aminotransferase (AHRD V3.3 *** A0A0J8BGE0_BETVU)
Solyc01g088090.3	0.668809	9.24325e-05	0.00194841	18.3063	30.6027	Pheophytinase, chloroplastic (AHRD V3.3 *** A0A2G3C5T3_CAPCH)
Solyc03g082540.4	0.667905	8.76076e-05	0.00186732	30.0271	49.7309	plasminogen activator inhibitor (AHRD V3.3 *-* AT1G57680.3)
Solyc08g065880.3	0.667367	7.97026e-05	0.00173399	15.9401	26.5917	3'-5' exonuclease domain-containing protein (AHRD V3.3 *** A0A2U1N5U9_ARTAN)
Solyc11g069800.1	0.667142	1.35407e-05	0.000417605	26.425	43.9432	Allene oxide synthase, chloroplastic (AHRD V3.3 *** A0A2G2YI94_CAPAN)
Solyc04g014210.3	0.664366	0.00044202	0.0065539	2.5739	4.2716	RNA helicase DEAH-box12
Solyc03g093430.3	0.664214	0.000613561	0.00836579	6.56342	10.8968	Small G protein family protein / RhoGAP family protein (AHRD V3.3 *** A0A2U1Q0F6_ARTAN)
Solyc01g066720.3	0.664202	0.000600591	0.00822505	20.1298	33.5398	Hypoxia-responsive family protein (AHRD V3.3 *** S8D7L7_9LAMI)
Solyc03g007870.3	0.663444	0.000762681	0.00976637	24.7068	40.9448	heavy metal-associated isoprenylated plant protein 3-like (AHRD V3.3 *** A0A1U8G733_CAPAN)
Solyc04g072780.4	0.663354	0.000109908	0.00225151	118.967	197.586	FCS-Like Zinc finger 5 (AHRD V3.3 *** FLZ5_ARATH)
Solyc11g010680.4	0.663256	0.00077515	0.00986603	25.0856	41.6851	Protein SKIP34 (AHRD V3.3 *** A0A2G3B0A4_CAPCH)
Solyc06g074080.3	0.663123	0.00593337	0.0428963	4.3982	7.31954	Histone deacetylase (AHRD V3.3 *** A0A2G2WMQ3_CAPBA)
Solyc04g050140.3	0.662306	0.00342532	0.0291106	2.94802	4.86687	Vacuolar sorting-associated protein (DUF946) (AHRD V3.3 *** A0A1I9LTD2_ARATH)
Solyc01g112170.3	0.662167	0.000925376	0.0112508	11.7513	19.4987	Calcium-dependent protein kinase SK5 (AHRD V3.3 *** A0A2I0W0P2_9ASPA)
Solyc12g150113.1	0.662119	0.00480057	0.0369426	22.3424	37.1752	hypothetical protein (AHRD V3.3 *-* AT1G68585.1)
Solyc01g109460.3	0.662115	1.42316e-05	0.000431794	50.1491	83.1405	Polyol monosaccharide transporter 4
Solyc11g065950.3	0.661913	0.00140092	0.0152885	2.59087	4.30135	Protein kinase domain (AHRD V3.3 *** A0A200R6I6_9MAGN)
Solyc12g094620.3	0.661878	0.000606071	0.00827708	491.598	814.336	catalase
Solyc07g019440.3	0.660653	1.55792e-05	0.000462676	15.2749	25.3463	ADP-glucose pyrophosphorylase large subunit 2
Solyc08g065850.1	0.65952	0.000194046	0.00348352	366.801	607.42	Unknown protein
Solyc02g080440.3	0.659078	6.81114e-05	0.00153332	22.7713	37.8157	Fe-S cluster assembly protein SufB (AHRD V3.3 *** A0A1P8DZ57_9SPHI)
Solyc05g024010.3	0.658525	0.00137829	0.0150904	7.49537	12.3198	Zinc finger protein CONSTANS-LIKE 15 (AHRD V3.3 *** A0A2G2VMU9_CAPBA)
Solyc05g015860.4	0.657551	0.00105834	0.012462	4.63077	7.68345	Sphingosine-1-phosphate lyase-like protein (AHRD V3.3 *** A0A2K3NP24_TRIPR)
Solyc01g097520.4	0.656928	0.000670297	0.00892264	27.4357	45.3313	annexin 5
Solyc03g121010.4	0.656696	0.00526249	0.0391929	8.90427	14.7995	Unknown protein
Solyc01g096570.3	0.656596	1.40236e-05	0.000427797	32.6812	54.01	Exonuclease (AHRD V3.3 *** A0A200Q3Q8_9MAGN)
Solyc09g011660.3	0.656201	0.000149194	0.00284516	22.4382	36.9641	Adenine nucleotide alpha hydrolases-like superfamily protein (AHRD V3.3 *** A0A2U1NYH2_ARTAN)
Solyc04g007980.3	0.655469	0.00495728	0.037812	5.65906	9.33783	2-oxoglutarate (2OG) and Fe(II)-dependent oxygenase superfamily protein (AHRD V3.3 *** O80850_ARATH)
Solyc06g065370.3	0.655327	0.000895146	0.0109465	22.033	36.4282	Subtilisin-like protease SBT3.3 (AHRD V3.3 *** A0A1J3F5X3_NOCCA)
Solyc03g121360.1	0.654946	0.000203781	0.00361207	57.7364	95.2265	Charged multivesicular body protein 1-like (AHRD V3.3 *** A0A2K3LIZ7_TRIPR)
Solyc03g120560.3	0.654779	0.000135029	0.00264697	6.5431	10.768	Protein NRT1/ PTR FAMILY 1.1 (AHRD V3.3 *** A0A2G3A3M4_CAPAN)
Solyc04g007970.3	0.654427	5.82355e-05	0.00135073	49.5448	81.9791	Ubiquitin-conjugating enzyme variant (AHRD V3.3 *** V5KX13_SOLLC)
Solyc02g071980.3	0.654325	0.000836222	0.0104693	5.37436	8.88807	RING/FYVE/PHD-type zinc finger family protein (AHRD V3.3 *** Q84WW7_ARATH)
Solyc08g065430.3	0.65432	0.00577589	0.0421191	27.7435	46.1479	Pollen-specific protein SF21 (AHRD V3.3 *** A0A1U8DRT3_CAPAN)
Solyc12g044640.2	0.653487	1.99873e-05	0.000579287	16.0269	26.3868	Mediator of RNA polymerase II transcription subunit 6 (AHRD V3.3 *** A0A2G3D0R6_CAPCH)
Solyc01g100970.3	0.653239	2.21273e-05	0.000630459	81.9492	135.219	Peptidase C15 (AHRD V3.3 *** A0A200R1U9_9MAGN)
Solyc05g024410.4	0.653192	0.000438673	0.00651969	9.15712	15.02	Nitrile-specifier protein 4 (AHRD V3.3 *** A0A2G2ZQF7_CAPAN)
Solyc08g079600.3	0.653155	0.00725332	0.049751	9.86257	16.2921	hypothetical protein (AHRD V3.3 *-* AT2G27830.1)
Solyc05g006620.3	0.652561	0.00106052	0.012462	5.0948	8.32698	Disease resistance protein (TIR-NBS-LRR class) (AHRD V3.3 *** A0A1P8AUD3_ARATH)
Solyc11g011970.2	0.651039	0.00023859	0.00411219	27.4996	45.0762	Protein-tyrosine phosphatase (AHRD V3.3 *** A0A200RBI0_9MAGN)
Solyc11g061770.2	0.650841	1.46967e-05	0.000441373	23.2952	38.3295	Zinc finger A20 and AN1 domain stress-associated protein (AHRD V3.3 *** A0A2K3LHE7_TRIPR)
Solyc11g008270.2	0.650767	0.00109468	0.0127478	26.3461	43.5357	DUF4050 domain-containing protein (AHRD V3.3 *** A0A1Q3AYV9_CEPFO)
Solyc11g012510.3	0.648911	0.000653616	0.00877614	8.92994	14.6524	GRAS1
Solyc02g062140.2	0.647589	0.000534735	0.0075477	9.18728	15.0013	Armadillo repeat only 1 (AHRD V3.3 *** Q9SW41_ARATH)
Solyc01g044350.3	0.647473	0.00308383	0.0271509	1.97788	3.25506	RBR-type E3 ubiquitin transferase (AHRD V3.3 *** A0A2G2XPJ0_CAPBA)
Solyc06g061180.2	0.646262	0.00575548	0.0420247	14.3545	23.5769	Abscisic acid receptor PYL1 (AHRD V3.3 *-* A0A2G3C7N8_CAPCH)
Solyc12g100060.1	0.646111	0.00124567	0.0140872	101.067	165.845	Zinc finger A20 and AN1 domain stress-associated protein (AHRD V3.3 *** A0A2K3LXD0_TRIPR)
Solyc11g010230.2	0.645136	0.000259369	0.00440273	264.807	435.565	Histone H3 (AHRD V3.3 *** A0A2K1J132_PHYPA)
Solyc01g106030.4	0.644844	0.000230523	0.0039936	11.9409	19.5858	GATA transcription factor 28 (AHRD V3.3 *** A0A2G3AWS2_CAPCH)
Solyc01g087240.3	0.644669	0.000106381	0.00220338	13.5988	22.3314	Nuclear transcription factor Y subunit A-9 (AHRD V3.3 *** A0A1U8DTI1_CAPAN)
Solyc08g065350.4	0.644313	0.000956293	0.0115186	4.63154	7.58444	Histone deacetylase (AHRD V3.3 *** A0A2G2Z7K8_CAPAN)
Solyc01g087620.3	0.644211	0.00154685	0.0165257	136.593	223.216	Ubiquitin-like protein 5 (AHRD V3.3 *** A0A1U8DUI9_CAPAN)
Solyc09g010850.4	0.643327	0.000663075	0.00886857	6.7608	11.0365	Protein kinase APK1B, chloroplastic (AHRD V3.3 *** A0A2G2VY45_CAPBA)
Solyc01g103400.4	0.642798	0.00399754	0.0323628	15.906	26.0536	transmembrane protein (AHRD V3.3 --* AT1G09645.1)
Solyc03g007250.1	0.642331	0.000347542	0.00555183	18.6942	30.5556	Cyclic nucleotide gated channel 1 (AHRD V3.3 *-* A0A2U1KHS4_ARTAN)
Solyc11g012680.3	0.642238	4.5477e-05	0.00112666	48.1367	78.6323	Heavy metal transport/detoxification superfamily protein (AHRD V3.3 *-* B3H4A8_ARATH)
Solyc10g085420.3	0.641572	0.000403288	0.00612903	22.3973	36.5428	Protein LURP-one-related 15 (AHRD V3.3 *** A0A2G2VU46_CAPBA)
Solyc07g063680.4	0.641115	3.20908e-05	0.000843022	33.9977	55.5661	Adenine nucleotide alpha hydrolases-like superfamily protein (AHRD V3.3 *-* A0A1P8BH78_ARATH)
Solyc01g068000.4	0.640894	0.000119815	0.00239314	8.34882	13.6178	Protein phosphatase-2C (AHRD V3.3 *** O82469_MESCR)
Solyc07g005730.4	0.640397	2.81037e-05	0.000762059	80.4518	131.401	Low temperature and salt responsive protein (AHRD V3.3 *** A0A2K3ML14_TRIPR)
Solyc01g107980.3	0.63999	0.00484074	0.0371021	9.58755	15.6586	RING-type E3 ubiquitin transferase (AHRD V3.3 *** A0A2G2W990_CAPBA)
Solyc10g008500.4	0.639866	0.00197345	0.0197099	10.5338	17.1918	Peroxisomal membrane 22 kDa (Mpv17/PMP22) family protein (AHRD V3.3 *** A0A2U1PNL3_ARTAN)
Solyc01g111980.3	0.63797	0.000205831	0.00364075	18.8331	30.5451	Lysine histidine transporter-like 8 (AHRD V3.3 *** A0A2G2XYM3_CAPAN)
Solyc03g059310.3	0.637833	0.000929486	0.0112926	23.2848	38.0235	Transducin/WD40 repeat-like superfamily protein (AHRD V3.3 *** A0A2U1N2N2_ARTAN)
Solyc05g005990.3	0.637292	0.0031076	0.0272051	5.88515	9.60901	Protein NRT1/ PTR FAMILY 1.1 (AHRD V3.3 *-* PTR32_ARATH)
Solyc06g082920.3	0.637078	2.16267e-05	0.000619341	16.3699	26.6948	Receptor-like kinase (AHRD V3.3 *** D4QD70_DIACA)
Solyc01g108500.4	0.637039	0.000463302	0.00677806	62.7706	102.756	RNA-binding protein (AHRD V3.3 *** A0A2K3PBB6_TRIPR)
Solyc01g081200.3	0.63696	0.00117768	0.0135056	10.1753	16.6001	hypothetical protein (AHRD V3.3 *** AT5G17610.1)
Solyc05g015880.3	0.636689	0.0042557	0.0338346	4.70304	7.613	protein LAZY 1-like (AHRD V3.3 *** A0A2I4ENM3_9ROSI)
Solyc06g083210.3	0.635392	0.000577079	0.00799132	6.3929	10.3947	Serine/threonine-protein kinase MHK (AHRD V3.3 *** A0A2G3CC93_CAPCH)
Solyc08g065260.4	0.635326	5.59491e-05	0.00130851	21.0293	34.1853	YCF36%2C putative (DUF1230) (AHRD V3.3 *** AT5G11840.1)
Solyc01g098340.3	0.635114	0.00668065	0.0467951	2.77255	4.5469	DnaJ domain (AHRD V3.3 *** A0A200QQ07_9MAGN)
Solyc12g017570.2	0.632223	7.11254e-05	0.00159055	41.6056	67.6976	Guanosine nucleotide diphosphate dissociation inhibitor (AHRD V3.3 *** O22402_TOBAC)
Solyc04g079640.3	0.632219	0.000644235	0.00867862	22.4235	36.5099	Cytochrome P450 (AHRD V3.3 *** A0A2U1M7T5_ARTAN)
Solyc08g075370.3	0.632189	0.00129423	0.0144808	119.936	196.079	Unknown protein
Solyc12g009930.3	0.63206	0.00460995	0.0358662	184.744	297.715	Glycosyltransferase (AHRD V3.3 *** A0A288W8G2_GARJA)
Solyc02g071250.3	0.631244	0.00323997	0.0280071	4.8183	7.83494	CTD small phosphatase-like protein 2 (AHRD V3.3 *** A0A2I4EJV3_9ROSI)
Solyc06g009160.4	0.630742	0.000299374	0.00493746	6.04219	9.79114	Glyoxysomal fatty acid beta-oxidation multifunctional protein MFP-a (AHRD V3.3 *** A0A2G2WGU7_CAPBA)
Solyc05g053230.3	0.630117	3.17728e-05	0.000836865	17.1672	27.834	Protein kinase superfamily protein (AHRD V3.3 *** Q9LUT0_ARATH)
Solyc04g078900.3	0.62965	0.0037047	0.0307308	7.76037	12.6388	ABA 8'-hydroxylase
Solyc11g039740.3	0.629576	0.00249778	0.0234237	8.64936	14.0267	UPF0496 protein (AHRD V3.3 *** A0A1J3IUI5_NOCCA)
Solyc10g081910.2	0.628749	0.0021068	0.0206739	6.60134	10.7131	Receptor-like kinase (AHRD V3.3 *** A0A2R6Q427_ACTCH)
Solyc01g028830.3	0.628456	0.000157226	0.00296476	14.2865	23.1899	Protein kinase domain (AHRD V3.3 *** A0A200R109_9MAGN)
Solyc11g017470.2	0.628454	0.000382984	0.00587347	12.7765	20.6345	NAC domain-containing protein (AHRD V3.3 *** A0A2K3N804_TRIPR)
Solyc01g099260.3	0.627771	4.88337e-05	0.0011866	50.9947	82.4509	Chaperone protein DnaJ (AHRD V3.3 *** A0A1J3IQ23_NOCCA)
Solyc09g090060.3	0.627574	0.00113263	0.0131172	13.0731	21.1012	Serine/threonine-protein phosphatase (AHRD V3.3 *** A0A2G2W1C4_CAPBA)
Solyc07g064150.4	0.627261	6.21769e-05	0.00142643	42.9645	69.4801	Protein translation factor SUI1-like protein (AHRD V3.3 *** A0A1U8FM48_CAPAN)
Solyc01g096130.3	0.626346	0.00122477	0.0139069	16.7599	27.1026	ORMDL (AHRD V3.3 *** A0A200Q7B4_9MAGN)
Solyc03g078160.3	0.626168	0.00180462	0.018417	13.1508	21.2149	transmembrane protein%2C putative (Protein of unknown function%2C DUF538) (AHRD V3.3 *** AT3G07470.1)
Solyc01g007840.3	0.62571	0.00448687	0.0352071	9.28678	15.0805	Polynucleotidyl transferase, ribonuclease H-like superfamily protein (AHRD V3.3 *** A0A2U1M9A7_ARTAN)
Solyc06g076940.3	0.625342	0.000385041	0.00589427	25.7068	41.6328	NudC domain-containing protein 2 (AHRD V3.3 *** A0A1J3GIH8_NOCCA)
Solyc01g005030.4	0.624246	0.000163272	0.00304894	3.60682	5.82791	MAP kinase kinase kinase 1
Solyc08g080570.4	0.623258	0.00622537	0.0444399	5.0205	8.08613	UDP-glucose 4-epimerase-like protein (AHRD V3.3 *** A0A2K3NI12_TRIPR)
Solyc12g006160.2	0.622932	0.000297611	0.00491802	15.9979	25.7698	Sterile alpha motif (SAM) domain-containing protein (AHRD V3.3 *** AT3G07760.5)
Solyc07g055720.4	0.622915	0.000719752	0.00938073	93.8893	150.901	Heat shock protein, putative (AHRD V3.3 *** Q8LD91_ARATH)
Solyc12g006700.3	0.622361	5.04454e-05	0.0012135	29.3822	47.2694	DUF1644 domain-containing protein (AHRD V3.3 *** A0A1Q3BXX3_CEPFO)
Solyc12g042770.3	0.621342	0.000107448	0.00222274	632.551	1018.74	Post-illumination chlorophyll fluorescence increase (AHRD V3.3 *** A0A2U1NCC2_ARTAN)
Solyc01g096270.3	0.620982	3.52952e-05	0.000915772	43.2781	69.827	Cytochrome b5 (AHRD V3.3 *** A0A2G2W6T4_CAPBA)
Solyc10g076840.2	0.62047	0.00671797	0.0469784	7.69261	12.3065	2-oxoglutarate (2OG) and Fe(II)-dependent oxygenase superfamily protein (AHRD V3.3 *** Q9XIA5_ARATH)
Solyc07g063300.3	0.62038	0.00316825	0.0276139	3.58892	5.78158	Regulator of chromosome condensation (RCC1) family protein (AHRD V3.3 *** A0A2U1MM62_ARTAN)
Solyc04g049340.3	0.620172	0.00161372	0.0170795	9.10202	14.6676	Tryptophan/tyrosine permease (AHRD V3.3 *** A0A2U1PXY3_ARTAN)
Solyc09g059970.3	0.619826	0.000293891	0.0048757	73.7365	119.062	Small ubiquitin-related modifier (AHRD V3.3 *** A0A218VRF2_PUNGR)
Solyc01g096370.4	0.619749	0.000605539	0.00827652	17.1175	27.4504	transcription factor MYC2 (AHRD V3.3 *** A0A2I4DDN6_9ROSI)
Solyc07g064160.3	0.618997	0.000834936	0.0104609	3996.39	6415.84	Thiamine thiazole synthase, chloroplastic (AHRD V3.3 *** A0A2G2WFN7_CAPBA),Pfam:PF01946
Solyc01g106400.3	0.617424	0.000724915	0.00941159	17.8981	28.6958	Peptide-methionine (R)-S-oxide reductase (AHRD V3.3 *** A0A2G2W8Z3_CAPBA)
Solyc10g051373.1	0.616212	0.00136344	0.0150157	148.242	237.125	RNA-binding protein (AHRD V3.3 *-* O24106_NICGU)
Solyc12g098660.3	0.614547	8.83004e-05	0.00187739	31.6961	50.6629	Alpha/beta-Hydrolases superfamily protein (AHRD V3.3 *** A0A2U1NVP4_ARTAN)
Solyc10g080900.3	0.614129	0.00571526	0.0418613	7.97809	12.7526	ripening related X72730
Solyc06g084460.4	0.613635	0.000370775	0.00576921	20.3759	32.4965	Shikimate dehydrogenase (AHRD V3.3 *** B6TSW1_MAIZE)
Solyc02g070440.3	0.61352	1.47133e-05	0.000441373	22.2217	35.6198	Katanin p60 ATPase-containing subunit (AHRD V3.3 *** A0A1Y1IFT3_KLENI)
Solyc04g011540.4	0.613275	0.0029633	0.0264155	7.75691	12.4686	Calcium-dependent lipid-binding (CaLB domain) family protein (AHRD V3.3 *** A8MRW6_ARATH)
Solyc02g094350.3	0.613025	0.000545363	0.00767425	15.2499	24.4974	Membrane-anchored ubiquitin-fold protein (AHRD V3.3 *** A0A2G2XJ09_CAPBA)
Solyc04g007880.4	0.612405	0.000276802	0.00462408	9.14115	14.6575	Cysteine-rich receptor-like protein kinase 10 (AHRD V3.3 *** A0A2G3CFD2_CAPCH)
Solyc09g065610.2	0.612232	0.00684464	0.0477452	33.4446	53.5038	Bax inhibitor-1 family protein (AHRD V3.3 *-* A0A2U1MW73_ARTAN)
Solyc01g098560.3	0.611582	0.000592857	0.00816949	13.5513	21.6047	Sugar facilitator protein 8
Solyc09g007240.3	0.61081	0.00566095	0.0415933	15.9353	25.5688	2%2C3-bisphosphoglycerate-independent phosphoglycerate mutase (AHRD V3.3 *** AT3G53470.2)
Solyc01g010860.3	0.61	0.00151608	0.016307	5.49694	8.78139	Sphinganine C(4)-monooxygenase 1 (AHRD V3.3 *** A0A2G3DFM4_CAPCH)
Solyc10g005880.3	0.609833	0.00075996	0.00976126	11.4702	18.2511	Uridine kinase (AHRD V3.3 *** A0A2G2Z615_CAPAN)
Solyc03g114590.3	0.609167	0.00136459	0.0150185	7.5561	12.1023	Protein kinase domain (AHRD V3.3 *** A0A200QQM3_9MAGN)
Solyc10g037960.3	0.608678	0.000442142	0.0065539	16.1735	25.8316	2-oxoglutarate (2OG) and Fe(II)-dependent oxygenase superfamily protein (AHRD V3.3 *** Q9FI36_ARATH)
Solyc01g103980.4	0.608466	0.00232303	0.0222132	8.13131	12.9133	E3 ubiquitin-protein ligase RNF170-like protein (DUF 1232) (AHRD V3.3 *** Q93WJ5_ARATH)
Solyc05g056110.3	0.607838	0.00344141	0.0291939	8.10426	13.004	mRNA-decapping enzyme subunit 2 (AHRD V3.3 *** A0A1U8GRY6_CAPAN)
Solyc02g067030.4	0.607796	3.10018e-05	0.000824462	19.7722	31.5552	SNF1
Solyc02g068910.3	0.607269	0.000317204	0.00516577	18.6811	29.6513	Trypsin family protein (AHRD V3.3 *** A0A2U1MFG3_ARTAN)
Solyc08g074660.1	0.606744	0.00256034	0.0237933	8.00906	12.7392	F-box/kelch-repeat protein SKIP25 (AHRD V3.3 *** A0A2G2XM52_CAPBA)
Solyc07g065640.3	0.60666	7.56674e-05	0.00166775	50.8661	81.211	RPM1-interacting protein 4 (AHRD V3.3 *** A0A2G3CUK4_CAPCH)
Solyc09g075820.3	0.606648	0.00549087	0.0406242	9.67893	15.3545	Sugar transporter protein 2
Solyc01g073770.2	0.606019	0.000858519	0.0106533	11.38	18.2027	PRLI-interacting factor (AHRD V3.3 *-* AT5G19900.5)
Solyc05g046310.3	0.605925	0.00697498	0.0484537	5.23698	8.39033	DBH-like monooxygenase (AHRD V3.3 *** AT5G35320.1)
Solyc10g007650.3	0.60569	0.000526928	0.0074751	59.7479	95.284	Subunit f DNA-directed RNA polymerase (AHRD V3.3 *** A8ITN4_CHLRE)
Solyc03g116570.3	0.605355	0.000113737	0.00230472	39.6465	63.2026	Thiol-disulfide oxidoreductase DCC family protein (AHRD V3.3 *** A0A2U1Z9Z9_PSEAV)
Solyc07g064060.3	0.604504	0.000469617	0.00684665	5.48715	8.74883	WD-40 repeat containing protein (AHRD V3.3 *** A0A0K0XR28_TOBAC)
Solyc02g087430.4	0.604115	0.00322177	0.027892	11.6227	18.471	inositol-1,4,5-triphosphate-5-phosphatase 4
Solyc06g074250.3	0.603335	9.0983e-05	0.0019247	25.1464	40.1095	Vesicle-associated membrane protein (AHRD V3.3 *** A0A2G3CBC8_CAPCH)
Solyc01g006680.4	0.603116	0.0037651	0.0310787	6.55184	10.3866	2-oxoglutarate (2OG) and Fe(II)-dependent oxygenase superfamily protein (AHRD V3.3 *** A0A2U1NBL4_ARTAN)
Solyc02g036450.3	0.602504	9.5043e-05	0.00199555	19.3961	30.834	RAB GTPase (AHRD V3.3 *** A0A0P0YPT5_MARPO)
Solyc07g048040.1	0.601663	0.000515023	0.00733282	14.511	23.0179	Calcium-dependent lipid-binding domain-containing protein (AHRD V3.3 *** A0A2K3LFN3_TRIPR)
Solyc01g102530.3	0.601252	0.00423817	0.033759	6.13286	9.76871	SNARE associated Golgi protein (AHRD V3.3 *** A0A200R1H8_9MAGN)
Solyc04g058150.3	0.600763	0.00190145	0.0192151	307.058	490.986	Metallothionein-like protein (AHRD V3.3 *** A8DUB1_SOLLC)
Solyc12g099500.2	0.599828	0.00341587	0.0290651	21.7263	34.5586	transmembrane protein (AHRD V3.3 -** AT3G06890.1)
Solyc07g042080.4	0.59937	0.00364343	0.0304324	2.96069	4.71028	Inter-alpha-trypsin inhibitor heavy chain-like protein (AHRD V3.3 *** Q8L798_ARATH)
Solyc09g010940.4	0.59925	0.00202641	0.0201528	18.0117	28.7453	Haloacid dehalogenase-like hydrolase (HAD) superfamily protein (AHRD V3.3 *** A0A1P8BF18_ARATH)
Solyc02g023980.3	0.598884	0.00186692	0.0189266	9.43698	14.9925	ATPase (AHRD V3.3 *** A0A200Q5U6_9MAGN)
Solyc09g011240.3	0.598522	0.000191659	0.00345171	27.355	43.3217	NAD(P)-linked oxidoreductase superfamily protein (AHRD V3.3 *** A0A2U1L511_ARTAN)
Solyc10g006600.4	0.59837	0.00605765	0.0435925	8.82078	13.9842	Gluconokinase (AHRD V3.3 *** A0A2G2XZF6_CAPAN)
Solyc02g076810.4	0.598331	0.00488791	0.0373955	8.18597	12.9842	trihelix transcription factor ASIL2-like (AHRD V3.3 *** A0A2I4DK89_9ROSI)
Solyc12g009620.2	0.597656	0.00108987	0.0127107	8.6718	13.7692	Ubiquitin system component Cue protein (AHRD V3.3 *** F4KED5_ARATH)
Solyc01g104660.3	0.597407	0.000696838	0.00917341	8.65333	13.7623	Plant/F1M20-13 protein (AHRD V3.3 *** A0A072UZK1_MEDTR)
Solyc04g016220.4	0.597215	0.0002466	0.00422431	87.0878	137.512	Glycosyltransferase (AHRD V3.3 *-* A0A0A1WC49_NICAT)
Solyc02g065540.3	0.596834	0.00312183	0.0272799	11.5719	18.3284	E3 ubiquitin-protein ligase (AHRD V3.3 *** A0A2G3D341_CAPCH)
Solyc07g062400.3	0.596574	0.000238422	0.00411219	16.7857	26.6812	Multiprotein bridging factor 1 (AHRD V3.3 *** S4T643_CAPAN)
Solyc02g081880.3	0.595968	7.20951e-05	0.00160729	57.6873	91.4826	Molybdenum cofactor sulfurase (AHRD V3.3 *** A0A200QQK0_9MAGN)
Solyc09g089650.1	0.595428	0.00634572	0.0450678	51.2097	81.5454	hypothetical protein (AHRD V3.3 *** AT1G04330.1)
Solyc02g081590.3	0.595338	3.10602e-05	0.000824462	11.5792	18.3271	FACT complex subunit SPT16 (AHRD V3.3 *-* A0A2G3C2X6_CAPCH)
Solyc11g067280.2	0.594041	6.0413e-05	0.00139165	26.3609	41.7495	MYB transcription factor (AHRD V3.3 *** V5Q0T6_9CARY)
Solyc04g005820.4	0.593978	0.00480792	0.0369514	10.4133	16.4697	DnaJ-like protein (AHRD V3.3 *** Q9SP09_TOBAC)
Solyc08g067430.4	0.593428	0.000316761	0.00516354	36.974	58.5512	DNA-directed RNA polymerase subunit beta (AHRD V3.3 *** AT2G25605.1)
Solyc01g105310.3	0.593277	0.0031002	0.0272051	8.55345	13.5477	Metacaspase-1 (AHRD V3.3 *** A0A2G2VS93_CAPBA),Pfam:PF00656
Solyc05g051750.3	0.593106	0.00252792	0.0235963	32.5179	51.6275	TOMPRORNA prosystemin
Solyc02g085140.4	0.59274	0.000186479	0.0033801	11.8213	18.7047	RING-type E3 ubiquitin transferase (AHRD V3.3 *** A0A1U8FN26_CAPAN)
Solyc03g114290.4	0.592623	0.00481966	0.036991	5.05235	7.9703	CASP-like protein (AHRD V3.3 *** A0A2G3CYS8_CAPCH)
Solyc06g053180.4	0.592302	0.000992245	0.0118248	49.1571	77.382	Cytochrome b5 (AHRD V3.3 *** A0A1U8GVN8_CAPAN)
Solyc06g062590.4	0.59229	2.68895e-05	0.000737791	14.1955	22.415	Transmembrane 9 superfamily member (AHRD V3.3 *** A0A1U8H5F7_CAPAN)
Solyc08g077470.4	0.591582	0.00281333	0.0254834	12.1876	19.2072	Reticulon-like protein B22 (AHRD V3.3 *** A0A2G3DCL8_CAPCH)
Solyc02g075630.3	0.59106	0.000503011	0.00720868	12.9444	20.4963	UPF0183 protein (AHRD V3.3 *** A0A2G3D7Z6_CAPCH)
Solyc01g102660.4	0.590997	0.000119388	0.00239046	43.1077	68.0066	Glutathione S-transferase (AHRD V3.3 *** A0A2U1NYU9_ARTAN)
Solyc01g059930.3	0.590948	0.00647477	0.0457143	77.2472	122.719	Adenine nucleotide alpha hydrolases-like superfamily protein (AHRD V3.3 *** Q9M9P5_ARATH)
Solyc04g048900.3	0.590875	0.00500346	0.0380386	28.1543	44.7132	Calreticulin (AHRD V3.3 *** A0A2G3ASL1_CAPCH)
Solyc07g056430.3	0.590662	0.00649286	0.0457827	7.18412	11.3074	Glutathione S-transferase (AHRD V3.3 *** Q9FQE8_SOYBN)
Solyc04g076530.3	0.590024	0.000144046	0.00277687	9.29226	14.6617	GATA transcription factor 28 (AHRD V3.3 *** A0A2G3CP85_CAPCH)
Solyc08g078210.3	0.589642	0.000683585	0.00906309	33.4757	52.757	Nudix hydrolase 8 (AHRD V3.3 *** A0A2G2XL67_CAPBA)
Solyc01g099370.3	0.589573	0.0016646	0.0174317	9.53223	14.9529	Calcium-dependent lipid-binding (CaLB domain) family protein (AHRD V3.3 *-* F4JK83_ARATH)
Solyc01g068060.4	0.589322	0.00077104	0.00984513	45.9538	72.6348	Autophagy-related protein (AHRD V3.3 *** F2YHL2_SOLLC)
Solyc07g043590.3	0.588165	0.000442913	0.00655955	13.4914	21.2557	Polyamine oxidase 3 (AHRD V3.3 *** A0A2G3BYY2_CAPCH)
Solyc11g065070.2	0.587825	0.00174503	0.0179965	8.93844	14.1449	Hydroxymethylglutaryl-CoA lyase, mitochondrial (AHRD V3.3 *** A0A2G3B9F8_CAPCH)
Solyc04g063380.3	0.586648	0.00662823	0.0464666	6.77587	10.6761	F-box protein SKP2A (AHRD V3.3 *** A0A1U8F5B3_CAPAN)
Solyc12g006850.2	0.586643	0.00293008	0.0262305	7.60848	11.9036	LELKT1GEN L.esculentum potassium channel
Solyc07g008670.3	0.58656	0.00481898	0.036991	7.00282	11.0299	protein LONGIFOLIA 1 (AHRD V3.3 *** A0A2I4HKE6_9ROSI)
Solyc07g007670.3	0.586194	0.00067379	0.00895497	34.0749	53.8175	Purple acid phosphatase (AHRD V3.3 *** Q6J5M8_SOLTU)
Solyc03g083250.3	0.586148	0.000149646	0.0028505	37.3623	58.8014	ATP-dependent Clp protease ATP-binding subunit ClpX (AHRD V3.3 *** A0A2G3CX42_CAPCH)
Solyc06g008010.3	0.586096	0.000882541	0.0108317	12.7757	20.0711	Mediator of RNA polymerase II transcription subunit 18 (AHRD V3.3 *** A0A2G3C2Z8_CAPCH)
Solyc02g077440.3	0.585816	0.0020037	0.0199646	14.9438	23.571	Transcription elongation factor 1 homolog (AHRD V3.3 *** A0A1U8FVQ1_CAPAN)
Solyc11g069480.2	0.585549	0.000180524	0.00330579	17.9146	28.1222	CASP-like protein (AHRD V3.3 *** A0A328CZH9_9ASTE)
Solyc04g051500.3	0.585284	0.000183481	0.00334739	34.8839	54.787	UDP-galactose transporter 2 (AHRD V3.3 *** A0A2G2VFQ5_CAPBA)
Solyc02g068900.3	0.584781	0.00141597	0.0154127	24.2392	37.8841	Glutathione S-transferase (AHRD V3.3 *** A0A200QN08_9MAGN)
Solyc12g089060.2	0.584128	0.00153055	0.0163846	12.1636	19.1287	PPPDE putative thiol peptidase family protein (AHRD V3.3 *** Q8RXP3_ARATH)
Solyc07g017500.3	0.584127	0.00065408	0.00877614	12.7413	19.9403	FYVE zinc finger (AHRD V3.3 *** A0A200QD36_9MAGN)
Solyc10g012240.3	0.584097	0.000623435	0.00849354	16.1481	25.3888	Ubiquitin-conjugating enzyme (AHRD V3.3 *** A0A200QU68_9MAGN)
Solyc08g006620.3	0.583895	0.00374471	0.0309819	9.81758	15.4373	DnaJ/Hsp40 cysteine-rich domain superfamily protein (AHRD V3.3 *** AT2G24860.1)
Solyc07g008770.4	0.583176	6.75797e-05	0.00152748	24.5802	38.6309	hypothetical protein (AHRD V3.3 *** AT1G16840.4)
Solyc04g078070.4	0.582341	0.0011512	0.0132775	89.6271	141.047	Unknown protein
Solyc07g021540.3	0.582196	0.00123747	0.0140039	20.6359	32.4878	GRAM domain-containing protein (AHRD V3.3 *** A0A1Q3BG17_CEPFO)
Solyc10g074970.1	0.581444	0.0029202	0.0261838	4.67678	7.31523	Transmembrane receptor (AHRD V3.3 *** A0A200Q182_9MAGN)
Solyc05g006820.4	0.580785	0.00307876	0.027143	12.2533	19.2875	DnaJ protein like (AHRD V3.3 *** A0A2I0WJV4_9ASPA)
Solyc09g009540.4	0.580564	0.00319758	0.0277833	9.71266	15.2891	Alpha/beta-Hydrolases superfamily protein (AHRD V3.3 *** A0A2U1QP59_ARTAN)
Solyc02g068240.4	0.580515	0.00336712	0.0287812	8.37031	13.1538	Diacylglycerol O-acyltransferase 2 (AHRD V3.3 *** A0A2G3D3R8_CAPCH)
Solyc08g067810.3	0.580309	0.00367981	0.0306299	9.43692	14.7689	Ctc-interacting domain 6 (AHRD V3.3 *** A0A2K3NAR3_TRIPR)
Solyc03g120540.3	0.579984	0.00178232	0.0182735	13.4504	21.0548	Peroxyureidoacrylate/ureidoacrylate amidohydrolase (AHRD V3.3 *** A0A2K3NBB8_TRIPR)
Solyc12g095910.2	0.579884	0.000642439	0.0086683	77.5199	121.367	cysteine protease
Solyc01g108610.3	0.579587	0.00155101	0.016551	17.3661	27.1726	Cyclin-dependent kinase inhibitor (AHRD V3.3 *** A0A2G2W9Z0_CAPBA)
Solyc08g080170.3	0.579494	0.00431288	0.0341595	37.2493	58.4351	3-hydroxy-3-methylglutaryl coenzyme A synthase (AHRD V3.3 *** A0A2G3DBH4_CAPCH)
Solyc11g030710.2	0.578694	0.00200173	0.0199568	17.0412	26.5682	UPF0301 protein (AHRD V3.3 *** A0A2K3P0A8_TRIPR)
Solyc04g014540.3	0.578545	0.0055517	0.0409843	18.3329	28.8301	Zinc finger protein 3 (AHRD V3.3 *** A0A2G2XAC6_CAPBA)
Solyc07g064020.4	0.578326	0.0044019	0.034702	13.7368	21.6081	21.7 kDa class VI heat shock protein (AHRD V3.3 *** A0A2G2WFJ0_CAPBA)
Solyc01g080690.3	0.577658	0.000170268	0.00315071	9.91905	15.5103	WD40 repeat (AHRD V3.3 *** A0A200QLR8_9MAGN)
Solyc04g050920.3	0.577415	0.000203296	0.00360727	13.9885	21.8992	DNA-directed RNA polymerase subunit alpha (AHRD V3.3 *** AT3G54310.1)
Solyc01g111600.3	0.576951	0.000155697	0.00293921	64.3795	100.793	Heavy metal-associated isoprenylated plant protein (AHRD V3.3 *** A0A2R6QQA6_ACTCH)
Solyc05g051700.3	0.576239	0.000203209	0.00360727	89.8924	140.552	Iron-sulfur assembly protein IscA, chloroplastic (AHRD V3.3 *** A0A1U8GYV7_CAPAN)
Solyc10g084940.3	0.576238	0.00636258	0.0451494	9.52078	14.998	Protein NRT1/ PTR FAMILY 5.7 (AHRD V3.3 *** A0A2G2YM72_CAPAN)
Solyc07g006160.3	0.575957	0.000422145	0.00632429	9.42359	14.7411	AFG1-like ATPase family protein (AHRD V3.3 *** A0A2U1Q7V4_ARTAN)
Solyc03g025950.4	0.575897	0.000256614	0.00436477	53.1689	83.1476	Membrane steroid-binding protein (AHRD V3.3 *** G5DXK7_SILLA)
Solyc09g011770.3	0.575081	0.00137165	0.0150555	9.72134	15.1821	RING/FYVE/PHD zinc finger superfamily protein (AHRD V3.3 *-* B6SN54_MAIZE)
Solyc02g081430.3	0.573934	0.000249643	0.00425911	22.607	35.3491	Microsomal glutathione s-transferase (AHRD V3.3 *** F4IBK9_ARATH)
Solyc09g083090.4	0.573728	0.000888677	0.0108832	11.661	18.1886	Non-specific serine/threonine protein kinase (AHRD V3.3 *** A0A2G2W162_CAPBA)
Solyc07g055260.3	0.573518	0.00346579	0.0293416	45.1096	70.6701	Chaperone protein dnaJ (AHRD V3.3 *** A0A2K3MMT7_TRIPR)
Solyc11g069330.1	0.573238	0.000457876	0.0067279	32.2538	50.318	Peptide upstream protein (AHRD V3.3 *** Q9LFH7_ARATH)
Solyc07g055810.3	0.572404	0.000914204	0.0111311	13.8885	21.6865	LRR_1 domain-containing protein/Pkinase_Tyr domain-containing protein/Malectin domain-containing protein/LRR_8 domain-containing protein (AHRD V3.3 *** A0A1Q3C610_CEPFO)
Solyc11g007410.3	0.572234	0.00196227	0.0196449	11.0485	17.1283	Receptor-like protein kinase (AHRD V3.3 *** A0A2K3PPP5_TRIPR)
Solyc07g055640.1	0.571615	0.00237294	0.0225751	7.25457	11.2794	Immunity to Fusarium wilt race 3
Solyc08g076930.1	0.570836	0.000170955	0.00315302	20.6171	32.0943	jasmonic acid 3
Solyc12g089090.2	0.570675	0.000721792	0.00940005	6.71868	10.4401	Protein phosphatase 2C family protein (AHRD V3.3 *** A0A2U1NN53_ARTAN)
Solyc11g065030.3	0.570674	0.00726213	0.0497785	9.9211	15.3974	GDP-mannose transporter (AHRD V3.3 *** A0A1B0VP09_ARATH)
Solyc07g049180.3	0.57048	0.00243827	0.0230017	5.7541	8.98941	LysM receptor-like kinase (AHRD V3.3 *** E2FYC4_SOLLC)
Solyc07g055930.3	0.569547	0.00629909	0.0448122	5.96229	9.3171	Hexosyltransferase (AHRD V3.3 *** A0A2G2WG07_CAPBA)
Solyc04g080290.3	0.568866	0.00150499	0.0162452	24.9714	38.7287	Sec14p-like phosphatidylinositol transfer family protein (AHRD V3.3 *** Q9FRK8_ARATH)
Solyc07g005970.3	0.568607	0.000904578	0.0110378	3.55357	5.50344	Autophagy-related protein 11 (AHRD V3.3 *** A0A200QHW8_9MAGN)
Solyc03g115860.3	0.567618	0.000379798	0.00584056	21.2025	32.968	ER membrane protein, putative (DUF962) (AHRD V3.3 *** Q9CA70_ARATH)
Solyc03g026020.3	0.567587	0.000302086	0.00496275	11.7696	18.2508	Heat shock transcription factor (AHRD V3.3 *** E1U3C8_CICAR)
Solyc01g097890.2	0.566892	0.00419544	0.0336254	5.40202	8.3898	DNA-binding storekeeper transcriptional regulator (AHRD V3.3 *-* A0A2K3LQD1_TRIPR)
Solyc02g083320.3	0.566699	0.000304942	0.00499991	24.2674	37.7336	RNA-binding (RRM/RBD/RNP motif) family protein (AHRD V3.3 *-* A0A2K3NPI1_TRIPR)
Solyc04g071140.3	0.566609	0.00132583	0.0147072	105.452	163.918	Serine decarboxylase (AHRD V3.3 *** A0A2G3CMP8_CAPCH)
Solyc10g049600.3	0.566241	0.00181011	0.0184508	10.2955	15.9459	3-oxo-Delta(4,5)-steroid 5-beta-reductase (AHRD V3.3 *** A0A2G3BY50_CAPCH)
Solyc07g053270.3	0.566167	0.00251817	0.0235183	19.661	30.418	HAD hydrolase (AHRD V3.3 *** A0A200Q0S9_9MAGN)
Solyc05g056120.3	0.565977	0.00480457	0.0369426	26.5462	41.3558	GATA transcription factor (AHRD V3.3 *** K4C2T6_SOLLC)
Solyc09g008780.4	0.565765	0.00177992	0.0182735	94.3891	146.56	Sulfite exporter TauE/SafE family protein (AHRD V3.3 *** A0A2U1KFX4_ARTAN)
Solyc08g066110.3	0.565527	0.000476459	0.00692243	110.036	170.58	Profilin (AHRD V3.3 *** A0A2G2W5D3_CAPBA)
Solyc08g081180.3	0.563234	0.000655094	0.00877994	20.0633	31.0765	Signal peptide peptidase-like 4 (AHRD V3.3 *** A0A2G2XJN7_CAPBA)
Solyc04g007400.4	0.563157	0.00419929	0.033626	36.3725	56.3312	NAD(P)-binding Rossmann-fold superfamily protein (AHRD V3.3 *** F4IKL5_ARATH),Pfam:PF13561
Solyc12g099760.2	0.56166	0.00453703	0.0354849	5.00371	7.76325	Homeobox domain-containing protein (AHRD V3.3 *** A0A1Q3B258_CEPFO)
Solyc09g065370.3	0.561545	0.00422056	0.0336985	28.9028	44.5472	17.6 kDa class II heat shock protein (AHRD V3.3 *** O23338_ARATH)
Solyc03g123500.4	0.561403	0.000743444	0.00957831	19.6009	30.2449	GCC box binding protein C.4
Solyc02g088340.4	0.561376	0.000983286	0.0117291	26.655	40.9739	WRKY transcription factor 3
Solyc07g064420.3	0.561334	0.00132309	0.0146963	7.13003	11.0089	inositol-1%2C4%2C5-trisphosphate 5-phosphatase (AHRD V3.3 *** AT5G54870.1)
Solyc01g080910.2	0.561282	0.00587266	0.0425515	12.102	18.7185	polyadenylate-binding protein 1-B-binding protein (AHRD V3.3 *** AT5G44860.2)
Solyc08g081140.4	0.560384	0.00497252	0.0378707	8.07311	12.4904	bHLH transcription factor 090
Solyc08g080940.3	0.560197	0.000466156	0.00680983	42.3886	65.735	glutathione peroxidase like encoding 1
Solyc06g072430.3	0.56019	0.004053	0.0327174	30.6928	47.6316	BAG family molecular chaperone regulator 5, mitochondrial (AHRD V3.3 *-* A0A2I0XHJ2_9ASPA)
Solyc04g077390.3	0.559527	0.00038598	0.00590328	32.4949	50.1211	G-type lectin S-receptor-like serine/threonine-protein kinase (AHRD V3.3 *** A0A2G3CPH2_CAPCH)
Solyc02g087220.4	0.558147	0.00308483	0.0271509	6.35794	9.83198	HhH-GPD domain (AHRD V3.3 *-* A0A200R0K8_9MAGN)
Solyc08g006530.4	0.55724	0.000368105	0.00576044	66.858	103.072	Zinc finger protein CONSTANS-LIKE 4 (AHRD V3.3 *** A0A2G2W4F6_CAPBA)
Solyc08g081730.4	0.557121	0.00126782	0.014261	87.3596	134.421	Reticulon-like protein (AHRD V3.3 *** A0A2G3DAU6_CAPCH)
Solyc10g085300.2	0.556987	0.00558326	0.0411811	12.1062	18.7262	hypothetical protein (Protein of unknown function%2C DUF538) (AHRD V3.3 *** AT3G08890.2)
Solyc11g006460.3	0.555868	0.000547394	0.00768772	128.64	198.704	DnaJ protein (AHRD V3.3 *** Q43177_SOLTU)
Solyc02g077100.3	0.555771	0.0039528	0.0321707	12.591	19.4366	Phospholipase A1-IIgamma (AHRD V3.3 *** A0A2U1NY06_ARTAN)
Solyc05g014190.4	0.55572	0.000431442	0.00644065	28.5815	44.1894	CAAX amino terminal protease family protein (AHRD V3.3 *** AT3G26085.2)
Solyc04g078400.3	0.553995	0.00156346	0.0166311	9.7691	15.0489	Mortality factor 4-like protein 1 (AHRD V3.3 *** A0A1J3DXD1_NOCCA)
Solyc12g014610.2	0.553339	0.00562037	0.0414367	5.89916	9.05581	WRKY transcription factor 20
Solyc12g044940.2	0.552765	0.00081718	0.0102921	18.0222	27.7432	NAD(P)-binding Rossmann-fold superfamily protein (AHRD V3.3 *** Q94AL3_ARATH)
Solyc04g072440.4	0.552344	0.00057293	0.00794692	16.1097	24.7828	DNA-directed RNA polymerase II protein (AHRD V3.3 *-* A0A2U1QD28_ARTAN)
Solyc03g026110.4	0.550322	0.000491249	0.00710665	34.1641	52.5145	SUN-like protein 8
Solyc03g019880.3	0.549508	0.000362732	0.0057138	50.6904	77.557	UPF0426 protein, chloroplastic (AHRD V3.3 *** A0A2G3AW71_CAPCH)
Solyc09g010410.3	0.549191	0.000404828	0.00614218	39.0985	59.7955	hypothetical protein (AHRD V3.3 *-* AT3G53670.2)
Solyc06g006080.3	0.54866	0.00180016	0.0183975	225.194	343.338	Phosphomethylpyrimidine synthase (AHRD V3.3 *** A0A2G3C580_CAPCH)
Solyc07g063870.3	0.548485	0.000358534	0.00568573	45.1109	69.1735	Uncharacterized conserved protein (UCP012943) (AHRD V3.3 *-* AT5G54540.1)
Solyc06g030490.3	0.546908	0.00295196	0.0263322	9.78348	14.9873	Serine/threonine-protein phosphatase (AHRD V3.3 *** A0A1U8FJZ4_CAPAN)
Solyc12g006290.2	0.546812	0.000493833	0.00713733	41.3162	63.1862	Reticulon-like protein (AHRD V3.3 *** A0A2G2YU67_CAPAN)
Solyc01g105980.3	0.546762	0.00129981	0.0145142	13.0756	19.9688	vacuole protein (AHRD V3.3 *** AT4G33625.1)
Solyc06g008610.3	0.546346	0.00176539	0.0181596	13.3954	20.42	WRKY transcription factor 21
Solyc02g090840.3	0.545697	0.000417089	0.00628208	90.1733	137.888	DUF1685 domain-containing protein (AHRD V3.3 *** A0A1Q3CQK4_CEPFO)
Solyc12g044850.2	0.545607	0.00475086	0.0366606	33.5039	51.5174	WAS/WASL-interacting family protein (AHRD V3.3 *** AT1G55160.1)
Solyc12g089150.2	0.544822	0.00041976	0.00630917	21.9852	33.6038	Syntaxin-61 (AHRD V3.3 *** A0A1U8F703_CAPAN)
Solyc01g111750.4	0.544788	0.00194958	0.0195602	76.3618	116.251	protein CHAPERONE-LIKE PROTEIN OF POR1, chloroplastic-like (AHRD V3.3 *** A0A2I4EWX0_9ROSI)
Solyc09g065200.4	0.544487	0.00321519	0.0278501	13.4607	20.5886	cyclinU3_1
Solyc10g086400.2	0.543896	0.000367055	0.00574962	24.3483	37.1912	THO complex subunit 4B (AHRD V3.3 *** A0A2G3BF44_CAPCH)
Solyc11g017010.2	0.543313	0.00367562	0.0306299	232.281	355.177	SlSUT1,Pfam:PF13347
Solyc03g114580.4	0.542823	0.000177002	0.00325386	16.729	25.485	Uridine kinase (AHRD V3.3 *** A0A200QPY2_9MAGN)
Solyc01g105710.3	0.542729	0.00127	0.0142761	81.9152	125.196	FK506 binding protein 12
Solyc09g014300.3	0.542301	0.00266353	0.0245894	25.3248	38.5594	Sulfoquinovosyl transferase SQD2 (AHRD V3.3 *** A0A2G2YRJ7_CAPAN)
Solyc10g005630.3	0.541536	0.00451929	0.0353791	4.59701	7.00776	Protein kinase superfamily protein (AHRD V3.3 *** A0A2U1KM25_ARTAN)
Solyc12g088370.2	0.541486	0.000958953	0.0115424	10.4112	15.8543	Interferon-related developmental regulator (AHRD V3.3 *** A0A200QG19_9MAGN)
Solyc02g088010.3	0.540786	0.00506026	0.0382964	7.06358	10.7597	Defective in cullin neddylation protein (AHRD V3.3 *** A0A2G3ACF2_CAPAN)
Solyc04g082600.3	0.540724	0.00181013	0.0184508	8.37594	12.7898	Protein phosphatase 2C (AHRD V3.3 *** A0A2U1Q8J5_ARTAN)
Solyc11g010270.2	0.539918	0.00148336	0.0160426	214.964	326.415	Homeobox-leucine zipper protein HOX4 (AHRD V3.3 *** A0A2G2Y5D1_CAPAN)
Solyc01g008780.3	0.539306	0.000629034	0.00853815	31.5077	48.0713	Phospholipase A2 family protein (AHRD V3.3 *** AT4G29070.2)
Solyc04g078390.3	0.538606	0.000366107	0.00574011	33.386	50.7593	F-box protein GID2 (AHRD V3.3 *** A0A2G2ZRI1_CAPAN)
Solyc03g064030.3	0.5384	0.0049515	0.0377961	5.69074	8.65788	Alpha/beta hydrolase family protein (AHRD V3.3 *** Q8RWA3_ARATH)
Solyc04g077440.4	0.53762	0.0013656	0.0150198	23.8259	36.3256	Squalene epoxidase (AHRD V3.3 *** Q8GSM8_MEDTR)
Solyc02g091430.4	0.53761	0.00174085	0.0179731	9.29788	14.106	U-box domain-containing protein 4-like (AHRD V3.3 *** A0A2I4HV32_9ROSI)
Solyc11g069050.2	0.536658	0.00105999	0.012462	32.2607	49.0468	4-coumarate--CoA ligase-like 7 (AHRD V3.3 *** A0A1U8ELY2_CAPAN)
Solyc05g052760.4	0.535602	0.00276677	0.0251973	31.096	47.5248	Phosphoinositide phospholipase C (AHRD V3.3 *** O49952_SOLTU)
Solyc03g121460.1	0.535315	0.00368655	0.0306457	33.5773	50.8357	PRA1 family protein (AHRD V3.3 *** A0A1U8FTV2_CAPAN)
Solyc06g071050.4	0.534676	0.000546454	0.00768091	40.7539	61.7257	Hypersensitive-induced response protein (AHRD V3.3 *** A6YGE4_CARPA)
Solyc07g032480.3	0.533941	0.00123275	0.0139693	7.83301	11.9016	cyclinT1_2
Solyc10g006980.3	0.533423	0.00322334	0.027892	14.4831	22.0481	3-deoxy-manno-octulosonate cytidylyltransferase (AHRD V3.3 *** KDSB_MAIZE)
Solyc03g112650.3	0.532304	0.00577797	0.0421191	10.4321	15.7693	heme-binding protein 2-like (AHRD V3.3 *** A0A2I4G1E9_9ROSI)
Solyc05g013720.3	0.532192	0.00090063	0.0110056	19.8385	30.0345	Alpha-galactosidase (AHRD V3.3 *** A0A2G3B902_CAPCH)
Solyc02g081380.3	0.531863	0.000317694	0.00516875	20.3672	30.8015	Ras-related protein Rab-5C (AHRD V3.3 *** A0A2G3A9R5_CAPAN)
Solyc12g096470.2	0.531276	0.0072369	0.0496788	13.5629	20.6119	Transcription initiation factor TFIID subunit 10 (AHRD V3.3 *** A0A1U8EZJ4_CAPAN)
Solyc09g015670.3	0.530916	0.00233767	0.0222899	8.151	12.362	Vacuolar sorting receptor protein (AHRD V3.3 *** C6KI57_LILLO)
Solyc01g111650.3	0.530651	0.00243634	0.0230017	142.346	215.384	SKP1-like protein (AHRD V3.3 *** O82463_NICCL)
Solyc03g093400.2	0.529898	0.00483641	0.0370857	9.25379	14.038	Sugar transporter protein 15
Solyc08g080680.4	0.529708	0.00332073	0.0285148	22.0638	33.497	Calcium-dependent lipid-binding (CaLB domain) family protein (AHRD V3.3 *** A0A2U1LWF9_ARTAN)
Solyc01g008920.4	0.52967	0.00129956	0.0145142	36.5335	55.1452	NAD(P)-binding Rossmann-fold superfamily protein (AHRD V3.3 *** A0A2U1L7S8_ARTAN)
Solyc10g083520.2	0.52779	0.00460257	0.0358612	134.248	203.243	Transcriptional activator (DUF662) (AHRD V3.3 *** Q3EBM1_ARATH)
Solyc06g065460.2	0.526934	0.00161658	0.017099	6.23263	9.41768	DUF668 domain-containing protein/DUF3475 domain-containing protein (AHRD V3.3 *** A0A1Q3CI27_CEPFO)
Solyc06g073340.3	0.526836	0.000361995	0.0057138	10.2487	15.4649	RBR-type E3 ubiquitin transferase (AHRD V3.3 *** A0A2G3CAI7_CAPCH)
Solyc04g080280.3	0.526639	0.00225623	0.0217156	338.54	510.177	Unknown protein
Solyc03g121660.3	0.525656	0.0036985	0.0307239	9.31571	14.0552	Protein indeterminate-domain 7 (AHRD V3.3 *** A0A2G2V8T0_CAPBA)
Solyc09g009040.3	0.524034	0.00593553	0.0428963	10.9397	16.4923	Delta(14)-sterol reductase (AHRD V3.3 *** A0A2G2VX21_CAPBA)
Solyc12g099000.3	0.523806	0.00128713	0.0144301	121.347	182.526	S-adenosylmethionine synthase (AHRD V3.3 *** A0A2G2VJM2_CAPBA)
Solyc11g012790.2	0.523602	0.0071203	0.0490584	11.7994	17.8261	Sec14p-like phosphatidylinositol transfer family protein (AHRD V3.3 *** A0A2U1NTZ9_ARTAN)
Solyc11g011990.2	0.523168	0.00222855	0.0215422	24.4922	36.7402	plastid terminal oxidase
Solyc01g110150.2	0.522805	0.00522832	0.0390914	32.3507	49.0562	Prostatic spermine-binding-like protein (AHRD V3.3 *-* O65687_ARATH)
Solyc10g079755.1	0.522676	0.000937592	0.0113584	98.4156	147.516	Calcium-dependent protein kinase (AHRD V3.3 *-* CDPK_DAUCA)
Solyc08g005170.3	0.522203	0.00390917	0.0319236	7.35821	11.0487	Heat shock factor protein HSF8 (AHRD V3.3 *** HSF8_SOLPE)
Solyc07g043610.3	0.522112	0.00139951	0.0152829	18.5197	27.7736	Auxin response factor (AHRD V3.3 *-* A0A2G2WCT5_CAPBA)
Solyc11g070050.2	0.522084	0.00247509	0.0232708	19.3389	29.1618	hypothetical protein (AHRD V3.3 *** AT4G32930.1)
Solyc04g008980.3	0.521395	0.00232748	0.0222181	9.43282	14.1956	F-box/LRR-repeat protein 4 (AHRD V3.3 *** A0A1J3F2P7_NOCCA)
Solyc04g011430.3	0.521381	0.00593961	0.0429074	27.5653	41.634	Ubiquitin conjugating enzyme (AHRD V3.3 *** A0A172MJZ4_PAESU)
Solyc11g005630.1	0.521302	0.00728184	0.0498654	5.07252	7.59881	G-type lectin S-receptor-like serine/threonine-protein kinase LECRK3 (AHRD V3.3 *** A0A2I4HSV3_9ROSI)
Solyc05g055820.3	0.521299	0.00274533	0.0251077	14.1096	21.2203	Haloacid dehalogenase-like hydrolase (HAD) superfamily protein (AHRD V3.3 *-* F4HQA8_ARATH),Pfam:PF13419
Solyc07g053960.3	0.521111	0.00506252	0.0382964	9.39361	14.1309	Ubiquitin-conjugating enzyme (AHRD V3.3 *** A0A200QWS6_9MAGN)
Solyc02g093080.3	0.520804	0.0011203	0.0130102	36.2147	54.246	2-oxoglutarate (2OG) and Fe(II)-dependent oxygenase superfamily protein (AHRD V3.3 *** A0A2U1Q3D7_ARTAN)
Solyc01g097790.3	0.520689	0.00280733	0.0254486	12.1544	18.2285	DUF868 domain-containing protein (AHRD V3.3 *** A0A1Q3CLP0_CEPFO)
Solyc03g111830.4	0.520528	0.000323735	0.00524171	15.813	23.7699	Protein-L-isoaspartate O-methyltransferase (AHRD V3.3 *** A0A2G2X8E9_CAPBA),Pfam:PF01135
Solyc04g082920.4	0.520087	0.00421298	0.0336858	11.1714	16.8099	Retrovirus-related Pol polyprotein from transposon TNT 1-94 (AHRD V3.3 *** A0A2K3NBQ9_TRIPR)
Solyc12g035130.2	0.520071	0.000789167	0.0100131	58.0092	87.0983	RNA helicase DEAD36
Solyc10g011870.3	0.520025	0.000466687	0.00680983	10.8602	16.3042	Reticulon-like protein (AHRD V3.3 *** A0A2G2W6K7_CAPBA)
Solyc01g094660.3	0.519954	0.00341257	0.0290517	4.53584	6.82664	Protein kinase domain (AHRD V3.3 *** A0A200QU61_9MAGN)
Solyc05g006780.3	0.519545	0.00275939	0.0251709	6.47418	9.71469	Actin cross-linking (AHRD V3.3 *** A0A2U1N9L8_ARTAN)
Solyc07g064440.3	0.51953	0.0045922	0.0358166	7.3008	10.9626	inositol-1%2C4%2C5-trisphosphate 5-phosphatase (AHRD V3.3 *** AT5G54870.1)
Solyc11g013020.2	0.51866	0.0034848	0.0294581	16.1782	24.2699	histone-lysine N-methyltransferase (AHRD V3.3 *** AT4G08240.2)
Solyc12g056400.3	0.518265	0.0035369	0.0297938	11.574	17.3462	RING/U-box superfamily protein (AHRD V3.3 *** Q93YQ5_ARATH)
Solyc04g078195.1	0.517984	0.00260533	0.0241714	403.025	602.718	Gibberellin-regulated protein (AHRD V3.3 *** K0E174_POPTO)
Solyc02g070280.3	0.517941	0.00397896	0.03229	11.55	17.3052	Cationic amino acid transporter (AHRD V3.3 *** S8D7Y4_9LAMI)
Solyc10g083860.3	0.517904	0.0063608	0.0451494	7.6726	11.4755	Glycosyltransferase (AHRD V3.3 *** A0A2I4E2Y0_9ROSI)
Solyc06g083360.3	0.517676	0.00613351	0.0440248	84.1427	126.161	DNA-directed RNA polymerases I/II/III subunit (AHRD V3.3 *** A8HSJ0_CHLRE)
Solyc07g053720.3	0.517576	0.000364755	0.00572432	16.3674	24.5487	Tyrosine aminotransferase (AHRD V3.3 *** A0A2G2V8D6_CAPBA)
Solyc12g098380.3	0.516511	0.00460692	0.0358649	4.33061	6.50697	Myosin-binding protein 2 (AHRD V3.3 *** A0A2G3B517_CAPCH)
Solyc04g064550.1	0.5162	0.00566138	0.0415933	9.00889	13.5008	gras6
Solyc12g098640.3	0.515642	0.00246653	0.0232033	27.9493	42.0223	Cycloeucalenol cycloisomerase (AHRD V3.3 *** A0A2G2YAV1_CAPAN)
Solyc07g055290.3	0.514739	0.00569171	0.0417501	13.6728	20.5709	LES245570 Rab11 GTPase
Solyc07g056240.3	0.51371	0.00106422	0.012488	28.8495	43.2822	myosin-G heavy chain-like protein (AHRD V3.3 *** AT2G42975.1)
Solyc08g075960.3	0.513631	0.00250707	0.0234667	24.5497	36.7825	MOB kinase activator family (AHRD V3.3 *** A0A2U1N847_ARTAN)
Solyc01g091600.4	0.513604	0.00352562	0.0297324	10.1801	15.2468	RING/U-box superfamily protein (AHRD V3.3 *** Q93YQ5_ARATH)
Solyc04g078600.3	0.512213	0.00167073	0.0174417	28.7007	42.8362	hypothetical protein (AHRD V3.3 *** AT5G47830.1)
Solyc03g098000.3	0.512126	0.00228974	0.0219198	128.148	191.509	Alanine-tRNA ligase, putative (DUF760) (AHRD V3.3 *** Q9LP80_ARATH)
Solyc04g007790.3	0.511568	0.00288853	0.0259967	497.337	741.046	Sn-1 protein (AHRD V3.3 *** Q42393_CAPAN)
Solyc09g090110.3	0.510649	0.000696821	0.00917341	44.0714	65.9275	Actin-depolymerizing factor (AHRD V3.3 *** A0A1U8GD07_CAPAN)
Solyc07g053710.3	0.510509	0.00321045	0.0278336	11.914	17.7486	Tyrosine aminotransferase (AHRD V3.3 *** A0A2G2V8D6_CAPBA)
Solyc03g113390.3	0.509974	0.00618335	0.0442695	6.03177	9.01039	Calcium-dependent protein kinase (AHRD V3.3 *** E5GBE9_CUCME)
Solyc12g009020.2	0.508306	0.000377203	0.00581128	19.3386	28.8008	MAP kinase kinase 1
Solyc01g008950.4	0.507997	0.00264718	0.0245057	128.686	192.028	Calmodulin 1
Solyc10g006650.3	0.506329	0.00243726	0.0230017	24.1696	36.1106	Quinone reductase (AHRD V3.3 *** F8WQS4_NICBE)
Solyc11g030380.2	0.505687	0.000634425	0.00858769	28.4217	42.3054	Elongation factor (AHRD V3.3 *** B3H607_ARATH)
Solyc03g025170.1	0.505399	0.00679026	0.0474051	14.7526	22.0308	gras10
Solyc05g054180.3	0.504138	0.00660116	0.0463966	6.42319	9.54623	OBERON-like protein (AHRD V3.3 *** PVIP_NICBE)
Solyc02g086970.4	0.504067	0.00274172	0.0251049	80.6669	119.216	Aldehyde dehydrogenase (AHRD V3.3 *** A0A2U1MUY7_ARTAN)
Solyc02g087750.3	0.503868	0.00166924	0.0174417	53.3423	79.4615	Ubiquitin-conjugating enzyme (AHRD V3.3 *** Q5ZFS2_PLAMJ)
Solyc08g066570.3	0.503837	0.00112231	0.0130245	33.9347	50.2413	Regulator of chromosome condensation (RCC1) family protein (AHRD V3.3 *** A0A1P8BG13_ARATH)
Solyc01g079810.4	0.503502	0.00309314	0.0271781	8.80746	13.057	E3 ubiquitin-protein ligase RHF1A (AHRD V3.3 *** A0A1J3FVF9_NOCCA)
Solyc07g009380.4	0.503436	0.00128553	0.0144286	60.6752	90.3478	xyloglucan endotransglucosylase-hydrolase 2
Solyc05g008810.4	0.503212	0.00126078	0.0142162	46.4758	69.0013	Lipid phosphate phosphatase (AHRD V3.3 *** A0A2R6PGX1_ACTCH)
Solyc06g007340.3	0.502401	0.000671695	0.00893419	27.4917	40.8039	gamma-interferon-inducible lysosomal thiol reductase-like (AHRD V3.3 *** A0A2I4FAE5_9ROSI)
Solyc01g099600.4	0.502229	0.000595666	0.00820148	22.0554	32.7347	heavy metal-associated isoprenylated plant protein 3-like (AHRD V3.3 *** A0A1S3XS77_TOBAC)
Solyc08g014290.1	0.501957	0.00675529	0.0471806	9.36337	13.9198	Calcineurin-like metallo-phosphoesterase superfamily protein (AHRD V3.3 *** A0A2U1MM52_ARTAN)
Solyc02g021240.3	0.501925	0.00342395	0.0291106	15.3268	22.706	oligopeptide transporter 1
Solyc10g080190.1	0.501539	0.00224207	0.0216604	54.2068	80.5671	DUF1138 domain-containing protein (AHRD V3.3 *** A0A1Q3B532_CEPFO)
Solyc11g066620.2	0.50019	0.00172952	0.017911	11.5546	17.1217	aspartic proteinase-like protein 2 (AHRD V3.3 *** A0A1U7W5P3_NICSY)
Solyc10g085990.3	0.500105	0.00373731	0.0309403	11.1786	16.6078	Serine/threonine-protein kinase (AHRD V3.3 *** A0A2G2YLJ8_CAPAN)
Solyc01g105280.3	0.499771	0.00303233	0.0268884	18.6539	27.6836	Protein phosphatase 2C (AHRD V3.3 *** A0A2U1L906_ARTAN)
Solyc07g065270.1	0.498798	0.00169748	0.0176443	45.4768	67.2521	GRAS7
Solyc05g050230.4	0.498566	0.00215785	0.0210766	119.707	177.674	Ubiquitin-conjugating enzyme (AHRD V3.3 *-* Q5XUV4_WHEAT)
Solyc06g065020.3	0.498428	0.00211395	0.0207199	38.7116	57.2745	Protein NRT1/ PTR FAMILY 5.12 (AHRD V3.3 *** A0A2G2WK86_CAPBA)
Solyc09g083000.3	0.497752	0.00401469	0.032486	9.60055	14.2244	Armadillo repeat-containing protein LFR (AHRD V3.3 *** A0A2G2W133_CAPBA)
Solyc04g072880.3	0.497094	0.00521013	0.0390795	7.21625	10.6533	CycH1_2
Solyc12g038630.2	0.496376	0.00324713	0.0280546	12.0898	17.9003	BSD domain-containing protein (AHRD V3.3 *** A0A2U1LI52_ARTAN)
Solyc11g070130.2	0.495518	0.00102824	0.0122105	100.935	149.094	Profilin (AHRD V3.3 *** A0A2G2VQJ3_CAPBA)
Solyc10g079070.2	0.495288	0.00218549	0.0212357	84.5506	124.456	bHLH transcription factor 065
Solyc01g111320.3	0.494887	0.00162199	0.0171239	13.862	20.4744	Thaumatin-like protein 1 (AHRD V3.3 *** A0A1U8E7X2_CAPAN)
Solyc04g079050.3	0.49424	0.00368717	0.0306457	200.071	294.559	UDP-glycosyltransferase 79B2 (AHRD V3.3 *** A0A2G3CJJ2_CAPCH)
Solyc06g073320.3	0.494038	0.00451774	0.0353791	343.636	505.64	GDP-L-galactose phosphorylase 1 (AHRD V3.3 *** A0A1U8HAC0_CAPAN)
Solyc02g079400.3	0.493812	0.00115698	0.0133254	25.4911	37.5846	nitric oxide synthase-interacting protein (AHRD V3.3 *** A0A2I4DLR0_9ROSI)
Solyc06g084400.3	0.493783	0.00475267	0.0366606	17.3438	25.6133	Methyl-CpG-binding domain-containing protein 1 (AHRD V3.3 *** A0A2G3CCG5_CAPCH)
Solyc02g081060.4	0.493635	0.00649015	0.0457827	52.1185	76.5827	Chaperonin-like RbcX (AHRD V3.3 *** A0A200QGZ5_9MAGN)
Solyc07g005560.3	0.492571	0.0022722	0.0217767	224.156	330.478	Eukaryotic translation initiation factor 5A (AHRD V3.3 *** A0A2G3BXD8_CAPCH)
Solyc06g076850.3	0.491607	0.00587689	0.0425639	144.864	212.803	Tetratricopeptide repeat (TPR)-like superfamily protein (AHRD V3.3 *** A0A1P8AMQ5_ARATH)
Solyc12g016210.2	0.491035	0.00439799	0.034702	10.5464	15.5132	tRNA dimethylallyltransferase (AHRD V3.3 *** AT3G23255.2)
Solyc06g073460.4	0.490416	0.00225848	0.0217194	51.5004	75.9594	phospholipid hydroperoxide glutathione peroxidase
Solyc03g005000.4	0.490281	0.00164111	0.0172501	45.6466	67.0759	Peptidase M48 (AHRD V3.3 *-* A0A200R452_9MAGN)
Solyc11g011920.2	0.489737	0.00423587	0.0337566	407.991	597.52	Glutamate decarboxylase (AHRD V3.3 *** B1Q3F1_SOLLC)
Solyc03g121880.4	0.489404	0.00141588	0.0154127	34.8174	51.1801	Protein phosphatase 2C 16 (AHRD V3.3 *** A0A2G2WPX5_CAPBA)
Solyc03g058970.4	0.48931	0.00121333	0.0137955	8.57983	12.6245	Raffinose synthase family protein (AHRD V3.3 *** A0A2U1L8D0_ARTAN)
Solyc01g098760.4	0.488886	0.00330106	0.028375	32.2026	47.2788	Heavy metal-associated isoprenylated plant protein (AHRD V3.3 *-* A0A2R6PK24_ACTCH)
Solyc03g116350.3	0.488886	0.00104545	0.0123626	32.1972	47.3674	HVA22-like protein (AHRD V3.3 *** A0A1U8FVF2_CAPAN)
Solyc02g079100.3	0.48818	0.00379064	0.0312281	16.4861	24.2382	Riboflavin kinase/FMN hydrolase (AHRD V3.3 *** A0A2U1MB96_ARTAN)
Solyc03g007530.3	0.488175	0.00395918	0.0321908	5.08514	7.46564	ABC transporter C family member 10 (AHRD V3.3 *** A0A2G2ZZN1_CAPAN)
Solyc10g047290.2	0.487177	0.00219201	0.0212844	17.6229	25.9394	Protein phosphatase 2C (AHRD V3.3 *** A0A2U1L906_ARTAN)
Solyc11g007170.2	0.487057	0.000692074	0.00914744	18.0474	26.5297	Katanin p60 ATPase-containing subunit A1 (AHRD V3.3 *** A0A2I0VAX0_9ASPA)
Solyc01g094920.3	0.485447	0.00323514	0.0279797	20.896	30.5822	Receptor-like protein kinase (AHRD V3.3 *** A0A2K3LAU4_TRIPR)
Solyc07g047780.3	0.484958	0.00155564	0.0165869	11.9415	17.5385	CONSTANS interacting protein 6
Solyc12g044420.1	0.48435	0.00461559	0.0358662	22.2288	32.5443	Avr9/Cf-9 rapidly elicited protein (AHRD V3.3 *** Q9ZU12_ARATH)
Solyc03g113220.3	0.483717	0.00418394	0.0335492	28.5286	41.6859	Hypersensitive-induced response protein (AHRD V3.3 *** A6YGE4_CARPA)
Solyc04g007710.3	0.483628	0.00135339	0.0149441	29.3631	43.015	mitogen-activated protein kinase 14
Solyc05g052310.3	0.483575	0.00110524	0.0128619	32.458	47.5433	Alpha-soluble NSF attachment protein (AHRD V3.3 *** A0A1U8GZ48_CAPAN),Pfam:PF14938
Solyc01g104030.3	0.482166	0.00320284	0.0278026	19.1963	28.1557	Potassium channel AKT2 (AHRD V3.3 *** A0A1U8E6Z3_CAPAN)
Solyc01g104130.4	0.482048	0.00376021	0.0310535	7.60209	11.1229	2-oxoglutarate (2OG) and Fe(II)-dependent oxygenase superfamily protein (AHRD V3.3 *** A0A2U1N614_ARTAN)
Solyc01g009000.3	0.481949	0.00587219	0.0425515	11.9829	17.4712	RING/U-box superfamily protein (AHRD V3.3 *** A0A1I9LQQ9_ARATH)
Solyc01g087680.4	0.481654	0.00293833	0.0262625	57.7476	84.7706	UPF0114 domain-containing protein (AHRD V3.3 *** A0A1Q3BUG9_CEPFO)
Solyc12g014400.3	0.481596	0.00330082	0.028375	33.041	48.4712	Cell differentiation protein RCD1-like protein (AHRD V3.3 *** A0A2G3CUT5_CAPCH),Pfam:PF04078
Solyc04g015020.3	0.480883	0.00446304	0.0350691	45.5229	66.8189	Heavy metal transport/detoxification superfamily protein (AHRD V3.3 *-* B3H4A8_ARATH)
Solyc11g069090.2	0.479927	0.00187097	0.0189562	137.671	201.105	ATP-binding ABC transporter (AHRD V3.3 *** X8JTB2_9HOMO)
Solyc07g005120.3	0.47848	0.00425171	0.0338345	11.6772	17.0323	Calcineurin-like metallo-phosphoesterase superfamily protein (AHRD V3.3 *** A0A2K3NDQ0_TRIPR)
Solyc12g007090.2	0.477743	0.000969119	0.011623	29.0338	42.3038	thermosome subunit gamma (AHRD V3.3 *** AT5G19540.2)
Solyc09g075860.3	0.477597	0.00461329	0.0358662	23.3032	33.9325	Lipoxygenase (AHRD V3.3 *** K4CVG3_SOLLC)
Solyc12g056100.3	0.476632	0.00238343	0.0226443	57.2228	83.4015	Ubiquitin-conjugating enzyme (AHRD V3.3 *** A0A200PUP4_9MAGN)
Solyc11g042620.3	0.475792	0.00173967	0.017972	51.5518	75.283	Nuclear transport factor 2 (NTF2)-like protein (AHRD V3.3 *-* Q67TV5_ORYSJ)
Solyc01g100110.4	0.475473	0.00128614	0.0144286	29.6952	43.2267	Protein phosphatase 2C family protein (AHRD V3.3 *** A0A2U1PE44_ARTAN)
Solyc07g051850.3	0.474603	0.00404191	0.0326435	84.7367	123.338	aspartic proteinase-like (AHRD V3.3 *** A0A2I4H0Z7_9ROSI)
Solyc01g060240.4	0.474394	0.00160785	0.0170387	93.5052	136.043	Unknown protein
Solyc01g081190.4	0.474084	0.00276409	0.0251864	71.6883	104.583	Calcium-binding EF hand family protein (AHRD V3.3 *** A0A2U1PWG2_ARTAN)
Solyc03g115020.3	0.4738	0.00607972	0.0437319	195.662	285.2	Wiskott-aldrich syndrome family protein, putative (DUF1118) (AHRD V3.3 *** Q9SD79_ARATH)
Solyc01g102760.3	0.473534	0.00500725	0.0380492	26.7762	38.9879	PHD finger protein ALFIN-LIKE 8 (AHRD V3.3 *** A0A1U8DXM3_CAPAN)
Solyc05g007820.4	0.473442	0.00507202	0.0383338	15.8783	23.0904	RING/U-box superfamily protein (AHRD V3.3 *-* A0A2U1ME13_ARTAN)
Solyc09g074320.3	0.47247	0.00208376	0.0205348	9.57216	13.9047	Serine/threonine-protein phosphatase (AHRD V3.3 *** G8Z285_SOLLC)
Solyc02g077450.3	0.471869	0.00546691	0.0404826	12.4152	18.0337	Vascular plant one zinc finger transcription factor protein (AHRD V3.3 *** V6BQR5_9BRYO)
Solyc02g091240.1	0.471523	0.00493248	0.0376852	26.9978	39.1119	Auxin efflux carrier (AHRD V3.3 *** A0A2U1QP17_ARTAN)
Solyc07g065030.3	0.471184	0.00358057	0.0300265	39.4615	57.1996	Syntaxin (AHRD V3.3 *** A0A2G3C2M7_CAPCH)
Solyc05g053360.3	0.470786	0.00167	0.0174417	15.158	22.0075	transmembrane protein (AHRD V3.3 *-* AT3G17120.5)
Solyc02g069100.4	0.470587	0.00452567	0.0354125	86.4126	125.285	Cathepsin B-like cysteine proteinase (AHRD V3.3 *** Q6ST24_SOLTU)
Solyc01g006020.4	0.470373	0.00284602	0.0257518	43.2615	62.9194	BnaCnng41690D protein (AHRD V3.3 *** A0A078JEK8_BRANA)
Solyc04g007730.3	0.470231	0.00657943	0.0463173	18.4169	26.6011	fold protein (AHRD V3.3 *** AT1G23110.7)
Solyc09g059270.3	0.469923	0.00499934	0.0380386	16.6029	24.1056	ER lumen protein retaining receptor (AHRD V3.3 *** A0A200QBW0_9MAGN)
Solyc09g074560.3	0.469812	0.00333835	0.0286031	30.2728	43.8504	Zinc finger protein CONSTANS-LIKE 15 (AHRD V3.3 *** A0A2G3CTS9_CAPCH)
Solyc01g079870.4	0.468754	0.00261375	0.0242228	40.3713	58.5073	CONSTANS interacting protein 2b
Solyc03g117770.3	0.468215	0.00216059	0.0210819	58.1478	84.1731	Serinc-domain containing serine and sphingolipid biosynthesis protein (AHRD V3.3 *** A0A2U1NLC6_ARTAN)
Solyc07g047800.3	0.46783	0.00203768	0.0202076	51.3437	74.3956	NAD(P)-binding Rossmann-fold superfamily protein (AHRD V3.3 *** Q9SG99_ARATH),Pfam:PF13561
Solyc05g006440.4	0.467734	0.0020578	0.0203829	180.891	262.26	transmembrane protein (AHRD V3.3 *** AT3G17930.1)
Solyc06g082390.4	0.466991	0.00333949	0.0286031	25.0162	36.1526	RNA-directed DNA methylation 4 (AHRD V3.3 *** A0A2I4FAA5_9ROSI)
Solyc09g083210.3	0.466828	0.00413633	0.0332466	12.3648	17.9164	Protein kinase-like domain-containing protein (AHRD V3.3 *** A0A2U1MF72_ARTAN)
Solyc08g005450.3	0.466423	0.00621527	0.0444034	30.5925	44.4192	CAX-interacting protein 4 (AHRD V3.3 *-* A0A2G3ANM6_CAPAN)
Solyc08g065900.4	0.465238	0.00259489	0.0241011	62.3711	90.3477	Vacuolar protein sorting-associated protein 32 (AHRD V3.3 *** A0A2U1MKD2_ARTAN)
Solyc03g097300.4	0.465044	0.00700495	0.048573	11.5254	16.6271	Mediator of RNA polymerase II transcription subunit-like protein (AHRD V3.3 *** Q9SRQ0_ARATH)
Solyc01g068460.4	0.464132	0.00299786	0.0266672	6.79486	9.82341	Plant calmodulin-binding-like protein (AHRD V3.3 *** G7IW85_MEDTR)
Solyc07g066650.4	0.461967	0.00314318	0.0274238	40.9836	59.273	Defective in cullin neddylation protein (AHRD V3.3 *** Q09K05_TOBAC)
Solyc01g095400.4	0.460582	0.00254253	0.0236933	11.5912	16.7196	BTB/POZ domain-containing protein (AHRD V3.3 *** A0A1U8E4A8_CAPAN)
Solyc01g099400.4	0.460209	0.00195018	0.0195602	18.5675	26.7494	WD-40 repeat containing protein (AHRD V3.3 *** A0A0K0XR34_TOBAC)
Solyc06g075790.3	0.459567	0.0024064	0.022816	13.1075	18.894	Acyl-CoA N-acyltransferase with RING/FYVE/PHD-type zinc finger domain-containing protein (AHRD V3.3 *-* A0A1I9LNX5_ARATH)
Solyc08g014420.4	0.459084	0.00186033	0.0188711	15.2405	21.9263	mitogen-activated protein kinase 2
Solyc01g088250.4	0.458908	0.00412691	0.0332026	18.4995	26.7189	SUN domain protein3
Solyc01g100350.3	0.458488	0.00280678	0.0254486	69.5565	100.231	GTP-binding protein (AHRD V3.3 *** Q9SDK4_ORYSJ)
Solyc02g087460.1	0.458359	0.00301164	0.0267615	13.2008	18.9951	Inactive receptor kinase (AHRD V3.3 *** A0A2R6P9E5_ACTCH)
Solyc04g040200.3	0.458324	0.00210304	0.0206611	28.9684	41.6438	Cellular retinaldehyde-binding/triple function, C-terminal (AHRD V3.3 *** B6T6T0_MAIZE)
Solyc01g108280.3	0.455935	0.00326686	0.0281693	16.1062	23.1709	Protein kinase (AHRD V3.3 *** O65765_CRAPL)
Solyc06g061000.3	0.455544	0.00162008	0.0171145	29.464	42.3268	Casein kinase II subunit beta (AHRD V3.3 *** A0A2G2VI76_CAPBA)
Solyc06g011560.3	0.454379	0.00295238	0.0263322	21.8046	31.277	transmembrane protein (AHRD V3.3 *** AT1G10660.4)
Solyc07g042680.3	0.453768	0.00290676	0.0260772	28.0159	40.1108	MAP kinase kinase kinase 46
Solyc09g064860.3	0.45357	0.00384402	0.0315138	10.0263	14.3604	ELKS/Rab6-interacting/CAST family protein (AHRD V3.3 *-* AT1G03290.4)
Solyc05g053240.4	0.4528	0.00518585	0.0389409	17.3523	24.7872	Squamosa promoter binding protein12b
Solyc09g007490.3	0.452769	0.00273614	0.0250923	34.388	49.4141	Cell number regulator 8 (AHRD V3.3 *** A0A2G2V7F8_CAPBA)
Solyc10g012070.4	0.452578	0.00329692	0.0283686	59.0572	84.5711	Protein BPS1, chloroplastic (AHRD V3.3 *** A0A2G2YY51_CAPAN)
Solyc10g084140.2	0.451697	0.00556511	0.0410653	7.64404	10.9248	Ferrochelatase (AHRD V3.3 *** A0A2G3BRU7_CAPCH)
Solyc06g005230.3	0.451466	0.00410378	0.0330798	24.4397	35.0297	Receptor-like protein kinase THESEUS 1 (AHRD V3.3 *** A0A2G2WHH2_CAPBA)
Solyc10g005100.3	0.450739	0.0052604	0.0391929	154.427	221.38	Plasma membrane-associated cation-binding protein 1 (AHRD V3.3 *** A0A2G2YJZ6_CAPAN)
Solyc03g112580.3	0.450735	0.00513249	0.0386348	10.0581	14.3868	Receptor protein kinase, putative (AHRD V3.3 *** B9RAX9_RICCO)
Solyc01g104980.4	0.44932	0.00691903	0.0481643	8.94395	12.8158	F-box/kelch-repeat protein (AHRD V3.3 *** A0A1U8E5W2_CAPAN)
Solyc04g010310.4	0.448293	0.00428539	0.0340065	7.10939	10.1274	ABC transporter B family member 20 (AHRD V3.3 *** A0A2G2X9W7_CAPBA)
Solyc10g080770.3	0.448247	0.00701856	0.048636	9.68261	13.8397	NPR1-interactor protein 1
Solyc10g081480.2	0.448135	0.00505212	0.0382521	22.4582	32.1288	maltase-glucoamylase%2C intestinal protein (AHRD V3.3 *** AT5G37480.2)
Solyc11g008580.3	0.447272	0.00231452	0.0221445	16.7241	23.9235	RBR-type E3 ubiquitin transferase (AHRD V3.3 *** A0A2G2VEE2_CAPBA)
Solyc06g062510.3	0.445784	0.00597941	0.0431394	64.7869	92.7518	Charged multivesicular body protein 1 (AHRD V3.3 *** A0A1J3HZF6_NOCCA)
Solyc03g118710.3	0.445065	0.00707498	0.0488461	23.0636	32.9633	Calcium-dependent lipid-binding (CaLB domain) family protein (AHRD V3.3 *** A0A2U1LMA8_ARTAN)
Solyc07g065480.3	0.444467	0.00585864	0.0425414	34.475	49.0298	Na-translocating NADH-quinone reductase subunit A (AHRD V3.3 *** AT5G55640.1)
Solyc01g008550.4	0.442879	0.00476211	0.0366999	71.9646	102.612	phenylacetaldehyde reductase 2
Solyc01g080500.2	0.442005	0.00686698	0.0478614	124.083	176.532	Plant/F10N7-170 protein, putative (AHRD V3.3 *** G7IFN2_MEDTR)
Solyc06g082010.4	0.440815	0.00441277	0.0347392	9.03104	12.8212	Zinc finger transcription factor 48
Solyc04g005120.3	0.440604	0.00352608	0.0297324	33.9286	48.2045	short hypocotyl in white light1 (AHRD V3.3 *-* AT1G69935.1)
Solyc05g024235.1	0.440151	0.0064008	0.0453441	20.0498	28.4738	Enoyl CoA hydratase-like protein (AHRD V3.3 *** Q8RUL6_ORYSJ)
Solyc01g068560.3	0.437766	0.00566079	0.0415933	41.3113	58.7476	protein LNK2 isoform X1 (AHRD V3.3 --* XP_023879322.1)
Solyc01g107900.3	0.437513	0.00589785	0.0426973	23.8439	33.7868	O-acyltransferase WSD1-like protein (AHRD V3.3 *** A0A2K3ND41_TRIPR)
Solyc06g008880.3	0.437094	0.00662162	0.0464589	21.8558	31.0184	WD40 repeat (AHRD V3.3 *** A0A200QLR8_9MAGN)
Solyc05g007970.4	0.435796	0.00424989	0.0338345	25.5323	36.2077	Phytanoyl-CoA dioxygenase (AHRD V3.3 *** A0A2G2VK26_CAPBA)
Solyc01g100140.4	0.432478	0.00623908	0.0445169	26.1145	36.832	Dehydration-induced 19-like protein (AHRD V3.3 *** E3T7S4_GOSHI)
Solyc02g069150.3	0.432433	0.00727011	0.0498053	68.6447	97.2412	Vesicle-associated membrane protein (AHRD V3.3 *** A0A1U8H291_CAPAN)
Solyc02g091100.3	0.430381	0.0036204	0.03027	16.0336	22.59	2-hydroxyacyl-CoA lyase (AHRD V3.3 *** A0A2G3D874_CAPCH)
Solyc06g076430.3	0.428888	0.00517362	0.0388922	18.8647	26.6199	Serine/threonine-protein phosphatase (AHRD V3.3 *** A0A1U8HBG4_CAPAN)
Solyc03g078380.1	0.42693	0.00378003	0.0311866	32.8512	46.198	Glutaredoxin family protein (AHRD V3.3 *** E5GCJ8_CUCME)
Solyc11g065090.2	0.426735	0.00375632	0.0310366	22.4132	31.5742	magnesium transporter NIPA (DUF803) (AHRD V3.3 *** AT4G13800.8)
Solyc05g047450.3	0.424546	0.00470075	0.0364102	20.2715	28.5542	Methyl-CpG-binding domain-containing protein 2 (AHRD V3.3 *** A0A2G3CGY8_CAPCH)
Solyc09g025240.3	0.424433	0.00471828	0.0364957	17.4899	24.6145	ENTH/VHS, Target of Myb protein 1 (AHRD V3.3 *** A0A2U1P985_ARTAN)
Solyc01g095460.3	0.423187	0.00518704	0.0389409	17.1018	24.0728	Common plant regulatory factor 1 (AHRD V3.3 *** A0A1U8DT23_CAPAN)
Solyc01g011340.3	0.422519	0.00596843	0.0430786	31.998	44.9567	protein phosphatase 2A catalytic subunit 2
Solyc10g005370.3	0.421602	0.0035056	0.0296042	13.5395	19.0149	Pyruvate, phosphate dikinase regulatory protein, chloroplastic (AHRD V3.3 *** A0A2U1Q502_ARTAN)
Solyc04g005270.1	0.420435	0.00483252	0.0370728	21.1229	29.5473	Phosphatidylinositol 4-kinase gamma 7 (AHRD V3.3 *** A0A1U8GNT8_CAPAN)
Solyc08g082280.4	0.417195	0.00525893	0.0391929	30.7122	42.9582	Long chain acyl-CoA synthetase 2 (AHRD V3.3 *** A0A2G3DB06_CAPCH)
Solyc12g019460.2	0.416262	0.00636942	0.0451598	18.7517	26.228	mitogen-activated protein kinase 1
Solyc07g040950.3	0.411447	0.00728907	0.0498946	104.529	145.936	Lactoylglutathione lyase / glyoxalase I family protein (AHRD V3.3 *** A0A1Y1IMJ5_KLENI)
Solyc04g005160.3	0.411111	0.00586236	0.042543	23.8137	33.1268	6-phosphogluconate dehydrogenase, decarboxylating (AHRD V3.3 *** A0A1U8F1N4_CAPAN)
Solyc03g120940.4	0.410448	0.00614608	0.0440962	35.3254	49.2351	SAWADEE HOMEODOMAIN protein (AHRD V3.3 *** A0A178W211_ARATH)
Solyc01g103420.4	0.408416	0.00669386	0.0468681	11.4731	15.9799	Regulator of nonsense transcripts UPF3 (AHRD V3.3 *** A0A2I0X275_9ASPA)
Solyc09g075440.4	0.40615	0.00605775	0.0435925	8.17798	11.3718	Never ripe-2
Solyc07g052400.3	0.404669	0.00690845	0.0481106	9.37604	13.0142	glutamate receptor-like 3.2
Solyc04g008510.3	0.4042	0.00522272	0.0390914	17.2018	23.816	UBX domain-containing protein (AHRD V3.3 *** A0A2G3CF49_CAPCH)
Solyc03g111180.3	0.401557	0.00646578	0.04567	17.436	24.067	Aspartyl aminopeptidase (AHRD V3.3 *** A0A1U8FXA5_CAPAN)
Solyc03g123660.3	0.396271	0.00645809	0.0456348	21.5557	29.7587	ubiquitin conjugating enzyme 2
Solyc01g094000.3	0.393923	0.00715439	0.0492253	12.1764	16.7291	Poly(A) RNA polymerase cid11 (AHRD V3.3 *** A0A1J3CZT2_NOCCA)
Solyc09g011690.4	-0.382502	0.00714296	0.0491743	24.4748	19.6769	TIP41-like protein (AHRD V3.3 *** Q84JE0_ARATH)
Solyc09g006000.3	-0.392672	0.00604682	0.0435656	51.3229	40.9044	zinc/iron-chelating domain protein (AHRD V3.3 *** AT5G02710.3)
Solyc04g079000.4	-0.399172	0.00726324	0.0497785	48.4914	38.4518	Protein TIC 22, chloroplastic (AHRD V3.3 *** A0A2G2ZRP4_CAPAN)
Solyc04g008240.3	-0.403064	0.00576286	0.0420454	16.7757	13.2776	2-oxoglutarate (2OG) and Fe(II)-dependent oxygenase superfamily protein (AHRD V3.3 *-* A8MRW3_ARATH)
Solyc06g030570.3	-0.409653	0.00675267	0.0471806	73.5188	57.9676	Dual-specificity RNA methyltransferase RlmN (AHRD V3.3 *** A0A318RXP5_9GAMM)
Solyc09g013130.3	-0.412981	0.0057524	0.0420247	13.4223	10.5474	Defective in exine formation protein, putative, expressed (AHRD V3.3 *** Q10BA5_ORYSJ)
Solyc12g098830.2	-0.412986	0.00616815	0.0441981	33.214	26.1363	5-nucleotidase (AHRD V3.3 *** B6SV15_MAIZE)
Solyc08g067840.3	-0.429841	0.00581518	0.0422806	121.746	94.5056	Photosystem II reaction center PsbP family protein (AHRD V3.3 *** A0A0F7GYP2_9ROSI)
Solyc07g062190.4	-0.43096	0.00460431	0.0358612	495.951	384.691	50S ribosomal protein L13 (AHRD V3.3 *** A0A1U8HCH6_CAPAN)
Solyc04g078610.4	-0.434214	0.00411303	0.0331384	48.5141	37.6397	Kinesin (AHRD V3.3 *** A0A200QZN6_9MAGN)
Solyc08g006540.4	-0.434837	0.00533531	0.0396126	150.217	116.144	FK506 binding protein 13
Solyc06g073290.1	-0.436122	0.00649533	0.0457827	591.044	457.142	Tetrapyrrole-binding protein, chloroplastic (AHRD V3.3 *** A0A2G2ZDA2_CAPAN)
Solyc11g007090.3	-0.436696	0.00354876	0.0298639	19.7515	15.2591	Aspartyl aminopeptidase (AHRD V3.3 *** A0A2G2Y6D5_CAPAN)
Solyc07g064810.3	-0.437213	0.00496787	0.0378696	18.3441	14.1742	Imidazole glycerol phosphate synthase hisHF (AHRD V3.3 *** A0A2G2WFL7_CAPBA)
Solyc02g014350.4	-0.437559	0.00571256	0.0418598	9.5817	7.38112	P-loop containing nucleoside triphosphate hydrolases superfamily protein (AHRD V3.3 *** F4JCC9_ARATH)
Solyc03g025310.3	-0.438014	0.00379247	0.0312281	76.3715	58.9924	Sec-independent protein translocase protein TATB, chloroplastic (AHRD V3.3 *** A0A2G2ZZB6_CAPAN)
Solyc12g010230.2	-0.438594	0.00524082	0.0391299	37.3031	28.7787	Calcineurin-like metallo-phosphoesterase superfamily protein (AHRD V3.3 *** A0A2U1LQM8_ARTAN)
Solyc05g056260.2	-0.439843	0.00345122	0.0292477	104.035	80.2267	Phenylalanine--tRNA ligase, mitochondrial (AHRD V3.3 *** A0A2G2V640_CAPBA)
Solyc02g067320.3	-0.441545	0.00436492	0.0344751	45.5195	35.0822	Zinc-finger homeodomain protein 10 (AHRD V3.3 *** A0A2G3D3J7_CAPCH)
Solyc01g104250.4	-0.442099	0.00582354	0.0423231	22.1362	17.0618	Rhomboid-like protein (AHRD V3.3 *** A0A2I0WGB8_9ASPA)
Solyc02g088700.4	-0.442119	0.0046862	0.0363143	72.3159	55.5848	Mitochondrial processing peptidase (AHRD V3.3 *** Q41444_SOLTU)
Solyc02g083290.4	-0.442351	0.00551679	0.0407623	15.2638	11.7484	Protein kinase domain (AHRD V3.3 *** A0A200QZU4_9MAGN)
Solyc01g111400.4	-0.44349	0.0029054	0.0260772	11.6175	8.94069	Subtilisin-like protease-like protein (AHRD V3.3 *** A0A2K3P1W8_TRIPR)
Solyc05g054600.3	-0.44358	0.00696988	0.0484382	16.3136	12.5258	Methionine--tRNA ligase (AHRD V3.3 *** A0A2G2WVB1_CAPBA)
Solyc01g103780.4	-0.444176	0.00718193	0.0493788	37.2941	28.6959	TCP transcription factor 11
Solyc02g087150.3	-0.446574	0.00517729	0.0389025	311.307	239.342	Heavy metal transport/detoxification superfamily protein (AHRD V3.3 *-* AT5G14910.2)
Solyc11g012850.2	-0.447436	0.00317059	0.02762	61.4522	47.1699	Chlorophyllide a oxygenase, chloroplastic (AHRD V3.3 *** A0A2G2Z9Y9_CAPAN)
Solyc10g008740.3	-0.447458	0.00526021	0.0391929	545.917	418.871	Mg-protoporphyrin IX chelatase (AHRD V3.3 *** A0A2G2YJA3_CAPAN)
Solyc08g066180.3	-0.447597	0.00398302	0.0323042	47.4939	36.3797	Haloacid dehalogenase-like hydrolase family protein (AHRD V3.3 *** A0A2U1QHW6_ARTAN)
Solyc03g117430.3	-0.447774	0.00662737	0.0464666	118.867	91.2814	Cobalamin biosynthesis protein CobW (AHRD V3.3 *** A0A2T6CU39_9BACT)
Solyc08g076470.4	-0.447887	0.00451889	0.0353791	121.29	93.0857	glycerol-3-phosphate acyltransferase
Solyc10g074980.2	-0.448735	0.00508018	0.0383611	88.2641	67.7759	Vacuolar sorting receptor protein (AHRD V3.3 *** C6KI57_LILLO)
Solyc01g098550.3	-0.44879	0.00337193	0.0288077	61.9412	47.6063	Tryptophan synthase alpha chain (AHRD V3.3 *** A0A2G2W7K5_CAPBA)
Solyc01g007910.3	-0.4495	0.00486961	0.0372894	44.8974	34.369	succinyl-CoA ligase alpha 1 subunit
Solyc11g012860.3	-0.450254	0.00296534	0.0264197	13.053	10.0156	coiled-coil protein
Solyc07g053280.4	-0.45036	0.00457508	0.0357493	152.638	116.704	Ketol-acid reductoisomerase (AHRD V3.3 *** K4CFM5_SOLLC)
Solyc05g006520.4	-0.45094	0.0027407	0.0251049	72.9677	55.8362	dehydrogenase AF209924
Solyc01g067630.3	-0.456989	0.00141212	0.0153908	38.2366	29.1691	NAD(P)-binding Rossmann-fold superfamily protein (AHRD V3.3 *** Q8VZB1_ARATH)
Solyc10g083490.3	-0.457556	0.00309403	0.0271781	70.6091	53.8548	Cell division protein FtsZ (AHRD V3.3 *** A0A2G2VUU5_CAPBA)
Solyc11g017250.2	-0.457643	0.00364887	0.0304569	63.6461	48.4648	Dihydrolipoamide acetyltransferase component of pyruvate dehydrogenase complex (AHRD V3.3 *** A0A2G2WYT7_CAPBA)
Solyc12g005280.3	-0.458684	0.00346558	0.0293416	11.8025	8.9842	tRNA (guanine(37)-N1)-methyltransferase (AHRD V3.3 *** A0A1U8FMJ3_CAPAN)
Solyc06g053600.4	-0.459166	0.00325921	0.0281301	103.432	78.98	Aldo/keto reductase (AHRD V3.3 *** A0A200QWT0_9MAGN)
Solyc03g058430.3	-0.459446	0.00144568	0.0156854	38.6768	29.4093	Fatty acid desaturase (AHRD V3.3 *** E7CCC0_9BRAS)
Solyc11g007850.2	-0.459638	0.00203709	0.0202076	19.4933	14.8237	DNA-binding protein PD2 (AHRD V3.3 *** A0A2K3PGZ7_TRIPR)
Solyc08g043180.3	-0.460089	0.00218219	0.0212281	59.3235	45.22	Photosystem II reaction center PsbP family protein (AHRD V3.3 *** A0A0F7GYT8_9ROSI)
Solyc06g084260.3	-0.461405	0.00484734	0.0371358	36.4314	27.8179	Fatty-acid-binding protein 1 (AHRD V3.3 *** A0A1U8HAC4_CAPAN)
Solyc05g016330.3	-0.46343	0.00216877	0.0211342	40.7721	30.9081	Cytochrome P450 (AHRD V3.3 *** A0A200QCI8_9MAGN)
Solyc11g008770.2	-0.463576	0.0036	0.0301444	12.9754	9.82512	LETM1 domain-containing protein (AHRD V3.3 *** A0A1Q3CV52_CEPFO)
Solyc08g082090.1	-0.464434	0.00527681	0.0392822	65.2557	49.4144	Avr9/Cf-9 rapidly elicited protein 194 (AHRD V3.3 *** Q9FQZ4_TOBAC)
Solyc08g081390.4	-0.464492	0.00261181	0.0242182	36.4956	27.6614	Phosphoglycerate mutase-like protein AT74 (AHRD V3.3 *** A0A2G3ADV8_CAPAN)
Solyc04g074550.4	-0.465442	0.00441764	0.034742	103.647	78.3728	Cytochrome c oxidase subunit (AHRD V3.3 *-* B6UF31_MAIZE)
Solyc03g120630.4	-0.466561	0.00399738	0.0323628	555.134	420.548	30S ribosomal protein S17, chloroplastic (AHRD V3.3 *** A0A2G2WPB4_CAPBA)
Solyc01g028870.3	-0.468533	0.00306635	0.0270762	55.7056	42.1996	Antitermination NusB domain-containing protein (AHRD V3.3 *** Q93XY7_ARATH)
Solyc06g083180.4	-0.468627	0.00539638	0.0400131	321.107	242.942	40S ribosomal protein S8 (AHRD V3.3 *** A0A1U8H236_CAPAN)
Solyc06g083190.4	-0.469577	0.00312809	0.0273205	111.542	84.257	Peptidylprolyl isomerase (AHRD V3.3 *** A0A2G3CCB5_CAPCH)
Solyc04g054470.3	-0.469758	0.00170508	0.0177124	19.9542	15.0512	Unknown protein
Solyc05g053540.3	-0.470376	0.00420712	0.033655	27.9719	21.0381	Dihydroxy-acid dehydratase (AHRD V3.3 *** A0A2G3CHU1_CAPCH)
Solyc12g049510.3	-0.470416	0.00642936	0.0454891	5.48983	4.13861	GPI-anchored adhesin-like protein (AHRD V3.3 *-* AT3G14172.2)
Solyc06g073800.3	-0.47188	0.00242559	0.0229335	286.973	216.889	40S ribosomal protein S11 (AHRD V3.3 *** A0A2G2YII0_CAPAN)
Solyc06g076640.3	-0.472454	0.00206518	0.0204102	140.031	105.651	Tubulin beta chain (AHRD V3.3 *** A0A1U8H9E6_CAPAN)
Solyc08g059800.3	-0.472494	0.00580031	0.0421907	7.92294	5.97424	TPX2 (Targeting protein for Xklp2) family protein (AHRD V3.3 *** A0A2K3NRR7_TRIPR)
Solyc01g095680.2	-0.473042	0.00173196	0.0179253	30.3528	22.9064	Plant organelle RNA recognition domain containing protein (AHRD V3.3 *-* A0A2P5DTG0_TREOI)
Solyc06g071920.4	-0.47418	0.00478491	0.0368419	603.797	453.67	Glyceraldehyde-3-phosphate dehydrogenase (AHRD V3.3 *** A0A0F7JJ49_NICBE)
Solyc01g102860.2	-0.474561	0.0028972	0.0260469	25.6676	19.3441	golgin family A protein (AHRD V3.3 *-* AT1G51080.1)
Solyc11g007540.2	-0.475704	0.00222481	0.021542	40.1265	30.2786	Cytochrome P450 (AHRD V3.3 *** A0A346CEB0_TANCI)
Solyc03g095760.3	-0.475829	0.00307869	0.027143	31.7953	23.8877	Rhodanese-like domain-containing protein 7 (AHRD V3.3 *** A0A2G3CU78_CAPCH)
Solyc04g080050.4	-0.475878	0.00569264	0.0417501	12.3866	9.3337	EXS (AHRD V3.3 *** A0A200R094_9MAGN)
Solyc08g079240.4	-0.476181	0.00301872	0.026782	244.094	183.554	dimethylallyl%2C adenosine tRNA methylthiotransferase (AHRD V3.3 *** AT1G62780.1)
Solyc02g062810.4	-0.478082	0.00307836	0.027143	13.7811	10.3181	Signal recognition particle subunit SRP68 (AHRD V3.3 *** A0A2G2X690_CAPBA)
Solyc05g054720.3	-0.479251	0.00247882	0.0232929	170.888	127.99	Protein TIC 20-I, chloroplastic (AHRD V3.3 *** A0A2G2X086_CAPBA)
Solyc02g090020.4	-0.480406	0.00209531	0.0205972	31.8733	23.9821	stress regulated protein AY873991
Solyc06g082793.1	-0.480547	0.00509256	0.0384131	25.8522	19.3604	Mitochondrial import receptor subunit TOM40-1 (AHRD V3.3 *** A0A2G3CBS4_CAPCH)
Solyc09g010870.4	-0.480678	0.0035993	0.0301444	27.3593	20.5198	Ribonuclease II/R (AHRD V3.3 *** A0A200R1B9_9MAGN)
Solyc06g062840.4	-0.480753	0.00142519	0.015493	17.2298	12.9148	Threonine synthase, chloroplastic (AHRD V3.3 *** A0A1U8H4Z2_CAPAN)
Solyc06g054560.3	-0.480839	0.00114385	0.0132361	15.4024	11.548	RNA helicase DEAH-box19
Solyc06g007760.4	-0.481216	0.00225181	0.0217156	372.754	279.517	Ycf54-like protein (AHRD V3.3 *** B4FED9_MAIZE)
Solyc10g082030.2	-0.48201	0.00329695	0.0283686	1384.5	1039.26	Peroxiredoxin (AHRD V3.3 *** Q9FE12_PHAVU)
Solyc04g071880.3	-0.482065	0.00383716	0.0314842	17.6736	13.2087	Pyrophosphate-energized membrane proton pump (AHRD V3.3 *** G5DWK6_SILLA)
Solyc11g068680.2	-0.48273	0.00389285	0.0318366	52.2205	38.9603	NF-kappa-B inhibitor-like protein (AHRD V3.3 *** AT5G22340.1)
Solyc08g082430.4	-0.483255	0.00500359	0.0380386	163.706	122.307	Nucleoside diphosphate kinase (AHRD V3.3 *** A0A2G3DB32_CAPCH)
Solyc08g007950.3	-0.483996	0.00461549	0.0358662	49.6281	37.0346	30S ribosomal protein S1 (AHRD V3.3 *** A0A1J3GWB0_NOCCA)
Solyc01g056780.3	-0.484986	0.00152313	0.0163399	478.826	358.783	50S ribosomal protein L34 (AHRD V3.3 *** A0A1U8FLP5_CAPAN)
Solyc05g009300.1	-0.485144	0.00426615	0.0339017	93.8576	70.3599	transmembrane protein (AHRD V3.3 *-* AT2G29180.1)
Solyc04g053120.3	-0.485189	0.00255465	0.0237707	43.416	32.3486	4-alpha-glucanotransferase (AHRD V3.3 *** A0A1U8EWW1_CAPAN)
Solyc11g006380.2	-0.485235	0.00271494	0.0249274	14.6335	10.9359	Pentatricopeptide repeat-containing protein (AHRD V3.3 *** A0A2G2VF73_CAPBA)
Solyc07g043600.4	-0.486098	0.00244335	0.023032	58.9079	43.9205	Pentatricopeptide repeat-containing protein (AHRD V3.3 *** A0A2G2WBV7_CAPBA)
Solyc06g069090.3	-0.486172	0.00348092	0.0294401	356.822	266.124	40S ribosomal protein S7 (AHRD V3.3 *-* A0A2G3D0S9_CAPCH)
Solyc12g043120.2	-0.486741	0.00115773	0.0133254	45.3656	33.878	Heat shock protein 70 family (AHRD V3.3 *** A0A200PNX6_9MAGN)
Solyc01g094460.3	-0.48695	0.00661786	0.0464519	14.7898	11.0593	AT-hook motif nuclear-localized protein 9-like (AHRD V3.3 *** A0A2I4E613_9ROSI)
Solyc01g087560.3	-0.487225	0.00183586	0.0186567	35.9166	26.9407	Methyltransferase (AHRD V3.3 *** A0A2G2XST8_CAPBA)
Solyc11g071710.2	-0.488014	0.00279231	0.0253612	42.1285	31.3784	Thylakoid lumenal P17.1 protein (AHRD V3.3 *** Q9LXV9_ARATH)
Solyc03g114470.2	-0.488901	0.00235957	0.0224733	125.792	93.9793	Protein CHAPERONE-LIKE PROTEIN OF POR1, chloroplastic (AHRD V3.3 *** A0A2G2WR89_CAPBA)
Solyc01g080840.3	-0.489137	0.00306203	0.0270522	83.2641	61.9607	Protein translocase subunit SecA (AHRD V3.3 *** A0A2G3DHH8_CAPCH)
Solyc09g074880.4	-0.489222	0.00326731	0.0281693	58.044	43.138	Protein LOW PSII ACCUMULATION 1, chloroplastic (AHRD V3.3 *** A0A2G2W035_CAPBA)
Solyc02g081620.3	-0.489801	0.00528124	0.0392977	20.835	15.5766	Zinc finger (C2H2 type) family protein (AHRD V3.3 *** A0A1P8ASM0_ARATH)
Solyc12g017830.3	-0.490183	0.00380212	0.031277	11.379	8.47834	Brefeldin A-inhibited guanine nucleotide-exchange protein 5 (AHRD V3.3 *** A0A2G2ZX29_CAPAN)
Solyc10g080160.2	-0.490417	0.00121013	0.0137685	17.0467	12.7063	30S ribosomal protein S9 (AHRD V3.3 *** A0A2G3CAH5_CAPCH)
Solyc03g071590.3	-0.490887	0.00210609	0.0206739	165.57	123.005	chloroplast malate dehydrogenase
Solyc07g064690.1	-0.491366	0.00277305	0.0252135	107	79.6175	50S ribosomal protein L34 (AHRD V3.3 *** AT1G29040.1)
Solyc01g110270.3	-0.492601	0.00135187	0.0149441	52.6369	39.108	RNA-binding CRS1 / YhbY (CRM) domain protein (AHRD V3.3 *-* F4JV86_ARATH)
Solyc09g092490.3	-0.493063	0.00304724	0.0269781	36.9956	27.4296	Glycosyltransferase (AHRD V3.3 *-* A0A2I4GJH4_9ROSI)
Solyc01g080280.3	-0.493336	0.00501546	0.0380772	1771.36	1313.85	chloroplast glutamine synthetase
Solyc05g023740.3	-0.493851	0.00225015	0.0217136	18.003	13.3776	Arabidopsis mei2-like protein
Solyc09g064500.3	-0.495233	0.00397413	0.0322663	286.816	213.008	Photosystem II reaction center Psb28 protein (AHRD V3.3 *** A0A1U8EF03_CAPAN)
Solyc04g081320.4	-0.496069	0.00275311	0.0251271	157.662	117.262	Protein disulfide-isomerase LQY1, chloroplastic (AHRD V3.3 *** LQY1_ARATH)
Solyc04g076040.3	-0.496197	0.00642267	0.0454763	15.3653	11.3772	cyclinD5_1
Solyc02g066920.3	-0.496375	0.00123585	0.0139949	72.9166	54.1758	Chlororespiratory reduction 7 (AHRD V3.3 *** A0A2U1NIM3_ARTAN)
Solyc01g097300.4	-0.497477	0.00507888	0.0383611	46.9156	34.8748	Prefoldin subunit 4 (AHRD V3.3 *** A0A200Q4E2_9MAGN)
Solyc01g068530.3	-0.497738	0.00624807	0.0445435	396.392	293.465	40S ribosomal protein S16 (AHRD V3.3 *** A0A2G3DIR8_CAPCH)
Solyc08g006070.4	-0.498027	0.0041995	0.033626	36.6817	27.2461	AIG2-like protein (AHRD V3.3 *** A0A2I4GNX8_9ROSI)
Solyc08g076410.4	-0.498719	0.000813172	0.0102723	47.7834	35.3508	Shikimate kinase-like protein (AHRD V3.3 *** S8CW00_9LAMI)
Solyc03g005920.4	-0.499217	0.00182202	0.0185496	19.6902	14.6023	Protein kinase domain (AHRD V3.3 *** A0A200QV19_9MAGN)
Solyc09g009940.3	-0.499508	0.00125344	0.014156	244.709	180.911	Signal recognition particle protein (AHRD V3.3 *** A0A1U8EGH6_CAPAN)
Solyc03g115640.3	-0.500759	0.00150917	0.016259	68.744	50.772	DUF538 domain-containing protein (AHRD V3.3 *** A0A1Q3AZJ7_CEPFO)
Solyc01g106090.3	-0.500781	0.00083434	0.0104609	84.9526	62.9147	PsbP domain-containing protein 1, chloroplastic (AHRD V3.3 *** A0A2G3BUZ8_CAPCH)
Solyc09g013080.3	-0.503164	0.000865985	0.0106913	94.0395	69.4068	Acetyl-coenzyme A carboxylase carboxyl transferase subunit alpha (AHRD V3.3 *** B5LAS6_CAPAN)
Solyc12g021340.3	-0.503735	0.00267789	0.0246949	67.0876	49.3907	Rhodanese-like domain-containing protein 11, chloroplastic (AHRD V3.3 *** A0A2G2XPH2_CAPBA)
Solyc09g098290.3	-0.504154	0.00076154	0.00976637	20.7731	15.3512	Leucine-rich receptor-like protein kinase family protein (AHRD V3.3 *** A0A061EKW3_THECC)
Solyc02g079780.1	-0.504615	0.0047142	0.0364957	21.7435	16.0667	hypothetical protein (AHRD V3.3 *** AT1G11440.1)
Solyc07g065120.3	-0.505271	0.00529944	0.0393984	33.603	24.7056	Glycerophosphodiester phosphodiesterase GDPDL4 (AHRD V3.3 *** A0A2G2Z5P4_CAPAN)
Solyc10g086190.3	-0.506225	0.00209282	0.0205967	155.06	114.097	Adenosine kinase (AHRD V3.3 *** A0A1U8FGB1_CAPAN)
Solyc12g013750.2	-0.507137	0.00698007	0.0484691	33.6728	24.6991	Mannan endo-1,4-beta-mannosidase 1 (AHRD V3.3 *-* A0A2G2YDS5_CAPAN)
Solyc06g082610.4	-0.507916	0.00169312	0.0176099	12.8341	9.442	Receptor-like kinase (AHRD V3.3 *** G7K0V8_MEDTR)
Solyc05g055400.4	-0.508401	0.00423284	0.0337566	44.4496	32.8125	Cytochrome P450 (AHRD V3.3 *** A0A200Q2G7_9MAGN)
Solyc06g065500.4	-0.508408	0.00108751	0.0126994	9.81186	7.20667	Pentatricopeptide repeat (AHRD V3.3 *** A0A200QIV7_9MAGN)
Solyc05g007490.3	-0.508552	0.000383735	0.00587962	24.0974	17.7327	S-adenosyl-L-methionine-dependent methyltransferases superfamily protein (AHRD V3.3 *** A0A2U1LK68_ARTAN)
Solyc03g025530.3	-0.509671	0.00384973	0.0315453	19.5823	14.3492	oxidoreductase/transition metal ion-binding protein (AHRD V3.3 *** AT5G52410.3)
Solyc01g079610.3	-0.510282	0.00669898	0.0468845	34.9432	25.7637	DnaJ protein ERDJ3B (AHRD V3.3 *** A0A2G2Z6I0_CAPAN)
Solyc04g074300.3	-0.510452	0.00620002	0.0443321	505.214	370.494	40S ribosomal protein S2 (AHRD V3.3 *** A0A2G2ZPD5_CAPAN)
Solyc08g079660.3	-0.510938	0.00208452	0.0205348	200.385	146.987	Clp protease-related protein, chloroplastic (AHRD V3.3 *** A0A1U8GJ95_CAPAN)
Solyc01g111120.4	-0.511608	0.00269464	0.0248222	338.21	248.533	Triosephosphate isomerase (AHRD V3.3 *** A0A200Q3A8_9MAGN)
Solyc09g075155.1	-0.511902	0.00152463	0.0163399	87.3297	64.1632	60S ribosomal protein L22 (AHRD V3.3 *** A0A1Y1HUA2_KLENI)
Solyc04g051580.4	-0.511928	0.000866875	0.010694	62.1408	45.7796	(DB244) meloidogyne-induced giant cell protein
Solyc03g058190.3	-0.512751	0.00435576	0.034435	273.299	199.489	GTP-binding protein TypA (AHRD V3.3 *** Q6SYB1_TRIPR)
Solyc05g051680.4	-0.5135	0.0044128	0.0347392	6.58677	4.81777	Structural maintenance of chromosomes protein 6 (AHRD V3.3 *** A0A2G2WTI5_CAPBA)
Solyc03g044330.1	-0.514007	0.00243255	0.0229863	96.4736	70.5079	Acetolactate synthase (AHRD V3.3 *** C0L093_TOBAC)
Solyc02g014460.4	-0.514664	0.00575473	0.0420247	12.3729	9.065	DNA damage-binding protein CMR1 (AHRD V3.3 *** R4XC35_TAPDE)
Solyc11g006340.2	-0.514889	0.00103002	0.0122144	19.9115	14.6018	Phosphoribosylaminoimidazole carboxylase (AHRD V3.3 *** A0A2G2Y6X3_CAPAN)
Solyc02g089440.3	-0.514949	0.00239234	0.0227011	21.09	15.4611	Hexosyltransferase (AHRD V3.3 *** A0A2G2XHQ5_CAPBA)
Solyc04g071010.4	-0.515109	0.00502103	0.0380852	27.4271	20.1046	Mitochondrial substrate carrier family protein (AHRD V3.3 *-* A0A1Y1IIA1_KLENI)
Solyc07g065050.4	-0.515132	0.000667584	0.00890361	58.9804	43.2222	Cell division protein FtsZ (AHRD V3.3 *** A0A2G2WFK7_CAPBA)
Solyc01g112290.4	-0.516171	0.00174632	0.0179965	135.495	99.0754	Glutamate--tRNA ligase, chloroplastic/mitochondrial (AHRD V3.3 *** A0A2G3BWC0_CAPCH)
Solyc11g062070.3	-0.516443	0.00195033	0.0195602	29.9485	21.9549	Outer envelope protein 80, chloroplastic (AHRD V3.3 *** A0A2G2V0H4_CAPBA)
Solyc01g103440.3	-0.517137	0.00114698	0.013247	21.674	15.8071	Phosphoribosylamine--glycine ligase (AHRD V3.3 *** A0A2G2Y1L3_CAPAN)
Solyc03g078080.4	-0.517503	0.000677305	0.0089875	56.9832	41.5801	Uridylate kinase (AHRD V3.3 *** A0A1U8G0D1_CAPAN)
Solyc01g099350.3	-0.517607	0.00251122	0.023486	24.1252	17.5874	Acyl-CoA-binding domain-containing protein 4 (AHRD V3.3 *** A0A2G2Y0B8_CAPAN)
Solyc05g008270.3	-0.518031	0.00192614	0.0193869	55.9561	40.7866	DUF3326 domain-containing protein (AHRD V3.3 *** A0A1Q3BC49_CEPFO)
Solyc06g060310.3	-0.518982	0.00620505	0.0443492	57.2681	41.7559	Chlorophyllide a oxygenase, chloroplastic (AHRD V3.3 *** A0A2G3C7C2_CAPCH)
Solyc12g100160.3	-0.519502	0.00149921	0.0161932	934.323	683.913	50S ribosomal protein L6 (AHRD V3.3 *** A0A2G2YBF1_CAPAN)
Solyc10g039290.2	-0.519684	0.00494236	0.0377435	36.0675	26.2602	Major facilitator superfamily protein (AHRD V3.3 *** A0A1P8AT47_ARATH)
Solyc07g061900.3	-0.519806	0.00163357	0.0171896	398.989	290.614	50S ribosomal protein L4 (AHRD V3.3 *** B6TG27_MAIZE)
Solyc05g014275.2	-0.519817	0.00508876	0.0384086	19.7401	14.3457	DUF659 domain-containing protein/Dimer_Tnp_hAT domain-containing protein (AHRD V3.3 *** A0A1Q3C897_CEPFO)
Solyc03g120700.3	-0.519826	0.00114553	0.0132393	7.56368	5.51311	Vps51/Vps67 family (Components of vesicular transport) protein (AHRD V3.3 *** F4KCR7_ARATH)
Solyc06g007710.4	-0.520477	0.000864565	0.010689	41.5999	30.4152	Mitochondrial import receptor subunit TOM40-1 (AHRD V3.3 *** A0A2G3C4I2_CAPCH)
Solyc01g068290.4	-0.524495	0.00266163	0.0245894	20.7895	15.0413	tRNA uridine 5-carboxymethylaminomethyl modification enzyme MnmG (AHRD V3.3 *** A0A2G3AKP6_CAPAN),Pfam:PF01134
Solyc04g049800.3	-0.524699	0.00564009	0.0415284	9.86449	7.17238	AP2-like ethylene-responsive transcription factor (AHRD V3.3 *** A0A220QTH6_9SOLA)
Solyc08g082690.2	-0.525006	0.000689995	0.00912713	318.855	231.926	Ribosomal protein S6 (AHRD V3.3 *** A0A200QWA6_9MAGN)
Solyc10g045310.2	-0.52523	0.00390522	0.0319069	58.6001	42.6203	DUF3531 domain-containing protein (AHRD V3.3 *** A0A1Q3B327_CEPFO)
Solyc02g079130.3	-0.525267	0.00370205	0.0307239	19.0055	13.8179	SEC-C motif containing protein (AHRD V3.3 *** A0A2U1MX42_ARTAN)
Solyc10g008140.3	-0.526038	0.00173315	0.0179266	113.404	82.5109	Prohibitin (AHRD V3.3 *** A0A200QL97_9MAGN)
Solyc04g076390.3	-0.526864	0.000415555	0.00626458	35.2902	25.6276	Cysteine--tRNA ligase (AHRD V3.3 *** A0A1J3GNV7_NOCCA)
Solyc06g082870.4	-0.526987	0.00459182	0.0358166	408.359	295.943	60S ribosomal protein L5 (AHRD V3.3 *** A0A2I4H863_9ROSI)
Solyc09g090840.3	-0.527163	0.000414863	0.00625975	38.5279	27.9874	Aspartyl/glutamyl-tRNA(Asn/Gln) amidotransferase subunit B (AHRD V3.3 *** A0A2Z4MCS0_BREBE)
Solyc04g076800.3	-0.527419	0.00513248	0.0386348	11.1182	8.0536	Pentatricopeptide repeat (AHRD V3.3 *** A0A200QXT4_9MAGN)
Solyc05g052810.4	-0.527447	0.00523703	0.0391244	174.722	126.634	60S ribosomal protein L35a-3 (AHRD V3.3 *-* A0A2G3CHN6_CAPCH)
Solyc05g006130.4	-0.527676	0.00628609	0.0447386	23.5689	17.0887	RNA helicase DEAD17
Solyc06g075340.4	-0.527771	0.00197465	0.0197102	37.8501	27.4379	Carbamoyl-phosphate synthase large chain-like protein (AHRD V3.3 *** A0A2K3P243_TRIPR)
Solyc01g104040.4	-0.528146	0.00134429	0.0148728	11.8916	8.61963	UDP-glucose:glycoprotein glucosyltransferase (AHRD V3.3 *** A0A2I4FV41_9ROSI)
Solyc09g064790.3	-0.528675	0.00393767	0.0321151	42.3077	30.6562	Protein PALE CRESS, chloroplastic (AHRD V3.3 *** A0A2G3BLP0_CAPCH)
Solyc05g053800.3	-0.52921	0.000939025	0.0113656	6.87412	4.98237	DNA repair protein RAD50 (AHRD V3.3 *** A0A2G2ZJV2_CAPAN)
Solyc10g080610.1	-0.529334	0.00171625	0.0177846	39.963	28.8717	F-box/kelch-repeat protein At1g15670-like (AHRD V3.3 *** A0A2I4E0A4_9ROSI)
Solyc12g013580.3	-0.529548	0.000569773	0.00790965	46.7709	33.9017	Peptidyl-prolyl cis-trans isomerase CYP37, chloroplastic (AHRD V3.3 *** A0A1U8GBH5_CAPAN)
Solyc11g040380.2	-0.529697	0.00370099	0.0307239	33.3431	24.1329	Homoserine dehydrogenase (AHRD V3.3 *-* S8BUI7_9LAMI)
Solyc01g106260.3	-0.530147	0.00303391	0.0268884	28.9656	20.9058	Heat shock protein 70 kDa (AHRD V3.3 *** A0A2K3MZA1_TRIPR)
Solyc01g110550.3	-0.530217	0.00049019	0.00709743	84.1591	61.076	Ribosome-binding factor A (AHRD V3.3 *** A0A200QQX5_9MAGN)
Solyc08g061630.3	-0.530252	0.00193737	0.0194766	104.096	75.2619	YGGT family protein (AHRD V3.3 *** F8WLD3_CITUN)
Solyc01g110520.3	-0.532043	0.00202202	0.0201234	70.4329	50.7902	Amidophosphoribosyltransferase (AHRD V3.3 *** A0A2G3BW41_CAPCH)
Solyc06g065980.3	-0.532461	0.00167707	0.017497	80.5377	58.2436	DNA/RNA-binding protein Alba-like (AHRD V3.3 *** A0A200QVB2_9MAGN)
Solyc12g096540.2	-0.53282	0.00134214	0.0148686	397.492	287.434	40S ribosomal protein S10 (AHRD V3.3 *** A0A2G3B4Y1_CAPCH)
Solyc12g096560.2	-0.532878	0.000368772	0.00576044	37.159	26.8864	Apyrase-like protein (AHRD V3.3 *** A0MWC2_TOBAC)
Solyc04g081570.3	-0.533111	0.000562117	0.00785505	146.463	105.78	Heat shock protein 90 (AHRD V3.3 *-* A0A0A7LYT2_ALBBR)
Solyc10g081100.3	-0.533236	0.000966653	0.0116019	599.869	433.87	50S ribosomal protein 5, chloroplastic (AHRD V3.3 *** A0A2G2VVL1_CAPBA)
Solyc03g111670.3	-0.53338	0.00208531	0.0205348	27.3136	19.7865	Protein kinase (AHRD V3.3 *** D6N3G3_MALDO)
Solyc02g085520.4	-0.533605	0.000824176	0.0103569	72.4876	52.4213	Adenylosuccinate synthetase (AHRD V3.3 *** S8CIB7_9LAMI)
Solyc01g005250.4	-0.534324	0.000449423	0.00663845	69.2846	50.0136	Aspartate-semialdehyde dehydrogenase (AHRD V3.3 *** A0A2G3AYJ3_CAPCH)
Solyc02g070330.4	-0.534588	0.000870601	0.0107321	239.728	173.104	40S ribosomal protein S4 (AHRD V3.3 *** A0A2G2WHB8_CAPBA)
Solyc08g082590.3	-0.534811	0.00372318	0.0308688	60.3107	43.4767	Glutaredoxin (AHRD V3.3 *** A0A2U1KGP9_ARTAN)
Solyc10g005260.3	-0.53533	0.00207727	0.0204916	52.3895	37.7685	RNA-binding protein (AHRD V3.3 *** A0A2K3PBB6_TRIPR)
Solyc01g100030.5.1	-0.535685	0.00636897	0.0451598	44.5113	32.094	deoxyuridine triphosphatase
Solyc01g080810.3	-0.536053	0.00121947	0.0138561	39.4571	28.4846	Isoleucine--tRNA ligase (AHRD V3.3 *** A0A1J3CFD6_NOCCA)
Solyc01g006980.4	-0.536254	0.000668982	0.00891217	63.4042	45.7148	Malonyl CoA-acyl carrier protein transacylase containing protein, expressed (AHRD V3.3 *** Q10MS3_ORYSJ)
Solyc03g118470.4	-0.536509	0.00274903	0.0251077	18.069	13.0226	Nudix hydrolase 4 (AHRD V3.3 *** A0A2G3CZQ7_CAPCH)
Solyc02g068350.1	-0.537033	0.0035629	0.029938	43.6351	31.3835	Uroporphyrinogen-III synthase (AHRD V3.3 *** B6U9W1_MAIZE)
Solyc10g083280.4	-0.537299	0.00280216	0.025437	246.025	176.968	Ribosomal protein S11 (AHRD V3.3 *** A0A200Q0S8_9MAGN)
Solyc10g006070.3	-0.538134	0.00710083	0.0489844	219.769	157.97	40S ribosomal protein S8 (AHRD V3.3 *-* A0A2G2YIY9_CAPAN)
Solyc04g078550.3	-0.538769	0.00216089	0.0210819	12.3631	8.93178	WRKY transcription factor 7
Solyc06g007360.3	-0.539276	0.00262303	0.0242955	75.0223	53.826	40S ribosomal protein S4 (AHRD V3.3 *** A0A2G2Z7Q0_CAPAN)
Solyc09g075390.4	-0.539834	0.00292802	0.0262261	49.2618	35.3005	GTP pyrophosphokinase, (P)ppGpp synthetase II Guanosine-3',5'-bis(Diphosphate) 3'-pyrophosphohydrolase (AHRD V3.3 *** A0A2D1JZR2_9GAMM)
Solyc06g083780.3	-0.540272	0.0056588	0.0415933	571.768	411.15	Ribosomal protein L17 (AHRD V3.3 *** Q5I7K4_WHEAT)
Solyc04g078810.4	-0.540352	0.00638194	0.0452296	8.61431	6.21536	Remorin family protein (AHRD V3.3 *** A0A2U1MLE0_ARTAN)
Solyc01g088020.3	-0.540714	0.00347801	0.0294302	33.9873	24.3693	Protein transport protein SEC31-like protein B (AHRD V3.3 *** A0A2G3AKI6_CAPAN)
Solyc07g048080.4	-0.540893	0.000573794	0.00795236	51.3857	36.9076	Threonine--tRNA ligase (AHRD V3.3 *** A0A2G2Z2V0_CAPAN)
Solyc12g096300.2	-0.540918	0.00394635	0.0321443	430.664	309.239	40S ribosomal protein S6 (AHRD V3.3 *** Q3HVK4_SOLTU)
Solyc09g009140.3	-0.54092	0.00361655	0.0302562	4.2111	3.0289	Gamma-tubulin complex component (AHRD V3.3 *** A0A2G3BIR4_CAPCH)
Solyc06g083820.3	-0.54271	0.00688979	0.0480005	259.583	186.306	Ribosomal protein L14 (AHRD V3.3 *** A0A200PVX1_9MAGN)
Solyc10g006790.4	-0.543365	0.00345098	0.0292477	6.68853	4.80229	Protein kinase superfamily protein (AHRD V3.3 *** F4I8V6_ARATH)
Solyc10g008200.4	-0.544053	0.00578933	0.0421655	9.38508	6.73502	Tyrosine aminotransferase (AHRD V3.3 *** A0A2G2XHT7_CAPBA)
Solyc04g081260.3	-0.544931	0.0016469	0.0172893	24.679	17.7286	filament-like plant protein 4 (AHRD V3.3 *** A0A1U7XPP3_NICSY)
Solyc06g050620.3	-0.545161	0.000847039	0.0105577	21.7479	15.6462	DUF399 family protein, putative (DUF399 and DUF3411) (AHRD V3.3 *** A0A1P8B2W9_ARATH)
Solyc04g064760.3	-0.545627	0.00450465	0.0353302	7.93159	5.7099	Carboxypeptidase (AHRD V3.3 *** A0A1U8GE15_CAPAN)
Solyc02g091350.4	-0.546139	0.00667521	0.0467764	15.0667	10.7385	Glycosyltransferase (AHRD V3.3 *** A0A2U1LPX5_ARTAN)
Solyc06g053480.3	-0.546391	0.000852376	0.0106154	178.284	128.289	Acyl-[acyl-carrier-protein] desaturase (AHRD V3.3 *** A0A2G2WJJ9_CAPBA)
Solyc04g015950.3	-0.546686	0.00274652	0.0251077	12.3917	8.85126	Pentatricopeptide repeat-containing protein (AHRD V3.3 *** A0A2G3CCZ0_CAPCH)
Solyc12g009250.3	-0.547083	0.000767429	0.00981226	541.275	387.733	10 kDa chaperonin (AHRD V3.3 *** A0A1U8HGQ0_CAPAN)
Solyc01g067290.3	-0.547498	0.000515592	0.00733282	161.578	115.631	Divinyl chlorophyllide a 8-vinyl-reductase, chloroplastic (AHRD V3.3 *** A0A2G2XQY6_CAPBA)
Solyc01g067530.3	-0.547992	0.00658301	0.0463231	37.6139	26.8069	GTPase OBG (AHRD V3.3 *** A0A2K3PK04_TRIPR)
Solyc07g005580.4	-0.548009	0.000591322	0.00815502	21.8575	15.6492	1-acyl-sn-glycerol-3-phosphate acyltransferase (AHRD V3.3 *** A0A2G3BXE9_CAPCH)
Solyc03g095840.3	-0.548114	0.00118425	0.0135565	53.0782	37.8666	Eukaryotic translation initiation factor 2 subunit alpha (AHRD V3.3 *** A0A2G2W0V8_CAPBA)
Solyc06g016827.1	-0.548161	0.00715622	0.0492253	19.5112	13.9796	Unknown protein
Solyc07g006490.3	-0.548957	0.000817144	0.0102921	114.769	82.0986	hypothetical protein (AHRD V3.3 *** AT4G28025.2)
Solyc02g036360.1	-0.549306	0.000884461	0.0108474	27.8405	19.834	Octicosapeptide/Phox/Bem1p (PB1) domain-containing protein / tetratricopeptide repeat (TPR)-containing protein (AHRD V3.3 *-* A0A1R7T3E1_ARATH)
Solyc11g010200.3	-0.549809	0.00226597	0.021754	89.4795	64.1802	14-3-3 family protein AF079104
Solyc07g014610.4	-0.54991	0.00710665	0.0490045	3.96308	2.82736	GPI ethanolamine phosphate transferase 3 (AHRD V3.3 *** A0A1J3JQN1_NOCCA)
Solyc05g008920.3	-0.550288	0.000516596	0.00734089	30.0163	21.4124	DUF789 domain-containing protein (AHRD V3.3 *** A0A1Q3BM86_CEPFO)
Solyc09g010380.3	-0.550499	0.000684078	0.00906309	45.972	32.8329	Soluble inorganic pyrophosphatase-like protein (AHRD V3.3 *** A0A2K3NXW2_TRIPR)
Solyc09g075180.3	-0.550558	0.00107288	0.012581	216.981	154.405	DNA photolyase (AHRD V3.3 *** A0A200PWN3_9MAGN)
Solyc04g078750.3	-0.550719	0.000627962	0.0085345	82.4011	58.8269	Late embryogenesis abundant protein (AHRD V3.3 *** A0A200QZD5_9MAGN)
Solyc04g005200.4	-0.55073	0.00287453	0.0259216	14.2417	10.1536	2-succinyl-6-hydroxy-2,4-cyclohexadiene-1-carboxylate synthase (AHRD V3.3 *** A0A1V0LBF9_9ENTR)
Solyc05g050940.4	-0.552033	0.000787534	0.0100085	15.5656	11.1078	tRNA N6-adenosine threonylcarbamoyltransferase (AHRD V3.3 *** A0A248JMK1_9PROT)
Solyc03g082920.4	-0.552492	0.00200692	0.0199849	90.0423	63.9858	Heat shock protein 70 family (AHRD V3.3 *** A0A200QNK9_9MAGN)
Solyc08g008530.1	-0.553133	0.00608406	0.0437444	60.1617	42.661	Aldehyde-lyase domain (AHRD V3.3 *** A0A200QWC4_9MAGN)
Solyc04g026100.1	-0.553677	0.00700659	0.048573	696.128	494.148	40S ribosomal protein S16 (AHRD V3.3 *** A0A2G3DIR8_CAPCH)
Solyc03g119360.3	-0.553966	0.00713707	0.0491538	357.287	254.095	40S ribosomal protein S7 (AHRD V3.3 *-* A0A2G3D0S9_CAPCH)
Solyc06g008160.4	-0.554399	0.000566635	0.00789211	109.49	77.8327	Protein FLUORESCENT IN BLUE LIGHT, chloroplastic (AHRD V3.3 *** A0A2G3C412_CAPCH)
Solyc12g056120.1	-0.554486	0.00161371	0.0170795	108.941	77.4272	6-phosphogluconate dehydrogenase, decarboxylating (AHRD V3.3 *** A0A2G3B307_CAPCH)
Solyc12g096150.2	-0.554889	0.00447431	0.0351413	244.908	173.884	60S ribosomal protein L13 (AHRD V3.3 *** A0A1U8GMG9_CAPAN)
Solyc01g098230.3	-0.555275	0.000568638	0.00790241	13.4534	9.56361	Mitochondrial import inner membrane translocase subunit TIM44-2 (AHRD V3.3 *** A0A2G2W7N1_CAPBA)
Solyc05g053670.3	-0.556174	0.00521531	0.0390914	438.529	311.704	60S ribosomal protein L13a (AHRD V3.3 *** B6SJA0_MAIZE)
Solyc06g050120.3	-0.556626	0.00283565	0.0256718	353.771	251.795	60S ribosomal protein L7a (AHRD V3.3 *** A0A2G3DGL0_CAPCH)
Solyc12g038920.2	-0.557166	0.000814347	0.0102723	21.3493	15.1614	Protein kinase domain (AHRD V3.3 *** A0A200QQM3_9MAGN)
Solyc10g080590.2	-0.55725	0.00276206	0.0251816	317.896	225.751	60S ribosomal protein L21 (AHRD V3.3 *** B6SYW9_MAIZE)
Solyc04g009420.3	-0.557777	0.000806501	0.0101957	40.0707	28.4402	PsbP domain-containing protein (AHRD V3.3 *** A0A1Q3CAL9_CEPFO)
Solyc01g088310.3	-0.558849	0.00431482	0.0341595	17.2081	12.2393	Geranylgeranyl diphosphate reductase, chloroplastic (AHRD V3.3 *** A0A2G3DH35_CAPCH)
Solyc07g032250.4	-0.55918	0.00238425	0.0226443	20.3759	14.4952	nucleophosmin (AHRD V3.3 *** AT4G29520.1)
Solyc04g051670.3	-0.559545	0.000892188	0.0109183	7.91912	5.60579	RNA cytidine acetyltransferase (AHRD V3.3 *** A0A2G2Y7A9_CAPAN)
Solyc12g095850.2	-0.560017	0.000445557	0.00659291	29.6331	20.985	Tryptophan--tRNA ligase (AHRD V3.3 *** A0A2G2VHY5_CAPBA)
Solyc04g009510.4	-0.560129	0.00156071	0.0166124	11.1644	7.94087	RNA binding (RRM/RBD/RNP motifs) family protein (AHRD V3.3 *-* Q9M1E4_ARATH)
Solyc02g086910.4	-0.560615	0.00173792	0.0179649	157.036	111.319	Peptidyl-prolyl cis-trans isomerase protein (AHRD V3.3 *** A0A2U1LHJ7_ARTAN)
Solyc05g015220.3	-0.560754	0.000695884	0.00917341	8.25885	5.86203	Mannosyl-oligosaccharide glucosidase GCS1 (AHRD V3.3 *** A0A2G3CQL2_CAPCH)
Solyc10g079770.3	-0.561126	0.000944412	0.0113918	6.27878	4.45883	triacylglycerol lipase SDP1-like (AHRD V3.3 *** A0A2I4ECT5_9ROSI)
Solyc04g050040.3	-0.561643	0.00311165	0.0272051	13.4217	9.52125	Mitochondrial substrate carrier family protein (AHRD V3.3 *** Q8VZP7_ARATH)
Solyc04g056540.3	-0.561799	0.000962424	0.0115676	15.3401	10.8405	Riboflavin biosynthesis protein RibD (AHRD V3.3 *** A0A1Y1HVZ2_KLENI)
Solyc03g005600.3	-0.562537	0.00063255	0.00856919	33.1796	23.4338	S-adenosyl-L-methionine-dependent methyltransferases superfamily protein (AHRD V3.3 *** A0A2U1MED4_ARTAN)
Solyc04g008040.4	-0.562757	0.00120339	0.0137011	54.0253	38.2514	Microtubule-associated protein 70 (AHRD V3.3 *** A0A200QNX4_9MAGN)
Solyc01g081490.3	-0.563857	0.00271728	0.0249353	74.1097	52.2389	RNA polymerase sigma factor (AHRD V3.3 *** A0A1U8EM77_CAPAN)
Solyc04g080190.3	-0.56407	0.000451285	0.00665427	80.7606	57.0102	Outer envelope pore protein 24, chloroplastic (AHRD V3.3 *** A0A2G3AX36_CAPCH)
Solyc01g110540.3	-0.564272	0.00388445	0.0317867	137.329	96.6952	ATP synthase E chain (AHRD V3.3 *** Q8GXE7_ARATH)
Solyc03g005220.4	-0.564352	0.00396404	0.0321999	23.4343	16.5909	Histone H2A (AHRD V3.3 *** A0A1U8G3K0_CAPAN)
Solyc06g083750.3	-0.564467	0.00203625	0.0202076	14.6483	10.3892	Cysteine-rich repeat secretory protein 11 (AHRD V3.3 *** A0A2G2ZEJ6_CAPAN)
Solyc01g102370.4	-0.565152	0.00252979	0.0236006	16.4011	11.6431	Flap endonuclease 1 (AHRD V3.3 *** A0A2G2W895_CAPBA)
Solyc06g082750.3	-0.56526	0.000190533	0.00343509	442.263	313.38	50S ribosomal protein L17 (AHRD V3.3 *** A0A1U8H2A3_CAPAN)
Solyc08g013720.4	-0.565294	0.000266958	0.00449531	48.8249	34.5045	S-adenosyl-L-methionine-dependent methyltransferases superfamily protein (AHRD V3.3 *-* A0A2U1KR65_ARTAN)
Solyc11g065660.2	-0.56672	0.000358587	0.00568573	15.8414	11.1758	Calcium-dependent protein kinase (AHRD V3.3 *** B2KTB2_WHEAT)
Solyc06g083890.4	-0.566823	0.00147001	0.0159187	10.6834	7.53759	Pre-mRNA-splicing factor SLU7 (AHRD V3.3 *** A0A2G2WMV0_CAPBA)
Solyc10g017600.3	-0.567096	0.000859714	0.0106603	12.0872	8.53221	Hexosyltransferase (AHRD V3.3 *** A0A2G2W3R9_CAPBA)
Solyc09g075150.3	-0.567123	0.00339367	0.0289493	113.189	79.7964	60S ribosomal protein L22 (AHRD V3.3 *** A0A1Y1HUA2_KLENI)
Solyc10g006870.1	-0.567361	0.00169309	0.0176099	8.05424	5.69955	Receptor-like protein kinase THESEUS 1 (AHRD V3.3 *** A0A1U8HD02_CAPAN)
Solyc03g118040.3	-0.56744	0.00287555	0.0259216	278.341	196.098	calnexin
Solyc06g066730.3	-0.567652	0.000564368	0.00786704	19.154	13.5192	Coatomer subunit beta' (AHRD V3.3 *** A0A2U1PZP9_ARTAN)
Solyc07g064970.4	-0.56853	0.0014335	0.0155633	29.784	21.069	65-kDa microtubule-associated protein 1-like (AHRD V3.3 *** Q9FEV9_TOBAC),Pfam:PF03999
Solyc07g008970.4	-0.568921	0.00627691	0.044696	9.22472	6.5339	Myosin heavy chain-related protein (AHRD V3.3 *** A0A2K3PGW2_TRIPR)
Solyc12g055820.3	-0.569074	0.00618864	0.0442695	9.72541	6.89943	Cinnamyl-alcohol dehydrogenase (AHRD V3.3 *** A0A2U1QH68_ARTAN)
Solyc02g065500.4	-0.569348	0.00218077	0.0212266	2.43825	1.71951	ribosome 60S biogenesis amino-terminal protein (AHRD V3.3 *** AT4G27010.1)
Solyc02g063150.3	-0.569783	0.00317864	0.027656	10975.8	7747.91	RuBP carboxylase small subunit
Solyc07g005370.4	-0.570274	0.00601105	0.043349	151.611	106.849	Bet v I domain (AHRD V3.3 *** A0A200PXK2_9MAGN)
Solyc07g018240.1	-0.570627	0.00660446	0.0463966	45.5831	32.2134	elongation of fatty acids protein 3-like (AHRD V3.3 *** A0A2I4E461_9ROSI)
Solyc03g123880.3	-0.570726	0.000268093	0.00450257	113.573	80.2832	Glutamyl-tRNA reductase-binding protein, chloroplastic (AHRD V3.3 *** A0A2G2WPF5_CAPBA)
Solyc02g093510.3	-0.570933	0.00696732	0.0484382	25.5587	17.9563	Surfeit locus protein 2 (SURF2) (AHRD V3.3 *** Q9LY85_ARATH),Pfam:PF05477
Solyc03g112070.4	-0.571084	0.00411842	0.033166	54.1237	37.9923	D-3-phosphoglycerate dehydrogenase (AHRD V3.3 *** A0A1U8FY27_CAPAN)
Solyc07g053470.4	-0.571229	0.00118864	0.0135882	27.3934	19.2876	GTP-binding protein TypA (AHRD V3.3 *** A0A2K3NQQ4_TRIPR)
Solyc12g017460.1	-0.571446	0.00225636	0.0217156	17.1767	12.1113	GDSL esterase/lipase At5g03980-like (AHRD V3.3 *** A0A1S3YRJ5_TOBAC)
Solyc12g098890.2	-0.572389	0.000421116	0.00631448	483.314	341.306	50S ribosomal protein L18 (AHRD V3.3 *** A0A1U8F639_CAPAN)
Solyc06g074890.1	-0.57259	0.000200629	0.00357502	150.168	105.736	bacterial trigger factor (AHRD V3.3 *** AT2G30695.3)
Solyc12g009890.3	-0.572672	0.000170687	0.00315243	21.1805	14.8751	V-type proton ATPase subunit H (AHRD V3.3 *** A0A2G2X4D2_CAPBA)
Solyc08g006040.3	-0.572728	0.00417805	0.0335179	222.536	156.176	40S ribosomal protein S6 (AHRD V3.3 *** A0A2G3AGN0_CAPAN)
Solyc10g085080.3	-0.573297	0.00407448	0.0328593	13.4352	9.41876	8-amino-7-oxononanoate synthase (AHRD V3.3 *** AT3G09050.1)
Solyc01g095070.4	-0.573625	0.00417733	0.0335179	32.031	22.5448	Heavy metal-associated isoprenylated plant protein (AHRD V3.3 *-* A0A2R6R9M9_ACTCH)
Solyc11g011020.2	-0.574717	0.00154765	0.0165257	12.4696	8.78123	Ovary receptor kinase 11 (AHRD V3.3 *** S4WG09_SOLCH)
Solyc08g077720.3	-0.575337	0.0026898	0.0247912	265.906	186.609	60S ribosomal protein l37a-like (AHRD V3.3 *** A0A2K3N190_TRIPR)
Solyc04g081230.3	-0.576523	0.00293718	0.0262625	14.4508	10.1505	TLD-domain containing nucleolar protein (AHRD V3.3 *** A0A2U1P606_ARTAN)
Solyc10g006030.3	-0.576697	0.000149812	0.0028505	480.232	336.767	30S ribosomal protein S10, chloroplastic (AHRD V3.3 *** A0A2G2VQX8_CAPBA)
Solyc06g069450.4	-0.576699	0.00342987	0.0291106	8.29194	5.82875	Haloacid dehalogenase-like hydrolase (HAD) superfamily protein (AHRD V3.3 *-* A0A1I9LMI0_ARATH)
Solyc03g118970.3	-0.577113	0.000297109	0.00491802	20.0299	14.0296	Protein DETOXIFICATION (AHRD V3.3 *** A0A1J7HGK7_LUPAN)
Solyc03g026120.3	-0.577149	0.000579222	0.00800125	12.9947	9.08753	S-adenosyl-L-methionine-dependent methyltransferases superfamily protein (AHRD V3.3 *** A0A2U1NM08_ARTAN)
Solyc10g081050.1	-0.57906	0.000342562	0.00548849	32.5501	22.796	Restriction endonuclease, type II-like superfamily protein (AHRD V3.3 *** A0A2U1N8F0_ARTAN)
Solyc01g008330.4	-0.579501	0.000326164	0.00527595	104.226	73.0801	Biotin carboxylase (AHRD V3.3 *** B5LAS7_CAPAN)
Solyc03g080050.3	-0.579995	0.00310156	0.0272051	21.4566	14.9412	Stomatin family protein (SPFH domain/Band 7 family protein) (AHRD V3.3 *** A0A166USA6_9PEZI)
Solyc01g108650.3	-0.580312	0.0015254	0.0163399	31.2379	21.8196	embryo defective 1273 (AHRD V3.3 *** AT1G49510.3)
Solyc07g005240.4	-0.582929	0.00585213	0.0425125	7.30371	5.0813	FAD-dependent oxidoreductase family protein (AHRD V3.3 *** A0A2U1NVG0_ARTAN)
Solyc08g081170.4	-0.584347	0.00195769	0.0196107	32.697	22.7023	UDP-N-acetylmuramoyl-L-alanyl-D-glutamate--2, 6-diaminopimelate ligase (AHRD V3.3 *** A0A1J3G2W3_NOCCA)
Solyc07g047840.2	-0.584352	0.00222597	0.021542	44.4673	31.0186	chaperone (AHRD V3.3 *** AT5G15802.1)
Solyc01g105560.3	-0.584556	0.000382411	0.00587003	39.8901	27.8463	GTP cyclohydrolase II/3,4-dihydroxy-2-butanone 4-phosphate synthase
Solyc11g012110.2	-0.585432	0.00562486	0.0414517	739.746	514.522	60S ribosomal protein L6 (AHRD V3.3 *** A0A2G3B009_CAPCH)
Solyc09g008800.3	-0.587218	0.0037864	0.0312239	404.31	281.032	60S ribosomal protein l24-like (AHRD V3.3 *** A0A2K3LB43_TRIPR)
Solyc02g068090.3	-0.587494	0.000265377	0.00447315	793.349	552.208	30S ribosomal protein S21 (AHRD V3.3 *** A0A2G2XI83_CAPBA)
Solyc03g120810.4	-0.587648	0.000452013	0.00665919	13.2665	9.25503	Kinesin-like protein (AHRD V3.3 *** Q9AVP4_TOBAC)
Solyc12g099890.2	-0.58796	0.00718439	0.0493788	27.4717	19.0529	Protein SDA1 (AHRD V3.3 *** A0A2G3B5M7_CAPCH)
Solyc01g097870.3	-0.589247	0.00191043	0.0192633	231.093	160.353	40S ribosomal protein S24 (AHRD V3.3 *** A0A2G3BTW2_CAPCH)
Solyc02g062350.3	-0.589348	0.000740287	0.00955801	69.6979	48.4253	protein CHAPERONE-LIKE PROTEIN OF POR1, chloroplastic (AHRD V3.3 *** A0A2I4ERI8_9ROSI)
Solyc04g009540.1	-0.589661	0.000138416	0.00269455	713.003	496.181	50S ribosomal protein L10 (AHRD V3.3 *** B6SUJ0_MAIZE)
Solyc06g084230.3	-0.589762	0.00412259	0.0331837	343.241	238.132	40S ribosomal protein S24 (AHRD V3.3 *** A0A1U8H1N3_CAPAN)
Solyc03g121330.3	-0.589879	0.00429544	0.0340541	413.545	286.631	60S ribosomal protein L28 (AHRD V3.3 *** B3TLS3_ELAGV)
Solyc06g008500.3	-0.590471	0.000857795	0.0106522	11.5634	8.07064	Ankyrin repeat-containing protein (AHRD V3.3 *-* A0A2U1M3J2_ARTAN)
Solyc04g079290.3	-0.590539	0.000699475	0.00918978	13.119	9.13915	heme oxygenase 2
Solyc06g066660.4	-0.59058	0.00719732	0.0494474	236.008	163.513	Ribosomal protein L37 (AHRD V3.3 *** A0A2G2VAP4_CAPBA)
Solyc07g053480.4	-0.59065	0.0011131	0.0129435	19.9052	13.8455	Ras-related protein, expressed (AHRD V3.3 *** D8L9F8_WHEAT)
Solyc01g008160.4	-0.591066	0.00642485	0.0454763	30.2171	20.9472	Protein SLOW GREEN 1, chloroplastic (AHRD V3.3 *** A0A2G2YVV0_CAPAN)
Solyc03g115360.3	-0.591326	0.00573564	0.0419377	491.031	340.076	40S ribosomal protein S19 (AHRD V3.3 *** A0A1U8G3N2_CAPAN)
Solyc08g062910.4	-0.591524	0.00151679	0.016307	108.713	75.2283	Elongation factor (AHRD V3.3 *** Q7XTK1_ORYSJ)
Solyc01g110490.4	-0.592351	0.00176738	0.0181691	17.1582	11.9386	Zinc finger transcription factor 15
Solyc04g054460.3	-0.593513	0.000205032	0.00363043	92.3503	64.0874	glycine-rich protein (AHRD V3.3 *** AT3G59640.2)
Solyc03g007110.3	-0.594003	9.45256e-05	0.00198716	74.1963	51.3519	Clp protease-related protein, chloroplastic (AHRD V3.3 *** A0A2G3CW03_CAPCH)
Solyc01g094080.4	-0.594168	0.00340139	0.0289858	20.0661	13.9172	Cytochrome P450 (AHRD V3.3 *** A0A200PMP8_9MAGN)
Solyc03g119280.3	-0.594316	0.000248983	0.00425216	52.6427	36.3468	Histidine--tRNA ligase (AHRD V3.3 *** A0A1J3HAZ7_NOCCA),Pfam:PF13393
Solyc05g005690.1	-0.594365	0.00682383	0.0476198	380.604	263.174	40S ribosomal protein S16 (AHRD V3.3 *** A0A2G3B8L7_CAPCH)
Solyc06g009970.3	-0.594543	0.00622565	0.0444399	671.985	463.101	Elongation factor 1-alpha (AHRD V3.3 *** A0A2G3C6B0_CAPCH)
Solyc11g006580.3	-0.595292	0.000711029	0.00931028	30.5544	21.16	RNA pyrophosphohydrolase (AHRD V3.3 *** RPPH_RHOS5)
Solyc06g074900.3	-0.59541	0.000548933	0.00769649	30.5439	21.2159	bacterial trigger factor (AHRD V3.3 *** AT2G30695.3)
Solyc12g099330.2	-0.595854	0.00244422	0.023032	166.059	114.73	Unknown protein
Solyc02g093170.4	-0.596444	0.000292298	0.00485884	91.8055	63.3385	Cyclin delta-3 (AHRD V3.3 *** F4JJY7_ARATH)
Solyc02g092580.3	-0.597015	0.00441934	0.034742	12.786	8.80253	Peroxidase (AHRD V3.3 *** K4BD54_SOLLC)
Solyc05g053070.4	-0.597045	0.00523029	0.0390914	353.804	244.942	Unknown protein
Solyc08g062610.4	-0.599107	3.10905e-05	0.000824462	42.0656	29.0776	Cyclopropane-fatty-acyl-phospholipid synthase (AHRD V3.3 *** A0A2P6VLP6_9CHLO),Pfam:PF02353
Solyc12g019110.3	-0.601298	0.00163433	0.0171896	38.0997	26.1253	Valine--tRNA ligase (AHRD V3.3 *** A0A1J3DKQ5_NOCCA)
Solyc07g064100.1	-0.601907	0.000483141	0.00700573	72.5064	49.8334	Chlororespiratory reduction 41 (AHRD V3.3 *** A0A0F7J422_9ROSI)
Solyc07g006000.3	-0.602025	0.000535274	0.00754898	340.962	235.453	50S ribosomal protein L35 (AHRD V3.3 *** A0A2G3BXF7_CAPCH)
Solyc06g051200.3	-0.602224	0.000169362	0.00314084	395.892	272.893	50S ribosomal protein L3 (AHRD V3.3 *** A0A2G2YWM5_CAPAN)
Solyc10g084350.2	-0.602601	0.00180435	0.018417	255.692	175.496	60S ribosomal protein L4 (AHRD V3.3 *** A0A2G2VZK1_CAPBA)
Solyc12g014600.2	-0.6049	0.00448161	0.0351822	15.1601	10.4144	RNA-binding (RRM/RBD/RNP motifs) family protein (AHRD V3.3 *** F4JFN7_ARATH)
Solyc06g073300.1	-0.6056	0.00427751	0.0339599	1030.47	706.675	60S ribosomal protein L27 (AHRD V3.3 *** A0A2G3CAK1_CAPCH)
Solyc06g009210.4	-0.606878	0.00108501	0.012679	593.944	407.428	Ribosomal protein L19 (AHRD V3.3 *** A0A2G2WGH9_CAPBA)
Solyc09g092670.3	-0.607185	0.000370067	0.00576921	36.479	25.0593	Cytochrome (AHRD V3.3 *** A0A1U8G4E5_CAPAN)
Solyc07g008330.3	-0.607545	5.33575e-05	0.00126726	27.5937	18.9467	Nucleolar and coiled-body phosphoprotein 1 (AHRD V3.3 *** A0A2G3BY87_CAPCH)
Solyc01g090200.4	-0.607597	0.000471966	0.00687495	34.7366	23.8104	Glycine-tRNA ligase (AHRD V3.3 *** A0A2U1L4F3_ARTAN)
Solyc03g118690.4	-0.608117	0.00423487	0.0337566	30.4921	20.7993	Amidase (AHRD V3.3 *** A0A200PTZ2_9MAGN)
Solyc03g006030.4	-0.609121	0.00255508	0.0237707	13.9078	9.49635	LRR receptor-like serine/threonine-protein kinase EFR (AHRD V3.3 *** A0A1U8GGG3_CAPAN)
Solyc07g063540.3	-0.609778	0.00270983	0.0249274	36.669	25.0247	hypothetical protein (AHRD V3.3 *** AT2G20820.1)
Solyc07g006110.4	-0.609782	0.00547061	0.0404921	5.60748	3.83929	Protein kinase domain (AHRD V3.3 *** A0A200QGH1_9MAGN)
Solyc11g010300.2	-0.610389	0.000110208	0.00225491	32.7533	22.4103	3,4-dihydroxy-2-butanone 4-phosphate synthase (AHRD V3.3 *** A0A147KHG0_9ACTN)
Solyc04g054180.4	-0.610752	0.000533708	0.00753951	21.1923	14.4962	Serine/Threonine-kinase (AHRD V3.3 *** AT5G64910.5)
Solyc07g005050.3	-0.611031	0.00274949	0.0251077	458.993	313.914	60S ribosomal protein L39 (AHRD V3.3 *** B6SYU3_MAIZE)
Solyc08g075700.3	-0.611085	0.000790274	0.0100131	636.362	435.741	60S ribosomal protein L13 (AHRD V3.3 *** A0A1U8GMG9_CAPAN)
Solyc07g065170.3	-0.611353	0.00659426	0.0463829	215.333	147.075	40S ribosomal protein S8 (AHRD V3.3 *** A0A2G2Z5W1_CAPAN)
Solyc10g054870.3	-0.611488	0.00382952	0.0314562	233.361	160.173	Triosephosphate isomerase (AHRD V3.3 *** B6UG30_MAIZE)
Solyc03g007810.3	-0.612726	0.0022632	0.0217523	24.3562	16.672	Pyruvate kinase (AHRD V3.3 *** A0A2G3CWU0_CAPCH)
Solyc09g065010.4	-0.613218	0.00137441	0.0150675	7.30186	4.97771	mRNA capping enzyme family protein (AHRD V3.3 *** A0A2U1MNN8_ARTAN)
Solyc06g050590.3	-0.613471	0.000180612	0.00330579	45.9957	31.3566	Biotin/lipoyl attachment (AHRD V3.3 *** A0A200QBF2_9MAGN)
Solyc08g015960.3	-0.613726	3.0245e-05	0.000809453	67.2578	46.0343	Aminoacyl tRNA synthase complex-interacting multifunctional protein 1 (AHRD V3.3 *** A0A2G3BRQ1_CAPCH)
Solyc06g068860.3	-0.613999	0.000262853	0.00444396	13.9216	9.52599	Alpha-mannosidase (AHRD V3.3 *** E0XN34_SOLLC)
Solyc07g006530.3	-0.614167	0.000154776	0.00293169	31.9071	21.784	Adenylosuccinate lyase (AHRD V3.3 *** A0A2G2YZL5_CAPAN)
Solyc05g005560.4	-0.614326	0.00174628	0.0179965	72.7383	49.7683	polygalacturonase isoenzyme 1 beta subunit
Solyc03g123610.4	-0.614398	0.00320497	0.0278044	58.0621	39.4051	Alanine aminotransferase 2 (AHRD V3.3 *** A0A2G3D1D6_CAPCH)
Solyc03g121560.3	-0.615213	0.00301623	0.026782	7.82553	5.33238	CA-responsive protein (AHRD V3.3 *** AT1G17665.1)
Solyc05g054070.4	-0.615937	0.00184175	0.0187052	215.623	146.819	60S ribosomal protein L6 (AHRD V3.3 *** A0A2G3CJ48_CAPCH)
Solyc09g072753.1	-0.616021	0.00627513	0.044696	207.868	142.622	Proteasome endopeptidase complex (AHRD V3.3 *-* A0A2G3BI76_CAPCH)
Solyc03g118500.3	-0.616071	0.000508736	0.00727834	13.6624	9.34184	Chaperone protein DnaJ (AHRD V3.3 *** A0A1J3JVS7_NOCCA)
Solyc11g039880.2	-0.617329	0.000627172	0.00853066	4.08606	2.78875	Nucleoporin (DUF3414) (AHRD V3.3 *** F4JUG3_ARATH)
Solyc11g008710.2	-0.619025	5.28916e-05	0.00126153	18.8619	12.8492	30S ribosomal protein S5 (AHRD V3.3 *** A0A1J3IX82_NOCCA)
Solyc02g021020.4	-0.619052	0.0013609	0.0149975	4.39849	2.99808	Pentatricopeptide repeat-containing protein (AHRD V3.3 *** A0A2G3D2E2_CAPCH)
Solyc06g068400.3	-0.619916	0.000362724	0.0057138	45.7445	31.0177	60S ribosomal protein L7-like protein (AHRD V3.3 *** B3TM16_ELAGV)
Solyc06g007570.3	-0.619991	0.000717599	0.00937232	110.135	74.7973	40S ribosomal protein S8 (AHRD V3.3 *** Q0JDZ7_ORYSJ)
Solyc09g065840.3	-0.619996	0.000114172	0.00231074	75.7102	51.6613	Single-stranded DNA-binding protein (AHRD V3.3 *-* A0A2T6CTD5_9BACT)
Solyc03g096760.1	-0.621361	0.00381521	0.0313539	39.8638	27.1074	Protein RESPONSE TO LOW SULFUR 2 (AHRD V3.3 *-* LSU2_ARATH)
Solyc01g106020.3	-0.622663	0.00250158	0.0234283	9.50792	6.43697	KH domain-containing protein (AHRD V3.3 *** A0A2I0WKQ9_9ASPA)
Solyc02g076680.3	-0.622682	0.00318133	0.0276564	4.94434	3.34179	DUF688 domain-containing protein (AHRD V3.3 *** A0A1Q3BIV2_CEPFO)
Solyc06g073310.3	-0.622726	0.000349512	0.00557332	556.633	378.881	60S ribosomal protein L9 (AHRD V3.3 *** A0A2G3AX04_CAPCH)
Solyc03g123410.1	-0.623097	0.00524242	0.0391299	1242.13	840.618	Germin-like protein 1 (AHRD V3.3 *** A0A1U8G802_CAPAN)
Solyc02g083140.3	-0.624542	0.000880361	0.010816	19.2983	13.0802	ribonuclease E
Solyc03g119720.4	-0.624589	0.00308489	0.0271509	4.22996	2.8779	Lipase (AHRD V3.3 *** A0A2K3PIZ1_TRIPR)
Solyc01g102540.3	-0.62477	0.000724575	0.00941159	6.76519	4.5815	hpoxia-induced protein 242
Solyc05g005760.4	-0.62612	6.23281e-05	0.00142795	36.8974	24.9881	NHL domain-containing protein (AHRD V3.3 *** A0A2K3PAQ7_TRIPR)
Solyc01g102700.4	-0.626652	0.000174696	0.00321498	6.65814	4.52158	Leucine-rich repeat receptor-like protein kinase 1 (AHRD V3.3 *** A0A1P8SF01_NICBE)
Solyc01g005240.4	-0.627554	0.00464086	0.0360292	38.4506	25.878	Aspartokinase (AHRD V3.3 *** A0A2I4FQZ8_9ROSI)
Solyc03g121180.4	-0.627624	0.000389533	0.00595221	306.302	207.802	GDSL esterase/lipase (AHRD V3.3 *** A0A2G3D0P9_CAPCH)
Solyc06g084480.3	-0.627725	2.24639e-05	0.000637891	23.3543	15.8265	protease Do-like 2, chloroplastic (AHRD V3.3 *** A0A2I4ERY8_9ROSI)
Solyc03g007100.3	-0.627775	0.000588238	0.00811914	5.30741	3.5962	Cleavage and polyadenylation specificity factor subunit 1 (AHRD V3.3 *** A0A1J3DYG9_NOCCA)
Solyc12g015710.2	-0.628484	6.15565e-05	0.00141605	13.6945	9.2666	16S rRNA (Cytosine967-C5)-methyltransferase (AHRD V3.3 *** A0A2I0W381_9ASPA)
Solyc06g069530.3	-0.628706	5.99217e-05	0.00138222	42.6717	28.8352	Biotin carboxyl carrier protein of acetyl-CoA carboxylase (AHRD V3.3 *** A0A1U8FI08_CAPAN)
Solyc08g016180.3	-0.628875	0.000772997	0.00985352	313.587	211.789	60S ribosomal protein L18a (AHRD V3.3 *** A0A2G2WKJ7_CAPBA)
Solyc06g076660.3	-0.629705	0.00297846	0.0265086	46.4782	31.3214	proliferating cell nuclear antigen
Solyc08g077120.2	-0.630017	0.00150773	0.0162573	74.0865	49.9577	Pentatricopeptide repeat-containing protein, chloroplastic (AHRD V3.3 *-* A0A2G2XLM4_CAPBA)
Solyc09g057650.3	-0.630223	0.000428751	0.00640739	282.203	190.533	40S ribosomal protein S8 (AHRD V3.3 *** A0A1J7GEB5_LUPAN)
Solyc02g081920.3	-0.630447	0.00137656	0.0150813	47.4103	31.9834	Ribulose-1,5 bisphosphate carboxylase/oxygenase large subunit N-methyltransferase, chloroplastic (AHRD V3.3 *** A0A1J3I115_NOCCA)
Solyc01g109550.2	-0.631168	0.000376768	0.00580988	24.7835	16.7034	Transcription termination factor family protein (AHRD V3.3 *** A0A2K3NNA4_TRIPR)
Solyc03g007540.3	-0.631528	0.000137435	0.00268233	27.1719	18.3932	tRNA dimethylallyltransferase (AHRD V3.3 *** AT5G52960.1)
Solyc06g066550.3	-0.631708	0.00618615	0.0442695	4.23882	2.85656	LETM1-like protein (AHRD V3.3 *** A0A2U1PU88_ARTAN)
Solyc01g109700.3	-0.633384	0.000123491	0.00244931	35.5563	23.9634	bHLH transcription factor 010
Solyc02g082930.3	-0.633993	0.00648735	0.0457827	24.4035	16.5401	acidic extracellular 27 kD chitinase
Solyc02g092430.1	-0.634604	0.00465752	0.0361253	510.659	342.832	60S ribosomal protein L26 (AHRD V3.3 *** A0A1U8FHZ3_CAPAN)
Solyc02g070790.3	-0.634706	1.375e-05	0.000420974	34.6322	23.3619	3-oxoacyl-[acyl-carrier-protein] synthase (AHRD V3.3 *** A0A2I4EJY8_9ROSI)
Solyc03g118120.3	-0.63642	8.00692e-05	0.00173972	45.7519	30.7861	Transferring glycosyl group transferase (AHRD V3.3 *** A0A2K3L539_TRIPR)
Solyc01g010460.4	-0.638327	0.00149756	0.0161858	8.89969	5.9747	5'-AMP-activated protein kinase subunit beta-2 (AHRD V3.3 *** A0A1J3EBW5_NOCCA)
Solyc10g006900.3	-0.638529	0.000978477	0.0117021	802.384	538.958	light dependent NADH:protochlorophyllide oxidoreductase 3 s2
Solyc11g008670.2	-0.640007	0.00572102	0.0418853	6.76627	4.54896	Chromatin assembly factor 1 subunit FAS1 (AHRD V3.3 *** A0A2G2VEF8_CAPBA)
Solyc11g040120.3	-0.640128	0.00624809	0.0445435	41.4564	27.7466	DNA helicase (AHRD V3.3 *** A0A2G2X978_CAPBA)
Solyc09g031920.1	-0.642108	0.00706973	0.0488461	16.3564	11.0439	Late embryogenesis abundant protein, LEA-14 (AHRD V3.3 *** A0A2U1NFB4_ARTAN)
Solyc05g011920.3	-0.64344	0.000548197	0.00769257	14.6458	9.84356	ACT domain-containing protein (AHRD V3.3 *** A0A1Q3CHJ6_CEPFO)
Solyc11g066410.2	-0.644043	3.75506e-05	0.000965366	563.965	378.541	50S ribosomal protein L9 (AHRD V3.3 *** B4FU53_MAIZE)
Solyc01g087730.4	-0.644093	3.47438e-05	0.000902855	377.412	252.207	50S ribosomal protein L1 (AHRD V3.3 *** B2JA75_NOSP7)
Solyc05g026240.3	-0.644609	0.00276985	0.0252103	26.0848	17.3857	Leucine-rich repeat receptor-like protein kinase family (AHRD V3.3 *** A0A0K9Q1P6_ZOSMR)
Solyc09g065330.3	-0.645125	0.0069411	0.0482788	485.879	323.6	40S ribosomal protein S24 (AHRD V3.3 *** A0A1U8H1N3_CAPAN)
Solyc06g082300.4	-0.645138	0.00033572	0.00540219	19.9914	13.3522	UDP-glycosyltransferase 87A1-like (AHRD V3.3 *** A0A2I4FAC3_9ROSI)
Solyc03g080160.3	-0.645228	5.91893e-05	0.0013672	386.141	259.045	Nascent polypeptide-associated complex subunit alpha-like protein (AHRD V3.3 *** A0A2K3M7R5_TRIPR)
Solyc01g150168.1	-0.645661	0.0031088	0.0272051	112.047	75.1269	Unknown protein
Solyc03g051900.4	-0.646012	0.00271263	0.0249274	6.11429	4.06322	Ribosomal protein S1 (AHRD V3.3 *** A0A200Q7K1_9MAGN)
Solyc03g096390.3	-0.646492	0.00180053	0.0183975	8.1821	5.47674	proline transporter 1
Solyc08g074240.3	-0.647316	0.000761305	0.00976637	304.046	202.774	40S ribosomal protein S6 (AHRD V3.3 *** Q2VCJ5_SOLTU)
Solyc09g075210.3	-0.647378	0.00474429	0.0366296	126.553	84.3351	Late embryogenesis abundant protein Lea5 (AHRD V3.3 *** A0A1J3JXG8_NOCCA)
Solyc06g064470.4	-0.649546	0.00066462	0.00888118	300.055	199.53	60S ribosomal protein L7a (AHRD V3.3 *** A0A2G3DGL0_CAPCH)
Solyc01g057780.3	-0.650268	0.000136333	0.00266634	24.3752	16.2414	Zinc finger protein VAR3, chloroplastic (AHRD V3.3 *** A0A2G3BZA0_CAPCH)
Solyc05g005100.4	-0.650354	0.000524411	0.00744566	9.72222	6.517	Protein trichome birefringence (AHRD V3.3 *** A0A2G3BHS7_CAPCH)
Solyc01g056850.3	-0.652139	0.00473866	0.0366208	5.69822	3.78949	CTP synthase (AHRD V3.3 *** A0A2G2XFG8_CAPBA)
Solyc07g043130.3	-0.652789	0.00336683	0.0287812	31.2427	20.9834	Phototropic-responsive NPH3 family protein (AHRD V3.3 *** A0A2U1NE60_ARTAN)
Solyc01g091200.4	-0.653786	0.000207255	0.00365442	12.1919	8.1089	UDP-glucuronate 4-epimerase 4 (AHRD V3.3 *** A0A1J3F7T2_NOCCA)
Solyc04g050540.4	-0.656003	0.000937124	0.0113584	33.3521	22.0133	Pentatricopeptide repeat (AHRD V3.3 *** A0A200PLV2_9MAGN)
Solyc06g064630.3	-0.656014	0.0005307	0.00750333	332.075	220.316	Ribosomal protein L15 (AHRD V3.3 *** A0A2G3CLB1_CAPCH)
Solyc09g013100.3	-0.656267	7.85489e-05	0.00171332	53.1894	35.2176	Protein TIC 56, chloroplastic (AHRD V3.3 *** A0A1U8F621_CAPAN)
Solyc01g088610.4	-0.657628	0.00026738	0.00449791	413.329	274.455	10 kDa chaperonin (AHRD V3.3 *** A0A2K3N899_TRIPR)
Solyc12g015820.1	-0.657721	0.000676106	0.00897866	27.2377	18.0456	SufE-like protein, chloroplastic (AHRD V3.3 *-* A0A1J3K7T9_NOCCA)
Solyc02g087950.3	-0.657735	0.00286333	0.0258807	3.77035	2.49971	DUF1666 domain-containing protein (AHRD V3.3 *** A0A1Q3AQV7_CEPFO)
Solyc12g006980.2	-0.657829	0.00401747	0.0324928	9.58346	6.31473	Leucine-rich repeat family protein (AHRD V3.3 *-* A0A061GNA0_THECC)
Solyc06g074430.4	-0.659003	0.00126368	0.0142241	525.038	347.193	60S acidic ribosomal protein P2 (AHRD V3.3 *** A0A2G2ZDK5_CAPAN),Pfam:PF00428
Solyc11g066650.3	-0.659478	0.00501071	0.0380583	3.37504	2.24111	SRSF protein kinase 1 (AHRD V3.3 *** A0A1U8EV86_CAPAN)
Solyc03g081320.3	-0.660368	3.18067e-05	0.000836865	33.6602	22.2759	Polyketide cyclase/dehydrase and lipid transport superfamily protein (AHRD V3.3 *** Q9XIR9_ARATH)
Solyc07g064330.3	-0.661905	0.000103052	0.00213969	17.2215	11.384	DNA polymerase (AHRD V3.3 *** Q3LHT0_TOBAC)
Solyc06g068230.4	-0.662619	0.00350479	0.0296042	62.1111	40.9176	Tetratricopeptide repeat (TPR)-like superfamily protein (AHRD V3.3 *** A0A2U1MYN5_ARTAN)
Solyc02g024050.3	-0.662794	4.70601e-05	0.00115685	24.7814	16.4029	Ferredoxin--NADP reductase, chloroplastic (AHRD V3.3 *** K4B553_SOLLC)
Solyc12g009650.2	-0.662979	0.00403432	0.0326135	2382.96	1564.84	Sl proline-rich protein
Solyc01g100760.2	-0.663142	0.000298862	0.00493386	28.1433	18.5677	DUF538 domain-containing protein (AHRD V3.3 *** A0A1Q3CLQ5_CEPFO)
Solyc09g091430.4	-0.663191	0.000396635	0.00603882	65.0105	42.8675	Pectate lyase (AHRD V3.3 *** A0A2G2W1U1_CAPBA)
Solyc03g110960.3	-0.663731	2.03449e-05	0.000588639	41.0659	27.0765	Nucleoside diphosphate kinase (AHRD V3.3 *** A0A1U8FXC0_CAPAN)
Solyc03g044660.3	-0.66408	0.000113237	0.00230248	21.2235	14.0453	4-hydroxy-tetrahydrodipicolinate synthase (AHRD V3.3 *** Q1PDD5_9ORYZ)
Solyc07g008530.1	-0.666722	5.41432e-06	0.000208155	37.7181	24.8466	Tyrosine--tRNA ligase (AHRD V3.3 *** A0A1U8H9E5_CAPAN)
Solyc03g119450.3	-0.66717	0.000270403	0.00453518	63.205	41.5965	Chloroplastic group IIA intron splicing facilitator CRS1, chloroplastic (AHRD V3.3 *** A0A1J3K5U5_NOCCA)
Solyc07g047790.3	-0.667237	0.00357694	0.030011	44.5923	29.2904	Heat shock protein (AHRD V3.3 *** O23638_ARATH)
Solyc02g084750.4	-0.667875	1.41954e-05	0.000431475	36.9269	24.3132	tRNA-2-methylthio-N(6)-dimethylallyladenosine synthase (AHRD V3.3 *** A0A2N3V1C6_9BACT)
Solyc07g008540.3	-0.668158	7.51713e-05	0.00166335	196.484	129.053	Zinc finger protein CONSTANS-LIKE 2 (AHRD V3.3 *-* COL2_ARATH)
Solyc09g007440.3	-0.668305	0.00239293	0.0227011	4.82955	3.18854	DEAD-box ATP-dependent RNA helicase 57 (AHRD V3.3 *** A0A2G2YQB7_CAPAN)
Solyc03g111840.3	-0.668537	1.42825e-05	0.00043256	671.687	442.017	RNA-binding protein (AHRD V3.3 *** Q40270_MESCR)
Solyc07g007600.3	-0.671821	0.00128954	0.0144475	465.982	304.467	vacuolar-type H+-pyrophosphatase
Solyc10g007840.3	-0.673087	1.05668e-05	0.000342841	35.0956	22.9987	Glutamyl-tRNA(Gln) amidotransferase subunit A (AHRD V3.3 *** E4S4M7_CALKI)
Solyc08g005980.3	-0.674547	0.000110399	0.00225608	18.1461	11.8938	High-affinity nickel-transport family protein (AHRD V3.3 *** F4JM82_ARATH)
Solyc02g091890.3	-0.674722	0.00131455	0.014611	16.1888	10.652	myb-like protein X (AHRD V3.3 *-* A0A2I4FW88_9ROSI)
Solyc06g083110.2	-0.676392	0.000127442	0.00251287	294.97	192.74	YGGT family protein (AHRD V3.3 *** A0A2U1KB47_ARTAN)
Solyc10g055630.2	-0.676437	0.000320709	0.00520774	80.7596	52.8115	plasma membrane intrinsic protein 2.9
Solyc03g116790.4	-0.678787	5.66702e-05	0.00132311	32.6916	21.3175	Chaperone protein DnaJ (AHRD V3.3 *** A0A2G2WQT5_CAPBA)
Solyc05g012270.3	-0.679573	1.78886e-05	0.000525699	47.0442	30.8006	Argininosuccinate synthase (AHRD V3.3 *** A0A1U8EP46_CAPAN)
Solyc11g066150.3	-0.680712	0.00332241	0.0285148	7.65203	5.02543	UDP-glucuronic acid decarboxylase (AHRD V3.3 *** G5DXR5_SILLA)
Solyc01g020440.3	-0.681327	2.95883e-05	0.000796715	20.8757	13.6768	Replication factor C subunit 3 (AHRD V3.3 *** A0A1U8E9Y1_CAPAN)
Solyc05g015980.3	-0.68187	0.000969793	0.011623	29.7389	19.3651	Gap junction beta-4 protein (AHRD V3.3 *** AT5G13100.1)
Solyc05g005800.4	-0.6821	6.93258e-06	0.00024944	25.138	16.448	Threonine--tRNA ligase, cytoplasmic (AHRD V3.3 *** A0A2G2VMD7_CAPBA)
Solyc05g006490.4	-0.683423	0.000578567	0.00799877	13.098	8.57964	TPX2 domain-containing protein (AHRD V3.3 *-* A0A1Q3CMC0_CEPFO)
Solyc12g096590.3	-0.68486	1.60744e-05	0.000475802	62.9521	40.8821	6,7-dimethyl-8-ribityllumazine synthase (AHRD V3.3 *** Q9XH13_TOBAC)
Solyc02g087400.1	-0.685522	0.00086602	0.0106913	185.865	120.757	Ankyrin repeat-containing protein (AHRD V3.3 *** A0A2U1KW09_ARTAN)
Solyc01g110190.4	-0.686485	9.61446e-05	0.00201616	6.81066	4.42247	Kinesin-related protein (AHRD V3.3 *** D3YBF5_TRIRP)
Solyc08g007140.4	-0.686682	0.00206659	0.0204102	395.595	256.142	60S ribosomal protein L37a (AHRD V3.3 *** A0A2G3AM54_CAPAN)
Solyc12g099800.2	-0.688928	4.42999e-06	0.000176351	60.9094	39.6212	Isomerase (AHRD V3.3 *** B6SS56_MAIZE)
Solyc07g054220.1	-0.68957	0.00615564	0.044146	6.08192	3.94062	Ethylene-responsive transcription factor (AHRD V3.3 *** A0A2G3C0R2_CAPCH)
Solyc12g089210.2	-0.689603	6.80111e-05	0.00153312	39.9588	26.0609	Ornithine carbamoyltransferase (AHRD V3.3 *** A0A2G2YA09_CAPAN)
Solyc02g085300.4	-0.689759	5.83532e-05	0.00135159	13.0581	8.44789	Unknown protein
Solyc04g071360.4	-0.690597	7.44998e-06	0.000260811	15.256	9.91178	Trihelix transcription factor GTL1 (AHRD V3.3 *** A0A2G2WZ78_CAPBA)
Solyc05g014980.4	-0.690651	6.6862e-05	0.00151329	23.5242	15.2344	Adenylate kinase (AHRD V3.3 *** A0A200R495_9MAGN),Pfam:PF00406
Solyc07g043560.4	-0.690715	5.37141e-06	0.000206978	20.1683	13.0822	Heat shock protein 70 kDa (AHRD V3.3 *** A0A2K3NQB8_TRIPR)
Solyc08g066360.3	-0.691142	0.000215753	0.00378051	19.7008	12.8197	Malic enzyme (AHRD V3.3 *** A0A2G2W5J3_CAPBA)
Solyc10g081810.3	-0.693593	0.00104635	0.0123645	21.6888	14.0002	MD-2-related lipid recognition domain-containing protein / ML domain-containing protein (AHRD V3.3 *** A0A2U1NF61_ARTAN)
Solyc02g089110.3	-0.694084	0.000225643	0.00392699	11.4723	7.41317	Mitochondrial carrier protein (AHRD V3.3 *** A0A200PRK7_9MAGN)
Solyc04g008710.4	-0.694278	4.60246e-05	0.00113637	292.853	189.302	Arginine/serine-rich-like splicing factor (AHRD V3.3 *-* Q9SII4_ARATH)
Solyc07g019650.4	-0.694656	2.33986e-05	0.000658879	32.2396	20.867	Pentatricopeptide repeat-containing protein (AHRD V3.3 *** A0A2U1QJ22_ARTAN)
Solyc01g065530.3	-0.695503	0.000119724	0.00239314	7.81814	5.03701	COBRA-like protein (AHRD V3.3 *** A0A2G3AIT3_CAPAN)
Solyc10g024320.2	-0.696211	1.01242e-05	0.000333624	10.3512	6.66938	Lon protease homolog (AHRD V3.3 *** A0A1J3CVW6_NOCCA)
Solyc02g078200.4	-0.697384	3.02842e-05	0.000809453	29.9867	19.3164	50S ribosomal protein L21, mitochondrial (AHRD V3.3 *** A0A2G3D631_CAPCH)
Solyc01g067750.3	-0.698761	2.17078e-05	0.000620608	40.616	26.1667	dehydroquinate dehydratase/shikimate:NADP oxidoreductase
Solyc01g104590.3	-0.698887	6.36547e-05	0.00145241	586.703	377.58	ribosomal protein L3
Solyc07g017760.1	-0.698905	0.000600985	0.00822505	17.8387	11.4626	Pentatricopeptide repeat (AHRD V3.3 *** A0A200QZ38_9MAGN)
Solyc10g079620.2	-0.699088	2.56045e-05	0.000711476	71.6519	46.2123	haloacid dehalogenase-like hydrolase domain-containing protein 3 (AHRD V3.3 *** A0A2I4DP12_9ROSI),Pfam:PF13419
Solyc11g010350.2	-0.699126	0.00423527	0.0337566	3.35222	2.1621	'putative glucan 1,3-beta-glucosidase (AHRD V3.3 *** Q5W708_ORYSJ)
Solyc02g087880.3	-0.699216	0.00310683	0.0272051	16.7775	10.856	Tubulin alpha chain (AHRD V3.3 *** A0A1U8FRN4_CAPAN)
Solyc04g074750.3	-0.69923	5.79322e-05	0.0013474	57.0379	36.714	RNA-binding protein CP33, chloroplastic (AHRD V3.3 *** A0A1J3ILT8_NOCCA)
Solyc06g071910.3	-0.69965	4.85415e-06	0.000190091	112.789	72.5671	3-oxoacyl-[acyl-carrier-protein] reductase, chloroplastic (AHRD V3.3 *** A0A2G2ZCU2_CAPAN),Pfam:PF13561
Solyc04g050510.3	-0.700649	0.00033969	0.00544766	16.0074	10.2881	Translational activator GCN1-like protein (AHRD V3.3 *** A0A2K3NKW4_TRIPR)
Solyc08g014550.3	-0.700683	0.00082236	0.0103418	85.9767	55.1276	60S ribosomal protein L9 (AHRD V3.3 *** A0A2G3AX04_CAPCH)
Solyc10g079640.2	-0.701036	0.000530237	0.00750307	11.9002	7.65658	IAA-amino acid hydrolase ILR1-like 6 (AHRD V3.3 *** A0A2G2YNX9_CAPAN)
Solyc10g005960.1	-0.701347	2.2354e-05	0.000635844	152.384	97.7884	Fasciclin-like arabinogalactan protein (AHRD V3.3 *** A0A2R6P548_ACTCH)
Solyc10g045490.2	-0.70153	0.00288427	0.0259724	5.59536	3.60528	Plant organelle RNA recognition domain-containing protein (AHRD V3.3 *-* A0A2U1N2X7_ARTAN)
Solyc10g054660.2	-0.701601	0.00190661	0.0192478	21.1845	13.6135	Unknown protein
Solyc07g007590.1	-0.702174	0.0002998	0.00493967	15.3451	9.84673	arogenate dehydrogenase 2, chloroplastic (AHRD V3.3 *** A0A2G2Z0J0_CAPAN)
Solyc09g007250.4	-0.704259	0.000243539	0.00418039	308.054	197.418	60S ribosomal protein L4 (AHRD V3.3 *** A0A2G2VZK1_CAPBA)
Solyc02g092790.3	-0.704279	0.00118004	0.0135174	125.854	80.4266	Arabinogalactan (AHRD V3.3 *-* Q43719_SOLLC)
Solyc02g081200.1	-0.70481	1.81928e-05	0.000532779	20.5622	13.1576	Octicosapeptide/Phox/Bem1p (PB1) domain-containing protein / tetratricopeptide repeat (TPR)-containing protein (AHRD V3.3 *** A0A1R7T3E1_ARATH)
Solyc12g006310.2	-0.704913	0.00388485	0.0317867	8.81958	5.67678	Endoplasmic reticulum-Golgi intermediate compartment protein 3 (AHRD V3.3 *** A0A1J3HP52_NOCCA)
Solyc03g123700.4	-0.705513	4.54974e-05	0.00112666	34.3386	21.9448	muscle M-line assembly protein (AHRD V3.3 *** AT1G53800.3)
Solyc04g081870.4	-0.706105	0.000642016	0.0086683	83.4286	53.2579	Expansin A11
Solyc11g009060.2	-0.707209	2.09019e-05	0.000602683	33.1435	21.2402	ATP synthase subunit B (AHRD V3.3 *** AT5G10320.1)
Solyc06g076560.2	-0.707378	0.00379534	0.0312364	11.8904	7.66262	Class I heat shock protein (AHRD V3.3 *** A0A2K3M3P7_TRIPR)
Solyc02g088820.4	-0.70808	0.00157634	0.0167576	11.2697	7.27688	Carboxypeptidase (AHRD V3.3 *** A0A2G3ABI4_CAPAN)
Solyc06g009530.3	-0.708421	1.01638e-05	0.000334272	16.0544	10.2856	Carbohydrate-binding-like fold (AHRD V3.3 *** A0A061DSB9_THECC)
Solyc01g007140.3	-0.708654	0.00425367	0.0338345	2.62855	1.68448	ARM repeat superfamily protein (AHRD V3.3 *** AT5G06350.2)
Solyc01g079410.3	-0.70874	0.0010574	0.012462	8.29123	5.32367	Calcium-dependent phosphotriesterase superfamily protein (AHRD V3.3 *** A0A2U1MTE8_ARTAN)
Solyc12g098990.2	-0.709262	1.16297e-05	0.000369497	22.562	14.4241	Pentatricopeptide repeat-containing protein (AHRD V3.3 *** A0A2U1QJ39_ARTAN)
Solyc06g065380.4	-0.709415	3.17584e-05	0.000836865	17.5636	11.2094	Calcium-dependent protein kinase (AHRD V3.3 *** Q6EE27_9ROSI)
Solyc05g053490.4	-0.709853	0.00274524	0.0251077	7.03752	4.48254	Core-2/I-branching beta-1,6-N-acetylglucosaminyltransferase family protein (AHRD V3.3 *** Q9LIQ3_ARATH)
Solyc11g073250.2	-0.711032	0.000460636	0.00676256	235.138	151.114	Histone H2A (AHRD V3.3 *** Q9ST30_SOLME)
Solyc06g008220.4	-0.712106	2.46869e-05	0.000690536	124.418	79.5136	Multiple organellar RNA editing factor 2, chloroplastic (AHRD V3.3 *** A0A2G3C3Y9_CAPCH)
Solyc06g075180.1	-0.712793	0.00151749	0.016307	729.567	463.549	60S ribosomal protein L12 (AHRD V3.3 *** Q6RJY1_CAPAN)
Solyc04g079310.4	-0.713227	0.000321851	0.00521622	89.7745	57.031	RNA-binding protein 47C (AHRD V3.3 *** A0A2U1PUZ3_ARTAN)
Solyc06g071960.4	-0.713875	7.03386e-06	0.000250408	164.762	104.957	Nucleoside diphosphate kinase (AHRD V3.3 *** A0A2G2WM92_CAPBA)
Solyc05g055330.3	-0.714809	0.000601131	0.00822505	9.26065	5.89105	Pleiotropic drug resistance protein 2 (AHRD V3.3 *** A0A1U8GRL3_CAPAN)
Solyc01g107520.3	-0.715998	0.00570042	0.041789	23.8989	15.301	Basic secretory protease (AHRD V3.3 *** A0A2G2W939_CAPBA)
Solyc09g075360.4	-0.716699	0.000376553	0.00580988	9.53668	6.05189	endo-1,4-beta-glucanase precursor
Solyc02g069910.2	-0.716995	0.000480936	0.00698145	65.4854	41.5177	Unknown protein
Solyc03g113900.4	-0.717033	0.00644933	0.0456112	3.17224	2.02618	alpha-1,2-Mannosidase (AHRD V3.3 *** A0A1U8G656_CAPAN)
Solyc04g007550.4	-0.717638	7.08955e-05	0.00158751	138.376	87.6915	ATP synthase subunit beta (AHRD V3.3 *** A0A2G2WS30_CAPBA)
Solyc07g008370.4	-0.717652	5.14488e-05	0.00123061	349.396	222.139	60S ribosomal protein L7 (AHRD V3.3 *** A0A1U8FIV2_CAPAN)
Solyc02g085220.4	-0.719327	0.00222126	0.021542	7.04888	4.47432	Vacuolar sorting protein 39 (AHRD V3.3 *** A0A2U1PI44_ARTAN)
Solyc09g089670.3	-0.719477	0.000247307	0.00423211	50.3114	31.7657	HR-like lesion-inducing protein-related (AHRD V3.3 *** B6SJ11_MAIZE)
Solyc07g066430.3	-0.719664	2.99474e-06	0.000124823	112.356	71.2908	Ribosome-binding ATPase YchF (AHRD V3.3 *** A0A1J3HW77_NOCCA)
Solyc09g091180.3	-0.719966	0.00116709	0.0134056	37.6607	23.8122	60 kDa chaperonin (AHRD V3.3 *** Q8H903_ORYSJ)
Solyc04g007460.4	-0.72008	0.000201494	0.00358285	6.46367	4.10954	Phox/Bem1p (AHRD V3.3 *** A0A200QUY9_9MAGN)
Solyc08g080850.4	-0.722388	0.000466436	0.00680983	18.6998	11.7943	Serine/threonine-protein kinase RIO1 (AHRD V3.3 *** A0A2G2XK91_CAPBA)
Solyc01g088600.4	-0.722652	8.39036e-06	0.000285425	34.1012	21.5916	protein TRIGALACTOSYLDIACYLGLYCEROL 4, chloroplastic (AHRD V3.3 *** A0A2I4EI43_9ROSI)
Solyc04g009200.3	-0.723798	5.86441e-06	0.000222993	398.049	251.914	glutamate 1-semialdehyde 2,1-aminomutase
Solyc06g072490.3	-0.723967	0.000568323	0.00790241	318.822	201.358	40S ribosomal protein S3a (AHRD V3.3 *** A0A2G3CA33_CAPCH)
Solyc08g066610.3	-0.724608	0.00040056	0.00609307	90.0705	56.724	EPIDERMAL PATTERNING FACTOR-like protein 9 (AHRD V3.3 *** A0A2G2WD44_CAPBA)
Solyc05g054810.4	-0.726374	4.37478e-05	0.00109623	394.663	248.972	Unknown protein
Solyc10g008660.2	-0.726907	0.00227811	0.0218209	65.4976	41.4875	Anthocyanidin 3-O-glucoside-6''-O-malonyltransferase (AHRD V3.3 *-* Q6WB13_CHRMO)
Solyc10g083650.1	-0.728317	1.02969e-05	0.000337334	488.53	308.019	Peroxiredoxin-2E, chloroplastic (AHRD V3.3 *** A0A2G2YMS7_CAPAN)
Solyc12g010980.3	-0.72871	0.00240813	0.0228196	33.0717	20.9683	HXXXD-type acyl-transferase family protein (AHRD V3.3 *** F4JBC7_ARATH)
Solyc04g040110.3	-0.729238	0.00035266	0.00561289	3.88852	2.45218	Kinesin-related protein 4 (AHRD V3.3 *** A0A2G2WH17_CAPBA)
Solyc01g111590.4	-0.729753	0.00205921	0.0203829	15.5255	9.75852	WD-40 repeat-containing protein MSI1 (AHRD V3.3 *** A0A2G3AUE9_CAPCH)
Solyc09g065520.4	-0.730282	1.34439e-05	0.000415379	16.0088	10.1037	Homocysteine S-methyltransferase (AHRD V3.3 *** A0A200QYH8_9MAGN)
Solyc01g091450.3	-0.732443	4.61526e-05	0.00113787	16.2327	10.2134	Pentatricopeptide repeat-containing protein (AHRD V3.3 *** A0A2G2XNT7_CAPBA)
Solyc12g096700.2	-0.733053	0.000114449	0.00231079	416.892	262.28	60S ribosomal protein L9 (AHRD V3.3 *** A0A2G3AX04_CAPCH)
Solyc03g025520.4	-0.73424	0.00145885	0.0158181	705.187	442.431	60S ribosomal protein L36 (AHRD V3.3 *-* A0A2G2Z8V1_CAPAN)
Solyc04g072510.3	-0.73602	0.00179188	0.0183425	13.6457	8.57467	Mitochondrial transcription termination factor family protein (AHRD V3.3 *** B4FH48_MAIZE)
Solyc05g052840.1	-0.73609	0.000797566	0.0100979	13.5061	8.43999	Tubulin-folding cofactor C (AHRD V3.3 *** A0A2G3CHF8_CAPCH)
Solyc01g106740.4	-0.73644	6.65705e-05	0.00151076	42.522	26.5614	Aspartate--tRNA(Asp/Asn) ligase (AHRD V3.3 *** A0A2G3BV66_CAPCH)
Solyc01g103450.3	-0.736648	5.58812e-05	0.00130851	506.448	316.734	70 kDa heat shock protein (AHRD V3.3 *** Q2QV45_ORYSJ)
Solyc08g075750.4	-0.736726	3.06933e-06	0.000126989	208.181	130.455	ATP-dependent Clp protease proteolytic subunit (AHRD V3.3 *** A0A2G3DD48_CAPCH)
Solyc10g018300.3	-0.737219	0.000600767	0.00822505	1058.72	660.285	Transketolase (AHRD V3.3 *** A0A200R9X0_9MAGN)
Solyc10g079110.2	-0.737364	0.00463356	0.0359892	16.9395	10.5676	1-acyl-sn-glycerol-3-phosphate acyltransferase 2 (AHRD V3.3 *** A0A2G2YP29_CAPAN)
Solyc01g086920.3	-0.73782	0.00251769	0.0235183	156.91	98.412	Leucine-rich repeat receptor-like protein (AHRD V3.3 *** H6V789_MALDO)
Solyc06g007670.4	-0.738382	6.76975e-05	0.00152809	583.756	365.175	60S ribosomal protein L5-like (AHRD V3.3 *** A0A2I4G950_9ROSI)
Solyc10g084970.2	-0.739392	0.00351507	0.0296693	12.3414	7.66747	TIP41-like protein (AHRD V3.3 *-* Q84JE0_ARATH)
Solyc12g096320.2	-0.741707	2.80844e-05	0.000762059	21.7016	13.6119	Gamma-glutamylcyclotransferase (AHRD V3.3 *** A0A2G3B4Z7_CAPCH)
Solyc11g007740.2	-0.741784	0.000922574	0.0112249	10.2178	6.37534	Ribosome recycling factor (AHRD V3.3 *** A0A200QY71_9MAGN)
Solyc02g085650.4	-0.741905	0.00592798	0.0428785	5.74594	3.57368	Pentatricopeptide repeat-containing protein, mitochondrial (AHRD V3.3 *** A0A2G3A487_CAPAN)
Solyc01g110450.3	-0.742121	6.05776e-07	3.51747e-05	48.5969	30.432	NAD(P)-linked oxidoreductase superfamily protein (AHRD V3.3 *** A0A2U1PJ17_ARTAN)
Solyc05g053880.4	-0.742274	0.00708442	0.0488912	9.59198	5.9757	U3 containing 90S pre-ribosomal complex subunit (AHRD V3.3 *-* AT2G43110.1)
Solyc10g008600.3	-0.746088	1.7121e-06	8.03067e-05	24.184	15.0753	embryo defective 1923 (AHRD V3.3 *** AT4G28210.1)
Solyc10g150105.1	-0.746363	0.00632301	0.0449443	6.99648	4.34343	Bifunctional polymyxin resistance protein, ArnA (AHRD V3.3 *** A0A2U1N595_ARTAN)
Solyc10g075020.3	-0.746751	2.06073e-06	9.30313e-05	179.743	112.226	Elongation factor P (AHRD V3.3 *** A0A2G2YL80_CAPAN)
Solyc08g077380.4	-0.748596	0.000473645	0.00689344	9.01271	5.62351	Purine permease (AHRD V3.3 *** A0A2P5BSS2_TREOI),Pfam:PF16913
Solyc01g108070.4	-0.748746	7.35677e-05	0.00163431	22.2633	13.8193	Protein DJ-1-like protein C (AHRD V3.3 *** A0A1U8DX25_CAPAN)
Solyc07g064830.3	-0.749687	1.67338e-06	7.893e-05	13.1608	8.20551	1,4-alpha-glucan-branching enzyme 3, chloroplastic/amyloplastic (AHRD V3.3 *** A0A2G2WFE8_CAPBA)
Solyc05g053100.3	-0.750483	8.89676e-06	0.000298802	57.2621	35.6015	Dihydrolipoyl dehydrogenase-like protein (AHRD V3.3 *** A0A2K3PDU3_TRIPR)
Solyc02g093460.4	-0.750557	2.02832e-06	9.18142e-05	34.6749	21.5193	tRNA pseudouridine synthase B (AHRD V3.3 *** A0A1J3DSQ2_NOCCA)
Solyc03g120230.3	-0.751839	7.21607e-05	0.00160729	29.9775	18.517	MAR-binding filament-like protein 1 (AHRD V3.3 *** MFP1_SOLLC)
Solyc12g044400.3	-0.752405	2.73592e-06	0.000117227	53.8466	33.4366	ATP-dependent zinc metalloprotease FtsH (AHRD V3.3 *** A0A2I0W975_9ASPA)
Solyc07g025210.2	-0.752527	0.00163019	0.0171708	12.3547	7.69356	Pentatricopeptide repeat-containing protein (AHRD V3.3 *** A0A2G2VAF8_CAPBA)
Solyc07g039380.3	-0.753383	0.000193309	0.00347399	61.376	37.9016	bromodomain protein (DUF761) (AHRD V3.3 *-* AT2G26110.1)
Solyc05g056310.3	-0.755128	4.97902e-05	0.00120462	81.9193	50.7843	T-complex protein 1 subunit gamma (AHRD V3.3 *** A0A2G3ASI5_CAPCH)
Solyc07g063910.4	-0.755759	0.00104446	0.0123595	45.9781	28.4164	Unknown protein
Solyc12g008840.2	-0.755935	0.00396053	0.0321908	3.50094	2.18507	beta-galactosidase 4
Solyc06g008260.3	-0.760854	2.74978e-05	0.000750461	368.955	227.69	Ribosomal protein L14 (AHRD V3.3 *** A0A200PVX1_9MAGN)
Solyc11g020300.2	-0.761415	1.08886e-05	0.000349243	82.7996	50.9392	Protein TIC 40, chloroplastic (AHRD V3.3 *** A0A2G2ZN43_CAPAN)
Solyc03g083900.4	-0.761548	0.00602953	0.0434638	2.79244	1.72373	monocopper oxidase-like protein SKU5 (AHRD V3.3 *** A0A2I4GW38_9ROSI)
Solyc07g062750.4	-0.763126	0.00155732	0.0165869	6.45148	3.98903	Polynucleotidyl transferase%2C ribonuclease H-like superfamily protein (AHRD V3.3 *** AT3G15140.1)
Solyc11g012280.2	-0.763767	2.76923e-06	0.000117755	52.9301	32.6359	sulfate adenylyltransferase subunit (AHRD V3.3 *** AT5G20130.2)
Solyc10g007320.3	-0.764448	3.74159e-07	2.41397e-05	218.658	134.648	Uroporphyrinogen decarboxylase (AHRD V3.3 *** A0A1U8EDS3_CAPAN)
Solyc02g067340.4	-0.764489	0.000942911	0.0113918	18.2691	11.3277	R2R3MYB transcription factor 96
Solyc04g008210.2	-0.765644	0.0024983	0.0234237	34.7988	21.4726	ETAG-A3
Solyc08g077200.4	-0.765885	2.14934e-06	9.67719e-05	25.4458	15.6172	Ribose-phosphate pyrophosphokinase (AHRD V3.3 *** A0A0U9HNH5_KLENI)
Solyc01g086650.3	-0.766592	0.00125471	0.0141609	17.25	10.6447	Uroporphyrinogen-III C-methyltransferase (AHRD V3.3 *** A0A2I0V6U1_9ASPA)
Solyc05g009370.4	-0.767822	3.74213e-06	0.000152576	397.699	244.163	50S ribosomal protein L15 (AHRD V3.3 *** A0A2G2YCB4_CAPAN)
Solyc01g006940.4	-0.768741	4.24537e-07	2.68751e-05	142.542	87.5319	RNA-binding protein CP33, chloroplastic (AHRD V3.3 *-* A0A1J3GQ27_NOCCA)
Solyc01g091920.2	-0.768799	0.00190222	0.0192151	3.28601	2.0281	Subtilisin-like protease-like protein (AHRD V3.3 *** A0A2K3L9Q1_TRIPR)
Solyc10g081630.2	-0.769609	0.00129903	0.0145142	4.69298	2.88786	F-box protein (AHRD V3.3 *** A0A1U8F6X6_CAPAN)
Solyc02g068640.3	-0.770575	2.89753e-06	0.000122592	31.7902	19.5798	Pyrroline-5-carboxylate reductase (AHRD V3.3 *** A0A328DV79_9ASTE)
Solyc01g008290.3	-0.771598	0.00118972	0.0135914	12.8013	7.8053	Dihydroorotate dehydrogenase (quinone), mitochondrial (AHRD V3.3 *** A0A1U8E220_CAPAN)
Solyc01g093965.2	-0.772762	5.32037e-05	0.00126718	24.3491	14.9525	MADS-box transcription factor (AHRD V3.3 *** Q1EMR8_PLAMJ)
Solyc01g087850.2	-0.773316	8.92011e-07	4.72345e-05	11.9849	7.32682	serine protease SBT3
Solyc01g095900.4	-0.774315	0.00193101	0.0194243	30.4743	18.5858	Tetratricopeptide repeat (TPR)-like superfamily protein (AHRD V3.3 *** A0A2U1QFM4_ARTAN)
Solyc06g065680.3	-0.775045	0.00304587	0.0269781	4.28908	2.63777	cyclin A2
Solyc07g056530.3	-0.775497	0.00135826	0.0149782	5.59364	3.42237	Nucleotide/sugar transporter family protein (AHRD V3.3 *** A0A2U1N0V9_ARTAN)
Solyc11g066390.2	-0.776621	0.00170886	0.0177383	522.084	322.342	superoxide dismutase 3
Solyc01g108630.3	-0.777664	0.000345332	0.00552236	224.195	137.065	nii1 nitrite reductase
Solyc05g006170.4	-0.777761	3.79211e-07	2.42796e-05	46.8626	28.5673	Lycopersicon esculentum Chloroplast Envelope Protein 1
Solyc07g047710.3	-0.778902	9.92565e-05	0.00206854	45.9116	27.9656	Glucan endo-1,3-beta-glucosidase 1 (AHRD V3.3 *** A0A2G2WCP3_CAPBA)
Solyc01g100360.4	-0.779052	6.73022e-07	3.81922e-05	44.6725	27.255	Dihydrolipoyl dehydrogenase (AHRD V3.3 *** A0A2U1LTA9_ARTAN)
Solyc02g022830.3	-0.779545	0.00013747	0.00268233	7.67508	4.68309	Twinkle-like protein, chloroplastic/mitochondrial (AHRD V3.3 *** A0A1J3F578_NOCCA)
Solyc03g116730.4	-0.779738	5.67306e-05	0.00132311	109.132	66.5236	Palmitoyl-monogalactosyldiacylglycerol delta-7 desaturase, chloroplastic (AHRD V3.3 *** A0A2G2WQQ5_CAPBA)
Solyc01g100770.2	-0.780634	0.000164801	0.00307223	128.817	78.596	DUF538 domain-containing protein (AHRD V3.3 *** A0A1Q3CLQ5_CEPFO)
Solyc01g111330.4	-0.781071	0.000511003	0.00730456	12.1614	7.36999	Thaumatin-like protein 1 (AHRD V3.3 *** A0A2G3BWI2_CAPCH)
Solyc10g055720.2	-0.782527	3.82504e-07	2.43977e-05	21.9404	13.3578	MAP kinase kinase kinase 75
Solyc05g007250.3	-0.782561	5.02782e-05	0.00121121	447.582	271.467	40S ribosomal protein S9 (AHRD V3.3 *** A0A1U8EPE0_CAPAN)
Solyc09g061930.4	-0.784208	0.00290079	0.0260653	3.01511	1.83898	Ovary receptor kinase 7 (AHRD V3.3 *** S4WHD2_SOLCH)
Solyc07g054270.3	-0.786357	0.00525244	0.0391874	5.68219	3.42472	DUF789 domain-containing protein (AHRD V3.3 *** A0A1Q3CP56_CEPFO)
Solyc02g063060.4	-0.787001	0.000562574	0.00785505	9.23289	5.62123	Zinc-finger domain of monoamine-oxidase A repressor R1 (AHRD V3.3 *** A0A2U1N5J3_ARTAN)
Solyc02g087960.3	-0.787636	0.00373632	0.0309403	5.73075	3.47251	R2R3MYB transcription factor 94
Solyc12g013510.1	-0.788256	0.00316042	0.02756	24.4772	14.9394	Histone H2B (AHRD V3.3 *** A0A328DBY2_9ASTE)
Solyc11g044360.3	-0.78941	8.6388e-08	7.42188e-06	39.6374	24.0086	Mitochondrial transcription termination factor family protein (AHRD V3.3 *** F4JSZ0_ARATH)
Solyc12g096510.3	-0.789988	0.00514658	0.0387063	3.10404	1.87657	Pentatricopeptide repeat (AHRD V3.3 *** A0A200R1T0_9MAGN)
Solyc02g070650.2	-0.790305	0.000368723	0.00576044	195.374	117.806	60S ribosomal protein L18a (AHRD V3.3 *** A0A2G2WKJ7_CAPBA)
Solyc04g011700.2	-0.790506	0.000144057	0.00277687	16.6742	10.0309	Mitochondrial transcription termination factor family protein (AHRD V3.3 *** Q9SD94_ARATH)
Solyc07g055310.1	-0.790784	0.00650141	0.0458064	2.84015	1.72	Pentatricopeptide repeat-containing protein (AHRD V3.3 *** A0A2G2Z4F2_CAPAN)
Solyc01g098630.3	-0.791496	0.00162358	0.0171299	8.00793	4.81814	Mitochondrial inner membrane translocase complex, subunit Tim44-related protein (AHRD V3.3 *** B3H4A1_ARATH)
Solyc05g012100.3	-0.791832	1.28597e-05	0.000400267	27.3817	16.5597	Fructokinase-like protein 2 (AHRD V3.3 *** D9IWP0_NICBE)
Solyc07g005870.3	-0.792486	2.76272e-06	0.000117755	16.9021	10.1878	FAD dependent oxidoreductase (AHRD V3.3 *** L7VQJ3_CLOSH)
Solyc12g094720.3	-0.793768	4.75945e-07	2.91694e-05	175.251	105.76	PsbP family (AHRD V3.3 *** A0A2U1P1U5_ARTAN)
Solyc06g008170.3	-0.794328	9.83626e-05	0.002055	411.608	247.627	Ribosomal protein L17 (AHRD V3.3 *** Q5I7K4_WHEAT)
Solyc01g098380.4	-0.794493	3.00731e-06	0.000125037	64.2789	38.7502	4-hydroxy-tetrahydrodipicolinate reductase 1, chloroplastic-like (AHRD V3.3 *** A0A1U8FAN3_CAPAN)
Solyc01g103100.3	-0.796079	1.85647e-06	8.49485e-05	139.27	83.6951	NAD(P)-binding Rossmann-fold superfamily protein (AHRD V3.3 *** A0A2U1N9F9_ARTAN)
Solyc08g006900.3	-0.796696	0.00126242	0.0142193	86.8908	52.1213	60S ribosomal protein L32 (AHRD V3.3 *** A0A2G3DDM0_CAPCH)
Solyc11g072730.2	-0.797858	0.000300242	0.00494211	2.33918	1.4092	DNA-directed RNA polymerase subunit (AHRD V3.3 *** A0A1U8F5N3_CAPAN)
Solyc02g079730.4	-0.798197	3.10017e-05	0.000824462	22.3327	13.4496	Thioredoxin-like fold protein (AHRD V3.3 *** A0A2U1LR17_ARTAN)
Solyc03g120780.3	-0.800047	0.000960735	0.0115556	279.225	167.093	Ribosomal protein L37 (AHRD V3.3 *** A0A1J7I2W0_LUPAN)
Solyc02g083780.3	-0.800187	0.00150804	0.0162573	2.62863	1.5827	Pentatricopeptide repeat (AHRD V3.3 *** A0A200PRT5_9MAGN)
Solyc03g063040.4	-0.801306	0.00375464	0.0310366	15.3324	9.15235	Amino acid transporter (AHRD V3.3 *-* S8DQ51_9LAMI)
Solyc12g056740.2	-0.802075	9.44715e-06	0.000315011	73.6901	44.1037	RNA helicase DEAD39
Solyc01g068280.3	-0.803095	0.00188101	0.0190351	3.76463	2.27107	Protein CHROMATIN REMODELING 24 (AHRD V3.3 *** A0A2G3DH52_CAPCH)
Solyc01g074030.3	-0.803381	3.56423e-05	0.000923355	119.573	71.4032	Beta-glucosidase (AHRD V3.3 *** Q43014_PRUAV)
Solyc02g077480.1	-0.805511	0.000462608	0.00677379	262.193	158.2	Histone H3 (AHRD V3.3 *** B3TM40_ELAGV)
Solyc09g075290.3	-0.805558	3.0485e-07	2.10384e-05	328.295	196.63	60S ribosomal protein L18 (AHRD V3.3 *** B6SJC8_MAIZE)
Solyc09g005250.3	-0.806202	2.7099e-05	0.000741983	44.864	26.8971	Mitochondrial carrier protein (AHRD V3.3 *** A0A200PWZ1_9MAGN)
Solyc05g015950.3	-0.806699	0.00324967	0.0280621	16.7189	10.0064	Glucose-6-phosphate 1-dehydrogenase (AHRD V3.3 *** Q8H9C8_SOLTU)
Solyc03g118340.3	-0.807109	1.07417e-05	0.000346358	35.9548	21.4142	ATP-dependent Clp protease ATP-binding subunit ClpC (AHRD V3.3 *** A0A327YAA3_9BACI)
Solyc01g095740.4	-0.807128	3.71819e-05	0.000958814	56.7566	33.8425	RNA helicase DEAD5
Solyc09g090340.3	-0.808006	0.00178133	0.0182735	3.82191	2.28964	Transducin/WD40 repeat-like superfamily protein (AHRD V3.3 *** AT4G14310.1)
Solyc03g112150.1	-0.80813	0.000155088	0.00293311	454.451	269.807	Elongation factor Tu (AHRD V3.3 *** A0A2G3CY71_CAPCH)
Solyc01g099970.4	-0.80818	0.00586877	0.0425515	9.51325	5.69595	F-box family protein (AHRD V3.3 *** A0A2U1M1I9_ARTAN)
Solyc02g079415.1	-0.808423	0.00169086	0.0176099	34.1748	20.281	S-adenosyl-L-methionine-dependent methyltransferases superfamily protein (AHRD V3.3 *** Q8VYM6_ARATH)
Solyc06g066380.1	-0.808795	0.00504948	0.0382521	5.18789	3.1003	Pentatricopeptide repeat (AHRD V3.3 *** A0A200PTN3_9MAGN)
Solyc12g021230.2	-0.811184	6.38957e-06	0.000235678	54.832	32.5925	DNA gyrase subunit B (AHRD V3.3 *** A0A2G2X5A6_CAPBA)
Solyc02g071580.4	-0.81139	1.24172e-05	0.000389363	9.66601	5.79947	Subtilisin-like protease SBT5.3 (AHRD V3.3 *** A0A2G2XF91_CAPBA)
Solyc08g079090.4	-0.812346	3.25857e-05	0.000852034	30.4631	18.1658	Monocopper oxidase-like protein sku5 (AHRD V3.3 *** A0A1J6IJ65_NICAT)
Solyc09g010450.1	-0.81254	4.81376e-06	0.000189007	14.3569	8.52201	Pentatricopeptide repeat (AHRD V3.3 *** A0A200PZE9_9MAGN)
Solyc04g079850.2	-0.81303	0.00703046	0.0486784	2.4985	1.48275	Pentatricopeptide repeat (AHRD V3.3 *** A0A200Q2A9_9MAGN)
Solyc01g097760.3	-0.813269	1.35756e-05	0.000417916	368.236	218.661	60S ribosomal protein L7a (AHRD V3.3 *** A0A2G3DGL0_CAPCH)
Solyc03g117510.4	-0.813543	0.000697307	0.00917341	10.9335	6.48813	Formamidopyrimidine-DNA glycosylase (AHRD V3.3 *** A0A2G2WQG8_CAPBA)
Solyc05g050980.3	-0.813799	1.46747e-07	1.14239e-05	23.3168	13.8466	3-phosphoshikimate 1-carboxyvinyltransferase (AHRD V3.3 *** A0A0M8KSM3_NICAT)
Solyc06g005430.1	-0.814078	0.00579347	0.0421774	130.608	78.5849	Histone H4 (AHRD V3.3 *-* F2E7L1_HORVV)
Solyc02g093270.4	-0.814247	0.000830545	0.0104292	13.5696	8.10905	caffeoyl-CoA O-methyltransferase
Solyc05g008560.1	-0.818945	0.00107855	0.0126211	3.44196	2.04609	Pentatricopeptide repeat (AHRD V3.3 *** A0A200R8L9_9MAGN)
Solyc09g075590.1	-0.819174	0.00711761	0.0490584	62.5877	36.8365	leucine-rich repeat extensin-like protein 1 (AHRD V3.3 *** XP_010326561.1)
Solyc08g007130.4	-0.820522	0.00136803	0.0150269	5.87264	3.45582	Beta-amylase (AHRD V3.3 *** A0A2G3DCL2_CAPCH)
Solyc11g012670.1	-0.822015	0.000157604	0.00296856	92.8877	54.5947	Pentatricopeptide repeat-containing protein (AHRD V3.3 *** A0A2U1LWS3_ARTAN)
Solyc01g098150.3	-0.82282	3.81705e-05	0.000976828	15.3113	9.00955	Pentatricopeptide repeat-containing protein (AHRD V3.3 *** A0A2G2YZ45_CAPAN)
Solyc01g096870.4	-0.824133	3.78404e-07	2.42796e-05	188.058	110.833	Proline-tRNA ligase-like protein (AHRD V3.3 *** A0A2K3PF09_TRIPR)
Solyc01g087040.2	-0.824645	8.2556e-05	0.00178226	105.375	62.2419	Photosystem II PsbP (AHRD V3.3 *** A0A200Q959_9MAGN)
Solyc04g054270.4	-0.825685	7.86565e-05	0.00171345	12.5676	7.464	Pentatricopeptide repeat (AHRD V3.3 *** A0A200PQB4_9MAGN)
Solyc09g025260.4	-0.826224	1.79774e-07	1.32772e-05	38.9577	22.9873	Rho termination factor (AHRD V3.3 *** A0A200PW00_9MAGN)
Solyc01g105060.3	-0.826883	2.28811e-06	0.000101685	50.2353	29.5336	3-hydroxyacyl-[acyl-carrier-protein] dehydratase FabZ (AHRD V3.3 *** A0A2G2X231_CAPBA)
Solyc01g111620.3	-0.828002	0.000347835	0.00555183	24.7304	14.5148	High-affinity nickel-transport family protein (AHRD V3.3 *** F4JM82_ARATH)
Solyc12g008830.3	-0.828406	1.55673e-07	1.18906e-05	56.8641	33.5733	GATA transcription factor 16 (AHRD V3.3 *** A0A2G2YUT6_CAPAN)
Solyc05g007100.3	-0.829843	1.80512e-06	8.3278e-05	20.5477	12.1252	Single-stranded DNA-binding protein WHY1, chloroplastic (AHRD V3.3 *** WHY1_SOLTU)
Solyc06g083040.3	-0.830015	2.97764e-06	0.000124728	44.9013	26.5207	wound-inducible carboxypeptidase
Solyc01g096880.4	-0.830606	0.000352365	0.00561289	9.46672	5.60262	Major facilitator superfamily protein (AHRD V3.3 *** A0A1P8AZ04_ARATH)
Solyc06g065390.4	-0.831328	9.03084e-08	7.60466e-06	434.055	254.981	50S ribosomal protein L21, chloroplastic (AHRD V3.3 *** A0A1U8GUE9_CAPAN)
Solyc01g080760.4	-0.831447	0.000716637	0.00936914	9.26486	5.43605	ABC subfamily C protein (AHRD V3.3 *-* AT4G15820.1)
Solyc08g079180.3	-0.831664	4.54519e-05	0.00112666	352.942	206.163	Elongation factor G (AHRD V3.3 *** A0A2G3AEH8_CAPAN)
Solyc02g070640.3	-0.83168	1.60777e-05	0.000475802	290.395	170.529	60S ribosomal protein L18a (AHRD V3.3 *** A0A2G2WKJ7_CAPBA)
Solyc08g082820.4	-0.831827	8.64737e-06	0.000292396	130.799	76.6828	TOMBIPGRBC Tomato BiP (binding protein)/grp78
Solyc12g035190.2	-0.832125	0.00177296	0.0182153	6.32574	3.7412	Anthranilate phosphoribosyltransferase (AHRD V3.3 *** A0A2U1N166_ARTAN)
Solyc01g103750.4	-0.833406	1.14028e-05	0.000363658	193.606	112.958	ATP phosphoribosyltransferase (AHRD V3.3 *** O46887_NOCGO)
Solyc02g049070.4	-0.835596	2.30854e-08	2.40119e-06	97.6925	57.2957	ribosomal RNA small subunit methyltransferase J (AHRD V3.3 *** AT5G08540.1)
Solyc02g070780.4	-0.83728	0.00270645	0.0249174	25.7661	15.05	DNA helicase (AHRD V3.3 *** A0A2G2XDX1_CAPBA)
Solyc03g113630.3	-0.837303	1.88834e-07	1.36471e-05	20.5235	11.995	Pentatricopeptide repeat-containing protein, chloroplastic (AHRD V3.3 *** A0A2G2WRC1_CAPBA)
Solyc03g112670.3	-0.838478	6.35067e-07	3.64979e-05	51.6661	30.252	embryo defective 2759 (AHRD V3.3 *** AT5G63050.1)
Solyc05g056290.4	-0.838584	1.82924e-07	1.34509e-05	103.516	60.4645	biotin carboxylase carrier
Solyc04g076870.4	-0.839126	1.15706e-05	0.000368313	257.272	150.852	Glutamyl-tRNA reductase (AHRD V3.3 *** A6Q0F0_TOBAC)
Solyc08g007490.3	-0.839164	3.86748e-06	0.000156927	25.6952	15.0627	Class I peptide chain release factor (AHRD V3.3 *** AT1G62850.3)
Solyc05g023680.4	-0.839463	0.00293817	0.0262625	8.77592	5.13497	E3 ubiquitin-protein ligase ORTHRUS 2 (AHRD V3.3 *** A0A2G3B905_CAPCH)
Solyc02g071610.3	-0.841005	6.05727e-06	0.000228696	27.0064	15.7806	GDSL esterase/lipase (AHRD V3.3 *** A0A2G2XF69_CAPBA)
Solyc03g113030.4	-0.841805	5.46005e-05	0.00128594	16.8272	9.83323	Aldose 1-epimerase (AHRD V3.3 *** A0A2G3CYH4_CAPCH)
Solyc12g089140.2	-0.842867	0.000515375	0.00733282	19.9794	11.6625	Erythronate-4-phosphate dehydrogenase family protein (AHRD V3.3 *** Q8VYC6_ARATH)
Solyc03g111380.3	-0.843013	0.000265288	0.00447315	6.65363	3.89111	Tubulin gamma chain (AHRD V3.3 *** Q1HMQ7_TOBAC)
Solyc02g067480.3	-0.846294	1.4378e-05	0.000433892	9.26085	5.39442	FAD/NAD(P)-binding oxidoreductase family protein (AHRD V3.3 *** A0A2U1MZ38_ARTAN),Pfam:PF03486
Solyc10g078740.2	-0.847277	0.00021712	0.00379656	27.8007	16.192	Enoyl-[acyl-carrier-protein] reductase [NADH] (AHRD V3.3 *** B6TFF6_MAIZE)
Solyc09g007340.4	-0.848778	0.0032031	0.0278026	0.94389	0.550588	Tudor/PWWP/MBT superfamily protein (AHRD V3.3 *-* Q9LYZ0_ARATH)
Solyc03g083420.4	-0.850019	7.64286e-05	0.00167724	44.7555	25.7914	OBP3-responsive protein 1 (AHRD V3.3 *** AT5G53450.1)
Solyc06g075800.1	-0.850926	1.52637e-06	7.36464e-05	312.598	182.046	Histone H2B (AHRD V3.3 *-* A0A1Q3BKM6_CEPFO)
Solyc10g086150.2	-0.851395	0.00013404	0.00263064	1302.68	751.209	RNA-binding protein (AHRD V3.3 *** A0A2U1PI86_ARTAN)
Solyc08g080190.4	-0.851483	0.000184428	0.00335467	22.8653	13.306	Glucose-methanol-choline (GMC) oxidoreductase family protein (AHRD V3.3 *** A0A2U1QFE7_ARTAN)
Solyc08g081940.3	-0.851612	0.000182871	0.00333987	12.5673	7.31677	Leucine-rich repeat protein kinase family protein (AHRD V3.3 *** A0A2U1NUU3_ARTAN)
Solyc06g065210.4	-0.851613	0.000372638	0.00578328	6.03833	3.52611	Neutral/alkaline invertase (AHRD V3.3 *** I0CL58_MANES)
Solyc03g111680.3	-0.852062	0.00394715	0.0321443	2.36265	1.37802	DNA polymerase III subunit gamma/tau (AHRD V3.3 *** A0A2K3PCP8_TRIPR)
Solyc11g040390.2	-0.85251	6.18984e-06	0.00023111	23.4134	13.6215	Aspartokinase-homoserine dehydrogenase (AHRD V3.3 *** O65027_SOYBN)
Solyc11g066160.1	-0.853438	0.000287664	0.00478653	67.9994	39.6458	Histone H4 (AHRD V3.3 *-* A0A2P6TCF4_CHLSO)
Solyc02g080320.4	-0.855056	0.000441813	0.0065539	16.0702	9.26152	RNA pseudouridine synthase 6, chloroplastic (AHRD V3.3 *** A0A2G2VBE2_CAPBA)
Solyc12g099110.2	-0.856807	0.000362118	0.0057138	7.91664	4.58473	30S ribosomal protein S1 protein (AHRD V3.3 *** A0A2U1N3I0_ARTAN)
Solyc09g075750.1	-0.857145	8.17317e-07	4.42534e-05	29.2285	16.8734	membrane-associated kinase regulator (AHRD V3.3 *** AT5G26230.1)
Solyc03g114690.4	-0.858621	0.00506932	0.0383306	4.79454	2.75519	Transducin family protein / WD-40 repeat family protein (AHRD V3.3 *** A0A2U1KSI2_ARTAN)
Solyc06g007440.4	-0.860542	0.00380533	0.0312881	96.715	55.1802	Non-specific serine/threonine protein kinase (AHRD V3.3 *** A0A2G3C4Q5_CAPCH)
Solyc02g092950.3	-0.860778	0.00287432	0.0259216	5.08498	2.93858	Microtubule-associated protein RP/EB family member 1C (AHRD V3.3 *** A0A2G2XGZ8_CAPBA)
Solyc02g089250.4	-0.860894	0.000154362	0.00293044	18.5179	10.6387	Pollen Ole e 1 allergen/extensin (AHRD V3.3 *-* A0A200R2G7_9MAGN)
Solyc05g056140.4	-0.860946	7.2576e-06	0.000255671	9.28628	5.37306	Zinc finger (C3HC4-type RING finger) family protein (AHRD V3.3 *** A0A2U1N0U6_ARTAN)
Solyc10g085610.2	-0.861319	0.0042715	0.0339282	3.95765	2.27119	Calmodulin-binding family protein, putative, expressed (AHRD V3.3 *** Q2QXN6_ORYSJ)
Solyc07g018360.3	-0.862508	4.81526e-06	0.000189007	326.788	187.159	Elongation factor Ts, mitochondrial (AHRD V3.3 *** A0A2G2WCF0_CAPBA)
Solyc03g115050.3	-0.862758	0.00129371	0.0144808	12.0179	6.90636	Replication protein A subunit (AHRD V3.3 *** A0A1U8FVY4_CAPAN)
Solyc02g080160.4	-0.866063	0.000529273	0.00749573	8.94696	5.15674	Xyloglucan endotransglucosylase/hydrolase (AHRD V3.3 *** A0A2G2VBB5_CAPBA)
Solyc09g011850.4	-0.866995	2.39919e-05	0.000673333	52.3171	29.9357	Fructokinase-like protein 1 (AHRD V3.3 *** D9IWP2_SOLTU)
Solyc06g076360.4	-0.867934	6.3757e-06	0.000235678	106.316	60.6208	Protein TOC75, chloroplastic (AHRD V3.3 *** A0A2G2ZEA8_CAPAN)
Solyc07g052240.3	-0.86867	0.000483441	0.00700573	7.49656	4.29981	L-ascorbate oxidase-like protein (AHRD V3.3 *** A0A2G2V9R9_CAPBA)
Solyc04g012060.3	-0.869173	0.000716354	0.00936914	24.3911	14.0019	Ribonucleoside-diphosphate reductase (AHRD V3.3 *** A0A1U8FDK5_CAPAN)
Solyc05g012940.4	-0.872638	0.00438112	0.0345868	6.46068	3.70051	ribonuclease H2 subunit B (AHRD V3.3 *** A0A2I4GNZ0_9ROSI)
Solyc02g071220.3	-0.874876	6.24806e-06	0.000232254	36.8073	21.0937	type-A response regulator2
Solyc10g007290.4	-0.875168	0.000120863	0.00240854	21.4454	12.1378	phosphoenolpyruvate carboxylase (AHRD V3.3 *** A0A1S3YLC5_TOBAC)
Solyc03g098640.4	-0.875416	0.000109411	0.00224407	26.5634	15.1313	Peroxisomal membrane MPV17/PMP22-like protein (AHRD V3.3 *-* A8J1X1_CHLRE)
Solyc10g085900.3	-0.876275	3.45983e-05	0.000900464	20.8697	11.8557	Protein SLOW GREEN 1, chloroplastic (AHRD V3.3 *** A0A1J3J1U9_NOCCA)
Solyc12g043020.2	-0.876318	3.18055e-07	2.16831e-05	58.4923	33.2459	Dihydroxy-acid dehydratase (AHRD V3.3 *** A0A2G3CHU1_CAPCH)
Solyc08g082530.4	-0.877381	1.1336e-06	5.80206e-05	60.512	34.3264	ATP-dependent zinc metalloprotease FtsH (AHRD V3.3 *** A0A1J3D189_NOCCA)
Solyc09g082580.4	-0.877606	0.000282261	0.00470594	10.601	6.04327	Auxin canalization protein (DUF828) (AHRD V3.3 *** Q8VY20_ARATH)
Solyc07g066470.3	-0.877799	3.40483e-08	3.35286e-06	302.451	171.801	Porphobilinogen deaminase, chloroplastic (AHRD V3.3 *** A0A2G2Z6B1_CAPAN)
Solyc11g008480.2	-0.878315	0.00190995	0.0192633	11.3837	6.48347	Photosystem II PsbP (AHRD V3.3 *** A0A200Q1H1_9MAGN)
Solyc06g060260.3	-0.879306	7.28749e-09	9.08993e-07	82.451	46.8959	Stromal ascorbate peroxidase (AHRD V3.3 *** Q9TNL9_TOBAC)
Solyc09g008260.3	-0.880132	4.28578e-08	4.10047e-06	24.9707	14.1956	5'-AMP-activated protein kinase-like protein (AHRD V3.3 *-* AT5G03420.1)
Solyc01g096670.4	-0.880749	0.000718266	0.00937232	9.84728	5.62745	Cytochrome P450 (AHRD V3.3 *** A0A2U1MC34_ARTAN)
Solyc06g051300.3	-0.881159	0.00473916	0.0366208	11.2658	6.39714	Chromosome transmission fidelity-like protein (AHRD V3.3 *** F4KEU4_ARATH)
Solyc07g006030.4	-0.881713	0.00309062	0.0271765	59.4452	33.4494	Tetratricopeptide repeat (TPR)-like superfamily protein (AHRD V3.3 *** A0A2U1MFU8_ARTAN)
Solyc02g077710.1	-0.8827	6.12305e-06	0.000230226	142.086	80.4862	protein E6-like (AHRD V3.3 *-* A0A2I4DTB4_9ROSI)
Solyc12g100330.2	-0.88273	1.6186e-05	0.000478168	11.2573	6.41002	cytosine-5 DNA methyltransferase3L
Solyc02g081910.2	-0.883625	8.70052e-08	7.43696e-06	10.09	5.73399	DNA topoisomerase 1 (AHRD V3.3 *** A0A1J3HC09_NOCCA)
Solyc03g116170.3	-0.884094	0.00171487	0.0177812	59.6576	33.6458	Nucleosome assembly protein family (AHRD V3.3 *** A9RDK1_PHYPA)
Solyc05g005180.3	-0.884749	4.76369e-07	2.91694e-05	54.2018	30.739	1,4-dihydroxy-2-naphthoyl-CoA synthase (AHRD V3.3 *** A0A2G2XZJ4_CAPAN)
Solyc02g082190.3	-0.885568	0.000155199	0.00293311	16.2403	9.17596	CTP synthase (AHRD V3.3 *** A0A2G2XFG8_CAPBA)
Solyc07g049230.1	-0.886539	7.3797e-06	0.00025943	143.624	81.2675	RmlC-like cupins superfamily protein (AHRD V3.3 *** AT2G32650.2)
Solyc02g086740.1	-0.886704	2.3981e-06	0.000105838	641.408	362.242	50S ribosomal protein L12, chloroplastic (AHRD V3.3 *** A0A2G3D9E1_CAPCH)
Solyc04g008260.3	-0.888341	0.00490311	0.0374948	6.79559	3.87134	Purple acid phosphatase (AHRD V3.3 *** Q6J5M7_SOLTU)
Solyc01g110940.3	-0.889318	0.000210461	0.00370269	10.7871	6.11357	Auxin-responsive protein SAUR20 (AHRD V3.3 *** A0A2G2XY34_CAPAN)
Solyc06g082760.4	-0.889601	4.74817e-06	0.000187687	105.741	59.7667	50S ribosomal protein L17 (AHRD V3.3 *** A0A1U8H2A3_CAPAN)
Solyc04g072860.3	-0.889779	0.0051422	0.0386906	2.87017	1.62909	Beta-D-xylosidase (AHRD V3.3 *** H1AC33_SOLLC)
Solyc09g074940.3	-0.891181	3.46536e-06	0.000141979	45.9695	25.833	(DB240) meloidogyne-induced giant cell protein
Solyc03g058920.3	-0.891225	1.37615e-07	1.08793e-05	80.0995	45.2013	Mitochondrial outer membrane protein porin (AHRD V3.3 *** A0A2K3KY08_TRIPR)
Solyc01g104950.4	-0.891388	1.45609e-06	7.10697e-05	50.5663	28.4668	LEXYL2
Solyc05g014390.4	-0.891425	0.00383617	0.0314842	5.97729	3.34349	ABC transporter (AHRD V3.3 *-* A0A200RCP7_9MAGN)
Solyc05g010670.3	-0.894963	2.26265e-05	0.000640349	249.003	139.805	Heat shock protein (AHRD V3.3 *** O23638_ARATH)
Solyc06g008210.4	-0.895367	0.000219355	0.00382769	6.46053	3.63948	Protein BREAST CANCER SUSCEPTIBILITY 1-like protein (AHRD V3.3 *** A0A1J3HZN2_NOCCA)
Solyc08g023490.4	-0.896238	0.00265072	0.024513	2.7584	1.54796	Pentatricopeptide repeat (AHRD V3.3 *** A0A200RE21_9MAGN)
Solyc11g072990.1	-0.896411	0.0048041	0.0369426	11.1101	6.31088	3-ketoacyl-CoA synthase (AHRD V3.3 *** A0A2G3BA46_CAPCH)
Solyc05g014540.3	-0.89755	0.00251193	0.023486	6.36097	3.55472	DNA polymerase alpha subunit B (AHRD V3.3 *** A0A2G3B930_CAPCH)
Solyc08g075160.3	-0.897821	3.37563e-08	3.34366e-06	61.2481	34.3793	Bifunctional purine biosynthesis protein PurH (AHRD V3.3 *** A0A1J3JAU9_NOCCA)
Solyc03g111360.3	-0.898053	0.00211008	0.0206941	3.91102	2.19507	Oxygen-independent coproporphyrinogen-III oxidase-like protein (AHRD V3.3 *** A0A2G3CCW7_CAPCH)
Solyc04g008050.4	-0.898095	6.30404e-05	0.00144231	11.9851	6.68306	Two-component response regulator (AHRD V3.3 *** A0A2G2WRM9_CAPBA)
Solyc01g091530.4	-0.899233	4.4547e-05	0.00111295	85.5272	47.8971	Fasciclin-like arabinogalactan protein (AHRD V3.3 *** E3WHD6_9ROSI)
Solyc07g041310.3	-0.899512	1.86328e-07	1.35241e-05	258.165	144.462	40S ribosomal protein S3, putative, expressed (AHRD V3.3 *** Q75G91_ORYSJ)
Solyc08g079840.2	-0.901746	1.62623e-07	1.2225e-05	24.8621	13.8787	LESUBENDO L.esculentum subtilisin-like endoprotease
Solyc09g092390.2	-0.904502	0.0002067	0.00364844	234.992	130.09	Adenosylhomocysteinase (AHRD V3.3 *** A0A2G2W262_CAPBA)
Solyc03g019780.4	-0.905027	3.33851e-07	2.22203e-05	396.971	221.517	40S ribosomal protein SA (AHRD V3.3 *** A0A1U8G5B2_CAPAN)
Solyc05g006990.3	-0.905733	0.00421711	0.0336958	18.0031	9.94371	Major facilitator superfamily protein (AHRD V3.3 *** A0A1P8AT47_ARATH)
Solyc11g066870.3	-0.907475	9.60267e-07	5.00617e-05	80.1611	44.5533	MORN (Membrane Occupation and Recognition Nexus) repeat-containing protein (AHRD V3.3 *** AT5G22640.1)
Solyc04g016260.3	-0.908583	9.5416e-07	4.98978e-05	19.7661	11.0451	Calcium-transporting ATPase (AHRD V3.3 *** A0A1U8GKV2_CAPAN)
Solyc01g109580.4	-0.910473	0.000394437	0.00601079	4.60401	2.57154	Adenylyl cyclase-associated protein (AHRD V3.3 *** A0A2G3BVT0_CAPCH)
Solyc02g087980.3	-0.911837	0.000786446	0.0100022	3.58141	1.99749	Structural maintenance of chromosomes protein (AHRD V3.3 *** A0A2G3ACB4_CAPAN)
Solyc10g085480.2	-0.912514	4.51354e-07	2.82541e-05	544.527	302.691	60S ribosomal protein L24 (AHRD V3.3 *** A0A2G2VU23_CAPBA)
Solyc03g058390.2	-0.91482	0.000328922	0.00530021	11.516	6.38835	Eukaryotic translation initiation factor 5B (AHRD V3.3 *-* A0A2G2X5R4_CAPBA)
Solyc01g087500.3	-0.916026	0.000381656	0.00586378	3.74803	2.07305	DNA topoisomerase 2 (AHRD V3.3 *** A0A2G2XSS9_CAPBA)
Solyc08g075500.4	-0.916397	0.00722168	0.0495945	2.02419	1.12411	Pentatricopeptide repeat-containing protein (AHRD V3.3 *** A0A2K3N651_TRIPR)
Solyc03g121400.1	-0.91987	1.29899e-06	6.54169e-05	25.2479	13.9452	Dof zinc finger protein14
Solyc11g065830.2	-0.921664	2.4563e-06	0.000107433	180.15	98.8744	Dicarboxylate transporter 1, chloroplastic (AHRD V3.3 *** A0A2G2VN77_CAPBA)
Solyc12g019740.2	-0.924618	0.000252973	0.00431155	18.8642	10.3496	Thioredoxin-like 1-1, chloroplastic (AHRD V3.3 *** A0A1U8F9B4_CAPAN)
[truncated: 462 more rows]

## Sheet: T270 Root Stress vs Control
Supplementary Datasheet S4. Differentially Expressed Genes in root of T270 exposed to combined stress compared to control conditions
Gene ID	logFC	P-value	FDR	FPKM.Control	FPKM.Stress	Description					Legend
Solyc04g072250.4	11.8882	2.54954e-11	1.26158e-09	0	15.6989	17.5 kDa class I heat shock protein (AHRD V3.3 *-* A0A2G3CNC4_CAPCH)					Gene ID: Locus name
Solyc01g105750.1	11.8566	4.05855e-20	7.32618e-18	0	24.5578	cornifin alpha-like (AHRD V3.3 --* XP_022010045.1)					LogFC:fold change relative to Control, taken as reference
Solyc04g015510.1	10.9715	8.07691e-23	2.23386e-20	0	10.8529	Plant invertase/pectin methylesterase inhibitor superfamily protein, putative (AHRD V3.3 *** A0A061F3F8_THECC)					P-value: Pvalue of the statistical test
Solyc09g014230.2	10.772	1.71602e-10	7.27825e-09	0	2.65753	Major facilitator superfamily protein (AHRD V3.3 *** A0A1P8AP16_ARATH)					FDR:False Discovery Rate (Benjamini-Hochberg correction)
Solyc01g100830.2	10.546	4.84569e-13	3.1642e-11	0	4.47043	galactinol synthase 1					FPKM.Control: average Fragments Per Kilobase Million (FPKM) of T250 leaf Control samples
Solyc03g095700.1	10.4948	2.29254e-16	2.49898e-14	0	9.85638	hypothetical protein (AHRD V3.3 *-* AT5G05220.1)					FPKM.Stress: average Fragments Per Kilobase Million (FPKM) of 250 leaf combined samples
Solyc03g116390.4	10.4388	1.53756e-56	1.15645e-52	0.411883	544.954	Late embryogenesis abundant protein Dc3 (AHRD V3.3 *** A0A1U8FUJ0_CAPAN)					Description: Gene description
Solyc10g078780.2	10.2846	1.41605e-15	1.36546e-13	0	5.1475	11 kDa late embryogenesis abundant protein (AHRD V3.3 *-* A0A2G2YPD1_CAPAN)
Solyc04g078360.1	10.2026	1.00644e-15	9.98097e-14	0	2.43629	Cytochrome P450 (AHRD V3.3 *** A0A346CEA9_TANCI)
Solyc02g086530.4	10.1046	9.14314e-17	1.03671e-14	0.166038	169.342	Raffinose synthase (AHRD V3.3 *** G5DF09_9LAMI)
Solyc06g065050.2	10.1013	1.3175e-46	5.94564e-43	0.120129	126.329	Late embryogenesis abundant domain-containing protein / LEA domain-containing protein (AHRD V3.3 *** Q9C7H3_ARATH)
Solyc01g088010.1	9.91495	5.27885e-21	1.09277e-18	0	3.9969	Lactoylglutathione lyase (AHRD V3.3 *** B6UH06_MAIZE)
Solyc08g066240.3	9.78595	0.0035807	0.0244685	0	1.50086	histidine decarboxylase
Solyc08g068280.2	9.66367	1.47488e-19	2.5404e-17	0.0457392	38.8035	N-acetyltransferase (AHRD V3.3 *** B6T916_MAIZE)
Solyc06g072130.4	9.59775	2.33696e-07	5.38074e-06	0	2.39679	tonoplast intrinsic protein 3.1
Solyc06g072640.1	9.4688	2.17235e-13	1.50358e-11	0	2.34839	Bidirectional sugar transporter SWEET (AHRD V3.3 *** A0A142DVH9_SOLTU)
Solyc01g105760.1	9.29192	4.4497e-09	1.45512e-07	0	7.16723	protein PELPK1-like (AHRD V3.3 *-* XP_004231361.1)
Solyc01g014100.3	9.23216	4.46237e-11	2.09333e-09	0	3.84049	CLE protein 1
Solyc03g007790.3	9.08957	1.53998e-29	1.08588e-26	0.0265745	14.1686	G-type lectin S-receptor-like serine/threonine-protein kinase (AHRD V3.3 *** A0A2G3CWU6_CAPCH)
Solyc06g083290.1	9.07488	7.09722e-25	2.62527e-22	0.348078	182.706	Ninja (AHRD V3.3 *-* A0A200QBQ2_9MAGN)
Solyc06g051940.4	8.906	3.65232e-18	5.15069e-16	0.444602	201.649	Protein phosphatase 2C (AHRD V3.3 *** A0A2U1KYU0_ARTAN)
Solyc10g078770.2	8.77889	1.11813e-45	4.20492e-42	0.463475	198.927	11 kDa late embryogenesis abundant protein (AHRD V3.3 *-* A0A2G3BHR7_CAPCH)
Solyc05g053150.2	8.72349	1.20579e-66	1.36037e-62	0.912253	368.022	R2R3MYB transcription factor 71
Solyc12g096080.2	8.50622	4.79146e-10	1.88025e-08	0.0723174	26.2366	Glycosyltransferase (AHRD V3.3 *** A0A2U1QCQ5_ARTAN)
Solyc08g081880.3	8.49949	3.26819e-13	2.21452e-11	0	1.40338	BTB/POZ domain-containing protein (AHRD V3.3 *-* A0A1U8EY34_CAPAN)
Solyc03g005940.4	8.43079	4.20813e-25	1.60936e-22	0.053176	18.6537	oil body-associated protein 2A-like (AHRD V3.3 *** A0A2I4FEE8_9ROSI)
Solyc07g053750.1	8.41625	1.86041e-19	3.13271e-17	0.251251	83.1254	Zinc finger transcription factor 50
Solyc09g098600.2	8.25403	9.35429e-11	4.12247e-09	0	0.878715	Sec14p-like phosphatidylinositol transfer family protein (AHRD V3.3 *** B6T8I8_MAIZE)
Solyc06g061100.4	8.22954	1.01963e-39	1.91725e-36	0.120629	35.0339	Aluminum activated malate transporter family protein (AHRD V3.3 *** A0A2U1LIJ8_ARTAN)
Solyc08g007210.4	8.16208	6.22939e-10	2.37834e-08	0.00636197	2.44255	Transferase domain-containing protein (AHRD V3.3 *** A0A1Q3AZY6_CEPFO)
Solyc03g096040.3	8.11484	4.59218e-07	9.87779e-06	0	0.971671	1-Cys peroxiredoxin (AHRD V3.3 *** A0A2I4FQD8_9ROSI)
Solyc09g009580.4	8.04368	1.82605e-06	3.44507e-05	0	0.460593	Fatty acyl-CoA reductase (AHRD V3.3 *** A0A2G2YPA8_CAPAN)
Solyc10g075110.2	8.00413	1.08541e-07	2.67372e-06	0	1.46751	Non-specific lipid-transfer protein (AHRD V3.3 *** M1AVB9_SOLTU)
Solyc03g034030.3	7.95108	2.9784e-25	1.1587e-22	0.506875	116.233	Plant Late Embryo Abundant (LEA) related (AHRD V3.3 *-* F5GUH5_CAEEL)
Solyc09g082660.3	7.90524	1.41393e-15	1.36546e-13	0.0170598	4.54609	Caffeoyl-CoA O-methyltransferase (AHRD V3.3 *** Q2YHM9_PLAMJ)
Solyc01g058677.1	7.81118	4.54737e-08	1.21285e-06	0	2.32736	Unknown protein
Solyc10g075150.2	7.79343	8.23553e-05	0.000973423	0	0.839553	Non-specific lipid-transfer protein (AHRD V3.3 *** A0A2G2YKI8_CAPAN)
Solyc03g114270.1	7.72105	8.84706e-06	0.000138149	0	0.943758	hypothetical protein (AHRD V3.3 *** AT1G09520.1)
Solyc09g097760.3	7.65761	1.98329e-07	4.64223e-06	0.0399364	8.62473	Glycine-rich protein (AHRD V3.3 *-* A0A2G2W2G9_CAPBA)
Solyc02g067760.4	7.63512	1.91966e-06	3.6036e-05	0	0.639039	R2R3MYB transcription factor 21
Solyc03g005213.1	7.60503	1.62394e-08	4.75878e-07	0	0.695547	Unknown protein
Solyc02g084850.3	7.5558	1.05145e-17	1.33286e-15	14.8111	2655.1	Abscisic acid and environmental stress-inducible protein TAS14 (AHRD V3.3 --* TAS14_SOLLC)
Solyc01g100770.2	7.4644	5.36799e-18	7.43088e-16	0.0951465	16.9445	DUF538 domain-containing protein (AHRD V3.3 *** A0A1Q3CLQ5_CEPFO)
Solyc01g079300.4	7.42596	9.53198e-16	9.51679e-14	0.00911249	1.6531	Stachyose synthase (AHRD V3.3 *** S8CRI9_9LAMI)
Solyc10g054800.2	7.42136	5.80487e-08	1.5038e-06	0.00707136	1.63898	X-intrinsic protein 1.4
Solyc01g009490.1	7.40054	0.00839321	0.0487225	0	1.17879	DUF4228 domain-containing protein (AHRD V3.3 *** A0A1Q3CT45_CEPFO)
Solyc03g116400.3	7.35548	1.0533e-26	5.79675e-24	0.0573639	9.58986	late embryogenesis abundant protein-related / LEA protein-like protein (AHRD V3.3 --* AT1G52680.1)
Solyc09g008770.3	7.31858	2.51791e-20	4.65689e-18	0.159985	24.8232	Late embryogenesis abundant protein (AHRD V3.3 *** A0A200R5C6_9MAGN)
Solyc02g091390.3	7.30948	6.85647e-14	5.20907e-12	0.382955	57.771	cold-regulated protein (AHRD V3.3 *** AT3G03341.1)
Solyc02g090393.1	7.26179	5.90841e-07	1.25534e-05	0	1.01401	Unknown protein
Solyc07g062990.2	7.24729	3.60199e-05	0.000475294	0	0.916309	late embryogenesis abundant protein 1-like (AHRD V3.3 --* A0A2I4H8I2_9ROSI)
Solyc02g080275.1	7.21324	3.69077e-06	6.43077e-05	0	0.806622	NAD(P)H-quinone oxidoreductase subunit 1, chloroplastic (AHRD V3.3 *-* J7H3Z6_CAPAN)
Solyc07g054840.4	7.20002	5.63221e-24	1.8155e-21	0.4028	56.546	R2R3MYB transcription factor 41
Solyc05g009500.3	7.18324	2.00003e-07	4.67041e-06	0.0614445	8.76554	Protein NRT1/ PTR FAMILY 3.1 (AHRD V3.3 *** A0A1U8GM13_CAPAN)
Solyc03g058330.3	7.17359	6.40807e-36	7.61009e-33	0.246136	34.3659	18 kDa seed maturation protein-like (AHRD V3.3 *** XP_004234770.1)
Solyc12g038410.2	7.1303	3.17497e-06	5.61883e-05	0	0.485631	Tetraspanin (AHRD V3.3 *** A0A200Q8V3_9MAGN)
Solyc12g010920.2	7.10935	4.37432e-15	3.96395e-13	0.0471262	6.79665	Oleosin (AHRD V3.3 *** A0A2G2YTI7_CAPAN)
Solyc06g075990.4	7.09917	9.46289e-18	1.23422e-15	0.0460892	6.80157	Glyoxalase-like domain (AHRD V3.3 *** A0A200R6M5_9MAGN),Pfam:PF18029
Solyc05g043330.3	6.99045	9.03943e-18	1.18585e-15	0.0121572	1.74582	GDSL esterase/lipase (AHRD V3.3 *** A0A2G2Z312_CAPAN)
Solyc05g049860.3	6.96524	0.000842931	0.00734643	0	1.21235	Two-component response regulator (AHRD V3.3 *-* A0A2K3PN47_TRIPR)
Solyc11g010520.1	6.95737	4.25021e-12	2.37381e-10	0.0220128	3.64526	glycine-rich cell wall structural protein-like (AHRD V3.3 *** XP_004250142.1)
Solyc06g010010.3	6.93779	0.000567931	0.00525412	0	0.257688	MLO-like protein (AHRD V3.3 *** K4C428_SOLLC)
Solyc10g080060.1	6.88615	3.84724e-11	1.82756e-09	0.0504085	6.18479	Protein MIZU-KUSSEI 1 (AHRD V3.3 *** A0A2G2VVW3_CAPBA)
Solyc08g081680.2	6.85487	5.56375e-13	3.59715e-11	0.72977	80.3926	protein LURP-one-related 17 (AHRD V3.3 *** A0A2I4FCH8_9ROSI)
Solyc03g118060.3	6.85248	2.84694e-05	0.000387912	0.013777	2.15818	NFU1 iron-sulfur cluster protein (AHRD V3.3 *** AT5G07330.1)
Solyc01g106840.2	6.82941	3.04846e-06	5.42044e-05	0	1.18856	Serine/threonine-protein kinase TOR (AHRD V3.3 *-* A0A2G3AVJ6_CAPCH)
Solyc04g017670.3	6.80428	1.43029e-05	0.000209873	0.0449506	5.24574	F-box protein (AHRD V3.3 *** H6VUS4_9ROSI)
Solyc03g025810.4	6.80096	5.92407e-07	1.25716e-05	0.542318	57.8597	Low-temperature-induced 65 kDa protein (AHRD V3.3 *-* LTI65_ARATH)
Solyc05g024260.3	6.7958	4.09959e-08	1.10385e-06	0.863918	93.1424	Bidirectional sugar transporter SWEET (AHRD V3.3 *** A0A2G3C5C6_CAPCH)
Solyc06g084280.1	6.76455	2.94554e-11	1.4386e-09	0.676459	69.8295	Fantastic four-like protein (AHRD V3.3 *-* A0A2K3NF15_TRIPR)
Solyc02g083000.1	6.74087	4.60514e-11	2.15582e-09	0.431423	44.3333	DUF241 domain-containing protein (AHRD V3.3 *** A0A1Q3CEB1_CEPFO)
Solyc01g104443.1	6.68473	4.6168e-06	7.80911e-05	0	0.565134	Retrovirus-related Pol polyprotein from transposon TNT 1-94 (AHRD V3.3 *-* A0A2U1Q935_ARTAN)
Solyc06g009710.4	6.67453	0.000542127	0.00504643	0	0.268004	R2R3MYB transcription factor 111
Solyc07g051890.1	6.65415	6.47548e-24	2.02934e-21	0.294163	28.321	MAP kinase kinase kinase 53
Solyc11g005930.2	6.64532	4.23274e-07	9.18342e-06	3.97638	373.527	hypothetical protein (AHRD V3.3 *** AT4G33467.2)
Solyc07g042230.1	6.63901	2.89808e-09	9.81865e-08	0.629071	60.3615	Ethylene-responsive transcription factor (AHRD V3.3 *-* A0A2G2WJA8_CAPBA)
Solyc02g079140.2	6.63876	3.10825e-16	3.32391e-14	0.0144087	1.47949	heterogeneous nuclear ribonucleoprotein U-like protein 1 (AHRD V3.3 *-* A0A2I4HRG6_9ROSI)
Solyc07g042090.4	6.63068	0.000672424	0.0060545	0	0.219133	Protein LAZ1-like protein 2 (AHRD V3.3 *** A0A2G3BYI1_CAPCH)
Solyc04g082550.2	6.62639	9.93304e-14	7.32448e-12	0.0368618	3.7316	Trehalose 6-phosphate phosphatase (AHRD V3.3 *** A0A1U8GHC9_CAPAN)
Solyc03g044460.1	6.61605	3.40538e-07	7.54063e-06	0.0368749	4.12897	Basic helix-loop-helix (BHLH) DNA-binding superfamily protein (AHRD V3.3 *-* A0A1P8BGW7_ARATH)
Solyc02g084840.3	6.52132	7.78384e-10	2.89826e-08	0.13931	11.9809	Dehydrin (AHRD V3.3 *** A0A2R4KWH2_9SOLN)
Solyc01g108210.4	6.5142	3.53e-19	5.85669e-17	0.263457	22.7472	Cytochrome P450 (AHRD V3.3 *** A0A200QZB6_9MAGN)
Solyc05g050217.1	6.48705	4.43977e-06	7.54928e-05	0	3.51117	Unknown protein
Solyc01g006330.4	6.48081	1.68397e-05	0.000242638	0	0.186336	Plastid-lipid associated protein PAP / fibrillin family protein (AHRD V3.3 *** A0A2U1MH95_ARTAN)
Solyc08g062437.1	6.46728	5.32455e-05	0.000665612	0.422942	36.9463	17.9 kDa class II heat shock protein (AHRD V3.3 *** A0A2G3CY92_CAPCH)
Solyc06g076420.1	6.44955	0.00222707	0.0166066	0	0.186116	extensin-like (AHRD V3.3 *-* XP_004242070.1)
Solyc12g013620.2	6.44579	9.97462e-29	6.61963e-26	8.71096	710.072	jasmonic acid 2
Solyc08g008305.1	6.44303	1.22298e-05	0.000182509	0	0.249947	Ethylene-responsive transcription factor (AHRD V3.3 *** A0A2G2W2X0_CAPBA)
Solyc02g082990.4	6.42776	8.15109e-05	0.000964959	0	0.525216	Late embryogenesis abundant protein (LEA) family protein (AHRD V3.3 *** A0A2U1ND46_ARTAN)
Solyc08g006800.3	6.38951	2.71852e-06	4.90725e-05	0	0.4174	transmembrane protein (AHRD V3.3 *** AT4G31830.1)
Solyc09g065410.4	6.38816	2.99629e-24	1.02437e-21	1.00671	81.3347	Non-specific lipid-transfer protein-like protein (AHRD V3.3 *** A0A1J6J624_NICAT)
Solyc10g008860.1	6.37928	0.00230187	0.0170349	0	0.180264	Glycosyltransferase (AHRD V3.3 *** A0A2K3PNX3_TRIPR)
Solyc07g052610.3	6.35667	3.08199e-06	5.47145e-05	0	0.266264	cyclinU1_1
Solyc03g098100.4	6.3461	3.38124e-05	0.000449848	0.406533	32.2877	Methylecgonone reductase (AHRD V3.3 *** A0A2G3CXI4_CAPCH)
Solyc06g065073.1	6.34469	0.000807407	0.00707508	0	0.399029	Proteinase inhibitor type-2 (AHRD V3.3 *-* A0A2G2XU31_CAPAN)
Solyc08g083130.4	6.33149	5.24527e-14	4.12384e-12	5.00938	383.847	Homeobox-leucine zipper protein HOX6 (AHRD V3.3 *** A0A2G3DAJ5_CAPCH)
Solyc07g051930.3	6.32208	2.35352e-17	2.87053e-15	0.68856	51.7853	MAP kinase kinase kinase 55
Solyc01g099580.3	6.29569	2.54234e-07	5.79447e-06	0.00461619	0.479696	Cysteine/Histidine-rich C1 domain family protein (AHRD V3.3 *-* Q9ZUW8_ARATH)
Solyc07g051870.1	6.28996	8.35646e-14	6.24355e-12	0.482151	35.6239	MAP kinase kinase kinase 51
Solyc02g068410.3	6.28682	0.000122924	0.0013903	0	0.151649	Pectin lyase-like superfamily protein (AHRD V3.3 *** A0A2U1KSX1_ARTAN)
Solyc06g060450.3	6.2685	1.78952e-05	0.000255744	0	0.25117	Transmembrane emp24 domain-containing protein p24delta5 (AHRD V3.3 *** A0A2G2ZAF2_CAPAN)
Solyc10g009170.2	6.2569	7.15086e-07	1.48438e-05	0.00638219	0.649653	Lysine ketoglutarate reductase trans-splicing-like protein (DUF707) (AHRD V3.3 *** A0A1P8AQH7_ARATH)
Solyc06g064850.2	6.2514	0.00101478	0.00860481	0	0.178525	Protein yippee-like (AHRD V3.3 *** A0A2G2WKR6_CAPBA)
Solyc08g075620.3	6.21084	3.06904e-06	5.45273e-05	0.0145948	1.23998	Serine/threonine protein kinase (AHRD V3.3 *-* A0A2G9GIK3_9LAMI)
Solyc01g094723.1	6.19739	2.96413e-07	6.64838e-06	0.00836513	0.78552	UB-like protease 1B (AHRD V3.3 --* AT4G00690.1)
Solyc08g066900.1	6.1898	4.33147e-10	1.71465e-08	0.110775	8.2647	Phosphorylase superfamily protein (AHRD V3.3 *-* A0A2U1QDE8_ARTAN)
Solyc04g005380.3	6.18189	1.37132e-24	4.83478e-22	3.09214	210.624	Ninja-family protein AFP3 (AHRD V3.3 *** A0A2G3CFM6_CAPCH)
Solyc06g060840.1	6.17881	0.00378445	0.0255208	0	0.532978	Oleosin (AHRD V3.3 *** A0A1U8H204_CAPAN)
Solyc10g008040.4	6.12705	7.64156e-18	1.00833e-15	0.198008	13.2443	Seed biotin-containing protein SBP65 (AHRD V3.3 *-* SBP65_PEA)
Solyc04g071770.3	6.12213	4.49272e-20	8.04553e-18	2.00923	130.616	Ethylene-responsive transcription factor (AHRD V3.3 *** A0A1U8GDL3_CAPAN)
Solyc04g007470.3	6.10533	5.73788e-21	1.16007e-18	0.370815	24.1234	Drought responsive Zinc finger protein
Solyc01g087180.4	6.07664	9.13603e-11	4.07402e-09	6.34819	402.384	Expressed protein (AHRD V3.3 *-* AT1G07985.1)
Solyc06g061110.2	6.06483	1.74667e-21	3.8264e-19	0.253647	16.409	late embryogenesis abundant protein 6 (AHRD V3.3 *** XP_004241969.1)
Solyc02g079150.2	6.04897	7.35618e-10	2.76181e-08	0.66342	40.3075	F-box family protein (AHRD V3.3 *** A0A2U1N101_ARTAN)
Solyc01g112230.4	6.04481	1.15612e-19	2.00666e-17	9.12364	571.856	Plant EC metallothionein-like protein (AHRD V3.3 *** A0A200PQZ1_9MAGN)
Solyc08g082210.4	6.03706	2.41189e-18	3.48859e-16	0.799821	48.8105	Ethylene-responsive transcription factor (AHRD V3.3 *** A0A2G3ADG6_CAPAN)
Solyc09g010510.4	6.02026	3.96676e-11	1.87644e-09	0.0802242	5.0982	NAD(P)-binding Rossmann-fold superfamily protein (AHRD V3.3 *** A0A2U1QM80_ARTAN)
Solyc09g015070.3	6.01379	1.46439e-08	4.34199e-07	0.0782359	4.99579	NAD(P)-linked oxidoreductase superfamily protein (AHRD V3.3 *** A0A2U1N452_ARTAN)
Solyc10g054870.3	5.9884	5.18657e-06	8.68174e-05	0.0546555	3.50952	Triosephosphate isomerase (AHRD V3.3 *** B6UG30_MAIZE)
Solyc09g082340.2	5.94498	1.64392e-08	4.80484e-07	0.0120498	0.806333	vicilin
Solyc03g118050.3	5.93709	2.64759e-05	0.000363605	0.893895	52.5649	NFU1 iron-sulfur cluster protein (AHRD V3.3 *** AT5G07330.1)
Solyc10g079040.3	5.93143	2.13781e-05	0.000301296	0.00871068	0.70496	Squalene synthase (AHRD V3.3 *** A0A2G3BHX4_CAPCH),Pfam:PF00494
Solyc09g010010.1	5.92857	0.00113124	0.00945035	0	0.389172	2-oxoglutarate (2OG) and Fe(II)-dependent oxygenase superfamily protein (AHRD V3.3 *-* A0A2U1NTU8_ARTAN)
Solyc02g083030.1	5.92473	5.16969e-18	7.20054e-16	0.547505	31.8736	DUF241 domain-containing protein (AHRD V3.3 *** A0A1Q3CEB1_CEPFO)
Solyc01g094750.4	5.91437	1.18348e-22	3.06943e-20	0.265667	15.3716	Cytochrome P450 (AHRD V3.3 *** A0A2U1NG86_ARTAN)
Solyc01g109730.1	5.88114	0.000143336	0.00159165	0	0.183415	Protein KTI12-like protein (AHRD V3.3 *** A0A2G2WA44_CAPBA)
Solyc06g067980.3	5.87621	1.72016e-13	1.20539e-11	55.2685	3050.97	repressed By RIM101 protein 1 (AHRD V3.3 --* XP_011091441.1)
Solyc12g006050.2	5.87429	2.87753e-15	2.67196e-13	4.36912	241.707	Protein NRT1/ PTR FAMILY 6.4 (AHRD V3.3 *** A0A2G2X304_CAPBA)
Solyc10g054840.2	5.87218	3.78812e-16	3.99417e-14	0.101243	5.79213	X-intrinsic protein 1.1
Solyc01g009660.3	5.86736	0.000140646	0.00156255	0	0.293538	Low-temperature-induced 65 kDa protein (AHRD V3.3 *** A0A1J3DLF3_NOCCA)
Solyc01g005070.3	5.86433	0.000394052	0.00382425	0	0.110935	ENTH/ANTH/VHS superfamily protein (AHRD V3.3 *** AT1G68110.1)
Solyc02g079280.3	5.84428	8.58847e-09	2.66929e-07	1.67061	90.9588	MYB transcription factor (AHRD V3.3 *** A0A0U3IU11_MESCR)
Solyc11g045690.3	5.81948	0.00288433	0.0204404	0	0.181626	Ethylene-responsive transcription factor (AHRD V3.3 *** A0A2G2X995_CAPBA)
Solyc07g007070.1	5.81387	8.5082e-26	3.76429e-23	0.795981	43.4632	epsin-like (AHRD V3.3 --* XP_026422722.1)
Solyc01g096320.3	5.80102	1.00138e-12	6.24178e-11	16.3375	847.011	Homeobox-leucine zipper protein HOX6 (AHRD V3.3 *** A0A1U8DTA9_CAPAN)
Solyc04g078900.3	5.79512	1.09301e-18	1.64418e-16	0.0642386	3.4729	ABA 8'-hydroxylase
Solyc03g019920.1	5.78902	9.21459e-33	7.70067e-30	1.58754	83.545	Late embryogenesis abundant (LEA) hydroxyproline-rich glycoprotein family (AHRD V3.3 *** Q9SLI0_ARATH)
Solyc09g082300.3	5.78807	5.72146e-12	3.12374e-10	3.28644	173.037	Bifunctional inhibitor/lipid-transfer protein/seed storage 2S albumin superfamily protein (AHRD V3.3 *-* A0A2U1Q1B8_ARTAN)
Solyc12g098900.2	5.73169	1.67808e-09	5.92553e-08	3.28481	166.405	Late embryogenesis abundant protein D-29 (AHRD V3.3 *-* A0A2G3B563_CAPCH)
Solyc06g054060.1	5.71358	4.51666e-10	1.78483e-08	0.547446	28.0858	Lipid transfer protein (AHRD V3.3 *** Q5MJA5_CAPAN)
Solyc10g024420.3	5.70842	2.8294e-06	5.09518e-05	0.00176675	0.121661	ABC transporter C family member 9 (AHRD V3.3 *** A0A2G2VSW8_CAPBA)
Solyc05g055500.1	5.70613	4.79654e-15	4.31192e-13	0.0737517	3.81405	Zinc finger protein (AHRD V3.3 *** A0A200R5F9_9MAGN)
Solyc02g093180.3	5.69915	0.00155884	0.0123243	0	0.0892331	HXXXD-type acyl-transferase family protein (AHRD V3.3 *** A0A2K3L8P7_TRIPR)
Solyc02g072540.3	5.68803	3.7013e-05	0.000486407	0.467694	23.3029	Non-specific serine/threonine protein kinase (AHRD V3.3 *** A0A2G2XE54_CAPBA)
Solyc09g072840.3	5.63976	2.9031e-06	5.20711e-05	0.0249946	1.37128	Heavy metal transport/detoxification superfamily protein (AHRD V3.3 --* AT3G06130.2)
Solyc10g006160.1	5.63397	0.000940442	0.00808695	0	0.740583	Unknown protein
Solyc07g064860.2	5.62814	1.25139e-05	0.000185887	0.0998411	5.15927	Unknown protein
Solyc11g007470.1	5.61286	7.56592e-07	1.56049e-05	0.00601252	0.385449	Glycosyltransferase (AHRD V3.3 *** A0A2I4G8J4_9ROSI)
Solyc05g015890.4	5.56756	5.55396e-15	4.973e-13	0.137422	6.3369	transmembrane protein (AHRD V3.3 *** AT1G27990.1)
Solyc07g056320.4	5.56369	5.70296e-26	2.68087e-23	0.884121	39.6979	Glycerol-3-phosphate acyltransferase 1 (AHRD V3.3 *** A0A1U8HC36_CAPAN)
Solyc01g094320.3	5.54986	3.66589e-07	8.06211e-06	0.0296774	1.41908	LIM domain-containing protein (AHRD V3.3 *** A0A1Q3C877_CEPFO)
Solyc07g056670.3	5.53523	2.15694e-06	3.98356e-05	0.0840838	3.67702	gibberellin 2-oxidase 2
Solyc08g080490.3	5.52499	0.00515171	0.0327815	0	0.190501	2S albumin (AHRD V3.3 *-* B6EU55_BEREX)
Solyc09g064820.1	5.51193	4.13214e-10	1.64731e-08	10.3394	444.468	EID1-like F-box protein 3 (AHRD V3.3 *** A0A2G3BFQ9_CAPCH)
Solyc02g062390.3	5.50502	4.98441e-11	2.30468e-09	5.41075	234.128	abscisic acid and environmental stress-inducible protein TAS14 (AHRD V3.3 *-* A0A1U8FJ72_CAPAN)
Solyc04g072280.3	5.50244	0.00664017	0.0402549	0.210049	9.39268	Laccase (AHRD V3.3 *** K4BTL5_SOLLC)
Solyc09g009760.1	5.50126	8.81344e-11	3.94576e-09	0.0918441	3.95291	Basic-leucine zipper domain (AHRD V3.3 *-* A0A200Q667_9MAGN)
Solyc03g007230.4	5.49466	2.58845e-11	1.27803e-09	4.92557	209.89	Protein phosphatase 2C (AHRD V3.3 *** A0A2U1KYU0_ARTAN)
Solyc01g099880.4	5.44627	3.59918e-08	9.87979e-07	3.66116	152.359	Bidirectional sugar transporter SWEET (AHRD V3.3 *** A0A1U8E5W8_CAPAN)
Solyc07g007800.3	5.41123	2.95988e-23	8.56241e-21	1.09341	43.9704	Heptahelical transmembrane protein 1 (AHRD V3.3 *** A0A2G3BMP4_CAPCH)
Solyc02g081340.3	5.40997	3.11229e-24	1.04815e-21	0.842541	33.7595	Glutathione S-transferase (AHRD V3.3 *** E1AWJ7_CAPAN)
Solyc09g082550.3	5.36131	1.10063e-10	4.80358e-09	18.9333	734.359	Sulfate transporter (AHRD V3.3 *** Q70BL1_BRAOL)
Solyc06g051860.3	5.33812	1.90507e-15	1.81375e-13	0.0895827	3.47726	mycorrhiza-inducible inorganic phosphate transporter 4
Solyc01g080990.3	5.3154	7.57483e-10	2.83447e-08	0.249422	9.63196	S-adenosyl-L-methionine-dependent methyltransferases superfamily protein (AHRD V3.3 *** A0A2U1LGR9_ARTAN)
Solyc03g082550.3	5.27261	2.20937e-17	2.72416e-15	3.81005	138.571	Homeobox-leucine zipper protein HOX6 (AHRD V3.3 *** A0A2G3A038_CAPAN)
Solyc11g072650.3	5.24969	1.76192e-09	6.20219e-08	0.0217978	0.888617	Zinc-binding dehydrogenase (AHRD V3.3 *** A0A162PTR1_9PEZI)
Solyc01g100760.2	5.23387	1.43935e-10	6.15103e-09	0.719935	26.2723	DUF538 domain-containing protein (AHRD V3.3 *** A0A1Q3CLQ5_CEPFO)
Solyc08g042070.2	5.22707	1.53226e-11	7.8756e-10	0.100007	3.8212	Long chain base biosynthesis protein 2d (AHRD V3.3 *-* A0A2G2X885_CAPBA)
Solyc06g084325.1	5.21701	1.6287e-07	3.893e-06	0.180587	6.61034	Unknown protein
Solyc02g093600.3	5.19681	2.50594e-07	5.7279e-06	1.20728	43.0292	Class I heat shock protein (AHRD V3.3 *** A0A2K3K1J3_TRIPR)
Solyc12g049380.3	5.18855	3.43807e-05	0.000455797	0.00853191	0.400961	hypothetical protein (AHRD V3.3 *** AT1G72490.2)
Solyc11g020990.3	5.18713	4.69771e-07	1.00952e-05	0.554503	19.7065	Proteinase inhibitor type-2 (AHRD V3.3 *** A0A2G2V3L7_CAPBA)
Solyc01g105767.1	5.18606	6.48213e-14	4.94131e-12	9.27097	323.535	hydroxyproline-rich glycoprotein family protein (AHRD V3.3 *-* AT5G09530.1)
Solyc03g114160.1	5.16938	2.39195e-09	8.23457e-08	14.4552	488.402	RING-type E3 ubiquitin transferase (AHRD V3.3 *** A0A2G2VA42_CAPBA)
Solyc11g021360.3	5.15939	0.000505936	0.00475466	0.0968851	3.54033	Unknown protein
Solyc06g066540.1	5.1591	2.87313e-23	8.4194e-21	3.13744	106.6	Ethylene-responsive transcription factor (AHRD V3.3 *-* A0A2G2XMU8_CAPBA)
Solyc09g092600.3	5.14199	0.00624175	0.0383951	0.0682652	2.4412	Cytochrome (AHRD V3.3 *** A0A1U8G4E5_CAPAN)
Solyc05g052230.1	5.1257	2.61168e-12	1.52668e-10	0.373716	13.0292	Unknown protein
Solyc03g117800.4	5.11694	6.85648e-17	7.85328e-15	0.676896	22.2292	Protein ECERIFERUM 3 (AHRD V3.3 *** A0A2G2WQK1_CAPBA)
Solyc12g011310.2	5.11523	1.89437e-06	3.56799e-05	0.241382	8.26307	Glutathione S-transferase-like protein (AHRD V3.3 *** A0A2K3N2T5_TRIPR)
Solyc04g007585.1	5.10921	9.34995e-19	1.42549e-16	1.81701	59.1696	Unknown protein
Solyc09g090800.2	5.09724	0.000871044	0.00755642	0.351901	11.4125	AWPM-19-like family protein (AHRD V3.3 *** O23029_ARATH)
Solyc03g098670.1	5.07906	0.001592	0.0125514	0.319682	10.6819	Kunitz-type protease inhibitor (AHRD V3.3 *** J9XUY3_TOBAC)
Solyc03g123540.3	5.06454	9.56918e-18	1.24091e-15	3.09306	99.9688	17.4 kDa class III heat shock protein (AHRD V3.3 *** A0A2G3D1F4_CAPCH)
Solyc04g026150.2	5.05222	1.05694e-05	0.000161031	0.0291629	1.26183	homeobox-leucine zipper protein ROC8-like (AHRD V3.3 --* XP_019066399.1)
Solyc08g080040.4	5.05084	2.39402e-09	8.23457e-08	0.055699	1.78127	2-oxoglutarate (2OG) and Fe(II)-dependent oxygenase superfamily protein (AHRD V3.3 *** F4J670_ARATH)
Solyc08g067230.4	5.04659	5.55621e-10	2.15413e-08	0.176816	5.70615	MADS-box transcription factor (AHRD V3.3 *** F1T120_9ERIC)
Solyc05g008145.1	5.04134	0.00260305	0.0188133	0.0113827	0.503341	DNA-directed RNA polymerase subunit beta (AHRD V3.3 *-* A0A2G2XEV3_CAPBA)
Solyc07g063410.3	5.03537	1.97955e-25	7.83625e-23	7.02153	216.529	NAC domain protein (AHRD V3.3 *** S5RDS7_9ROSA)
Solyc02g071030.2	5.02863	2.22945e-08	6.29605e-07	1.45852	46.009	Chlorophyll a-b binding protein, chloroplastic (AHRD V3.3 *** A0A2G3A7J8_CAPAN)
Solyc11g073236.1	4.99916	0.00289699	0.0204991	0.034148	1.46801	Unknown protein
Solyc05g053530.1	4.9918	7.05448e-06	0.000113617	0.00927966	0.328857	9-cis-epoxycarotenoid dioxygenase (AHRD V3.3 *** A0A1C9ZU82_9LILI)
Solyc03g120100.3	4.989	2.85261e-09	9.69371e-08	0.0183237	0.616995	Mitochondrial carrier protein (AHRD V3.3 *** A0A200PP03_9MAGN)
Solyc06g059840.4	4.98327	2.37736e-16	2.57898e-14	0.0877193	2.7011	branched chain alpha-keto acid dehydrogenase E1-alpha subunit
Solyc08g016415.1	4.98094	1.06448e-09	3.88027e-08	0.0178846	0.58862	hypothetical protein (AHRD V3.3 *** AT2G38465.1)
Solyc01g111820.2	4.97204	6.65067e-12	3.58152e-10	2.84186	83.6095	cell wall integrity and stress response component 2-like (AHRD V3.3 *-* XP_023735371.1)
Solyc02g071760.4	4.96982	2.73194e-17	3.27891e-15	0.228871	6.8508	oil body-associated protein 2A-like (AHRD V3.3 *** A0A2I4FEE8_9ROSI)
Solyc06g084320.1	4.96155	3.25258e-12	1.87222e-10	7.11821	210.586	EID1-like F-box protein 3 (AHRD V3.3 *** A0A2G2ZF18_CAPAN)
Solyc02g081510.3	4.95208	0.000734429	0.00653198	0.0435534	1.41397	Receptor-like protein kinase (AHRD V3.3 *** A0A2K3PPP5_TRIPR)
Solyc08g075150.3	4.94212	0.000425231	0.00408642	0.0089964	0.317307	coiled-coil protein (AHRD V3.3 *** AT5G45310.2)
Solyc06g060970.2	4.93374	8.72245e-08	2.18925e-06	1.96283	57.6447	Expansin-like B1 (AHRD V3.3 *** A0A1U8H7M6_CAPAN)
Solyc06g076400.3	4.90862	1.11606e-08	3.39391e-07	4.1183	117.492	Protein phosphatase 2C (AHRD V3.3 *** A0A2U1KC05_ARTAN)
Solyc03g005210.4	4.9079	1.67128e-33	1.57128e-30	10.7471	307.583	Bifunctional inhibitor/lipid-transfer protein/seed storage 2S albumin superfamily protein (AHRD V3.3 *** A0A2U1Q1B8_ARTAN)
Solyc04g081900.4	4.9043	1.13077e-43	3.18935e-40	10.4033	294.987	Thioredoxin_8 domain-containing protein (AHRD V3.3 *** A0A1Q3C5I0_CEPFO)
Solyc11g008260.2	4.90141	1.36188e-11	7.03192e-10	0.507461	14.6559	Cysteine proteinase 15A (AHRD V3.3 *** A0A1U8EZ26_CAPAN)
Solyc10g055460.2	4.89266	1.20697e-35	1.36171e-32	1.38361	39.2692	Unknown protein
Solyc06g036290.3	4.88867	2.359e-12	1.38978e-10	2.42473	69.6809	heat shock protein 90
Solyc10g008700.3	4.87036	2.48439e-14	2.00924e-12	0.722361	20.1256	R2R3MYB transcription factor 49
Solyc06g084330.3	4.86945	4.03317e-14	3.20438e-12	1.05205	28.7784	ERD (Early-responsive to dehydration stress) family protein (AHRD V3.3 *** A0A1P8B4I8_ARATH)
Solyc06g009080.2	4.86437	5.83543e-06	9.59698e-05	0.0161008	0.612038	Eukaryotic aspartyl protease family protein (AHRD V3.3 *-* A0A2U1L838_ARTAN)
Solyc07g045140.4	4.85671	5.86567e-10	2.25858e-08	0.92334	25.1358	transmembrane protein (AHRD V3.3 *** AT4G12680.1)
Solyc04g077740.1	4.85646	0.000268047	0.00274171	0.180108	4.97853	hypothetical protein (AHRD V3.3 *** AT1G27461.1)
Solyc03g005320.3	4.85643	2.94876e-38	4.43572e-35	3.14168	86.6799	3-ketoacyl-CoA synthase (AHRD V3.3 *** A0A2G2WWC0_CAPBA)
Solyc01g057165.1	4.84986	5.00966e-05	0.000632557	0.296271	8.14088	Unknown protein
Solyc03g096670.3	4.83547	3.35978e-10	1.35617e-08	32.4625	874.384	Protein phosphatase 2C (AHRD V3.3 *** A0A2U1LBV4_ARTAN)
Solyc01g080970.3	4.83516	1.10123e-15	1.07104e-13	0.184217	5.01133	S-adenosyl-L-methionine-dependent methyltransferases superfamily protein (AHRD V3.3 *** A0A2U1L2R0_ARTAN)
Solyc04g007630.2	4.82657	1.1439e-06	2.25818e-05	2.20938	59.3341	Heavy metal-associated isoprenylated plant protein (AHRD V3.3 *** A0A2R6PB10_ACTCH)
Solyc02g079290.3	4.8219	7.72528e-15	6.73659e-13	6.05773	162.172	FLOWERING LOCUS T/ TERMINAL FLOWER 1-like protein (AHRD V3.3 *** Q6L5N9_POPNI)
Solyc03g007970.2	4.81707	2.56141e-10	1.05474e-08	0.400532	10.6607	UDP-N-acetylmuramate--L-alanine ligase (AHRD V3.3 *** A8KZ98_FRASN)
Solyc02g079930.3	4.81493	5.75576e-12	3.12947e-10	1.82257	49.722	phosphosulfolactate synthase
Solyc02g087890.4	4.80514	7.52161e-11	3.40798e-09	16.4608	433.66	Unknown protein
Solyc02g089190.2	4.79957	5.63045e-08	1.46535e-06	34.7531	922.661	R2R3MYB transcription factor 29
Solyc06g052050.4	4.78724	1.11357e-10	4.85069e-09	0.159757	4.15586	Heat shock protein 70 family (AHRD V3.3 *** A0A200QNK9_9MAGN)
Solyc05g015477.1	4.78474	4.94737e-06	8.33701e-05	0.10217	2.96375	Unknown protein
Solyc04g005020.3	4.77751	9.57227e-06	0.000148344	2.26121	58.8808	Transducin/WD40 repeat-like superfamily protein (AHRD V3.3 *** A0A2U1QGB4_ARTAN)
Solyc06g062800.4	4.77227	3.90116e-09	1.2945e-07	0.288128	7.50375	RNA helicase DEAD19
Solyc09g082920.1	4.76119	4.41095e-06	7.51309e-05	0.271945	7.10361	Unknown protein
Solyc02g082930.3	4.75987	7.92307e-08	2.00197e-06	1.70361	44.5961	acidic extracellular 27 kD chitinase
Solyc12g005680.3	4.75683	1.90616e-07	4.48495e-06	0.015895	0.421655	Potassium transporter (AHRD V3.3 *** Q5MWW0_CAPAN)
Solyc02g077980.3	4.73989	6.71512e-05	0.000810683	0.896231	22.8663	Unknown protein
Solyc02g083120.3	4.73376	1.69829e-12	1.03011e-10	1.92504	47.9385	DUF241 domain-containing protein (AHRD V3.3 *** A0A1Q3CEB1_CEPFO)
Solyc11g007390.1	4.70719	1.29929e-13	9.36653e-12	1.06872	26.6476	Glycosyltransferase (AHRD V3.3 *-* A0A2I4G8J4_9ROSI)
Solyc01g109120.3	4.70376	9.39246e-21	1.84288e-18	4.31808	106.551	Transducin/WD40 repeat-like superfamily protein (AHRD V3.3 *** A0A2U1MAA7_ARTAN)
Solyc05g051350.2	4.70162	1.09765e-22	2.94086e-20	0.691202	17.083	Rhamnogalacturonate lyase (AHRD V3.3 *** A0A200QXQ6_9MAGN)
Solyc01g094990.2	4.68936	4.14971e-19	6.73626e-17	0.463228	11.4907	DUF604 domain-containing protein (AHRD V3.3 *** A0A1Q3C751_CEPFO)
Solyc01g060270.1	4.68783	2.61118e-06	4.74005e-05	0.0116295	0.332328	Protein trichome birefringence (AHRD V3.3 *** A0A2G3BHS7_CAPCH)
Solyc02g071430.3	4.68312	2.82839e-10	1.15615e-08	4.91478	120.182	2-oxoglutarate (2OG) and Fe(II)-dependent oxygenase superfamily protein (AHRD V3.3 *** F4I629_ARATH)
Solyc12g008980.3	4.68032	2.87786e-05	0.00039189	0.00420003	0.140817	Delta,Pfam:PF05834
Solyc06g071830.2	4.67687	8.29473e-06	0.000130427	0.05501	1.34388	BTB/POZ and TAZ domain-containing protein 2 (AHRD V3.3 *** A0A1U8HCU6_CAPAN)
Solyc03g111100.1	4.67219	1.90516e-05	0.000271218	19.1614	464.099	At3g48510 (AHRD V3.3 *** Q9SMP6_ARATH)
Solyc09g083050.3	4.64872	2.44124e-22	6.05321e-20	1.49879	35.974	3-ketoacyl-CoA synthase (AHRD V3.3 *** A0A2G3CSP6_CAPCH)
Solyc12g005730.2	4.63875	6.62136e-13	4.24444e-11	1.58972	37.3683	DUF604 domain-containing protein (AHRD V3.3 *** A0A1Q3CI87_CEPFO)
Solyc02g093890.1	4.63366	9.91831e-17	1.11898e-14	5.67691	133.218	hypothetical protein (AHRD V3.3 *** AT5G40800.1)
Solyc12g088190.2	4.62946	3.75812e-08	1.02661e-06	3.43229	80.8962	Amino acid permease (AHRD V3.3 *** A0A2K3NUE8_TRIPR)
Solyc10g079150.3	4.61184	0.000135842	0.00151589	0.416212	9.69573	Nuclear transcription factor Y subunit A-7 (AHRD V3.3 *** A0A2G3BHM5_CAPCH)
Solyc09g015140.2	4.60342	7.0371e-07	1.46481e-05	0.0477672	1.16245	ATP-dependent DNA helicase (AHRD V3.3 *** A0A2G3C774_CAPCH)
Solyc02g092030.3	4.60093	2.67221e-14	2.15342e-12	0.366587	8.4431	DUF21 domain-containing protein (AHRD V3.3 *** A0A2G2XH89_CAPBA)
Solyc06g007860.1	4.59882	5.35126e-05	0.000668582	0.217438	5.03116	Bet v I domain (AHRD V3.3 *** A0A200PXK2_9MAGN)
Solyc09g065430.4	4.5971	5.31226e-27	3.15436e-24	15.1108	349.038	Lipid transfer protein (AHRD V3.3 *-* B7FGM2_MEDTR)
Solyc06g066020.3	4.59412	0.000357916	0.00351131	0.0080345	0.252076	auxin-regulated IAA36
Solyc02g079840.2	4.57979	0.000359205	0.00352142	0.0345203	0.847943	Terpene synthase (AHRD V3.3 *** G5CV40_SOLLC)
Solyc11g067180.2	4.57623	3.70951e-12	2.10305e-10	0.437587	10.0112	Fatty acyl-CoA reductase (AHRD V3.3 *** A0A2G2XZ88_CAPAN)
Solyc07g062530.3	4.56193	1.39542e-20	2.66833e-18	0.517603	11.7359	phosphoenolpyruvate carboxylase 2
Solyc11g056670.2	4.55862	2.00402e-06	3.73708e-05	0.0254966	0.615202	Cytochrome P450 (AHRD V3.3 *** Q8H9C5_SOLTU)
Solyc04g007570.2	4.5534	4.26325e-05	0.000549377	0.0296138	0.716317	GDSL esterase/lipase (AHRD V3.3 *** A0A2R6PGV6_ACTCH)
Solyc02g078250.4	4.54551	1.76906e-19	3.00128e-17	2.06576	46.229	CASP-like protein (AHRD V3.3 *** A0A218WXP0_PUNGR)
Solyc08g062340.3	4.54456	2.32622e-07	5.37246e-06	1.10872	25.1948	17.9 kDa class II heat shock protein (AHRD V3.3 *** A0A2G3A1B9_CAPAN)
Solyc09g082290.3	4.54323	1.13731e-13	8.22511e-12	1.01779	22.8479	Bifunctional inhibitor/lipid-transfer protein/seed storage 2S albumin superfamily protein (AHRD V3.3 *-* A0A2U1NA97_ARTAN)
Solyc10g079940.1	4.52172	1.55893e-07	3.75008e-06	0.11972	2.83832	Glycosyltransferase (AHRD V3.3 *-* A0A0A1WDH9_NICAT)
Solyc08g014380.3	4.50483	7.55853e-08	1.92713e-06	0.15092	3.34634	Pectin acetylesterase (AHRD V3.3 *** K4CJ71_SOLLC)
Solyc03g006100.4	4.50019	1.50884e-16	1.68542e-14	0.230215	5.04186	LRR receptor-like serine/threonine-protein kinase EFR (AHRD V3.3 *** A0A1U8GGG3_CAPAN)
Solyc02g069270.2	4.49709	0.000310648	0.00311255	0.020596	0.442127	Argonaute 2b
Solyc05g053160.3	4.49276	7.82924e-07	1.60599e-05	1.9401	41.1131	AWPM-19-like family protein (AHRD V3.3 *** O23029_ARATH)
Solyc06g068800.3	4.48387	1.34766e-13	9.62299e-12	0.59432	12.7083	Sec14p-like phosphatidylinositol transfer family protein (AHRD V3.3 *** A0A2U1PFN3_ARTAN)
Solyc12g005420.2	4.48209	0.00516193	0.0328372	0.0847064	1.88704	B-box zinc finger protein 22 (AHRD V3.3 *** A0A1U8E1E2_CAPAN)
Solyc08g062960.4	4.47711	7.4528e-27	4.20412e-24	2.3869	50.373	Heat shock transcription factor (AHRD V3.3 *-* A0A1Y1I763_KLENI)
Solyc04g080890.4	4.4706	0.00484922	0.0311774	0.00540979	0.159162	2-oxoglutarate (2OG) and Fe(II)-dependent oxygenase superfamily protein (AHRD V3.3 *** Q9LV19_ARATH)
Solyc06g050800.4	4.46836	2.84911e-12	1.64839e-10	2.90041	60.9428	Amino acid transporter (AHRD V3.3 *** S8C1J4_9LAMI)
Solyc07g040770.1	4.44124	0.000651011	0.00588754	0.778123	16.56	Unknown protein
Solyc10g009240.3	4.44087	5.72355e-27	3.31144e-24	2.72734	56.1645	3-ketoacyl-CoA synthase (AHRD V3.3 *** A0A1U8ENL9_CAPAN)
Solyc11g022530.3	4.4394	2.48914e-11	1.23984e-09	0.456996	9.33034	Late embryogenesis abundant domain-containing protein / LEA domain-containing protein (AHRD V3.3 *-* Q9C7H3_ARATH)
Solyc09g065420.3	4.43362	5.84547e-41	1.31897e-37	4.14937	85.9677	Lipid transfer protein (AHRD V3.3 *** G7K520_MEDTR)
Solyc01g105770.2	4.4288	1.72444e-16	1.89806e-14	12.2899	253.807	IgA FC receptor (AHRD V3.3 *-* A0A1J3K238_NOCCA)
Solyc03g095660.3	4.42071	0.00569072	0.0357376	0.10464	2.40626	Unknown protein
Solyc10g007880.4	4.41407	9.10274e-25	3.31281e-22	1.99423	39.8919	Cytochrome P450 (AHRD V3.3 *** A0A2U1MAN7_ARTAN)
Solyc06g068160.3	4.40953	1.16141e-05	0.00017459	0.877772	17.6898	SNF4
Solyc06g072530.3	4.40475	3.08581e-07	6.90071e-06	2.15424	43.5087	CASP-like protein (AHRD V3.3 *** A0A328D0P9_9ASTE)
Solyc02g081220.3	4.40278	0.000185938	0.00199596	0.0330368	0.911639	Reticuline oxidase-like protein (AHRD V3.3 *-* A0A1U8FLR4_CAPAN)
Solyc09g005730.4	4.39755	0.000764832	0.00674919	0.414797	8.31539	Plant protein 1589 of Uncharacterized protein function (AHRD V3.3 *** A0A061EZD3_THECC)
Solyc03g098090.2	4.39683	6.92109e-06	0.000111788	0.180384	3.7857	CASP-like protein (AHRD V3.3 *** A0A2G3CXI9_CAPCH)
Solyc03g097500.3	4.39645	1.63383e-32	1.27123e-29	10.4489	210.049	Transferase (AHRD V3.3 *** A0A200QGG9_9MAGN)
Solyc07g053330.2	4.39296	0.000209135	0.0022082	0.00603978	0.16413	Protein trichome birefringence (AHRD V3.3 *** A0A1J3I8M9_NOCCA)
Solyc06g076310.1	4.38745	2.44649e-05	0.000338666	0.193532	4.10303	Cyclin-dependent protein kinase inhibitor SMR5 (AHRD V3.3 -** SMR5_ARATH)
Solyc05g054900.3	4.38639	7.77682e-19	1.19371e-16	2.26695	45.4218	Blue copper protein (AHRD V3.3 *-* A0A2K3LCQ8_TRIPR)
[truncated: 3,628 more rows]
