# Supplementary material for: Transcriptomic and splicing changes underlying tomato responses to combined water and nutrient stress
Source: Front Plant Sci. 2022 Nov 25;13:974048. doi: 10.3389/fpls.2022.974048 (PMC9732681; doi:10.3389/fpls.2022.974048)
Supplement: Supplementary file 6 [file DataSheet_5.xlsx]

## Sheet: summary
Supplementary Datasheet S5. Number of alternative splice events identified in each comparison throught the rMATS tool.
EventType	T270 root (STRESSvsCONTROL)	T270 leaf (STRESSvsCONTROL)	T250 root (STRESSvsCONTROL)	T250 leaf (STRESSvsCONTROL)	Root T270 CONTROL vs Root T250 CONTROL	Leaf T270 CONTROL vs Leaf T250 CONTROL
ES	33397	18037	34554	28593	32894	22442
A5SS	48972	28720	49898	42629	47907	33874
A3SS	70650	45467	69728	65021	67596	51899
MXE	6048	2308	5736	5100	5287	3157
IR	109286	72490	109481	99325	107338	83535
