# Supplementary material for: Transcriptomic and splicing changes underlying tomato responses to combined water and nutrient stress
Source: Front Plant Sci. 2022 Nov 25;13:974048. doi: 10.3389/fpls.2022.974048 (PMC9732681; doi:10.3389/fpls.2022.974048)
Supplement: Supplementary file 7 [file DataSheet_6.xlsx]

## Sheet: IR
Supplementary DataSheet S6. Intron Retention events in leaves of T250 compared to T270 in control condition
ID	GeneID	geneSymbol	chr	strand	riExonStart_0base	riExonEnd	upstreamES	upstreamEE	downstreamES	downstreamEE	ID	IJC_SAMPLE_1	SJC_SAMPLE_1	IJC_SAMPLE_2	SJC_SAMPLE_2	IncFormLen	SkipFormLen	PValue	FDR	IncLevel1	IncLevel2	IncLevelDifference	Description			Legend:
609	gene:Solyc12g096710.2	Solyc12g096710.2	chrSL4.0ch12	+	65038813	65040625	65038813	65039506	65039741	65040625	609	71,36,40	22,6,5	8,5,14	0,0,0	328	121	21445	768516	0.543,0.689,0.747	1.0,1.0,1.0	-0.34	probably inactive leucine-rich repeat receptor-like protein kinase At5g48380 (AHRD V3.3 *** A0A2G2YAQ0_CAPAN)			ID: identification number of the splicing event
689	gene:Solyc12g096280.2	Solyc12g096280.2	chrSL4.0ch12	-	64790084	64792281	64790084	64790149	64791143	64792281	689	0,17,41	11,18,17	20,8,34	6,0,1	1087	121	0.00103416405265	0.00989336854536	0.0,0.095,0.212	0.271,1.0,0.791	-0.585	Endonuclease V (AHRD V3.3 *** A0A2U1PD83_ARTAN)			GeneID: associated Ensembl ID
835	gene:Solyc12g096610.2	Solyc12g096610.2	chrSL4.0ch12	+	64968439	64970432	64968439	64969699	64970369	64970432	835	434,397,229	61,39,58	77,147,172	4,15,0	763	121	0.00107990145225	0.0102452660776	0.53,0.617,0.385	0.753,0.608,1.0	-0.276	Poly(ADP-ribose) glycohydrolase 1 (AHRD V3.3 *** A0A2G2YAJ8_CAPAN)			geneSymbol: associated Gene ID
836	gene:Solyc12g096610.2	Solyc12g096610.2	chrSL4.0ch12	+	64968439	64970432	64968439	64969808	64970369	64970432	836	98,90,43	63,49,36	12,26,44	0,6,1	654	121	849599	0.00123435642382	0.223,0.254,0.181	1.0,0.445,0.891	-0.559	Poly(ADP-ribose) glycohydrolase 1 (AHRD V3.3 *** A0A2G2YAJ8_CAPAN)			chr: chromosome of the gene
865	gene:Solyc12g089340.2	Solyc12g089340.2	chrSL4.0ch12	-	64035700	64038724	64035700	64038059	64038634	64038724	865	36,76,105	5,39,39	6,21,38	43,32,26	668	121	412098	9.3539e+06	0.566,0.261,0.328	0.025,0.106,0.209	0.272	Vacuolar protein sorting-associated protein 35 (AHRD V3.3 *** A0A2G2VHW8_CAPBA)			strand: strand of the gene
1062	gene:Solyc12g088250.2	Solyc12g088250.2	chrSL4.0ch12	+	63278404	63278594	63278404	63278442	63278527	63278594	1062	36,42,147	21,113,121	0,0,4	12,5,27	206	121	4835.11	21472.7	0.502,0.179,0.416	0.0,0.0,0.08	0.339	Serine carboxypeptidase (AHRD V3.3 *** A0A2K3MSK4_TRIPR)			riExonStart_0base: starting coordinate of retained intron
1115	gene:Solyc12g087830.2	Solyc12g087830.2	chrSL4.0ch12	+	62892995	62902841	62892995	62902401	62902799	62902841	1115	187,5,145	0,4,2	12,51,16	12,7,3	491	121	0.00441330086056	0.0322569855094	1.0,0.236,0.947	0.198,0.642,0.568	0.258	MADS-box transcription factor (AHRD V3.3 *** F1T119_9ERIC)			riExonEnd: end coordinate of retained intron
1261	gene:Solyc12g056520.3	Solyc12g056520.3	chrSL4.0ch12	-	62063671	62064871	62063671	62063787	62064683	62064871	1261	16,32,73	3,24,6	65,17,38	0,0,4	989	121	0.000675189041431	0.00696836132641	0.395,0.14,0.598	1.0,1.0,0.538	-0.468	Exocyst complex component SEC5B (AHRD V3.3 *** A0A1U8F6Y7_CAPAN)			upstreamES: starting coordinate of the upstream exon
1271	gene:Solyc12g056520.3	Solyc12g056520.3	chrSL4.0ch12	-	62064576	62070248	62064576	62067490	62070143	62070248	1271	40,78,60	0,13,12	45,38,52	0,0,0	2746	121	7512.06	313772	1.0,0.209,0.181	1.0,1.0,1.0	-0.537	Exocyst complex component SEC5B (AHRD V3.3 *** A0A1U8F6Y7_CAPAN)			upstreamEE: end coordinate of the upstream exon
1306	gene:Solyc12g056440.2	Solyc12g056440.2	chrSL4.0ch12	+	61959283	61961695	61959283	61959968	61961390	61961695	1306	68,103,158	6,15,13	62,26,64	0,0,0	1515	121	6.93946	705.033	0.475,0.354,0.493	1.0,1.0,1.0	-0.559	SPX domain-containing protein (AHRD V3.3 *** D7MDY2_ARALL)			downstreamES: starting coordinate of the downstream exon
1380	gene:Solyc12g056210.3	Solyc12g056210.3	chrSL4.0ch12	-	61763686	61767827	61763686	61767509	61767697	61767827	1380	139,143,64	44,25,33	43,9,44	36,12,43	281	121	2.69391e+06	0.000465046791742	0.576,0.711,0.455	0.34,0.244,0.306	0.284	PLAC8 family protein (AHRD V3.3 *** A0A2U1LM31_ARTAN)			downstreamEE: end coordinate of the downstream exon
1458	gene:Solyc12g049590.2	Solyc12g049590.2	chrSL4.0ch12	+	60905759	60913255	60905759	60909904	60912988	60913255	1458	178,503,564	22,0,0	331,168,176	0,0,0	3177	121	0.00428801080428	0.0314761847571	0.236,1.0,1.0	1.0,1.0,1.0	-0.255	1-phosphatidylinositol-3-phosphate 5-kinase FAB1B (AHRD V3.3 *** A0A2G3B3H7_CAPCH)			ID: identification number of the splicing event
1502	gene:Solyc12g049420.2	Solyc12g049420.2	chrSL4.0ch12	-	60671731	60673744	60671731	60671829	60673626	60673744	1502	22,73,64	0,0,3	46,16,36	6,23,0	1890	121	0.0031840708421	0.0249162864445	1.0,1.0,0.577	0.329,0.043,1.0	0.402	25.3 kDa vesicle transport protein (AHRD V3.3 *** A0A2G3AXE7_CAPCH)			IJC_Sample1: semi-colon delimited number of reads supporting the skipping junction in Control samples
1659	gene:Solyc12g044640.2	Solyc12g044640.2	chrSL4.0ch12	-	59333840	59336799	59333840	59334223	59334560	59336799	1659	22,40,39	0,14,9	29,10,47	0,0,0	430	121	14017.4	536027	1.0,0.446,0.549	1.0,1.0,1.0	-0.335	Mediator of RNA polymerase II transcription subunit 6 (AHRD V3.3 *** A0A2G3D0R6_CAPCH)			SJC_Sample1: semi-colon delimited number of reads supporting the inclusion junction in Control samples
1669	gene:Solyc12g044455.1	Solyc12g044455.1	chrSL4.0ch12	-	59090586	59090910	59090586	59090721	59090819	59090910	1669	0,10,9	25,56,55	10,3,15	0,0,21	219	121	600435	0.000129873957196	0.0,0.09,0.083	1.0,1.0,0.283	-0.703	TMV resistance protein N (AHRD V3.3 *-* A0A2G3DF54_CAPCH)			IJC_Sample2: semi-colon delimited number of reads supporting the skipping junction in Stress samples
1675	gene:Solyc12g044455.1	Solyc12g044455.1	chrSL4.0ch12	-	59092134	59092746	59092134	59092242	59092314	59092746	1675	0,12,9	10,33,14	10,3,15	3,0,4	193	121	49474.6	0.000109799689793	0.0,0.186,0.287	0.676,1.0,0.702	-0.635	TMV resistance protein N (AHRD V3.3 *-* A0A2G3DF54_CAPCH)			SJC_Sample2: semi-colon delimited number of reads supporting the inclusion junction in Stress samples
1677	gene:Solyc12g044455.1	Solyc12g044455.1	chrSL4.0ch12	-	59092134	59099463	59092134	59092746	59098847	59099463	1677	398,721,780	23,26,19	520,344,437	0,0,23	6194	121	0.00289862665314	0.023120327463	0.253,0.351,0.445	1.0,1.0,0.271	-0.407	TMV resistance protein N (AHRD V3.3 *-* A0A2G3DF54_CAPCH)			IncFormLen: length of inclusion form, used for normalization
1707	gene:Solyc12g044220.3	Solyc12g044220.3	chrSL4.0ch12	-	58743624	58744035	58743624	58743704	58743899	58744035	1707	22,20,10	0,0,0	10,0,0	8,9,9	288	121	0	0.0	1.0,1.0,1.0	0.344,0.0,0.0	0.885	Phox-associated domain,Sorting nexin (AHRD V3.3 *** A0A2U1L9W5_ARTAN)			SkipFormLen: length of skipping form, used for normalization
1819	gene:Solyc12g042920.2	Solyc12g042920.2	chrSL4.0ch12	+	57998156	58003341	57998156	57998254	58002795	58003341	1819	90,399,419	12,2,10	220,30,457	1,0,0	4634	121	5021.28	1.57452e+06	0.164,0.839,0.522	0.852,1.0,1.0	-0.442	Cytochrome c1 (AHRD V3.3 *** A0A200Q1S0_9MAGN)			PValue: p-value of the statistical test
1822	gene:Solyc12g042920.2	Solyc12g042920.2	chrSL4.0ch12	+	57998127	58003518	57998127	58003341	58003446	58003518	1822	0,9,7	18,6,0	2,27,14	0,0,0	226	121	15311.9	578769	0.0,0.445,1.0	1.0,1.0,1.0	-0.518	Cytochrome c1 (AHRD V3.3 *** A0A200Q1S0_9MAGN)			FDR: FDR of the statistical test
1824	gene:Solyc12g042920.2	Solyc12g042920.2	chrSL4.0ch12	+	58003099	58003862	58003099	58003379	58003746	58003862	1824	27,35,28	12,15,4	22,1,55	0,0,0	460	121	1.92433	228.661	0.372,0.38,0.648	1.0,1.0,1.0	-0.533	Cytochrome c1 (AHRD V3.3 *** A0A200Q1S0_9MAGN)			IncLevel1: semi-colon delimited values of inclusion levels (percentage) in Control samples
1924	gene:Solyc12g042530.2	Solyc12g042530.2	chrSL4.0ch12	+	57512806	57513281	57512806	57512977	57513063	57513281	1924	0,0,2	10,32,21	4,9,12	34,44,2	207	121	4.95981e+06	0.000781142551581	0.0,0.0,0.053	0.064,0.107,0.778	-0.299	Phosphatidylinositol-glycan biosynthesis class F protein (AHRD V3.3 *** A0A1J3EIG4_NOCCA)			IncLevel2: semi-colon delimited values of inclusion levels (percentage) in Stress samples
2209	gene:Solyc12g063050.3	Solyc12g063050.3	chrSL4.0ch12	+	35923655	35925487	35923655	35923781	35923904	35925487	2209	3,44,29	1,23,52	0,0,19	16,9,45	242	121	0.000448770407995	0.004973207221	0.6,0.489,0.218	0.0,0.0,0.174	0.378	RNA polymerase II C-terminal domain phosphatase-like 3 (AHRD V3.3 *** A0A2G2Y7M3_CAPAN)			IncLevelDifference: average difference of the inclusion levels n Stress samples v Control samples
2289	gene:Solyc12g070270.2	Solyc12g070270.2	chrSL4.0ch12	+	30012465	30020745	30012465	30012991	30020690	30020745	2289	201,290,248	31,3,22	275,253,279	3,4,0	7792	121	0.00212752473072	0.0179536092919	0.091,0.6,0.149	0.587,0.496,1.0	-0.414	ABC transporter B family member 26, chloroplastic (AHRD V3.3 *** A0A1U8GFH9_CAPAN)			Description: Gene Description
2302	gene:Solyc12g070270.2	Solyc12g070270.2	chrSL4.0ch12	+	30024045	30028381	30024045	30026659	30028246	30028381	2302	163,266,202	23,2,7	260,224,276	6,0,0	1680	121	0.00225603547552	0.018788022763	0.338,0.905,0.675	0.757,1.0,1.0	-0.28	ABC transporter B family member 26, chloroplastic (AHRD V3.3 *** A0A1U8GFH9_CAPAN)
2691	gene:Solyc12g017410.2	Solyc12g017410.2	chrSL4.0ch12	-	6702672	6709586	6702672	6705107	6709238	6709586	2691	102,575,255	1,38,0	125,77,141	14,12,12	4224	121	0.00103713265238	0.00991495492293	0.745,0.302,1.0	0.204,0.155,0.252	0.479	Zinc finger transcription factor 76
2923	gene:Solyc12g014360.2	Solyc12g014360.2	chrSL4.0ch12	+	5255633	5257905	5255633	5257646	5257746	5257905	2923	11,10,7	0,4,19	8,0,0	5,22,10	221	121	0.00119262872366	0.0111413822893	1.0,0.578,0.168	0.467,0.0,0.0	0.426	protein trichome birefringence-like 41 (AHRD V3.3 *** A0A2I4GYL0_9ROSI)
2951	gene:Solyc12g014190.2	Solyc12g014190.2	chrSL4.0ch12	-	5075188	5075759	5075188	5075264	5075630	5075759	2951	9,16,17	24,1,2	12,12,28	0,0,0	459	121	2345.6	113985	0.09,0.808,0.691	1.0,1.0,1.0	-0.47	tRNA dimethylallyltransferase 9 (AHRD V3.3 *** A0A2G2VFT1_CAPBA)
3268	gene:Solyc12g009980.2	Solyc12g009980.2	chrSL4.0ch12	+	3167204	3168355	3167204	3167305	3167416	3168355	3268	0,5,10	2,0,0	0,14,0	4,0,14	232	121	0.00271400252147	0.0218920626334	0.0,1.0,1.0	0.0,1.0,0.0	0.333	Nucleoid-associated protein (AHRD V3.3 *** A0A1J3J8Y5_NOCCA)
3460	gene:Solyc12g008750.3	Solyc12g008750.3	chrSL4.0ch12	+	2162347	2162528	2162347	2162418	2162490	2162528	3460	14,72,84	14,19,0	21,18,22	0,0,0	193	121	273688	6.62299e+06	0.385,0.704,1.0	1.0,1.0,1.0	-0.304	U2 snRNP auxiliary factor large subunit (AHRD V3.3 *** A0A2I4F464_9ROSI)
3648	gene:Solyc12g021180.2	Solyc12g021180.2	chrSL4.0ch12	+	14767994	14773016	14767994	14768142	14772664	14773016	3648	200,329,288	57,32,25	280,418,482	19,6,6	4615	121	195048	0.000354126535043	0.084,0.212,0.232	0.279,0.646,0.678	-0.358	Dual specificity phosphatase (AHRD V3.3 *** A0A200PUY3_9MAGN)
3651	gene:Solyc12g021180.2	Solyc12g021180.2	chrSL4.0ch12	+	14769489	14773259	14769489	14773004	14773124	14773259	3651	14,44,19	4,103,76	4,3,4	53,101,118	241	121	9886.9	398409	0.637,0.177,0.112	0.037,0.015,0.017	0.286	Dual specificity phosphatase (AHRD V3.3 *** A0A200PUY3_9MAGN)
3653	gene:Solyc12g021180.2	Solyc12g021180.2	chrSL4.0ch12	+	14769489	14773259	14769489	14773030	14773124	14773259	3653	9,35,40	37,42,28	33,77,77	17,6,5	215	121	83697.1	2.44122e+06	0.12,0.319,0.446	0.522,0.878,0.897	-0.471	Dual specificity phosphatase (AHRD V3.3 *** A0A200PUY3_9MAGN)
3655	gene:Solyc12g006660.2	Solyc12g006660.2	chrSL4.0ch12	+	1131273	1132736	1131273	1131551	1132173	1132736	3655	26,67,62	4,44,29	20,28,31	43,79,50	715	121	72219.3	2.14692e+06	0.524,0.205,0.266	0.073,0.057,0.095	0.257	testis- and ovary-specific PAZ domain protein (AHRD V3.3 *** AT5G20120.2)
3772	gene:Solyc12g006160.2	Solyc12g006160.2	chrSL4.0ch12	-	715268	719330	715268	715507	719209	719330	3772	31,112,83	0,2,6	56,0,72	6,4,17	3795	121	0.00201451753209	0.0171647003308	1.0,0.641,0.306	0.229,0.0,0.119	0.533	Sterile alpha motif (SAM) domain-containing protein (AHRD V3.3 *** AT3G07760.5)
3852	gene:Solyc12g005870.3	Solyc12g005870.3	chrSL4.0ch12	+	518109	518411	518109	518195	518369	518411	3852	10,33,32	34,32,6	2,1,12	6,18,47	267	121	0.0010170270558	0.00975985174437	0.118,0.318,0.707	0.131,0.025,0.104	0.294	NEDD8-activating enzyme E1 regulatory subunit (AHRD V3.3 *** A0A2G3BMS5_CAPCH)
3930	gene:Solyc12g005760.2	Solyc12g005760.2	chrSL4.0ch12	+	421368	423127	421368	421434	422973	423127	3930	53,12,27	25,0,0	23,1,9	0,0,0	1632	121	0.00341517089436	0.0263270172271	0.136,1.0,1.0	1.0,1.0,1.0	-0.288	Peroxisome biogenesis protein 22 (AHRD V3.3 *** A0A1U8EC78_CAPAN)
4011	gene:Solyc11g072820.3	Solyc11g072820.3	chrSL4.0ch11	-	54074345	54075072	54074345	54074848	54074982	54075072	4011	8,4,5	0,3,0	0,3,0	10,5,14	242	121	628.808	36076.6	1.0,0.4,1.0	0.0,0.231,0.0	0.723	Kinesin (AHRD V3.3 *** A0A200R660_9MAGN)
4078	gene:Solyc12g008420.3	Solyc12g008420.3	chrSL4.0ch12	+	1900139	1909900	1900139	1908684	1909480	1909900	4078	32,11,9	26,0,0	12,6,2	0,0,0	889	121	0.00352744153479	0.0270161207123	0.143,1.0,1.0	1.0,1.0,1.0	-0.286	RNA-dependent RNA polymerase (AHRD V3.3 *** A0A328CYP7_9ASTE)
4282	gene:Solyc11g072340.2	Solyc11g072340.2	chrSL4.0ch11	+	53615244	53616552	53615244	53615385	53615890	53616552	4282	112,213,141	0,0,0	75,34,124	9,0,22	598	121	1.3363	9302.3	1.0,1.0,1.0	0.628,1.0,0.533	0.28	Serine/arginine-rich-splicing factor RS40 (AHRD V3.3 *** A0A0N0RI43_NICAT)
4304	gene:Solyc11g072330.2	Solyc11g072330.2	chrSL4.0ch11	+	53601061	53606152	53601061	53601152	53604633	53606152	4304	11,111,112	0,2,0	21,7,67	0,10,9	3574	121	373518	0.00061312357123	1.0,0.653,1.0	1.0,0.023,0.201	0.476	Two-component response regulator (AHRD V3.3 *-* A0A2U1MTQ0_ARTAN)
4391	gene:Solyc11g072120.2	Solyc11g072120.2	chrSL4.0ch11	-	53441674	53442434	53441674	53442248	53442396	53442434	4391	41,29,52	2,20,8	5,10,20	0,0,0	242	121	63572.6	1.9269e+06	0.911,0.42,0.765	1.0,1.0,1.0	-0.301	2-oxoglutarate (2OG) and Fe(II)-dependent oxygenase superfamily protein (AHRD V3.3 *** A0A2U1N5S2_ARTAN)
4686	gene:Solyc11g069790.2	Solyc11g069790.2	chrSL4.0ch11	-	52479817	52480547	52479817	52480371	52480513	52480547	4686	8,10,10	0,0,2	8,15,18	18,17,6	242	121	60118.3	18341.8	1.0,1.0,0.714	0.182,0.306,0.6	0.542	60 kDa chaperonin (AHRD V3.3 *** B2IXD2_NOSP7)
4762	gene:Solyc11g069520.2	Solyc11g069520.2	chrSL4.0ch11	-	52197101	52199523	52197101	52197206	52198620	52199523	4762	42,114,116	52,74,62	40,70,149	35,3,5	1507	121	0.00195890016004	0.0167712129619	0.061,0.11,0.131	0.084,0.652,0.705	-0.38	Protein-tyrosine sulfotransferase (AHRD V3.3 *** A0A2G3BBR2_CAPCH)
4920	gene:Solyc11g069160.3	Solyc11g069160.3	chrSL4.0ch11	+	51823193	51826297	51823193	51826056	51826122	51826297	4920	8,17,13	0,0,6	0,20,0	12,0,6	187	121	0.00134775208222	0.0123258671106	1.0,1.0,0.584	0.0,1.0,0.0	0.528	SUMO E3 ligase SIZ1 (AHRD V3.3 *** A0A0X9AQ43_SOLLC)
5219	gene:Solyc11g067060.3	Solyc11g067060.3	chrSL4.0ch11	-	50838131	50838430	50838131	50838199	50838369	50838430	5219	25,41,53	22,12,6	42,27,47	0,0,0	263	121	4.65902	492.024	0.343,0.611,0.803	1.0,1.0,1.0	-0.414	Protein-tyrosine phosphatase (AHRD V3.3 *** Q67YE7_ARATH)
5312	gene:Solyc11g066780.3	Solyc11g066780.3	chrSL4.0ch11	-	50594770	50595350	50594770	50595028	50595142	50595350	5312	113,127,124	4,3,4	102,38,137	25,26,18	235	121	1050.18	55983.7	0.936,0.956,0.941	0.677,0.429,0.797	0.31	PHD finger family protein (AHRD V3.3 *** A0A2U1MW38_ARTAN)
5465	gene:Solyc11g066590.2	Solyc11g066590.2	chrSL4.0ch11	+	50394032	50399294	50394032	50396984	50399082	50399294	5465	470,509,508	0,0,0	141,77,175	24,0,0	2191	121	0.00270144988961	0.0218055480267	1.0,1.0,1.0	0.245,1.0,1.0	0.252	Serine carboxypeptidase S28 family protein (AHRD V3.3 *** A0A2U1Q514_ARTAN)
5502	gene:Solyc11g066540.2	Solyc11g066540.2	chrSL4.0ch11	-	50315786	50323303	50315786	50320051	50323127	50323303	5502	0,34,44	10,4,14	10,6,4	0,0,0	3169	121	424.329	191846	0.0,0.245,0.107	1.0,1.0,1.0	-0.883	Unknown protein
5589	gene:Solyc11g066110.2	Solyc11g066110.2	chrSL4.0ch11	+	49838091	49838838	49838091	49838195	49838340	49838838	5589	0,0,4	33,44,63	16,28,2	4,40,52	242	121	18786.1	4.84949e+06	0.0,0.0,0.031	0.667,0.259,0.019	-0.305	Membrane insertase OXA1/ALB3/YidC (AHRD V3.3 *** A0A200R6K9_9MAGN)
5711	gene:Solyc11g065240.2	Solyc11g065240.2	chrSL4.0ch11	+	48649729	48655867	48649729	48653691	48655521	48655867	5711	36,16,38	28,17,11	28,56,119	0,10,5	1923	121	0.000250704314431	0.00306312489484	0.075,0.056,0.179	1.0,0.261,0.6	-0.517	Saccharopine dehydrogenase (AHRD V3.3 *** A0A2K3NVD5_TRIPR)
5806	gene:Solyc11g065020.3	Solyc11g065020.3	chrSL4.0ch11	+	48380240	48382953	48380240	48382803	48382889	48382953	5806	11,31,64	13,17,37	10,0,60	37,23,46	207	121	0.000872899459252	0.00862216581868	0.331,0.516,0.503	0.136,0.0,0.433	0.26	GDP-mannose transporter GONST1 (AHRD V3.3 *-* A0A2G2YFN8_CAPAN)
5966	gene:Solyc11g062070.3	Solyc11g062070.3	chrSL4.0ch11	-	46875741	46876104	46875741	46875882	46875969	46876104	5966	6,9,10	9,6,6	20,8,9	0,0,0	208	121	0.627087	85.7344	0.279,0.466,0.492	1.0,1.0,1.0	-0.588	Outer envelope protein 80, chloroplastic (AHRD V3.3 *** A0A2G2V0H4_CAPBA)
6150	gene:Solyc11g040260.2	Solyc11g040260.2	chrSL4.0ch11	-	36815805	36816631	36815805	36816114	36816311	36816631	6150	2,39,104	0,0,2	62,15,40	0,2,32	290	121	0.000101112633636	0.00142363793204	1.0,1.0,0.956	1.0,0.758,0.343	0.285	Pentatricopeptide repeat-containing protein, chloroplastic (AHRD V3.3 *** A0A2G2VKR4_CAPBA)
6156	gene:Solyc11g040260.2	Solyc11g040260.2	chrSL4.0ch11	-	36815805	36826176	36815805	36821540	36826071	36826176	6156	794,875,841	13,68,28	283,336,154	26,67,165	4624	121	44.8014	3595.08	0.615,0.252,0.44	0.222,0.116,0.024	0.315	Pentatricopeptide repeat-containing protein, chloroplastic (AHRD V3.3 *** A0A2G2VKR4_CAPBA)
6394	gene:Solyc11g044340.3	Solyc11g044340.3	chrSL4.0ch11	+	31668479	31676879	31668479	31676601	31676809	31676879	6394	15,96,54	0,0,0	39,50,15	0,0,23	301	121	0.00587038349536	0.0404405810065	1.0,1.0,1.0	1.0,1.0,0.208	0.264	Pre-mRNA-processing protein 40A (AHRD V3.3 *** A0A2U1LAQ9_ARTAN)
6477	gene:Solyc11g044750.3	Solyc11g044750.3	chrSL4.0ch11	+	31094529	31097459	31094529	31096312	31097093	31097459	6477	12,57,69	6,7,8	4,24,30	0,0,0	874	121	300.291	19061.4	0.217,0.53,0.544	1.0,1.0,1.0	-0.57	Single-stranded DNA-binding protein (AHRD V3.3 *** A0A2U1QE67_ARTAN)
7275	gene:Solyc11g018500.3	Solyc11g018500.3	chrSL4.0ch11	+	8716067	8718438	8716067	8717769	8718328	8718438	7275	32,10,12	8,0,17	18,0,0	4,34,29	652	121	0.000921382538601	0.00901162018623	0.426,1.0,0.116	0.455,0.0,0.0	0.362	Beta-galactosidase (AHRD V3.3 *** A0A2G2ZPF3_CAPAN)
7471	gene:Solyc11g013130.2	Solyc11g013130.2	chrSL4.0ch11	+	6067922	6068951	6067922	6068124	6068889	6068951	7471	6,30,46	6,23,7	8,8,2	0,0,0	858	121	841.489	46337.4	0.124,0.155,0.481	1.0,1.0,1.0	-0.747	Unknown protein
7472	gene:Solyc11g013130.2	Solyc11g013130.2	chrSL4.0ch11	+	6067922	6068951	6067922	6068124	6068896	6068951	7472	6,30,46	16,9,11	8,8,2	0,0,0	865	121	1676.82	84585.2	0.05,0.318,0.369	1.0,1.0,1.0	-0.754	Unknown protein
7489	gene:Solyc11g013090.2	Solyc11g013090.2	chrSL4.0ch11	+	6019033	6019505	6019033	6019202	6019345	6019505	7489	0,7,10	16,38,7	14,1,3	0,0,0	242	121	0.00925926	1.95321	0.0,0.084,0.417	1.0,1.0,1.0	-0.833	Penicillin-binding protein, 1A family (AHRD V3.3 *-* B2IXM2_NOSP7)
7767	gene:Solyc11g011980.3	Solyc11g011980.3	chrSL4.0ch11	-	4985708	4986077	4985708	4985827	4985919	4986077	7767	59,37,81	28,53,97	7,7,0	130,33,72	213	121	0	0.0	0.545,0.284,0.322	0.03,0.108,0.0	0.338	WD40 repeat (AHRD V3.3 *** A0A200RBE1_9MAGN)
7879	gene:Solyc11g011090.1	Solyc11g011090.1	chrSL4.0ch11	-	4201189	4206907	4201189	4201689	4203422	4206907	7879	4,36,36	14,0,6	17,44,3	0,0,0	1826	121	1387.73	71913	0.019,1.0,0.284	1.0,1.0,1.0	-0.566	Disease resistance protein (TIR-NBS-LRR class) (AHRD V3.3 *** A0A2K3P9P3_TRIPR)
7902	gene:Solyc12g049510.3	Solyc12g049510.3	chrSL4.0ch12	-	60826107	60832135	60826107	60829802	60829918	60832135	7902	1,12,10	9,0,1	0,0,8	4,16,2	237	121	0.00508500731815	0.0360407336095	0.054,1.0,0.836	0.0,0.0,0.671	0.406	GPI-anchored adhesin-like protein (AHRD V3.3 *-* AT3G14172.2)
7907	gene:Solyc11g010910.3	Solyc11g010910.3	chrSL4.0ch11	-	3995868	4000025	3995868	3995951	3996903	4000025	7907	38,29,30	0,5,1	4,5,6	10,8,4	1045	121	7144.17	300346	1.0,0.402,0.776	0.044,0.067,0.148	0.64	WD40 repeat (AHRD V3.3 *** A0A200QQ70_9MAGN)
7940	gene:Solyc11g010690.3	Solyc11g010690.3	chrSL4.0ch11	+	3762279	3763636	3762279	3763123	3763348	3763636	7940	0,4,2	2,30,30	0,9,14	21,0,8	318	121	0.00522591906347	0.0368425309281	0.0,0.048,0.025	0.0,1.0,0.4	-0.442	Nucleobase-ascorbate transporter 11 (AHRD V3.3 *-* A0A2G2Y5P1_CAPAN)
8052	gene:Solyc11g073130.2	Solyc11g073130.2	chrSL4.0ch11	+	54282242	54282585	54282242	54282296	54282448	54282585	8052	0,4,3	16,5,2	14,8,12	2,12,0	245	121	0.000768318931002	0.00774297525651	0.0,0.283,0.426	0.776,0.248,1.0	-0.438	Very-long-chain (3R)-3-hydroxyacyl-CoA dehydratase (AHRD V3.3 *** A0A2G2YGA2_CAPAN)
8198	gene:Solyc11g008730.2	Solyc11g008730.2	chrSL4.0ch11	+	2936254	2939819	2936254	2936552	2938175	2939819	8198	9,66,62	21,0,0	57,41,6	0,0,0	1716	121	0.00159757084952	0.0141805420162	0.029,1.0,1.0	1.0,1.0,1.0	-0.324	U11/U12 small nuclear ribonucleoprotein 25 kDa protein (AHRD V3.3 *** A0A2G2VEB7_CAPBA)
8273	gene:Solyc11g008590.2	Solyc11g008590.2	chrSL4.0ch11	+	2809928	2813590	2809928	2813444	2813548	2813590	8273	32,10,23	0,0,1	0,0,7	10,22,5	225	121	0	0.0	1.0,1.0,0.925	0.0,0.0,0.43	0.832	CMP-sialic acid transporter 4 (AHRD V3.3 *** A0A2G2VE94_CAPBA)
8311	gene:Solyc11g065920.2	Solyc11g065920.2	chrSL4.0ch11	-	49543563	49546975	49543563	49546206	49546753	49546975	8311	22,13,21	18,10,0	4,1,18	0,0,0	640	121	16607.5	617406	0.188,0.197,1.0	1.0,1.0,1.0	-0.538	Xanthine dehydrogenase (AHRD V3.3 *** A0A2G2VNZ2_CAPBA)
8566	gene:Solyc11g007900.3	Solyc11g007900.3	chrSL4.0ch11	+	2161321	2167945	2161321	2166756	2167472	2167945	8566	96,109,157	15,20,10	143,174,193	0,2,8	809	121	96210.2	2.74579e+06	0.489,0.449,0.701	1.0,0.929,0.783	-0.358	EEIG1/EHBP1 N-terminal domain (AHRD V3.3 *-* A0A200R5E0_9MAGN)
8605	gene:Solyc11g007740.2	Solyc11g007740.2	chrSL4.0ch11	+	2006541	2008165	2006541	2007866	2008073	2008165	8605	18,14,12	29,12,0	13,3,9	0,0,0	300	121	17639.3	649977	0.2,0.32,1.0	1.0,1.0,1.0	-0.493	Ribosome recycling factor (AHRD V3.3 *** A0A200QY71_9MAGN)
8613	gene:Solyc11g007740.2	Solyc11g007740.2	chrSL4.0ch11	+	2006541	2010385	2006541	2008973	2010286	2010385	8613	24,40,45	20,0,5	38,29,24	0,0,0	1406	121	22222.7	792985	0.094,1.0,0.436	1.0,1.0,1.0	-0.49	Ribosome recycling factor (AHRD V3.3 *** A0A200QY71_9MAGN)
8627	gene:Solyc11g007690.3	Solyc11g007690.3	chrSL4.0ch11	+	1963881	1965564	1963881	1963971	1964089	1965564	8627	1,32,14	0,0,4	4,0,30	14,15,0	239	121	0.00161520392125	0.0143142435351	1.0,1.0,0.639	0.126,0.0,1.0	0.504	Pyruvate kinase (AHRD V3.3 *** A0A2G2Y675_CAPAN)
8727	gene:Solyc11g007170.2	Solyc11g007170.2	chrSL4.0ch11	-	1640674	1644479	1640674	1644336	1644442	1644479	8727	14,161,180	43,19,9	61,47,139	4,0,0	227	121	1.52574e+06	0.000286926253098	0.148,0.819,0.914	0.89,1.0,1.0	-0.336	Katanin p60 ATPase-containing subunit A1 (AHRD V3.3 *** A0A2I0VAX0_9ASPA)
8886	gene:Solyc11g006590.2	Solyc11g006590.2	chrSL4.0ch11	+	1255308	1256910	1255308	1256209	1256804	1256910	8886	8,4,33	0,0,0	1,2,23	16,0,16	688	121	67.0517	5068.93	1.0,1.0,1.0	0.011,1.0,0.202	0.596	Cytochrome (AHRD V3.3 *** A0A1U8G4E5_CAPAN)
9818	gene:Solyc10g083800.2	Solyc10g083800.2	chrSL4.0ch10	+	62716616	62718737	62716616	62716676	62718527	62718737	9818	390,766,786	32,8,4	267,351,614	0,0,0	1944	121	511.409	224845	0.431,0.856,0.924	1.0,1.0,1.0	-0.263	Acyl-CoA N-acyltransferase with RING/FYVE/PHD-type zinc finger domain-containing protein (AHRD V3.3 *** Q8RWG0_ARATH)
10229	gene:Solyc10g081420.2	Solyc10g081420.2	chrSL4.0ch10	-	61593280	61595506	61593280	61593409	61594179	61595506	10229	19,31,27	0,2,0	4,12,109	6,0,14	863	121	0.000440741216562	0.00489917731544	1.0,0.685,1.0	0.085,1.0,0.522	0.359	Protein kinase (AHRD V3.3 *** Q2HVC0_MEDTR)
10389	gene:Solyc10g080680.3	Solyc10g080680.3	chrSL4.0ch10	-	61004596	61005429	61004596	61004745	61005366	61005429	10389	12,14,3	0,0,4	0,14,2	4,12,0	714	121	0.00387257416817	0.0290965536192	1.0,1.0,0.113	0.0,0.165,1.0	0.316	Adenylyl-sulfate kinase (AHRD V3.3 *** A0A2U1MP59_ARTAN),Pfam:PF01583
10400	gene:Solyc10g080400.2	Solyc10g080400.2	chrSL4.0ch10	+	60790084	60793751	60790084	60791635	60793361	60793751	10400	46,14,4	0,5,0	92,52,24	42,61,56	1819	121	0.00175536618199	0.0153287177517	1.0,0.157,1.0	0.127,0.054,0.028	0.649	uv-b-insensitive 4 (AHRD V3.3 *** AT2G42260.2)
10812	gene:Solyc10g078190.2	Solyc10g078190.2	chrSL4.0ch10	-	59165326	59167963	59165326	59165961	59166162	59167963	10812	43,32,32	12,15,0	19,7,11	0,0,0	294	121	68396.7	2.04993e+06	0.596,0.468,1.0	1.0,1.0,1.0	-0.312	cytosine-5 DNA methyltransferaseL1
10957	gene:Solyc10g076590.3	Solyc10g076590.3	chrSL4.0ch10	+	58647914	58648413	58647914	58648013	58648126	58648413	10957	0,0,26	18,38,44	12,10,17	3,25,21	234	121	0.00188835254154	0.0162655732685	0.0,0.0,0.234	0.674,0.171,0.295	-0.302	Phosphoinositide phosphatase SAC8 (AHRD V3.3 *** A0A2G2VSN5_CAPBA)
10970	gene:Solyc10g076580.1	Solyc10g076580.1	chrSL4.0ch10	+	58638779	58642785	58638779	58642536	58642693	58642785	10970	27,25,25	3,85,69	4,12,5	74,30,76	250	121	0.00160950395377	0.0142697848417	0.813,0.125,0.149	0.025,0.162,0.031	0.29	Phosphoinositide phosphatase SAC8 (AHRD V3.3 *** A0A2G2YLP1_CAPAN)
11122	gene:Solyc10g074590.2	Solyc10g074590.2	chrSL4.0ch10	-	57153430	57156247	57153430	57154648	57156106	57156247	11122	22,66,55	22,2,6	14,28,48	0,0,0	1551	121	23.3626	2026.58	0.072,0.72,0.417	1.0,1.0,1.0	-0.597	Pantothenate kinase (AHRD V3.3 *** A0A178VSI6_ARATH)
11159	gene:Solyc10g055770.2	Solyc10g055770.2	chrSL4.0ch10	+	56457151	56457557	56457151	56457274	56457361	56457557	11159	0,5,0	17,17,20	4,6,8	0,6,58	208	121	0.00309174306619	0.0243397188799	0.0,0.146,0.0	1.0,0.368,0.074	-0.432	Major facilitator superfamily (AHRD V3.3 *** A0A2U1P5G0_ARTAN)
11737	gene:Solyc10g049210.3	Solyc10g049210.3	chrSL4.0ch10	+	43617929	43618179	43617929	43618031	43618098	43618179	11737	8,53,52	0,0,2	13,0,69	4,20,0	188	121	436977	0.00070036164108	1.0,1.0,0.944	0.677,0.0,1.0	0.422	Serine carboxypeptidase (AHRD V3.3 *** A0A2U1P833_ARTAN)
11758	gene:Solyc10g079510.3	Solyc10g079510.3	chrSL4.0ch10	-	60151402	60159382	60151402	60151516	60152152	60159382	11758	14,10,15	0,2,6	4,0,30	37,12,36	729	121	6.44545e+06	0.000975576409657	1.0,0.454,0.293	0.018,0.0,0.122	0.536	RAD3-like DNA-binding helicase protein (AHRD V3.3 *** A0A1P8AV25_ARATH)
12172	gene:Solyc10g055640.2	Solyc10g055640.2	chrSL4.0ch10	-	56178044	56179639	56178044	56178247	56179536	56179639	12172	51,51,36	0,10,2	0,0,18	2,19,2	1382	121	489222	0.000108747106263	1.0,0.309,0.612	0.0,0.0,0.441	0.493	Pre-mRNA-splicing factor syf2 (AHRD V3.3 *** A0A1J3CRD6_NOCCA)
12307	gene:Solyc11g040180.3	Solyc11g040180.3	chrSL4.0ch11	-	37941393	37941820	37941393	37941498	37941738	37941820	12307	22,93,49	0,0,0	72,20,34	16,7,0	333	121	6978.17	294256	1.0,1.0,1.0	0.621,0.509,1.0	0.29	mRNA capping enzyme family protein (AHRD V3.3 *** A0A2U1MNN8_ARTAN)
12314	gene:Solyc11g040180.3	Solyc11g040180.3	chrSL4.0ch11	-	37941393	37942792	37941393	37942443	37942693	37942792	12314	22,86,37	22,10,1	53,20,34	0,0,0	343	121	21094.5	75790.4	0.261,0.752,0.929	1.0,1.0,1.0	-0.353	mRNA capping enzyme family protein (AHRD V3.3 *** A0A2U1MNN8_ARTAN)
12401	gene:Solyc10g018600.2	Solyc10g018600.2	chrSL4.0ch10	+	8503029	8503801	8503029	8503206	8503551	8503801	12401	86,150,176	0,0,0	45,27,78	0,14,8	438	121	1198.26	468919	1.0,1.0,1.0	1.0,0.348,0.729	0.308	Cationic amino acid transporter (AHRD V3.3 *** S8E1X3_9LAMI)
12430	gene:Solyc10g018160.2	Solyc10g018160.2	chrSL4.0ch10	+	6517854	6521521	6517854	6518475	6521435	6521521	12430	4,7,35	0,0,0	33,16,41	0,0,26	3053	121	0.00216589226043	0.0182019929552	1.0,1.0,1.0	1.0,1.0,0.059	0.314	S-acyltransferase (AHRD V3.3 *** A0A2G2VSI2_CAPBA)
12435	gene:Solyc10g078300.2	Solyc10g078300.2	chrSL4.0ch10	+	59254293	59255046	59254293	59254346	59254433	59255046	12435	32,23,18	0,14,6	3,5,8	0,0,0	208	121	279109	6.72882e+06	1.0,0.489,0.636	1.0,1.0,1.0	-0.292	Single-stranded nucleic acid binding R3H protein (AHRD V3.3 *** A0A2U1P9X7_ARTAN)
12481	gene:Solyc10g012410.3	Solyc10g012410.3	chrSL4.0ch10	-	4871813	4872832	4871813	4871883	4872535	4872832	12481	111,151,187	28,4,3	229,135,162	2,0,0	745	121	19649.5	5.03502e+06	0.392,0.86,0.91	0.949,1.0,1.0	-0.262	ribosomal RNA small subunit methyltransferase G (AHRD V3.3 *** AT2G45990.2)
12702	gene:Solyc10g008760.3	Solyc10g008760.3	chrSL4.0ch10	-	2708390	2709360	2708390	2708511	2709217	2709360	12702	12,30,12	26,2,0	28,14,2	0,0,0	799	121	27781.5	670658	0.065,0.694,1.0	1.0,1.0,1.0	-0.414	Nudix hydrolase 22, chloroplastic (AHRD V3.3 *** A0A2G2VRZ9_CAPBA)
12859	gene:Solyc10g007850.3	Solyc10g007850.3	chrSL4.0ch10	-	1933384	1933948	1933384	1933656	1933763	1933948	12859	33,42,18	6,13,29	41,22,16	3,0,0	228	121	83644.2	2.44052e+06	0.745,0.632,0.248	0.879,1.0,1.0	-0.418	GPI-anchor transamidase (AHRD V3.3 *** A0A1U8GLL8_CAPAN)
12862	gene:Solyc10g007850.3	Solyc10g007850.3	chrSL4.0ch10	-	1933763	1934437	1933763	1933948	1934288	1934437	12862	10,30,33	16,10,8	17,22,5	0,4,0	433	121	0.00183460642824	0.0158927561944	0.149,0.456,0.535	1.0,0.606,1.0	-0.489	GPI-anchor transamidase (AHRD V3.3 *** A0A1U8GLL8_CAPAN)
13060	gene:Solyc10g007130.4	Solyc10g007130.4	chrSL4.0ch10	-	1412798	1414465	1412798	1412880	1414414	1414465	13060	10,50,30	0,12,57	0,3,8	11,7,58	1627	121	0.000413654507635	0.00464069692389	1.0,0.237,0.038	0.0,0.031,0.01	0.411	protein SAWADEE HOMEODOMAIN HOMOLOG 2-like (AHRD V3.3 *** A0A2I4H1W3_9ROSI)
13069	gene:Solyc10g007120.4	Solyc10g007120.4	chrSL4.0ch10	+	1407398	1408356	1407398	1407617	1407819	1408356	13069	31,36,86	0,0,2	77,64,29	0,13,18	295	121	1.09628e+06	0.000216444503117	1.0,1.0,0.946	1.0,0.669,0.398	0.293	transmembrane protein (AHRD V3.3 *** AT3G15110.1)
13091	gene:Solyc10g007050.3	Solyc10g007050.3	chrSL4.0ch10	-	1322439	1323069	1322439	1322589	1322871	1323069	13091	12,40,25	0,14,6	29,13,33	0,0,0	375	121	13280.6	511243	1.0,0.48,0.573	1.0,1.0,1.0	-0.316	Enolase-phosphatase E1 (AHRD V3.3 *** U2LNY1_SERFO)
13332	gene:Solyc10g006240.3	Solyc10g006240.3	chrSL4.0ch10	-	814282	815236	814282	814370	814454	815236	13332	3,28,58	12,0,9	5,19,43	0,0,1	205	121	8.30963e+06	0.0012135397662	0.129,1.0,0.792	1.0,1.0,0.962	-0.347	Pyridoxal phosphate homeostasis protein (AHRD V3.3 *** A0A2G2VR44_CAPBA)
13534	gene:Solyc10g005650.3	Solyc10g005650.3	chrSL4.0ch10	-	411035	416270	411035	414858	416076	416270	13534	51,63,66	24,0,0	57,15,95	0,0,0	1311	121	0.00411043030075	0.0304958911033	0.164,1.0,1.0	1.0,1.0,1.0	-0.279	Peroxisomal targeting signal 1 receptor (AHRD V3.3 *** Q9ZTK6_TOBAC)
13687	gene:Solyc09g098580.3	Solyc09g098580.3	chrSL4.0ch09	+	68441908	68444171	68441908	68442301	68444110	68444171	13687	37,481,410	0,18,0	260,146,291	24,13,34	1902	121	187965	4.85068e+06	1.0,0.63,1.0	0.408,0.417,0.353	0.484	GTP pyrophosphokinase, (P)ppGpp synthetase II Guanosine-3',5'-bis(Diphosphate) 3'-pyrophosphohydrolase (AHRD V3.3 *** A0A2D1JZR2_9GAMM)
14764	gene:Solyc09g090420.4	Solyc09g090420.4	chrSL4.0ch09	-	66033894	66037575	66033894	66036154	66037485	66037575	14764	7,29,86	17,16,8	52,12,19	0,0,0	1424	121	0.00941802	15.6098	0.034,0.133,0.477	1.0,1.0,1.0	-0.785	U2 snRNP auxiliary factor large subunit (AHRD V3.3 *-* A0A1I7S9N1_BURXY)
15005	gene:Solyc09g083130.3	Solyc09g083130.3	chrSL4.0ch09	-	64911284	64911689	64911284	64911477	64911620	64911689	15005	6,24,32	1,25,28	4,0,0	36,18,29	242	121	15.3358	1403.15	0.75,0.324,0.364	0.053,0.0,0.0	0.462	Acylamino-acid-releasing enzyme (AHRD V3.3 *** A0A1J3E2A0_NOCCA)
15300	gene:Solyc04g055010.3	Solyc04g055010.3	chrSL4.0ch04	-	52833150	52836409	52833150	52836065	52836316	52836409	15300	109,66,58	2,4,0	51,31,50	14,0,36	344	121	0.000663053714926	0.00687198412858	0.95,0.853,1.0	0.562,1.0,0.328	0.304	Protein SCO1-like protein 2, mitochondrial (AHRD V3.3 *** A0A2G2VFW1_CAPBA)
15431	gene:Solyc04g051680.4	Solyc04g051680.4	chrSL4.0ch04	-	50212578	50214407	50212578	50212724	50213930	50214407	15431	0,43,72	6,17,10	26,21,48	2,0,0	1299	121	4154.8	1.34303e+06	0.0,0.191,0.401	0.548,1.0,1.0	-0.652	Ras GTPase (AHRD V3.3 *** K2SFN1_MACPH)
15579	gene:Solyc04g050820.3	Solyc04g050820.3	chrSL4.0ch04	+	47702923	47713184	47702923	47702959	47712616	47713184	15579	0,10,0	1,2,2	179,140,134	0,7,11	9750	121	8.07312e+06	0.00118479952091	0.0,0.058,0.0	1.0,0.199,0.131	-0.424	Myo-inositol-1-phosphate synthase (AHRD V3.3 *** Q2MJR4_SOYBN)
15736	gene:Solyc06g069390.4	Solyc06g069390.4	chrSL4.0ch06	-	40783962	40784636	40783962	40784018	40784587	40784636	15736	38,98,87	0,6,10	58,136,164	15,30,29	662	121	0.00218076974735	0.0183086031	1.0,0.749,0.614	0.414,0.453,0.508	0.329	D-aminoacyl-tRNA deacylase (AHRD V3.3 *** A0A2G2WLT1_CAPBA)
15751	gene:Solyc04g049710.3	Solyc04g049710.3	chrSL4.0ch04	-	42369003	42369420	42369003	42369102	42369286	42369420	15751	1,10,2	0,0,1	0,7,4	3,0,25	277	121	1.08491e+06	0.000214605937804	1.0,1.0,0.466	0.0,1.0,0.065	0.467	Protein TONNEAU 1b (AHRD V3.3 *** A0A1U8GVY3_CAPAN)
15882	gene:Solyc04g049690.3	Solyc04g049690.3	chrSL4.0ch04	-	42279363	42279866	42279363	42279636	42279764	42279866	15882	24,16,34	25,11,12	34,24,61	11,0,4	242	121	0.000126302719961	0.00171583960188	0.324,0.421,0.586	0.607,1.0,0.884	-0.387	Adenylate kinase (AHRD V3.3 *** A0A2G2VGH6_CAPBA),Pfam:PF00406
16748	gene:Solyc04g016130.3	Solyc04g016130.3	chrSL4.0ch04	-	6894056	6900125	6894056	6899822	6899993	6900125	16748	0,5,5	52,70,54	20,7,0	4,3,20	264	121	0.000122196328929	0.00166870264228	0.0,0.032,0.041	0.696,0.517,0.0	-0.38	F-box/LRR plant protein (AHRD V3.3 *** G7J3V2_MEDTR)
16792	gene:Solyc04g015970.3	Solyc04g015970.3	chrSL4.0ch04	+	6545700	6549726	6545700	6546003	6548285	6549726	16792	16,11,16	16,9,10	20,10,31	0,0,12	2375	121	0.00607078082192	0.0415299873851	0.048,0.059,0.075	1.0,1.0,0.116	-0.645	ABC transporter A family member 1 (AHRD V3.3 *** A0A2G3CCY6_CAPCH)
16937	gene:Solyc09g065720.4	Solyc09g065720.4	chrSL4.0ch09	+	60106985	60111713	60106985	60111568	60111674	60111713	16937	11,29,27	27,57,55	38,12,54	28,5,4	227	121	947029	0.000191503406439	0.178,0.213,0.207	0.42,0.561,0.878	-0.42	Peptidyl-prolyl cis-trans isomerase (AHRD V3.3 *-* A0A1J3HYN5_NOCCA)
16975	gene:Solyc04g014887.1	Solyc04g014887.1	chrSL4.0ch04	+	5179373	5181846	5179373	5180069	5181531	5181846	16975	0,44,12	39,4,0	13,2,20	0,0,0	1555	121	209.537	13836.9	0.0,0.461,1.0	1.0,1.0,1.0	-0.513	Receptor-like protein kinase (AHRD V3.3 *-* A0A2R6Q6W2_ACTCH)
16989	gene:Solyc04g014800.3	Solyc04g014800.3	chrSL4.0ch04	+	5066216	5067123	5066216	5066336	5066440	5067123	16989	0,11,3	42,27,31	28,26,31	59,3,36	225	121	5.86379e+06	0.00089910352713	0.0,0.18,0.049	0.203,0.823,0.317	-0.371	myo-inositol monophosphatase 1
17332	gene:Solyc01g006680.4	Solyc01g006680.4	chrSL4.0ch01	-	1271208	1271543	1271208	1271216	1271320	1271543	17332	40,22,36	8,9,7	29,29,22	8,29,59	225	121	0.00369266522517	0.0280449849609	0.729,0.568,0.734	0.661,0.35,0.167	0.284	2-oxoglutarate (2OG) and Fe(II)-dependent oxygenase superfamily protein (AHRD V3.3 *** A0A2U1NBL4_ARTAN)
17441	gene:Solyc03g043870.3	Solyc03g043870.3	chrSL4.0ch03	-	6831214	6832483	6831214	6832188	6832412	6832483	17441	38,18,8	15,0,10	0,0,0	15,8,1	317	121	63.3378	483.239	0.492,1.0,0.234	0.0,0.0,0.0	0.575	zinc ion binding protein (AHRD V3.3 *** AT5G65740.2)
17561	gene:Solyc04g017620.4	Solyc04g017620.4	chrSL4.0ch04	+	7623035	7625927	7623035	7624349	7625514	7625927	17561	174,156,125	34,7,6	65,58,43	0,0,0	1258	121	361.822	22355.6	0.33,0.682,0.667	1.0,1.0,1.0	-0.44	Phosphatidylinositol 4-phosphate 5-kinase (AHRD V3.3 *-* K4CQN6_SOLLC)
17739	gene:Solyc04g007730.3	Solyc04g007730.3	chrSL4.0ch04	-	1438973	1442156	1438973	1440446	1442002	1442156	17739	16,28,20	0,0,0	45,4,10	24,0,0	1649	121	0.00325740465889	0.0253689444509	1.0,1.0,1.0	0.121,1.0,1.0	0.293	fold protein (AHRD V3.3 *** AT1G23110.7)
17788	gene:Solyc04g007280.3	Solyc04g007280.3	chrSL4.0ch04	+	1028810	1038146	1028810	1033007	1037130	1038146	17788	20,58,30	0,0,0	14,52,50	0,0,24	4216	121	0.00206773435046	0.0175498113763	1.0,1.0,1.0	1.0,1.0,0.056	0.315	Nuclear pore complex protein NUP98A (AHRD V3.3 *** A0A2G3DE78_CAPCH)
17861	gene:Solyc07g042750.4	Solyc07g042750.4	chrSL4.0ch07	+	56108261	56109292	56108261	56108342	56108513	56109292	17861	14,40,14	0,17,22	0,0,0	1,2,18	264	121	141.773	9811.93	1.0,0.519,0.226	0.0,0.0,0.0	0.582	Pseudouridine synthase (AHRD V3.3 *** A0A200R992_9MAGN)
18070	gene:Solyc04g005190.2	Solyc04g005190.2	chrSL4.0ch04	+	145552	153646	145552	153448	153531	153646	18070	0,1,6	22,23,64	4,28,18	27,0,105	204	121	0.00088990041018	0.00875902330204	0.0,0.025,0.053	0.081,1.0,0.092	-0.365	2-succinyl-5-enolpyruvyl-6-hydroxy-3-cyclohexene-1-carboxylate synthase (AHRD V3.3 *-* I0F813_9BACI)
18149	gene:Solyc01g105460.4	Solyc01g105460.4	chrSL4.0ch01	+	85936571	85941456	85936571	85936842	85938703	85941456	18149	16,72,88	0,0,0	18,7,92	0,0,22	1954	121	0.00245025405504	0.0200964135972	1.0,1.0,1.0	1.0,1.0,0.206	0.265	1,4-dihydroxy-2-naphthoate polyprenyltransferase, chloroplastic (AHRD V3.3 *** A0A2G2Y2Y1_CAPAN)
18225	gene:Solyc03g123790.4	Solyc03g123790.4	chrSL4.0ch03	-	64977903	64980710	64977903	64980372	64980549	64980710	18225	35,89,84	0,20,11	32,30,44	24,46,28	270	121	7706.02	319941	1.0,0.666,0.774	0.374,0.226,0.413	0.476	Vacuolar cation/proton exchanger (AHRD V3.3 *** K4DFQ6_SOLLC)
18291	gene:Solyc03g121990.4	Solyc03g121990.4	chrSL4.0ch03	-	64435675	64436841	64435675	64436044	64436802	64436841	18291	12,13,7	35,4,4	12,34,28	0,4,6	851	121	0.000362452393758	0.00416528555683	0.046,0.316,0.199	1.0,0.547,0.399	-0.462	Developmentally-regulated GTP-binding protein 2 (AHRD V3.3 *** A0A2G2WPW5_CAPBA)
18357	gene:Solyc03g121820.3	Solyc03g121820.3	chrSL4.0ch03	+	64301425	64302005	64301425	64301489	64301888	64302005	18357	14,24,21	0,0,0	0,34,54	22,0,0	492	121	0.00128840968646	0.0118689130082	1.0,1.0,1.0	0.0,1.0,1.0	0.333	Casein kinase (AHRD V3.3 *** A2I5G0_BETVU)
18389	gene:Solyc03g121670.4	Solyc03g121670.4	chrSL4.0ch03	-	64209709	64210314	64209709	64209990	64210272	64210314	18389	11,6,5	21,26,14	5,8,18	1,11,5	375	121	0.00136932217921	0.0124985061451	0.145,0.069,0.103	0.617,0.19,0.537	-0.342	Metallo-hydrolase/oxidoreductase superfamily protein (AHRD V3.3 *** F4JEJ3_ARATH)
18549	gene:Solyc03g064030.3	Solyc03g064030.3	chrSL4.0ch03	-	33294995	33299875	33294995	33295468	33297810	33299875	18549	170,196,179	8,6,9	80,93,153	0,0,0	2435	121	53.898	4234.62	0.514,0.619,0.497	1.0,1.0,1.0	-0.457	Alpha/beta hydrolase family protein (AHRD V3.3 *** Q8RWA3_ARATH)
19050	gene:Solyc03g119570.3	Solyc03g119570.3	chrSL4.0ch03	+	62578131	62579977	62578131	62579758	62579895	62579977	19050	56,75,78	43,28,39	2,22,10	36,47,17	242	121	302.461	19184.5	0.394,0.573,0.5	0.027,0.19,0.227	0.341	Carbon catabolite repressor protein 4-like protein 5 (AHRD V3.3 *** A0A1J3I9F8_NOCCA)
19079	gene:Solyc10g084140.2	Solyc10g084140.2	chrSL4.0ch10	-	62944929	62951695	62944929	62946319	62951546	62951695	19079	21,55,172	0,18,3	74,26,120	0,0,0	5320	121	18707.5	683312	1.0,0.065,0.566	1.0,1.0,1.0	-0.456	Ferrochelatase (AHRD V3.3 *** A0A2G3BRU7_CAPCH)
19164	gene:Solyc03g118890.4	Solyc03g118890.4	chrSL4.0ch03	+	62121656	62124090	62121656	62121765	62121924	62124090	19164	40,16,25	126,165,79	19,67,31	44,9,83	252	121	0.00678020738223	0.0453579421538	0.132,0.044,0.132	0.172,0.781,0.152	-0.266	Protein phosphatase 2C (PP2C)-like domain (AHRD V3.3 *** A0A200QVQ5_9MAGN)
19170	gene:Solyc03g118890.4	Solyc03g118890.4	chrSL4.0ch03	+	62122087	62124090	62122087	62122132	62122689	62124090	19170	40,21,25	58,27,57	19,70,31	4,12,20	650	121	67233.1	2.02026e+06	0.114,0.126,0.075	0.469,0.521,0.224	-0.3	Protein phosphatase 2C (PP2C)-like domain (AHRD V3.3 *** A0A200QVQ5_9MAGN)
19180	gene:Solyc03g118890.4	Solyc03g118890.4	chrSL4.0ch03	+	62122094	62125016	62122094	62124390	62124766	62125016	19180	40,18,34	12,7,33	19,89,48	3,0,16	469	121	0.00214617531848	0.0180763011927	0.462,0.399,0.21	0.62,1.0,0.436	-0.328	Protein phosphatase 2C (PP2C)-like domain (AHRD V3.3 *** A0A200QVQ5_9MAGN)
19340	gene:Solyc07g032480.3	Solyc07g032480.3	chrSL4.0ch07	-	39405102	39406192	39405102	39405965	39406040	39406192	19340	59,50,21	67,40,54	26,4,11	0,0,12	196	121	0.0010109710646	0.00971488184532	0.352,0.436,0.194	1.0,1.0,0.361	-0.46	cyclinT1_2
19376	gene:Solyc03g118350.4	Solyc03g118350.4	chrSL4.0ch03	-	61704205	61707917	61704205	61707392	61707636	61707917	19376	9,0,38	2,23,16	2,0,0	26,7,2	337	121	1.53184e+06	0.000287942961197	0.618,0.0,0.46	0.027,0.0,0.0	0.35	Dual specificity protein phosphatase PHS1 (AHRD V3.3 *** A0A2G3CZP6_CAPCH)
19401	gene:Solyc02g093980.3	Solyc02g093980.3	chrSL4.0ch02	+	52748595	52752555	52748595	52748837	52749220	52752555	19401	0,7,2	20,81,15	8,2,26	18,0,17	476	121	0.00178442240075	0.0155272630465	0.0,0.021,0.033	0.102,1.0,0.28	-0.443	Nucleolar-like protein (AHRD V3.3 *-* F4J3H8_ARATH)
19466	gene:Solyc03g118250.4	Solyc03g118250.4	chrSL4.0ch03	-	61617450	61618322	61617450	61617519	61617591	61618322	19466	22,22,12	9,9,18	2,0,0	17,6,28	193	121	0.00577538	9.98854	0.605,0.605,0.295	0.069,0.0,0.0	0.479	mRNA cap guanine-N7 methyltransferase (AHRD V3.3 *** A0A2G3CZT9_CAPCH)
19484	gene:Solyc12g021130.2	Solyc12g021130.2	chrSL4.0ch12	+	14474122	14475233	14474122	14474318	14475095	14475233	19484	7,16,2	0,16,9	1,0,0	4,6,19	870	121	0.00425594741056	0.0313013353532	1.0,0.122,0.03	0.034,0.0,0.0	0.373	Reticulon-like protein (AHRD V3.3 *** A0A1U8G1W9_CAPAN)
19643	gene:Solyc03g117650.4	Solyc03g117650.4	chrSL4.0ch03	+	61185207	61186592	61185207	61186416	61186524	61186592	19643	40,21,32	0,1,5	4,10,12	8,8,0	229	121	0.0073676857301	0.0485454825259	1.0,0.917,0.772	0.209,0.398,1.0	0.361	Phosphatidylinositol-glycan biosynthesis class F protein (AHRD V3.3 *** A0A1J3CLV4_NOCCA)
19705	gene:Solyc03g117510.4	Solyc03g117510.4	chrSL4.0ch03	+	61103542	61104133	61103542	61103799	61104098	61104133	19705	20,37,26	4,28,27	52,16,28	70,73,107	392	121	0.000165220418503	0.00215651369682	0.607,0.29,0.229	0.187,0.063,0.075	0.267	Formamidopyrimidine-DNA glycosylase (AHRD V3.3 *** A0A2G2WQG8_CAPBA)
19709	gene:Solyc04g150158.1	Solyc04g150158.1	chrSL4.0ch04	+	54435026	54436391	54435026	54435208	54436249	54436391	19709	46,24,73	0,0,0	2,87,50	9,11,0	1134	121	13828.4	529402	1.0,1.0,1.0	0.023,0.458,1.0	0.506	40S ribosomal protein S15a (AHRD V3.3 *** A0A2G3C780_CAPCH)
19879	gene:Solyc04g009410.3	Solyc04g009410.3	chrSL4.0ch04	+	2872401	2873757	2872401	2872509	2873688	2873757	19879	11,11,21	12,8,1	16,29,2	0,0,0	1272	121	0.340483	49.6075	0.08,0.116,0.666	1.0,1.0,1.0	-0.713	Proteasome subunit beta (AHRD V3.3 *** A0A2G2ZG08_CAPAN)
19922	gene:Solyc04g016550.4	Solyc04g016550.4	chrSL4.0ch04	-	7413657	7418050	7413657	7414283	7417972	7418050	19922	94,63,59	0,0,0	81,47,62	20,0,0	3782	121	0.00349720874092	0.0268387075951	1.0,1.0,1.0	0.115,1.0,1.0	0.295	Folylpolyglutamate synthase (AHRD V3.3 *** A0A1U8GL32_CAPAN)
19978	gene:Solyc08g069010.4	Solyc08g069010.4	chrSL4.0ch08	+	56188360	56198843	56188360	56198548	56198666	56198843	19978	8,37,25	26,10,5	84,26,66	2,6,2	239	121	0.000189778826146	0.0024266300692	0.135,0.652,0.717	0.955,0.687,0.944	-0.361	Pentatricopeptide repeat-containing protein (AHRD V3.3 *** A0A2G3DE83_CAPCH)
20268	gene:Solyc05g055940.3	Solyc05g055940.3	chrSL4.0ch05	+	64759508	64760855	64759508	64759710	64759832	64760855	20268	13,14,10	26,0,0	4,5,21	0,0,0	242	121	0.00466331417841	0.0336806112652	0.2,1.0,1.0	1.0,1.0,1.0	-0.267	Protein PHR1-LIKE 1 (AHRD V3.3 *** A0A2G3CIW3_CAPCH)
20274	gene:Solyc05g055940.3	Solyc05g055940.3	chrSL4.0ch05	+	64760783	64761532	64760783	64760853	64761332	64761532	20274	6,45,14	6,16,0	13,1,17	0,0,2	572	121	0.00139034623646	0.0126585910477	0.175,0.373,1.0	1.0,1.0,0.643	-0.365	Protein PHR1-LIKE 1 (AHRD V3.3 *** A0A2G3CIW3_CAPCH)
20500	gene:Solyc11g072970.2	Solyc11g072970.2	chrSL4.0ch11	-	54180476	54183369	54180476	54181195	54183286	54183369	20500	96,116,111	20,41,21	20,30,170	8,0,0	2184	121	0.00262130436185	0.0212696124203	0.21,0.136,0.227	0.122,1.0,1.0	-0.516	Nudix hydrolase 9 (AHRD V3.3 *** A0A2G2WKD2_CAPBA)
20607	gene:Solyc01g060090.1	Solyc01g060090.1	chrSL4.0ch01	-	62747789	62759244	62747789	62759012	62759159	62759244	20607	0,21,18	64,90,80	13,30,32	18,0,83	242	121	0.000736774073715	0.00748376329728	0.0,0.104,0.101	0.265,1.0,0.162	-0.407	serine/threonine-protein phosphatase 4 regulatory subunit 3-like (AHRD V3.3 *-* A0A2I4F1X2_9ROSI)
20645	gene:Solyc09g061380.3	Solyc09g061380.3	chrSL4.0ch09	-	55047802	55048327	55047802	55048179	55048268	55048327	20645	74,54,42	9,42,29	11,0,56	36,12,36	210	121	0.00173459049735	0.0151809526473	0.826,0.426,0.455	0.15,0.0,0.473	0.361	NHL repeat-containing protein 2 (AHRD V3.3 *** A0A1J3JBQ1_NOCCA)
20671	gene:Solyc01g068180.3	Solyc01g068180.3	chrSL4.0ch01	+	70072860	70075695	70072860	70073311	70073942	70075695	20671	0,22,6	8,10,27	8,16,7	1,3,2	724	121	4.09902e+06	0.000664748065336	0.0,0.269,0.036	0.572,0.471,0.369	-0.369	Pentatricopeptide repeat-containing protein (AHRD V3.3 *** A0A2G2XRW7_CAPBA)
20702	gene:Solyc03g114070.3	Solyc03g114070.3	chrSL4.0ch03	-	58532402	58534433	58532402	58532669	58533850	58534433	20702	45,35,43	96,19,22	24,24,83	3,14,6	1274	121	0.000128413796956	0.00173914502735	0.043,0.149,0.157	0.432,0.14,0.568	-0.264	Rac-like GTP binding protein (AHRD V3.3 *** Q9S821_PHYPA)
20826	gene:Solyc03g113780.3	Solyc03g113780.3	chrSL4.0ch03	-	58254593	58255587	58254593	58254689	58255339	58255587	20826	83,51,48	13,0,0	19,7,35	6,8,18	743	121	260955	6.35165e+06	0.51,1.0,1.0	0.34,0.125,0.241	0.601	NAD(P)H-hydrate epimerase (AHRD V3.3 *** A0A2G2VFG5_CAPBA)
21066	gene:Solyc03g114460.3	Solyc03g114460.3	chrSL4.0ch03	+	58877980	58882832	58877980	58878185	58881933	58882832	21066	22,210,308	18,5,0	96,70,144	0,0,0	3841	121	4449.1	1.41987e+06	0.037,0.57,1.0	1.0,1.0,1.0	-0.464	Acetyl-coenzyme A synthetase (AHRD V3.3 *** A0A2S4Q6W4_CITFR)
21082	gene:Solyc03g114460.3	Solyc03g114460.3	chrSL4.0ch03	+	58881681	58885676	58881681	58885108	58885463	58885676	21082	0,10,14	35,40,32	40,32,2	38,0,4	448	121	0.00200440754935	0.0170890165988	0.0,0.063,0.106	0.221,1.0,0.119	-0.39	Acetyl-coenzyme A synthetase (AHRD V3.3 *** A0A2S4Q6W4_CITFR)
21226	gene:Solyc04g008640.3	Solyc04g008640.3	chrSL4.0ch04	+	2295513	2304178	2295513	2303013	2303617	2304178	21226	0,4,7	18,30,19	7,0,17	3,16,2	697	121	0.00422218617088	0.0311259484937	0.0,0.023,0.06	0.288,0.0,0.596	-0.267	conserved oligomeric Golgi complex subunit 3 (AHRD V3.3 *** A0A2I4FHP6_9ROSI)
21254	gene:Solyc03g112910.3	Solyc03g112910.3	chrSL4.0ch03	+	57627184	57628694	57627184	57627267	57628165	57628694	21254	76,239,182	0,2,0	104,40,85	10,0,20	991	121	117798	326102	1.0,0.936,1.0	0.559,1.0,0.342	0.345	Pantothenate kinase 2 (AHRD V3.3 *** A0A0K9S3P1_SPIOL)
21275	gene:Solyc03g112900.3	Solyc03g112900.3	chrSL4.0ch03	+	57614092	57615418	57614092	57614153	57614879	57615418	21275	10,14,14	0,12,0	0,19,2	10,34,12	819	121	9.39537e+06	0.0013395422879	1.0,0.147,1.0	0.0,0.076,0.024	0.682	Iron-sulfur cluster assembly scaffold protein IscU (AHRD V3.3 *** A0A2G7TDU8_9FLAO)
21324	gene:Solyc09g064920.3	Solyc09g064920.3	chrSL4.0ch09	-	58547269	58549105	58547269	58548923	58549027	58549105	21324	31,71,46	15,66,57	10,9,30	66,114,106	225	121	0.0426659	7.56708	0.526,0.366,0.303	0.075,0.041,0.132	0.316	transcription factor UNE12-like (AHRD V3.3 *** A0A2I4DEZ5_9ROSI)
21414	gene:Solyc11g021360.3	Solyc11g021360.3	chrSL4.0ch11	-	13665457	13667493	13665457	13665773	13666683	13667493	21414	46,255,280	0,7,21	118,201,266	32,40,22	1003	121	0.000586800538471	0.0062127228113	1.0,0.815,0.617	0.308,0.377,0.593	0.385	Unknown protein
21656	gene:Solyc10g009570.3	Solyc10g009570.3	chrSL4.0ch10	-	3580016	3582414	3580016	3582235	3582311	3582414	21656	19,112,144	12,24,16	92,73,161	0,0,0	197	121	0.00152101	0.381553	0.493,0.741,0.847	1.0,1.0,1.0	-0.306	Rhodanese-like domain-containing protein 4, chloroplastic (AHRD V3.3 *** A0A2G2VSY7_CAPBA)
21880	gene:Solyc04g008340.2	Solyc04g008340.2	chrSL4.0ch04	-	2029868	2031876	2029868	2030789	2031598	2031876	21880	16,20,11	0,0,14	2,0,7	6,6,0	902	121	0.00499310112624	0.035509881212	1.0,1.0,0.095	0.043,0.0,1.0	0.351	IAA-alanine resistance protein 1 (AHRD V3.3 *** A0A1U8GMT9_CAPAN)
22237	gene:Solyc04g011430.3	Solyc04g011430.3	chrSL4.0ch04	-	3919516	3921867	3919516	3920824	3921764	3921867	22237	46,77,62	24,0,0	30,10,14	0,0,0	1033	121	0.00424755195297	0.0312561004573	0.183,1.0,1.0	1.0,1.0,1.0	-0.272	Ubiquitin conjugating enzyme (AHRD V3.3 *** A0A172MJZ4_PAESU)
22357	gene:Solyc03g097630.3	Solyc03g097630.3	chrSL4.0ch03	+	54534187	54538177	54534187	54535107	54537880	54538177	22357	94,256,269	8,0,20	119,67,198	0,0,0	2866	121	23600.7	834669	0.332,1.0,0.362	1.0,1.0,1.0	-0.435	S-acyltransferase (AHRD V3.3 *** A0A2G3AT51_CAPCH)
22519	gene:Solyc04g007400.4	Solyc04g007400.4	chrSL4.0ch04	-	1122337	1123410	1122337	1122699	1122975	1123410	22519	76,61,109	16,10,4	53,139,77	0,0,0	369	121	5.35004	557.252	0.609,0.667,0.899	1.0,1.0,1.0	-0.275	NAD(P)-binding Rossmann-fold superfamily protein (AHRD V3.3 *** F4IKL5_ARATH),Pfam:PF13561
22546	gene:Solyc03g097240.3	Solyc03g097240.3	chrSL4.0ch03	-	54119451	54120295	54119451	54119527	54119682	54120295	22546	176,175,136	15,46,56	69,68,122	87,38,81	248	121	3.67529e+06	0.000604836815254	0.851,0.65,0.542	0.279,0.466,0.424	0.291	Chaperone protein DnaJ (AHRD V3.3 *** A0A2G3CXE4_CAPCH)
22605	gene:Solyc03g112450.4	Solyc03g112450.4	chrSL4.0ch03	-	57274817	57281727	57274817	57280145	57281506	57281727	22605	16,78,43	0,0,0	46,49,105	4,14,9	1454	121	8.48324	833.53	1.0,1.0,1.0	0.489,0.226,0.493	0.597	signal recognition particle receptor subunit beta-like (AHRD V3.3 *** A0A2I4DDJ1_9ROSI)
22606	gene:Solyc03g112450.4	Solyc03g112450.4	chrSL4.0ch03	-	57274817	57281727	57274817	57281241	57281506	57281727	22606	79,205,178	44,21,32	98,102,259	0,15,0	358	121	894956	0.000182252846073	0.378,0.767,0.653	1.0,0.697,1.0	-0.3	signal recognition particle receptor subunit beta-like (AHRD V3.3 *** A0A2I4DDJ1_9ROSI)
22617	gene:Solyc03g097010.3	Solyc03g097010.3	chrSL4.0ch03	+	53945488	53947981	53945488	53947573	53947836	53947981	22617	12,9,25	22,22,17	27,18,12	12,0,6	356	121	0.0038664949551	0.0290639481755	0.156,0.122,0.333	0.433,1.0,0.405	-0.409	NADH dehydrogenase [ubiquinone] iron-sulfur protein 6, mitochondrial (AHRD V3.3 *** A0A2G3CXC6_CAPCH)
22618	gene:Solyc03g097010.3	Solyc03g097010.3	chrSL4.0ch03	+	53945488	53947981	53945488	53947637	53947836	53947981	22618	12,9,25	14,14,8	27,18,12	0,0,0	292	121	0.0176081	3.47402	0.262,0.21,0.564	1.0,1.0,1.0	-0.655	NADH dehydrogenase [ubiquinone] iron-sulfur protein 6, mitochondrial (AHRD V3.3 *** A0A2G3CXC6_CAPCH)
22703	gene:Solyc03g096830.4	Solyc03g096830.4	chrSL4.0ch03	-	53772684	53777140	53772684	53773394	53773529	53777140	22703	8,13,4	7,0,34	0,0,0	16,20,3	242	121	9924.12	2.81785e+06	0.364,1.0,0.056	0.0,0.0,0.0	0.473	Pentatricopeptide repeat-containing protein, chloroplastic (AHRD V3.3 *** A0A2G2X7V2_CAPBA)
22754	gene:Solyc12g096070.2	Solyc12g096070.2	chrSL4.0ch12	+	64665619	64667566	64665619	64665812	64667175	64667566	22754	8,41,46	0,6,0	34,24,37	4,9,13	1456	121	0.00496935307382	0.0353760900831	1.0,0.362,1.0	0.414,0.181,0.191	0.525	Growth-regulating factor 4 (AHRD V3.3 *** A0A2G3BQA5_CAPCH)
23156	gene:Solyc02g087340.3	Solyc02g087340.3	chrSL4.0ch02	+	47799619	47800028	47799619	47799887	47799992	47800028	23156	0,0,5	13,3,8	14,8,4	11,4,0	226	121	0.000149557140528	0.00197928639639	0.0,0.0,0.251	0.405,0.517,1.0	-0.557	Seed maturation-like protein (AHRD V3.3 *** Q8LGA2_ARATH)
23479	gene:Solyc05g018810.4	Solyc05g018810.4	chrSL4.0ch05	+	23944198	23948544	23944198	23947146	23948182	23948544	23479	27,1,9	0,0,4	4,0,1	4,17,0	1129	121	0.00352662145769	0.0270147935322	1.0,1.0,0.194	0.097,0.0,1.0	0.366	Nucleosome assembly protein family (AHRD V3.3 *** A9TVZ4_PHYPA)
23608	gene:Solyc03g031720.3	Solyc03g031720.3	chrSL4.0ch03	-	4083487	4083844	4083487	4083648	4083744	4083844	23608	20,11,14	0,7,4	0,8,0	6,2,18	217	121	9.19261e+06	0.00131558097141	1.0,0.467,0.661	0.0,0.69,0.0	0.479	RNA-binding protein (AHRD V3.3 *** A0A2K3PBB6_TRIPR)
23684	gene:Solyc03g117850.4	Solyc03g117850.4	chrSL4.0ch03	-	61320335	61323653	61320335	61322457	61323451	61323653	23684	184,304,232	0,4,6	311,192,554	24,32,23	1087	121	303679	721496	1.0,0.894,0.811	0.591,0.4,0.728	0.329	Ribulose bisphosphate carboxylase/oxygenase activase, chloroplastic (AHRD V3.3 *** A0A2G2WQM5_CAPBA)
23772	gene:Solyc03g082960.2	Solyc03g082960.2	chrSL4.0ch03	-	47393118	47394525	47393118	47394218	47394414	47394525	23772	8,11,4	0,10,1	10,0,9	31,5,8	289	121	0.00380448795241	0.0287219070135	1.0,0.315,0.626	0.119,0.0,0.32	0.501	Protein phosphatase-2C (AHRD V3.3 *** O82471_MESCR)
23842	gene:Solyc11g008960.3	Solyc11g008960.3	chrSL4.0ch11	-	3141349	3145444	3141349	3144857	3145378	3145444	23842	138,162,184	0,2,0	52,46,79	12,0,6	614	121	115241	3.20142e+06	1.0,0.941,1.0	0.461,1.0,0.722	0.253	Receptor-like protein kinase (AHRD V3.3 *** A0A0K9P3X9_ZOSMR)
23929	gene:Solyc04g008660.4	Solyc04g008660.4	chrSL4.0ch04	+	2318451	2324174	2318451	2323161	2324126	2324174	23929	7,46,23	14,21,24	7,29,74	0,6,7	1058	121	0.00171118504704	0.0150229997798	0.054,0.2,0.099	1.0,0.356,0.547	-0.517	ADP-ribosylation factor GTPase-activating protein AGD4 (AHRD V3.3 *** A0A2G3CEZ9_CAPCH)
23931	gene:Solyc04g008660.4	Solyc04g008660.4	chrSL4.0ch04	+	2324126	2329626	2324126	2324174	2324258	2329626	23931	0,0,2	12,10,4	7,0,14	0,5,0	205	121	442672	9.95386e+06	0.0,0.0,0.228	1.0,0.0,1.0	-0.591	ADP-ribosylation factor GTPase-activating protein AGD4 (AHRD V3.3 *** A0A2G3CEZ9_CAPCH)
23944	gene:Solyc04g008660.4	Solyc04g008660.4	chrSL4.0ch04	+	2318451	2331895	2318451	2331401	2331807	2331895	23944	0,10,5	55,127,77	29,0,18	90,63,0	499	121	0.0061944350253	0.0421858902526	0.0,0.019,0.016	0.072,0.0,1.0	-0.346	ADP-ribosylation factor GTPase-activating protein AGD4 (AHRD V3.3 *** A0A2G3CEZ9_CAPCH)
24115	gene:Solyc04g049180.3	Solyc04g049180.3	chrSL4.0ch04	+	39259302	39263285	39259302	39259450	39263092	39263285	24115	27,114,62	0,7,1	36,4,7	1,12,22	3735	121	2.29864e+06	0.000407247359017	1.0,0.345,0.668	0.538,0.011,0.01	0.485	rhomboid-like protein 19 (AHRD V3.3 *** A0A2I4FB13_9ROSI)
24251	gene:Solyc12g095890.2	Solyc12g095890.2	chrSL4.0ch12	+	64519807	64521059	64519807	64520614	64520945	64521059	24251	26,112,136	0,50,113	19,0,52	22,23,48	424	121	0.00464279377511	0.0335643252275	1.0,0.39,0.256	0.198,0.0,0.236	0.404	Nuclear poly(A) polymerase 4 (AHRD V3.3 *** A0A2G2VI04_CAPBA)
24442	gene:Solyc03g025400.3	Solyc03g025400.3	chrSL4.0ch03	-	2800391	2801087	2800391	2800548	2801021	2801087	24442	16,56,53	2,50,30	21,33,0	41,35,89	566	121	3.57762e+06	0.000591561566226	0.631,0.193,0.274	0.099,0.168,0.0	0.277	Short-chain dehydrogenase TIC 32, chloroplastic (AHRD V3.3 *** A0A2G2X783_CAPBA)
24485	gene:Solyc10g008200.4	Solyc10g008200.4	chrSL4.0ch10	-	2192830	2193707	2192830	2193107	2193649	2193707	24485	19,6,7	0,0,1	1,4,0	18,42,21	635	121	0	0.0	1.0,1.0,0.572	0.01,0.018,0.0	0.848	Tyrosine aminotransferase (AHRD V3.3 *** A0A2G2XHT7_CAPBA)
24502	gene:Solyc02g091280.3	Solyc02g091280.3	chrSL4.0ch02	-	50662056	50665050	50662056	50662152	50664502	50665050	24502	61,192,226	21,4,5	120,126,143	4,0,0	2443	121	0.0048634367377	0.0348099724003	0.126,0.704,0.691	0.598,1.0,1.0	-0.359	ATP-dependent Clp protease proteolytic subunit (AHRD V3.3 *** A0A1U8FQ26_CAPAN)
24707	gene:Solyc03g062830.3	Solyc03g062830.3	chrSL4.0ch03	-	28348025	28348503	28348025	28348342	28348459	28348503	24707	26,42,22	0,14,19	4,10,0	32,24,14	238	121	17540.3	646899	1.0,0.604,0.371	0.06,0.175,0.0	0.58	Nudix hydrolase (AHRD V3.3 *** A0A2U1N6R0_ARTAN)
24806	gene:Solyc03g093510.2	Solyc03g093510.2	chrSL4.0ch03	+	49411092	49414669	49411092	49411348	49412640	49414669	24806	0,40,18	25,40,9	3,32,12	0,0,1	1385	121	152.465	10413.9	0.0,0.08,0.149	1.0,1.0,0.512	-0.761	Alpha/beta-Hydrolases superfamily protein (AHRD V3.3 *** A0A2U1NKR4_ARTAN)
24846	gene:Solyc03g062665.1	Solyc03g062665.1	chrSL4.0ch03	+	27798401	27800858	27798401	27800108	27800741	27800858	24846	35,28,114	0,13,17	11,25,79	0,2,1	726	121	0.00418872755698	0.0309322274109	1.0,0.264,0.528	1.0,0.676,0.929	-0.271	Unknown protein
25110	gene:Solyc06g076340.3	Solyc06g076340.3	chrSL4.0ch06	+	45110428	45113567	45110428	45113045	45113354	45113567	25110	21,40,36	32,21,16	15,23,36	0,0,0	402	121	1.11022e-05	0.00412189	0.165,0.364,0.404	1.0,1.0,1.0	-0.689	Pumilio-like protein 1 (AHRD V3.3 *** A0A2G2WNK2_CAPBA)
25152	gene:Solyc03g114250.4	Solyc03g114250.4	chrSL4.0ch03	+	58703300	58704089	58703300	58703546	58703987	58704089	25152	54,170,307	15,13,0	106,122,309	0,0,0	534	121	15439.4	582272	0.449,0.748,1.0	1.0,1.0,1.0	-0.268	Phosphoglycerate mutase family protein (AHRD V3.3 *** A0A2U1L2I8_ARTAN)
25208	gene:Solyc10g039360.2	Solyc10g039360.2	chrSL4.0ch10	+	20692914	20693677	20692914	20693019	20693495	20693677	25208	26,64,124	1,24,10	34,36,60	0,0,0	569	121	1695.55	85375.3	0.847,0.362,0.725	1.0,1.0,1.0	-0.355	DUF1639 domain-containing protein (AHRD V3.3 *-* A0A1Q3BZV8_CEPFO)
25442	gene:Solyc03g046350.3	Solyc03g046350.3	chrSL4.0ch03	-	11515101	11519522	11515101	11518585	11519429	11519522	25442	126,149,117	3,6,27	79,46,138	39,15,32	937	121	0.000541894148059	0.00581018196099	0.844,0.762,0.359	0.207,0.284,0.358	0.372	Ribosomal RNA-processing protein 7 (AHRD V3.3 *-* A0A200QPW1_9MAGN)
25600	gene:Solyc10g078950.2	Solyc10g078950.2	chrSL4.0ch10	-	59701121	59701554	59701121	59701427	59701501	59701554	25600	0,28,12	7,8,5	0,2,0	1,26,5	195	121	676703	0.000143254981959	0.0,0.685,0.598	0.0,0.046,0.0	0.412	carbon catabolite repressor protein 4 homolog 1-like (AHRD V3.3 *** A0A2I4GY99_9ROSI)
25859	gene:Solyc05g054920.4	Solyc05g054920.4	chrSL4.0ch05	+	64102627	64105576	64102627	64104465	64104904	64105576	25859	55,18,28	6,10,17	23,19,28	0,0,0	532	121	12.1568	1139.75	0.676,0.29,0.273	1.0,1.0,1.0	-0.587	Serine/arginine-rich-splicing factor RS2Z32 (AHRD V3.3 *-* A0A0M8KRK6_NICAT)
25897	gene:Solyc06g071580.3	Solyc06g071580.3	chrSL4.0ch06	+	41742104	41744297	41742104	41743690	41744208	41744297	25897	10,40,25	12,22,40	51,18,44	0,0,0	611	121	0	0.0	0.142,0.265,0.11	1.0,1.0,1.0	-0.828	ATPase, histidine kinase, DNA gyrase B-, and HSP90-like domain containing protein, expressed (AHRD V3.3 *** Q33AG5_ORYSJ)
26000	gene:Solyc02g069570.3	Solyc02g069570.3	chrSL4.0ch02	+	37432789	37439438	37432789	37435593	37438897	37439438	26000	231,406,385	0,0,2	307,576,509	7,24,0	3397	121	3.82377e+06	0.000625819941423	1.0,1.0,0.873	0.61,0.461,1.0	0.267	Pentatricopeptide repeat-containing protein, chloroplastic (AHRD V3.3 *** A0A1U8FUD9_CAPAN)
26124	gene:Solyc03g083250.3	Solyc03g083250.3	chrSL4.0ch03	+	47686043	47687000	47686043	47686143	47686897	47687000	26124	18,34,49	14,13,3	10,28,3	0,0,0	847	121	111.929	7976.91	0.155,0.272,0.7	1.0,1.0,1.0	-0.624	ATP-dependent Clp protease ATP-binding subunit ClpX (AHRD V3.3 *** A0A2G3CX42_CAPCH)
26163	gene:Solyc03g110920.2	Solyc03g110920.2	chrSL4.0ch03	-	56056172	56056807	56056172	56056268	56056705	56056807	26163	6,8,4	0,0,0	0,10,4	12,10,8	530	121	0.0686784	11.7083	1.0,1.0,1.0	0.0,0.186,0.102	0.904	HVA22-like protein (AHRD V3.3 *** A0A1U8FXC4_CAPAN)
26170	gene:Solyc03g110920.2	Solyc03g110920.2	chrSL4.0ch03	-	56056172	56060438	56056172	56056268	56060330	56060438	26170	30,190,264	14,21,5	41,76,54	0,0,0	4155	121	17.2793	1548.74	0.059,0.209,0.606	1.0,1.0,1.0	-0.709	HVA22-like protein (AHRD V3.3 *** A0A1U8FXC4_CAPAN)
26551	gene:Solyc02g070300.4	Solyc02g070300.4	chrSL4.0ch02	+	38102154	38103785	38102154	38102317	38103503	38103785	26551	0,54,74	8,24,13	41,24,63	13,0,2	1279	121	0.0054963053376	0.0383090418337	0.0,0.176,0.35	0.23,1.0,0.749	-0.484	Protection of telomeres protein 1a (AHRD V3.3 *** A0A2I0WWR8_9ASPA)
26610	gene:Solyc03g124040.3	Solyc03g124040.3	chrSL4.0ch03	-	65207782	65214173	65207782	65208399	65214089	65214173	26610	288,408,336	0,2,0	181,217,346	3,18,0	5783	121	0.000208658107865	0.00261978298027	1.0,0.81,1.0	0.558,0.201,1.0	0.35	Mitochondrial transcription termination factor family protein (AHRD V3.3 *** Q0WRV2_ARATH)
26660	gene:Solyc10g008630.3	Solyc10g008630.3	chrSL4.0ch10	+	2583943	2584670	2583943	2584048	2584396	2584670	26660	10,15,54	44,0,1	22,2,26	0,0,0	441	121	0.000513001828331	0.00555170458992	0.059,1.0,0.937	1.0,1.0,1.0	-0.335	External alternative NAD(P)H-ubiquinone oxidoreductase B1, mitochondrial (AHRD V3.3 *** A0A2G2VRV5_CAPBA)
26681	gene:Solyc03g070440.4	Solyc03g070440.4	chrSL4.0ch03	+	13145730	13146888	13145730	13146192	13146420	13146888	26681	24,9,4	8,14,6	0,4,0	13,16,4	321	121	458808	0.000102814963549	0.531,0.195,0.201	0.0,0.086,0.0	0.28	COBRA-like protein (AHRD V3.3 *** K4BHH3_SOLLC)
26727	gene:Solyc11g042950.1	Solyc11g042950.1	chrSL4.0ch11	-	32705920	32711097	32705920	32710483	32710964	32711097	26727	14,14,17	0,11,14	0,0,7	8,16,4	574	121	0.000900770429027	0.00884732899353	1.0,0.212,0.204	0.0,0.0,0.269	0.382	Xylulose kinase-1 (AHRD V3.3 *-* A0A2U1MR58_ARTAN)
26920	gene:Solyc02g081660.3	Solyc02g081660.3	chrSL4.0ch02	+	43520268	43523944	43520268	43523106	43523785	43523944	26920	2,54,47	0,24,12	32,14,66	0,0,0	772	121	1905.6	94922.1	1.0,0.261,0.38	1.0,1.0,1.0	-0.453	GTP-binding protein ERG (AHRD V3.3 *** A0A2G2V4X3_CAPBA)
27098	gene:Solyc02g062640.4	Solyc02g062640.4	chrSL4.0ch02	+	32392875	32393052	32392875	32392935	32393020	32393052	27098	80,56,35	30,22,5	41,40,16	0,0,0	206	121	0.127776	2.05264	0.61,0.599,0.804	1.0,1.0,1.0	-0.329	Phosphopantetheine adenylyltransferase (AHRD V3.3 *** A0A2G2WHT8_CAPBA)
27205	gene:Solyc03g025310.3	Solyc03g025310.3	chrSL4.0ch03	+	2730964	2734561	2730964	2731106	2733916	2734561	27205	134,386,382	7,2,8	328,208,281	31,36,23	2903	121	4.8444e+06	0.000764985038397	0.444,0.889,0.666	0.306,0.194,0.337	0.387	Sec-independent protein translocase protein TATB, chloroplastic (AHRD V3.3 *** A0A2G2ZZB6_CAPAN)
27210	gene:Solyc03g025310.3	Solyc03g025310.3	chrSL4.0ch03	+	2733883	2734561	2733883	2734027	2734413	2734561	27210	51,23,76	6,31,10	58,52,46	101,38,63	479	121	0.00310566198319	0.0244216769054	0.682,0.158,0.658	0.127,0.257,0.156	0.319	Sec-independent protein translocase protein TATB, chloroplastic (AHRD V3.3 *** A0A2G2ZZB6_CAPAN)
27390	gene:Solyc03g007590.4	Solyc03g007590.4	chrSL4.0ch03	-	2162254	2170742	2162254	2170375	2170452	2170742	27390	28,25,41	0,24,14	12,0,0	7,3,18	198	121	0.000175744695606	0.0022753926143	1.0,0.389,0.642	0.512,0.0,0.0	0.506	Pentatricopeptide repeat (PPR) superfamily protein (AHRD V3.3 *** A0A2U1LU47_ARTAN)
27775	gene:Solyc08g016080.3	Solyc08g016080.3	chrSL4.0ch08	+	6632663	6634020	6632663	6633519	6633939	6634020	27775	20,81,44	11,3,21	24,46,72	0,0,0	513	121	94.1062	6853.67	0.3,0.864,0.331	1.0,1.0,1.0	-0.502	High chlorophyll fluorescence phenotype 173 (AHRD V3.3 *** Q8W4D6_ARATH)
27913	gene:Solyc03g006380.4	Solyc03g006380.4	chrSL4.0ch03	-	981746	989400	981746	981892	988280	989400	27913	6,1,7	33,12,36	8,4,10	0,1,0	6481	121	0.0010607004771	0.0100954297871	0.003,0.002,0.004	1.0,0.069,1.0	-0.687	Defective in cullin neddylation protein (AHRD V3.3 *-* A0A2G2WWP7_CAPBA)
27997	gene:Solyc06g063100.3	Solyc06g063100.3	chrSL4.0ch06	+	37509900	37513247	37509900	37512678	37512872	37513247	27997	30,13,42	0,0,1	27,14,15	18,0,2	287	121	1.58077e+06	0.000295545557441	1.0,1.0,0.947	0.387,1.0,0.76	0.267	Ubiquitin-conjugating enzyme (AHRD V3.3 *** A0A200PV82_9MAGN)
28079	gene:Solyc03g005680.3	Solyc03g005680.3	chrSL4.0ch03	-	489116	491789	489116	490581	491704	491789	28079	12,19,8	6,6,5	22,19,28	0,0,8	1216	121	0.00261043112556	0.0211960822731	0.166,0.24,0.137	1.0,1.0,0.258	-0.572	RNA-binding (RRM/RBD/RNP motifs) family protein (AHRD V3.3 *-* F4K4W6_ARATH)
28102	gene:Solyc10g083280.4	Solyc10g083280.4	chrSL4.0ch10	+	62269512	62270462	62269512	62269558	62270299	62270462	28102	12,4,7	0,2,0	6,28,0	6,0,12	834	121	0.00323812755192	0.0252479256271	1.0,0.225,1.0	0.127,1.0,0.0	0.366	Ribosomal protein S11 (AHRD V3.3 *** A0A200Q0S8_9MAGN)
28105	gene:Solyc10g083280.4	Solyc10g083280.4	chrSL4.0ch10	+	62269244	62271317	62269244	62270462	62271187	62271317	28105	23,15,26	10,7,12	28,8,20	0,0,0	818	121	0.0712208	12.117	0.254,0.241,0.243	1.0,1.0,1.0	-0.754	Ribosomal protein S11 (AHRD V3.3 *** A0A200Q0S8_9MAGN)
28419	gene:Solyc02g094540.4	Solyc02g094540.4	chrSL4.0ch02	+	53170758	53174301	53170758	53171112	53172509	53174301	28419	36,73,64	10,2,16	62,56,99	0,4,0	1490	121	0.000790521224192	0.00792751386109	0.226,0.748,0.245	1.0,0.532,1.0	-0.438	nuclear factor kappa-B-binding protein (AHRD V3.3 *-* AT5G13950.4)
28706	gene:Solyc03g080010.3	Solyc03g080010.3	chrSL4.0ch03	-	46441477	46447651	46441477	46443252	46447503	46447651	28706	42,441,676	24,4,6	168,208,667	0,0,0	4344	121	218.617	14379.6	0.046,0.754,0.758	1.0,1.0,1.0	-0.481	DNA mismatch repair protein MutS (AHRD V3.3 *** A0A200R035_9MAGN)
28745	gene:Solyc03g111000.3	Solyc03g111000.3	chrSL4.0ch03	+	56112006	56112380	56112006	56112112	56112327	56112380	28745	106,118,75	6,26,6	25,35,67	12,8,50	308	121	0.000110006224498	0.00152989169867	0.874,0.641,0.831	0.45,0.632,0.345	0.306	Glyceraldehyde-3-phosphate dehydrogenase (AHRD V3.3 *** A0A2G2X869_CAPBA)
28766	gene:Solyc03g095370.3	Solyc03g095370.3	chrSL4.0ch03	+	51031454	51032739	51031454	51031548	51032657	51032739	28766	35,37,50	35,61,13	20,92,13	0,0,8	1202	121	0.000214591295144	0.00267950431089	0.091,0.058,0.279	1.0,1.0,0.141	-0.571	Unknown protein
28768	gene:Solyc02g093910.3	Solyc02g093910.3	chrSL4.0ch02	+	52698394	52699869	52698394	52698689	52698758	52699869	28768	0,33,25	9,17,16	4,3,0	32,22,29	190	121	8.26745e+06	0.0012080143208	0.0,0.553,0.499	0.074,0.08,0.0	0.299	Kelch repeat-containing protein (AHRD V3.3 *** A0A2G3DAA9_CAPCH)
29116	gene:Solyc02g093210.3	Solyc02g093210.3	chrSL4.0ch02	+	52209315	52212944	52209315	52212223	52212376	52212944	29116	10,7,7	24,6,8	8,45,18	0,6,0	246	121	17.7783	158.835	0.17,0.365,0.301	1.0,0.787,1.0	-0.65	PI-PLC X domain-containing protein (AHRD V3.3 *** A0A2G3A7Y6_CAPAN)
29265	gene:Solyc02g092640.4	Solyc02g092640.4	chrSL4.0ch02	+	51712293	51716522	51712293	51715997	51716458	51716522	29265	17,6,29	0,5,0	0,11,0	6,17,6	554	121	26218.8	6.37796e+06	1.0,0.208,1.0	0.0,0.124,0.0	0.695	Protein kinase domain (AHRD V3.3 *** A0A200R2Z4_9MAGN)
29327	gene:Solyc02g092330.3	Solyc02g092330.3	chrSL4.0ch02	-	51460271	51461144	51460271	51460664	51460904	51461144	29327	36,14,41	16,5,2	0,2,16	6,16,2	333	121	0.00313346960252	0.0245963524945	0.45,0.504,0.882	0.0,0.043,0.744	0.35	ADP-ribosylation factor-like protein 8B (AHRD V3.3 *** A0A1U8FNY6_CAPAN)
29515	gene:Solyc02g092010.4	Solyc02g092010.4	chrSL4.0ch02	-	51264350	51266066	51264350	51264415	51265249	51266066	29515	6,35,35	0,18,2	8,9,19	0,0,0	927	121	327542	7.69439e+06	1.0,0.202,0.696	1.0,1.0,1.0	-0.367	GTP-binding protein, chloroplastic (AHRD V3.3 *** A0A2G3D8K8_CAPCH)
29531	gene:Solyc05g007990.4	Solyc05g007990.4	chrSL4.0ch05	-	2466655	2469216	2466655	2466813	2467634	2469216	29531	0,8,28	14,35,21	14,16,36	7,0,12	914	121	0.00171216347933	0.0150300101141	0.0,0.029,0.15	0.209,1.0,0.284	-0.438	P-loop containing nucleoside triphosphate hydrolases superfamily protein (AHRD V3.3 *** A0A178VWR3_ARATH)
29720	gene:Solyc02g091410.3	Solyc02g091410.3	chrSL4.0ch02	-	50730560	50734526	50730560	50734209	50734355	50734526	29720	17,25,14	16,0,4	10,25,26	0,0,0	242	121	116152	3.22458e+06	0.347,1.0,0.636	1.0,1.0,1.0	-0.339	Protease Do-like 7 (AHRD V3.3 *** A0A2G2XH23_CAPBA)
29832	gene:Solyc02g094640.4	Solyc02g094640.4	chrSL4.0ch02	+	53321804	53334401	53321804	53330423	53334225	53334401	29832	231,429,348	0,4,3	275,305,310	4,10,8	3895	121	0.00215563774557	0.0181358846889	1.0,0.769,0.783	0.681,0.487,0.546	0.279	Acetyl-coenzyme A synthetase (AHRD V3.3 *** A0A2G2XHZ6_CAPBA)
29849	gene:Solyc02g091020.3	Solyc02g091020.3	chrSL4.0ch02	-	50494045	50495586	50494045	50494261	50494513	50495586	29849	1,6,16	0,2,2	0,0,5	15,8,0	345	121	0.00105807443701	0.010077518011	1.0,0.513,0.737	0.0,0.0,1.0	0.417	Nuclear pore complex protein NUP98A (AHRD V3.3 *-* A0A2G3AGI2_CAPAN)
29874	gene:Solyc02g090890.4	Solyc02g090890.4	chrSL4.0ch02	-	50409744	50411383	50409744	50411155	50411268	50411383	29874	16,24,40	0,0,2	51,43,40	7,14,14	234	121	7463.77	31252.4	1.0,1.0,0.912	0.79,0.614,0.596	0.304	zeaxanthin epoxidase
29928	gene:Solyc03g150147.1	Solyc03g150147.1	chrSL4.0ch03	-	52470167	52477371	52470167	52470494	52470617	52477371	29928	1,43,28	0,1,8	8,0,0	0,8,5	242	121	0.000682731067486	0.00702969798132	1.0,0.956,0.636	1.0,0.0,0.0	0.531	Unknown protein
29929	gene:Solyc03g150147.1	Solyc03g150147.1	chrSL4.0ch03	-	52470167	52477371	52470167	52470494	52471979	52477371	29929	111,115,112	16,3,2	98,21,42	0,0,0	1578	121	8096.74	33400.6	0.347,0.746,0.811	1.0,1.0,1.0	-0.365	Unknown protein
30025	gene:Solyc02g068380.3	Solyc02g068380.3	chrSL4.0ch02	-	36348598	36350647	36348598	36350440	36350562	36350647	30025	1,29,16	42,14,5	20,4,21	0,15,0	242	121	0.00583136720377	0.0402149145023	0.012,0.509,0.615	1.0,0.118,1.0	-0.327	Allantoate deiminase/N-carbamoyl-L-amino-acid hydrolase (AHRD V3.3 *** A0A316ELX8_9BURK)
30124	gene:Solyc04g076830.4	Solyc04g076830.4	chrSL4.0ch04	-	59695016	59702125	59695016	59700614	59701979	59702125	30124	8,50,58	8,10,9	16,20,51	0,0,0	1458	121	0.753597	99.293	0.077,0.293,0.348	1.0,1.0,1.0	-0.761	Phosphoglycerate mutase-like protein (AHRD V3.3 *** Q8LGT8_SOYBN)
30764	gene:Solyc02g092150.3	Solyc02g092150.3	chrSL4.0ch02	+	51374478	51376883	51374478	51376646	51376778	51376883	30764	3,8,2	47,53,46	14,4,2	10,2,28	242	121	0.00129944368549	0.011954738796	0.031,0.07,0.021	0.412,0.5,0.034	-0.275	ACT domain-containing protein (AHRD V3.3 *** A0A1Q3APQ4_CEPFO)
30822	gene:Solyc10g078180.3	Solyc10g078180.3	chrSL4.0ch10	+	59155599	59164683	59155599	59163078	59163271	59164683	30822	4,18,10	0,3,7	7,0,0	9,23,17	286	121	90739.3	2.60926e+06	1.0,0.717,0.377	0.248,0.0,0.0	0.615	cyclinT1_1
30842	gene:Solyc04g064720.3	Solyc04g064720.3	chrSL4.0ch04	-	55209940	55213116	55209940	55211865	55212975	55213116	30842	97,276,318	8,48,75	25,23,202	46,90,101	1203	121	0.00490719	1.09605	0.549,0.366,0.299	0.052,0.025,0.167	0.323	Maltose excess protein 1, chloroplastic (AHRD V3.3 *** A0A2G2ZPK8_CAPAN)
30876	gene:Solyc02g088110.4	Solyc02g088110.4	chrSL4.0ch02	-	48333067	48334227	48333067	48333125	48334163	48334227	30876	44,20,33	0,18,5	18,20,25	0,2,0	1131	121	0.00194439357851	0.016670934782	1.0,0.106,0.414	1.0,0.517,1.0	-0.332	Polypyrimidine tract-binding protein (AHRD V3.3 *** B6U4H8_MAIZE)
30971	gene:Solyc02g087730.3	Solyc02g087730.3	chrSL4.0ch02	+	48076200	48079222	48076200	48076516	48078197	48079222	30971	88,204,215	0,2,23	88,33,120	10,14,40	1774	121	5.04212e+06	0.000792759516453	1.0,0.874,0.389	0.375,0.139,0.17	0.526	F-box domain, cyclin-like protein (AHRD V3.3 *** A0A2U1KDV5_ARTAN)
31300	gene:Solyc02g087140.3	Solyc02g087140.3	chrSL4.0ch02	+	47652007	47653458	47652007	47653230	47653314	47653458	31300	9,14,4	0,0,0	0,2,38	18,0,6	205	121	497118	0.000110179841541	1.0,1.0,1.0	0.0,1.0,0.789	0.404	Ribonuclease H (AHRD V3.3 *** A0A2U1P3J3_ARTAN)
31308	gene:Solyc02g087110.3	Solyc02g087110.3	chrSL4.0ch02	+	47630967	47634150	47630967	47631201	47631971	47634150	31308	27,130,159	23,87,40	11,20,77	0,0,11	863	121	0.000338163324666	0.00394091424749	0.141,0.173,0.358	1.0,1.0,0.495	-0.608	Alpha-dioxygenase (AHRD V3.3 *** Q5GQ66_PEA)
31359	gene:Solyc03g118750.4	Solyc03g118750.4	chrSL4.0ch03	+	62027484	62029724	62027484	62027600	62028603	62029724	31359	66,96,56	21,42,19	67,88,172	4,2,27	1096	121	4.29215e+06	0.000689509660923	0.258,0.201,0.246	0.649,0.829,0.413	-0.395	phosphoethanolamine N-methyltransferase
31384	gene:Solyc08g065430.3	Solyc08g065430.3	chrSL4.0ch08	-	51536827	51537292	51536827	51537110	51537205	51537292	31384	20,21,29	0,0,0	4,0,8	0,12,15	216	121	2325.18	113249	1.0,1.0,1.0	1.0,0.0,0.23	0.59	Pollen-specific protein SF21 (AHRD V3.3 *** A0A1U8DRT3_CAPAN)
31444	gene:Solyc02g086970.4	Solyc02g086970.4	chrSL4.0ch02	-	47550720	47551430	47550720	47550873	47551227	47551430	31444	77,322,269	46,23,17	102,161,246	6,0,4	447	121	7.4926e+06	0.00111309707076	0.312,0.791,0.811	0.821,1.0,0.943	-0.283	Aldehyde dehydrogenase (AHRD V3.3 *** A0A2U1MUY7_ARTAN)
31464	gene:Solyc02g086820.3	Solyc02g086820.3	chrSL4.0ch02	+	47446614	47448424	47446614	47446885	47448073	47448424	31464	315,975,1012	19,9,4	32,178,58	121,11,69	1281	121	6.83468	695.414	0.61,0.911,0.96	0.024,0.605,0.074	0.593	chloroplast carbonic anhydrase
31475	gene:Solyc02g086820.3	Solyc02g086820.3	chrSL4.0ch02	+	47448891	47449187	47448891	47449008	47449098	47449187	31475	70,267,284	55,67,30	69,67,66	11,0,0	211	121	6.73109e+06	0.00101244752867	0.422,0.696,0.844	0.782,1.0,1.0	-0.273	chloroplast carbonic anhydrase
31840	gene:Solyc07g062140.3	Solyc07g062140.3	chrSL4.0ch07	-	64788266	64800381	64788266	64797074	64800312	64800381	31840	15,104,121	0,0,0	70,26,126	0,0,35	3331	121	0.0031313591238	0.0245820960818	1.0,1.0,1.0	1.0,1.0,0.116	0.295	trehalose-phosphate synthase 1
31901	gene:Solyc02g086200.3	Solyc02g086200.3	chrSL4.0ch02	+	46949738	46955875	46949738	46950650	46951468	46955875	31901	25,14,3	0,35,52	0,7,0	7,29,43	911	121	0.0073912135782	0.0486736323417	1.0,0.05,0.008	0.0,0.031,0.0	0.342	Chloroplastic group IIA intron splicing facilitator CRS1, chloroplastic (AHRD V3.3 *** A0A2G2XGQ7_CAPBA)
31936	gene:Solyc02g086150.4	Solyc02g086150.4	chrSL4.0ch02	-	46917959	46919188	46917959	46918010	46919055	46919188	31936	18,41,27	34,16,5	15,26,18	0,5,0	1138	121	0.000733152174373	0.0074551268273	0.053,0.214,0.365	1.0,0.356,1.0	-0.575	Peptidyl-tRNA hydrolase (AHRD V3.3 *** A0A2U1PP71_ARTAN)
31975	gene:Solyc02g068270.4	Solyc02g068270.4	chrSL4.0ch02	-	36263957	36265347	36263957	36264341	36265270	36265347	31975	102,85,152	7,33,36	124,95,101	7,0,6	1022	121	0.000609654627871	0.00641040971685	0.633,0.234,0.333	0.677,1.0,0.666	-0.381	transmembrane protein (AHRD V3.3 *** AT3G51510.1)
32111	gene:Solyc02g085570.4	Solyc02g085570.4	chrSL4.0ch02	+	46415896	46416644	46415896	46416361	46416570	46416644	32111	26,52,37	0,1,5	9,48,13	10,20,0	302	121	0.0075751304118	0.0496187970634	1.0,0.954,0.748	0.265,0.49,1.0	0.316	U2 snRNP auxiliary factor large subunit (AHRD V3.3 *** A0A2G2XGE1_CAPBA)
32115	gene:Solyc02g085570.4	Solyc02g085570.4	chrSL4.0ch02	+	46416570	46416911	46416570	46416644	46416852	46416911	32115	23,17,43	0,12,0	5,18,29	10,7,8	301	121	0.0034723223539	0.0266844938209	1.0,0.363,1.0	0.167,0.508,0.593	0.365	U2 snRNP auxiliary factor large subunit (AHRD V3.3 *** A0A2G2XGE1_CAPBA)
32473	gene:Solyc12g038453.1	Solyc12g038453.1	chrSL4.0ch12	+	49889300	49892187	49889300	49891938	49892024	49892187	32473	33,21,33	0,2,0	1,26,16	10,5,39	207	121	7.87444	5857.45	1.0,0.86,1.0	0.055,0.752,0.193	0.62	Unknown protein
32509	gene:Solyc02g084770.3	Solyc02g084770.3	chrSL4.0ch02	-	45881731	45882500	45881731	45881799	45881929	45882500	32509	0,4,4	47,35,16	10,14,22	39,2,10	242	121	248427	6.10183e+06	0.0,0.054,0.111	0.114,0.778,0.524	-0.417	Mitochondrial carrier protein, expressed (AHRD V3.3 *** Q6AVS9_ORYSJ)
32544	gene:Solyc02g084700.3	Solyc02g084700.3	chrSL4.0ch02	-	45817910	45821142	45817910	45818060	45818174	45821142	32544	36,13,31	0,20,2	32,3,16	2,0,0	235	121	0.00307411743623	0.0242283465604	1.0,0.251,0.889	0.892,1.0,1.0	-0.251	Histidine kinase-, DNA gyrase B-, and HSP90-like ATPase family protein (AHRD V3.3 *** A0A1P8BEQ3_ARATH)
32654	gene:Solyc02g084510.3	Solyc02g084510.3	chrSL4.0ch02	+	45621113	45622295	45621113	45621301	45621511	45622295	32654	30,43,4	0,7,7	13,0,4	5,20,29	303	121	0.000278756551538	0.00335097546881	1.0,0.71,0.186	0.509,0.0,0.052	0.445	Zinc finger CCCH domain-containing protein 19 (AHRD V3.3 *-* A0A2G2XGC4_CAPBA)
32923	gene:Solyc11g011930.3	Solyc11g011930.3	chrSL4.0ch11	-	4914979	4916566	4914979	4916295	4916462	4916566	32923	30,17,16	8,13,3	40,47,51	0,0,0	260	121	0.188671	28.8129	0.636,0.378,0.713	1.0,1.0,1.0	-0.424	Isocitrate dehydrogenase [NADP] (AHRD V3.3 *** A0A2G2VDF5_CAPBA)
33382	gene:Solyc09g009180.3	Solyc09g009180.3	chrSL4.0ch09	-	2570027	2570414	2570027	2570245	2570342	2570414	33382	2,22,25	0,0,0	0,12,10	14,0,12	218	121	11974.8	468919	1.0,1.0,1.0	0.0,1.0,0.316	0.561	DnaJ protein ERDJ2A (AHRD V3.3 *** A0A2G2YPM4_CAPAN)
33421	gene:Solyc02g083310.3	Solyc02g083310.3	chrSL4.0ch02	-	44763383	44763964	44763383	44763493	44763901	44763964	33421	84,80,81	10,16,2	22,73,14	0,0,0	501	121	6274.55	268242	0.67,0.547,0.907	1.0,1.0,1.0	-0.292	Bifunctional nuclease 2 (AHRD V3.3 *** A0A1J3GME9_NOCCA)
33467	gene:Solyc02g083180.4	Solyc02g083180.4	chrSL4.0ch02	-	44676236	44676724	44676236	44676413	44676539	44676724	33467	75,16,43	7,5,6	49,5,50	10,6,36	242	121	0.00540194730334	0.0377774523219	0.843,0.615,0.782	0.71,0.294,0.41	0.275	UPF0548 protein (AHRD V3.3 *** A0A1U8FXK9_CAPAN)
33664	gene:Solyc05g014160.4	Solyc05g014160.4	chrSL4.0ch05	-	7960425	7970037	7960425	7969505	7969916	7970037	33664	0,0,5	14,35,28	0,10,20	15,30,0	504	121	0.0044753621128	0.0325936681859	0.0,0.0,0.041	0.0,0.074,1.0	-0.344	Regulator of G-protein signaling 1 (AHRD V3.3 *** A0A1U8EL98_CAPAN)
33721	gene:Solyc04g049620.2	Solyc04g049620.2	chrSL4.0ch04	+	41803408	41803915	41803408	41803570	41803847	41803915	33721	56,50,41	15,4,4	6,1,23	0,0,0	370	121	82585.5	2.41639e+06	0.55,0.803,0.77	1.0,1.0,1.0	-0.292	2-oxoglutarate (2OG) and Fe(II)-dependent oxygenase superfamily protein (AHRD V3.3 *** F4JT13_ARATH)
33807	gene:Solyc02g082470.4	Solyc02g082470.4	chrSL4.0ch02	+	44172435	44175883	44172435	44174838	44175710	44175883	33807	56,108,111	0,13,9	58,22,92	0,0,0	965	121	22823.7	810620	1.0,0.51,0.607	1.0,1.0,1.0	-0.294	Serine/threonine-protein kinase/endoribonuclease IRE1b (AHRD V3.3 *** A0A2G3D760_CAPCH)
33892	gene:Solyc04g015950.3	Solyc04g015950.3	chrSL4.0ch04	+	6525996	6531413	6525996	6526129	6526300	6531413	33892	8,10,10	0,0,5	4,2,11	15,34,0	264	121	0.00627426453764	0.0426269472225	1.0,1.0,0.478	0.109,0.026,1.0	0.448	Pentatricopeptide repeat-containing protein (AHRD V3.3 *** A0A2G3CCZ0_CAPCH)
33898	gene:Solyc01g010540.3	Solyc01g010540.3	chrSL4.0ch01	+	5592326	5593251	5592326	5592708	5593123	5593251	33898	9,16,7	10,19,2	15,4,15	3,0,0	508	121	6.11683e+06	0.000933618584673	0.177,0.167,0.455	0.544,1.0,1.0	-0.582	40S ribosomal protein S9 (AHRD V3.3 *** A0A1U8EPE0_CAPAN)
34210	gene:Solyc02g091950.4	Solyc02g091950.4	chrSL4.0ch02	+	51199590	51201395	51199590	51199777	51200671	51201395	34210	19,98,143	0,2,2	49,27,54	4,16,0	987	121	0.00741241107188	0.048790147261	1.0,0.857,0.898	0.6,0.171,1.0	0.328	Lysosomal Pro-X carboxypeptidase (AHRD V3.3 *** A0A1J3CNY8_NOCCA)
34545	gene:Solyc09g075990.3	Solyc09g075990.3	chrSL4.0ch09	-	63885070	63888276	63885070	63887151	63888232	63888276	34545	63,158,119	0,11,12	22,16,43	34,12,9	1174	121	117122	3.2472e+06	1.0,0.597,0.505	0.063,0.121,0.33	0.529	5'-nucleotidase surE-like protein (AHRD V3.3 *** A0A2K3MS27_TRIPR)
34593	gene:Solyc10g049917.1	Solyc10g049917.1	chrSL4.0ch10	-	46148813	46151541	46148813	46149771	46151065	46151541	34593	167,228,327	40,4,13	172,184,298	0,0,0	1387	121	44.1898	3561.56	0.267,0.833,0.687	1.0,1.0,1.0	-0.404	Unknown protein
34684	gene:Solyc11g006370.2	Solyc11g006370.2	chrSL4.0ch11	+	1122335	1122644	1122335	1122488	1122603	1122644	34684	30,17,24	19,32,44	1,0,0	16,1,16	236	121	138.994	9643.61	0.447,0.214,0.219	0.031,0.0,0.0	0.283	Calcium-dependent protein kinase (AHRD V3.3 *** A0A060N6D3_SOLTU)
34687	gene:Solyc11g006370.2	Solyc11g006370.2	chrSL4.0ch11	+	1122603	1122882	1122603	1122666	1122766	1122882	34687	35,55,32	0,20,16	12,4,8	0,0,0	221	121	129736	3.54281e+06	1.0,0.601,0.523	1.0,1.0,1.0	-0.292	Calcium-dependent protein kinase (AHRD V3.3 *** A0A060N6D3_SOLTU)
34854	gene:Solyc06g060770.3	Solyc06g060770.3	chrSL4.0ch06	-	36465270	36465823	36465270	36465430	36465553	36465823	34854	39,21,35	0,0,0	36,20,6	0,12,36	242	121	26725	927492	1.0,1.0,1.0	1.0,0.455,0.077	0.489	Formyltetrahydrofolate deformylase-like protein (AHRD V3.3 *** A0A2K3NLL3_TRIPR)
34918	gene:Solyc02g080080.3	Solyc02g080080.3	chrSL4.0ch02	-	42375664	42378675	42375664	42377301	42377765	42378675	34918	6,36,34	24,87,31	23,30,14	1,22,2	557	121	0.000195618834964	0.00248721756145	0.052,0.082,0.192	0.833,0.229,0.603	-0.446	Cysteine-rich receptor-like protein kinase 29 (AHRD V3.3 *** A0A2G2XFA8_CAPBA)
35043	gene:Solyc02g091190.4	Solyc02g091190.4	chrSL4.0ch02	+	50614876	50618321	50614876	50617996	50618269	50618321	35043	0,3,10	24,0,0	3,6,8	0,0,0	366	121	0.00111353543949	0.0105118299173	0.0,1.0,1.0	1.0,1.0,1.0	-0.333	Protein-lysine N-methyltransferase (AHRD V3.3 *** Q96347_BRANA)
35659	gene:Solyc01g080270.3	Solyc01g080270.3	chrSL4.0ch01	-	72076144	72083574	72076144	72076189	72083527	72083574	35659	59,228,148	27,3,0	102,28,150	0,0,0	7431	121	15451.6	582469	0.034,0.553,1.0	1.0,1.0,1.0	-0.471	Alpha/beta-Hydrolases superfamily protein (AHRD V3.3 *** A0A2U1N7S1_ARTAN)
35853	gene:Solyc02g065360.4	Solyc02g065360.4	chrSL4.0ch02	+	34583354	34584033	34583354	34583591	34583886	34584033	35853	6,36,24	14,0,6	11,6,16	0,0,0	388	121	202322	5.14645e+06	0.118,1.0,0.555	1.0,1.0,1.0	-0.442	Protein root UVB sensitive 4 (AHRD V3.3 *** A0A1U8FR98_CAPAN)
35862	gene:Solyc02g065360.4	Solyc02g065360.4	chrSL4.0ch02	+	34585734	34586351	34585734	34585837	34585923	34586351	35862	22,16,49	49,23,22	14,27,54	0,19,12	207	121	0.005919838465	0.04069736698	0.208,0.289,0.566	1.0,0.454,0.725	-0.372	Protein root UVB sensitive 4 (AHRD V3.3 *** A0A1U8FR98_CAPAN)
35914	gene:Solyc01g099640.4	Solyc01g099640.4	chrSL4.0ch01	-	82089127	82090297	82089127	82089482	82090148	82090297	35914	0,1,3	24,13,5	12,6,4	12,0,14	759	121	0.00265517928758	0.0214860410528	0.0,0.012,0.087	0.137,1.0,0.044	-0.361	Unknown protein
36116	gene:Solyc12g044440.2	Solyc12g044440.2	chrSL4.0ch12	+	59061641	59070695	59061641	59062075	59070546	59070695	36116	214,484,706	22,22,0	165,218,634	0,0,0	8564	121	1352.98	519877	0.121,0.237,1.0	1.0,1.0,1.0	-0.547	Zinc finger protein (AHRD V3.3 *-* A0A200QX85_9MAGN)
36238	gene:Solyc09g018710.2	Solyc09g018710.2	chrSL4.0ch09	-	16748977	16752250	16748977	16749157	16749255	16752250	36238	0,7,10	7,13,24	2,8,13	0,8,0	219	121	0.000264187612079	0.00320117670076	0.0,0.229,0.187	1.0,0.356,1.0	-0.647	ATP-dependent DNA helicase (AHRD V3.3 *-* A0A2G2YTX4_CAPAN)
36293	gene:Solyc02g088230.3	Solyc02g088230.3	chrSL4.0ch02	-	48423030	48423745	48423030	48423437	48423595	48423745	36293	33,19,38	0,8,13	12,4,9	15,4,16	251	121	7.5798e+06	0.00112385323124	1.0,0.534,0.585	0.278,0.325,0.213	0.434	Phosphate transporter PHO1-like protein 9 (AHRD V3.3 *** A0A2G2V9D0_CAPBA)
36649	gene:Solyc01g097860.4	Solyc01g097860.4	chrSL4.0ch01	-	80815195	80816602	80815195	80815405	80816437	80816602	36649	32,182,229	21,24,41	229,140,151	2,9,6	1125	121	117816	326102	0.141,0.449,0.375	0.925,0.626,0.73	-0.439	myelin-associated oligodendrocyte basic protein (AHRD V3.3 *-* AT1G54520.1)
36992	gene:Solyc11g071340.3	Solyc11g071340.3	chrSL4.0ch11	-	52923540	52928310	52923540	52924924	52927800	52928310	36992	120,203,216	13,2,5	147,138,185	0,0,0	2969	121	833.624	45964.8	0.273,0.805,0.638	1.0,1.0,1.0	-0.428	FRIGIDA-like protein (AHRD V3.3 *** A0A2G2VQV0_CAPBA)
37002	gene:Solyc02g086830.3	Solyc02g086830.3	chrSL4.0ch02	+	47453210	47454153	47453210	47453433	47454115	47454153	37002	0,1,14	29,13,22	12,5,0	0,0,2	775	121	0.00404215721088	0.0300853543189	0.0,0.012,0.09	1.0,1.0,0.0	-0.633	Protease Do-like chloroplastic-like (AHRD V3.3 *** A0A2K3P0Q7_TRIPR)
37210	gene:Solyc01g103580.3	Solyc01g103580.3	chrSL4.0ch01	+	84442455	84444055	84442455	84442577	84443316	84444055	37210	0,0,3	2,7,8	26,6,11	5,0,0	832	121	40.051	24385.2	0.0,0.0,0.052	0.431,1.0,1.0	-0.793	DUF679 domain-containing protein (AHRD V3.3 *** A0A1Q3DCM8_CEPFO)
37293	gene:Solyc09g075790.3	Solyc09g075790.3	chrSL4.0ch09	+	63625646	63627147	63625646	63625776	63625892	63627147	37293	0,0,0	13,5,29	0,34,1	27,0,22	237	121	0.00592247374377	0.0407121333267	0.0,0.0,0.0	0.0,1.0,0.023	-0.341	Long-chain acyl-CoA synthetase (AHRD V3.3 *** U9SHU1_RHIID)
37314	gene:Solyc02g089540.3	Solyc02g089540.3	chrSL4.0ch02	-	49365915	49367075	49365915	49366518	49366838	49367075	37314	3,8,7	0,0,0	8,24,6	0,26,0	413	121	0.00299645010443	0.0237371701729	1.0,1.0,1.0	1.0,0.213,1.0	0.262	CONSTANS 1
37767	gene:Solyc01g108050.3	Solyc01g108050.3	chrSL4.0ch01	+	87740529	87741406	87740529	87740572	87740896	87741406	37767	19,29,52	18,0,12	35,5,28	0,0,0	417	121	44153.3	1.411e+06	0.234,1.0,0.557	1.0,1.0,1.0	-0.403	Dynamin-related protein 3B (AHRD V3.3 *-* A0A2G2Y090_CAPAN)
38439	gene:Solyc01g086890.3	Solyc01g086890.3	chrSL4.0ch01	-	74059348	74060508	74059348	74060020	74060328	74060508	38439	17,27,14	6,0,0	0,10,0	7,3,6	401	121	167827	4.40448e+06	0.461,1.0,1.0	0.0,0.501,0.0	0.653	G-patch domain-containing protein/Surp domain-containing protein (AHRD V3.3 *** A0A1Q3BXL6_CEPFO)
38879	gene:Solyc04g072450.3	Solyc04g072450.3	chrSL4.0ch04	-	57403038	57403327	57403038	57403132	57403270	57403327	38879	31,33,20	12,4,2	14,15,8	32,14,29	242	121	155.786	79399.5	0.564,0.805,0.833	0.179,0.349,0.121	0.518	acidic leucine-rich nuclear phosphoprotein 32 family member B (AHRD V3.3 *-* XP_010320137.1)
38913	gene:Solyc07g044980.3	Solyc07g044980.3	chrSL4.0ch07	-	57905895	57910275	57905895	57906475	57907179	57910275	38913	225,392,206	0,0,0	60,114,80	8,14,0	797	121	18.6421	1246.81	1.0,1.0,1.0	0.532,0.553,1.0	0.305	NIM1-like protein 2
39119	gene:Solyc01g150176.1	Solyc01g150176.1	chrSL4.0ch01	-	89819219	89819663	89819219	89819259	89819518	89819663	39119	20,28,66	10,0,70	13,32,24	0,0,3	352	121	0.00127689641924	0.0117836436568	0.407,1.0,0.245	1.0,1.0,0.733	-0.36	Gibberellin regulated protein (AHRD V3.3 *** A0A200Q364_9MAGN)
39190	gene:Solyc01g094680.4	Solyc01g094680.4	chrSL4.0ch01	+	78386793	78394435	78386793	78393352	78394351	78394435	39190	27,80,55	0,0,0	11,30,71	0,30,15	1092	121	344.868	160583	1.0,1.0,1.0	1.0,0.1,0.344	0.519	Signal peptide peptidase-like 4 (AHRD V3.3 *** A0A2G3BSX8_CAPCH)
39305	gene:Solyc01g109770.3	Solyc01g109770.3	chrSL4.0ch01	-	88968527	88970065	88968527	88968673	88969695	88970065	39305	23,43,67	0,38,13	26,22,10	32,46,33	1115	121	0.00173865272893	0.0152082047865	1.0,0.109,0.359	0.081,0.049,0.032	0.435	Protein RER1 (AHRD V3.3 *** A0A2G2XNN4_CAPBA)
39404	gene:Solyc01g098610.4	Solyc01g098610.4	chrSL4.0ch01	-	81338205	81339264	81338205	81338771	81339066	81339264	39404	36,52,43	0,0,0	60,50,27	16,0,8	388	121	13501.9	519042	1.0,1.0,1.0	0.539,1.0,0.513	0.316	glutathione synthetase 2
39419	gene:Solyc01g098610.4	Solyc01g098610.4	chrSL4.0ch01	-	81339066	81342644	81339066	81341665	81342568	81342644	39419	2,28,47	27,8,22	27,35,66	12,2,0	996	121	0.000419963427325	0.00470200306951	0.009,0.298,0.206	0.215,0.68,1.0	-0.461	glutathione synthetase 2
39469	gene:Solyc01g100860.3	Solyc01g100860.3	chrSL4.0ch01	-	83040585	83041062	83040585	83040656	83040866	83041062	39469	8,18,12	18,17,8	20,9,6	1,0,0	303	121	0.729583	96.7608	0.151,0.297,0.375	0.889,1.0,1.0	-0.689	ADP-ribosylation factor (AHRD V3.3 *** B4FP40_MAIZE)
39605	gene:Solyc10g083360.2	Solyc10g083360.2	chrSL4.0ch10	+	62363366	62364552	62363366	62364390	62364486	62364552	39605	0,54,63	14,11,8	15,50,6	4,0,0	217	121	0.000722705024296	0.00736933668205	0.0,0.732,0.815	0.676,1.0,1.0	-0.376	Calmodulin-binding family protein, putative, expressed (AHRD V3.3 *** Q2QXN6_ORYSJ)
40347	gene:Solyc02g094030.3	Solyc02g094030.3	chrSL4.0ch02	+	52776003	52777035	52776003	52776534	52776954	52777035	40347	28,20,34	24,6,19	4,10,9	0,0,0	513	121	131.402	9162.47	0.216,0.44,0.297	1.0,1.0,1.0	-0.682	DSR6 (AHRD V3.3 *** A0A076V4W1_CAPAN)
40354	gene:Solyc01g079535.1	Solyc01g079535.1	chrSL4.0ch01	+	71190199	71195770	71190199	71191585	71195168	71195770	40354	42,23,13	0,33,12	2,6,9	0,0,0	3676	121	4.12778	3363.08	1.0,0.022,0.034	1.0,1.0,1.0	-0.648	GTP-binding protein (AHRD V3.3 *** Q9SDK4_ORYSJ)
40407	gene:Solyc01g079490.2	Solyc01g079490.2	chrSL4.0ch01	+	71110953	71117755	71110953	71117591	71117688	71117755	40407	12,5,7	0,32,25	4,0,0	48,4,37	218	121	0.000174399966998	0.00225973340208	1.0,0.08,0.135	0.044,0.0,0.0	0.39	Vacuolar protein sorting-associated protein 51-like protein (AHRD V3.3 *** A0A2S1CEW9_PRUYE)
40541	gene:Solyc01g079800.4	Solyc01g079800.4	chrSL4.0ch01	-	71513685	71514228	71513685	71513799	71514159	71514228	40541	22,20,12	0,0,3	16,10,48	31,16,0	453	121	0.00468601133561	0.0338280572274	1.0,1.0,0.517	0.121,0.143,1.0	0.418	DEAD-box ATP-dependent RNA helicase 58, chloroplastic (AHRD V3.3 *** A0A2G3AL49_CAPAN)
40574	gene:Solyc04g011380.4	Solyc04g011380.4	chrSL4.0ch04	-	3890476	3891751	3890476	3891449	3891566	3891751	40574	30,1,2	4,98,61	0,0,0	29,38,88	238	121	0.00653387043363	0.0440486535932	0.792,0.005,0.016	0.0,0.0,0.0	0.271	Zinc finger C3H1 domain protein (AHRD V3.3 *** A0A1P8B0L2_ARATH)
40666	gene:Solyc04g015480.3	Solyc04g015480.3	chrSL4.0ch04	+	5715102	5717590	5715102	5715535	5717524	5717590	40666	166,147,135	36,6,1	200,214,189	0,0,0	2082	121	556.386	32570.2	0.211,0.587,0.887	1.0,1.0,1.0	-0.438	BTB/POZ domain protein TNFAIP protein (AHRD V3.3 *** AT4G33480.1)
40670	gene:Solyc04g015480.3	Solyc04g015480.3	chrSL4.0ch04	+	5716228	5718369	5716228	5717581	5718286	5718369	40670	63,118,126	26,0,2	28,134,98	0,0,0	798	121	9.28633e+06	0.00132717438904	0.269,1.0,0.905	1.0,1.0,1.0	-0.275	BTB/POZ domain protein TNFAIP protein (AHRD V3.3 *** AT4G33480.1)
41178	gene:Solyc11g013400.3	Solyc11g013400.3	chrSL4.0ch11	+	6494593	6494839	6494593	6494676	6494791	6494839	41178	8,0,3	43,19,4	7,14,10	0,0,32	236	121	3.63637e+06	0.000599613547371	0.087,0.0,0.278	1.0,1.0,0.138	-0.591	Chromatin structure-remodeling complex protein BSH (AHRD V3.3 *** A0A1U8GF00_CAPAN)
41324	gene:Solyc05g020020.4	Solyc05g020020.4	chrSL4.0ch05	-	25940765	25941518	25940765	25941367	25941469	25941518	41324	0,7,16	10,0,38	0,0,2	1,3,19	223	121	0.00209691374271	0.0177454857155	0.0,1.0,0.186	0.0,0.0,0.054	0.377	Zinc finger protein CONSTANS-LIKE 9 (AHRD V3.3 *** A0A2G3BZP6_CAPCH)
42033	gene:Solyc01g088800.4	Solyc01g088800.4	chrSL4.0ch01	+	75783219	75787767	75783219	75783552	75786190	75787767	42033	356,814,596	41,58,35	505,256,585	2,4,24	2731	121	7.66133e+06	0.00113432986633	0.278,0.383,0.43	0.918,0.739,0.519	-0.362	RNA binding protein (AHRD V3.3 *-* A0A2K3MUE2_TRIPR)
42214	gene:Solyc03g044380.3	Solyc03g044380.3	chrSL4.0ch03	+	8246198	8247831	8246198	8246283	8246437	8247831	42214	2,12,19	2,7,8	0,2,24	18,34,22	247	121	315138	0.000530747184017	0.329,0.456,0.538	0.0,0.028,0.348	0.316	EZ2
42218	gene:Solyc03g044380.3	Solyc03g044380.3	chrSL4.0ch03	+	8246723	8247831	8246723	8246771	8246900	8247831	42218	8,49,20	0,0,0	25,5,16	0,20,0	242	121	0.00727306106114	0.0480508664776	1.0,1.0,1.0	1.0,0.111,1.0	0.296	EZ2
42237	gene:Solyc03g007120.3	Solyc03g007120.3	chrSL4.0ch03	+	1744979	1750441	1744979	1747139	1749373	1750441	42237	12,52,141	0,0,22	34,25,85	0,0,0	2327	121	0.00183664935993	0.0159030990003	1.0,1.0,0.25	1.0,1.0,1.0	-0.25	Protein trichome birefringence-like 18 (AHRD V3.3 *** A0A2G3CVX7_CAPCH)
42253	gene:Solyc02g084490.1	Solyc02g084490.1	chrSL4.0ch02	+	45584686	45585652	45584686	45585061	45585601	45585652	42253	93,130,152	14,16,24	101,86,150	0,13,0	633	121	0.000258614744886	0.00314352394419	0.559,0.608,0.548	1.0,0.558,1.0	-0.281	Golgin candidate 6 (AHRD V3.3 *** A0A2G2XK18_CAPBA)
42552	gene:Solyc04g045480.3	Solyc04g045480.3	chrSL4.0ch04	+	32859946	32861534	32859946	32860748	32861468	32861534	42552	4,37,2	0,0,0	16,0,12	0,20,0	813	121	0.0003937661356	0.00445526942128	1.0,1.0,1.0	1.0,0.0,1.0	0.333	Ubiquitin thioesterase (AHRD V3.3 *** A0A2I4FBU8_9ROSI)
42649	gene:Solyc06g074310.4	Solyc06g074310.4	chrSL4.0ch06	-	43591716	43593636	43591716	43592375	43593118	43593636	42649	26,48,94	6,14,6	8,37,55	12,14,29	836	121	0.00248768488612	0.0203605746279	0.385,0.332,0.694	0.088,0.277,0.215	0.277	Transmembrane 9 superfamily member (AHRD V3.3 *** A0A2G2VAU9_CAPBA)
43138	gene:Solyc01g091210.3	Solyc01g091210.3	chrSL4.0ch01	-	77138840	77140883	77138840	77138930	77140781	77140883	43138	13,23,27	20,0,0	14,1,12	0,0,0	1944	121	0.00177190018061	0.015440818025	0.039,1.0,1.0	1.0,1.0,1.0	-0.32	RNA 2'-phosphotransferase, Tpt1 / KptA family (AHRD V3.3 *** F4IW52_ARATH)
43180	gene:Solyc04g076090.3	Solyc04g076090.3	chrSL4.0ch04	+	59038767	59040496	59038767	59040041	59040352	59040496	43180	0,8,0	14,5,11	3,7,19	16,0,0	404	121	0.000381551058387	0.00434353606737	0.0,0.324,0.0	0.053,1.0,1.0	-0.576	glucose-6-phosphate isomerase
43264	gene:Solyc01g094460.3	Solyc01g094460.3	chrSL4.0ch01	-	78191601	78192414	78191601	78191763	78192360	78192414	43264	8,66,74	0,0,0	45,48,33	8,16,0	690	121	11541.2	454331	1.0,1.0,1.0	0.497,0.345,1.0	0.386	AT-hook motif nuclear-localized protein 9-like (AHRD V3.3 *** A0A2I4E613_9ROSI)
43413	gene:Solyc03g031600.3	Solyc03g031600.3	chrSL4.0ch03	-	3999513	3999742	3999513	3999584	3999685	3999742	43413	18,6,19	0,11,4	1,4,8	22,5,31	222	121	6.58834e+06	0.000994501572315	1.0,0.229,0.721	0.024,0.304,0.123	0.5	Peroxisomal membrane protein PMP22 (AHRD V3.3 *** A0A2G3CKH8_CAPCH)
43457	gene:Solyc07g008210.4	Solyc07g008210.4	chrSL4.0ch07	-	2923068	2925750	2923068	2924112	2925471	2925750	43457	54,180,222	0,18,12	12,15,148	0,0,0	1452	121	23255.7	823163	1.0,0.455,0.607	1.0,1.0,1.0	-0.313	Tetratricopeptide repeat (TPR)-like superfamily protein (AHRD V3.3 *-* F4K464_ARATH)
43484	gene:Solyc12g056150.2	Solyc12g056150.2	chrSL4.0ch12	+	61701745	61704356	61701745	61702047	61703399	61704356	43484	30,45,35	0,0,0	46,32,106	40,2,0	1445	121	222451	5.57362e+06	1.0,1.0,1.0	0.088,0.573,1.0	0.446	Peptidase C45, acyl-coenzyme A/6-aminopenicillanic acid acyl-transferase (AHRD V3.3 *** B6THR2_MAIZE)
43528	gene:Solyc02g093190.3	Solyc02g093190.3	chrSL4.0ch02	+	52188047	52189512	52188047	52188149	52188266	52189512	43528	11,11,12	0,21,33	2,1,1	8,14,38	238	121	5.01691e+06	0.000788944400073	1.0,0.21,0.156	0.113,0.035,0.013	0.402	Histone-lysine N-methyltransferase (AHRD V3.3 *-* Q76I95_PETHY)
43749	gene:Solyc06g082580.4	Solyc06g082580.4	chrSL4.0ch06	-	45925773	45928289	45925773	45928138	45928236	45928289	43749	6,9,7	0,0,2	4,20,15	0,8,32	219	121	0.000535672547005	0.00575513520232	1.0,1.0,0.659	1.0,0.58,0.206	0.291	Eukaryotic translation initiation factor 2 subunit beta (AHRD V3.3 *** A0A1U8H294_CAPAN)
44274	gene:Solyc02g091030.4	Solyc02g091030.4	chrSL4.0ch02	+	50505883	50508896	50505883	50505977	50506278	50508896	44274	136,109,91	0,47,26	30,27,51	18,8,53	394	121	0.00379800243559	0.0286859071842	1.0,0.416,0.518	0.339,0.509,0.228	0.286	Nuclear transcription factor Y subunit C-2 (AHRD V3.3 *-* A0A2G3D858_CAPCH)
44301	gene:Solyc02g091030.4	Solyc02g091030.4	chrSL4.0ch02	+	50510585	50511063	50510585	50510678	50510801	50511063	44301	136,77,76	62,77,54	26,27,51	6,0,12	242	121	0.000112664891987	0.00156051430146	0.523,0.333,0.413	0.684,1.0,0.68	-0.365	Nuclear transcription factor Y subunit C-2 (AHRD V3.3 *-* A0A2G3D858_CAPCH)
44369	gene:Solyc12g055720.2	Solyc12g055720.2	chrSL4.0ch12	-	61284608	61286606	61284608	61284895	61286504	61286606	44369	103,137,154	0,0,1	132,112,166	13,0,8	1702	121	365758	843790	1.0,1.0,0.916	0.419,1.0,0.596	0.3	protein STRUBBELIG-RECEPTOR FAMILY 6-like (AHRD V3.3 *** A0A1U8F6E1_CAPAN)
44448	gene:Solyc03g097710.4	Solyc03g097710.4	chrSL4.0ch03	+	54622546	54623579	54622546	54623312	54623498	54623579	44448	0,16,24	29,29,22	15,5,5	0,0,0	279	121	0.000544009	0.147067	0.0,0.193,0.321	1.0,1.0,1.0	-0.829	meiosis chromosome segregation family protein (AHRD V3.3 *-* AT3G26890.8)
44521	gene:Solyc02g069850.3	Solyc02g069850.3	chrSL4.0ch02	+	37687793	37688018	37687793	37687868	37687963	37688018	44521	3,16,16	9,2,1	0,0,8	10,5,6	216	121	0.0013053408291	0.0119997409661	0.157,0.818,0.9	0.0,0.0,0.428	0.482	40S ribosomal protein S25 (AHRD V3.3 *-* A0A2G3D4C4_CAPCH)
44903	gene:Solyc01g028810.3	Solyc01g028810.3	chrSL4.0ch01	+	37223866	37224322	37223866	37223992	37224103	37224322	44903	7,29,4	15,26,24	27,56,28	36,6,15	232	121	0.00531302186566	0.0372866740778	0.196,0.368,0.08	0.281,0.83,0.493	-0.32	Beta chaperonin 60 (AHRD V3.3 *** Q0W9E2_SOLCO)
44928	gene:Solyc01g028810.3	Solyc01g028810.3	chrSL4.0ch01	+	37227164	37227619	37227164	37227257	37227406	37227619	44928	31,68,156	0,3,0	41,53,98	16,56,2	242	121	16485	613576	1.0,0.919,1.0	0.562,0.321,0.961	0.358	Beta chaperonin 60 (AHRD V3.3 *** Q0W9E2_SOLCO)
45009	gene:Solyc07g066600.3	Solyc07g066600.3	chrSL4.0ch07	-	67827767	67828500	67827767	67827980	67828239	67828500	45009	26,40,5	0,4,1	8,10,0	2,0,29	352	121	0.00540979310871	0.0378178078302	1.0,0.775,0.632	0.579,1.0,0.0	0.276	Phosphoglycerate kinase (AHRD V3.3 *** A0A2G3C3B1_CAPCH)
45083	gene:Solyc05g006780.3	Solyc05g006780.3	chrSL4.0ch05	+	1451402	1454444	1451402	1451731	1453841	1454444	45083	16,46,60	3,16,16	29,21,91	3,0,0	2203	121	8.79465e+06	0.00126779224656	0.227,0.136,0.171	0.347,1.0,1.0	-0.604	Actin cross-linking (AHRD V3.3 *** A0A2U1N9L8_ARTAN)
45204	gene:Solyc07g042250.3	Solyc07g042250.3	chrSL4.0ch07	+	55177395	55179771	55177395	55179101	55179180	55179771	45204	27,2,3	0,0,0	28,14,14	12,0,15	200	121	4102.79	1.32891e+06	1.0,1.0,1.0	0.585,1.0,0.361	0.351	chaperonin 21 precursor
45415	gene:Solyc01g058450.3	Solyc01g058450.3	chrSL4.0ch01	+	59722980	59727553	59722980	59723059	59723227	59727553	45415	92,48,45	18,23,5	9,5,8	4,31,48	261	121	130289	3.55327e+06	0.703,0.492,0.807	0.511,0.07,0.072	0.45	Flowering time control protein FCA (AHRD V3.3 *** A0A2G2XPK6_CAPBA)
45778	gene:Solyc01g080670.3	Solyc01g080670.3	chrSL4.0ch01	+	72493877	72494608	72493877	72493995	72494178	72494608	45778	97,163,114	35,17,44	13,15,35	13,19,24	276	121	8.18679e+06	0.00119811430204	0.549,0.808,0.532	0.305,0.257,0.39	0.312	Squamosa promoter binding protein 7
46059	gene:Solyc03g059260.4	Solyc03g059260.4	chrSL4.0ch03	-	24187605	24190452	24187605	24189045	24190365	24190452	46059	135,178,275	2,2,8	48,12,147	3,5,5	1413	121	0.00715809892338	0.0474113378976	0.853,0.884,0.746	0.578,0.17,0.716	0.34	Carboxyl-terminal-processing protease (AHRD V3.3 *** B6T6L2_MAIZE)
46072	gene:Solyc01g108490.3	Solyc01g108490.3	chrSL4.0ch01	-	88112880	88113876	88112880	88112989	88113497	88113876	46072	8,103,165	0,0,8	19,5,14	0,3,10	601	121	0.00718325695194	0.0475289797608	1.0,1.0,0.806	1.0,0.251,0.22	0.445	Carboxypeptidase (AHRD V3.3 *** A0A1U8E723_CAPAN)
46195	gene:Solyc01g107680.4	Solyc01g107680.4	chrSL4.0ch01	+	87455518	87456928	87455518	87456579	87456868	87456928	46195	12,15,23	9,16,16	23,22,28	0,8,5	382	121	0.000946282303107	0.00920336385959	0.297,0.229,0.313	1.0,0.466,0.639	-0.422	ATP-dependent Clp protease ATP-binding subunit ClpX (AHRD V3.3 *-* A0A2G2V959_CAPBA)
46207	gene:Solyc03g112670.3	Solyc03g112670.3	chrSL4.0ch03	+	57468158	57471969	57468158	57468352	57468875	57471969	46207	25,106,78	10,10,2	176,133,207	0,4,0	616	121	210722	5.31802e+06	0.329,0.676,0.885	1.0,0.867,1.0	-0.326	embryo defective 2759 (AHRD V3.3 *** AT5G63050.1)
46315	gene:Solyc11g070110.3	Solyc11g070110.3	chrSL4.0ch11	-	52701826	52703396	52701826	52702001	52703235	52703396	46315	13,140,147	55,32,19	60,23,104	0,0,0	1327	121	0	0.0	0.021,0.285,0.414	1.0,1.0,1.0	-0.76	Clathrin interactor EPSIN 1 (AHRD V3.3 *** A0A1U8GQ10_CAPAN)
46495	gene:Solyc04g079040.4	Solyc04g079040.4	chrSL4.0ch04	-	61613046	61615589	61613046	61614895	61615487	61615589	46495	64,152,241	0,6,13	91,172,204	8,30,25	685	121	0.000175429036252	0.00227201000671	1.0,0.817,0.766	0.668,0.503,0.59	0.274	Serine carboxypeptidase (AHRD V3.3 *** A0A2K3MSK4_TRIPR)
46507	gene:Solyc04g079040.4	Solyc04g079040.4	chrSL4.0ch04	-	61613046	61618968	61613046	61616634	61618619	61618968	46507	159,191,168	18,6,2	248,264,194	0,5,0	2078	121	0.000735211340907	0.00747072867622	0.34,0.65,0.83	1.0,0.755,1.0	-0.312	Serine carboxypeptidase (AHRD V3.3 *** A0A2K3MSK4_TRIPR)
46896	gene:Solyc01g112310.4	Solyc01g112310.4	chrSL4.0ch01	+	90727773	90739988	90727773	90727971	90739726	90739988	46896	180,266,282	0,0,0	144,43,145	9,0,12	11848	121	1294.3	67406.3	1.0,1.0,1.0	0.14,1.0,0.11	0.583	Chloride channel protein (AHRD V3.3 *** A0A1U8E0X8_CAPAN)
47056	gene:Solyc03g082630.3	Solyc03g082630.3	chrSL4.0ch03	+	47112244	47115557	47112244	47112574	47114295	47115557	47056	62,102,98	0,0,0	50,39,54	0,0,27	1814	121	0.00360574067526	0.0274747375087	1.0,1.0,1.0	1.0,1.0,0.118	0.294	P-loop containing nucleoside triphosphate hydrolases superfamily protein (AHRD V3.3 *** A0A2U1LUP2_ARTAN)
47072	gene:Solyc04g079210.3	Solyc04g079210.3	chrSL4.0ch04	-	61731718	61732318	61731718	61731964	61732169	61732318	47072	640,1854,2622	305,1004,815	68,397,439	167,368,656	298	121	0.239697	35.8837	0.46,0.429,0.566	0.142,0.305,0.214	0.265	Patatin (AHRD V3.3 *** A0A2G2X0P8_CAPBA)
47177	gene:Solyc01g099970.4	Solyc01g099970.4	chrSL4.0ch01	-	82321421	82323013	82321421	82321975	82322877	82323013	47177	0,40,4	29,4,4	1,18,4	0,0,0	995	121	0.0167755	3.3286	0.0,0.549,0.108	1.0,1.0,1.0	-0.781	F-box family protein (AHRD V3.3 *** A0A2U1M1I9_ARTAN)
47390	gene:Solyc05g023800.3	Solyc05g023800.3	chrSL4.0ch05	+	29479776	29480053	29479776	29479894	29479996	29480053	47390	48,36,31	0,0,0	21,20,22	18,22,0	223	121	3925.13	179467	1.0,1.0,1.0	0.388,0.33,1.0	0.427	Ran protein/TC4 protein 1
47451	gene:Solyc05g012290.3	Solyc05g012290.3	chrSL4.0ch05	+	5651313	5651852	5651313	5651370	5651772	5651852	47451	35,27,48	16,60,18	9,2,4	63,53,24	495	121	0.179301	27.7883	0.348,0.099,0.395	0.034,0.009,0.039	0.253	Protein root UVB sensitive 3 (AHRD V3.3 *** A0A2G2VKX6_CAPBA)
47457	gene:Solyc05g012290.3	Solyc05g012290.3	chrSL4.0ch05	+	5652584	5654581	5652584	5654381	5654488	5654581	47457	11,21,12	17,39,10	19,11,12	0,0,0	228	121	0	0.0	0.256,0.222,0.389	1.0,1.0,1.0	-0.711	Protein root UVB sensitive 3 (AHRD V3.3 *** A0A2G2VKX6_CAPBA)
47462	gene:Solyc05g012290.3	Solyc05g012290.3	chrSL4.0ch05	+	5652584	5655917	5652584	5655044	5655729	5655917	47462	0,35,37	12,1,0	2,0,0	7,10,6	778	121	6368.58	0.000136305148986	0.0,0.845,1.0	0.043,0.0,0.0	0.601	Protein root UVB sensitive 3 (AHRD V3.3 *** A0A2G2VKX6_CAPBA)
47596	gene:Solyc07g045350.4	Solyc07g045350.4	chrSL4.0ch07	-	58339056	58341053	58339056	58340002	58340904	58341053	47596	4,89,14	0,74,0	2,14,5	0,0,0	995	121	0.00286646578159	0.0229182828355	1.0,0.128,1.0	1.0,1.0,1.0	-0.291	Acetyl-CoA C-acetyltransferase (AHRD V3.3 *** D9U856_BACMN)
47686	gene:Solyc01g099810.3	Solyc01g099810.3	chrSL4.0ch01	-	82213388	82215623	82213388	82213425	82215551	82215623	47686	165,549,391	72,30,19	36,90,202	0,0,0	2219	121	0.150613	23.9191	0.111,0.499,0.529	1.0,1.0,1.0	-0.62	Serine/arginine-rich-splicing factor SR34 (AHRD V3.3 *-* A0A0M9UMW1_NICAT)
48077	gene:Solyc12g088210.3	Solyc12g088210.3	chrSL4.0ch12	+	63218218	63219576	63218218	63218371	63219293	63219576	48077	0,135,56	4,7,4	0,0,0	9,12,6	1015	121	1792.32	8965.36	0.0,0.697,0.625	0.0,0.0,0.0	0.441	Endo-1,4-beta-xylanase 1 (AHRD V3.3 *** XYN1_ARATH)
48160	gene:Solyc01g080510.3	Solyc01g080510.3	chrSL4.0ch01	+	72337695	72338382	72337695	72337950	72338332	72338382	48160	0,0,0	6,4,10	18,0,11	0,5,0	475	121	228256	5.69514e+06	0.0,0.0,0.0	1.0,0.0,1.0	-0.667	interactor of constitutive active ROPs protein (AHRD V3.3 *-* AT1G16520.1)
48166	gene:Solyc01g080510.3	Solyc01g080510.3	chrSL4.0ch01	+	72335532	72339211	72335532	72338413	72339132	72339211	48166	58,82,81	0,0,1	96,57,108	21,12,2	812	121	5187.69	227482	1.0,1.0,0.923	0.405,0.414,0.889	0.405	interactor of constitutive active ROPs protein (AHRD V3.3 *-* AT1G16520.1)
48320	gene:Solyc04g054190.3	Solyc04g054190.3	chrSL4.0ch04	+	51199287	51199631	51199287	51199367	51199562	51199631	48320	3,6,29	0,0,0	31,4,23	7,0,15	288	121	25317.1	887109	1.0,1.0,1.0	0.65,1.0,0.392	0.319	Protein kinase superfamily protein (AHRD V3.3 *** A0A2U1MTH5_ARTAN)
48512	gene:Solyc01g079510.3	Solyc01g079510.3	chrSL4.0ch01	+	71140316	71148428	71140316	71148282	71148350	71148428	48512	27,13,1	8,37,84	0,0,0	8,12,45	189	121	67864.8	0.000143557424604	0.684,0.184,0.008	0.0,0.0,0.0	0.292	WD40 domain-containing protein (AHRD V3.3 *** A0A178W3E8_ARATH)
48518	gene:Solyc01g079510.3	Solyc01g079510.3	chrSL4.0ch01	+	71149056	71153154	71149056	71149228	71152601	71153154	48518	6,36,10	0,23,11	8,27,18	0,0,0	3466	121	15.8664	1442.22	1.0,0.052,0.031	1.0,1.0,1.0	-0.639	WD40 domain-containing protein (AHRD V3.3 *** A0A178W3E8_ARATH)
48629	gene:Solyc08g048550.3	Solyc08g048550.3	chrSL4.0ch08	+	11737124	11738228	11737124	11738023	11738138	11738228	48629	16,3,2	0,14,27	0,0,0	1,20,7	236	121	0.000241753879996	0.00296983975963	1.0,0.099,0.037	0.0,0.0,0.0	0.379	Protease Do-like 5, chloroplastic (AHRD V3.3 *** A0A1U8DTN0_CAPAN)
48771	gene:Solyc02g005180.3	Solyc02g005180.3	chrSL4.0ch02	+	6942678	6945027	6942678	6944713	6944962	6945027	48771	53,93,177	16,22,36	95,43,172	16,0,10	342	121	0.00092204983765	0.00901414419455	0.54,0.599,0.635	0.677,1.0,0.859	-0.254	Sugar facilitator protein 2
49167	gene:Solyc08g081130.4	Solyc08g081130.4	chrSL4.0ch08	+	62339848	62340046	62339848	62339893	62340020	62340046	49167	3,40,15	0,0,0	47,6,45	12,12,0	242	121	456359	0.000102313378872	1.0,1.0,1.0	0.662,0.2,1.0	0.379	hypothetical protein (AHRD V3.3 *** AT4G23330.4)
49170	gene:Solyc08g081130.4	Solyc08g081130.4	chrSL4.0ch08	+	62337479	62340595	62337479	62340046	62340204	62340595	49170	62,100,45	0,10,1	41,1,20	28,7,0	251	121	0.00681168199552	0.0455356798572	1.0,0.828,0.956	0.414,0.064,1.0	0.435	hypothetical protein (AHRD V3.3 *** AT4G23330.4)
49300	gene:Solyc04g025990.3	Solyc04g025990.3	chrSL4.0ch04	+	19330011	19330485	19330011	19330272	19330406	19330485	49300	0,163,125	10,13,15	6,19,5	0,0,0	242	121	44968.9	1.43104e+06	0.0,0.862,0.806	1.0,1.0,1.0	-0.444	Potassium transporter (AHRD V3.3 *** A0A2G3CGF8_CAPCH)
49373	gene:Solyc12g056400.3	Solyc12g056400.3	chrSL4.0ch12	+	61922467	61923385	61922467	61923027	61923217	61923385	49373	7,30,55	0,20,8	14,38,23	0,0,0	283	121	37171.6	1.22009e+06	1.0,0.391,0.746	1.0,1.0,1.0	-0.288	RING/U-box superfamily protein (AHRD V3.3 *** Q93YQ5_ARATH)
49524	gene:Solyc12g096670.2	Solyc12g096670.2	chrSL4.0ch12	-	65019795	65020394	65019795	65020205	65020320	65020394	49524	22,24,38	0,13,8	0,2,15	7,12,7	236	121	0.000124936152518	0.00169976245938	1.0,0.486,0.709	0.0,0.079,0.524	0.531	Ankyrin repeat-containing protein (AHRD V3.3 *** A0A2G3B4V0_CAPCH)
49698	gene:Solyc02g014150.4	Solyc02g014150.4	chrSL4.0ch02	+	14168183	14169017	14168183	14168314	14168871	14169017	49698	3,0,2	8,5,20	9,0,20	3,19,4	650	121	0.000491140329702	0.00536025704751	0.065,0.0,0.018	0.358,0.0,0.482	-0.252	Photosystem II stability/assembly factor HCF136 (AHRD V3.3 *** A0A1Y1IDD9_KLENI)
49860	gene:Solyc10g007500.4	Solyc10g007500.4	chrSL4.0ch10	-	1714202	1716341	1714202	1715756	1716281	1716341	49860	82,179,166	30,31,42	87,13,177	10,1,11	618	121	7.72391e+06	0.00114056417481	0.349,0.531,0.436	0.63,0.718,0.759	-0.264	mitogen-activated protein kinase 10
50017	gene:Solyc03g121880.4	Solyc03g121880.4	chrSL4.0ch03	+	64349473	64352281	64349473	64349618	64350523	64352281	50017	0,16,51	7,8,18	6,4,20	0,0,0	998	121	15.4067	1408.09	0.0,0.195,0.256	1.0,1.0,1.0	-0.85	Protein phosphatase 2C 16 (AHRD V3.3 *** A0A2G2WPX5_CAPBA)
50114	gene:Solyc01g098710.3	Solyc01g098710.3	chrSL4.0ch01	-	81391802	81393106	81391802	81391913	81392887	81393106	50114	14,18,6	18,12,28	1,6,50	0,0,3	1067	121	10513.3	420003	0.081,0.145,0.024	1.0,1.0,0.654	-0.801	aspartic proteinase-like protein 2 (AHRD V3.3 *** A0A1S4CMW0_TOBAC)
50134	gene:Solyc02g079060.3	Solyc02g079060.3	chrSL4.0ch02	-	41671972	41672241	41671972	41672091	41672187	41672241	50134	19,11,80	4,16,6	12,35,3	0,0,0	217	121	16083.4	601130	0.726,0.277,0.881	1.0,1.0,1.0	-0.372	Eukaryotic translation initiation factor 3 subunit J (AHRD V3.3 *** A0A2G3D5W1_CAPCH)
50276	gene:Solyc06g007200.4	Solyc06g007200.4	chrSL4.0ch06	+	1288775	1290373	1288775	1290173	1290281	1290373	50276	17,12,30	28,13,4	5,14,20	0,0,0	229	121	74.9888	5603.03	0.243,0.328,0.799	1.0,1.0,1.0	-0.543	Methionine aminopeptidase 2A (AHRD V3.3 *** A0A2I0WVF2_9ASPA)
50387	gene:Solyc06g075400.3	Solyc06g075400.3	chrSL4.0ch06	+	44470578	44472334	44470578	44471559	44472196	44472334	50387	16,4,34	0,61,51	0,0,0	2,24,103	730	121	0.00290297995872	0.0231349390242	1.0,0.011,0.1	0.0,0.0,0.0	0.37	V-type proton ATPase subunit a (AHRD V3.3 *** A0A1U8H960_CAPAN)
50626	gene:Solyc05g013560.3	Solyc05g013560.3	chrSL4.0ch05	+	6910265	6911117	6910265	6910396	6910831	6911117	50626	22,12,60	0,8,15	36,1,1	14,4,10	528	121	0.00666616550091	0.0447527232274	1.0,0.256,0.478	0.371,0.054,0.022	0.429	Serine-rich protein-like protein (AHRD V3.3 *-* Q9FKU6_ARATH)
50627	gene:Solyc05g013560.3	Solyc05g013560.3	chrSL4.0ch05	+	6910265	6911117	6910265	6910437	6910831	6911117	50627	22,12,60	12,5,8	36,1,1	41,57,10	487	121	981.355	52752.6	0.313,0.374,0.651	0.179,0.004,0.024	0.377	Serine-rich protein-like protein (AHRD V3.3 *-* Q9FKU6_ARATH)
50686	gene:Solyc01g010480.3	Solyc01g010480.3	chrSL4.0ch01	-	5396334	5397072	5396334	5396816	5397014	5397072	50686	50,104,263	0,31,26	0,15,31	23,19,1	291	121	0.00483679259072	0.0346519270211	1.0,0.582,0.808	0.0,0.247,0.928	0.405	Protein TWIN LOV 1 (AHRD V3.3 *** A0A2G3AIG6_CAPAN)
50721	gene:Solyc05g053950.4	Solyc05g053950.4	chrSL4.0ch05	+	63350335	63351168	63350335	63350783	63351075	63351168	50721	22,15,12	24,0,0	16,4,5	0,0,0	385	121	0.00340153647635	0.026251602878	0.224,1.0,1.0	1.0,1.0,1.0	-0.259	DUF1365 domain-containing protein (AHRD V3.3 *** A0A1Q3D604_CEPFO)
50741	gene:Solyc07g018340.3	Solyc07g018340.3	chrSL4.0ch07	+	10434681	10436536	10434681	10434905	10435174	10436536	50741	31,38,66	0,20,15	49,24,4	46,15,19	362	121	0.000872385214449	0.00861912464684	1.0,0.388,0.595	0.263,0.348,0.066	0.435	DNA mismatch repair protein MutS (AHRD V3.3 *-* A0A200PNX5_9MAGN)
50835	gene:Solyc01g060240.4	Solyc01g060240.4	chrSL4.0ch01	+	63110343	63111953	63110343	63111325	63111890	63111953	50835	20,23,35	0,1,0	36,60,7	16,4,0	658	121	4.22415e+06	0.000680524754244	1.0,0.809,1.0	0.293,0.734,1.0	0.261	Unknown protein
50880	gene:Solyc12g089150.2	Solyc12g089150.2	chrSL4.0ch12	-	63827734	63830833	63827734	63828049	63830663	63830833	50880	73,92,39	0,0,0	142,90,138	3,6,18	2707	121	146.347	10064.4	1.0,1.0,1.0	0.679,0.401,0.255	0.555	Syntaxin-61 (AHRD V3.3 *** A0A1U8F703_CAPAN)
50881	gene:Solyc12g089150.2	Solyc12g089150.2	chrSL4.0ch12	-	63827734	63830833	63827734	63828059	63830663	63830833	50881	21,74,20	0,0,0	142,90,138	100,171,176	2697	121	0	0.0	1.0,1.0,1.0	0.06,0.023,0.034	0.961	Syntaxin-61 (AHRD V3.3 *** A0A1U8F703_CAPAN)
50882	gene:Solyc12g089150.2	Solyc12g089150.2	chrSL4.0ch12	-	63827734	63830833	63827734	63828071	63830663	63830833	50882	16,75,20	261,317,240	142,90,138	0,0,0	2685	121	0	0.0	0.003,0.011,0.004	1.0,1.0,1.0	-0.994	Syntaxin-61 (AHRD V3.3 *** A0A1U8F703_CAPAN)
50944	gene:Solyc09g091050.4	Solyc09g091050.4	chrSL4.0ch09	+	66485847	66490016	66485847	66488335	66488993	66490016	50944	10,11,29	11,6,3	0,0,7	35,4,19	751	121	3732.32	171496	0.128,0.228,0.609	0.0,0.0,0.056	0.303	C2 calcium-dependent membrane targeting (AHRD V3.3 *** A0A2U1PUT0_ARTAN)
50993	gene:Solyc09g092030.4	Solyc09g092030.4	chrSL4.0ch09	-	67299797	67301617	67299797	67300025	67300610	67301617	50993	17,32,48	2,2,9	17,14,8	18,6,5	678	121	2.78972e+06	0.000479377621032	0.603,0.741,0.488	0.144,0.294,0.222	0.391	UV radiation resistance-associated gene protein (AHRD V3.3 *** A0A2K3PEJ9_TRIPR)
51074	gene:Solyc08g005655.1	Solyc08g005655.1	chrSL4.0ch08	+	528929	530304	528929	529204	530246	530304	51074	19,7,8	0,5,0	8,0,10	9,6,26	1135	121	0.000186199892719	0.00239038082654	1.0,0.13,1.0	0.087,0.0,0.039	0.668	Alkyl transferase (AHRD V3.3 *** K7WQ45_SOLLC)
51079	gene:Solyc01g099670.3	Solyc01g099670.3	chrSL4.0ch01	-	82107480	82108094	82107480	82107900	82108045	82108094	51079	14,3,1	20,0,1	18,5,18	0,0,1	242	121	6.53636e+06	0.000987547611933	0.259,1.0,0.333	1.0,1.0,0.9	-0.436	meloidogyne-induced giant cell protein db212
51121	gene:Solyc09g014760.4	Solyc09g014760.4	chrSL4.0ch09	-	6864154	6865239	6864154	6864229	6865176	6865239	51121	95,174,196	2,1,0	150,217,271	12,10,12	1040	121	12961.3	501261	0.847,0.953,1.0	0.593,0.716,0.724	0.256	Chlorophyll synthase, chloroplastic (AHRD V3.3 *** A0A2G3BKC1_CAPCH)
51123	gene:Solyc09g014760.4	Solyc09g014760.4	chrSL4.0ch09	-	6864154	6865239	6864154	6865081	6865176	6865239	51123	24,13,29	0,1,10	0,20,2	6,14,7	216	121	47598.9	0.000106149768423	1.0,0.879,0.619	0.0,0.445,0.138	0.638	Chlorophyll synthase, chloroplastic (AHRD V3.3 *** A0A2G3BKC1_CAPCH)
51134	gene:Solyc09g014760.4	Solyc09g014760.4	chrSL4.0ch09	-	6864154	6866536	6864154	6866391	6866470	6866536	51134	0,1,20	8,9,4	24,26,12	6,0,2	200	121	6.13431e+06	0.000935772984696	0.0,0.063,0.752	0.708,1.0,0.784	-0.559	Chlorophyll synthase, chloroplastic (AHRD V3.3 *** A0A2G3BKC1_CAPCH)
51168	gene:Solyc03g115020.3	Solyc03g115020.3	chrSL4.0ch03	-	59298519	59299551	59298519	59298775	59298872	59299551	51168	27,18,41	0,9,11	46,69,62	0,0,0	218	121	2381.46	115392	1.0,0.526,0.674	1.0,1.0,1.0	-0.267	Wiskott-aldrich syndrome family protein, putative (DUF1118) (AHRD V3.3 *** Q9SD79_ARATH)
51233	gene:Solyc02g036280.3	Solyc02g036280.3	chrSL4.0ch02	+	29164441	29166516	29164441	29165918	29166045	29166516	51233	48,22,75	42,26,11	16,2,0	17,10,24	242	121	0.000329635136262	0.00385875435926	0.364,0.297,0.773	0.32,0.091,0.0	0.341	Pvr4 (AHRD V3.3 *-* A0A1D5AHY8_CAPAN)
51287	gene:Solyc01g008930.4	Solyc01g008930.4	chrSL4.0ch01	-	2899245	2899527	2899245	2899340	2899436	2899527	51287	20,4,5	9,0,12	0,7,0	20,6,23	217	121	0.00092250212417	0.00901617116445	0.553,1.0,0.189	0.0,0.394,0.0	0.449	AUREA phytochromobilin synthase
51371	gene:Solyc02g075610.4	Solyc02g075610.4	chrSL4.0ch02	+	45592903	45593796	45592903	45592977	45593730	45593796	51371	0,48,60	28,0,3	3,31,29	0,0,0	846	121	53507	1.65852e+06	0.0,1.0,0.741	1.0,1.0,1.0	-0.42	Golgin candidate 6 (AHRD V3.3 *-* A0A2G2XK18_CAPBA)
51423	gene:Solyc08g059760.3	Solyc08g059760.3	chrSL4.0ch08	-	43328543	43331429	43328543	43328686	43331332	43331429	51423	311,1071,1237	0,30,24	553,302,876	20,48,45	2739	121	0.000762028158336	0.00769217262054	1.0,0.612,0.695	0.55,0.217,0.462	0.359	Peroxidase (AHRD V3.3 *** A0A2P5YQP5_GOSBA)
51805	gene:Solyc12g017265.1	Solyc12g017265.1	chrSL4.0ch12	+	6515892	6516177	6515892	6515950	6516058	6516177	51805	6,12,8	0,0,4	4,0,0	0,10,7	229	121	0.000134983164192	0.00181458297727	1.0,1.0,0.514	1.0,0.0,0.0	0.505	Unknown protein
52052	gene:Solyc07g006060.3	Solyc07g006060.3	chrSL4.0ch07	+	887842	889493	887842	888129	889321	889493	52052	0,1,22	20,6,0	36,16,26	0,0,0	1285	121	4.86271	512.24	0.0,0.015,1.0	1.0,1.0,1.0	-0.662	Histone-lysine N-methyltransferase (AHRD V3.3 *** A0A2R6QHU9_ACTCH)
52065	gene:Solyc01g091780.4	Solyc01g091780.4	chrSL4.0ch01	+	77597031	77600022	77597031	77597906	77599672	77600022	52065	60,72,58	8,12,0	24,15,46	0,0,0	1859	121	1811.26	664517	0.328,0.281,1.0	1.0,1.0,1.0	-0.464	Protein-ribulosamine 3-kinase, chloroplastic (AHRD V3.3 *** A0A2G2W3U1_CAPBA)
52086	gene:Solyc11g005170.2	Solyc11g005170.2	chrSL4.0ch11	+	163871	164194	163871	163928	164081	164194	52086	42,67,75	0,2,12	11,19,0	0,10,20	246	121	0.00427549763669	0.0314036485607	1.0,0.943,0.755	1.0,0.483,0.0	0.405	RNA-binding protein 39-like (AHRD V3.3 *** A0A2I4GQQ7_9ROSI)
52088	gene:Solyc11g005170.2	Solyc11g005170.2	chrSL4.0ch11	+	163871	164194	163871	163928	164144	164194	52088	42,77,78	0,56,8	11,29,20	0,0,0	309	121	348353	8.1035e+06	1.0,0.35,0.792	1.0,1.0,1.0	-0.286	RNA-binding protein 39-like (AHRD V3.3 *** A0A2I4GQQ7_9ROSI)
52091	gene:Solyc11g005170.2	Solyc11g005170.2	chrSL4.0ch11	+	162114	164453	162114	164315	164397	164453	52091	72,130,101	0,0,0	15,11,63	18,3,2	203	121	1452.06	74691	1.0,1.0,1.0	0.332,0.686,0.949	0.344	RNA-binding protein 39-like (AHRD V3.3 *** A0A2I4GQQ7_9ROSI)
52328	gene:Solyc03g019950.3	Solyc03g019950.3	chrSL4.0ch03	+	55733764	55734002	55733764	55733861	55733942	55734002	52328	12,22,14	3,0,0	8,7,12	4,22,0	202	121	0.00159646615582	0.0141752551367	0.706,1.0,1.0	0.545,0.16,1.0	0.334	Endosomal targeting BRO1-like domain-containing protein (AHRD V3.3 *** A0A2U1N0L7_ARTAN)
52475	gene:Solyc08g083300.4	Solyc08g083300.4	chrSL4.0ch08	+	63952943	63956648	63952943	63955096	63956588	63956648	52475	2,48,27	24,0,0	9,6,24	0,0,0	1585	121	0.000301614269314	0.00358601593896	0.006,1.0,1.0	1.0,1.0,1.0	-0.331	Ubiquitin carboxyl-terminal hydrolase (AHRD V3.3 *** S8CLS5_9LAMI)
52582	gene:Solyc06g072710.3	Solyc06g072710.3	chrSL4.0ch06	+	42511250	42511909	42511250	42511449	42511550	42511909	52582	4,0,0	23,46,2	2,16,10	1,36,8	222	121	36127.7	1.19097e+06	0.087,0.0,0.0	0.522,0.195,0.405	-0.345	RNA polymerase sigma factor sigA (AHRD V3.3 *** A0A2G2ZD00_CAPAN)
52670	gene:Solyc09g092090.4	Solyc09g092090.4	chrSL4.0ch09	+	67334159	67334932	67334159	67334414	67334860	67334932	52670	0,0,0	25,16,2	14,6,6	0,10,18	539	121	9.56768e+06	0.00135970800485	0.0,0.0,0.0	1.0,0.119,0.07	-0.396	50S ribosomal protein L13 (AHRD V3.3 *** A0A2G2ZTF7_CAPAN)
52704	gene:Solyc07g063510.3	Solyc07g063510.3	chrSL4.0ch07	+	65810281	65812210	65810281	65810503	65810600	65812210	52704	40,29,20	14,33,14	37,22,41	10,0,6	218	121	0.000306999564529	0.00364123365369	0.613,0.328,0.442	0.673,1.0,0.791	-0.36	Cystathionine beta-lyase family involved in aluminum resistance (AHRD V3.3 *** A0A2P6V7F0_9CHLO)
52733	gene:Solyc01g106740.4	Solyc01g106740.4	chrSL4.0ch01	-	86788471	86790771	86788471	86788659	86790005	86790771	52733	2,45,45	0,0,2	6,20,30	12,0,15	1439	121	0.00011001447817	0.00152989169867	1.0,1.0,0.654	0.04,1.0,0.144	0.49	Aspartate--tRNA(Asp/Asn) ligase (AHRD V3.3 *** A0A2G3BV66_CAPCH)
53089	gene:Solyc08g082880.4	Solyc08g082880.4	chrSL4.0ch08	+	63688771	63691081	63688771	63689037	63689158	63691081	53089	70,72,51	43,148,71	0,0,1	62,63,147	242	121	0	0.0	0.449,0.196,0.264	0.0,0.0,0.003	0.302	Methyltransferase,copper ion binding protein (AHRD V3.3 *** A0A2U1Q229_ARTAN)
53091	gene:Solyc08g082880.4	Solyc08g082880.4	chrSL4.0ch08	+	63689166	63689427	63689166	63689232	63689332	63689427	53091	70,68,53	47,82,56	0,0,1	102,48,121	221	121	0	0.0	0.449,0.312,0.341	0.0,0.0,0.005	0.366	Methyltransferase,copper ion binding protein (AHRD V3.3 *** A0A2U1Q229_ARTAN)
53094	gene:Solyc08g082880.4	Solyc08g082880.4	chrSL4.0ch08	+	63689166	63690556	63689166	63690221	63690472	63690556	53094	70,94,70	43,69,64	2,4,5	108,54,96	344	121	0	0.0	0.364,0.324,0.278	0.006,0.025,0.018	0.306	Methyltransferase,copper ion binding protein (AHRD V3.3 *** A0A2U1Q229_ARTAN)
53097	gene:Solyc08g082880.4	Solyc08g082880.4	chrSL4.0ch08	+	63689166	63691677	63689166	63691486	63691593	63691677	53097	75,92,60	51,104,111	14,0,1	62,51,141	228	121	0	0.0	0.438,0.319,0.223	0.107,0.0,0.004	0.29	Methyltransferase,copper ion binding protein (AHRD V3.3 *** A0A2U1Q229_ARTAN)
53104	gene:Solyc08g082880.4	Solyc08g082880.4	chrSL4.0ch08	+	63689166	63692425	63689166	63692173	63692336	63692425	53104	70,68,51	0,0,0	136,232,255	84,82,52	256	121	0	0.0	1.0,1.0,1.0	0.434,0.572,0.699	0.432	Methyltransferase,copper ion binding protein (AHRD V3.3 *** A0A2U1Q229_ARTAN)
53479	gene:Solyc10g044840.2	Solyc10g044840.2	chrSL4.0ch10	-	27281046	27283976	27281046	27281093	27282605	27283976	53479	80,126,134	0,5,3	198,192,84	9,9,26	1605	121	0.00663291298114	0.0445760567884	1.0,0.655,0.771	0.624,0.617,0.196	0.33	YacP-like NYN domain protein (AHRD V3.3 *** F4IQD4_ARATH)
53569	gene:Solyc01g006970.4	Solyc01g006970.4	chrSL4.0ch01	+	1551158	1552960	1551158	1551262	1552684	1552960	53569	16,29,31	0,0,2	29,9,35	0,20,4	1515	121	0.000709432133353	0.00725988157046	1.0,1.0,0.553	1.0,0.035,0.411	0.369	RNA helicase family protein (AHRD V3.3 *** A0A2U1PBZ9_ARTAN)
53747	gene:Solyc02g087150.3	Solyc02g087150.3	chrSL4.0ch02	+	47657100	47659111	47657100	47657150	47658723	47659111	53747	84,86,156	2,0,1	82,227,178	11,25,8	1666	121	48200.6	1.5206e+06	0.753,1.0,0.919	0.351,0.397,0.618	0.435	Heavy metal transport/detoxification superfamily protein (AHRD V3.3 *-* AT5G14910.2)
53800	gene:Solyc01g107360.4	Solyc01g107360.4	chrSL4.0ch01	+	87236847	87244640	87236847	87244224	87244314	87244640	53800	40,41,12	71,28,38	13,33,19	4,14,16	211	121	0.00537745278345	0.0376345105785	0.244,0.456,0.153	0.651,0.575,0.405	-0.259	WD40 repeat (AHRD V3.3 *** A0A200PS16_9MAGN)
53841	gene:Solyc02g086680.4	Solyc02g086680.4	chrSL4.0ch02	-	47342046	47343967	47342046	47342157	47343876	47343967	53841	149,178,211	8,20,7	142,100,132	0,0,0	1812	121	1.85174	220.664	0.554,0.373,0.668	1.0,1.0,1.0	-0.468	peptide deformylase AF250958
53863	gene:Solyc01g103020.4	Solyc01g103020.4	chrSL4.0ch01	+	83964397	83965201	83964397	83964514	83965096	83965201	53863	0,5,2	43,10,2	5,6,11	19,6,0	675	121	0.00464198568363	0.0335642927449	0.0,0.082,0.152	0.045,0.152,1.0	-0.321	nucleic acid binding/RNA binding protein (AHRD V3.3 *** AT2G02570.4)
54331	gene:Solyc06g009220.4	Solyc06g009220.4	chrSL4.0ch06	+	3171702	3172927	3171702	3171760	3172883	3172927	54331	101,41,32	14,1,17	37,64,56	0,0,4	1216	121	0.00386229228846	0.0290349699709	0.418,0.803,0.158	1.0,1.0,0.582	-0.401	Isoamylase 3, chloroplastic (AHRD V3.3 *** A0A2G2Z288_CAPAN)
54426	gene:Solyc06g060420.3	Solyc06g060420.3	chrSL4.0ch06	-	36106986	36107614	36106986	36107343	36107457	36107614	54426	2,6,10	5,10,20	20,48,10	0,5,0	235	121	7.99361e-05	0.214709	0.171,0.236,0.205	1.0,0.832,1.0	-0.74	Prolyl-tRNA synthetase associated domain-containing protein 1-like (AHRD V3.3 *** A0A2K3MME3_TRIPR)
54476	gene:Solyc01g008920.4	Solyc01g008920.4	chrSL4.0ch01	+	2890792	2895150	2890792	2893535	2894883	2895150	54476	132,177,240	387,453,606	167,111,218	0,0,0	1441	121	0	0.0	0.028,0.032,0.032	1.0,1.0,1.0	-0.969	NAD(P)-binding Rossmann-fold superfamily protein (AHRD V3.3 *** A0A2U1L7S8_ARTAN)
54531	gene:Solyc02g085810.3	Solyc02g085810.3	chrSL4.0ch02	+	46601406	46609672	46601406	46609434	46609585	46609672	54531	0,5,0	4,37,20	3,12,4	0,0,29	244	121	2.62668e+06	0.000454850238655	0.0,0.063,0.0	1.0,1.0,0.064	-0.667	HEAT repeat-containing protein 5B (AHRD V3.3 *** A0A1J3HBB6_NOCCA)
54801	gene:Solyc02g088280.3	Solyc02g088280.3	chrSL4.0ch02	+	48460005	48461364	48460005	48460349	48461286	48461364	54801	55,30,17	26,0,0	4,9,14	0,0,0	1030	121	0.00302064652071	0.0238880722434	0.199,1.0,1.0	1.0,1.0,1.0	-0.267	F-box domain, cyclin-like protein (AHRD V3.3 --* A0A2U1P717_ARTAN)
54808	gene:Solyc12g010230.2	Solyc12g010230.2	chrSL4.0ch12	+	3382209	3385464	3382209	3382320	3383437	3385464	54808	66,141,171	14,4,6	218,152,345	2,0,5	1210	121	0.000187627115186	0.00240392597389	0.32,0.779,0.74	0.916,1.0,0.873	-0.317	Calcineurin-like metallo-phosphoesterase superfamily protein (AHRD V3.3 *** A0A2U1LQM8_ARTAN)
55213	gene:Solyc01g017860.3	Solyc01g017860.3	chrSL4.0ch01	+	25818202	25819172	25818202	25818294	25819027	25819172	55213	10,34,21	14,0,7	7,0,9	10,8,11	826	121	0.00635594085014	0.0430471476339	0.095,1.0,0.305	0.093,0.0,0.107	0.4	Unknown protein
55487	gene:Solyc02g088350.4	Solyc02g088350.4	chrSL4.0ch02	-	48505649	48507182	48505649	48506313	48507063	48507182	55487	20,18,34	0,2,1	27,29,58	9,4,7	843	121	0.00238053577664	0.0196131823751	1.0,0.564,0.83	0.301,0.51,0.543	0.347	glutamate NMDA receptor subunit epsilon-1%2C putative (DUF3598) (AHRD V3.3 *** AT3G29185.1)
55543	gene:Solyc12g019740.2	Solyc12g019740.2	chrSL4.0ch12	+	11376843	11378054	11376843	11377211	11377363	11378054	55543	54,17,44	23,9,3	8,46,43	0,0,0	245	121	8.56567	6320.97	0.537,0.483,0.879	1.0,1.0,1.0	-0.367	Thioredoxin-like 1-1, chloroplastic (AHRD V3.3 *** A0A1U8F9B4_CAPAN)
55703	gene:Solyc03g112425.1	Solyc03g112425.1	chrSL4.0ch03	+	57250101	57250505	57250101	57250157	57250408	57250505	55703	3,14,4	10,0,2	0,0,0	12,21,6	344	121	44559.4	1.42071e+06	0.095,1.0,0.413	0.0,0.0,0.0	0.503	Unknown protein
55799	gene:Solyc09g011930.3	Solyc09g011930.3	chrSL4.0ch09	-	5233749	5243512	5233749	5242123	5243449	5243512	55799	253,921,1026	7,8,38	259,288,411	59,17,13	1419	121	0.00330118227055	0.0256381797109	0.755,0.908,0.697	0.272,0.591,0.729	0.256	mRNA capping enzyme family protein (AHRD V3.3 *** A0A2U1MNN8_ARTAN)
55876	gene:Solyc02g071890.3	Solyc02g071890.3	chrSL4.0ch02	+	39278683	39284952	39278683	39283051	39284260	39284952	55876	19,69,63	27,10,8	14,10,53	0,0,0	1302	121	2.5233	287.564	0.061,0.391,0.423	1.0,1.0,1.0	-0.708	Histidinol dehydrogenase (AHRD V3.3 *** O48933_NOCGO)
55878	gene:Solyc02g071890.3	Solyc02g071890.3	chrSL4.0ch02	+	39278683	39284952	39278683	39283346	39284260	39284952	55878	4,5,11	0,0,0	0,0,0	8,8,28	1007	121	0	0.0	1.0,1.0,1.0	0.0,0.0,0.0	1	Histidinol dehydrogenase (AHRD V3.3 *** O48933_NOCGO)
55917	gene:Solyc01g102540.3	Solyc01g102540.3	chrSL4.0ch01	-	83597263	83601007	83597263	83599441	83600819	83601007	55917	16,46,50	0,13,21	20,0,28	25,24,37	1471	121	0.00273851644198	0.0220323577945	1.0,0.225,0.164	0.062,0.0,0.059	0.423	hpoxia-induced protein 242
56216	gene:Solyc06g054140.4	Solyc06g054140.4	chrSL4.0ch06	+	34745996	34749157	34745996	34748839	34749069	34749157	56216	0,12,28	11,10,0	9,1,6	0,0,0	323	121	23124.7	819220	0.0,0.31,1.0	1.0,1.0,1.0	-0.563	hypothetical protein (AHRD V3.3 *** AT1G05430.1)
56217	gene:Solyc06g054140.4	Solyc06g054140.4	chrSL4.0ch06	+	34745996	34751751	34745996	34747607	34751507	34751751	56217	127,181,196	0,0,1	93,67,114	0,20,0	3993	121	0.00745306684793	0.048984416927	1.0,1.0,0.856	1.0,0.092,1.0	0.255	hypothetical protein (AHRD V3.3 *** AT1G05430.1)
56329	gene:Solyc01g087400.4	Solyc01g087400.4	chrSL4.0ch01	-	74596664	74599761	74596664	74597650	74599361	74599761	56329	136,539,567	0,16,2	110,146,300	8,12,8	1804	121	0.000467385233811	0.00514536445788	1.0,0.693,0.95	0.48,0.449,0.716	0.333	RING/FYVE/PHD-type zinc finger family protein (AHRD V3.3 *** A0A2U1QBS4_ARTAN)
56535	gene:Solyc01g056690.4	Solyc01g056690.4	chrSL4.0ch01	-	49186427	49186768	49186427	49186523	49186678	49186768	56535	11,9,9	0,0,2	0,4,23	25,0,24	248	121	1.71881e+06	0.000318360085348	1.0,1.0,0.687	0.0,1.0,0.319	0.456	Protein kinase and PP2C-like domain-containing protein (AHRD V3.3 *** A0A2G3AJ12_CAPAN)
56646	gene:Solyc01g103110.3	Solyc01g103110.3	chrSL4.0ch01	+	84050139	84051266	84050139	84050262	84051199	84051266	56646	8,30,8	0,0,2	4,9,3	3,9,33	1030	121	4610.93	206439	1.0,1.0,0.32	0.135,0.105,0.011	0.69	GNAT family N-acetyltransferase (AHRD V3.3 *** A0A248JVD2_9PROT)
56765	gene:Solyc01g150156.1	Solyc01g150156.1	chrSL4.0ch01	-	85134966	85138740	85134966	85135001	85135125	85138740	56765	46,120,33	151,83,63	16,51,20	11,0,12	242	121	0.000993975112294	0.00959349636112	0.132,0.42,0.208	0.421,1.0,0.455	-0.372	nuclear pore complex protein NUP98A-like isoform X5 (AHRD V3.3 *-* XP_019068100.2)
56767	gene:Solyc01g150156.1	Solyc01g150156.1	chrSL4.0ch01	-	85134966	85138740	85134966	85135001	85135213	85138740	56767	10,65,23	7,8,12	14,37,23	0,0,0	305	121	41.3299	3363.08	0.362,0.763,0.432	1.0,1.0,1.0	-0.481	nuclear pore complex protein NUP98A-like isoform X5 (AHRD V3.3 *-* XP_019068100.2)
56789	gene:Solyc01g150156.1	Solyc01g150156.1	chrSL4.0ch01	-	85137176	85138740	85137176	85137276	85138150	85138740	56789	15,86,45	46,47,22	3,34,12	0,0,0	967	121	0.000111022	0.034735	0.039,0.186,0.204	1.0,1.0,1.0	-0.857	nuclear pore complex protein NUP98A-like isoform X5 (AHRD V3.3 *-* XP_019068100.2)
56849	gene:Solyc01g028900.3	Solyc01g028900.3	chrSL4.0ch01	+	36658930	36663279	36658930	36663074	36663192	36663279	56849	46,42,44	22,7,4	4,0,0	0,41,5	239	121	0.000567962989173	0.00604469210098	0.514,0.752,0.848	1.0,0.0,0.0	0.371	2-oxoisovalerate dehydrogenase subunit beta, mitochondrial (AHRD V3.3 *** A0A2G3DFR9_CAPCH)
56854	gene:Solyc11g042620.3	Solyc11g042620.3	chrSL4.0ch11	-	34381142	34382539	34381142	34381194	34382426	34382539	56854	2,29,24	0,0,0	18,2,0	20,0,10	1325	121	1.89212	225.154	1.0,1.0,1.0	0.076,1.0,0.0	0.641	Nuclear transport factor 2 (NTF2)-like protein (AHRD V3.3 *-* Q67TV5_ORYSJ)
56880	gene:Solyc06g060780.4	Solyc06g060780.4	chrSL4.0ch06	-	36469676	36473594	36469676	36471428	36473487	36473594	56880	157,329,322	7,16,12	174,279,266	0,0,0	2152	121	0.00217604	0.534633	0.558,0.536,0.601	1.0,1.0,1.0	-0.435	phosphatidylserine decarboxylase
57188	gene:Solyc04g008030.2	Solyc04g008030.2	chrSL4.0ch04	-	1715009	1717540	1715009	1716135	1717470	1717540	57188	0,0,0	4,1,13	18,8,0	3,0,13	1428	121	0.00337762719169	0.0261056705642	0.0,0.0,0.0	0.337,1.0,0.0	-0.446	Cleavage and polyadenylation specificity factor subunit 3-II (AHRD V3.3 *** A0A2G3CFF4_CAPCH)
57229	gene:Solyc03g095620.4	Solyc03g095620.4	chrSL4.0ch03	-	51369501	51375939	51369501	51374310	51375830	51375939	57229	17,47,54	0,27,7	69,60,47	0,0,0	1613	121	597.713	258036	1.0,0.116,0.367	1.0,1.0,1.0	-0.506	Protein kinase superfamily protein (AHRD V3.3 *** A0A2U1QJW2_ARTAN)
57317	gene:Solyc08g079490.4	Solyc08g079490.4	chrSL4.0ch08	-	61108078	61108333	61108078	61108143	61108236	61108333	57317	2,15,19	0,0,0	4,7,0	10,0,14	214	121	4099.69	186225	1.0,1.0,1.0	0.184,1.0,0.0	0.605	Class I peptide chain release factor (AHRD V3.3 *** Q84JF2_ARATH)
57423	gene:Solyc12g099280.2	Solyc12g099280.2	chrSL4.0ch12	+	66006131	66007525	66006131	66007268	66007343	66007525	57423	22,21,2	4,30,28	0,0,3	6,30,8	196	121	0.000106186222131	0.00148537288105	0.772,0.302,0.042	0.0,0.0,0.188	0.309	Fip1 domain-containing protein (AHRD V3.3 *** A0A1Q3BSA1_CEPFO)
57564	gene:Solyc01g080850.4	Solyc01g080850.4	chrSL4.0ch01	-	72720574	72721432	72720574	72720691	72721278	72721432	57564	3,0,17	8,16,0	23,6,12	0,0,0	680	121	102.815	741.038	0.063,0.0,1.0	1.0,1.0,1.0	-0.646	Protein transport protein SEC23 (AHRD V3.3 *** A0A2G3DHG4_CAPCH)
57955	gene:Solyc08g007100.4	Solyc08g007100.4	chrSL4.0ch08	+	1674456	1676092	1674456	1674574	1675830	1676092	57955	21,34,33	2,19,2	29,38,24	0,0,0	1349	121	4.74735	500.719	0.485,0.138,0.597	1.0,1.0,1.0	-0.593	Haloacid dehalogenase-like hydrolase (HAD) superfamily protein (AHRD V3.3 *** A0A2U1KV95_ARTAN),Pfam:PF13419
58246	gene:Solyc03g095180.3	Solyc03g095180.3	chrSL4.0ch03	+	50718060	50719974	50718060	50719688	50719950	50719974	58246	8,25,30	0,0,0	22,15,24	28,4,0	355	121	8564.29	2.48754e+06	1.0,1.0,1.0	0.211,0.561,1.0	0.409	Superoxide dismutase (AHRD V3.3 *** S8E1B9_9LAMI)
58493	gene:Solyc02g088450.4	Solyc02g088450.4	chrSL4.0ch02	+	48588624	48592722	48588624	48588907	48592358	48592722	58493	27,20,31	24,10,1	12,41,24	0,0,3	3544	121	0.00568500982592	0.0394171062258	0.037,0.064,0.514	1.0,1.0,0.215	-0.533	Unknown protein
58512	gene:Solyc01g067740.3	Solyc01g067740.3	chrSL4.0ch01	+	69452990	69453978	69452990	69453081	69453889	69453978	58512	142,98,107	0,0,0	75,53,34	14,2,10	901	121	0.0746148	98.4667	1.0,1.0,1.0	0.418,0.781,0.313	0.496	Superoxide dismutase [Cu-Zn] 1
58514	gene:Solyc01g067740.3	Solyc01g067740.3	chrSL4.0ch01	+	69452990	69453978	69452990	69453341	69453889	69453978	58514	142,97,102	2,1,3	75,53,34	0,6,12	641	121	0.00698089140505	0.0464549321693	0.931,0.948,0.865	1.0,0.625,0.348	0.257	Superoxide dismutase [Cu-Zn] 1
58655	gene:Solyc04g050470.4	Solyc04g050470.4	chrSL4.0ch04	-	46489519	46491355	46489519	46489802	46491286	46491355	58655	12,59,64	0,0,1	49,78,44	2,4,18	1577	121	50778.8	1.59108e+06	1.0,1.0,0.831	0.653,0.599,0.158	0.474	Ammonium transporter (AHRD V3.3 *** A0A2K3LM80_TRIPR)
58708	gene:Solyc01g105800.4	Solyc01g105800.4	chrSL4.0ch01	+	86154448	86156623	86154448	86154536	86155276	86156623	58708	27,13,15	24,0,0	20,0,0	0,2,6	833	121	0.00624869309395	0.0425103491818	0.14,1.0,1.0	1.0,0.0,0.0	0.38	MADS-box protein JOINTLESS (AHRD V3.3 *** A0A2G3AWN8_CAPCH)
58802	gene:Solyc01g105020.3	Solyc01g105020.3	chrSL4.0ch01	-	85627882	85628295	85627882	85628055	85628125	85628295	58802	0,4,0	10,3,6	6,12,15	11,0,0	191	121	661970	0.000140599136075	0.0,0.458,0.0	0.257,1.0,1.0	-0.6	Protein phosphatase 2C (PP2C)-like domain (AHRD V3.3 *-* A0A200PXZ2_9MAGN)
59289	gene:Solyc01g150159.1	Solyc01g150159.1	chrSL4.0ch01	-	85158530	85160470	85158530	85158686	85158827	85160470	59289	0,1,2	52,27,17	7,14,1	22,0,15	242	121	0.000292070611897	0.00348629995753	0.0,0.018,0.056	0.137,1.0,0.032	-0.365	nuclear pore complex protein NUP98A-like isoform X1 (AHRD V3.3 *-* XP_025885413.1)
59340	gene:Solyc01g006830.3	Solyc01g006830.3	chrSL4.0ch01	-	1406956	1408663	1406956	1407596	1408373	1408663	59340	108,164,204	0,18,13	194,182,139	0,0,0	870	121	987.945	53038.6	1.0,0.559,0.686	1.0,1.0,1.0	-0.252	Protein WVD2-like 1 (AHRD V3.3 *** A0A2G3AXV0_CAPCH)
59370	gene:Solyc01g090410.3	Solyc01g090410.3	chrSL4.0ch01	+	76326076	76326260	76326076	76326154	76326239	76326260	59370	14,2,14	10,10,4	8,4,6	33,37,49	206	121	0.00043737256818	0.00486822049583	0.451,0.105,0.673	0.125,0.06,0.067	0.326	Alpha/beta-Hydrolases superfamily protein (AHRD V3.3 *** A0A2U1KLU2_ARTAN)
59440	gene:Solyc02g071870.4	Solyc02g071870.4	chrSL4.0ch02	-	39234367	39239408	39234367	39237794	39239364	39239408	59440	130,457,324	9,49,32	118,81,150	8,0,0	1663	121	0.000387136520497	0.0043913576053	0.512,0.404,0.424	0.518,1.0,1.0	-0.393	Protein kinase domain (AHRD V3.3 *** A0A200QV78_9MAGN)
59506	gene:Solyc06g075080.4	Solyc06g075080.4	chrSL4.0ch06	-	44245177	44247200	44245177	44246529	44247095	44247200	59506	0,0,0	8,2,14	4,0,26	6,12,1	659	121	0.00103622596551	0.00990855494836	0.0,0.0,0.0	0.109,0.0,0.827	-0.312	NADH pyrophosphatase-like, NUDIX hydrolase domain-like protein (AHRD V3.3 *** A0A2U1PJU9_ARTAN)
59701	gene:Solyc01g080280.3	Solyc01g080280.3	chrSL4.0ch01	+	72110428	72110903	72110428	72110557	72110764	72110903	59701	23,27,33	0,0,2	58,44,28	4,18,8	300	121	176772	4.61024e+06	1.0,1.0,0.869	0.854,0.496,0.585	0.311	chloroplast glutamine synthetase
59775	gene:Solyc07g009320.3	Solyc07g009320.3	chrSL4.0ch07	-	4335625	4343612	4335625	4338363	4343325	4343612	59775	244,367,265	0,2,0	261,468,265	6,0,18	5055	121	0.000181243664256	0.00233825320365	1.0,0.815,1.0	0.51,1.0,0.261	0.348	Mitochondrial outer membrane import complex protein METAXIN (AHRD V3.3 *** A0A2G2XVX3_CAPAN)
60000	gene:Solyc01g097010.3	Solyc01g097010.3	chrSL4.0ch01	+	80248597	80254351	80248597	80250863	80254202	80254351	60000	20,9,3	21,13,9	2,38,10	0,2,0	3432	121	2.60456e+06	0.000452426840536	0.032,0.024,0.012	1.0,0.401,1.0	-0.778	RNA-binding KH domain-containing protein (AHRD V3.3 *** A0A1I9LM90_ARATH)
60246	gene:Solyc03g116640.4	Solyc03g116640.4	chrSL4.0ch03	+	60424939	60425686	60424939	60425059	60425514	60425686	60246	63,77,62	0,8,0	27,19,0	0,6,24	548	121	0.00118916526892	0.0111150727112	1.0,0.68,1.0	1.0,0.411,0.0	0.423	DUF4050 family protein (AHRD V3.3 *** Q8L920_ARATH)
60340	gene:Solyc02g069410.4	Solyc02g069410.4	chrSL4.0ch02	-	37323401	37325124	37323401	37323545	37324724	37325124	60340	89,116,109	0,0,0	105,89,77	0,28,0	1272	121	0.00316649682578	0.0248075238047	1.0,1.0,1.0	1.0,0.232,1.0	0.256	Haloacid dehalogenase-like hydrolase domain-containing protein (AHRD V3.3 *** A0A1J3HBG0_NOCCA)
60346	gene:Solyc02g069410.4	Solyc02g069410.4	chrSL4.0ch02	-	37324725	37325124	37324725	37324880	37325017	37325124	60346	0,25,23	11,10,0	21,43,38	0,0,0	242	121	82992.9	2.42745e+06	0.0,0.556,1.0	1.0,1.0,1.0	-0.481	Haloacid dehalogenase-like hydrolase domain-containing protein (AHRD V3.3 *** A0A1J3HBG0_NOCCA)
60419	gene:Solyc01g112240.4	Solyc01g112240.4	chrSL4.0ch01	-	90630845	90632666	90630845	90632196	90632495	90632666	60419	12,16,11	8,2,6	0,0,0	19,14,16	392	121	0.00602851	1.33225	0.316,0.712,0.361	0.0,0.0,0.0	0.463	Alpha-1,3-mannosyl-glycoprotein 2-beta-N-acetylglucosaminyltransferase (AHRD V3.3 *** A0A2U1LK20_ARTAN)
60458	gene:Solyc02g090670.3	Solyc02g090670.3	chrSL4.0ch02	-	50242682	50243953	50242682	50243170	50243855	50243953	60458	0,6,19	2,0,4	0,6,0	1,35,22	778	121	0.00176451010339	0.0153940837062	0.0,1.0,0.425	0.0,0.026,0.0	0.466	Methionine aminopeptidase (AHRD V3.3 *** A0A1U8FPF8_CAPAN)
60465	gene:Solyc02g090670.3	Solyc02g090670.3	chrSL4.0ch02	-	50242682	50245627	50242682	50244310	50245585	50245627	60465	54,74,45	0,0,0	31,21,60	2,15,8	1368	121	0.330702	48.3804	1.0,1.0,1.0	0.578,0.11,0.399	0.638	Methionine aminopeptidase (AHRD V3.3 *** A0A1U8FPF8_CAPAN)
60708	gene:Solyc04g076530.3	Solyc04g076530.3	chrSL4.0ch04	+	59412781	59418544	59412781	59418190	59418475	59418544	60708	17,13,8	21,0,0	10,24,4	0,0,0	378	121	0.00392332640196	0.0294091054368	0.206,1.0,1.0	1.0,1.0,1.0	-0.265	GATA transcription factor 28 (AHRD V3.3 *** A0A2G3CP85_CAPCH)
60746	gene:Solyc04g055200.3	Solyc04g055200.3	chrSL4.0ch04	-	53120234	53120797	53120234	53120315	53120741	53120797	60746	0,10,14	12,3,4	17,49,46	14,0,0	519	121	0.000387104146638	0.0043913576053	0.0,0.437,0.449	0.221,1.0,1.0	-0.445	Asparagine synthetase (AHRD V3.3 *** Q8LJT6_STRHE)
60984	gene:Solyc12g013840.3	Solyc12g013840.3	chrSL4.0ch12	+	4676203	4678695	4676203	4678301	4678383	4678695	60984	30,0,4	0,76,57	4,0,1	80,14,67	203	121	0.00407799754934	0.0302898750972	1.0,0.0,0.04	0.029,0.0,0.009	0.334	Protein SPA1-RELATED 3 (AHRD V3.3 *** A0A2G2VZ51_CAPBA)
61021	gene:Solyc03g034270.3	Solyc03g034270.3	chrSL4.0ch03	-	5869584	5872884	5869584	5870220	5872545	5872884	61021	24,202,177	47,21,36	113,46,123	7,5,0	2418	121	0.00095458103298	0.00927004494187	0.025,0.325,0.197	0.447,0.315,1.0	-0.405	Alpha/beta-Hydrolases superfamily protein (AHRD V3.3 *** Q9FF34_ARATH)
61160	gene:Solyc12g008790.3	Solyc12g008790.3	chrSL4.0ch12	+	2188770	2189598	2188770	2188875	2189204	2189598	61160	27,8,18	0,4,14	16,18,2	2,0,0	422	121	0.000965998936841	0.00936242269277	1.0,0.364,0.269	0.696,1.0,1.0	-0.354	Acyl-[acyl-carrier-protein]--UDP-N-acetylglucosamine O-acyltransferase (AHRD V3.3 *** D4HZ69_ERWAC)
61245	gene:Solyc07g040980.3	Solyc07g040980.3	chrSL4.0ch07	+	51274899	51275811	51274899	51275455	51275546	51275811	61245	16,8,2	0,51,33	0,0,0	18,8,45	212	121	0.000206338692687	0.00259624984088	1.0,0.082,0.033	0.0,0.0,0.0	0.372	Plant/F27B13-30 protein (AHRD V3.3 *** A0A072V820_MEDTR)
61274	gene:Solyc01g103970.4	Solyc01g103970.4	chrSL4.0ch01	+	84760290	84761977	84760290	84761409	84761925	84761977	61274	229,244,200	115,62,51	55,49,99	11,0,0	609	121	2.0986e+06	0.000377084717297	0.283,0.439,0.438	0.498,1.0,1.0	-0.446	E3 ubiquitin-protein ligase RNF170-like protein (DUF 1232) (AHRD V3.3 *** Q0WWX8_ARATH)
61599	gene:Solyc05g032660.4	Solyc05g032660.4	chrSL4.0ch05	+	45470088	45479907	45470088	45473853	45479856	45479907	61599	322,616,729	4,0,0	484,477,834	14,5,10	6096	121	0.000142679214572	0.0019033388996	0.615,1.0,1.0	0.407,0.654,0.623	0.31	NAD(P)-binding Rossmann-fold superfamily protein (AHRD V3.3 *-* F4JSA6_ARATH)
61607	gene:Solyc05g032660.4	Solyc05g032660.4	chrSL4.0ch05	+	45470088	45480337	45470088	45470187	45480226	45480337	61607	547,957,1129	0,0,0	886,834,1430	0,36,0	10132	121	0.00360693041245	0.0274765448205	1.0,1.0,1.0	1.0,0.217,1.0	0.261	NAD(P)-binding Rossmann-fold superfamily protein (AHRD V3.3 *-* F4JSA6_ARATH)
61706	gene:Solyc01g111580.3	Solyc01g111580.3	chrSL4.0ch01	+	90162837	90165780	90162837	90162935	90165280	90165780	61706	16,19,9	28,0,6	14,4,6	0,0,0	2438	121	152.332	10413.3	0.028,1.0,0.069	1.0,1.0,1.0	-0.634	Basic-leucine zipper (BZIP) transcription factor family protein (AHRD V3.3 *** A0A1Y1IM66_KLENI)
61765	gene:Solyc07g062250.3	Solyc07g062250.3	chrSL4.0ch07	-	64877458	64877808	64877458	64877608	64877747	64877808	61765	8,24,6	0,0,0	4,22,5	7,13,20	242	121	0.00325295	0.0756923	1.0,1.0,1.0	0.222,0.458,0.111	0.736	epstein-barr nuclear antigen (AHRD V3.3 *** AT3G14830.4)
61832	gene:Solyc02g062920.3	Solyc02g062920.3	chrSL4.0ch02	+	32890746	32893223	32890746	32892548	32893152	32893223	61832	192,586,666	11,58,41	116,101,207	57,30,37	697	121	1204.87	63102.8	0.752,0.637,0.738	0.261,0.369,0.493	0.335	U2 snRNP auxiliary factor large subunit (AHRD V3.3 *** A0A2G3AAC4_CAPAN)
61834	gene:Solyc02g062920.3	Solyc02g062920.3	chrSL4.0ch02	+	32890746	32893223	32890746	32892922	32893152	32893223	61834	18,15,22	158,131,133	19,17,20	57,11,6	323	121	47436.8	1.50043e+06	0.041,0.041,0.058	0.111,0.367,0.555	-0.298	U2 snRNP auxiliary factor large subunit (AHRD V3.3 *** A0A2G3AAC4_CAPAN)
61862	gene:Solyc12g056290.2	Solyc12g056290.2	chrSL4.0ch12	-	61832459	61833067	61832459	61832846	61832933	61833067	61862	12,22,40	22,4,43	25,8,42	0,11,0	208	121	0.00319032128977	0.0249511739482	0.241,0.762,0.351	1.0,0.297,1.0	-0.314	RING/U-box superfamily protein (AHRD V3.3 *-* AT2G15530.4)
61993	gene:Solyc03g113770.3	Solyc03g113770.3	chrSL4.0ch03	-	58250683	58252104	58250683	58250774	58250850	58252104	61993	8,55,32	9,3,9	17,9,6	0,0,0	197	121	59203.7	1.81024e+06	0.353,0.918,0.686	1.0,1.0,1.0	-0.348	NAD(P)H-hydrate epimerase (AHRD V3.3 *** A0A1U8G4A3_CAPAN)
62019	gene:Solyc02g077730.3	Solyc02g077730.3	chrSL4.0ch02	+	40597200	40598899	40597200	40597275	40598587	40598899	62019	45,59,52	0,0,22	51,70,56	6,42,10	1405	121	0.00574657654436	0.0397485477693	1.0,1.0,0.169	0.423,0.126,0.325	0.432	Protein NUCLEAR FUSION DEFECTIVE 6, chloroplastic/mitochondrial (AHRD V3.3 *** A0A2G3C0W3_CAPCH)
62093	gene:Solyc08g077060.3	Solyc08g077060.3	chrSL4.0ch08	-	59107968	59110344	59107968	59108712	59110188	59110344	62093	55,285,577	28,0,2	307,354,511	0,0,0	1569	121	0.000773023535466	0.00778381401099	0.132,1.0,0.957	1.0,1.0,1.0	-0.304	Zinc finger, LSD1-type (AHRD V3.3 *** A0A2U1LIJ4_ARTAN)
62601	gene:Solyc01g102820.4	Solyc01g102820.4	chrSL4.0ch01	-	83793354	83794583	83793354	83794278	83794505	83794583	62601	18,76,86	10,20,19	69,53,14	3,4,1	320	121	1.46722e+06	0.000277356907952	0.405,0.59,0.631	0.897,0.834,0.841	-0.315	2-C-methyl-D-erythritol 4-phosphate cytidylyltransferase (AHRD V3.3 *** A9ZN09_HEVBR)
62617	gene:Solyc01g102820.4	Solyc01g102820.4	chrSL4.0ch01	-	83793354	83796964	83793354	83796282	83796676	83796964	62617	14,20,63	22,12,10	36,16,51	9,0,0	487	121	0.000406868382337	0.00457994209925	0.137,0.293,0.61	0.498,1.0,1.0	-0.486	2-C-methyl-D-erythritol 4-phosphate cytidylyltransferase (AHRD V3.3 *** A9ZN09_HEVBR)
62678	gene:Solyc01g150166.1	Solyc01g150166.1	chrSL4.0ch01	-	86446658	86450053	86446658	86447363	86449543	86450053	62678	193,414,410	0,1,5	144,232,186	24,9,0	2273	121	0.00665095897037	0.0446793612859	1.0,0.957,0.814	0.242,0.578,1.0	0.317	Unknown protein
62681	gene:Solyc01g150166.1	Solyc01g150166.1	chrSL4.0ch01	-	86446658	86450200	86446658	86447363	86450113	86450200	62681	193,434,410	21,21,0	148,232,186	0,0,0	2843	121	24760.3	870152	0.281,0.468,1.0	1.0,1.0,1.0	-0.417	Unknown protein
63171	gene:Solyc02g072300.4	Solyc02g072300.4	chrSL4.0ch02	+	39600304	39606450	39600304	39605467	39605814	39606450	63171	80,95,59	0,0,0	31,57,48	10,0,16	440	121	3612.27	166898	1.0,1.0,1.0	0.46,1.0,0.452	0.363	SHAGGY-like kinase (AHRD V3.3 *** N0A047_WHEAT)
63411	gene:Solyc06g005190.4	Solyc06g005190.4	chrSL4.0ch06	+	224857	225219	224857	225011	225111	225219	63411	22,0,6	0,82,73	0,0,0	13,28,55	221	121	0.0021034743227	0.0177919934737	1.0,0.0,0.043	0.0,0.0,0.0	0.348	RNA binding (RRM/RBD/RNP motifs) family protein (AHRD V3.3 *** Q9M1E4_ARATH)
63544	gene:Solyc11g011390.3	Solyc11g011390.3	chrSL4.0ch11	+	4501198	4502488	4501198	4501307	4501801	4502488	63544	0,8,16	28,0,3	24,25,11	0,0,0	587	121	16.1803	81883.3	0.0,1.0,0.524	1.0,1.0,1.0	-0.492	Tetratricopeptide repeat (TPR)-like superfamily protein (AHRD V3.3 *** F4K786_ARATH)
63657	gene:Solyc08g078230.4	Solyc08g078230.4	chrSL4.0ch08	+	60174784	60175161	60174784	60174984	60175113	60175161	63657	20,10,15	2,0,0	8,26,12	8,2,12	242	121	930321	0.000188627177248	0.833,1.0,1.0	0.333,0.867,0.333	0.433	Zinc ion binding protein (AHRD V3.3 *** F4JTW1_ARATH)
63775	gene:Solyc05g006760.4	Solyc05g006760.4	chrSL4.0ch05	+	1435197	1437748	1435197	1435350	1435434	1437748	63775	11,2,8	3,24,31	0,0,0	25,9,2	205	121	955390	0.00019286736392	0.684,0.047,0.132	0.0,0.0,0.0	0.288	Tetratricopeptide repeat (TPR)-like superfamily protein (AHRD V3.3 *** A0A2U1KMN1_ARTAN)
63819	gene:Solyc02g093120.4	Solyc02g093120.4	chrSL4.0ch02	+	52093907	52104387	52093907	52104214	52104304	52104387	63819	40,32,14	23,10,10	14,5,13	0,0,0	211	121	4.43102	3562.51	0.499,0.647,0.445	1.0,1.0,1.0	-0.47	RNA-binding (RRM/RBD/RNP motifs) family protein (AHRD V3.3 *** A0A2U1L4A5_ARTAN)
63927	gene:Solyc01g060470.3	Solyc01g060470.3	chrSL4.0ch01	+	64238803	64243621	64238803	64238931	64239023	64243621	63927	23,83,86	0,10,9	40,44,30	16,13,55	213	121	1.86294e+06	0.000340750218624	1.0,0.825,0.844	0.587,0.658,0.237	0.396	Importin subunit alpha (AHRD V3.3 *** A0A2G3DFJ0_CAPCH)
64135	gene:Solyc01g068030.3	Solyc01g068030.3	chrSL4.0ch01	-	69840927	69841269	69840927	69840975	69841154	69841269	64135	5,10,39	4,15,21	18,10,15	1,0,0	272	121	2.4677	28.1612	0.357,0.229,0.452	0.889,1.0,1.0	-0.617	Polyketide cyclase / dehydrase and lipid transport protein (AHRD V3.3 *** Q1G3L2_ARATH)
64333	gene:Solyc03g115530.4	Solyc03g115530.4	chrSL4.0ch03	-	59616885	59620551	59616885	59618792	59620452	59620551	64333	59,125,94	0,0,0	71,125,79	34,0,0	1753	121	0.00397823370561	0.0297299832348	1.0,1.0,1.0	0.126,1.0,1.0	0.291	SWI/SNF-related matrix-associated actin-dependent regulator of chromatin subfamily A-like protein 1 (AHRD V3.3 *-* A0A2I4G552_9ROSI)
64415	gene:Solyc08g068580.4	Solyc08g068580.4	chrSL4.0ch08	-	55815276	55816567	55815276	55815430	55815567	55816567	64415	21,35,10	21,13,10	10,6,50	10,0,0	242	121	0.00344380808151	0.0265040777973	0.333,0.574,0.333	0.333,1.0,1.0	-0.364	phospholipase D Z-like (AHRD V3.3 *** A0A2I4G6P1_9ROSI)
64705	gene:Solyc10g005080.3	Solyc10g005080.3	chrSL4.0ch10	+	64731687	64732388	64731687	64731707	64732276	64732388	64705	10,126,75	0,22,12	36,9,41	0,0,0	662	121	8549.26	350251	1.0,0.511,0.533	1.0,1.0,1.0	-0.319	Late elongated hypocotyl (AHRD V3.3 *** J9PV71_NICAT)
65036	gene:Solyc10g009210.4	Solyc10g009210.4	chrSL4.0ch10	+	3079678	3082859	3079678	3082221	3082365	3082859	65036	10,9,7	0,0,0	0,6,7	9,0,17	242	121	516.644	226789	1.0,1.0,1.0	0.0,1.0,0.171	0.61	Calmodulin binding protein-like (AHRD V3.3 *** A0A200QI92_9MAGN)
65060	gene:Solyc01g104410.4	Solyc01g104410.4	chrSL4.0ch01	-	85090279	85095001	85090279	85094147	85094861	85095001	65060	6,15,13	0,0,4	7,16,9	23,1,35	807	121	0.00165386267226	0.0145980828601	1.0,1.0,0.328	0.044,0.706,0.037	0.514	Sterol 3-beta-glucosyltransferase (AHRD V3.3 *** A0A1J3HV40_NOCCA)
65100	gene:Solyc03g097460.3	Solyc03g097460.3	chrSL4.0ch03	-	54362287	54363174	54362287	54362405	54362590	54363174	65100	62,157,180	24,67,54	44,57,57	66,55,54	278	121	27.7143	235.515	0.529,0.505,0.592	0.225,0.311,0.315	0.258	Integrator complex subunit (AHRD V3.3 *** A0A1I9LM23_ARATH)
65117	gene:Solyc03g097460.3	Solyc03g097460.3	chrSL4.0ch03	-	54363093	54368320	54363093	54366385	54368077	54368320	65117	18,446,510	8,8,8	129,72,271	0,0,4	1785	121	0.00223881869508	0.0186859853075	0.132,0.791,0.812	1.0,1.0,0.821	-0.362	Integrator complex subunit (AHRD V3.3 *** A0A1I9LM23_ARATH)
65308	gene:Solyc01g095400.4	Solyc01g095400.4	chrSL4.0ch01	+	78932832	78934701	78932832	78932896	78933189	78934701	65308	0,3,1	8,6,0	3,24,6	0,0,12	386	121	0.0007572128915	0.00765413587747	0.0,0.135,1.0	1.0,1.0,0.135	-0.333	BTB/POZ domain-containing protein (AHRD V3.3 *** A0A1U8E4A8_CAPAN)
65393	gene:Solyc08g068230.4	Solyc08g068230.4	chrSL4.0ch08	-	55433502	55436267	55433502	55435285	55436083	55436267	65393	42,132,127	0,24,37	23,49,74	47,17,30	891	121	0.00442422046033	0.0323057042092	1.0,0.428,0.318	0.062,0.281,0.251	0.384	Pentatricopeptide repeat-containing protein (AHRD V3.3 *** A0A2G2YYD7_CAPAN)
65487	gene:Solyc01g105120.4	Solyc01g105120.4	chrSL4.0ch01	-	85685950	85694855	85685950	85694251	85694597	85694855	65487	2,38,64	0,0,0	40,31,85	10,0,14	439	121	18814.6	686622	1.0,1.0,1.0	0.524,1.0,0.626	0.283	protein LNK1 (AHRD V3.3 *** A0A2I4GGH4_9ROSI)
65872	gene:Solyc06g010170.3	Solyc06g010170.3	chrSL4.0ch06	-	5297678	5300594	5297678	5300377	5300492	5300594	65872	16,0,9	0,2,7	0,0,0	6,10,26	236	121	382406	876867	1.0,0.0,0.397	0.0,0.0,0.0	0.466	Lysine ketoglutarate reductase trans-splicing protein (DUF707) (AHRD V3.3 *** A0A1P8AMP7_ARATH)
65988	gene:Solyc05g009710.4	Solyc05g009710.4	chrSL4.0ch05	-	3955509	3960546	3955509	3960369	3960503	3960546	65988	16,27,38	47,4,31	9,0,4	22,7,42	242	121	0.000348852562388	0.00404124237957	0.145,0.771,0.38	0.17,0.0,0.045	0.36	Mediator of RNA polymerase II transcription subunit 25 (AHRD V3.3 *-* A0A2G3CLS9_CAPCH)
66056	gene:Solyc01g105820.3	Solyc01g105820.3	chrSL4.0ch01	+	86169972	86171727	86169972	86171378	86171544	86171727	66056	3,13,15	0,12,8	7,16,5	0,0,0	259	121	11725.9	460737	1.0,0.336,0.467	1.0,1.0,1.0	-0.399	Unknown protein
66119	gene:Solyc06g084480.3	Solyc06g084480.3	chrSL4.0ch06	+	47141223	47152825	47141223	47152266	47152737	47152825	66119	17,35,58	7,18,14	35,26,96	10,0,0	564	121	0.000257642667592	0.00313368960939	0.343,0.294,0.471	0.429,1.0,1.0	-0.44	protease Do-like 2, chloroplastic (AHRD V3.3 *** A0A2I4ERY8_9ROSI)
66344	gene:Solyc01g106480.4	Solyc01g106480.4	chrSL4.0ch01	-	86669610	86670469	86669610	86669886	86670154	86670469	66344	23,59,72	11,16,7	30,10,38	14,18,21	361	121	0.00663256379401	0.0445760567884	0.412,0.553,0.775	0.418,0.157,0.378	0.262	glyoxisomal malate dehydrogenase
66451	gene:Solyc02g078750.3	Solyc02g078750.3	chrSL4.0ch02	+	41380384	41380906	41380384	41380680	41380762	41380906	66451	2,4,14	1,14,10	4,8,2	0,0,0	203	121	24.9063	2144.9	0.544,0.146,0.455	1.0,1.0,1.0	-0.618	G-type lectin S-receptor-like serine/threonine-protein kinase (AHRD V3.3 *** A0A2G2XEX2_CAPBA)
66788	gene:Solyc03g115060.3	Solyc03g115060.3	chrSL4.0ch03	-	59313247	59316137	59313247	59314092	59315807	59316137	66788	74,251,103	0,0,18	10,10,0	27,12,8	1808	121	0.546252	75.9254	1.0,1.0,0.277	0.024,0.053,0.0	0.733	suppressor SRP40-like protein (AHRD V3.3 *-* AT2G03630.2)
66950	gene:Solyc01g107640.3	Solyc01g107640.3	chrSL4.0ch01	-	87430789	87431483	87430789	87430883	87431225	87431483	66950	20,8,5	9,0,1	0,11,0	5,2,10	435	121	0.00113726986554	0.0107116741705	0.382,1.0,0.582	0.0,0.605,0.0	0.453	Protein TIC 21, chloroplastic (AHRD V3.3 *** A0A2G2W952_CAPBA)
67044	gene:Solyc03g079910.3	Solyc03g079910.3	chrSL4.0ch03	-	46320030	46322384	46320030	46320355	46320705	46322384	67044	0,0,0	5,13,16	0,18,2	18,1,8	443	121	0.00480439368302	0.0344848793874	0.0,0.0,0.0	0.0,0.831,0.064	-0.298	Protein DA1-related 2 (AHRD V3.3 *** A0A1U8G1T8_CAPAN)
67259	gene:Solyc02g079050.3	Solyc02g079050.3	chrSL4.0ch02	-	41655727	41660286	41655727	41655866	41657980	41660286	67259	88,41,28	0,5,0	2,8,12	18,0,24	2207	121	0.000179113683168	0.00231506444738	1.0,0.31,1.0	0.006,1.0,0.027	0.426	Anaphase-promoting complex subunit 4 (AHRD V3.3 *** A0A1J6JF33_NICAT)
67464	gene:Solyc01g102950.3	Solyc01g102950.3	chrSL4.0ch01	+	83877045	83879357	83877045	83877163	83878395	83879357	67464	0,60,56	22,0,0	252,144,129	0,0,0	1325	121	0.000267820537544	0.00323678831639	0.0,1.0,1.0	1.0,1.0,1.0	-0.333	Lycopene beta/epsilon cyclase protein (AHRD V3.3 *** A0A2U1QDC2_ARTAN)
67473	gene:Solyc01g102950.3	Solyc01g102950.3	chrSL4.0ch01	+	83879870	83881086	83879870	83879954	83880312	83881086	67473	36,2,2	0,9,2	6,0,0	26,1,8	451	121	0.00231550134566	0.0191909321272	1.0,0.056,0.212	0.058,0.0,0.0	0.403	Lycopene beta/epsilon cyclase protein (AHRD V3.3 *** A0A2U1QDC2_ARTAN)
67562	gene:Solyc04g015690.4	Solyc04g015690.4	chrSL4.0ch04	+	6015694	6018665	6015694	6015768	6015878	6018665	67562	0,5,23	1,43,5	0,0,0	27,16,55	231	121	0.000130930088289	0.00176892203222	0.0,0.057,0.707	0.0,0.0,0.0	0.255	Insulinase (Peptidase family M16) family protein (AHRD V3.3 *** A0A2U1LWG8_ARTAN)
67696	gene:Solyc03g083420.4	Solyc03g083420.4	chrSL4.0ch03	+	47871073	47871833	47871073	47871662	47871746	47871833	67696	88,130,41	21,61,7	5,28,35	0,0,3	205	121	136956	3.70727e+06	0.712,0.557,0.776	1.0,1.0,0.873	-0.276	OBP3-responsive protein 1 (AHRD V3.3 *** AT5G53450.1)
68145	gene:Solyc01g110030.3	Solyc01g110030.3	chrSL4.0ch01	-	89195708	89196043	89195708	89195865	89195946	89196043	68145	73,50,21	0,0,6	4,0,28	8,22,0	202	121	0.000306419523644	0.00363693590617	1.0,1.0,0.677	0.23,0.0,1.0	0.482	WD40 repeat (AHRD V3.3 *** A0A200QE38_9MAGN)
68170	gene:Solyc01g110190.4	Solyc01g110190.4	chrSL4.0ch01	-	89295812	89303788	89295812	89303352	89303720	89303788	68170	0,0,4	16,35,13	6,10,42	30,0,26	461	121	4.5038e+06	0.000718809510272	0.0,0.0,0.075	0.05,1.0,0.298	-0.424	Kinesin-related protein (AHRD V3.3 *** D3YBF5_TRIRP)
68209	gene:Solyc03g044080.4	Solyc03g044080.4	chrSL4.0ch03	-	7217086	7222654	7217086	7217311	7221342	7222654	68209	368,292,265	0,2,0	261,218,112	16,4,2	4124	121	5506.08	239433	1.0,0.811,1.0	0.324,0.615,0.622	0.417	hypothetical protein (AHRD V3.3 --* AT4G37608.2)
68220	gene:Solyc03g044080.4	Solyc03g044080.4	chrSL4.0ch03	-	7220935	7229287	7220935	7225507	7229124	7229287	68220	49,120,94	24,4,21	62,34,69	6,0,0	3710	121	0.00465029136975	0.0336082446142	0.062,0.495,0.127	0.252,1.0,1.0	-0.523	hypothetical protein (AHRD V3.3 --* AT4G37608.2)
68316	gene:Solyc07g026873.1	Solyc07g026873.1	chrSL4.0ch07	-	32356968	32357264	32356968	32357070	32357213	32357264	68316	29,25,87	8,9,12	100,57,42	11,0,0	242	121	0.000150333623009	0.00198830259627	0.644,0.581,0.784	0.82,1.0,1.0	-0.27	Heavy metal-associated isoprenylated plant protein 26 (AHRD V3.3 *-* A0A2G2ZMM7_CAPAN)
68332	gene:Solyc01g111770.2	Solyc01g111770.2	chrSL4.0ch01	-	90300887	90303912	90300887	90303632	90303727	90303912	68332	0,15,0	16,20,25	5,2,8	6,4,0	216	121	0.00668873977852	0.0448790262971	0.0,0.296,0.0	0.318,0.219,1.0	-0.414	DUF616 domain-containing protein (AHRD V3.3 *** A0A1Q3CAK1_CEPFO)
68410	gene:Solyc06g060670.4	Solyc06g060670.4	chrSL4.0ch06	+	36361299	36363115	36361299	36361468	36362584	36363115	68410	0,4,6	12,44,29	0,18,4	16,0,0	1209	121	0.00301870136258	0.0238749496613	0.0,0.009,0.02	0.0,1.0,1.0	-0.657	Protein arginine N-methyltransferase (AHRD V3.3 *** A0A2G3C7F1_CAPCH)
68614	gene:Solyc01g150172.1	Solyc01g150172.1	chrSL4.0ch01	-	89629185	89629717	89629185	89629248	89629340	89629717	68614	1,5,3	41,36,26	0,4,12	1,0,5	213	121	0.00326942544315	0.0254407501944	0.014,0.073,0.062	0.0,1.0,0.577	-0.476	DNA mismatch repair protein MLH3 (AHRD V3.3 *-* A0A2G2XFY3_CAPBA)
68750	gene:Solyc03g083090.4	Solyc03g083090.4	chrSL4.0ch03	-	47490777	47492802	47490777	47490867	47490954	47492802	68750	31,31,18	14,6,4	35,90,22	0,0,0	208	121	0.150935	23.9247	0.563,0.75,0.724	1.0,1.0,1.0	-0.321	Starch synthase, chloroplastic/amyloplastic (AHRD V3.3 *** K4BI85_SOLLC)
68826	gene:Solyc12g006310.2	Solyc12g006310.2	chrSL4.0ch12	+	835585	836943	835585	836181	836858	836943	68826	0,31,22	9,2,10	8,6,18	0,2,0	770	121	0.000481214336167	0.0052719002717	0.0,0.709,0.257	1.0,0.32,1.0	-0.451	Endoplasmic reticulum-Golgi intermediate compartment protein 3 (AHRD V3.3 *** A0A1J3HP52_NOCCA)
68995	gene:Solyc01g111510.3	Solyc01g111510.3	chrSL4.0ch01	-	90088540	90090237	90088540	90089005	90089149	90090237	68995	8,25,17	0,5,6	4,8,20	9,20,14	242	121	0.00013275037834	0.00179004081592	1.0,0.714,0.586	0.182,0.167,0.417	0.511	Ascorbate peroxidase (AHRD V3.3 *** Q8W4V7_CAPAN)
69125	gene:Solyc04g024710.4	Solyc04g024710.4	chrSL4.0ch04	-	28667297	28672301	28667297	28671786	28672226	28672301	69125	0,29,15	20,0,0	8,15,1	0,0,0	533	121	0.00107303724279	0.0101928776525	0.0,1.0,1.0	1.0,1.0,1.0	-0.333	Cysteine proteinases superfamily protein (AHRD V3.3 *** A0A2U1NKP1_ARTAN)
69359	gene:Solyc07g041730.4	Solyc07g041730.4	chrSL4.0ch07	+	53882396	53884964	53882396	53883237	53884830	53884964	69359	32,65,98	28,0,0	54,26,68	0,0,0	1686	121	0.00332317746347	0.0257706674165	0.076,1.0,1.0	1.0,1.0,1.0	-0.308	MOB kinase activator family (AHRD V3.3 *** A0A2U1N847_ARTAN)
69458	gene:Solyc01g112210.3	Solyc01g112210.3	chrSL4.0ch01	-	90616635	90617448	90616635	90616704	90617387	90617448	69458	14,10,11	1,63,30	0,0,0	9,3,47	776	121	0.000349813139376	0.0040495621671	0.686,0.024,0.054	0.0,0.0,0.0	0.255	Hexosyltransferase (AHRD V3.3 *** A0A2G2XVL2_CAPAN)
69500	gene:Solyc01g112290.4	Solyc01g112290.4	chrSL4.0ch01	+	90705153	90714334	90705153	90705272	90713532	90714334	69500	387,700,313	0,5,12	583,560,619	0,3,0	8353	121	0.00306889519669	0.0242009025069	1.0,0.67,0.274	1.0,0.73,1.0	-0.262	Glutamate--tRNA ligase, chloroplastic/mitochondrial (AHRD V3.3 *** A0A2G3BWC0_CAPCH)
69661	gene:Solyc03g097280.4	Solyc03g097280.4	chrSL4.0ch03	+	54179750	54181749	54179750	54179850	54180795	54181749	69661	60,88,140	12,0,0	30,32,74	10,3,9	1038	121	0.00194842899095	0.0166969650963	0.368,1.0,1.0	0.259,0.554,0.489	0.355	MIF4G-like domain containing protein (AHRD V3.3 *** A0A1Y1HVU3_KLENI)
69790	gene:Solyc06g084380.4	Solyc06g084380.4	chrSL4.0ch06	+	47094124	47094459	47094124	47094235	47094364	47094459	69790	0,20,5	13,20,37	26,24,17	21,0,20	242	121	0.0010222696348	0.00979640862028	0.0,0.333,0.063	0.382,1.0,0.298	-0.428	2-oxoglutarate (2OG) and Fe(II)-dependent oxygenase-like protein (AHRD V3.3 *** G5DX62_SILLA)
70002	gene:Solyc01g105570.4	Solyc01g105570.4	chrSL4.0ch01	-	86015863	86016276	86015863	86015910	86016170	86016276	70002	0,5,20	8,10,6	6,25,22	0,5,10	353	121	0.00608751841736	0.0416172232584	0.0,0.146,0.533	1.0,0.632,0.43	-0.461	U2 small nuclear ribonucleoprotein auxiliary factor-like protein (AHRD V3.3 *** AT5G64010.1)
70059	gene:Solyc01g099900.4	Solyc01g099900.4	chrSL4.0ch01	+	82290433	82293117	82290433	82292256	82292434	82293117	70059	42,53,65	33,27,31	59,67,84	12,2,8	271	121	3462.57	161140	0.362,0.467,0.484	0.687,0.937,0.824	-0.378	60S ribosomal protein L18, putative, expressed (AHRD V3.3 *** Q10LN7_ORYSJ)
70064	gene:Solyc04g080050.4	Solyc04g080050.4	chrSL4.0ch04	-	62315075	62320725	62315075	62315820	62317896	62320725	70064	59,64,84	4,19,0	34,10,11	18,10,4	2169	121	0.0013311576565	0.0121968032067	0.451,0.158,1.0	0.095,0.053,0.133	0.443	EXS (AHRD V3.3 *** A0A200R094_9MAGN)
70092	gene:Solyc09g065920.3	Solyc09g065920.3	chrSL4.0ch09	+	60307476	60310686	60307476	60309663	60310433	60310686	70092	51,75,81	0,0,5	42,67,109	29,6,2	863	121	0.00705848805747	0.0468742189268	1.0,1.0,0.694	0.169,0.61,0.884	0.344	Magnesium transporter MRS2-I (AHRD V3.3 *** A0A2G2VP57_CAPBA)
70185	gene:Solyc02g084540.3	Solyc02g084540.3	chrSL4.0ch02	+	45645534	45646646	45645534	45645687	45646017	45646646	70185	22,30,15	8,8,19	5,0,8	19,2,25	423	121	367480	8.47294e+06	0.44,0.518,0.184	0.07,0.0,0.084	0.329	Transmembrane/coiled-coil protein (DUF726) (AHRD V3.3 *** F4JPN3_ARATH)
70192	gene:Solyc02g084540.3	Solyc02g084540.3	chrSL4.0ch02	+	45647877	45648568	45647877	45647944	45648510	45648568	70192	79,71,30	24,40,18	34,46,42	19,1,0	659	121	0.00407487493023	0.0302761431377	0.377,0.246,0.234	0.247,0.894,1.0	-0.428	Transmembrane/coiled-coil protein (DUF726) (AHRD V3.3 *** F4JPN3_ARATH)
70254	gene:Solyc07g006240.4	Solyc07g006240.4	chrSL4.0ch07	+	1033375	1035121	1033375	1033419	1035036	1035121	70254	50,105,67	7,6,10	10,58,34	0,0,0	1710	121	16.2393	11011	0.336,0.553,0.322	1.0,1.0,1.0	-0.596	DNA-directed RNA polymerase III subunit RPC8 (AHRD V3.3 *** A0A2I4FZ65_9ROSI)
70768	gene:Solyc10g018530.2	Solyc10g018530.2	chrSL4.0ch10	-	8417544	8422460	8417544	8419109	8422398	8422460	70768	42,54,38	0,2,0	51,80,80	25,20,7	3382	121	144344	3.87088e+06	1.0,0.491,1.0	0.068,0.125,0.29	0.669	DNA mismatch repair protein MutS (AHRD V3.3 *** A0A200QBI0_9MAGN)
71460	gene:Solyc04g080930.4	Solyc04g080930.4	chrSL4.0ch04	-	62952166	62954762	62952166	62952236	62952916	62954762	71460	4,23,24	27,27,17	48,6,42	12,0,2	773	121	1.79374e+06	0.000329971401817	0.023,0.118,0.181	0.385,1.0,0.767	-0.61	Peroxisome biogenesis factor 10 (AHRD V3.3 *** A0A2G2YWQ5_CAPAN)
71638	gene:Solyc10g084400.2	Solyc10g084400.2	chrSL4.0ch10	-	63112481	63114511	63112481	63112734	63113061	63114511	71638	61,52,21	0,5,3	5,14,20	3,12,32	420	121	7.16579	722.94	1.0,0.75,0.669	0.324,0.252,0.153	0.563	Glutathione S-transferase (AHRD V3.3 *** Q76KW1_PEA)
71839	gene:Solyc03g033640.3	Solyc03g033640.3	chrSL4.0ch03	+	5098559	5102136	5098559	5101864	5102000	5102136	71839	26,30,25	18,3,2	8,26,1	0,0,0	242	121	57087	1.75258e+06	0.419,0.833,0.862	1.0,1.0,1.0	-0.295	Transmembrane/coiled-coil protein (DUF726) (AHRD V3.3 *** B3H797_ARATH)
72066	gene:Solyc09g018830.2	Solyc09g018830.2	chrSL4.0ch09	+	17648625	17650879	17648625	17648683	17648748	17650879	72066	8,45,123	46,18,9	17,44,100	0,0,7	186	121	7.98332e+06	0.0011738889919	0.102,0.619,0.899	1.0,1.0,0.903	-0.428	MLO-like protein (AHRD V3.3 *** M1BT43_SOLTU)
72118	gene:Solyc02g061960.3	Solyc02g061960.3	chrSL4.0ch02	+	31507611	31508308	31507611	31508197	31508284	31508308	72118	6,13,22	10,6,10	18,2,4	0,0,2	208	121	7.68956e+06	0.00113669710285	0.259,0.558,0.561	1.0,1.0,0.538	-0.387	la-related protein 1C-like (AHRD V3.3 *** A0A2I4FDA4_9ROSI)
72251	gene:Solyc02g062370.4	Solyc02g062370.4	chrSL4.0ch02	+	31982099	31984940	31982099	31984762	31984868	31984940	72251	0,13,0	27,42,39	0,8,32	28,4,15	227	121	0.00403193093952	0.03003325957	0.0,0.142,0.0	0.0,0.516,0.532	-0.302	Zinc finger CCCH domain-containing protein 19 (AHRD V3.3 *** A0A2G2XGC4_CAPBA)
72400	gene:Solyc01g107880.3	Solyc01g107880.3	chrSL4.0ch01	-	87576201	87578112	87576201	87576948	87577708	87578112	72400	79,143,145	0,14,11	107,48,109	0,0,0	853	121	10411.8	416947	1.0,0.592,0.652	1.0,1.0,1.0	-0.252	Zinc finger, RING-CH-type, Zinc finger, RING/FYVE/PHD-type (AHRD V3.3 *** A0A2U1NZJ9_ARTAN)
72413	gene:Solyc05g006170.4	Solyc05g006170.4	chrSL4.0ch05	-	895773	896371	895773	895875	896124	896371	72413	13,44,32	15,19,7	37,33,40	11,2,2	342	121	0.00474875034838	0.0341676882301	0.235,0.45,0.618	0.543,0.854,0.876	-0.323	Lycopersicon esculentum Chloroplast Envelope Protein 1
72437	gene:Solyc05g006170.4	Solyc05g006170.4	chrSL4.0ch05	-	896308	899169	896308	898853	899110	899169	72437	23,35,39	5,8,9	117,61,142	1,0,4	350	121	11.9139	1118.24	0.614,0.602,0.6	0.976,1.0,0.925	-0.362	Lycopersicon esculentum Chloroplast Envelope Protein 1
72475	gene:Solyc02g063075.1	Solyc02g063075.1	chrSL4.0ch02	+	33156357	33162638	33156357	33156472	33162581	33162638	72475	155,291,235	0,0,3	129,219,217	9,0,10	6202	121	0.00625498306814	0.042542746344	1.0,1.0,0.604	0.219,1.0,0.297	0.363	Target SNARE coiled-coil-like domain-containing protein (AHRD V3.3 *** A0A2U1KSY6_ARTAN)
72491	gene:Solyc01g067790.3	Solyc01g067790.3	chrSL4.0ch01	+	69544311	69545294	69544311	69544966	69545147	69545294	72491	0,29,27	19,32,21	46,15,39	9,1,13	274	121	578442	0.000125735424213	0.0,0.286,0.362	0.693,0.869,0.57	-0.495	BRCT domain-containing DNA repair protein (AHRD V3.3 *-* A0A1P8B7K8_ARATH)
72561	gene:Solyc03g124030.4	Solyc03g124030.4	chrSL4.0ch03	-	65190889	65201627	65190889	65201366	65201556	65201627	72561	22,50,39	0,2,0	38,12,51	0,21,23	283	121	1.2431e+06	0.000240542426097	1.0,0.914,1.0	1.0,0.196,0.487	0.41	Tetratricopeptide repeat (TPR)-like superfamily protein (AHRD V3.3 *** F4IBX4_ARATH)
72833	gene:Solyc01g111190.4	Solyc01g111190.4	chrSL4.0ch01	+	89886991	89888649	89886991	89887076	89888556	89888649	72833	0,15,18	3,29,17	7,10,25	0,0,0	1573	121	0	0.0	0.0,0.038,0.075	1.0,1.0,1.0	-0.962	magnesium transporter NIPA (DUF803) (AHRD V3.3 *-* AT4G13800.8)
72973	gene:Solyc04g082120.3	Solyc04g082120.3	chrSL4.0ch04	+	63876202	63877000	63876202	63876365	63876506	63877000	72973	12,103,149	2,40,41	4,15,4	0,0,0	242	121	562.475	24421.2	0.75,0.563,0.645	1.0,1.0,1.0	-0.347	Prolyl oligopeptidase (AHRD V3.3 *** H2D7F1_COFAR)
73317	gene:Solyc07g053470.4	Solyc07g053470.4	chrSL4.0ch07	+	61843300	61848044	61843300	61845422	61847989	61848044	73317	40,65,52	0,0,0	39,18,23	0,21,0	2660	121	0.00155137084686	0.0138366179471	1.0,1.0,1.0	1.0,0.038,1.0	0.321	GTP-binding protein TypA (AHRD V3.3 *** A0A2K3NQQ4_TRIPR)
73458	gene:Solyc02g066950.4	Solyc02g066950.4	chrSL4.0ch02	+	35218979	35229447	35218979	35225183	35228914	35229447	73458	53,198,240	21,0,0	137,83,62	0,0,0	3824	121	0.00337191199665	0.0260711466716	0.074,1.0,1.0	1.0,1.0,1.0	-0.309	Alpha-amylase isozyme 2A (AHRD V3.3 *** A0A2G3A5T2_CAPAN)
73606	gene:Solyc02g024020.3	Solyc02g024020.3	chrSL4.0ch02	-	23327740	23331136	23327740	23328150	23328886	23331136	73606	4,21,15	0,0,0	34,38,10	0,18,10	829	121	16937.1	627981	1.0,1.0,1.0	1.0,0.236,0.127	0.546	Calcium-dependent ARF-type GTPase activating protein family (AHRD V3.3 *** A0A2U1Q799_ARTAN)
73607	gene:Solyc02g024020.3	Solyc02g024020.3	chrSL4.0ch02	-	23327740	23331136	23327740	23328150	23328914	23331136	73607	4,21,15	0,0,0	34,38,10	21,49,5	857	121	0.00210942	0.521333	1.0,1.0,1.0	0.186,0.099,0.22	0.832	Calcium-dependent ARF-type GTPase activating protein family (AHRD V3.3 *** A0A2U1Q799_ARTAN)
73672	gene:Solyc03g097130.3	Solyc03g097130.3	chrSL4.0ch03	+	54038626	54040791	54038626	54040144	54040674	54040791	73672	24,50,48	28,12,3	26,52,13	4,0,0	623	121	0.00253009185312	0.0206498508012	0.143,0.447,0.757	0.558,1.0,1.0	-0.404	Protein kinase superfamily protein (AHRD V3.3 *** A0A2U1LHG7_ARTAN)
73681	gene:Solyc03g097130.3	Solyc03g097130.3	chrSL4.0ch03	+	54038626	54041579	54038626	54041366	54041497	54041579	73681	53,18,37	24,1,0	17,57,57	29,19,39	242	121	0.000887270469301	0.00873750089199	0.525,0.9,1.0	0.227,0.6,0.422	0.392	Protein kinase superfamily protein (AHRD V3.3 *** A0A2U1LHG7_ARTAN)
73692	gene:Solyc02g067460.3	Solyc02g067460.3	chrSL4.0ch02	+	35677287	35678455	35677287	35678133	35678246	35678455	73692	0,9,1	13,8,8	14,5,17	0,0,23	234	121	0.000110742945221	0.00153848527009	0.0,0.368,0.061	1.0,1.0,0.277	-0.616	Mitochondrial outer membrane protein porin (AHRD V3.3 *** A0A2K3KY08_TRIPR)
73920	gene:Solyc02g067900.3	Solyc02g067900.3	chrSL4.0ch02	-	36005151	36013784	36005151	36007142	36013634	36013784	73920	96,178,145	2,13,14	137,61,38	0,0,0	6585	121	28.3176	239.425	0.469,0.201,0.16	1.0,1.0,1.0	-0.723	Bromodomain testis-specific protein (AHRD V3.3 *** Q45GG8_ARATH)
74268	gene:Solyc11g005200.2	Solyc11g005200.2	chrSL4.0ch11	-	181458	184315	181458	181578	184050	184315	74268	0,50,32	54,0,0	10,38,7	0,0,0	2565	121	0.000149917418285	0.00198311188225	0.0,1.0,1.0	1.0,1.0,1.0	-0.333	Prolyl 4-hydroxylase 1 (AHRD V3.3 *** A0A2G3B1Y9_CAPCH)
74360	gene:Solyc03g005870.4	Solyc03g005870.4	chrSL4.0ch03	+	596291	596909	596291	596644	596783	596909	74360	41,16,36	0,4,0	26,14,32	7,10,5	242	121	0.000147550627416	0.00195800502958	1.0,0.667,1.0	0.65,0.412,0.762	0.281	eukaryotic translation initiation factor 4E
74423	gene:Solyc06g008490.3	Solyc06g008490.3	chrSL4.0ch06	+	2393800	2401656	2393800	2399481	2401287	2401656	74423	39,85,90	0,14,8	42,26,28	0,0,0	1899	121	14322.2	545306	1.0,0.279,0.418	1.0,1.0,1.0	-0.434	Transcription factor jumonji (Jmj) family protein / zinc finger (C5HC2 type) family protein (AHRD V3.3 *** A0A1P8AMS3_ARATH)
74689	gene:Solyc02g069780.3	Solyc02g069780.3	chrSL4.0ch02	+	37619115	37619658	37619115	37619191	37619563	37619658	74689	39,307,211	14,34,39	4,26,30	31,19,31	465	121	92.7873	6763.52	0.42,0.701,0.585	0.032,0.263,0.201	0.403	SIT4 phosphatase-associated family protein (AHRD V3.3 *** F4I6B2_ARATH)
75095	gene:Solyc03g114930.3	Solyc03g114930.3	chrSL4.0ch03	+	59206074	59210110	59206074	59207853	59210013	59210110	75095	30,109,159	0,0,11	70,153,259	25,27,21	2253	121	0.000445794878771	0.00494810991206	1.0,1.0,0.437	0.131,0.233,0.398	0.558	PsbP-like protein 1, chloroplastic (AHRD V3.3 *** A0A2G3A242_CAPAN)
75311	gene:Solyc01g007980.4	Solyc01g007980.4	chrSL4.0ch01	+	2112636	2113699	2112636	2113271	2113464	2113699	75311	148,267,210	37,121,55	36,70,42	42,105,34	286	121	20.2577	1781.29	0.629,0.483,0.618	0.266,0.22,0.343	0.3	Cysteine-rich receptor-like protein kinase 2 (AHRD V3.3 *** A0A2G2YVX5_CAPAN)
75610	gene:Solyc01g107300.4	Solyc01g107300.4	chrSL4.0ch01	+	87199947	87201226	87199947	87199978	87200160	87201226	75610	10,69,45	23,2,0	32,18,37	0,0,0	275	121	0.000573260328615	0.0060909821357	0.161,0.938,1.0	1.0,1.0,1.0	-0.3	Protein phosphatase 2C family protein (AHRD V3.3 *** A0A2U1MLG3_ARTAN)
75895	gene:Solyc03g110940.3	Solyc03g110940.3	chrSL4.0ch03	+	56071245	56072620	56071245	56071374	56072490	56072620	75895	58,78,167	0,0,6	27,87,163	13,6,55	1209	121	5842.5	1.78905e+06	1.0,1.0,0.736	0.172,0.592,0.229	0.581	Protein kinase superfamily protein (AHRD V3.3 *** A0A2U1P6F2_ARTAN)
75936	gene:Solyc12g077590.2	Solyc12g077590.2	chrSL4.0ch12	-	19189876	19194736	19189876	19194547	19194628	19194736	75936	16,17,49	10,32,38	0,20,0	5,24,28	202	121	0.000952085311981	0.00925011008797	0.489,0.241,0.436	0.0,0.333,0.0	0.278	Peptidyl-tRNA hydrolase, PTH2 family (AHRD V3.3 *** A0A2I0VZH4_9ASPA)
76023	gene:Solyc07g055980.3	Solyc07g055980.3	chrSL4.0ch07	-	63797087	63799154	63797087	63797430	63799038	63799154	76023	13,7,21	0,0,0	14,12,6	22,0,0	1701	121	0.00179344698179	0.0155944200712	1.0,1.0,1.0	0.043,1.0,1.0	0.319	Haloacid dehalogenase (HAD) superfamily protein (AHRD V3.3 *** A0A2U1ND25_ARTAN)
76061	gene:Solyc06g063020.4	Solyc06g063020.4	chrSL4.0ch06	-	37441451	37442145	37441451	37441881	37442093	37442145	76061	8,51,54	41,28,14	10,4,0	15,18,60	305	121	8.81122e+06	0.00126991888902	0.072,0.419,0.605	0.209,0.081,0.0	0.269	Zinc finger transcription factor 44
76094	gene:Solyc02g076950.2	Solyc02g076950.2	chrSL4.0ch02	+	40039772	40045367	40039772	40044872	40045325	40045367	76094	18,66,39	18,28,12	106,74,29	0,0,0	546	121	0	0.0	0.181,0.343,0.419	1.0,1.0,1.0	-0.686	Maternal effect embryo arrest 18 (AHRD V3.3 *-* A0A2U1M458_ARTAN)
76209	gene:Solyc01g105330.3	Solyc01g105330.3	chrSL4.0ch01	-	85837108	85838006	85837108	85837396	85837592	85838006	76209	10,0,21	74,4,39	8,4,8	0,25,0	289	121	0.00175901495582	0.0153557649007	0.054,0.0,0.184	1.0,0.063,1.0	-0.608	Methyl-CpG binding domain protein (AHRD V3.3 *-* A0A2K3LPB7_TRIPR)
76260	gene:Solyc02g077920.4	Solyc02g077920.4	chrSL4.0ch02	-	40729427	40730571	40729427	40729532	40730263	40730571	76260	21,81,103	26,18,20	35,24,81	0,0,5	824	121	130775	3.56418e+06	0.106,0.398,0.431	1.0,1.0,0.704	-0.59	Colorless non-ripening
76651	gene:Solyc04g058070.3	Solyc04g058070.3	chrSL4.0ch04	+	54498125	54511053	54498125	54510535	54510936	54511053	76651	104,111,119	13,19,4	49,103,90	23,36,93	494	121	35422.9	117237	0.662,0.589,0.879	0.343,0.412,0.192	0.394	UDP-sugar pyrophosphorylase (AHRD V3.3 *** A0A2G2WYE7_CAPBA)
76729	gene:Solyc06g009270.3	Solyc06g009270.3	chrSL4.0ch06	-	3233026	3236919	3233026	3236676	3236781	3236919	76729	79,77,24	0,0,6	19,18,13	6,8,14	226	121	8356.61	342863	1.0,1.0,0.682	0.629,0.546,0.332	0.392	Diacylglycerol kinase (AHRD V3.3 *** A0A2G3ATC8_CAPCH)
76952	gene:Solyc04g064500.4	Solyc04g064500.4	chrSL4.0ch04	+	54994393	54998875	54994393	54994731	54998214	54998875	76952	50,75,67	13,6,6	60,46,49	0,0,0	3576	121	0.646039	87.751	0.115,0.297,0.274	1.0,1.0,1.0	-0.771	Protein phosphatase 2C (AHRD V3.3 *** Q8S8Z0_MESCR)
77199	gene:Solyc04g071120.3	Solyc04g071120.3	chrSL4.0ch04	-	55835462	55842121	55835462	55841060	55842048	55842121	77199	16,26,60	0,40,43	4,0,1	7,9,20	1081	121	0.000275004506818	0.00331006176685	1.0,0.068,0.135	0.06,0.0,0.006	0.379	Protein kinase domain (AHRD V3.3 *** A0A200RCD5_9MAGN)
77312	gene:Solyc02g091530.4	Solyc02g091530.4	chrSL4.0ch02	+	50837795	50841518	50837795	50840928	50841050	50841518	77312	116,66,94	28,12,36	58,58,33	50,67,34	242	121	129.186	9026.42	0.674,0.733,0.566	0.367,0.302,0.327	0.326	Protein PTST, chloroplastic (AHRD V3.3 *** A0A1U8FYQ0_CAPAN)
77427	gene:Solyc04g071660.3	Solyc04g071660.3	chrSL4.0ch04	-	56454143	56456429	56454143	56454323	56454597	56456429	77427	8,15,6	0,9,0	4,0,14	5,8,8	367	121	0.00150061677347	0.0134715019951	1.0,0.355,1.0	0.209,0.0,0.366	0.593	hypothetical protein (AHRD V3.3 *-* AT1G76740.1)
77554	gene:Solyc04g072010.3	Solyc04g072010.3	chrSL4.0ch04	+	56884613	56890627	56884613	56889107	56890522	56890627	77554	98,386,546	15,43,35	102,100,171	62,77,46	1508	121	1.09185	138.403	0.344,0.419,0.556	0.117,0.094,0.23	0.293	Carboxypeptidase D (AHRD V3.3 *** A0A2U1MZB8_ARTAN)
77555	gene:Solyc04g072010.3	Solyc04g072010.3	chrSL4.0ch04	+	56888984	56891318	56888984	56889107	56890571	56891318	77555	122,448,562	7,6,9	125,110,170	10,9,17	1557	121	6.39838e+06	0.000970033572047	0.575,0.853,0.829	0.493,0.487,0.437	0.28	Carboxypeptidase D (AHRD V3.3 *** A0A2U1MZB8_ARTAN)
77579	gene:Solyc10g080660.3	Solyc10g080660.3	chrSL4.0ch10	-	60994640	60995287	60994640	60994972	60995209	60995287	77579	10,30,21	22,8,7	28,16,12	0,0,5	330	121	0.000974814596217	0.0094336349971	0.143,0.579,0.524	1.0,1.0,0.468	-0.407	Eukaryotic translation initiation factor NCBP (AHRD V3.3 *** A0A2G2VVL4_CAPBA)
77582	gene:Solyc10g080660.3	Solyc10g080660.3	chrSL4.0ch10	-	60994640	60995287	60994640	60995025	60995209	60995287	77582	10,30,21	26,5,6	28,16,12	0,0,3	277	121	9.26554e+06	0.00132442951058	0.144,0.724,0.605	1.0,1.0,0.636	-0.388	Eukaryotic translation initiation factor NCBP (AHRD V3.3 *** A0A2G2VVL4_CAPBA)
77828	gene:Solyc01g091750.3	Solyc01g091750.3	chrSL4.0ch01	-	77579894	77580450	77579894	77580007	77580136	77580450	77828	26,27,57	31,77,31	43,31,28	10,1,16	242	121	0.000443934416994	0.00493073547714	0.295,0.149,0.479	0.683,0.939,0.467	-0.389	Arginine/serine-rich-splicing factor (AHRD V3.3 *-* G5DW02_SILLA)
77885	gene:Solyc04g072560.3	Solyc04g072560.3	chrSL4.0ch04	+	57479328	57480070	57479328	57479478	57479625	57480070	77885	4,0,17	0,71,59	1,0,0	22,8,77	242	121	0.00596749843658	0.0409441463573	1.0,0.0,0.126	0.022,0.0,0.0	0.368	Regulator of Vps4 activity in the MVB pathway protein (AHRD V3.3 *-* F4HUX0_ARATH)
77901	gene:Solyc01g005253.1	Solyc01g005253.1	chrSL4.0ch01	+	212484	212916	212484	212608	212710	212916	77901	0,2,7	59,55,46	25,9,23	13,31,31	223	121	71.8338	5396.26	0.0,0.019,0.076	0.511,0.136,0.287	-0.28	Sec14p-like phosphatidylinositol transfer family protein (AHRD V3.3 *** A0A1Y1I4L4_KLENI)
78039	gene:Solyc01g107420.2	Solyc01g107420.2	chrSL4.0ch01	+	87299911	87301431	87299911	87300220	87301317	87301431	78039	7,21,12	0,3,0	1,7,29	0,22,22	1190	121	0.000913003126228	0.00894531036236	1.0,0.416,1.0	1.0,0.031,0.118	0.422	TIP41-like family protein (AHRD V3.3 *-* A0A068F539_BRANA)
78387	gene:Solyc04g074860.4	Solyc04g074860.4	chrSL4.0ch04	-	58740395	58740859	58740395	58740737	58740824	58740859	78387	17,8,7	0,3,1	0,0,8	1,11,4	208	121	989490	0.000198408745516	1.0,0.608,0.803	0.0,0.0,0.538	0.624	Protein DETOXIFICATION (AHRD V3.3 *** A0A1Q3CSX6_CEPFO)
78427	gene:Solyc04g074900.3	Solyc04g074900.3	chrSL4.0ch04	-	58776922	58777201	58776922	58777055	58777126	58777201	78427	36,17,0	30,8,34	10,0,24	215,148,101	192	121	0.000406069499466	0.00457156544985	0.431,0.573,0.0	0.028,0.0,0.13	0.282	40S ribosomal protein S21 (AHRD V3.3 *** A0A1U8F4M1_CAPAN)
78495	gene:Solyc06g066470.4	Solyc06g066470.4	chrSL4.0ch06	-	39361425	39362958	39361425	39361626	39361769	39362958	78495	106,260,221	159,146,208	127,144,203	34,33,39	242	121	2.6379	298.183	0.25,0.471,0.347	0.651,0.686,0.722	-0.33	Poly(A) polymerase (AHRD V3.3 *** A0A2U1LQ18_ARTAN)
78641	gene:Solyc04g076140.3	Solyc04g076140.3	chrSL4.0ch04	+	59091234	59092259	59091234	59091404	59092115	59092259	78641	12,20,14	0,5,0	22,48,22	9,23,22	804	121	0.00118508176257	0.0110807930419	1.0,0.376,1.0	0.269,0.239,0.131	0.579	Rho GTPase-activating protein REN1 (AHRD V3.3 *** A0A2G2X0E2_CAPBA)
78656	gene:Solyc04g076200.3	Solyc04g076200.3	chrSL4.0ch04	-	59123781	59125647	59123781	59124213	59125523	59125647	78656	15,15,14	8,11,7	2,4,36	0,0,0	1403	121	0.2081	31.6642	0.139,0.105,0.147	1.0,1.0,1.0	-0.87	Adenine nucleotide alpha hydrolases-like superfamily protein (AHRD V3.3 *** Q84TF6_ARATH)
79521	gene:Solyc04g078860.4	Solyc04g078860.4	chrSL4.0ch04	+	61506022	61508184	61506022	61507673	61507804	61508184	79521	14,58,16	0,0,0	7,14,3	0,0,20	242	121	0.00634097954711	0.0429736919088	1.0,1.0,1.0	1.0,1.0,0.07	0.31	glutamate receptor-like 1.1
79876	gene:Solyc04g079550.4	Solyc04g079550.4	chrSL4.0ch04	-	61949702	61950034	61949702	61949840	61949969	61950034	79876	48,51,35	0,0,0	4,40,4	18,12,0	242	121	2978.78	1.01523e+06	1.0,1.0,1.0	0.1,0.625,1.0	0.425	Signal peptidase I (AHRD V3.3 *** B2J5A2_NOSP7)
79894	gene:Solyc08g083020.2	Solyc08g083020.2	chrSL4.0ch08	-	63766364	63768275	63766364	63767883	63767974	63768275	79894	16,14,1	0,35,7	0,0,0	9,14,7	212	121	662546	0.000140685722476	1.0,0.186,0.075	0.0,0.0,0.0	0.42	P-loop containing nucleoside triphosphate hydrolases superfamily protein (AHRD V3.3 *** A0A2U1LUP2_ARTAN)
79998	gene:Solyc06g054120.2	Solyc06g054120.2	chrSL4.0ch06	+	34727858	34730195	34727858	34728233	34730046	34730195	79998	16,18,33	0,6,0	18,0,0	0,6,18	1906	121	0.0025384991381	0.0207123974899	1.0,0.16,1.0	1.0,0.0,0.0	0.387	Folate-biopterin transporter 1, chloroplastic (AHRD V3.3 *** A0A2G2WJ98_CAPBA)
80176	gene:Solyc04g080390.4	Solyc04g080390.4	chrSL4.0ch04	-	62561870	62562921	62561870	62562715	62562813	62562921	80176	16,22,5	0,0,0	12,4,2	18,0,10	219	121	12117.2	472334	1.0,1.0,1.0	0.269,1.0,0.1	0.544	plasma membrane fusion protein (AHRD V3.3 *** AT5G42765.1)
80204	gene:Solyc04g080430.3	Solyc04g080430.3	chrSL4.0ch04	+	62580609	62580852	62580609	62580702	62580787	62580852	80204	0,2,2	22,32,8	16,0,17	0,4,18	206	121	0.000417743102778	0.00467902521997	0.0,0.035,0.128	1.0,0.0,0.357	-0.398	Cytosolic purine 5'-nucleotidase (AHRD V3.3 *** A0A1J3DGU2_NOCCA)
80236	gene:Solyc04g080440.4	Solyc04g080440.4	chrSL4.0ch04	-	62592877	62594953	62592877	62592932	62594878	62594953	80236	96,215,300	0,3,2	152,125,215	6,16,4	2039	121	0.000211461927339	0.00264636286146	1.0,0.81,0.899	0.601,0.317,0.761	0.343	Maf-like protein (AHRD V3.3 *** A0A1P8BCG1_ARATH)
80258	gene:Solyc04g080670.3	Solyc04g080670.3	chrSL4.0ch04	+	62754334	62754711	62754334	62754385	62754470	62754711	80258	33,41,11	54,45,24	26,29,70	7,20,14	206	121	835888	0.000172154562958	0.264,0.349,0.212	0.686,0.46,0.746	-0.356	Inositol-pentakisphosphate 2-kinase (AHRD V3.3 *** A0A2G2W2M9_CAPBA)
80275	gene:Solyc04g080700.4	Solyc04g080700.4	chrSL4.0ch04	-	62765872	62767770	62765872	62765928	62766495	62767770	80275	107,148,115	48,53,37	66,97,83	0,0,0	660	121	0	0.0	0.29,0.339,0.363	1.0,1.0,1.0	-0.669	Bifunctional nuclease 2 (AHRD V3.3 *** A0A2G3AX92_CAPCH)
80426	gene:Solyc06g005990.4	Solyc06g005990.4	chrSL4.0ch06	+	1019035	1022099	1019035	1021358	1021530	1022099	80426	24,17,20	4,3,8	6,16,6	9,15,4	265	121	0.000598956121012	0.00631899464116	0.733,0.721,0.533	0.233,0.328,0.406	0.34	ATP-dependent RNA helicase SKI2 (AHRD V3.3 *** A0A2G3C566_CAPCH)
80472	gene:Solyc04g026200.3	Solyc04g026200.3	chrSL4.0ch04	-	17635386	17645719	17635386	17635498	17643850	17645719	80472	6,53,67	0,0,0	8,14,18	7,0,16	8445	121	0.322875	47.3182	1.0,1.0,1.0	0.016,1.0,0.016	0.656	Ubiquitin-like-specific protease 1D (AHRD V3.3 *** A0A2G2WSE4_CAPBA)
80888	gene:Solyc05g054100.3	Solyc05g054100.3	chrSL4.0ch05	-	63458781	63459284	63458781	63458840	63458988	63459284	80888	104,73,106	0,0,1	49,97,32	19,33,0	242	121	65.9369	5002.76	1.0,1.0,0.981	0.563,0.595,1.0	0.274	ER membrane protein complex subunit 3 (AHRD V3.3 *** A0A1U8F473_CAPAN)
81121	gene:Solyc01g058140.3	Solyc01g058140.3	chrSL4.0ch01	+	58665225	58668625	58665225	58665392	58665827	58668625	81121	19,30,93	10,10,2	31,36,89	0,3,0	528	121	0.00010931084771	0.00152137315286	0.303,0.407,0.914	1.0,0.733,1.0	-0.37	beta-glycosidase 2
81715	gene:Solyc09g031750.4	Solyc09g031750.4	chrSL4.0ch09	-	26363434	26364336	26363434	26363644	26363778	26364336	81715	4,19,16	16,8,19	22,10,2	0,0,0	242	121	0.0230849	34.7458	0.111,0.543,0.296	1.0,1.0,1.0	-0.683	Phosphate transporter (AHRD V3.3 *** A0A2H4H6T0_MALDO)
82276	gene:Solyc08g081920.4	Solyc08g081920.4	chrSL4.0ch08	+	62950836	62953807	62950836	62952766	62953719	62953807	82276	20,80,99	12,11,5	83,89,70	12,0,0	1046	121	0.00474570444206	0.0341487139777	0.162,0.457,0.696	0.444,1.0,1.0	-0.376	beta 1,3-glycosyltransferase-like protein 1
82580	gene:Solyc05g008270.3	Solyc05g008270.3	chrSL4.0ch05	-	2698114	2700026	2698114	2698474	2699373	2700026	82580	14,1,32	0,1,0	24,14,50	8,6,18	992	121	0.000105171522534	0.00147432507717	1.0,0.109,1.0	0.268,0.222,0.253	0.455	DUF3326 domain-containing protein (AHRD V3.3 *** A0A1Q3BC49_CEPFO)
82854	gene:Solyc05g008790.4	Solyc05g008790.4	chrSL4.0ch05	+	3074739	3076152	3074739	3074944	3075021	3076152	82854	20,46,4	0,6,20	2,0,8	17,12,2	198	121	0.00546248991017	0.0381115087819	1.0,0.824,0.109	0.067,0.0,0.71	0.385	Ceramide kinase (AHRD V3.3 *** A0A2G3B681_CAPCH)
82856	gene:Solyc05g008790.4	Solyc05g008790.4	chrSL4.0ch05	+	3072458	3075065	3072458	3074944	3075038	3075065	82856	27,46,7	27,29,9	2,0,8	20,12,32	215	121	626.334	3598.41	0.36,0.472,0.304	0.053,0.0,0.123	0.32	Ceramide kinase (AHRD V3.3 *** A0A2G3B681_CAPCH)
82904	gene:Solyc02g091290.3	Solyc02g091290.3	chrSL4.0ch02	+	50667605	50672174	50667605	50671209	50672057	50672174	82904	207,268,234	12,37,38	347,250,280	145,76,136	941	121	36311.6	1.19487e+06	0.689,0.482,0.442	0.235,0.297,0.209	0.291	Methionyl-tRNA formyltransferase (AHRD V3.3 *** B4FRN6_MAIZE)
83205	gene:Solyc01g007950.4	Solyc01g007950.4	chrSL4.0ch01	-	2088441	2090395	2088441	2088586	2088711	2090395	83205	0,115,17	49,65,7	4,0,0	9,8,7	242	121	0.00499310546138	0.035509881212	0.0,0.469,0.548	0.182,0.0,0.0	0.278	Peroxidase (AHRD V3.3 *** K4ASZ3_SOLLC)
83651	gene:Solyc02g078180.3	Solyc02g078180.3	chrSL4.0ch02	+	40933136	40934145	40933136	40933240	40934123	40934145	83651	128,46,74	8,0,0	69,53,43	6,15,3	976	121	0.00110589672379	0.0104491667031	0.665,1.0,1.0	0.588,0.305,0.64	0.377	DUF616 domain-containing protein (AHRD V3.3 *** A0A1Q3BIE2_CEPFO)
83737	gene:Solyc08g005490.3	Solyc08g005490.3	chrSL4.0ch08	-	377137	379368	377137	378539	379172	379368	83737	36,179,288	8,82,19	117,82,221	67,72,132	726	121	0.00129852976511	0.0119489627592	0.429,0.267,0.716	0.225,0.16,0.218	0.27	S-adenosyl-L-methionine-dependent methyltransferases superfamily protein (AHRD V3.3 *** A0A2U1NU97_ARTAN)
84109	gene:Solyc07g005990.3	Solyc07g005990.3	chrSL4.0ch07	-	826627	827153	826627	826787	826880	827153	84109	33,89,124	0,2,5	21,4,67	0,8,9	214	121	0.0074900543896	0.0491810795028	1.0,0.962,0.933	1.0,0.22,0.808	0.289	ATP-dependent DNA helicase (AHRD V3.3 *** Q9ZUI1_ARATH)
84399	gene:Solyc08g077050.3	Solyc08g077050.3	chrSL4.0ch08	+	59102755	59103006	59102755	59102824	59102940	59103006	84399	6,12,19	0,0,0	11,11,16	0,32,3	237	121	702508	0.000147893126262	1.0,1.0,1.0	1.0,0.149,0.731	0.373	Ferredoxin (AHRD V3.3 *** A0A1U8GXA1_CAPAN)
84400	gene:Solyc08g077050.3	Solyc08g077050.3	chrSL4.0ch08	+	59102755	59103398	59102755	59102824	59103142	59103398	84400	6,12,19	0,11,10	11,11,16	0,0,0	411	121	11525.2	453917	1.0,0.243,0.359	1.0,1.0,1.0	-0.466	Ferredoxin (AHRD V3.3 *** A0A1U8GXA1_CAPAN)
84527	gene:Solyc05g013770.4	Solyc05g013770.4	chrSL4.0ch05	-	7143003	7144412	7143003	7143717	7144258	7144412	84527	30,113,103	8,8,4	26,14,42	16,7,9	634	121	0.00138764219561	0.0126394821514	0.417,0.729,0.831	0.237,0.276,0.471	0.331	PK12 protein kinase (AHRD V3.3 *** O49967_TOBAC)
84720	gene:Solyc06g062660.4	Solyc06g062660.4	chrSL4.0ch06	-	37192696	37198257	37192696	37196964	37198161	37198257	84720	12,67,89	3,8,15	25,0,0	27,14,38	1290	121	0	0.0	0.273,0.44,0.358	0.08,0.0,0.0	0.33	Beta-galactosidase (AHRD V3.3 *** A0A2G2WL43_CAPBA)
84760	gene:Solyc05g014650.2	Solyc05g014650.2	chrSL4.0ch05	+	8713098	8713531	8713098	8713150	8713421	8713531	84760	0,20,44	20,11,7	13,24,10	0,8,0	364	121	0.00172581247047	0.015116466889	0.0,0.377,0.676	1.0,0.499,1.0	-0.482	Ribosomal silencing factor RsfS (AHRD V3.3 *-* A0A2G2XZV2_CAPAN)
84786	gene:Solyc05g014690.3	Solyc05g014690.3	chrSL4.0ch05	+	8876892	8885116	8876892	8884572	8884968	8885116	84786	4,23,8	0,0,0	20,32,6	3,0,28	489	121	200717	5.11655e+06	1.0,1.0,1.0	0.623,1.0,0.05	0.442	RNA helicase DEAH-box14
84955	gene:Solyc06g074690.3	Solyc06g074690.3	chrSL4.0ch06	-	43887957	43889246	43887957	43888023	43888995	43889246	84955	0,44,87	5,31,5	8,0,0	29,2,4	1065	121	0.000652200589817	0.00677800152654	0.0,0.139,0.664	0.03,0.0,0.0	0.258	ARM repeat superfamily protein (AHRD V3.3 *** AT5G22820.3)
85265	gene:Solyc09g060100.3	Solyc09g060100.3	chrSL4.0ch09	+	53665793	53668296	53665793	53667381	53668240	53668296	85265	104,167,225	0,0,7	212,163,302	18,23,21	952	121	1185.88	465300	1.0,1.0,0.803	0.6,0.474,0.646	0.361	transmembrane protein (AHRD V3.3 *** AT4G13150.1)
85278	gene:Solyc08g005980.3	Solyc08g005980.3	chrSL4.0ch08	+	764877	769840	764877	768356	768795	769840	85278	9,62,134	20,0,1	20,47,35	0,0,0	532	121	0.00236643189703	0.0195325442531	0.093,1.0,0.968	1.0,1.0,1.0	-0.313	High-affinity nickel-transport family protein (AHRD V3.3 *** F4JM82_ARATH)
85414	gene:Solyc08g074490.4	Solyc08g074490.4	chrSL4.0ch08	+	56709954	56711795	56709954	56710039	56711423	56711795	85414	37,56,93	16,6,0	16,79,131	0,0,0	1477	121	31640.6	1.06619e+06	0.159,0.433,1.0	1.0,1.0,1.0	-0.469	Nucleotide-diphospho-sugar transferase, nucleotide-diphospho-sugar transferase (AHRD V3.3 *** A0A2U1NHY0_ARTAN)
85416	gene:Solyc08g074490.4	Solyc08g074490.4	chrSL4.0ch08	+	56709954	56711795	56709954	56710999	56711423	56711795	85416	29,53,84	8,18,4	16,72,115	0,6,0	517	121	0.000422831525978	0.00472967749365	0.459,0.408,0.831	1.0,0.737,1.0	-0.346	Nucleotide-diphospho-sugar transferase, nucleotide-diphospho-sugar transferase (AHRD V3.3 *** A0A2U1NHY0_ARTAN)
85418	gene:Solyc06g008230.3	Solyc06g008230.3	chrSL4.0ch06	-	2110458	2114423	2110458	2111053	2111995	2114423	85418	92,95,67	82,99,63	76,72,50	16,39,0	1035	121	0.00434529772126	0.0318407408022	0.116,0.101,0.111	0.357,0.178,1.0	-0.402	tetratricopeptide repeat protein 7A-like (AHRD V3.3 *** A0A2I4F6F8_9ROSI)
85434	gene:Solyc08g045640.3	Solyc08g045640.3	chrSL4.0ch08	-	17417671	17419838	17417671	17419494	17419580	17419838	85434	8,20,19	2,103,13	0,0,34	61,19,37	207	121	0.00596234823873	0.0409237112881	0.7,0.102,0.461	0.0,0.0,0.349	0.305	Remorin family protein (AHRD V3.3 *** A0A2U1QND3_ARTAN)
85444	gene:Solyc01g079410.3	Solyc01g079410.3	chrSL4.0ch01	-	71064708	71065689	71064708	71065472	71065620	71065689	85444	15,8,29	0,23,40	0,8,4	21,50,45	242	121	0.000247477447697	0.00303006451338	1.0,0.148,0.266	0.0,0.074,0.043	0.432	Calcium-dependent phosphotriesterase superfamily protein (AHRD V3.3 *** A0A2U1MTE8_ARTAN)
85452	gene:Solyc01g006860.3	Solyc01g006860.3	chrSL4.0ch01	-	1430365	1430827	1430365	1430658	1430782	1430827	85452	36,43,75	37,3,9	33,18,47	0,0,0	242	121	4413.93	198556	0.327,0.878,0.806	1.0,1.0,1.0	-0.33	Co-chaperone, HscB-like protein (AHRD V3.3 *** A8IK66_CHLRE)
85467	gene:Solyc07g062390.4	Solyc07g062390.4	chrSL4.0ch07	+	65001699	65006229	65001699	65006023	65006167	65006229	85467	11,0,3	2,11,5	3,12,14	0,7,0	242	121	0.00234422039004	0.0193847208753	0.733,0.0,0.231	1.0,0.462,1.0	-0.499	Tubby-like F-box protein (AHRD V3.3 *** A0A2G3C1Z0_CAPCH)
85672	gene:Solyc05g018650.4	Solyc05g018650.4	chrSL4.0ch05	-	22751846	22762759	22751846	22752066	22762652	22762759	85672	531,951,910	0,0,6	587,500,805	8,8,4	10679	121	0.0013902161233	0.0126585910477	1.0,1.0,0.632	0.454,0.415,0.695	0.356	Ferrochelatase (AHRD V3.3 *** O64391_SOLTU)
85682	gene:Solyc05g018650.4	Solyc05g018650.4	chrSL4.0ch05	-	22758634	22769060	22758634	22762805	22768958	22769060	85682	137,554,526	0,0,0	272,201,376	0,0,22	6246	121	0.00232338206265	0.0192428832643	1.0,1.0,1.0	1.0,1.0,0.249	0.25	Ferrochelatase (AHRD V3.3 *** O64391_SOLTU)
85919	gene:Solyc06g065020.3	Solyc06g065020.3	chrSL4.0ch06	-	38182483	38184180	38182483	38182784	38183835	38184180	85919	36,115,72	0,6,19	16,4,10	0,0,0	1144	121	112991	3.14939e+06	1.0,0.67,0.286	1.0,1.0,1.0	-0.348	Protein NRT1/ PTR FAMILY 5.12 (AHRD V3.3 *** A0A2G2WK86_CAPBA)
86144	gene:Solyc08g076460.3	Solyc08g076460.3	chrSL4.0ch08	+	58580911	58582231	58580911	58581526	58581918	58582231	86144	41,26,21	30,1,0	8,28,28	0,0,0	485	121	7.1333e+06	0.00106616572261	0.254,0.866,1.0	1.0,1.0,1.0	-0.293	Dolichyl-diphosphooligosaccharide--protein glycosyltransferase subunit DAD1 (AHRD V3.3 *** A0A2G3DCR1_CAPCH)
86266	gene:Solyc01g106360.3	Solyc01g106360.3	chrSL4.0ch01	+	86597851	86599090	86597851	86598047	86598139	86599090	86266	20,48,26	0,37,20	0,2,2	22,12,24	213	121	114.899	8144.62	1.0,0.424,0.425	0.0,0.086,0.045	0.573	Fatty acid amide hydrolase (AHRD V3.3 *** A0A2G3BV42_CAPCH)
86311	gene:Solyc09g007370.4	Solyc09g007370.4	chrSL4.0ch09	-	984403	984987	984403	984556	984883	984987	86311	0,13,20	28,12,0	6,21,20	0,0,0	420	121	710.867	39934.3	0.0,0.238,1.0	1.0,1.0,1.0	-0.587	Ribonuclease P protein subunit p29 (AHRD V3.3 *** A0A2G2WVI5_CAPBA)
86627	gene:Solyc09g072710.4	Solyc09g072710.4	chrSL4.0ch09	-	61462865	61465681	61462865	61463035	61465575	61465681	86627	3,129,68	0,26,16	9,8,8	0,0,0	2633	121	1053.8	56069.5	1.0,0.186,0.163	1.0,1.0,1.0	-0.55	Phospholipid--sterol O-acyltransferase (AHRD V3.3 *** A0A2G2ZWL8_CAPAN)
86760	gene:Solyc04g072230.4	Solyc04g072230.4	chrSL4.0ch04	-	57159645	57161168	57159645	57160038	57160988	57161168	86760	10,26,42	0,11,31	12,11,2	30,17,16	1043	121	0.00602615673512	0.0412686508336	1.0,0.215,0.136	0.044,0.07,0.014	0.408	Protein kinase superfamily protein (AHRD V3.3 *** A0A2U1PVM4_ARTAN)
86770	gene:Solyc04g072230.4	Solyc04g072230.4	chrSL4.0ch04	-	57159645	57163382	57159645	57162389	57163331	57163382	86770	47,322,384	38,25,16	117,92,228	10,0,0	1035	121	0.000980234929829	0.00948279384635	0.126,0.601,0.737	0.578,1.0,1.0	-0.371	Protein kinase superfamily protein (AHRD V3.3 *** A0A2U1PVM4_ARTAN)
86824	gene:Solyc09g007260.4	Solyc09g007260.4	chrSL4.0ch09	+	877239	877482	877239	877284	877378	877482	86824	39,104,38	0,19,54	2,2,42	62,31,8	215	121	0.000663858717941	0.00687947376296	1.0,0.755,0.284	0.018,0.035,0.747	0.413	AP2-like ethylene-responsive transcription factor TOE3 (AHRD V3.3 *** A0A2G2VZG0_CAPBA)
87051	gene:Solyc03g117060.4	Solyc03g117060.4	chrSL4.0ch03	-	60773784	60776082	60773784	60773887	60775784	60776082	87051	94,142,158	13,14,2	113,195,55	0,0,0	1990	121	10.2946	7413.46	0.305,0.381,0.828	1.0,1.0,1.0	-0.495	60S ribosomal protein L7-1 (AHRD V3.3 *** A0A2G2WQS6_CAPBA)
87168	gene:Solyc01g067630.3	Solyc01g067630.3	chrSL4.0ch01	-	69242484	69245614	69242484	69243339	69245301	69245614	87168	119,167,142	17,12,14	344,283,259	7,2,23	2055	121	0.00493957234044	0.0352161112451	0.292,0.45,0.374	0.743,0.893,0.399	-0.306	NAD(P)-binding Rossmann-fold superfamily protein (AHRD V3.3 *** Q8VZB1_ARATH)
87196	gene:Solyc05g048810.4	Solyc05g048810.4	chrSL4.0ch05	-	58857932	58862811	58857932	58858276	58858370	58862811	87196	76,52,34	20,68,43	44,28,72	28,0,0	215	121	0.00015804179009	0.00207383300898	0.681,0.301,0.308	0.469,1.0,1.0	-0.393	tRNA-specific adenosine deaminase 1-like protein (AHRD V3.3 *** A0A2K3PA98_TRIPR)
87202	gene:Solyc05g048810.4	Solyc05g048810.4	chrSL4.0ch05	-	58859141	58862811	58859141	58859261	58859505	58862811	87202	3,17,22	12,35,7	4,20,23	1,2,6	337	121	0.000396854682654	0.00448232232497	0.082,0.148,0.53	0.59,0.782,0.579	-0.397	tRNA-specific adenosine deaminase 1-like protein (AHRD V3.3 *** A0A2K3PA98_TRIPR)
87203	gene:Solyc05g048810.4	Solyc05g048810.4	chrSL4.0ch05	-	58859345	58862811	58859345	58859422	58859514	58862811	87203	9,15,17	0,2,5	4,0,0	0,10,16	213	121	0.000194510910529	0.0024746373608	1.0,0.81,0.659	1.0,0.0,0.0	0.49	tRNA-specific adenosine deaminase 1-like protein (AHRD V3.3 *** A0A2K3PA98_TRIPR)
87536	gene:Solyc05g050740.3	Solyc05g050740.3	chrSL4.0ch05	+	60258243	60267686	60258243	60267051	60267518	60267686	87536	24,6,2	0,12,3	0,0,1	3,12,4	560	121	7.20234e+06	0.00107494655115	1.0,0.098,0.126	0.0,0.0,0.051	0.391	dentin sialophosphoprotein isoform X2 (AHRD V3.3 *-* XP_023890879.1)
87684	gene:Solyc09g009190.4	Solyc09g009190.4	chrSL4.0ch09	+	2578022	2589612	2578022	2588772	2589508	2589612	87684	4,14,19	9,9,11	13,2,33	0,0,0	829	121	0.00238698	0.57796	0.061,0.185,0.201	1.0,1.0,1.0	-0.851	1,4-alpha-glucan-branching enzyme 1, chloroplastic/amyloplastic (AHRD V3.3 *** A0A2G2VX17_CAPBA)
87735	gene:Solyc05g012200.3	Solyc05g012200.3	chrSL4.0ch05	+	5542542	5545178	5542542	5543008	5544228	5545178	87735	76,385,652	14,30,26	153,144,291	41,24,109	1313	121	0.00024726985987	0.00302869321763	0.333,0.542,0.698	0.256,0.356,0.197	0.255	Asparagine synthase family protein (AHRD V3.3 *** A0A2U1NH55_ARTAN)
87740	gene:Solyc05g012200.3	Solyc05g012200.3	chrSL4.0ch05	+	5544974	5546165	5544974	5545165	5545271	5546165	87740	0,9,8	18,22,11	15,8,0	0,2,1	227	121	0.00241267506904	0.0198369108308	0.0,0.179,0.279	1.0,0.681,0.0	-0.408	Asparagine synthase family protein (AHRD V3.3 *** A0A2U1NH55_ARTAN)
87993	gene:Solyc05g051630.4	Solyc05g051630.4	chrSL4.0ch05	+	61393761	61405837	61393761	61404446	61405681	61405837	87993	35,53,37	20,6,7	20,29,27	0,0,0	1328	121	5.89043	608.982	0.138,0.446,0.325	1.0,1.0,1.0	-0.697	RFT1 (AHRD V3.3 *** A0A200RCA1_9MAGN)
88322	gene:Solyc05g052630.4	Solyc05g052630.4	chrSL4.0ch05	-	62239604	62241082	62239604	62239848	62241032	62241082	88322	75,247,237	0,5,5	134,121,209	26,2,12	1277	121	0.0071074108728	0.0471503785943	1.0,0.824,0.818	0.328,0.851,0.623	0.28	flocculation protein (AHRD V3.3 *** AT2G39950.8)
88537	gene:Solyc07g041010.3	Solyc07g041010.3	chrSL4.0ch07	+	51364191	51366385	51364191	51364276	51366258	51366385	88537	125,146,101	20,2,10	52,19,45	0,2,0	2075	121	0.00267338059523	0.0216137372718	0.267,0.81,0.371	1.0,0.356,1.0	-0.303	60S ribosomal protein L18a-like protein (AHRD V3.3 *** A0A1J3E1C5_NOCCA)
88897	gene:Solyc09g010770.3	Solyc09g010770.3	chrSL4.0ch09	+	4103565	4103947	4103565	4103703	4103801	4103947	88897	12,7,13	4,4,24	0,0,0	14,13,11	219	121	4.15006	443.319	0.624,0.492,0.23	0.0,0.0,0.0	0.449	Dol-P-Glc:Glc(2)Man(9)GlcNAc(2)-PP-Dol alpha-1,2-glucosyltransferase (AHRD V3.3 *** A0A2G2VXD5_CAPBA)
89025	gene:Solyc05g013990.3	Solyc05g013990.3	chrSL4.0ch05	+	7558057	7560309	7558057	7559512	7560176	7560309	89025	28,21,13	0,0,0	2,26,26	0,20,0	757	121	0.00381327963426	0.028768327279	1.0,1.0,1.0	1.0,0.172,1.0	0.276	T-complex protein 1 subunit epsilon (AHRD V3.3 *** A0A1U8GBL8_CAPAN)
89090	gene:Solyc05g054740.3	Solyc05g054740.3	chrSL4.0ch05	+	63979477	63984304	63979477	63982786	63984187	63984304	89090	28,252,229	28,0,0	21,62,76	0,0,0	1494	121	0.00388074722565	0.0291474752288	0.075,1.0,1.0	1.0,1.0,1.0	-0.308	Sulfate transporter (AHRD V3.3 *** Q93YK5_BRANA)
89244	gene:Solyc05g055000.4	Solyc05g055000.4	chrSL4.0ch05	+	64162254	64170266	64162254	64165123	64169872	64170266	89244	246,244,202	2,0,1	294,286,317	0,14,8	4842	121	0.00580927535792	0.0401221841276	0.755,1.0,0.835	1.0,0.338,0.498	0.251	Cysteine desulfurase (AHRD V3.3 *** B2IZ65_NOSP7)
89281	gene:Solyc05g055010.4	Solyc05g055010.4	chrSL4.0ch05	-	64171156	64172084	64171156	64171242	64171774	64172084	89281	168,208,91	0,7,1	52,70,44	2,25,11	625	121	399234	9.11109e+06	1.0,0.852,0.946	0.834,0.352,0.436	0.392	RNA-binding protein 42 (AHRD V3.3 *** A0A2I4E3H6_9ROSI)
89708	gene:Solyc05g056230.4	Solyc05g056230.4	chrSL4.0ch05	-	64970792	64974750	64970792	64973311	64974581	64974750	89708	37,68,139	12,4,20	30,51,33	0,0,0	1363	121	33.4065	277.95	0.215,0.601,0.382	1.0,1.0,1.0	-0.601	Calreticulin (AHRD V3.3 *** A0A2G3ASL1_CAPCH)
89914	gene:Solyc05g056520.4	Solyc05g056520.4	chrSL4.0ch05	-	65175743	65180972	65175743	65180789	65180892	65180972	89914	0,2,3	15,15,27	3,16,6	8,0,39	224	121	0.00169609365678	0.0149093111248	0.0,0.067,0.057	0.168,1.0,0.077	-0.374	S-adenosyl-L-methionine-dependent methyltransferases superfamily protein (AHRD V3.3 *** A0A2U1MCW0_ARTAN)
90085	gene:Solyc06g068980.4	Solyc06g068980.4	chrSL4.0ch06	-	40426340	40434192	40426340	40431189	40433628	40434192	90085	72,149,54	21,0,2	107,35,110	0,0,0	2532	121	240886	5.94283e+06	0.141,1.0,0.563	1.0,1.0,1.0	-0.432	MAP kinase kinase kinase 39
90124	gene:Solyc09g009830.3	Solyc09g009830.3	chrSL4.0ch09	+	3361761	3362298	3361761	3361941	3362075	3362298	90124	6,19,29	0,29,0	0,4,4	4,10,9	242	121	4.75192e+06	0.000752372600818	1.0,0.247,1.0	0.0,0.167,0.182	0.633	Alpha carbonic anhydrase (AHRD V3.3 *** A0A200QHP1_9MAGN)
90542	gene:Solyc06g007760.4	Solyc06g007760.4	chrSL4.0ch06	+	1733657	1734819	1733657	1734257	1734632	1734819	90542	0,9,20	16,7,11	36,61,26	8,0,45	468	121	0.00741085890032	0.0487837744869	0.0,0.249,0.32	0.538,1.0,0.13	-0.366	Ycf54-like protein (AHRD V3.3 *** B4FED9_MAIZE)
90553	gene:Solyc07g005050.3	Solyc07g005050.3	chrSL4.0ch07	-	87276	87801	87276	87677	87757	87801	90553	119,59,61	0,2,16	44,106,32	21,23,30	201	121	758052	0.000158112082845	1.0,0.947,0.697	0.558,0.735,0.391	0.32	60S ribosomal protein L39 (AHRD V3.3 *** B6SYU3_MAIZE)
90554	gene:Solyc07g005050.3	Solyc07g005050.3	chrSL4.0ch07	-	87757	89509	87757	87801	89405	89509	90554	10,37,31	0,0,23	32,5,14	30,13,41	1697	121	0.000396120469419	0.0044755202432	1.0,1.0,0.088	0.071,0.027,0.024	0.655	60S ribosomal protein L39 (AHRD V3.3 *** B6SYU3_MAIZE)
90767	gene:Solyc04g015490.4	Solyc04g015490.4	chrSL4.0ch04	+	5732856	5734602	5732856	5732952	5734430	5734602	90767	34,102,99	0,0,2	48,19,18	14,20,0	1571	121	1.18834e+06	0.000231502430913	1.0,1.0,0.792	0.209,0.068,1.0	0.505	Mg-protoporphyrin IX chelatase (AHRD V3.3 *** A0A2G2ZF66_CAPAN)
90901	gene:Solyc08g048250.4	Solyc08g048250.4	chrSL4.0ch08	+	14000208	14002319	14000208	14000353	14002140	14002319	90901	12,38,36	0,21,13	7,8,12	10,32,18	1880	121	0.00764116187916	0.0499690353512	1.0,0.104,0.151	0.043,0.016,0.041	0.385	Peroxisomal (S)-2-hydroxy-acid oxidase GLO1 (AHRD V3.3 *** A0A1U8E192_CAPAN)
91053	gene:Solyc06g008820.3	Solyc06g008820.3	chrSL4.0ch06	+	2767663	2771277	2767663	2770584	2771230	2771277	91053	0,2,0	8,20,15	14,18,0	0,0,27	739	121	2.93947e+06	0.000500506238871	0.0,0.016,0.0	1.0,1.0,0.0	-0.661	Na+/H+ antiporter 1
91687	gene:Solyc06g011403.1	Solyc06g011403.1	chrSL4.0ch06	-	6914172	6927052	6914172	6914253	6917118	6927052	91687	94,70,98	35,14,11	74,36,100	0,0,3	2958	121	28326.5	974169	0.099,0.17,0.267	1.0,1.0,0.577	-0.68	paramyosin-like protein (AHRD V3.3 *** AT4G32560.2)
91749	gene:Solyc06g011665.1	Solyc06g011665.1	chrSL4.0ch06	+	8789125	8799744	8789125	8796179	8799602	8799744	91749	84,320,238	14,6,11	121,58,199	0,0,0	3516	121	23.1663	2012.74	0.171,0.647,0.427	1.0,1.0,1.0	-0.585	SIT4 phosphatase-associated family protein (AHRD V3.3 *** A0A2U1PT03_ARTAN)
91807	gene:Solyc03g025370.3	Solyc03g025370.3	chrSL4.0ch03	-	2778864	2781210	2778864	2780529	2781056	2781210	91807	36,69,74	18,12,21	19,74,29	52,48,83	620	121	1804.07	90133.2	0.281,0.529,0.407	0.067,0.231,0.064	0.285	NAD(P)-binding Rossmann-fold superfamily protein (AHRD V3.3 *** Q8H1Q6_ARATH)
91809	gene:Solyc03g025370.3	Solyc03g025370.3	chrSL4.0ch03	-	2778864	2783183	2778864	2780529	2782951	2783183	91809	66,130,190	0,0,0	83,106,137	21,0,0	2515	121	0.004111883554	0.0304995731383	1.0,1.0,1.0	0.16,1.0,1.0	0.28	NAD(P)-binding Rossmann-fold superfamily protein (AHRD V3.3 *** Q8H1Q6_ARATH)
91811	gene:Solyc03g025370.3	Solyc03g025370.3	chrSL4.0ch03	-	2778864	2783183	2778864	2781856	2782951	2783183	91811	28,38,77	0,27,39	14,6,42	46,18,97	1188	121	0.00180026065347	0.0156438961498	1.0,0.125,0.167	0.03,0.033,0.042	0.396	NAD(P)-binding Rossmann-fold superfamily protein (AHRD V3.3 *** Q8H1Q6_ARATH)
91941	gene:Solyc06g030570.3	Solyc06g030570.3	chrSL4.0ch06	+	17659532	17663778	17659532	17659781	17663691	17663778	91941	4,16,22	0,0,0	7,5,2	0,3,39	4003	121	1.08638	137.918	1.0,1.0,1.0	1.0,0.048,0.002	0.65	Dual-specificity RNA methyltransferase RlmN (AHRD V3.3 *** A0A318RXP5_9GAMM)
91970	gene:Solyc07g066010.3	Solyc07g066010.3	chrSL4.0ch07	+	67400677	67401395	67400677	67400811	67400943	67401395	91970	19,77,82	9,28,17	29,33,33	0,0,10	242	121	0.00197670856209	0.0168856068856	0.514,0.579,0.707	1.0,1.0,0.623	-0.274	Amino acid transporter (AHRD V3.3 *** A0A200RAG5_9MAGN)
92410	gene:Solyc06g071460.3	Solyc06g071460.3	chrSL4.0ch06	+	41629924	41633722	41629924	41630149	41630266	41633722	92410	2,7,5	21,10,0	1,3,12	0,0,0	238	121	7807.9	323528	0.046,0.262,1.0	1.0,1.0,1.0	-0.564	Exosome complex component rrp40-like protein (AHRD V3.3 *** A0A2K3PBT7_TRIPR)
92672	gene:Solyc09g008260.3	Solyc09g008260.3	chrSL4.0ch09	+	1752412	1752970	1752412	1752546	1752687	1752970	92672	14,2,9	0,1,4	17,10,22	36,25,11	242	121	0.00213676042922	0.0180188050126	1.0,0.5,0.529	0.191,0.167,0.5	0.39	5'-AMP-activated protein kinase-like protein (AHRD V3.3 *-* AT5G03420.1)
92994	gene:Solyc01g081050.4	Solyc01g081050.4	chrSL4.0ch01	+	72951088	72955034	72951088	72952909	72954924	72955034	92994	24,33,64	53,32,26	302,176,512	21,0,0	2108	121	3.33067e-05	0.0111738	0.025,0.056,0.124	0.452,1.0,1.0	-0.749	AMP-dependent synthetase/ligase (AHRD V3.3 *** A0A200PXA7_9MAGN)
93076	gene:Solyc07g054490.3	Solyc07g054490.3	chrSL4.0ch07	-	62721054	62722026	62721054	62721165	62721805	62722026	93076	14,11,35	0,4,19	5,19,5	0,0,0	733	121	22109.8	789291	1.0,0.312,0.233	1.0,1.0,1.0	-0.485	Secretory carrier-associated membrane protein (AHRD V3.3 *** A0A2G2Z3L9_CAPAN)
93269	gene:Solyc06g051380.3	Solyc06g051380.3	chrSL4.0ch06	+	32489078	32497994	32489078	32497757	32497901	32497994	93269	39,40,25	1,31,27	28,0,0	18,12,12	242	121	0.00102723327663	0.0098383320068	0.951,0.392,0.316	0.438,0.0,0.0	0.407	Transducin family protein / WD-40 repeat family protein (AHRD V3.3 *** A0A2U1PI35_ARTAN)
93556	gene:Solyc07g007970.3	Solyc07g007970.3	chrSL4.0ch07	+	2635724	2637852	2635724	2636065	2636726	2637852	93556	2,6,23	0,0,0	4,0,4	0,9,12	754	121	17.6755	158.086	1.0,1.0,1.0	1.0,0.0,0.051	0.65	Keratin-associated protein, putative (DUF819) (AHRD V3.3 *** Q9LTG3_ARATH)
93590	gene:Solyc06g053560.4	Solyc06g053560.4	chrSL4.0ch06	-	34156232	34159753	34156232	34156324	34159689	34159753	93590	28,58,51	10,31,18	59,15,71	0,0,15	3458	121	0.00268819143094	0.0217090169358	0.089,0.061,0.09	1.0,1.0,0.142	-0.634	Casein kinase I isoform epsilon (AHRD V3.3 *** A0A1U8F4P3_CAPAN)
93704	gene:Solyc08g079110.4	Solyc08g079110.4	chrSL4.0ch08	+	60859847	60863605	60859847	60863346	60863476	60863605	93704	24,3,35	0,0,1	18,45,6	7,10,9	242	121	633.7	3622.15	1.0,1.0,0.946	0.563,0.692,0.25	0.48	Thylakoid lumenal protein, chloroplastic (AHRD V3.3 *** A0A1U8GCA5_CAPAN)
93747	gene:Solyc06g150119.1	Solyc06g150119.1	chrSL4.0ch06	-	34926371	34926613	34926371	34926470	34926549	34926613	93747	6,11,10	18,12,19	1,34,18	2,0,0	200	121	382545	8.76946e+06	0.168,0.357,0.242	0.232,1.0,1.0	-0.488	Unknown protein
93862	gene:Solyc05g052640.3	Solyc05g052640.3	chrSL4.0ch05	-	62245872	62254185	62245872	62253809	62253897	62254185	93862	0,0,0	28,58,26	31,7,22	12,6,29	209	121	0	0.0	0.0,0.0,0.0	0.599,0.403,0.305	-0.436	Peroxisomal nicotinamide adenine dinucleotide carrier (AHRD V3.3 *** A0A1U8GQE9_CAPAN)
93910	gene:Solyc03g114300.4	Solyc03g114300.4	chrSL4.0ch03	+	58732214	58734291	58732214	58734063	58734141	58734291	93910	69,28,32	19,36,26	34,23,86	8,10,0	199	121	0.0010607124865	0.0100954297871	0.688,0.321,0.428	0.721,0.583,1.0	-0.289	4-hydroxybenzoate polyprenyltransferase, mitochondrial (AHRD V3.3 *** A0A2G2WRH2_CAPBA)
94066	gene:Solyc02g005110.3	Solyc02g005110.3	chrSL4.0ch02	+	6238970	6240190	6238970	6239113	6240162	6240190	94066	28,107,136	34,37,4	27,0,6	22,8,19	1142	121	0.00181419259339	0.015733864025	0.08,0.235,0.783	0.115,0.0,0.032	0.317	MADS-box protein SOC1 (AHRD V3.3 --* XP_025887600.1)
94072	gene:Solyc02g005110.3	Solyc02g005110.3	chrSL4.0ch02	+	6239866	6241557	6239866	6240274	6240583	6241557	94072	65,69,66	4,5,13	37,12,5	0,0,0	402	121	70580.3	2.10268e+06	0.83,0.806,0.604	1.0,1.0,1.0	-0.253	MADS-box protein SOC1 (AHRD V3.3 --* XP_025887600.1)
94248	gene:Solyc06g060350.4	Solyc06g060350.4	chrSL4.0ch06	+	36008698	36020103	36008698	36019201	36019935	36020103	94248	0,2,4	27,42,32	8,14,28	41,15,0	827	121	0.000233622384815	0.00288436977764	0.0,0.007,0.018	0.028,0.12,1.0	-0.374	Replication factor C subunit 1 (AHRD V3.3 *-* G2XAF7_VERDV)
94341	gene:Solyc05g007020.4	Solyc05g007020.4	chrSL4.0ch05	-	1658471	1662211	1658471	1661538	1662062	1662211	94341	23,73,435	0,0,0	8,38,40	0,22,8	617	121	573.716	33397.4	1.0,1.0,1.0	1.0,0.253,0.495	0.417	LOV/LOV protein (AHRD V3.3 *** E3WH16_SOLLC)
94441	gene:Solyc06g060890.4	Solyc06g060890.4	chrSL4.0ch06	+	36566772	36568536	36566772	36567433	36568486	36568536	94441	6,11,13	8,16,0	10,15,1	0,0,0	1146	121	1267.53	66135.8	0.073,0.068,1.0	1.0,1.0,1.0	-0.62	dynamin (AHRD V3.3 *** AT4G17540.1)
94605	gene:Solyc06g062500.4	Solyc06g062500.4	chrSL4.0ch06	+	37085335	37087256	37085335	37086753	37086913	37087256	94605	49,63,51	36,12,16	11,33,12	4,0,0	253	121	0.00101714857239	0.00975985174437	0.394,0.715,0.604	0.568,1.0,1.0	-0.285	60S ribosomal protein L28 (AHRD V3.3 *** B3TLS3_ELAGV)
94641	gene:Solyc06g062790.3	Solyc06g062790.3	chrSL4.0ch06	+	37266900	37267176	37266900	37266996	37267118	37267176	94641	24,37,31	0,0,0	30,8,5	0,18,4	242	121	68568.5	2.05267e+06	1.0,1.0,1.0	1.0,0.182,0.385	0.478	Casein kinase I isoform epsilon (AHRD V3.3 *** A0A1U8HDP9_CAPAN)
94652	gene:Solyc06g062790.3	Solyc06g062790.3	chrSL4.0ch06	+	37269209	37269428	37269209	37269292	37269390	37269428	94652	76,33,27	0,0,4	34,16,26	0,24,8	219	121	0.000662703639823	0.00687006062951	1.0,1.0,0.789	1.0,0.269,0.642	0.293	Casein kinase I isoform epsilon (AHRD V3.3 *** A0A1U8HDP9_CAPAN)
94680	gene:Solyc06g062860.4	Solyc06g062860.4	chrSL4.0ch06	-	37315681	37318548	37315681	37315859	37317677	37318548	94680	16,23,23	0,0,0	6,10,19	26,0,0	1911	121	0.000411479428022	0.00462063906705	1.0,1.0,1.0	0.014,1.0,1.0	0.329	Polyadenylate-binding protein-interacting protein 4 (AHRD V3.3 *-* A0A2G3C8H0_CAPCH)
94752	gene:Solyc06g063300.4	Solyc06g063300.4	chrSL4.0ch06	+	37652795	37657949	37652795	37653301	37655445	37657949	94752	56,56,58	0,17,4	24,47,16	0,0,0	2237	121	31271.6	1.05632e+06	1.0,0.151,0.44	1.0,1.0,1.0	-0.47	F-box/kelch-repeat protein (AHRD V3.3 *-* A0A2G2WKX9_CAPBA)
94905	gene:Solyc03g120710.2	Solyc03g120710.2	chrSL4.0ch03	+	63452045	63452825	63452045	63452231	63452713	63452825	94905	47,43,54	33,15,6	10,15,10	0,0,0	575	121	55.5413	3253.6	0.231,0.376,0.654	1.0,1.0,1.0	-0.58	Late embryogenesis abundant protein (AHRD V3.3 *** A0A200PP54_9MAGN)
94941	gene:Solyc06g064560.4	Solyc06g064560.4	chrSL4.0ch06	-	37873217	37873594	37873217	37873425	37873499	37873594	94941	18,19,35	38,34,26	6,12,0	53,63,33	195	121	3665.28	16906.6	0.227,0.257,0.455	0.066,0.106,0.0	0.256	DNA ligase-like protein (AHRD V3.3 *** AT1G12790.1)
95111	gene:Solyc08g082990.3	Solyc08g082990.3	chrSL4.0ch08	+	63758109	63759323	63758109	63758326	63758484	63759323	95111	0,2,27	7,57,80	33,14,33	19,20,32	251	121	1147.1	60494.2	0.0,0.017,0.14	0.456,0.252,0.332	-0.294	Oligopeptide transporter (AHRD V3.3 *** A0A200RD47_9MAGN)
95613	gene:Solyc06g066730.3	Solyc06g066730.3	chrSL4.0ch06	+	39564731	39567448	39564731	39566612	39567381	39567448	95613	171,206,244	8,0,4	72,51,148	5,6,10	862	121	0.000465736233719	0.00512923879812	0.75,1.0,0.895	0.669,0.544,0.675	0.252	Coatomer subunit beta' (AHRD V3.3 *** A0A2U1PZP9_ARTAN)
95715	gene:Solyc06g067960.3	Solyc06g067960.3	chrSL4.0ch06	-	39761136	39762574	39761136	39761984	39762468	39762574	95715	5,19,3	0,0,0	4,4,12	14,0,11	577	121	1916.92	95429.2	1.0,1.0,1.0	0.057,1.0,0.186	0.586	Glutaredoxin (AHRD V3.3 *** A0A200RBL6_9MAGN)
95886	gene:Solyc09g042750.3	Solyc09g042750.3	chrSL4.0ch09	-	24427628	24432804	24427628	24428435	24432247	24432804	95886	126,116,133	1,8,3	71,46,61	3,18,18	3905	121	0.000576259001394	0.00611433992039	0.796,0.31,0.579	0.423,0.073,0.095	0.365	Acyl-coenzyme A thioesterase 9, mitochondrial (AHRD V3.3 *** A0A1J3CD94_NOCCA)
95924	gene:Solyc01g103100.3	Solyc01g103100.3	chrSL4.0ch01	+	84044987	84045836	84044987	84045181	84045701	84045836	95924	0,6,2	22,0,2	4,12,14	0,0,0	613	121	166.907	11280.4	0.0,1.0,0.165	1.0,1.0,1.0	-0.612	NAD(P)-binding Rossmann-fold superfamily protein (AHRD V3.3 *** A0A2U1N9F9_ARTAN)
96077	gene:Solyc07g043580.4	Solyc07g043580.4	chrSL4.0ch07	+	57359588	57360014	57359588	57359654	57359927	57360014	96077	103,249,233	0,6,5	136,59,105	12,16,10	366	121	7033.76	296003	1.0,0.932,0.939	0.789,0.549,0.776	0.252	bHLH transcription factor 052
96136	gene:Solyc06g068670.3	Solyc06g068670.3	chrSL4.0ch06	-	40204187	40205255	40204187	40204243	40204468	40205255	96136	21,73,73	2,0,20	25,109,54	28,17,37	318	121	0.00171770130255	0.015062666722	0.8,1.0,0.581	0.254,0.709,0.357	0.354	ACT domain-containing protein (AHRD V3.3 *** A0A2U1QDU0_ARTAN)
96280	gene:Solyc06g069020.4	Solyc06g069020.4	chrSL4.0ch06	+	40458248	40460427	40458248	40458320	40460278	40460427	96280	56,149,162	6,19,5	122,58,155	8,0,0	2051	121	0.00567539975502	0.0393570080139	0.355,0.316,0.657	0.474,1.0,1.0	-0.382	Elongation factor (AHRD V3.3 *** A0A200PY18_9MAGN)
96367	gene:Solyc06g069090.3	Solyc06g069090.3	chrSL4.0ch06	-	40514523	40515842	40514523	40515538	40515757	40515842	96367	19,76,86	6,12,20	62,57,110	0,0,0	312	121	0.000133227	0.0410668	0.551,0.711,0.625	1.0,1.0,1.0	-0.371	40S ribosomal protein S7 (AHRD V3.3 *-* A0A2G3D0S9_CAPCH)
96758	gene:Solyc01g102650.2	Solyc01g102650.2	chrSL4.0ch01	+	83674672	83675118	83674672	83674727	83674951	83675118	96758	30,16,18	9,11,14	0,9,24	10,32,21	317	121	0.000486622269863	0.00531789525288	0.56,0.357,0.329	0.0,0.097,0.304	0.282	Unknown protein
97010	gene:Solyc06g072013.1	Solyc06g072013.1	chrSL4.0ch06	+	42051956	42052271	42051956	42052091	42052212	42052271	97010	18,10,11	0,0,16	0,1,2	8,4,0	242	121	0.00109427738348	0.0103604739011	1.0,1.0,0.256	0.0,0.111,1.0	0.382	Unknown protein
97315	gene:Solyc08g074280.4	Solyc08g074280.4	chrSL4.0ch08	-	56491398	56499135	56491398	56496180	56499013	56499135	97315	309,542,143	0,53,5	50,51,61	20,1,56	2926	121	0.00263097773567	0.0213335978596	1.0,0.297,0.542	0.094,0.678,0.043	0.341	Beta-lactamase domain-containing protein/ABC1 domain-containing protein/WaaY domain-containing protein (AHRD V3.3 *** A0A1Q3B6T1_CEPFO)
97425	gene:Solyc03g026240.4	Solyc03g026240.4	chrSL4.0ch03	-	3663356	3666088	3663356	3664523	3665947	3666088	97425	247,998,695	25,42,35	293,210,418	72,85,77	1517	121	10.1078	969.412	0.441,0.655,0.613	0.245,0.165,0.302	0.332	Serine/arginine-rich-splicing factor RS40 (AHRD V3.3 *** A0A0M8KTC1_NICAT)
97865	gene:Solyc06g074820.3	Solyc06g074820.3	chrSL4.0ch06	+	44022504	44023345	44022504	44023004	44023254	44023345	97865	0,29,19	12,0,8	75,21,51	0,0,0	343	121	15935.1	59686.1	0.0,1.0,0.456	1.0,1.0,1.0	-0.515	tonoplast intrinsic protein 1.1
97931	gene:Solyc05g014190.4	Solyc05g014190.4	chrSL4.0ch05	+	8028732	8029033	8028732	8028795	8028869	8029033	97931	6,6,8	0,3,4	6,13,0	18,22,9	195	121	0.00028979172369	0.00346369318049	1.0,0.554,0.554	0.171,0.268,0.0	0.556	CAAX amino terminal protease family protein (AHRD V3.3 *** AT3G26085.2)
98017	gene:Solyc06g075550.3	Solyc06g075550.3	chrSL4.0ch06	+	44603237	44603886	44603237	44603483	44603696	44603886	98017	0,10,5	22,8,8	14,12,4	0,0,8	306	121	0.0002483305153	0.003039456351	0.0,0.331,0.198	1.0,1.0,0.165	-0.545	Receptor-like cytoplasmic protein kinase 1 (AHRD V3.3 *** F6JSQ7_CAPAN)
98080	gene:Solyc06g075590.4	Solyc06g075590.4	chrSL4.0ch06	+	44669820	44675201	44669820	44675006	44675120	44675201	98080	26,64,61	4,5,3	11,38,33	15,5,17	235	121	0.000413316991245	0.00463753322547	0.77,0.868,0.913	0.274,0.796,0.5	0.327	NOT2/NOT3/NOT5-like protein (AHRD V3.3 *** A0A2U1KP40_ARTAN)
98147	gene:Solyc06g075980.3	Solyc06g075980.3	chrSL4.0ch06	-	44860448	44863255	44860448	44862301	44862720	44863255	98147	27,56,71	35,6,7	2,28,12	0,0,0	512	121	1458.56	74978.9	0.154,0.688,0.706	1.0,1.0,1.0	-0.484	SEC14 cytosolic factor family protein / phosphoglyceride transfer family protein (AHRD V3.3 *** F4J934_ARATH)
98175	gene:Solyc01g097340.3	Solyc01g097340.3	chrSL4.0ch01	+	80498160	80498837	80498160	80498431	80498743	80498837	98175	6,5,8	0,0,1	0,11,37	12,0,20	405	121	1.11876e+06	0.000220205739435	1.0,1.0,0.705	0.0,1.0,0.356	0.45	GDP-mannose-3',5'-epimerase (AHRD V3.3 *** A5JPK5_VITVI)
98176	gene:Solyc01g097340.3	Solyc01g097340.3	chrSL4.0ch01	+	80498160	80498837	80498160	80498441	80498743	80498837	98176	6,5,8	0,2,0	0,11,37	12,6,0	395	121	0.00181577570424	0.0157443246267	1.0,0.434,1.0	0.0,0.36,1.0	0.358	GDP-mannose-3',5'-epimerase (AHRD V3.3 *** A5JPK5_VITVI)
98206	gene:Solyc06g076410.4	Solyc06g076410.4	chrSL4.0ch06	-	45156329	45156951	45156329	45156679	45156852	45156951	98206	5,42,13	5,0,3	26,20,58	11,37,64	266	121	0.00543601950746	0.0379617028553	0.313,1.0,0.663	0.518,0.197,0.292	0.323	Methylsterol monooxygenase 2-1 (AHRD V3.3 *** A0A1U8H2P4_CAPAN)
98385	gene:Solyc09g009170.4	Solyc09g009170.4	chrSL4.0ch09	+	2539753	2541398	2539753	2540766	2541014	2541398	98385	0,12,30	46,0,0	2,33,11	0,0,0	341	121	0.000613807148823	0.00644717467332	0.0,1.0,1.0	1.0,1.0,1.0	-0.333	ACI14
98759	gene:Solyc06g083530.3	Solyc06g083530.3	chrSL4.0ch06	+	46499424	46499683	46499424	46499487	46499627	46499683	98759	28,26,14	33,25,20	0,0,0	4,14,23	242	121	0.0089484	1.90205	0.298,0.342,0.259	0.0,0.0,0.0	0.3	Vesicle-associated membrane protein (AHRD V3.3 *** A0A1U8H291_CAPAN)
98831	gene:Solyc01g006220.3	Solyc01g006220.3	chrSL4.0ch01	-	848801	852522	848801	849162	849699	852522	98831	55,41,37	27,20,22	107,70,157	5,26,16	630	121	0.000723399030719	0.00737300366412	0.281,0.283,0.244	0.804,0.341,0.653	-0.33	histone-lysine N-methyltransferase ASHH3 (AHRD V3.3 *** A0A1S4DKJ0_TOBAC)
98914	gene:Solyc06g083670.4	Solyc06g083670.4	chrSL4.0ch06	-	46590708	46598004	46590708	46595759	46597654	46598004	98914	54,40,36	32,2,0	32,16,50	0,0,0	1988	121	88824.1	2.56213e+06	0.093,0.549,1.0	1.0,1.0,1.0	-0.453	Unknown protein
99167	gene:Solyc06g084230.3	Solyc06g084230.3	chrSL4.0ch06	-	46987349	46988389	46987349	46987520	46987651	46988389	99167	36,27,15	6,22,0	41,12,17	0,0,0	242	121	80218.2	2.35703e+06	0.75,0.38,1.0	1.0,1.0,1.0	-0.29	40S ribosomal protein S24 (AHRD V3.3 *** A0A1U8H1N3_CAPAN)
99279	gene:Solyc06g084410.4	Solyc06g084410.4	chrSL4.0ch06	+	47107445	47109629	47107445	47107521	47109387	47109629	99279	271,199,153	22,0,3	93,113,99	0,0,0	1959	121	232656	5.78765e+06	0.432,1.0,0.759	1.0,1.0,1.0	-0.27	Histidine phosphotransfer protein (AHRD V3.3 *** A0A0A1WCB7_NICAT)
99333	gene:Solyc06g084610.4	Solyc06g084610.4	chrSL4.0ch06	-	47246040	47246260	47246040	47246132	47246235	47246260	99333	2,32,39	20,22,16	16,15,15	0,10,0	224	121	0.000888875470081	0.00874996610809	0.051,0.44,0.568	1.0,0.448,1.0	-0.463	Beta-carotene isomerase D27, chloroplastic (AHRD V3.3 *** A0A1J3JUT0_NOCCA)
99486	gene:Solyc07g005320.3	Solyc07g005320.3	chrSL4.0ch07	-	234388	246033	234388	243505	244959	246033	99486	125,48,35	4,86,42	18,0,7	25,19,84	1547	121	7.6029e+06	0.00112647760458	0.71,0.042,0.061	0.053,0.0,0.006	0.251	FIP1 (AHRD V3.3 *** A0A2G2WAR6_CAPBA)
99579	gene:Solyc07g005680.4	Solyc07g005680.4	chrSL4.0ch07	+	550603	552139	550603	550689	551826	552139	99579	22,25,143	0,8,17	16,42,196	0,0,0	1230	121	8313.75	341776	1.0,0.235,0.453	1.0,1.0,1.0	-0.437	Carboxypeptidase (AHRD V3.3 *** A0A2G3BXD7_CAPCH)
99751	gene:Solyc07g006120.3	Solyc07g006120.3	chrSL4.0ch07	+	956229	960560	956229	959363	960452	960560	99751	44,113,91	10,15,2	19,22,49	0,0,0	1182	121	1773.52	88766.5	0.311,0.435,0.823	1.0,1.0,1.0	-0.477	Autophagy-related protein 18b (AHRD V3.3 *** A0A2G3BX89_CAPCH)
100048	gene:Solyc06g068430.4	Solyc06g068430.4	chrSL4.0ch06	+	40024701	40030988	40024701	40028173	40030936	40030988	100048	38,22,24	0,20,6	21,0,0	14,25,23	2856	121	0.00093961420856	0.00915770305823	1.0,0.045,0.145	0.06,0.0,0.0	0.377	Sister chromatid cohesion PDS5-like protein (AHRD V3.3 *-* A0A2K3P6L1_TRIPR)
100068	gene:Solyc07g066650.4	Solyc07g066650.4	chrSL4.0ch07	-	67855143	67858655	67855143	67855280	67858503	67858655	100068	20,12,5	26,2,2	2,5,14	0,0,0	3316	121	382.631	23416.2	0.027,0.18,0.084	1.0,1.0,1.0	-0.903	Defective in cullin neddylation protein (AHRD V3.3 *** Q09K05_TOBAC)
100073	gene:Solyc07g066650.4	Solyc07g066650.4	chrSL4.0ch07	-	67855134	67859661	67855134	67859257	67859409	67859661	100073	34,30,11	17,36,16	8,5,28	0,0,6	245	121	5.38647e+06	0.00083822393851	0.497,0.292,0.253	1.0,1.0,0.697	-0.552	Defective in cullin neddylation protein (AHRD V3.3 *** Q09K05_TOBAC)
100112	gene:Solyc07g007300.3	Solyc07g007300.3	chrSL4.0ch07	+	1997193	1998251	1997193	1997275	1998141	1998251	100112	18,38,43	19,0,7	39,56,52	0,0,0	959	121	20155.4	728578	0.107,1.0,0.437	1.0,1.0,1.0	-0.485	Methyltransferase-like (AHRD V3.3 *** Q67W64_ORYSJ)
100138	gene:Solyc10g073357.1	Solyc10g073357.1	chrSL4.0ch10	+	56670858	56672872	56670858	56672679	56672803	56672872	100138	29,49,31	0,0,0	4,23,17	16,0,9	242	121	38411.8	1.25537e+06	1.0,1.0,1.0	0.111,1.0,0.486	0.468	Exocyst complex component SEC3A (AHRD V3.3 *-* A0A2G2VHQ3_CAPBA)
100237	gene:Solyc08g066620.3	Solyc08g066620.3	chrSL4.0ch08	+	53469439	53471068	53469439	53470061	53470985	53471068	100237	15,67,87	0,20,2	8,6,28	0,0,0	1017	121	1.75861e+06	0.000324294076868	1.0,0.285,0.838	1.0,1.0,1.0	-0.292	Cystathionine beta-lyase (AHRD V3.3 *-* A0A1U8EBG6_CAPAN)
100258	gene:Solyc07g007780.3	Solyc07g007780.3	chrSL4.0ch07	-	2390657	2397955	2390657	2396340	2397682	2397955	100258	367,1147,1192	0,26,6	450,309,854	38,16,50	1435	121	0.145867	179.719	1.0,0.788,0.944	0.5,0.62,0.59	0.341	Calmodulin-binding receptor-like cytoplasmic kinase 3 (AHRD V3.3 *** A0A1U8HFI8_CAPAN)
100412	gene:Solyc07g008150.3	Solyc07g008150.3	chrSL4.0ch07	-	2829347	2831072	2829347	2829617	2831018	2831072	100412	56,37,49	0,30,7	0,6,30	6,38,8	1494	121	0.00101589474476	0.00975434109236	1.0,0.091,0.362	0.0,0.013,0.233	0.402	Glucan endo-1,3-beta-glucosidase 11 (AHRD V3.3 *** A0A1J3HZP4_NOCCA)
101019	gene:Solyc07g009520.2	Solyc07g009520.2	chrSL4.0ch07	+	4634996	4636548	4634996	4635168	4635354	4636548	101019	5,18,6	0,0,2	11,0,0	0,4,18	279	121	723470	0.000151732503193	1.0,1.0,0.565	1.0,0.0,0.0	0.522	WEB family protein At4g27595, chloroplastic-like (AHRD V3.3 *** A0A2I4GYN3_9ROSI)
101035	gene:Solyc10g007060.4	Solyc10g007060.4	chrSL4.0ch10	+	1325686	1328568	1325686	1325809	1325960	1328568	101035	12,6,12	26,0,12	4,7,7	0,0,0	244	121	14648.7	556217	0.186,1.0,0.332	1.0,1.0,1.0	-0.494	Phenylalanine--tRNA ligase alpha subunit (AHRD V3.3 *** A0A2G2XXC1_CAPAN)
101206	gene:Solyc07g016170.4	Solyc07g016170.4	chrSL4.0ch07	+	6458350	6470394	6458350	6469299	6470263	6470394	101206	32,49,49	0,34,28	5,0,24	52,101,70	1057	121	678578	0.000143557424604	1.0,0.142,0.167	0.011,0.0,0.038	0.42	L-arabinokinase-like (AHRD V3.3 *** A0A2I4GNX5_9ROSI)
101253	gene:Solyc10g086150.2	Solyc10g086150.2	chrSL4.0ch10	-	64229745	64230633	64229745	64229851	64229976	64230633	101253	35,18,22	0,0,3	23,42,8	7,0,10	242	121	0.00168119854765	0.014792386842	1.0,1.0,0.786	0.622,1.0,0.286	0.293	RNA-binding protein (AHRD V3.3 *** A0A2U1PI86_ARTAN)
101257	gene:Solyc10g086150.2	Solyc10g086150.2	chrSL4.0ch10	-	64229980	64230633	64229980	64230316	64230548	64230633	101257	20,16,46	0,2,0	8,39,8	1,6,12	325	121	77171.1	0.000160415141991	1.0,0.749,1.0	0.749,0.708,0.199	0.364	RNA-binding protein (AHRD V3.3 *** A0A2U1PI86_ARTAN)
101290	gene:Solyc07g017530.4	Solyc07g017530.4	chrSL4.0ch07	-	7575329	7576498	7575329	7575419	7576282	7576498	101290	12,51,98	11,24,9	11,22,7	0,0,0	956	121	147.85	10156.8	0.121,0.212,0.58	1.0,1.0,1.0	-0.696	Conserved oligomeric Golgi complex subunit 3 (AHRD V3.3 *-* A0A1J3I1P6_NOCCA)
101649	gene:Solyc06g084520.3	Solyc06g084520.3	chrSL4.0ch06	-	47174436	47175119	47174436	47174655	47174720	47175119	101649	0,7,10	18,0,4	5,2,9	2,0,0	186	121	0.000758474870892	0.0076628447	0.0,1.0,0.619	0.619,1.0,1.0	-0.333	Cul1
101812	gene:Solyc02g082770.3	Solyc02g082770.3	chrSL4.0ch02	+	44423158	44424852	44423158	44423269	44424772	44424852	101812	25,61,80	0,13,9	45,18,117	0,0,0	1596	121	8193.69	337342	1.0,0.262,0.403	1.0,1.0,1.0	-0.445	Phosphoinositide phosphatase family protein (AHRD V3.3 *-* A0A2U1LC37_ARTAN)
101839	gene:Solyc07g022770.1	Solyc07g022770.1	chrSL4.0ch07	+	21729448	21729701	21729448	21729594	21729667	21729701	101839	12,41,25	16,71,19	4,8,52	0,2,15	194	121	0.000182026556498	0.0023465414193	0.319,0.265,0.451	1.0,0.714,0.684	-0.454	Calcium-transporting ATPase (AHRD V3.3 *-* A0A1U8EJF7_CAPAN)
102061	gene:Solyc07g066580.3	Solyc07g066580.3	chrSL4.0ch07	+	67820041	67823068	67820041	67821106	67823009	67823068	102061	66,295,225	0,3,3	160,220,230	28,21,16	1996	121	73.624	5510.91	1.0,0.856,0.82	0.257,0.388,0.466	0.522	Sulfurtransferase (AHRD V3.3 *** A0A2G2WFU6_CAPBA)
102481	gene:Solyc04g080650.4	Solyc04g080650.4	chrSL4.0ch04	-	62737085	62737408	62737085	62737150	62737258	62737408	102481	12,0,13	0,33,8	0,0,0	19,20,63	229	121	1.1955e+06	0.000232625422722	1.0,0.0,0.462	0.0,0.0,0.0	0.487	Cytochrome P450 (AHRD V3.3 *-* A0A200QE46_9MAGN)
102507	gene:Solyc03g095360.3	Solyc03g095360.3	chrSL4.0ch03	+	50989702	50991047	50989702	50990419	50990802	50991047	102507	50,35,99	59,36,11	68,72,117	10,0,0	476	121	21868.7	5.49415e+06	0.177,0.198,0.696	0.634,1.0,1.0	-0.521	Quinone oxidoreductase-like protein (AHRD V3.3 *** A0A2I0WF16_9ASPA)
102538	gene:Solyc08g076810.4	Solyc08g076810.4	chrSL4.0ch08	+	58825394	58831290	58825394	58827684	58831185	58831290	102538	15,22,23	22,0,0	1,18,8	0,0,0	3594	121	0.000677307868406	0.00698372342682	0.022,1.0,1.0	1.0,1.0,1.0	-0.326	GPI-anchored wall transfer protein (AHRD V3.3 *** A0A2K3PA77_TRIPR)
102543	gene:Solyc08g076810.4	Solyc08g076810.4	chrSL4.0ch08	+	58825394	58832695	58825394	58827684	58832565	58832695	102543	32,161,157	16,0,4	26,50,72	0,1,0	4974	121	7.99699e+06	0.00117507213513	0.046,1.0,0.488	1.0,0.549,1.0	-0.338	GPI-anchored wall transfer protein (AHRD V3.3 *** A0A2K3PA77_TRIPR)
102622	gene:Solyc07g041200.3	Solyc07g041200.3	chrSL4.0ch07	-	51818426	51822971	51818426	51818688	51822041	51822971	102622	80,103,69	0,2,18	53,79,50	1,0,0	3446	121	8.56502e+06	0.00124127766794	1.0,0.644,0.119	0.65,1.0,1.0	-0.296	Alpha/beta superfamily hydrolase (AHRD V3.3 *** U9TV27_RHIID)
102662	gene:Solyc07g041510.3	Solyc07g041510.3	chrSL4.0ch07	+	53246086	53246787	53246086	53246187	53246634	53246787	102662	7,3,0	15,73,46	10,8,0	2,0,32	540	121	0.00154388979679	0.0137831392727	0.095,0.009,0.0	0.528,1.0,0.0	-0.475	RNA polymerase-associated protein CTR9-like protein (AHRD V3.3 *** A0A1J3H2G1_NOCCA)
102702	gene:Solyc07g041660.4	Solyc07g041660.4	chrSL4.0ch07	-	53682071	53690112	53682071	53688277	53690067	53690112	102702	41,79,106	0,0,0	62,49,32	0,0,26	1883	121	0.0030619722116	0.0241577114371	1.0,1.0,1.0	1.0,1.0,0.073	0.309	DENN domain-containing protein (AHRD V3.3 *** A0A1Q3BXR1_CEPFO)
102722	gene:Solyc07g041830.4	Solyc07g041830.4	chrSL4.0ch07	+	53979273	53980887	53979273	53979609	53980137	53980887	102722	9,26,40	16,0,4	14,21,7	0,0,0	621	121	329389	7.73124e+06	0.099,1.0,0.661	1.0,1.0,1.0	-0.413	MTD1 (AHRD V3.3 *-* Q9LLM3_MEDTR)
102873	gene:Solyc07g042330.2	Solyc07g042330.2	chrSL4.0ch07	+	55304332	55308741	55304332	55304716	55308185	55308741	102873	84,218,200	16,23,3	209,211,221	14,0,0	3562	121	0.00349912357605	0.0268435382428	0.151,0.244,0.694	0.336,1.0,1.0	-0.416	30S ribosomal protein S9 (AHRD V3.3 *-* A0A2G3CAH5_CAPCH)
102954	gene:Solyc02g020940.3	Solyc02g020940.3	chrSL4.0ch02	+	18773350	18774008	18773350	18773624	18773755	18774008	102954	27,91,147	0,3,2	178,66,140	35,43,2	242	121	1.85712e+06	0.000339908425989	1.0,0.938,0.974	0.718,0.434,0.972	0.263	Glyceraldehyde-3-phosphate dehydrogenase (AHRD V3.3 *** A0A2G3D2C2_CAPCH)
103048	gene:Solyc01g090720.3	Solyc01g090720.3	chrSL4.0ch01	+	76599669	76603701	76599669	76602837	76603318	76603701	103048	31,18,30	7,33,9	50,49,15	0,0,5	574	121	8.89034e+06	0.00127855241697	0.483,0.103,0.413	1.0,1.0,0.387	-0.463	P53/DNA damage-regulated protein (AHRD V3.3 *** AT3G15351.5)
103405	gene:Solyc08g083260.3	Solyc08g083260.3	chrSL4.0ch08	-	63916170	63917501	63916170	63916609	63916929	63917501	103405	379,427,350	38,17,18	179,289,244	85,20,106	413	121	0.000469120907447	0.00516175118593	0.745,0.88,0.851	0.382,0.809,0.403	0.294	Snurportin-1 (AHRD V3.3 *** A0A1J3IQI3_NOCCA)
103464	gene:Solyc07g048010.4	Solyc07g048010.4	chrSL4.0ch07	-	59096132	59099806	59096132	59099030	59099694	59099806	103464	0,0,2	14,2,7	20,28,29	0,22,4	757	121	2488.89	120249	0.0,0.0,0.044	1.0,0.169,0.537	-0.554	Thymidylate kinase (AHRD V3.3 *** A0A1J3DB39_NOCCA)
103485	gene:Solyc07g048080.4	Solyc07g048080.4	chrSL4.0ch07	+	59156262	59157967	59156262	59156355	59157713	59157967	103485	6,14,5	22,4,0	1,0,0	6,8,37	1451	121	0.00612131708064	0.0417935612858	0.022,0.226,1.0	0.014,0.0,0.0	0.411	Threonine--tRNA ligase (AHRD V3.3 *** A0A2G2Z2V0_CAPAN)
103571	gene:Solyc07g049210.3	Solyc07g049210.3	chrSL4.0ch07	-	59422103	59422836	59422103	59422446	59422783	59422836	103571	4,10,10	0,6,5	0,8,12	43,18,14	430	121	0.00234031355139	0.0193592400761	1.0,0.319,0.36	0.0,0.111,0.194	0.458	PHD finger family protein / bromo-adjacent homology (BAH) domain-containing protein (AHRD V3.3 *** A0A2U1QHU8_ARTAN)
103974	gene:Solyc07g052340.4	Solyc07g052340.4	chrSL4.0ch07	+	60753969	60756234	60753969	60755807	60756187	60756234	103974	0,8,26	10,19,14	25,41,22	0,8,7	473	121	3.42967e+06	0.000570144401309	0.0,0.097,0.322	1.0,0.567,0.446	-0.531	Polynucleotidyl transferase, ribonuclease H fold protein with HRDC domain-containing protein (AHRD V3.3 *** F4ITQ7_ARATH)
104052	gene:Solyc11g010420.3	Solyc11g010420.3	chrSL4.0ch11	+	3513547	3514738	3513547	3513763	3514695	3514738	104052	0,18,15	24,0,3	28,22,25	0,0,0	1025	121	314.67	19853.5	0.0,1.0,0.371	1.0,1.0,1.0	-0.543	Dihydrofolate reductase-like protein (AHRD V3.3 *** A0A2K3MS55_TRIPR)
104237	gene:Solyc08g074290.3	Solyc08g074290.3	chrSL4.0ch08	+	56516919	56524728	56516919	56523232	56524370	56524728	104237	470,975,405	1,19,6	267,248,171	25,13,26	1231	121	55.1659	4306.81	0.979,0.835,0.869	0.512,0.652,0.393	0.375	Myosin heavy chain-like protein (AHRD V3.3 *** F4JRY9_ARATH)
104255	gene:Solyc07g053180.3	Solyc07g053180.3	chrSL4.0ch07	+	61569512	61570975	61569512	61570514	61570828	61570975	104255	54,61,80	11,11,11	35,19,37	14,47,10	407	121	0.000658785959856	0.00683623418094	0.593,0.622,0.684	0.426,0.107,0.524	0.281	Outer arm dynein light chain 1 protein (AHRD V3.3 *** A0A2U1P980_ARTAN)
104273	gene:Solyc07g053250.3	Solyc07g053250.3	chrSL4.0ch07	+	61650701	61657416	61650701	61657275	61657356	61657416	104273	2,58,55	2,14,33	10,30,24	17,28,64	202	121	0.000800584785064	0.00801496284999	0.375,0.713,0.5	0.261,0.391,0.183	0.251	F-box protein isoform X1 (AHRD V3.3 *-* XP_025887864.1)
104277	gene:Solyc07g053250.3	Solyc07g053250.3	chrSL4.0ch07	+	61650150	61659331	61650150	61650421	61658700	61659331	104277	344,1574,1933	10,0,10	573,418,1129	0,0,0	8372	121	28489.7	6.85057e+06	0.332,1.0,0.736	1.0,1.0,1.0	-0.311	F-box protein isoform X1 (AHRD V3.3 *-* XP_025887864.1)
104461	gene:Solyc07g054210.3	Solyc07g054210.3	chrSL4.0ch07	-	62488405	62490703	62488405	62489886	62490604	62490703	104461	0,21,51	28,22,33	7,30,40	0,35,1	811	121	0.00499868271307	0.0355374434414	0.0,0.125,0.187	1.0,0.113,0.856	-0.552	light dependent NADH:protochlorophyllide oxidoreductase 2
104503	gene:Solyc07g054450.4	Solyc07g054450.4	chrSL4.0ch07	+	62689570	62690471	62689570	62689722	62689921	62690471	104503	68,30,47	26,45,39	12,44,4	62,122,80	292	121	404.682	24585.5	0.52,0.216,0.333	0.074,0.13,0.02	0.282	protein ULTRAPETALA 1-like (AHRD V3.3 *** A0A2I4DNL4_9ROSI)
104965	gene:Solyc07g056150.4	Solyc07g056150.4	chrSL4.0ch07	-	63911956	63912748	63911956	63912377	63912653	63912748	104965	6,0,4	8,12,3	8,21,14	0,6,20	369	121	0.00689008547689	0.0459494882893	0.197,0.0,0.304	1.0,0.534,0.187	-0.407	Rab family GTPase (AHRD V3.3 *** A0A1Y1I8A7_KLENI)
105221	gene:Solyc10g080720.2	Solyc10g080720.2	chrSL4.0ch10	-	61040115	61040441	61040115	61040211	61040427	61040441	105221	59,81,88	43,56,31	23,4,29	42,68,143	309	121	8.88178e-07	0.0284268	0.35,0.362,0.526	0.177,0.023,0.074	0.321	polypyrimidine tract-binding protein homolog 3 (AHRD V3.3 *** A0A2I4DWZ5_9ROSI)
105606	gene:Solyc07g063270.3	Solyc07g063270.3	chrSL4.0ch07	-	65617447	65620027	65617447	65617505	65618844	65620027	105606	136,294,344	16,12,6	145,173,278	0,0,4	1432	121	2.11099e+06	0.00037906637134	0.418,0.674,0.829	1.0,1.0,0.854	-0.311	Nucleolar GTP-binding protein 2 (AHRD V3.3 *** A0A0H5RA30_9EUKA)
105811	gene:Solyc07g064150.4	Solyc07g064150.4	chrSL4.0ch07	+	66241777	66243957	66241777	66241850	66243783	66243957	105811	307,378,468	11,3,27	142,94,164	0,0,0	2026	121	2044.23	100805	0.625,0.883,0.509	1.0,1.0,1.0	-0.328	Protein translation factor SUI1-like protein (AHRD V3.3 *** A0A1U8FM48_CAPAN)
106184	gene:Solyc07g065310.3	Solyc07g065310.3	chrSL4.0ch07	-	66952275	66956804	66952275	66954619	66956090	66956804	106184	6,4,31	18,3,16	2,2,10	0,0,0	1564	121	2891.76	137096	0.025,0.094,0.13	1.0,1.0,1.0	-0.917	CBS domain-containing protein / transporter associated domain-containing protein (AHRD V3.3 *** A0A2U1M0H9_ARTAN)
106424	gene:Solyc07g066070.3	Solyc07g066070.3	chrSL4.0ch07	+	67447740	67448055	67447740	67447886	67448031	67448055	106424	20,14,24	23,16,20	0,0,0	1,5,13	242	121	39.3691	32.2738	0.303,0.304,0.375	0.0,0.0,0.0	0.327	KH domain-containing protein (AHRD V3.3 *** A0A1U8HDP0_CAPAN)
106717	gene:Solyc08g150101.1	Solyc08g150101.1	chrSL4.0ch08	+	406499	408244	406499	407897	408153	408244	106717	29,27,28	7,8,3	0,0,11	1,14,1	349	121	0.00129919840705	0.011953798759	0.59,0.539,0.764	0.0,0.0,0.792	0.367	Unknown protein
107042	gene:Solyc08g006600.4	Solyc08g006600.4	chrSL4.0ch08	-	1201679	1204629	1201679	1201819	1204583	1204629	107042	16,77,105	1,3,12	69,15,30	25,46,45	2857	121	0.00441869	0.992245	0.404,0.521,0.27	0.105,0.014,0.027	0.35	Dynamin-related protein 3A (AHRD V3.3 *** A0A2G3BQP9_CAPCH)
107086	gene:Solyc08g006640.3	Solyc08g006640.3	chrSL4.0ch08	-	1239630	1240394	1239630	1239855	1240290	1240394	107086	16,31,35	0,2,0	0,7,9	12,12,0	528	121	16033	4.23165e+06	1.0,0.78,1.0	0.0,0.118,1.0	0.554	monogalactosyldiacylglycerol synthase, chloroplastic (AHRD V3.3 *** A0A2I4G6M8_9ROSI)
107399	gene:Solyc07g054475.1	Solyc07g054475.1	chrSL4.0ch07	-	62713304	62714263	62713304	62713361	62714106	62714263	107399	3,50,26	0,0,10	0,12,4	3,0,9	838	121	0.00705273285454	0.0468508977339	1.0,1.0,0.273	0.0,1.0,0.06	0.404	Long chain acyl-CoA synthetase 1 (AHRD V3.3 *-* A0A2G2XR18_CAPBA)
107483	gene:Solyc09g059290.4	Solyc09g059290.4	chrSL4.0ch09	+	50248561	50249728	50248561	50248707	50249452	50249728	107483	0,6,11	27,5,9	3,1,27	0,0,6	838	121	0.00618414483928	0.0421295497594	0.0,0.148,0.15	1.0,1.0,0.394	-0.699	Unknown protein
107513	gene:Solyc05g017890.4	Solyc05g017890.4	chrSL4.0ch05	-	19165786	19172084	19165786	19167497	19172003	19172084	107513	74,64,127	0,30,11	8,10,22	10,8,12	4599	121	0.00442122835152	0.0322923240661	1.0,0.053,0.233	0.021,0.032,0.046	0.396	THO complex subunit 2 (AHRD V3.3 *** A0A2G3ACB5_CAPAN)
107797	gene:Solyc06g005290.3	Solyc06g005290.3	chrSL4.0ch06	-	315742	317735	315742	315831	316815	317735	107797	81,136,176	10,16,26	12,8,74	8,19,18	1077	121	90938.6	2.6132e+06	0.476,0.488,0.432	0.144,0.045,0.316	0.297	UDP-galactose/UDP-glucose transporter 5B (AHRD V3.3 *** A0A1U8GXB7_CAPAN)
107857	gene:Solyc08g013990.3	Solyc08g013990.3	chrSL4.0ch08	-	3418405	3428789	3418405	3428432	3428650	3428789	107857	37,18,21	4,17,10	0,0,0	10,16,13	311	121	0.00759393	1.64342	0.783,0.292,0.45	0.0,0.0,0.0	0.508	AUGMIN subunit 2-like (AHRD V3.3 *** A0A2I4EYX6_9ROSI)
108040	gene:Solyc08g083280.3	Solyc08g083280.3	chrSL4.0ch08	+	63932595	63932992	63932595	63932671	63932899	63932992	108040	14,35,25	3,9,7	25,38,3	0,3,0	321	121	4.32969e+06	0.000695005526758	0.638,0.594,0.574	1.0,0.827,1.0	-0.34	Alcohol dehydrogenase 1 (AHRD V3.3 *** A0A1U8G0C8_CAPAN)
108043	gene:Solyc08g083280.3	Solyc08g083280.3	chrSL4.0ch08	+	63931944	63933251	63931944	63932671	63933089	63933251	108043	26,73,61	108,56,51	98,52,11	20,3,6	511	121	3.47728e+06	0.000576910775175	0.054,0.236,0.221	0.537,0.804,0.303	-0.378	Alcohol dehydrogenase 1 (AHRD V3.3 *** A0A1U8G0C8_CAPAN)
108263	gene:Solyc08g080420.4	Solyc08g080420.4	chrSL4.0ch08	+	61813102	61814533	61813102	61813135	61814286	61814533	108263	48,157,163	11,12,26	80,59,187	21,0,0	1244	121	0.00613276633273	0.0418409535776	0.298,0.56,0.379	0.27,1.0,1.0	-0.344	GPI transamidase subunit PIG-U (AHRD V3.3 *** A0A200QUK8_9MAGN)
108288	gene:Solyc09g010150.4	Solyc09g010150.4	chrSL4.0ch09	+	3558281	3560245	3558281	3558377	3558461	3560245	108288	30,44,34	17,58,36	2,4,12	45,15,33	205	121	17579.6	648065	0.51,0.309,0.358	0.026,0.136,0.177	0.279	NAD(P)-binding Rossmann-fold superfamily protein (AHRD V3.3 *** A0A2U1PYP4_ARTAN)
108484	gene:Solyc11g007700.2	Solyc11g007700.2	chrSL4.0ch11	-	1973946	1975600	1973946	1974069	1975363	1975600	108484	6,58,73	16,25,51	49,27,71	3,0,0	1387	121	2.67707	301.794	0.032,0.168,0.111	0.588,1.0,1.0	-0.759	mRNA cap guanine-N7 methyltransferase 2 (AHRD V3.3 *** A0A2G3B0Y4_CAPCH)
108774	gene:Solyc08g023645.1	Solyc08g023645.1	chrSL4.0ch08	+	26549258	26555585	26549258	26553242	26555525	26555585	108774	126,151,311	0,13,15	127,70,200	12,45,26	2376	121	0.00190833678191	0.016420778026	1.0,0.372,0.514	0.35,0.073,0.281	0.394	Unknown protein
108815	gene:Solyc08g021960.3	Solyc08g021960.3	chrSL4.0ch08	+	33875307	33882735	33875307	33877205	33882664	33882735	108815	38,33,38	0,0,0	41,4,6	0,0,24	5552	121	100216	0.000200660222128	1.0,1.0,1.0	1.0,1.0,0.005	0.332	EamA-like transporter family (AHRD V3.3 *** A0A2U1LJA9_ARTAN)
108821	gene:Solyc10g005700.3	Solyc10g005700.3	chrSL4.0ch10	+	453481	456511	453481	453751	453843	456511	108821	21,34,81	14,46,30	3,0,25	28,6,55	213	121	707367	0.000148695360662	0.46,0.296,0.605	0.057,0.0,0.205	0.366	hypothetical protein (AHRD V3.3 *** AT4G26450.2)
108891	gene:Solyc01g005680.4	Solyc01g005680.4	chrSL4.0ch01	+	485064	488548	485064	487648	488226	488548	108891	158,189,344	98,98,152	18,66,44	0,29,1	671	121	0.00381432253383	0.0287690006293	0.225,0.258,0.29	1.0,0.291,0.888	-0.469	Cytokinin riboside 5'-monophosphate phosphoribohydrolase (AHRD V3.3 *** A0A2I4FSE2_9ROSI)
108979	gene:Solyc08g029090.4	Solyc08g029090.4	chrSL4.0ch08	-	37055314	37055941	37055314	37055695	37055804	37055941	108979	31,19,26	5,26,37	12,0,28	88,54,59	230	121	6.11305e+06	0.000933212566659	0.765,0.278,0.27	0.067,0.0,0.2	0.349	B3 domain-containing protein (AHRD V3.3 *-* A0A1Q3DFU3_CEPFO)
109007	gene:Solyc09g082200.2	Solyc09g082200.2	chrSL4.0ch09	-	64111238	64113230	64111238	64111387	64112927	64113230	109007	81,165,141	0,84,121	62,24,38	102,114,168	1633	121	0.000401800781104	0.00453022381557	1.0,0.127,0.079	0.043,0.015,0.016	0.377	Folate-biopterin transporter 1, chloroplastic (AHRD V3.3 *** A0A2G3CSY8_CAPCH)
109008	gene:Solyc09g082200.2	Solyc09g082200.2	chrSL4.0ch09	-	64110642	64113230	64110642	64110811	64112985	64113230	109008	130,290,287	0,0,0	225,104,184	0,20,0	2267	121	0.0040087000159	0.0299082561591	1.0,1.0,1.0	1.0,0.217,1.0	0.261	Folate-biopterin transporter 1, chloroplastic (AHRD V3.3 *** A0A2G3CSY8_CAPCH)
109009	gene:Solyc09g082200.2	Solyc09g082200.2	chrSL4.0ch09	-	64111238	64113230	64111238	64111387	64112985	64113230	109009	77,162,157	6,15,9	87,22,56	0,0,0	1691	121	59.2971	4586.47	0.479,0.436,0.555	1.0,1.0,1.0	-0.51	Folate-biopterin transporter 1, chloroplastic (AHRD V3.3 *** A0A2G3CSY8_CAPCH)
109022	gene:Solyc11g013100.2	Solyc11g013100.2	chrSL4.0ch11	+	6029528	6029848	6029528	6029632	6029715	6029848	109022	20,3,3	0,0,2	0,4,4	16,10,14	204	121	224.013	14699.9	1.0,1.0,0.471	0.0,0.192,0.145	0.711	Glycine-rich protein (AHRD V3.3 *** Q8VY68_ARATH)
109356	gene:Solyc08g062560.4	Solyc08g062560.4	chrSL4.0ch08	-	49494342	49498183	49494342	49497386	49498124	49498183	109356	10,25,69	0,18,3	17,6,26	0,0,0	831	121	815996	0.000168514685698	1.0,0.168,0.77	1.0,1.0,1.0	-0.354	S-adenosyl-L-methionine-dependent methyltransferases superfamily protein (AHRD V3.3 *** Q8GYE8_ARATH)
109450	gene:Solyc08g005070.4	Solyc08g005070.4	chrSL4.0ch08	+	65727	68181	65727	67866	68058	68181	109450	16,23,15	0,9,14	11,6,10	0,0,0	285	121	43483.2	1.39385e+06	1.0,0.52,0.313	1.0,1.0,1.0	-0.389	Arf GTPase activating protein (AHRD V3.3 *** A0A200QXI9_9MAGN)
109525	gene:Solyc08g063070.3	Solyc08g063070.3	chrSL4.0ch08	+	50727348	50730374	50727348	50729909	50730209	50730374	109525	37,163,137	0,0,4	48,79,78	20,3,8	393	121	155971	4.13621e+06	1.0,1.0,0.913	0.425,0.89,0.75	0.283	Alpha/beta-Hydrolases superfamily protein (AHRD V3.3 *** A0A2U1NDY5_ARTAN)
109680	gene:Solyc08g066110.3	Solyc08g066110.3	chrSL4.0ch08	+	52639659	52642326	52639659	52639941	52641672	52642326	109680	34,98,87	4,14,3	60,14,88	0,0,0	1824	121	46.8388	3728.61	0.361,0.317,0.658	1.0,1.0,1.0	-0.555	Profilin (AHRD V3.3 *** A0A2G2W5D3_CAPBA)
110034	gene:Solyc08g067090.4	Solyc08g067090.4	chrSL4.0ch08	+	54104967	54105180	54104967	54104973	54105136	54105180	110034	0,7,15	20,16,7	4,2,10	0,0,0	256	121	0.589673	81.2843	0.0,0.171,0.503	1.0,1.0,1.0	-0.775	cyclophilin-like protein
110131	gene:Solyc08g067430.4	Solyc08g067430.4	chrSL4.0ch08	+	54577092	54577300	54577092	54577135	54577219	54577300	110131	7,39,30	2,22,3	0,2,0	14,12,64	205	121	0	0.0	0.674,0.511,0.855	0.0,0.09,0.0	0.65	DNA-directed RNA polymerase subunit beta (AHRD V3.3 *** AT2G25605.1)
110133	gene:Solyc08g067430.4	Solyc08g067430.4	chrSL4.0ch08	+	54577219	54577464	54577219	54577300	54577401	54577464	110133	75,80,67	19,2,2	34,20,21	20,14,24	222	121	28.6147	18246.8	0.683,0.956,0.948	0.481,0.438,0.323	0.448	DNA-directed RNA polymerase subunit beta (AHRD V3.3 *** AT2G25605.1)
110144	gene:Solyc05g010240.4	Solyc05g010240.4	chrSL4.0ch05	+	4462881	4463263	4462881	4463037	4463136	4463263	110144	8,31,34	0,4,3	14,27,47	14,13,32	220	121	60963.5	1.85793e+06	1.0,0.81,0.862	0.355,0.533,0.447	0.446	Chaperonin-60 beta4 (AHRD V3.3 *** A0A0F7J500_9ROSI)
110458	gene:Solyc11g030380.2	Solyc11g030380.2	chrSL4.0ch11	-	20758672	20760130	20758672	20759296	20759918	20760130	110458	7,22,18	0,0,0	17,0,14	0,24,0	715	121	0.000385748314617	0.00438116729593	1.0,1.0,1.0	1.0,0.0,1.0	0.333	Elongation factor (AHRD V3.3 *** B3H607_ARATH)
110683	gene:Solyc08g074890.4	Solyc08g074890.4	chrSL4.0ch08	+	57149641	57151883	57149641	57149889	57150366	57151883	110683	19,56,31	0,17,13	19,44,72	27,43,69	570	121	0.00521110210829	0.0367597884324	1.0,0.412,0.336	0.13,0.178,0.181	0.42	Unknown protein
110685	gene:Solyc08g074890.4	Solyc08g074890.4	chrSL4.0ch08	+	57149487	57152553	57149487	57151883	57152471	57152553	110685	26,13,21	9,0,2	71,70,15	46,17,60	681	121	0.00481959360792	0.0345600439897	0.339,1.0,0.651	0.215,0.423,0.043	0.436	Unknown protein
110686	gene:Solyc08g074890.4	Solyc08g074890.4	chrSL4.0ch08	+	57149487	57152553	57149487	57151972	57152471	57152553	110686	26,13,21	0,2,5	71,70,15	23,29,30	592	121	0.0033759818882	0.0260953684677	1.0,0.571,0.462	0.387,0.33,0.093	0.408	Unknown protein
110688	gene:Solyc08g074890.4	Solyc08g074890.4	chrSL4.0ch08	+	57149487	57152785	57149487	57152553	57152638	57152785	110688	10,40,29	9,18,0	163,125,86	154,171,118	206	121	0.00474211357586	0.0341310964399	0.395,0.566,1.0	0.383,0.3,0.3	0.326	Unknown protein
110727	gene:Solyc08g075100.4	Solyc08g075100.4	chrSL4.0ch08	+	57367474	57371643	57367474	57371125	57371511	57371643	110727	1,13,6	0,0,0	80,37,65	0,34,5	479	121	1.68434e+06	0.000312877309095	1.0,1.0,1.0	1.0,0.216,0.767	0.339	Initiation factor 4F subunit (DUF1350) (AHRD V3.3 *** Q9M236_ARATH)
110840	gene:Solyc01g007060.3	Solyc01g007060.3	chrSL4.0ch01	+	1603176	1607078	1603176	1603274	1605459	1607078	110840	48,222,238	25,16,10	65,105,148	0,4,0	2278	121	0.000102485268864	0.00144102119753	0.093,0.424,0.558	1.0,0.582,1.0	-0.502	BTB/POZ domain-containing protein (AHRD V3.3 *** A0A2G3AY53_CAPCH)
110842	gene:Solyc02g063240.4	Solyc02g063240.4	chrSL4.0ch02	+	33330174	33331585	33330174	33330617	33331221	33331585	110842	202,418,411	101,49,52	6,222,23	99,50,144	697	121	12235.3	476049	0.258,0.597,0.578	0.01,0.435,0.027	0.32	Delta(7)-sterol-C5(6)-desaturase (AHRD V3.3 *** A0A1U8FPX0_CAPAN)
110864	gene:Solyc09g005940.4	Solyc09g005940.4	chrSL4.0ch09	+	650477	652120	650477	651451	651958	652120	110864	0,0,2	4,2,6	15,0,5	8,12,0	600	121	0.00718017804696	0.0475123711306	0.0,0.0,0.063	0.274,0.0,1.0	-0.404	Fatty acyl-CoA reductase (AHRD V3.3 *** A0A2G3BJV3_CAPCH)
110930	gene:Solyc08g075890.3	Solyc08g075890.3	chrSL4.0ch08	+	58093425	58094569	58093425	58093478	58093615	58094569	110930	31,6,1	0,0,2	0,0,1	4,14,0	242	121	51637.2	1.61253e+06	1.0,1.0,0.2	0.0,0.0,1.0	0.4	Serine/threonine-protein kinase MAK (AHRD V3.3 *-* A0A2G2XMD0_CAPBA)
110945	gene:Solyc08g075890.3	Solyc08g075890.3	chrSL4.0ch08	+	58094501	58094759	58094501	58094565	58094667	58094759	110945	62,51,34	37,49,35	11,1,19	41,5,79	223	121	19.9073	1759.74	0.476,0.361,0.345	0.127,0.098,0.115	0.281	Serine/threonine-protein kinase MAK (AHRD V3.3 *-* A0A2G2XMD0_CAPBA)
111956	gene:Solyc08g080050.4	Solyc08g080050.4	chrSL4.0ch08	+	61497075	61498889	61497075	61497338	61498517	61498889	111956	2,74,71	0,4,6	41,0,21	16,16,24	1272	121	163116	4.2984e+06	1.0,0.638,0.53	0.196,0.0,0.077	0.632	PGR5-like protein 1A, chloroplastic (AHRD V3.3 *** A0A2G3AE69_CAPAN)
112410	gene:Solyc08g081750.3	Solyc08g081750.3	chrSL4.0ch08	-	62837322	62838743	62837322	62838028	62838671	62838743	112410	3,13,17	1,0,1	9,0,1	6,3,12	736	121	29227	998967	0.33,1.0,0.736	0.198,0.0,0.014	0.618	CAAX amino terminal protease family protein (AHRD V3.3 *** Q8VZ58_ARATH)
112440	gene:Solyc08g081910.3	Solyc08g081910.3	chrSL4.0ch08	-	62941468	62942754	62941468	62942485	62942560	62942754	112440	8,16,2	0,16,5	6,10,14	0,0,0	196	121	88284.3	2.55273e+06	1.0,0.382,0.198	1.0,1.0,1.0	-0.473	V-type proton ATPase subunit E (AHRD V3.3 *** A0A2G3DAR4_CAPCH)
112476	gene:Solyc08g082170.4	Solyc08g082170.4	chrSL4.0ch08	-	63149388	63151833	63149388	63149435	63150217	63151833	112476	86,94,57	16,4,3	121,43,43	0,0,3	875	121	0.000290664675021	0.00347282307446	0.426,0.765,0.724	1.0,1.0,0.665	-0.25	Pectin lyase-like superfamily protein (AHRD V3.3 *** A0A2U1LXC7_ARTAN)
112502	gene:Solyc01g094030.3	Solyc01g094030.3	chrSL4.0ch01	-	77856614	77860423	77856614	77857669	77860301	77860423	112502	46,79,42	26,5,0	43,20,48	0,0,0	2725	121	9684.2	391563	0.073,0.412,1.0	1.0,1.0,1.0	-0.505	CLB1
112552	gene:Solyc08g082340.3	Solyc08g082340.3	chrSL4.0ch08	+	63293512	63295304	63293512	63293756	63295216	63295304	112552	26,77,73	0,0,0	13,60,27	0,20,0	1553	121	0.00309028735046	0.0243305517267	1.0,1.0,1.0	1.0,0.189,1.0	0.27	glycerol-3-phosphate acyltransferase 3-like (AHRD V3.3 *** A0A2I4GCC2_9ROSI)
112884	gene:Solyc08g083290.4	Solyc08g083290.4	chrSL4.0ch08	+	63941286	63950724	63941286	63949178	63950129	63950724	112884	1,35,21	12,24,11	25,4,24	0,0,0	1044	121	7.77156e-05	0.00252606	0.01,0.145,0.181	1.0,1.0,1.0	-0.888	PHD finger protein (AHRD V3.3 *-* A0A1J3I6U4_NOCCA)
112952	gene:Solyc09g005100.4	Solyc09g005100.4	chrSL4.0ch09	+	63271	67302	63271	66458	67206	67302	112952	29,53,77	14,16,4	61,34,23	0,0,0	841	121	22.7272	197.968	0.23,0.323,0.735	1.0,1.0,1.0	-0.571	Transcription factor (AHRD V3.3 *** A0A2G2VYB3_CAPBA)
113001	gene:Solyc09g005230.3	Solyc09g005230.3	chrSL4.0ch09	-	179333	180086	179333	179487	179972	180086	113001	6,18,15	28,0,0	13,26,7	0,0,0	578	121	0.00264401943422	0.0214247903228	0.043,1.0,1.0	1.0,1.0,1.0	-0.319	Protein root UVB sensitive 5 (AHRD V3.3 *** A0A2G3BL77_CAPCH)
113019	gene:Solyc09g005230.3	Solyc09g005230.3	chrSL4.0ch09	-	179333	182275	179333	181857	182174	182275	113019	0,1,6	65,15,13	11,12,21	23,0,6	410	121	14562.9	3.90274e+06	0.0,0.019,0.12	0.124,1.0,0.508	-0.498	Protein root UVB sensitive 5 (AHRD V3.3 *** A0A2G3BL77_CAPCH)
113177	gene:Solyc09g005700.3	Solyc09g005700.3	chrSL4.0ch09	-	490145	495557	490145	490205	492085	495557	113177	60,182,158	17,28,24	39,93,126	0,0,0	1973	121	0	0.0	0.178,0.285,0.288	1.0,1.0,1.0	-0.75	Diaminopimelate epimerase (AHRD V3.3 *** A0A200R6G6_9MAGN)
113200	gene:Solyc09g005960.4	Solyc09g005960.4	chrSL4.0ch09	+	661041	662523	661041	661577	662112	662523	113200	15,8,4	0,16,6	0,2,0	14,2,9	628	121	0.000259357152753	0.00315019803836	1.0,0.088,0.114	0.0,0.162,0.0	0.347	Valine-tRNA ligase (AHRD V3.3 *** A0A1P8BDZ7_ARATH)
113219	gene:Solyc02g022930.3	Solyc02g022930.3	chrSL4.0ch02	-	22901772	22912367	22901772	22901857	22907897	22912367	113219	82,95,159	10,3,7	76,98,26	0,0,0	6133	121	3.36701	365.831	0.139,0.385,0.309	1.0,1.0,1.0	-0.722	3-hydroxyisobutyrate dehydrogenase (AHRD V3.3 *** A0A1U8FBY0_CAPAN)
113250	gene:Solyc09g007150.3	Solyc09g007150.3	chrSL4.0ch09	+	794869	796808	794869	796663	796731	796808	113250	104,184,16	107,179,60	6,4,0	114,29,33	189	121	0.00102807	2.14626	0.384,0.397,0.146	0.033,0.081,0.0	0.271	Glutathione S-transferase (AHRD V3.3 *** A0A200QHH9_9MAGN)
113289	gene:Solyc09g007190.3	Solyc09g007190.3	chrSL4.0ch09	+	825948	830739	825948	826178	828708	830739	113289	444,1065,731	44,7,18	558,549,1058	3,5,0	2623	121	8.74244e+06	0.00126305662698	0.318,0.875,0.652	0.896,0.835,1.0	-0.295	Thioredoxin-like protein AAED1, chloroplastic (AHRD V3.3 *** A0A1U8E5E4_CAPAN)
113437	gene:Solyc12g098710.2	Solyc12g098710.2	chrSL4.0ch12	+	65658355	65660347	65658355	65659645	65659902	65660347	113437	7,15,16	0,0,1	22,14,19	6,2,12	350	121	57453.7	1.76254e+06	1.0,1.0,0.847	0.559,0.708,0.354	0.409	15-cis-zeta-carotene isomerase, chloroplastic (AHRD V3.3 *** A0A1U8ESN0_CAPAN)
113483	gene:Solyc09g065690.4	Solyc09g065690.4	chrSL4.0ch09	-	60016017	60017449	60016017	60016133	60016302	60017449	113483	4,15,15	49,1,2	7,6,8	0,0,0	262	121	25992.4	906986	0.036,0.874,0.776	1.0,1.0,1.0	-0.438	2-oxoglutarate (2OG) and Fe(II)-dependent oxygenase superfamily protein (AHRD V3.3 *** A0A2U1KR35_ARTAN),Pfam:PF13621
113490	gene:Solyc09g065690.4	Solyc09g065690.4	chrSL4.0ch09	-	60016302	60020175	60016302	60017444	60020156	60020175	113490	71,189,264	1,17,3	108,60,102	0,0,0	2805	121	6228.84	266772	0.754,0.324,0.791	1.0,1.0,1.0	-0.377	2-oxoglutarate (2OG) and Fe(II)-dependent oxygenase superfamily protein (AHRD V3.3 *** A0A2U1KR35_ARTAN),Pfam:PF13621
113528	gene:Solyc10g018540.2	Solyc10g018540.2	chrSL4.0ch10	-	8434810	8436093	8434810	8434942	8435776	8436093	113528	0,23,17	6,15,3	15,46,38	0,8,0	927	121	8.09616e+06	0.00118733771495	0.0,0.167,0.425	1.0,0.429,1.0	-0.612	DNA mismatch repair protein MSH5 (AHRD V3.3 *-* A0A2G2VSH8_CAPBA)
113560	gene:Solyc02g094100.4	Solyc02g094100.4	chrSL4.0ch02	+	52833720	52834917	52833720	52834428	52834841	52834917	113560	51,20,17	0,0,0	77,37,32	0,0,32	506	121	0.0045992136424	0.0332982589372	1.0,1.0,1.0	1.0,1.0,0.193	0.269	Fidgetin-like protein 1 (AHRD V3.3 *** A0A2G3ACW9_CAPAN)
113697	gene:Solyc09g008520.4	Solyc09g008520.4	chrSL4.0ch09	-	2040885	2041111	2040885	2040933	2041051	2041111	113697	5,17,9	0,6,0	0,3,8	8,17,0	239	121	0.00451977148637	0.032842650584	1.0,0.589,1.0	0.0,0.082,1.0	0.502	Acyl-CoA N-acyltransferase with RING/FYVE/PHD-type zinc finger domain-containing protein (AHRD V3.3 *** Q8RWG0_ARATH)
113836	gene:Solyc06g082890.4	Solyc06g082890.4	chrSL4.0ch06	-	46095744	46096317	46095744	46096056	46096236	46096317	113836	56,15,19	16,18,11	0,18,2	5,41,18	273	121	579624	0.000125926896765	0.608,0.27,0.434	0.0,0.163,0.047	0.367	Ribonuclease 2 (AHRD V3.3 *** A0A2G3CBX2_CAPCH)
113864	gene:Solyc09g009430.3	Solyc09g009430.3	chrSL4.0ch09	-	2900485	2900810	2900485	2900622	2900744	2900810	113864	30,46,49	2,0,17	57,62,54	29,17,28	242	121	0.00121192117278	0.0112900451844	0.882,1.0,0.59	0.496,0.646,0.491	0.28	Cell division protein FtsZ (AHRD V3.3 *** A0A1U8EHX5_CAPAN)
113907	gene:Solyc09g009660.3	Solyc09g009660.3	chrSL4.0ch09	+	3101590	3104296	3101590	3103968	3104227	3104296	113907	6,18,38	16,10,2	18,13,9	0,3,0	352	121	0.00157078018085	0.0139783873876	0.114,0.382,0.867	1.0,0.598,1.0	-0.412	Solute carrier family 35 protein (DUF914) (AHRD V3.3 *** A0A1I9LLD6_ARATH)
113914	gene:Solyc09g009670.3	Solyc09g009670.3	chrSL4.0ch09	+	3106518	3106851	3106518	3106576	3106672	3106851	113914	41,22,7	0,24,50	1,10,0	8,23,37	217	121	0.00187413987987	0.0161655204251	1.0,0.338,0.072	0.065,0.195,0.0	0.383	Solute carrier family 35 protein (DUF914) (AHRD V3.3 *** A0A1I9LLD6_ARATH)
113917	gene:Solyc09g009670.3	Solyc09g009670.3	chrSL4.0ch09	+	3106168	3107102	3106168	3106867	3107022	3107102	113917	43,22,15	14,21,5	1,10,0	12,28,20	248	121	184.372	12360.8	0.6,0.338,0.594	0.039,0.148,0.0	0.448	Solute carrier family 35 protein (DUF914) (AHRD V3.3 *** A0A1I9LLD6_ARATH)
113921	gene:Solyc09g009670.3	Solyc09g009670.3	chrSL4.0ch09	+	3106168	3107444	3106168	3107295	3107392	3107444	113921	41,32,17	22,25,10	1,10,0	19,50,17	218	121	0.000133227	0.0410668	0.508,0.415,0.485	0.028,0.1,0.0	0.427	Solute carrier family 35 protein (DUF914) (AHRD V3.3 *** A0A1I9LLD6_ARATH)
113992	gene:Solyc09g009820.4	Solyc09g009820.4	chrSL4.0ch09	+	3349673	3350671	3349673	3349746	3349882	3350671	113992	0,8,7	5,8,6	8,11,14	4,0,0	242	121	4.27846e+06	0.000687442736923	0.0,0.333,0.368	0.5,1.0,1.0	-0.6	Thioredoxin family protein (AHRD V3.3 *** Q940I2_ARATH)
114077	gene:Solyc11g005020.3	Solyc11g005020.3	chrSL4.0ch11	-	41949	49859	41949	42042	42220	49859	114077	0,24,13	46,5,20	14,2,20	4,2,1	271	121	0.00395327098172	0.029580481141	0.0,0.682,0.225	0.61,0.309,0.899	-0.304	Protein translocase subunit SecA (AHRD V3.3 *** A0A1J7H8J9_LUPAN)
114163	gene:Solyc04g082780.3	Solyc04g082780.3	chrSL4.0ch04	-	64300643	64301619	64300643	64300843	64301449	64301619	114163	12,27,25	32,3,0	11,22,10	0,1,0	699	121	4.18882e+06	0.000676029862301	0.061,0.609,1.0	1.0,0.792,1.0	-0.374	NAD(P)-binding Rossmann-fold superfamily protein (AHRD V3.3 *** A0A2U1KKT7_ARTAN)
114386	gene:Solyc09g010550.4	Solyc09g010550.4	chrSL4.0ch09	-	3953652	3957643	3953652	3953973	3955535	3957643	114386	13,14,12	0,0,0	20,10,16	4,16,6	1655	121	1.56642	190.191	1.0,1.0,1.0	0.268,0.044,0.163	0.842	dentin sialophosphoprotein-like protein (AHRD V3.3 *-* AT5G02520.2)
114431	gene:Solyc06g068760.3	Solyc06g068760.3	chrSL4.0ch06	+	40250413	40253388	40250413	40252908	40252998	40253388	114431	10,28,28	0,4,2	10,11,10	4,12,9	211	121	33077.1	774410	1.0,0.801,0.889	0.589,0.345,0.389	0.456	Chromophore lyase CRL, chloroplastic (AHRD V3.3 *** A0A1U8H4X1_CAPAN)
114580	gene:Solyc06g084590.4	Solyc06g084590.4	chrSL4.0ch06	+	47234382	47240940	47234382	47239897	47240796	47240940	114580	277,510,530	53,26,31	170,355,355	10,1,0	992	121	1.24717e+06	0.000241218179057	0.389,0.705,0.676	0.675,0.977,1.0	-0.294	Heparan-alpha-glucosaminide N-acetyltransferase-like protein (DUF1624) (AHRD V3.3 *** B3H4C1_ARATH)
114603	gene:Solyc01g006800.4	Solyc01g006800.4	chrSL4.0ch01	+	1372403	1376992	1372403	1372535	1374433	1376992	114603	42,178,167	0,0,0	6,2,70	10,14,0	1991	121	24.743	2133.14	1.0,1.0,1.0	0.035,0.009,1.0	0.652	Methionine aminopeptidase 2 (AHRD V3.3 *** A0A2G3AXU8_CAPCH)
114671	gene:Solyc09g011730.4	Solyc09g011730.4	chrSL4.0ch09	-	5057147	5058065	5057147	5057331	5057955	5058065	114671	37,29,23	0,4,21	43,45,97	0,0,0	717	121	57300.1	1.75847e+06	1.0,0.55,0.156	1.0,1.0,1.0	-0.431	Nuclear transport factor 2 (NTF2) family protein (AHRD V3.3 *** A0A178VFU5_ARATH)
114672	gene:Solyc09g011730.4	Solyc09g011730.4	chrSL4.0ch09	-	5057955	5058810	5057955	5058065	5058558	5058810	114672	19,70,22	28,0,0	58,53,85	0,0,0	586	121	0.00482770323896	0.0345948168631	0.123,1.0,1.0	1.0,1.0,1.0	-0.292	Nuclear transport factor 2 (NTF2) family protein (AHRD V3.3 *** A0A178VFU5_ARATH)
114985	gene:Solyc07g042440.3	Solyc07g042440.3	chrSL4.0ch07	-	55397758	55398584	55397758	55398106	55398187	55398584	114985	2,7,34	0,0,2	7,64,30	17,10,6	202	121	1.75907e+06	0.000324307314775	1.0,1.0,0.911	0.198,0.793,0.75	0.39	Peroxiredoxin Q (AHRD V3.3 *** D7TCA6_VITVI)
115333	gene:Solyc10g075030.3	Solyc10g075030.3	chrSL4.0ch10	+	57764004	57769279	57764004	57764510	57768125	57769279	115333	57,111,129	0,17,7	79,43,64	0,0,2	3708	121	0.00188338172333	0.0162344744875	1.0,0.176,0.376	1.0,1.0,0.511	-0.32	B3 domain-containing protein (AHRD V3.3 *** A0A2G3BDR8_CAPCH)
115651	gene:Solyc09g047900.2	Solyc09g047900.2	chrSL4.0ch09	+	30986881	30988609	30986881	30986962	30987371	30988609	115651	13,26,30	0,22,1	16,28,51	0,1,0	502	121	0.000552943328204	0.00590893193316	1.0,0.222,0.879	1.0,0.871,1.0	-0.257	Alpha/beta-Hydrolases superfamily protein (AHRD V3.3 *** Q8VZ57_ARATH)
115656	gene:Solyc09g047900.2	Solyc09g047900.2	chrSL4.0ch09	+	30984574	30990058	30984574	30986962	30989905	30990058	115656	249,328,382	11,0,23	424,434,571	0,0,0	3036	121	2729.12	130272	0.474,1.0,0.398	1.0,1.0,1.0	-0.376	Alpha/beta-Hydrolases superfamily protein (AHRD V3.3 *** Q8VZ57_ARATH)
116024	gene:Solyc06g069010.3	Solyc06g069010.3	chrSL4.0ch06	+	40454452	40456002	40454452	40454608	40455649	40456002	116024	129,93,46	14,0,7	63,102,29	0,0,0	1134	121	26297.6	915702	0.496,1.0,0.412	1.0,1.0,1.0	-0.364	LeArcA1 protein containing 7 WD40 repeats
116163	gene:Solyc09g061420.3	Solyc09g061420.3	chrSL4.0ch09	-	55167487	55167937	55167487	55167682	55167869	55167937	116163	9,42,13	0,0,37	2,25,13	18,8,30	280	121	0.00233364344374	0.0193144659737	1.0,1.0,0.132	0.046,0.575,0.158	0.451	phosphoglycolate phosphatase (AHRD V3.3 *** AT5G48830.1)
116314	gene:Solyc09g064430.4	Solyc09g064430.4	chrSL4.0ch09	+	57757430	57760543	57757430	57759853	57760483	57760543	116314	123,118,205	0,0,2	92,31,173	0,8,14	723	121	487635	0.000108423155143	1.0,1.0,0.945	1.0,0.393,0.674	0.293	Tyrosine decarboxylase 1 (AHRD V3.3 *** A0A2G2YS53_CAPAN)
116458	gene:Solyc07g062910.3	Solyc07g062910.3	chrSL4.0ch07	+	65371013	65384388	65371013	65380913	65384305	65384388	116458	90,267,338	17,15,9	91,77,258	0,0,4	3485	121	0.000230309262024	0.00285020506714	0.155,0.382,0.566	1.0,1.0,0.691	-0.529	Protein yippee-like (AHRD V3.3 *** A0A1U8EEB0_CAPAN)
116470	gene:Solyc07g062910.3	Solyc07g062910.3	chrSL4.0ch07	+	65377785	65386899	65377785	65386102	65386855	65386899	116470	214,152,180	20,9,5	99,95,199	0,0,0	846	121	6.4972	664.313	0.605,0.707,0.837	1.0,1.0,1.0	-0.284	Protein yippee-like (AHRD V3.3 *** A0A1U8EEB0_CAPAN)
116479	gene:Solyc02g082710.3	Solyc02g082710.3	chrSL4.0ch02	+	44359991	44360717	44359991	44360050	44360646	44360717	116479	0,15,0	6,17,1	10,6,2	0,0,4	689	121	0.00460010501321	0.0333018261789	0.0,0.134,0.0	1.0,1.0,0.081	-0.649	tail-anchored protein insertion receptor WRB-like protein (AHRD V3.3 *** AT4G16444.1)
116552	gene:Solyc07g065430.2	Solyc07g065430.2	chrSL4.0ch07	-	67020038	67020618	67020038	67020482	67020555	67020618	116552	18,8,2	0,11,0	4,7,1	46,6,18	194	121	4.25292e+06	0.00068379941634	1.0,0.312,1.0	0.051,0.421,0.033	0.602	DNA topoisomerase 6 subunit A (AHRD V3.3 *-* E1ZHQ0_CHLVA)
116756	gene:Solyc09g066120.4	Solyc09g066120.4	chrSL4.0ch09	+	60618731	60625129	60618731	60619157	60622166	60625129	116756	16,58,36	24,36,16	37,46,22	0,0,6	3102	121	0.00021664472953	0.00270187454787	0.025,0.059,0.081	1.0,1.0,0.125	-0.653	RNA-binding KH domain-containing protein (AHRD V3.3 *** A0A2U1LYS9_ARTAN)
116867	gene:Solyc09g072860.2	Solyc09g072860.2	chrSL4.0ch09	-	61713111	61715340	61713111	61713263	61714287	61715340	116867	43,45,49	0,20,0	71,31,71	0,0,0	1117	121	0.00379537391728	0.0286715977175	1.0,0.196,1.0	1.0,1.0,1.0	-0.268	Fanconi anemia group F protein (FANCF) (AHRD V3.3 *** A0A1P8B9K4_ARATH)
116897	gene:Solyc09g072980.2	Solyc09g072980.2	chrSL4.0ch09	-	61814841	61815969	61814841	61815118	61815900	61815969	116897	11,3,14	0,10,0	0,0,13	19,20,11	875	121	0.000447126284661	0.00495959290787	1.0,0.04,1.0	0.0,0.0,0.14	0.633	BTB/POZ and MATH domain-containing protein 2-like (AHRD V3.3 *** A0A2G2ZWI9_CAPAN)
116928	gene:Solyc07g040990.4	Solyc07g040990.4	chrSL4.0ch07	+	51321181	51323680	51321181	51321214	51321935	51323680	116928	76,121,145	0,0,0	6,27,79	0,24,0	814	121	0.00441818674094	0.0322757524621	1.0,1.0,1.0	1.0,0.143,1.0	0.286	Protein phosphatase 2C 77 (AHRD V3.3 *** A0A2G3BYZ4_CAPCH)
116977	gene:Solyc09g074360.4	Solyc09g074360.4	chrSL4.0ch09	-	62371416	62372546	62371416	62371560	62372237	62372546	116977	24,80,68	19,20,2	3,57,10	2,0,0	770	121	0.00756738792459	0.04957974512	0.166,0.386,0.842	0.191,1.0,1.0	-0.266	RNA binding protein (AHRD V3.3 *** B6UFA0_MAIZE)
116991	gene:Solyc09g074360.4	Solyc09g074360.4	chrSL4.0ch09	-	62372237	62375783	62372237	62375536	62375731	62375783	116991	50,91,109	93,61,50	15,22,25	86,74,103	288	121	521.725	3077.84	0.184,0.385,0.478	0.068,0.111,0.093	0.258	RNA binding protein (AHRD V3.3 *** B6UFA0_MAIZE)
117148	gene:Solyc02g089280.3	Solyc02g089280.3	chrSL4.0ch02	-	49200036	49200872	49200036	49200111	49200755	49200872	117148	0,2,6	9,11,8	12,2,17	0,3,0	737	121	2.84513e+06	0.000487407679512	0.0,0.029,0.11	1.0,0.099,1.0	-0.653	40S ribosomal protein S9-2 (AHRD V3.3 *** A0A2I0VJL8_9ASPA)
117345	gene:Solyc07g017520.4	Solyc07g017520.4	chrSL4.0ch07	-	7568191	7573585	7568191	7568279	7568946	7573585	117345	40,73,32	31,73,79	17,46,62	19,1,12	760	121	0.00428795427863	0.0314761847571	0.17,0.137,0.061	0.125,0.88,0.451	-0.363	conserved oligomeric Golgi complex subunit 3 (AHRD V3.3 *-* A0A2I4FHP6_9ROSI)
117516	gene:Solyc09g082060.3	Solyc09g082060.3	chrSL4.0ch09	+	64002360	64003689	64002360	64002412	64003584	64003689	117516	46,103,126	0,0,1	58,43,51	20,9,4	1265	121	0.0187295	3.66626	1.0,1.0,0.923	0.217,0.314,0.549	0.614	Cysteine synthase (AHRD V3.3 *** A0A1U8GCP9_CAPAN)

## Sheet: ES
Supplementary DataSheet S6. Exon Skipping events in leaves of T250 compared to T270 in control condition
ID	GeneID	geneSymbol	chr	strand	exonStart_0base	exonEnd	upstreamES	upstreamEE	downstreamES	downstreamEE	ID	IJC_SAMPLE_1	SJC_SAMPLE_1	IJC_SAMPLE_2	SJC_SAMPLE_2	IncFormLen	SkipFormLen	PValue	FDR	IncLevel1	IncLevel2	IncLevelDifference	Description			Legend:
33	gene:Solyc12g096280.2	Solyc12g096280.2	chrSL4.0ch12	-	64791143	64791183	64790084	64790149	64791815	64791878	33	20,33,33	2,4,13	1,0,1	0,3,4	161	121	0.000430836964774	0.0044783896079	0.883,0.861,0.656	1.0,0.0,0.158	0.414	Endonuclease V (AHRD V3.3 *** A0A2U1PD83_ARTAN)			ID: identification number of the splicing event
233	gene:Solyc11g071550.2	Solyc11g071550.2	chrSL4.0ch11	+	53049993	53050189	53049368	53049596	53050421	53050781	233	26,88,55	12,42,8	45,66,79	6,12,0	289	121	0.00155311017141	0.0127907884282	0.476,0.467,0.742	0.758,0.697,1.0	-0.257	Amidase family protein (AHRD V3.3 *** A0A2U1LR37_ARTAN)			GeneID: associated Ensembl ID
238	gene:Solyc11g070060.2	Solyc11g070060.2	chrSL4.0ch11	-	52672542	52672650	52671974	52672142	52676575	52676755	238	71,192,60	20,22,19	132,201,155	0,0,0	229	121	0	0.0	0.652,0.822,0.625	1.0,1.0,1.0	-0.3	hypothetical protein (AHRD V3.3 *** AT4G32930.1)			geneSymbol: associated Gene ID
387	gene:Solyc11g008570.2	Solyc11g008570.2	chrSL4.0ch11	+	2792133	2792245	2791003	2791245	2792332	2793675	387	16,23,4	0,0,6	0,3,1	27,0,4	233	121	0.00046508906547	0.00478785725104	1.0,1.0,0.257	0.0,1.0,0.115	0.381	Metallophosphoesterase domain-containing protein (AHRD V3.3 *** A0A2U1MK24_ARTAN)			chr: chromosome of the gene
413	gene:Solyc11g005790.3	Solyc11g005790.3	chrSL4.0ch11	+	658951	659110	657262	658077	659796	660103	413	40,21,18	21,22,0	31,2,10	0,0,0	252	121	17139.6	738284	0.478,0.314,1.0	1.0,1.0,1.0	-0.403	Protein trichome berefringence-like 7 (AHRD V3.3 *** A0A2G3B1R7_CAPCH)			strand: strand of the gene
541	gene:Solyc10g055540.2	Solyc10g055540.2	chrSL4.0ch10	+	55974111	55974620	55967457	55967567	55974717	55974930	541	68,133,149	9,16,10	145,79,119	2,0,0	602	121	4.58908	57.8586	0.603,0.626,0.75	0.936,1.0,1.0	-0.319	Dimer_Tnp_hAT domain-containing protein (AHRD V3.3 *** A0A1Q3CIR7_CEPFO)			exonStart_0base: starting coordinate of skipped exon
637	gene:Solyc10g012080.4	Solyc10g012080.4	chrSL4.0ch10	-	4206254	4206276	4205467	4205524	4206355	4206608	637	117,136,122	4,17,9	11,15,11	9,0,13	143	121	0.00653031240975	0.0408104258126	0.961,0.871,0.92	0.508,1.0,0.417	0.276	PLAC8 family protein (AHRD V3.3 *** A0A2U1MEC7_ARTAN)			exonEnd: end coordinate of skipped exon
1023	gene:Solyc11g072970.2	Solyc11g072970.2	chrSL4.0ch11	-	54182327	54182386	54181046	54181195	54183286	54183369	1023	75,56,77	20,41,21	63,29,62	8,0,0	180	121	7148.67	354151	0.716,0.479,0.711	0.841,1.0,1.0	-0.312	Nudix hydrolase 9 (AHRD V3.3 *** A0A2G2WKD2_CAPBA)			upstreamES: starting coordinate of the upstream exon
1294	gene:Solyc06g071580.3	Solyc06g071580.3	chrSL4.0ch06	+	41743802	41743914	41743635	41743690	41744208	41744297	1294	89,92,62	12,22,40	99,76,154	0,0,0	233	121	0	0.0	0.794,0.685,0.446	1.0,1.0,1.0	-0.358	ATPase, histidine kinase, DNA gyrase B-, and HSP90-like domain containing protein, expressed (AHRD V3.3 *** Q33AG5_ORYSJ)			upstreamEE: end coordinate of the upstream exon
1734	gene:Solyc02g080080.3	Solyc02g080080.3	chrSL4.0ch02	-	42376873	42377001	42376523	42376734	42377091	42377301	1734	61,258,103	23,10,3	17,28,29	10,23,8	242	121	633544	0.00096262614355	0.57,0.928,0.945	0.459,0.378,0.644	0.321	Cysteine-rich receptor-like protein kinase 29 (AHRD V3.3 *** A0A2G2XFA8_CAPBA)			downstreamES: starting coordinate of the downstream exon
1738	gene:Solyc01g099380.4	Solyc01g099380.4	chrSL4.0ch01	-	81926826	81926873	81926150	81926236	81927085	81927691	1738	25,27,5	32,0,9	15,14,14	4,0,0	168	121	0.00688584389146	0.0426295472034	0.36,1.0,0.286	0.73,1.0,1.0	-0.361	SART-1 protein (AHRD V3.3 *** A0A200QRF5_9MAGN)			downstreamEE: end coordinate of the downstream exon
1833	gene:Solyc02g089890.4	Solyc02g089890.4	chrSL4.0ch02	-	49623917	49623996	49623362	49623441	49624801	49624894	1833	40,45,24	2,1,7	47,16,45	14,8,22	200	121	0.000174387586691	0.00214679441608	0.924,0.965,0.675	0.67,0.548,0.553	0.264	PQ-loop repeat family protein / transmembrane family protein (AHRD V3.3 *** Q94AH7_ARATH)			ID: identification number of the splicing event
2315	gene:Solyc01g111840.3	Solyc01g111840.3	chrSL4.0ch01	+	90361710	90361797	90361542	90361618	90361868	90361949	2315	8,43,53	12,6,0	89,57,37	0,0,4	208	121	0.00175802038734	0.0141038883741	0.279,0.807,1.0	1.0,1.0,0.843	-0.252	Major facilitator superfamily protein (AHRD V3.3 *** A0A1P8BEX6_ARATH)			IJC_Sample1: semi-colon delimited number of reads supporting the skipping junction in Control samples
2393	gene:Solyc01g049910.4	Solyc01g049910.4	chrSL4.0ch01	-	42503882	42504039	42503699	42503780	42507545	42507649	2393	26,0,4	0,6,0	0,0,8	6,5,7	250	121	0.00335567743994	0.0239085938873	1.0,0.0,1.0	0.0,0.0,0.356	0.548	Membrane-bound transcription factor site-2 protease (AHRD V3.3 *** A0A200QAL7_9MAGN)			SJC_Sample1: semi-colon delimited number of reads supporting the inclusion junction in Control samples
2599	gene:Solyc03g116930.3	Solyc03g116930.3	chrSL4.0ch03	-	60664762	60664863	60664068	60664117	60665401	60665516	2599	12,56,42	9,3,8	52,4,54	0,0,0	222	121	5107.51	261100	0.421,0.911,0.741	1.0,1.0,1.0	-0.309	Phospholipase-like protein (AHRD V3.3 *** A0A2U1PUP4_ARTAN)			IJC_Sample2: semi-colon delimited number of reads supporting the skipping junction in Stress samples
2641	gene:Solyc01g008830.2	Solyc01g008830.2	chrSL4.0ch01	+	2806195	2806390	2804953	2805166	2808201	2808572	2641	13,131,94	35,8,8	16,8,4	0,0,0	288	121	74912.9	2.52053e+06	0.135,0.873,0.832	1.0,1.0,1.0	-0.387	L-ascorbate oxidase (AHRD V3.3 *** A0A2G3AI57_CAPAN)			SJC_Sample2: semi-colon delimited number of reads supporting the inclusion junction in Stress samples
2728	gene:Solyc01g007790.4	Solyc01g007790.4	chrSL4.0ch01	+	1892650	1892724	1891321	1891426	1892811	1892883	2728	0,66,52	10,10,4	36,39,55	0,8,0	195	121	0.00653199578999	0.0408104258126	0.0,0.804,0.89	1.0,0.752,1.0	-0.353	alpha/beta-Hydrolases superfamily protein (AHRD V3.3 *** AT3G11620.8)			IncFormLen: length of inclusion form, used for normalization
3203	gene:Solyc03g097460.3	Solyc03g097460.3	chrSL4.0ch03	-	54366473	54367133	54366312	54366385	54368077	54368320	3203	6,257,232	8,8,8	79,50,134	0,0,4	753	121	0.00140988483762	0.0118326984016	0.108,0.838,0.823	1.0,1.0,0.843	-0.358	Integrator complex subunit (AHRD V3.3 *** A0A1I9LM23_ARATH)			SkipFormLen: length of skipping form, used for normalization
3205	gene:Solyc11g064890.2	Solyc11g064890.2	chrSL4.0ch11	+	48215581	48215739	48215267	48215382	48216164	48216327	3205	103,133,92	65,88,92	8,0,91	32,71,95	251	121	25898.5	1.03235e+06	0.433,0.421,0.325	0.108,0.0,0.316	0.252	hypoxia-induced protein L31			PValue: p-value of the statistical test
3466	gene:Solyc07g006240.4	Solyc07g006240.4	chrSL4.0ch07	+	1034533	1034639	1033323	1033419	1035036	1035121	3466	26,36,56	7,6,10	82,22,36	0,0,0	227	121	6.59643	804.55	0.664,0.762,0.749	1.0,1.0,1.0	-0.275	DNA-directed RNA polymerase III subunit RPC8 (AHRD V3.3 *** A0A2I4FZ65_9ROSI)			FDR: FDR of the statistical test
3649	gene:Solyc10g150105.1	Solyc10g150105.1	chrSL4.0ch10	+	3549415	3549628	3548845	3549043	3551873	3552155	3649	81,93,62	0,0,23	51,149,126	38,47,44	306	121	1.80664e+06	0.000339001651449	1.0,1.0,0.516	0.347,0.556,0.531	0.361	Bifunctional polymyxin resistance protein, ArnA (AHRD V3.3 *** A0A2U1N595_ARTAN)			IncLevel1: semi-colon delimited values of inclusion levels (percentage) in Control samples
3650	gene:Solyc10g150105.1	Solyc10g150105.1	chrSL4.0ch10	+	3550579	3550953	3548845	3549043	3551873	3552155	3650	171,251,325	0,0,23	206,312,192	38,47,44	467	121	0.0297096	51.2879	1.0,1.0,0.785	0.584,0.632,0.531	0.346	Bifunctional polymyxin resistance protein, ArnA (AHRD V3.3 *** A0A2U1N595_ARTAN)			IncLevel2: semi-colon delimited values of inclusion levels (percentage) in Stress samples
4013	gene:Solyc05g054710.3	Solyc05g054710.3	chrSL4.0ch05	-	63957449	63957485	63957196	63957308	63958270	63958354	4013	54,94,85	71,93,38	202,140,175	10,0,5	157	121	0	0.0	0.37,0.438,0.633	0.94,1.0,0.964	-0.488	Beta-hexosaminidase (AHRD V3.3 *** K4C2E8_SOLLC)			IncLevelDifference: average difference of the inclusion levels n Stress samples v Control samples
4123	gene:Solyc06g062660.4	Solyc06g062660.4	chrSL4.0ch06	-	37198037	37198086	37196776	37196964	37198161	37198257	4123	58,130,147	3,8,15	36,14,85	27,14,38	170	121	0.0079714	1.84427	0.932,0.92,0.875	0.487,0.416,0.614	0.403	Beta-galactosidase (AHRD V3.3 *** A0A2G2WL43_CAPBA)			Description: Gene Description
4302	gene:Solyc12g042990.3	Solyc12g042990.3	chrSL4.0ch12	-	58216208	58216278	58214940	58215002	58216494	58216564	4302	68,18,22	35,27,13	9,26,9	25,94,16	191	121	1.52424e+06	0.000295515739679	0.552,0.297,0.517	0.186,0.149,0.263	0.256	CASC3/Barentsz eIF4AIII binding protein (AHRD V3.3 *** AT1G80000.3)
4561	gene:Solyc06g051300.3	Solyc06g051300.3	chrSL4.0ch06	+	32304851	32304900	32298054	32298259	32305050	32305328	4561	4,5,7	0,0,0	48,8,42	4,22,0	170	121	0.000183782501499	0.00224276612215	1.0,1.0,1.0	0.895,0.206,1.0	0.3	Chromosome transmission fidelity-like protein (AHRD V3.3 *** F4KEU4_ARATH)
4606	gene:Solyc06g072820.3	Solyc06g072820.3	chrSL4.0ch06	+	42576123	42577061	42572702	42573149	42578363	42579893	4606	74,200,249	23,1,11	162,183,159	41,29,54	1031	121	0.0076864832323	0.0466720932628	0.274,0.959,0.727	0.317,0.425,0.257	0.32	Tudor/PWWP/MBT superfamily protein (AHRD V3.3 *-* A0A1I9LQC0_ARATH)
4893	gene:Solyc07g018100.2	Solyc07g018100.2	chrSL4.0ch07	-	9275463	9275540	9275211	9275345	9275662	9275714	4893	7,67,46	6,11,3	44,26,102	0,0,0	198	121	3775.04	205132	0.416,0.788,0.904	1.0,1.0,1.0	-0.297	Protein CLEC16A-like protein (AHRD V3.3 *** A0A1J3E733_NOCCA)
4939	gene:Solyc04g080650.4	Solyc04g080650.4	chrSL4.0ch04	-	62735563	62735677	62735271	62735390	62736221	62736308	4939	14,13,2	22,0,0	5,9,7	0,0,0	235	121	0.00332843127177	0.0237509235615	0.247,1.0,1.0	1.0,1.0,1.0	-0.251	Cytochrome P450 (AHRD V3.3 *-* A0A200QE46_9MAGN)
5217	gene:Solyc08g083280.3	Solyc08g083280.3	chrSL4.0ch08	+	63932757	63932819	63932595	63932671	63933089	63933251	5217	110,171,117	108,56,51	120,95,120	20,3,6	183	121	132.6	11314.9	0.402,0.669,0.603	0.799,0.954,0.93	-0.336	Alcohol dehydrogenase 1 (AHRD V3.3 *** A0A1U8G0C8_CAPAN)
5358	gene:Solyc01g007060.3	Solyc01g007060.3	chrSL4.0ch01	+	1604652	1604708	1603189	1603274	1605459	1607078	5358	36,24,34	25,16,10	24,8,44	0,4,0	177	121	1.69171e+06	0.000322559538892	0.496,0.506,0.699	1.0,0.578,1.0	-0.292	BTB/POZ domain-containing protein (AHRD V3.3 *** A0A2G3AY53_CAPCH)
6046	gene:Solyc12g036250.2	Solyc12g036250.2	chrSL4.0ch12	-	44321021	44322279	44320544	44320933	44323132	44323406	6046	282,336,327	0,6,10	377,390,380	17,42,53	1351	121	18650.2	5.31152e+06	1.0,0.834,0.745	0.665,0.454,0.391	0.356	HNH endonuclease (AHRD V3.3 *** A0A200QEB2_9MAGN)
6048	gene:Solyc12g036250.2	Solyc12g036250.2	chrSL4.0ch12	-	44322156	44322878	44320544	44320933	44323132	44323406	6048	501,313,284	0,6,10	350,444,340	17,42,53	815	121	3085.34	171389	1.0,0.886,0.808	0.753,0.611,0.488	0.281	HNH endonuclease (AHRD V3.3 *** A0A200QEB2_9MAGN)
6061	gene:Solyc12g035250.3	Solyc12g035250.3	chrSL4.0ch12	-	38266738	38267955	38265879	38266227	38268236	38269074	6061	44,38,38	8,10,3	14,8,14	0,0,0	1310	121	510.376	37553.6	0.337,0.26,0.539	1.0,1.0,1.0	-0.621	Zinc finger transcription factor 77
6397	gene:Solyc12g021180.2	Solyc12g021180.2	chrSL4.0ch12	+	14769489	14770575	14767994	14768142	14772664	14772717	6397	243,337,327	57,32,25	287,385,462	19,6,6	1179	121	277059	0.000481622702798	0.304,0.519,0.573	0.608,0.868,0.888	-0.323	Dual specificity phosphatase (AHRD V3.3 *** A0A200PUY3_9MAGN)
6411	gene:Solyc12g006160.2	Solyc12g006160.2	chrSL4.0ch12	-	716105	719132	715314	715507	719209	719330	6411	60,38,117	0,2,6	32,27,46	6,4,17	3120	121	0.000975494511766	0.00874632354497	1.0,0.424,0.431	0.171,0.207,0.095	0.461	Sterile alpha motif (SAM) domain-containing protein (AHRD V3.3 *** AT3G07760.5)
6415	gene:Solyc12g006160.2	Solyc12g006160.2	chrSL4.0ch12	-	716110	719132	715314	715507	719209	719330	6415	60,38,117	0,2,6	38,27,46	6,4,17	3115	121	0.00134851416169	0.0114158260342	1.0,0.425,0.431	0.197,0.208,0.095	0.452	Sterile alpha motif (SAM) domain-containing protein (AHRD V3.3 *** AT3G07760.5)
6514	gene:Solyc11g072330.2	Solyc11g072330.2	chrSL4.0ch11	+	53603176	53603599	53601933	53602075	53604615	53604773	6514	10,12,2	2,7,0	1,0,0	5,7,2	516	121	14597.9	4.29929e+06	0.54,0.287,1.0	0.045,0.0,0.0	0.594	Two-component response regulator (AHRD V3.3 *-* A0A2U1MTQ0_ARTAN)
6515	gene:Solyc11g072330.2	Solyc11g072330.2	chrSL4.0ch11	+	53603253	53603599	53601933	53602075	53604615	53604773	6515	10,12,13	2,7,0	5,0,7	5,7,2	439	121	0.00816290261595	0.0490342239045	0.58,0.321,1.0	0.216,0.0,0.491	0.398	Two-component response regulator (AHRD V3.3 *-* A0A2U1MTQ0_ARTAN)
6602	gene:Solyc11g069160.3	Solyc11g069160.3	chrSL4.0ch11	+	51823193	51823274	51822922	51822969	51823878	51823959	6602	59,102,107	0,0,0	25,8,63	0,20,0	202	121	0.00775875110383	0.0469942293109	1.0,1.0,1.0	1.0,0.193,1.0	0.269	SUMO E3 ligase SIZ1 (AHRD V3.3 *** A0A0X9AQ43_SOLLC)
6603	gene:Solyc11g069160.3	Solyc11g069160.3	chrSL4.0ch11	+	51823210	51823274	51822922	51822969	51823878	51823959	6603	46,73,85	0,0,0	15,6,39	0,20,0	185	121	0.00821787004783	0.04932480332	1.0,1.0,1.0	1.0,0.164,1.0	0.279	SUMO E3 ligase SIZ1 (AHRD V3.3 *** A0A0X9AQ43_SOLLC)
6770	gene:Solyc11g040260.2	Solyc11g040260.2	chrSL4.0ch11	-	36816047	36816114	36815092	36815269	36816311	36816631	6770	12,59,16	5,21,21	20,14,51	82,61,56	188	121	0.000250792672925	0.00290567329158	0.607,0.644,0.329	0.136,0.129,0.37	0.315	Pentatricopeptide repeat-containing protein, chloroplastic (AHRD V3.3 *** A0A2G2VKR4_CAPBA)
6771	gene:Solyc11g040260.2	Solyc11g040260.2	chrSL4.0ch11	-	36816047	36816148	36815092	36815269	36816311	36816631	6771	12,84,42	5,21,21	44,12,46	82,61,56	222	121	106.272	9316.21	0.567,0.686,0.522	0.226,0.097,0.309	0.381	Pentatricopeptide repeat-containing protein, chloroplastic (AHRD V3.3 *** A0A2G2VKR4_CAPBA)
6812	gene:Solyc11g044900.2	Solyc11g044900.2	chrSL4.0ch11	-	30810699	30810865	30809115	30809304	30811729	30811866	6812	52,40,39	8,4,10	32,28,15	0,0,0	259	121	2558.86	146495	0.752,0.824,0.646	1.0,1.0,1.0	-0.259	Poly(A) RNA polymerase GLD2 (AHRD V3.3 *-* A0A2I0VGJ9_9ASPA)
6834	gene:Solyc11g045480.3	Solyc11g045480.3	chrSL4.0ch11	-	29155487	29157969	29153721	29153768	29159571	29159675	6834	930,1298,915	0,0,0	648,531,941	5,10,24	2575	121	0.000188738	0.0661821	1.0,1.0,1.0	0.859,0.714,0.648	0.26	Myosin-binding protein 7 (AHRD V3.3 *-* A0A1U8FIW1_CAPAN)
6835	gene:Solyc11g045480.3	Solyc11g045480.3	chrSL4.0ch11	-	29155487	29158041	29153721	29153768	29159571	29159675	6835	930,1292,916	0,0,0	648,531,957	5,10,24	2647	121	0.000188738	0.0661821	1.0,1.0,1.0	0.856,0.708,0.646	0.263	Myosin-binding protein 7 (AHRD V3.3 *-* A0A1U8FIW1_CAPAN)
6836	gene:Solyc11g045480.3	Solyc11g045480.3	chrSL4.0ch11	-	29155487	29158078	29153721	29153768	29159571	29159675	6836	930,1292,916	0,0,0	648,531,941	5,10,24	2684	121	0.00019984	0.0679517	1.0,1.0,1.0	0.854,0.705,0.639	0.267	Myosin-binding protein 7 (AHRD V3.3 *-* A0A1U8FIW1_CAPAN)
6837	gene:Solyc11g045480.3	Solyc11g045480.3	chrSL4.0ch11	-	29155487	29158083	29153721	29153768	29159571	29159675	6837	942,1292,916	0,0,0	648,533,949	5,10,24	2689	121	0.000188738	0.0661821	1.0,1.0,1.0	0.854,0.706,0.64	0.267	Myosin-binding protein 7 (AHRD V3.3 *-* A0A1U8FIW1_CAPAN)
6838	gene:Solyc11g045480.3	Solyc11g045480.3	chrSL4.0ch11	-	29155487	29159247	29153721	29153768	29159571	29159675	6838	930,1294,913	0,0,0	648,531,941	5,10,24	3853	121	2.66454e-05	0.085425	1.0,1.0,1.0	0.803,0.625,0.552	0.34	Myosin-binding protein 7 (AHRD V3.3 *-* A0A1U8FIW1_CAPAN)
6839	gene:Solyc11g045480.3	Solyc11g045480.3	chrSL4.0ch11	-	29155487	29159270	29153721	29153768	29159571	29159675	6839	945,1294,919	0,0,0	648,537,951	5,10,24	3876	121	0.000244249	0.0818125	1.0,1.0,1.0	0.802,0.626,0.553	0.34	Myosin-binding protein 7 (AHRD V3.3 *-* A0A1U8FIW1_CAPAN)
6849	gene:Solyc11g045510.3	Solyc11g045510.3	chrSL4.0ch11	-	29126608	29126682	29126320	29126412	29130679	29130771	6849	22,8,14	4,2,0	0,4,11	6,32,2	195	121	720209	0.00107039318713	0.773,0.713,1.0	0.0,0.072,0.773	0.547	Transducin/WD40 repeat-like superfamily protein (AHRD V3.3 *** AT5G12920.1)
6864	gene:Solyc11g033270.2	Solyc11g033270.2	chrSL4.0ch11	+	25548360	25548429	25548120	25548224	25548548	25548639	6864	12,20,9	6,71,34	0,0,2	41,24,40	190	121	1071.26	70502.4	0.56,0.152,0.144	0.0,0.0,0.031	0.275	MAP kinase kinase kinase 82
6865	gene:Solyc11g033270.2	Solyc11g033270.2	chrSL4.0ch11	+	25548360	25548432	25548120	25548224	25548548	25548639	6865	12,28,7	6,71,34	0,0,2	41,24,40	193	121	572.164	41421	0.556,0.198,0.114	0.0,0.0,0.03	0.279	MAP kinase kinase kinase 82
6894	gene:Solyc11g150122.1	Solyc11g150122.1	chrSL4.0ch11	-	19003988	19004092	19003025	19003342	19005313	19005447	6894	12,14,13	6,14,36	0,0,16	21,56,38	225	121	221836	0.00040116335385	0.518,0.35,0.163	0.0,0.0,0.185	0.282	Unknown protein
7172	gene:Solyc11g007900.3	Solyc11g007900.3	chrSL4.0ch11	+	2166832	2167203	2166651	2166756	2167472	2167945	7172	39,54,47	15,20,10	84,83,157	0,2,8	464	121	0.976719	153.283	0.404,0.413,0.551	1.0,0.915,0.837	-0.461	EEIG1/EHBP1 N-terminal domain (AHRD V3.3 *-* A0A200R5E0_9MAGN)
7366	gene:Solyc10g083800.2	Solyc10g083800.2	chrSL4.0ch10	+	62716717	62717094	62716616	62716676	62718527	62718741	7366	96,201,198	32,8,4	67,119,167	0,0,0	470	121	4375.86	231611	0.436,0.866,0.927	1.0,1.0,1.0	-0.257	Acyl-CoA N-acyltransferase with RING/FYVE/PHD-type zinc finger domain-containing protein (AHRD V3.3 *** Q8RWG0_ARATH)
7398	gene:Solyc10g083380.2	Solyc10g083380.2	chrSL4.0ch10	+	62371560	62371619	62371408	62371474	62371698	62372029	7398	168,209,393	0,22,8	38,28,19	12,8,12	180	121	3.09449	415.848	1.0,0.865,0.971	0.68,0.702,0.516	0.313	Basic-leucine zipper (BZIP) transcription factor family protein (AHRD V3.3 *-* Q8L5Y2_ARATH)
7452	gene:Solyc10g081420.2	Solyc10g081420.2	chrSL4.0ch10	-	61593843	61593996	61593168	61593409	61594179	61595506	7452	15,4,1	0,2,0	0,8,6	6,0,14	246	121	0.000333208234694	0.00362699036853	1.0,0.496,1.0	0.0,1.0,0.174	0.441	Protein kinase (AHRD V3.3 *** Q2HVC0_MEDTR)
7607	gene:Solyc10g055540.2	Solyc10g055540.2	chrSL4.0ch10	+	55973763	55974620	55967457	55967567	55974717	55974930	7607	68,134,157	9,16,10	149,73,119	2,0,0	950	121	1.00992	1162.28	0.49,0.516,0.667	0.905,1.0,1.0	-0.411	Dimer_Tnp_hAT domain-containing protein (AHRD V3.3 *** A0A1Q3CIR7_CEPFO)
7608	gene:Solyc10g055540.2	Solyc10g055540.2	chrSL4.0ch10	+	55974309	55974620	55967457	55967567	55974717	55974930	7608	6,33,63	9,16,10	45,17,45	2,0,0	404	121	287.922	23076.9	0.166,0.382,0.654	0.871,1.0,1.0	-0.556	Dimer_Tnp_hAT domain-containing protein (AHRD V3.3 *** A0A1Q3CIR7_CEPFO)
7688	gene:Solyc12g089220.3	Solyc12g089220.3	chrSL4.0ch12	-	63895166	63895251	63894514	63894685	63896138	63896335	7688	0,6,1	9,17,7	0,6,8	3,0,0	206	121	0.000677196410127	0.00651907211199	0.0,0.172,0.077	0.0,1.0,1.0	-0.584	Bifunctional nuclease 2 (AHRD V3.3 *** A0A2G2Y9Z2_CAPAN)
7720	gene:Solyc10g049210.3	Solyc10g049210.3	chrSL4.0ch10	+	43617611	43618179	43616909	43617032	43618270	43618357	7720	22,107,199	6,24,0	34,35,99	0,0,0	661	121	72891.1	2.46609e+06	0.402,0.449,1.0	1.0,1.0,1.0	-0.383	Serine carboxypeptidase (AHRD V3.3 *** A0A2U1P833_ARTAN)
7862	gene:Solyc10g018160.2	Solyc10g018160.2	chrSL4.0ch10	+	6518548	6521338	6518383	6518475	6521435	6521521	7862	188,158,108	0,0,0	98,71,77	0,0,26	2883	121	0.00358905309365	0.0251940974438	1.0,1.0,1.0	1.0,1.0,0.111	0.296	S-acyltransferase (AHRD V3.3 *** A0A2G2VSI2_CAPBA)
8149	gene:Solyc12g011340.2	Solyc12g011340.2	chrSL4.0ch12	+	4232390	4233206	4232210	4232279	4234096	4234498	8149	287,259,185	84,13,34	239,231,179	24,10,0	909	121	0.00662420673536	0.0412716400763	0.313,0.726,0.42	0.57,0.755,1.0	-0.289	Polyadenylate-binding protein-interacting protein 10 (AHRD V3.3 *** A0A2G2YTF8_CAPAN)
8363	gene:Solyc04g045470.4	Solyc04g045470.4	chrSL4.0ch04	+	32722011	32727698	32709498	32710117	32731195	32731363	8363	131,343,238	0,0,0	77,105,61	0,36,0	5780	121	0.00199685476227	0.0155818548591	1.0,1.0,1.0	1.0,0.058,1.0	0.314	O-fucosyltransferase (AHRD V3.3 *** A0A2P5CW83_PARAD)
8747	gene:Solyc09g007160.4	Solyc09g007160.4	chrSL4.0ch09	+	806059	806138	805858	805951	806249	806674	8747	14,28,40	26,0,2	20,38,14	0,0,0	200	121	0.000193574097901	0.00234061956093	0.246,1.0,0.924	1.0,1.0,1.0	-0.277	Rab-GTPase-TBC domain (AHRD V3.3 *** A0A200R6A4_9MAGN)
8815	gene:Solyc01g087910.4	Solyc01g087910.4	chrSL4.0ch01	-	75023932	75023972	75022847	75022946	75025331	75025532	8815	1,34,27	0,7,16	0,0,9	4,20,0	161	121	0.00833510257661	0.0498551098146	1.0,0.785,0.559	0.0,0.0,1.0	0.448	F-box/WD-40 repeat-containing protein (AHRD V3.3 *** A0A1J3H907_NOCCA)
8920	gene:Solyc03g115900.4	Solyc03g115900.4	chrSL4.0ch03	+	59914078	59914485	59913537	59913995	59914563	59914901	8920	11,8,48	0,0,0	1,18,16	10,16,0	500	121	4242.44	227228	1.0,1.0,1.0	0.024,0.214,1.0	0.587	Chlorophyll a-b binding protein, chloroplastic (AHRD V3.3 *** A0A1U8G3I4_CAPAN)
9095	gene:Solyc03g114460.3	Solyc03g114460.3	chrSL4.0ch03	+	58879290	58881723	58877980	58878185	58881933	58882007	9095	6,24,23	18,5,0	12,2,22	0,0,0	2526	121	252.393	20522.5	0.016,0.187,1.0	1.0,1.0,1.0	-0.599	Acetyl-coenzyme A synthetase (AHRD V3.3 *** A0A2S4Q6W4_CITFR)
9215	gene:Solyc10g009570.3	Solyc10g009570.3	chrSL4.0ch10	-	3580016	3580039	3579550	3579739	3580239	3580320	9215	2,0,4	81,24,39	22,16,10	29,26,20	144	121	0.00189848	0.478716	0.02,0.0,0.079	0.389,0.341,0.296	-0.309	Rhodanese-like domain-containing protein 4, chloroplastic (AHRD V3.3 *** A0A2G2VSY7_CAPBA)
9405	gene:Solyc03g112450.4	Solyc03g112450.4	chrSL4.0ch03	-	57281222	57281241	57279944	57280127	57281506	57281727	9405	44,20,37	55,116,39	0,15,0	67,46,85	140	121	75599.2	2.53269e+06	0.409,0.13,0.451	0.0,0.22,0.0	0.257	signal recognition particle receptor subunit beta-like (AHRD V3.3 *** A0A2I4DDJ1_9ROSI)
9610	gene:Solyc04g049180.3	Solyc04g049180.3	chrSL4.0ch04	+	39259576	39262199	39259302	39259450	39263092	39263153	9610	147,273,199	0,7,1	155,29,166	1,12,22	2716	121	0.00411780075492	0.0280894523144	1.0,0.635,0.899	0.874,0.097,0.252	0.437	rhomboid-like protein 19 (AHRD V3.3 *** A0A2I4FB13_9ROSI)
9611	gene:Solyc04g049180.3	Solyc04g049180.3	chrSL4.0ch04	+	39259576	39262462	39259302	39259450	39263092	39263153	9611	147,281,196	0,7,1	155,29,166	1,12,22	2979	121	0.00401330682021	0.0275012615753	1.0,0.62,0.888	0.863,0.089,0.235	0.44	rhomboid-like protein 19 (AHRD V3.3 *** A0A2I4FB13_9ROSI)
9626	gene:Solyc03g078020.4	Solyc03g078020.4	chrSL4.0ch03	+	43476184	43476297	43474343	43474472	43484487	43484587	9626	8,10,18	0,4,0	0,0,0	2,10,8	234	121	8.88178e-07	0.0332208	1.0,0.564,1.0	0.0,0.0,0.0	0.855	Peptide chain release factor 1 (AHRD V3.3 *** A0A1J3H9D8_NOCCA)
9684	gene:Solyc03g063600.4	Solyc03g063600.4	chrSL4.0ch03	+	31216563	31216643	31216322	31216458	31216743	31216849	9684	210,281,228	56,59,44	87,53,94	66,44,47	201	121	32.6932	3304.96	0.693,0.741,0.757	0.442,0.42,0.546	0.261	Guanylate kinase 1 (AHRD V3.3 *** A0A2G2X5F7_CAPBA)
9687	gene:Solyc03g063600.4	Solyc03g063600.4	chrSL4.0ch03	+	31216619	31216643	31216322	31216458	31216743	31216849	9687	64,65,84	56,59,44	13,23,31	66,44,47	145	121	1.18354e+06	0.000239720354724	0.488,0.479,0.614	0.141,0.304,0.355	0.26	Guanylate kinase 1 (AHRD V3.3 *** A0A2G2X5F7_CAPBA)
9752	gene:Solyc03g093510.2	Solyc03g093510.2	chrSL4.0ch03	+	49412049	49412274	49411092	49411348	49412640	49412711	9752	110,107,66	25,40,9	82,72,94	0,0,1	318	121	1.11022e-05	0.00453011	0.626,0.504,0.736	1.0,1.0,0.973	-0.369	Alpha/beta-Hydrolases superfamily protein (AHRD V3.3 *** A0A2U1NKR4_ARTAN)
9778	gene:Solyc03g062665.1	Solyc03g062665.1	chrSL4.0ch03	+	27799852	27800038	27799174	27799340	27800741	27800858	9778	31,27,28	15,18,4	13,16,11	30,18,9	279	121	0.0022125599831	0.0170282136971	0.473,0.394,0.752	0.158,0.278,0.346	0.279	Unknown protein
9780	gene:Solyc03g062665.1	Solyc03g062665.1	chrSL4.0ch03	+	27799852	27800108	27799174	27799340	27800741	27800858	9780	6,16,22	15,18,4	2,2,0	30,18,9	349	121	33853.1	1.30314e+06	0.122,0.236,0.656	0.023,0.037,0.0	0.318	Unknown protein
9783	gene:Solyc03g062665.1	Solyc03g062665.1	chrSL4.0ch03	+	27799856	27800108	27799174	27799340	27800741	27800858	9783	0,13,17	15,18,4	0,2,0	30,18,9	345	121	1.04474e+06	0.000216891667469	0.0,0.202,0.598	0.0,0.038,0.0	0.254	Unknown protein
9787	gene:Solyc03g062665.1	Solyc03g062665.1	chrSL4.0ch03	+	27799865	27800038	27799174	27799340	27800741	27800858	9787	25,24,27	15,18,4	11,16,11	30,18,9	266	121	0.00656885407938	0.0410195540176	0.431,0.378,0.754	0.143,0.288,0.357	0.258	Unknown protein
9789	gene:Solyc03g062665.1	Solyc03g062665.1	chrSL4.0ch03	+	27799865	27800108	27799174	27799340	27800741	27800858	9789	0,13,21	15,18,4	0,2,0	30,18,9	336	121	1.54899e+06	0.00029916022429	0.0,0.206,0.654	0.0,0.038,0.0	0.274	Unknown protein
9947	gene:Solyc03g025980.3	Solyc03g025980.3	chrSL4.0ch03	+	3389062	3389134	3388819	3388943	3389434	3389489	9947	20,23,32	17,12,19	18,5,14	34,26,24	193	121	1.99049e+06	0.000365511614486	0.424,0.546,0.514	0.249,0.108,0.268	0.286	Protein phosphatase inhibitor 2-like (AHRD V3.3 *** A0A2K3NNM1_TRIPR)
9969	gene:Solyc03g034392.1	Solyc03g034392.1	chrSL4.0ch03	-	6158684	6158780	6147636	6158449	6158864	6159340	9969	14,26,11	7,10,2	0,12,2	8,18,27	217	121	6044.73	30553.1	0.527,0.592,0.754	0.0,0.271,0.04	0.521	Unknown protein
10005	gene:Solyc03g110920.2	Solyc03g110920.2	chrSL4.0ch03	-	56056556	56057322	56056172	56056268	56060330	56060428	10005	45,81,39	14,21,5	51,10,44	0,0,0	859	121	0.170219	31.0574	0.312,0.352,0.524	1.0,1.0,1.0	-0.604	HVA22-like protein (AHRD V3.3 *** A0A1U8FXC4_CAPAN)
10007	gene:Solyc03g110920.2	Solyc03g110920.2	chrSL4.0ch03	-	56056705	56057139	56056172	56056268	56060330	56060428	10007	4,4,0	14,21,5	15,10,8	0,0,0	527	121	0	0.0	0.062,0.042,0.0	1.0,1.0,1.0	-0.965	HVA22-like protein (AHRD V3.3 *** A0A1U8FXC4_CAPAN)
10008	gene:Solyc03g110920.2	Solyc03g110920.2	chrSL4.0ch03	-	56056705	56057306	56056172	56056268	56060330	56060428	10008	4,21,1	14,21,5	21,12,8	0,0,0	694	121	0	0.0	0.047,0.148,0.034	1.0,1.0,1.0	-0.924	HVA22-like protein (AHRD V3.3 *** A0A1U8FXC4_CAPAN)
10009	gene:Solyc03g110920.2	Solyc03g110920.2	chrSL4.0ch03	-	56056705	56057322	56056172	56056268	56060330	56060428	10009	45,77,39	14,21,5	63,20,52	0,0,0	710	121	0.0113354	2.46979	0.354,0.385,0.571	1.0,1.0,1.0	-0.563	HVA22-like protein (AHRD V3.3 *** A0A1U8FXC4_CAPAN)
10010	gene:Solyc03g110920.2	Solyc03g110920.2	chrSL4.0ch03	-	56057075	56057306	56056172	56056268	56060330	56060428	10010	63,82,67	14,21,5	72,66,46	0,0,0	324	121	0.22351	3.91876	0.627,0.593,0.833	1.0,1.0,1.0	-0.316	HVA22-like protein (AHRD V3.3 *** A0A1U8FXC4_CAPAN)
10081	gene:Solyc03g124040.3	Solyc03g124040.3	chrSL4.0ch03	-	65208948	65213770	65207782	65208399	65214089	65214203	10081	459,704,573	0,2,0	320,457,692	3,18,0	4915	121	0.000101546142372	0.0014049929267	1.0,0.897,1.0	0.724,0.385,1.0	0.263	Mitochondrial transcription termination factor family protein (AHRD V3.3 *** Q0WRV2_ARATH)
10211	gene:Solyc03g013250.4	Solyc03g013250.4	chrSL4.0ch03	+	41492555	41496421	41492169	41492249	41500596	41500945	10211	193,238,167	0,3,0	206,209,195	6,12,6	3959	121	586508	0.000136115877369	1.0,0.708,1.0	0.512,0.347,0.498	0.45	hypothetical protein (AHRD V3.3 *** AT3G29280.1)
10326	gene:Solyc02g094540.4	Solyc02g094540.4	chrSL4.0ch02	+	53171294	53172056	53170968	53171112	53172509	53174301	10326	28,50,35	10,2,16	55,17,64	0,4,0	855	121	0.00344686617119	0.0244329029102	0.284,0.78,0.236	1.0,0.376,1.0	-0.359	nuclear factor kappa-B-binding protein (AHRD V3.3 *-* AT5G13950.4)
10379	gene:Solyc03g080010.3	Solyc03g080010.3	chrSL4.0ch03	-	46444146	46446576	46443148	46443252	46447503	46447651	10379	46,199,316	24,4,6	134,217,317	0,0,0	2523	121	54.8757	5218.31	0.084,0.705,0.716	1.0,1.0,1.0	-0.498	DNA mismatch repair protein MutS (AHRD V3.3 *** A0A200R035_9MAGN)
10380	gene:Solyc03g080010.3	Solyc03g080010.3	chrSL4.0ch03	-	46444146	46446661	46443148	46443252	46447503	46447651	10380	46,226,325	24,4,6	123,217,350	0,0,0	2608	121	77.7679	7123.54	0.082,0.724,0.715	1.0,1.0,1.0	-0.493	DNA mismatch repair protein MutS (AHRD V3.3 *** A0A200R035_9MAGN)
10381	gene:Solyc03g080010.3	Solyc03g080010.3	chrSL4.0ch03	-	46444146	46447065	46443148	46443252	46447503	46447651	10381	46,230,328	24,4,6	125,217,350	0,0,0	3012	121	3.21217	3261.88	0.071,0.698,0.687	1.0,1.0,1.0	-0.515	DNA mismatch repair protein MutS (AHRD V3.3 *** A0A200R035_9MAGN)
10382	gene:Solyc03g080010.3	Solyc03g080010.3	chrSL4.0ch03	-	46444312	46446576	46443148	46443252	46447503	46447651	10382	8,133,229	24,4,6	57,82,214	0,0,0	2357	121	2.36299	331.439	0.017,0.631,0.662	1.0,1.0,1.0	-0.563	DNA mismatch repair protein MutS (AHRD V3.3 *** A0A200R035_9MAGN)
10383	gene:Solyc03g080010.3	Solyc03g080010.3	chrSL4.0ch03	-	46444312	46446661	46443148	46443252	46447503	46447651	10383	8,160,238	24,4,6	46,82,247	0,0,0	2442	121	3.87517	505.619	0.016,0.665,0.663	1.0,1.0,1.0	-0.552	DNA mismatch repair protein MutS (AHRD V3.3 *** A0A200R035_9MAGN)
10384	gene:Solyc03g080010.3	Solyc03g080010.3	chrSL4.0ch03	-	46444312	46447065	46443148	46443252	46447503	46447651	10384	8,164,241	24,4,6	48,82,247	0,0,0	2846	121	0.139586	210.241	0.014,0.635,0.631	1.0,1.0,1.0	-0.573	DNA mismatch repair protein MutS (AHRD V3.3 *** A0A200R035_9MAGN)
10418	gene:Solyc02g093550.3	Solyc02g093550.3	chrSL4.0ch02	+	52438788	52439087	52438245	52438666	52439179	52439580	10418	49,11,24	0,6,18	21,23,60	40,50,76	392	121	0.00189662196126	0.0149347333525	1.0,0.361,0.292	0.139,0.124,0.196	0.398	S-adenosyl-L-methionine-dependent methyltransferases superfamily protein (AHRD V3.3 *** A0A2U1MAR1_ARTAN)
10442	gene:Solyc11g071790.2	Solyc11g071790.2	chrSL4.0ch11	-	53221142	53222679	53220193	53220588	53223278	53223754	10442	3,7,1	26,0,0	10,16,7	0,0,0	1630	121	610157	0.000140623231682	0.008,1.0,1.0	1.0,1.0,1.0	-0.331	Succinate dehydrogenase subunit 6, mitochondrial (AHRD V3.3 *** A0A2G2XX03_CAPAN)
10971	gene:Solyc02g081650.3	Solyc02g081650.3	chrSL4.0ch02	+	43511172	43511490	43510507	43510929	43513154	43513278	10971	40,102,69	0,2,4	19,11,76	6,8,17	411	121	1991.08	1178.99	1.0,0.938,0.835	0.482,0.288,0.568	0.478	Enhancer of polycomb-like protein (AHRD V3.3 *** A0A1U8FX19_CAPAN)
11027	gene:Solyc02g083180.4	Solyc02g083180.4	chrSL4.0ch02	-	44676633	44676751	44676236	44676413	44676852	44676996	11027	53,9,15	0,4,5	3,0,0	0,10,1	239	121	0.000777030828863	0.00730545700098	1.0,0.533,0.603	1.0,0.0,0.0	0.379	UPF0548 protein (AHRD V3.3 *** A0A1U8FXK9_CAPAN)
11153	gene:Solyc09g075990.3	Solyc09g075990.3	chrSL4.0ch09	-	63888038	63888099	63887073	63887151	63888232	63888276	11153	27,27,30	0,11,12	0,0,13	34,12,9	182	121	14988.8	663467	1.0,0.62,0.624	0.0,0.0,0.49	0.585	5'-nucleotidase surE-like protein (AHRD V3.3 *** A0A2K3MS27_TRIPR)
11155	gene:Solyc09g075990.3	Solyc09g075990.3	chrSL4.0ch09	-	63888038	63888104	63887073	63887151	63888232	63888276	11155	27,27,36	0,11,12	0,0,13	34,12,9	187	121	6473.86	324300	1.0,0.614,0.66	0.0,0.0,0.483	0.597	5'-nucleotidase surE-like protein (AHRD V3.3 *** A0A2K3MS27_TRIPR)
11156	gene:Solyc09g075990.3	Solyc09g075990.3	chrSL4.0ch09	-	63888038	63888131	63887073	63887151	63888232	63888276	11156	105,67,50	0,11,12	12,0,25	34,12,9	214	121	44338.9	1.63096e+06	1.0,0.775,0.702	0.166,0.0,0.611	0.567	5'-nucleotidase surE-like protein (AHRD V3.3 *** A0A2K3MS27_TRIPR)
11157	gene:Solyc09g075990.3	Solyc09g075990.3	chrSL4.0ch09	-	63888038	63888167	63887073	63887151	63888232	63888276	11157	40,62,44	0,11,12	6,0,19	34,12,9	242	121	14712.4	658066	1.0,0.738,0.647	0.081,0.0,0.514	0.597	5'-nucleotidase surE-like protein (AHRD V3.3 *** A0A2K3MS27_TRIPR)
11165	gene:Solyc09g075990.3	Solyc09g075990.3	chrSL4.0ch09	-	63888652	63888879	63888232	63888276	63889333	63889428	11165	55,101,96	12,12,26	23,10,16	17,16,4	320	121	0.00228016918871	0.0173875490768	0.634,0.761,0.583	0.338,0.191,0.602	0.282	5'-nucleotidase surE-like protein (AHRD V3.3 *** A0A2K3MS27_TRIPR)
11166	gene:Solyc09g075990.3	Solyc09g075990.3	chrSL4.0ch09	-	63888652	63888895	63888232	63888276	63889333	63889428	11166	52,70,84	12,12,26	23,6,8	17,16,4	336	121	8.0432e+06	0.00116756434885	0.609,0.677,0.538	0.328,0.119,0.419	0.319	5'-nucleotidase surE-like protein (AHRD V3.3 *** A0A2K3MS27_TRIPR)
11170	gene:Solyc10g049917.1	Solyc10g049917.1	chrSL4.0ch10	-	46150003	46150107	46148813	46149771	46151065	46151107	11170	0,10,14	40,4,13	27,26,8	0,0,0	225	121	0.000377476	0.116045	0.0,0.573,0.367	1.0,1.0,1.0	-0.687	Unknown protein
11171	gene:Solyc10g049917.1	Solyc10g049917.1	chrSL4.0ch10	-	46150003	46150501	46148813	46149771	46151065	46151107	11171	2,37,9	40,4,13	27,29,8	0,0,0	591	121	0.00814904	1.86613	0.01,0.654,0.124	1.0,1.0,1.0	-0.737	Unknown protein
11203	gene:Solyc01g099380.4	Solyc01g099380.4	chrSL4.0ch01	-	81926826	81926853	81926150	81926236	81927085	81927691	11203	0,19,1	32,0,9	15,1,14	4,0,0	148	121	0.000529237002975	0.00532607032321	0.0,1.0,0.083	0.754,1.0,1.0	-0.557	SART-1 protein (AHRD V3.3 *** A0A200QRF5_9MAGN)
11220	gene:Solyc03g112570.2	Solyc03g112570.2	chrSL4.0ch03	+	57384453	57384582	57378495	57378683	57384902	57384987	11220	156,158,100	35,44,23	57,29,73	33,45,39	242	121	1.21908e+06	0.000245149154261	0.69,0.642,0.685	0.463,0.244,0.483	0.276	ribonucleoside-diphosphate reductase subunit beta (AHRD V3.3 *** AT5G50410.1)
11370	gene:Solyc12g044440.2	Solyc12g044440.2	chrSL4.0ch12	+	59062904	59070394	59061946	59062075	59070546	59070695	11370	171,87,105	22,22,0	31,173,76	0,0,0	7583	121	1200.34	765.285	0.11,0.059,1.0	1.0,1.0,1.0	-0.61	Zinc finger protein (AHRD V3.3 *-* A0A200QX85_9MAGN)
11457	gene:Solyc08g077840.3	Solyc08g077840.3	chrSL4.0ch08	-	59852897	59852945	59852168	59852254	59853161	59853201	11457	17,27,35	20,0,4	36,26,35	0,0,0	169	121	902966	0.000194103072825	0.378,1.0,0.862	1.0,1.0,1.0	-0.253	(S)-ureidoglycine aminohydrolase (AHRD V3.3 *** A0A1U8GPQ3_CAPAN)
11789	gene:Solyc01g087370.2	Solyc01g087370.2	chrSL4.0ch01	-	74572746	74575499	74561266	74561342	74577384	74577511	11789	62,80,44	0,4,0	87,37,1	5,0,14	2846	121	0.00635197169732	0.0399302377679	1.0,0.46,1.0	0.425,1.0,0.003	0.344	RING/FYVE/PHD-type zinc finger family protein (AHRD V3.3 *-* A0A2U1QBS4_ARTAN)
11795	gene:Solyc01g087370.2	Solyc01g087370.2	chrSL4.0ch01	-	74573000	74573203	74561266	74561342	74577384	74577511	11795	18,3,16	0,4,0	0,1,8	5,0,14	296	121	0.00037035167788	0.00394654907644	1.0,0.235,1.0	0.0,1.0,0.189	0.349	RING/FYVE/PHD-type zinc finger family protein (AHRD V3.3 *-* A0A2U1QBS4_ARTAN)
11799	gene:Solyc01g087370.2	Solyc01g087370.2	chrSL4.0ch01	-	74573000	74575499	74561266	74561342	74577384	74577511	11799	16,23,9	0,4,0	0,4,0	5,0,14	2592	121	0.00281308420989	0.020725947419	1.0,0.212,1.0	0.0,1.0,0.0	0.404	RING/FYVE/PHD-type zinc finger family protein (AHRD V3.3 *-* A0A2U1QBS4_ARTAN)
11805	gene:Solyc01g087370.2	Solyc01g087370.2	chrSL4.0ch01	-	74575392	74575499	74561266	74561342	74577384	74577511	11805	16,22,9	0,4,0	0,6,0	5,0,14	228	121	3.53573e+06	0.00058951535398	1.0,0.745,1.0	0.0,1.0,0.0	0.582	RING/FYVE/PHD-type zinc finger family protein (AHRD V3.3 *-* A0A2U1QBS4_ARTAN)
12054	gene:Solyc03g063200.3	Solyc03g063200.3	chrSL4.0ch03	-	29545702	29546598	29543377	29544298	29547780	29547974	12054	44,80,50	2,7,5	38,55,71	31,7,18	989	121	0.000942763738852	0.00849357841321	0.729,0.583,0.55	0.13,0.49,0.326	0.305	Zinc finger transcription factor 25
12055	gene:Solyc03g063200.3	Solyc03g063200.3	chrSL4.0ch03	-	29545702	29546612	29543377	29544298	29547780	29547974	12055	44,80,54	2,7,5	38,55,71	31,7,18	1003	121	0.000679073533344	0.00653226242405	0.726,0.58,0.566	0.129,0.487,0.322	0.311	Zinc finger transcription factor 25
12190	gene:Solyc11g013400.3	Solyc11g013400.3	chrSL4.0ch11	+	6488833	6490745	6485343	6485438	6494427	6494466	12190	275,365,269	32,19,22	315,353,315	17,8,2	2005	121	0.00165693507735	0.013438719554	0.342,0.537,0.425	0.528,0.727,0.905	-0.285	Chromatin structure-remodeling complex protein BSH (AHRD V3.3 *** A0A1U8GF00_CAPAN)
12192	gene:Solyc11g013400.3	Solyc11g013400.3	chrSL4.0ch11	+	6490240	6493120	6485343	6485438	6494427	6494466	12192	188,198,185	32,19,22	176,265,141	17,8,2	2973	121	0.00587168306133	0.0375205897672	0.193,0.298,0.255	0.296,0.574,0.742	-0.289	Chromatin structure-remodeling complex protein BSH (AHRD V3.3 *** A0A1U8GF00_CAPAN)
12372	gene:Solyc01g088800.4	Solyc01g088800.4	chrSL4.0ch01	+	75784653	75786006	75783219	75783552	75786190	75786412	12372	394,780,566	41,58,35	560,235,631	2,4,24	1446	121	10044.9	3.17952e+06	0.446,0.529,0.575	0.959,0.831,0.688	-0.309	RNA binding protein (AHRD V3.3 *-* A0A2K3MUE2_TRIPR)
12373	gene:Solyc01g088800.4	Solyc01g088800.4	chrSL4.0ch01	+	75785283	75786006	75783219	75783552	75786190	75786412	12373	66,159,119	41,58,35	69,88,114	2,4,24	816	121	0.000134192594813	0.00175498264149	0.193,0.289,0.335	0.836,0.765,0.413	-0.399	RNA binding protein (AHRD V3.3 *-* A0A2K3MUE2_TRIPR)
12400	gene:Solyc02g036330.3	Solyc02g036330.3	chrSL4.0ch02	-	29200850	29201070	29200168	29200333	29202276	29202489	12400	31,104,73	4,68,19	41,41,52	0,0,17	313	121	0.00353646994864	0.0248872557502	0.75,0.372,0.598	1.0,1.0,0.542	-0.274	P-loop containing nucleoside triphosphate hydrolases superfamily protein (AHRD V3.3 *** A0A2U1PV42_ARTAN)
12639	gene:Solyc01g057260.4	Solyc01g057260.4	chrSL4.0ch01	+	53500744	53500849	53500339	53500446	53502039	53502379	12639	4,35,23	0,13,23	27,20,7	0,0,1	226	121	235434	6.41753e+06	1.0,0.59,0.349	1.0,1.0,0.789	-0.283	Transmembrane protein, putative (DUF247) (AHRD V3.3 *** F4IZB4_ARATH)
12679	gene:Solyc06g071410.3	Solyc06g071410.3	chrSL4.0ch06	-	41597108	41597975	41596582	41596779	41598698	41599234	12679	72,126,134	13,6,8	119,181,223	9,0,0	960	121	0.000669761224748	0.00646763399561	0.411,0.726,0.679	0.625,1.0,1.0	-0.27	MAP kinase kinase kinase 40
12799	gene:Solyc03g095820.4	Solyc03g095820.4	chrSL4.0ch03	-	52036830	52037086	52036664	52036758	52037180	52037287	12799	30,18,9	11,8,1	3,0,0	4,6,3	349	121	6136.27	2.15172e+06	0.486,0.438,0.757	0.206,0.0,0.0	0.492	Plant cadmium resistance 2 (AHRD V3.3 *** A0A0K9PMY3_ZOSMR)
12800	gene:Solyc03g095820.4	Solyc03g095820.4	chrSL4.0ch03	-	52036834	52037086	52036664	52036758	52037180	52037287	12800	42,14,1	11,8,1	3,0,0	4,6,3	345	121	25932.7	6.91896e+06	0.572,0.38,0.26	0.208,0.0,0.0	0.335	Plant cadmium resistance 2 (AHRD V3.3 *** A0A0K9PMY3_ZOSMR)
12835	gene:Solyc05g009630.4	Solyc05g009630.4	chrSL4.0ch05	-	3872364	3874633	3872014	3872133	3875038	3875308	12835	296,401,326	89,40,29	237,293,267	17,6,7	2362	121	0.00010074623968	0.00139910093496	0.146,0.339,0.365	0.417,0.714,0.661	-0.314	Disease resistance protein (AHRD V3.3 *-* A0A2U1N8H9_ARTAN),Pfam:PF18052
12987	gene:Solyc04g079040.4	Solyc04g079040.4	chrSL4.0ch04	-	61613046	61613159	61612886	61612932	61613680	61613817	12987	26,68,168	29,47,60	291,206,140	35,16,20	234	121	23.5858	2450.52	0.317,0.428,0.591	0.811,0.869,0.784	-0.376	Serine carboxypeptidase (AHRD V3.3 *** A0A2K3MSK4_TRIPR)
13079	gene:Solyc01g112310.4	Solyc01g112310.4	chrSL4.0ch01	+	90728042	90734864	90727773	90727971	90739726	90740290	13079	219,280,275	0,0,0	114,77,162	9,0,12	6915	121	4907.95	252624	1.0,1.0,1.0	0.181,1.0,0.191	0.543	Chloride channel protein (AHRD V3.3 *** A0A1U8E0X8_CAPAN)
13081	gene:Solyc01g112310.4	Solyc01g112310.4	chrSL4.0ch01	+	90728042	90737597	90727773	90727971	90739726	90740290	13081	160,225,210	0,0,0	81,52,106	9,0,12	9648	121	1118.9	73208.3	1.0,1.0,1.0	0.101,1.0,0.1	0.6	Chloride channel protein (AHRD V3.3 *** A0A1U8E0X8_CAPAN)
13087	gene:Solyc01g112310.4	Solyc01g112310.4	chrSL4.0ch01	+	90728072	90734864	90727773	90727971	90739726	90740290	13087	219,280,276	0,0,0	104,77,162	9,0,12	6885	121	4750.51	245869	1.0,1.0,1.0	0.169,1.0,0.192	0.546	Chloride channel protein (AHRD V3.3 *** A0A1U8E0X8_CAPAN)
13089	gene:Solyc01g112310.4	Solyc01g112310.4	chrSL4.0ch01	+	90728072	90737597	90727773	90727971	90739726	90740290	13089	160,225,211	0,0,0	71,52,106	9,0,12	9618	121	967.748	65219.8	1.0,1.0,1.0	0.09,1.0,0.1	0.603	Chloride channel protein (AHRD V3.3 *** A0A1U8E0X8_CAPAN)
13094	gene:Solyc01g112310.4	Solyc01g112310.4	chrSL4.0ch01	+	90734397	90737597	90727773	90727971	90739726	90740290	13094	188,258,293	0,0,0	90,119,142	9,0,12	3293	121	7847.81	382871	1.0,1.0,1.0	0.269,1.0,0.303	0.476	Chloride channel protein (AHRD V3.3 *** A0A1U8E0X8_CAPAN)
13307	gene:Solyc12g019750.3	Solyc12g019750.3	chrSL4.0ch12	-	11433566	11433671	11433184	11433249	11435099	11435181	13307	54,129,136	12,57,56	146,148,261	18,1,29	226	121	670.505	47618.6	0.707,0.548,0.565	0.813,0.988,0.828	-0.27	polypyrimidine tract-binding protein homolog 3 (AHRD V3.3 *** A0A2I4DWZ5_9ROSI)
13308	gene:Solyc12g019750.3	Solyc12g019750.3	chrSL4.0ch12	-	11433566	11434034	11433184	11433249	11435099	11435181	13308	60,169,178	12,57,56	190,180,300	18,1,29	561	121	55485.6	1.96715e+06	0.519,0.39,0.407	0.695,0.975,0.691	-0.348	polypyrimidine tract-binding protein homolog 3 (AHRD V3.3 *** A0A2I4DWZ5_9ROSI)
13475	gene:Solyc01g049910.4	Solyc01g049910.4	chrSL4.0ch01	-	42503882	42504052	42503699	42503780	42507545	42507649	13475	26,0,5	0,6,0	0,0,8	6,5,7	263	121	0.00293080134576	0.0214009320625	1.0,0.0,1.0	0.0,0.0,0.345	0.552	Membrane-bound transcription factor site-2 protease (AHRD V3.3 *** A0A200QAL7_9MAGN)
14218	gene:Solyc03g116930.3	Solyc03g116930.3	chrSL4.0ch03	-	60664762	60664848	60664068	60664117	60665401	60665516	14218	12,17,12	9,3,8	26,2,20	0,0,0	207	121	76.5328	7039.14	0.438,0.768,0.467	1.0,1.0,1.0	-0.442	Phospholipase-like protein (AHRD V3.3 *** A0A2U1PUP4_ARTAN)
14219	gene:Solyc03g116930.3	Solyc03g116930.3	chrSL4.0ch03	-	60664762	60664964	60664068	60664117	60665401	60665516	14219	19,17,19	9,3,8	30,2,32	0,0,0	295	121	15.463	1701.08	0.464,0.699,0.493	1.0,1.0,1.0	-0.448	Phospholipase-like protein (AHRD V3.3 *** A0A2U1PUP4_ARTAN)
14238	gene:Solyc10g044840.2	Solyc10g044840.2	chrSL4.0ch10	-	27282004	27282196	27281046	27281093	27282605	27282689	14238	89,73,93	0,5,3	45,117,50	9,9,26	285	121	1.25273e+06	0.000250791310418	1.0,0.861,0.929	0.68,0.847,0.449	0.271	YacP-like NYN domain protein (AHRD V3.3 *** F4IQD4_ARATH)
14248	gene:Solyc11g039950.3	Solyc11g039950.3	chrSL4.0ch11	-	39292379	39292525	39291990	39292249	39299293	39299505	14248	16,52,14	5,40,15	0,10,12	9,6,49	242	121	0.00587664315295	0.0375415956842	0.615,0.394,0.318	0.0,0.455,0.109	0.254	Splicing factor 3B subunit 4 (AHRD V3.3 *-* A0A1J3HL99_NOCCA)
14276	gene:Solyc01g006970.4	Solyc01g006970.4	chrSL4.0ch01	+	1551401	1551813	1551162	1551262	1552684	1552960	14276	30,80,94	0,0,2	38,23,68	0,20,4	505	121	0.000164135300401	0.00205324660624	1.0,1.0,0.918	1.0,0.216,0.803	0.3	RNA helicase family protein (AHRD V3.3 *** A0A2U1PBZ9_ARTAN)
14352	gene:Solyc01g008830.2	Solyc01g008830.2	chrSL4.0ch01	+	2806195	2806389	2804953	2805166	2808201	2808572	14352	5,60,51	35,8,8	16,8,8	0,0,0	287	121	1227.55	77820.8	0.057,0.76,0.729	1.0,1.0,1.0	-0.485	L-ascorbate oxidase (AHRD V3.3 *** A0A2G3AI57_CAPAN)
14843	gene:Solyc06g060780.4	Solyc06g060780.4	chrSL4.0ch06	-	36471990	36472819	36471350	36471428	36473487	36473594	14843	78,77,73	7,16,12	58,107,104	0,0,0	922	121	0.000477396	0.14478	0.594,0.387,0.444	1.0,1.0,1.0	-0.525	phosphatidylserine decarboxylase
14847	gene:Solyc06g060780.4	Solyc06g060780.4	chrSL4.0ch06	-	36471993	36472819	36471350	36471428	36473487	36473594	14847	82,77,72	7,16,12	58,107,104	0,0,0	919	121	0.000843769	0.239695	0.607,0.388,0.441	1.0,1.0,1.0	-0.521	phosphatidylserine decarboxylase
14923	gene:Solyc07g066310.3	Solyc07g066310.3	chrSL4.0ch07	+	67632731	67632806	67631893	67632135	67633094	67633147	14923	42,68,61	5,11,1	33,23,19	16,10,21	196	121	34937.1	1.33343e+06	0.838,0.792,0.974	0.56,0.587,0.358	0.366	Photosystem II 10 kDa polypeptide, chloroplastic (AHRD V3.3 *** A0A2G3C3G4_CAPCH)
15117	gene:Solyc02g088450.4	Solyc02g088450.4	chrSL4.0ch02	+	48589472	48589653	48588771	48588907	48592358	48592722	15117	10,17,19	24,10,1	14,7,10	0,0,3	274	121	0.00222922916467	0.0171271348557	0.155,0.429,0.894	1.0,1.0,0.595	-0.372	Unknown protein
15374	gene:Solyc11g017440.3	Solyc11g017440.3	chrSL4.0ch11	-	8481133	8481198	8480247	8480687	8481579	8481606	15374	8,12,7	32,22,14	13,26,9	8,0,0	186	121	8676.28	417839	0.14,0.262,0.245	0.514,1.0,1.0	-0.622	Gibberellin regulated protein (AHRD V3.3 *-* A0A200PTJ5_9MAGN)
15382	gene:Solyc10g038060.2	Solyc10g038060.2	chrSL4.0ch10	+	18392877	18392972	18389430	18389689	18393158	18393385	15382	2,0,15	42,5,14	4,12,3	5,4,3	216	121	0.00287526588848	0.0210596335082	0.026,0.0,0.375	0.309,0.627,0.359	-0.298	Ribosomal L28 family (AHRD V3.3 *** A0A2U1PUF0_ARTAN)
15648	gene:Solyc05g032660.4	Solyc05g032660.4	chrSL4.0ch05	+	45472377	45473853	45470100	45470187	45480226	45480337	15648	9,34,34	0,0,0	47,66,34	0,36,0	1569	121	0.00348074878741	0.0246108898195	1.0,1.0,1.0	1.0,0.124,1.0	0.292	NAD(P)-binding Rossmann-fold superfamily protein (AHRD V3.3 *-* F4JSA6_ARATH)
15649	gene:Solyc05g032660.4	Solyc05g032660.4	chrSL4.0ch05	+	45472377	45480038	45470100	45470187	45480226	45480337	15649	294,635,756	0,0,0	501,500,856	0,36,0	7754	121	0.00389483695205	0.0269030258165	1.0,1.0,1.0	1.0,0.178,1.0	0.274	NAD(P)-binding Rossmann-fold superfamily protein (AHRD V3.3 *-* F4JSA6_ARATH)
15653	gene:Solyc05g032660.4	Solyc05g032660.4	chrSL4.0ch05	+	45472554	45480038	45470100	45470187	45480226	45480337	15653	285,603,724	0,0,0	455,434,842	0,36,0	7577	121	0.00401713953468	0.02751814707	1.0,1.0,1.0	1.0,0.161,1.0	0.28	NAD(P)-binding Rossmann-fold superfamily protein (AHRD V3.3 *-* F4JSA6_ARATH)
15654	gene:Solyc05g032660.4	Solyc05g032660.4	chrSL4.0ch05	+	45472554	45480041	45470100	45470187	45480226	45480337	15654	549,762,959	0,0,0	964,721,1263	0,36,0	7580	121	0.00344852778791	0.0244369626196	1.0,1.0,1.0	1.0,0.242,1.0	0.253	NAD(P)-binding Rossmann-fold superfamily protein (AHRD V3.3 *-* F4JSA6_ARATH)
15657	gene:Solyc05g032660.4	Solyc05g032660.4	chrSL4.0ch05	+	45472559	45480038	45470100	45470187	45480226	45480337	15657	285,604,725	0,0,0	455,434,822	0,36,0	7572	121	0.00400489887228	0.0274604156712	1.0,1.0,1.0	1.0,0.162,1.0	0.279	NAD(P)-binding Rossmann-fold superfamily protein (AHRD V3.3 *-* F4JSA6_ARATH)
15658	gene:Solyc05g032660.4	Solyc05g032660.4	chrSL4.0ch05	+	45472559	45480041	45470100	45470187	45480226	45480337	15658	549,763,960	0,0,0	964,721,1243	0,36,0	7575	121	0.00343663211391	0.024383464401	1.0,1.0,1.0	1.0,0.242,1.0	0.253	NAD(P)-binding Rossmann-fold superfamily protein (AHRD V3.3 *-* F4JSA6_ARATH)
15660	gene:Solyc05g032660.4	Solyc05g032660.4	chrSL4.0ch05	+	45473495	45480038	45470100	45470187	45480226	45480337	15660	285,607,723	0,0,0	455,434,822	0,36,0	6636	121	0.00396407224971	0.0272554256826	1.0,1.0,1.0	1.0,0.18,1.0	0.273	NAD(P)-binding Rossmann-fold superfamily protein (AHRD V3.3 *-* F4JSA6_ARATH)
15662	gene:Solyc05g032660.4	Solyc05g032660.4	chrSL4.0ch05	+	45473502	45473853	45470100	45470187	45480226	45480337	15662	18,49,23	0,0,0	40,22,44	0,36,0	444	121	0.00490365221462	0.0323436770349	1.0,1.0,1.0	1.0,0.143,1.0	0.286	NAD(P)-binding Rossmann-fold superfamily protein (AHRD V3.3 *-* F4JSA6_ARATH)
15663	gene:Solyc05g032660.4	Solyc05g032660.4	chrSL4.0ch05	+	45473502	45480038	45470100	45470187	45480226	45480337	15663	303,650,745	0,0,0	494,456,866	0,36,0	6629	121	0.00394481397965	0.0271729635762	1.0,1.0,1.0	1.0,0.188,1.0	0.271	NAD(P)-binding Rossmann-fold superfamily protein (AHRD V3.3 *-* F4JSA6_ARATH)
15670	gene:Solyc05g032660.4	Solyc05g032660.4	chrSL4.0ch05	+	45473518	45480038	45470100	45470187	45480226	45480337	15670	285,602,723	0,0,0	467,434,824	0,36,0	6613	121	0.00398046058671	0.0273262454839	1.0,1.0,1.0	1.0,0.181,1.0	0.273	NAD(P)-binding Rossmann-fold superfamily protein (AHRD V3.3 *-* F4JSA6_ARATH)
15675	gene:Solyc05g032660.4	Solyc05g032660.4	chrSL4.0ch05	+	45475085	45475738	45473767	45473853	45479856	45479907	15675	20,18,12	4,0,0	11,24,64	14,5,10	746	121	0.00506402837988	0.0331912747959	0.448,1.0,1.0	0.113,0.438,0.509	0.463	NAD(P)-binding Rossmann-fold superfamily protein (AHRD V3.3 *-* F4JSA6_ARATH)
15676	gene:Solyc05g032660.4	Solyc05g032660.4	chrSL4.0ch05	+	45475085	45477066	45473767	45473853	45477590	45477641	15676	20,15,7	0,23,5	0,3,0	8,8,8	2074	121	0.00357130987168	0.0250938383547	1.0,0.037,0.076	0.0,0.021,0.0	0.364	NAD(P)-binding Rossmann-fold superfamily protein (AHRD V3.3 *-* F4JSA6_ARATH)
15677	gene:Solyc05g032660.4	Solyc05g032660.4	chrSL4.0ch05	+	45475085	45477072	45473767	45473853	45477590	45477641	15677	20,15,9	0,23,5	0,0,0	8,8,8	2080	121	0.00243830393823	0.0184119841796	1.0,0.037,0.095	0.0,0.0,0.0	0.377	NAD(P)-binding Rossmann-fold superfamily protein (AHRD V3.3 *-* F4JSA6_ARATH)
15678	gene:Solyc05g032660.4	Solyc05g032660.4	chrSL4.0ch05	+	45475085	45477077	45473767	45473853	45477590	45477641	15678	20,24,7	0,23,5	0,0,0	8,8,8	2085	121	0.00174277414058	0.0140033330264	1.0,0.057,0.075	0.0,0.0,0.0	0.377	NAD(P)-binding Rossmann-fold superfamily protein (AHRD V3.3 *-* F4JSA6_ARATH)
15680	gene:Solyc05g032660.4	Solyc05g032660.4	chrSL4.0ch05	+	45475085	45477686	45473767	45473853	45479856	45479907	15680	205,220,311	4,0,0	146,276,396	14,5,10	2694	121	0.000121262562781	0.00162137589147	0.697,1.0,1.0	0.319,0.713,0.64	0.342	NAD(P)-binding Rossmann-fold superfamily protein (AHRD V3.3 *-* F4JSA6_ARATH)
15690	gene:Solyc05g032660.4	Solyc05g032660.4	chrSL4.0ch05	+	45475510	45477686	45473767	45473853	45479856	45479907	15690	185,205,306	4,0,0	146,276,396	14,5,10	2269	121	0.000153932801726	0.00195478692301	0.712,1.0,1.0	0.357,0.746,0.679	0.31	NAD(P)-binding Rossmann-fold superfamily protein (AHRD V3.3 *-* F4JSA6_ARATH)
15700	gene:Solyc05g032660.4	Solyc05g032660.4	chrSL4.0ch05	+	45475543	45477686	45473767	45473853	45479856	45479907	15700	185,205,304	4,0,0	146,276,396	14,5,10	2236	121	0.000151576161357	0.00193276830294	0.715,1.0,1.0	0.361,0.749,0.682	0.308	NAD(P)-binding Rossmann-fold superfamily protein (AHRD V3.3 *-* F4JSA6_ARATH)
15710	gene:Solyc05g032660.4	Solyc05g032660.4	chrSL4.0ch05	+	45475577	45477686	45473767	45473853	45479856	45479907	15710	185,205,304	4,0,0	146,276,396	14,5,10	2202	121	0.000146706735712	0.00188989722739	0.718,1.0,1.0	0.364,0.752,0.685	0.306	NAD(P)-binding Rossmann-fold superfamily protein (AHRD V3.3 *-* F4JSA6_ARATH)
15765	gene:Solyc03g083440.4	Solyc03g083440.4	chrSL4.0ch03	+	47921970	47922040	47921659	47921814	47922115	47922277	15765	22,8,4	10,39,20	0,0,0	18,9,103	191	121	322.213	25551.6	0.582,0.115,0.112	0.0,0.0,0.0	0.27	Glutamate synthase (AHRD V3.3 *** A0A2U1PKW7_ARTAN)
15769	gene:Solyc02g062920.3	Solyc02g062920.3	chrSL4.0ch02	+	32892622	32892922	32892477	32892548	32893152	32893223	15769	152,144,146	11,58,41	54,11,15	57,30,37	393	121	764.083	52924.5	0.81,0.433,0.523	0.226,0.101,0.111	0.443	U2 snRNP auxiliary factor large subunit (AHRD V3.3 *** A0A2G3AAC4_CAPAN)
15771	gene:Solyc02g062920.3	Solyc02g062920.3	chrSL4.0ch02	+	32892832	32892922	32892477	32892548	32893152	32893223	15771	87,103,92	11,58,41	43,0,2	57,30,37	211	121	15.727	1713.33	0.819,0.505,0.563	0.302,0.0,0.03	0.518	U2 snRNP auxiliary factor large subunit (AHRD V3.3 *** A0A2G3AAC4_CAPAN)
15773	gene:Solyc02g062920.3	Solyc02g062920.3	chrSL4.0ch02	+	32892835	32892922	32892477	32892548	32893152	32893223	15773	71,94,83	11,58,41	37,0,0	57,30,37	208	121	3.0052	406.281	0.79,0.485,0.541	0.274,0.0,0.0	0.514	U2 snRNP auxiliary factor large subunit (AHRD V3.3 *** A0A2G3AAC4_CAPAN)
15846	gene:Solyc08g077060.3	Solyc08g077060.3	chrSL4.0ch08	-	59108815	59109752	59108598	59108712	59110188	59110344	15846	94,159,181	28,0,2	192,241,165	0,0,0	1030	121	7.38553e+06	0.00108835992003	0.283,1.0,0.914	1.0,1.0,1.0	-0.268	Zinc finger, LSD1-type (AHRD V3.3 *** A0A2U1LIJ4_ARTAN)
16156	gene:Solyc02g093120.4	Solyc02g093120.4	chrSL4.0ch02	+	52102593	52102669	52102284	52102353	52102888	52102937	16156	163,134,63	19,18,19	64,73,43	53,25,30	197	121	583257	0.000135501578989	0.84,0.821,0.671	0.426,0.642,0.468	0.265	RNA-binding (RRM/RBD/RNP motifs) family protein (AHRD V3.3 *** A0A2U1L4A5_ARTAN)
16255	gene:Solyc03g044100.4	Solyc03g044100.4	chrSL4.0ch03	-	7388994	7389063	7388057	7388258	7389950	7390048	16255	64,26,44	58,74,82	0,0,0	18,11,6	190	121	0.835384	97.6442	0.413,0.183,0.255	0.0,0.0,0.0	0.284	Peroxidase (AHRD V3.3 *** K4BG30_SOLLC)
16258	gene:Solyc03g044100.4	Solyc03g044100.4	chrSL4.0ch03	-	7389950	7390048	7388057	7388258	7394445	7394510	16258	74,137,124	59,58,35	13,12,9	32,61,11	219	121	1504.32	922.401	0.409,0.566,0.662	0.183,0.098,0.311	0.348	Peroxidase (AHRD V3.3 *** K4BG30_SOLLC)
16289	gene:Solyc10g005080.3	Solyc10g005080.3	chrSL4.0ch10	+	64731992	64732182	64731681	64731707	64732276	64732388	16289	24,45,79	0,22,12	15,7,44	0,0,0	283	121	52372.6	1.87157e+06	1.0,0.467,0.738	1.0,1.0,1.0	-0.265	Late elongated hypocotyl (AHRD V3.3 *** J9PV71_NICAT)
16291	gene:Solyc10g005080.3	Solyc10g005080.3	chrSL4.0ch10	+	64731992	64732185	64731681	64731707	64732276	64732388	16291	42,41,79	0,22,12	15,7,44	0,0,0	286	121	100445	3.17952e+06	1.0,0.441,0.736	1.0,1.0,1.0	-0.274	Late elongated hypocotyl (AHRD V3.3 *** J9PV71_NICAT)
16429	gene:Solyc01g086940.2	Solyc01g086940.2	chrSL4.0ch01	+	74099587	74099707	74099253	74099451	74100247	74100925	16429	0,50,51	18,24,3	34,6,79	12,0,0	241	121	0.00384569010385	0.026678509215	0.0,0.511,0.895	0.587,1.0,1.0	-0.394	Zinc finger CCCH domain-containing protein (AHRD V3.3 *-* A0A2K3NPU7_TRIPR)
16432	gene:Solyc02g089980.3	Solyc02g089980.3	chrSL4.0ch02	+	49713610	49713669	49713448	49713508	49713914	49714043	16432	39,21,22	0,2,0	48,49,17	9,6,24	180	121	142669	4.22956e+06	1.0,0.876,1.0	0.782,0.846,0.323	0.308	electron transporter%2C putative (Protein of unknown function%2C DUF547) (AHRD V3.3 *** AT5G66600.9)
16778	gene:Solyc03g083420.4	Solyc03g083420.4	chrSL4.0ch03	+	47872768	47872841	47872412	47872519	47873645	47873722	16778	106,36,37	159,127,77	11,4,6	32,0,0	194	121	0.00796139383102	0.0480423770787	0.294,0.15,0.231	0.177,1.0,1.0	-0.501	OBP3-responsive protein 1 (AHRD V3.3 *** AT5G53450.1)
16780	gene:Solyc03g083420.4	Solyc03g083420.4	chrSL4.0ch03	+	47872768	47872848	47872412	47872519	47873645	47873722	16780	107,39,54	159,127,77	11,4,12	32,0,0	201	121	0.00563614247678	0.0362113682977	0.288,0.156,0.297	0.171,1.0,1.0	-0.477	OBP3-responsive protein 1 (AHRD V3.3 *** AT5G53450.1)
17152	gene:Solyc07g006240.4	Solyc07g006240.4	chrSL4.0ch07	+	1034533	1034895	1033323	1033419	1035036	1035121	17152	26,36,43	7,6,10	65,22,22	0,0,0	455	121	1.48788	219.677	0.497,0.615,0.533	1.0,1.0,1.0	-0.452	DNA-directed RNA polymerase III subunit RPC8 (AHRD V3.3 *** A0A2I4FZ65_9ROSI)
17153	gene:Solyc02g014520.4	Solyc02g014520.4	chrSL4.0ch02	+	15729016	15729085	15725401	15725500	15736103	15736398	17153	7,30,37	12,6,8	5,21,6	3,28,40	190	121	0.00686239072809	0.0424960741501	0.271,0.761,0.747	0.515,0.323,0.087	0.285	SET domain-containing protein (AHRD V3.3 *** A0A1Q3AV79_CEPFO)
17246	gene:Solyc10g018530.2	Solyc10g018530.2	chrSL4.0ch10	-	8420820	8420923	8419055	8419109	8422398	8422460	17246	41,54,51	0,2,0	37,24,43	25,20,7	224	121	0.290112	50.4706	1.0,0.936,1.0	0.444,0.393,0.768	0.444	DNA mismatch repair protein MutS (AHRD V3.3 *** A0A200QBI0_9MAGN)
17468	gene:Solyc05g006170.4	Solyc05g006170.4	chrSL4.0ch05	-	895961	895978	895773	895875	896124	896220	17468	0,18,20	15,19,7	38,61,12	11,2,2	138	121	0.000102212143946	0.00141159688273	0.0,0.454,0.715	0.752,0.964,0.84	-0.462	Lycopersicon esculentum Chloroplast Envelope Protein 1
17474	gene:Solyc02g063075.1	Solyc02g063075.1	chrSL4.0ch02	+	33156677	33162291	33156373	33156472	33162581	33162638	17474	183,160,134	0,0,3	100,111,96	9,0,10	5707	121	0.00805395610138	0.048522653108	1.0,1.0,0.486	0.191,1.0,0.169	0.375	Target SNARE coiled-coil-like domain-containing protein (AHRD V3.3 *** A0A2U1KSY6_ARTAN)
17475	gene:Solyc02g063075.1	Solyc02g063075.1	chrSL4.0ch02	+	33156677	33162438	33156373	33156472	33162581	33162638	17475	183,166,137	0,0,3	106,111,96	9,0,10	5854	121	0.00811588373421	0.0488171167953	1.0,1.0,0.486	0.196,1.0,0.166	0.375	Target SNARE coiled-coil-like domain-containing protein (AHRD V3.3 *** A0A2U1KSY6_ARTAN)
17728	gene:Solyc10g150105.1	Solyc10g150105.1	chrSL4.0ch10	+	3549415	3550712	3548845	3549043	3551873	3552155	17728	81,153,117	0,0,23	55,120,150	38,47,44	1390	121	708134	0.000160362613288	1.0,1.0,0.307	0.112,0.182,0.229	0.595	Bifunctional polymyxin resistance protein, ArnA (AHRD V3.3 *** A0A2U1N595_ARTAN)
17729	gene:Solyc10g150105.1	Solyc10g150105.1	chrSL4.0ch10	+	3549415	3550942	3548845	3549043	3551873	3552155	17729	84,153,120	0,0,23	55,144,150	38,47,44	1620	121	1.3038e+06	0.000259396069946	1.0,1.0,0.28	0.098,0.186,0.203	0.598	Bifunctional polymyxin resistance protein, ArnA (AHRD V3.3 *** A0A2U1N595_ARTAN)
17730	gene:Solyc10g150105.1	Solyc10g150105.1	chrSL4.0ch10	+	3549415	3551386	3548845	3549043	3551873	3552155	17730	187,287,344	0,0,23	227,345,313	38,47,44	2064	121	168245	4.86565e+06	1.0,1.0,0.467	0.259,0.301,0.294	0.538	Bifunctional polymyxin resistance protein, ArnA (AHRD V3.3 *** A0A2U1N595_ARTAN)
17734	gene:Solyc10g150105.1	Solyc10g150105.1	chrSL4.0ch10	+	3549422	3550942	3548845	3549043	3551873	3552155	17734	3,44,54	0,0,23	0,26,24	38,47,44	1613	121	9.01991e+06	0.00127954942152	1.0,1.0,0.15	0.0,0.04,0.039	0.69	Bifunctional polymyxin resistance protein, ArnA (AHRD V3.3 *** A0A2U1N595_ARTAN)
17735	gene:Solyc10g150105.1	Solyc10g150105.1	chrSL4.0ch10	+	3549422	3550953	3548845	3549043	3551873	3552155	17735	118,245,350	0,0,23	197,286,224	38,47,44	1624	121	23601.9	956090	1.0,1.0,0.531	0.279,0.312,0.275	0.555	Bifunctional polymyxin resistance protein, ArnA (AHRD V3.3 *** A0A2U1N595_ARTAN)
17736	gene:Solyc10g150105.1	Solyc10g150105.1	chrSL4.0ch10	+	3549422	3551386	3548845	3549043	3551873	3552155	17736	106,178,278	0,0,23	172,227,187	38,47,44	2057	121	353346	8.92994e+06	1.0,1.0,0.416	0.21,0.221,0.2	0.595	Bifunctional polymyxin resistance protein, ArnA (AHRD V3.3 *** A0A2U1N595_ARTAN)
17740	gene:Solyc10g150105.1	Solyc10g150105.1	chrSL4.0ch10	+	3549521	3550942	3548845	3549043	3551873	3552155	17740	3,46,54	0,0,23	2,26,52	38,47,44	1514	121	0.000452763127747	0.00467813541109	1.0,1.0,0.158	0.004,0.042,0.086	0.675	Bifunctional polymyxin resistance protein, ArnA (AHRD V3.3 *** A0A2U1N595_ARTAN)
17741	gene:Solyc10g150105.1	Solyc10g150105.1	chrSL4.0ch10	+	3549521	3550953	3548845	3549043	3551873	3552155	17741	118,247,350	0,0,23	199,286,252	38,47,44	1525	121	24189.8	974628	1.0,1.0,0.547	0.294,0.326,0.312	0.538	Bifunctional polymyxin resistance protein, ArnA (AHRD V3.3 *** A0A2U1N595_ARTAN)
17742	gene:Solyc10g150105.1	Solyc10g150105.1	chrSL4.0ch10	+	3549521	3551386	3548845	3549043	3551873	3552155	17742	106,180,278	0,0,23	174,227,215	38,47,44	1958	121	418916	0.000102859073587	1.0,1.0,0.428	0.221,0.23,0.232	0.582	Bifunctional polymyxin resistance protein, ArnA (AHRD V3.3 *** A0A2U1N595_ARTAN)
17743	gene:Solyc10g150105.1	Solyc10g150105.1	chrSL4.0ch10	+	3550579	3550712	3548845	3549043	3551873	3552155	17743	50,55,42	0,0,23	33,28,35	38,47,44	242	121	2315.66	134285	1.0,1.0,0.477	0.303,0.23,0.285	0.553	Bifunctional polymyxin resistance protein, ArnA (AHRD V3.3 *** A0A2U1N595_ARTAN)
17745	gene:Solyc10g150105.1	Solyc10g150105.1	chrSL4.0ch10	+	3550579	3550942	3548845	3549043	3551873	3552155	17745	60,55,45	0,0,23	33,52,38	38,47,44	456	121	1483.13	434523	1.0,1.0,0.342	0.187,0.227,0.186	0.581	Bifunctional polymyxin resistance protein, ArnA (AHRD V3.3 *** A0A2U1N595_ARTAN)
17747	gene:Solyc10g150105.1	Solyc10g150105.1	chrSL4.0ch10	+	3550579	3551386	3548845	3549043	3551873	3552155	17747	159,184,253	0,0,23	181,253,155	38,47,44	900	121	2941.74	164635	1.0,1.0,0.597	0.39,0.42,0.321	0.489	Bifunctional polymyxin resistance protein, ArnA (AHRD V3.3 *** A0A2U1N595_ARTAN)
17782	gene:Solyc02g067900.3	Solyc02g067900.3	chrSL4.0ch02	-	36007787	36008195	36007001	36007142	36013634	36013784	17782	53,35,47	2,13,14	7,16,12	0,0,0	501	121	7846.82	382871	0.865,0.394,0.448	1.0,1.0,1.0	-0.431	Bromodomain testis-specific protein (AHRD V3.3 *** Q45GG8_ARATH)
17784	gene:Solyc02g067900.3	Solyc02g067900.3	chrSL4.0ch02	-	36007787	36008203	36007001	36007142	36013634	36013784	17784	69,87,60	2,13,14	13,40,29	0,0,0	509	121	7233.79	356793	0.891,0.614,0.505	1.0,1.0,1.0	-0.33	Bromodomain testis-specific protein (AHRD V3.3 *** Q45GG8_ARATH)
17964	gene:Solyc01g050070.4	Solyc01g050070.4	chrSL4.0ch01	-	43729443	43740822	43728899	43729048	43746601	43746920	17964	94,84,75	0,0,2	34,42,69	2,14,19	11472	121	35421	8.94171e+06	1.0,1.0,0.283	0.152,0.031,0.037	0.688	Transmembrane protein (AHRD V3.3 *** A0A1P8AMQ6_ARATH)
17967	gene:Solyc01g050070.4	Solyc01g050070.4	chrSL4.0ch01	-	43730889	43740822	43728899	43729048	43746601	43746920	17967	85,85,75	0,0,2	30,30,65	2,14,19	10026	121	86723	2.84538e+06	1.0,1.0,0.312	0.153,0.025,0.04	0.698	Transmembrane protein (AHRD V3.3 *** A0A1P8AMQ6_ARATH)
17968	gene:Solyc01g050070.4	Solyc01g050070.4	chrSL4.0ch01	-	43740726	43740817	43728899	43729048	43746601	43746920	17968	100,94,58	0,0,2	72,41,37	2,14,19	212	121	201.98	16850.7	1.0,1.0,0.943	0.954,0.626,0.526	0.279	Transmembrane protein (AHRD V3.3 *** A0A1P8AMQ6_ARATH)
18127	gene:Solyc02g077920.4	Solyc02g077920.4	chrSL4.0ch02	-	40729427	40729532	40728779	40729214	40730263	40730571	18127	25,13,17	15,22,7	3,0,5	10,22,12	226	121	968046	0.00020379813648	0.472,0.24,0.565	0.138,0.0,0.182	0.319	Colorless non-ripening
18133	gene:Solyc02g078550.3	Solyc02g078550.3	chrSL4.0ch02	-	41200952	41201181	41199719	41200196	41201674	41202347	18133	14,6,7	0,89,43	0,0,2	22,31,27	322	121	0.00111076120362	0.00972219303106	1.0,0.025,0.058	0.0,0.0,0.027	0.352	RNA polymerase II C-terminal domain phosphatase-like 1 (AHRD V3.3 *** A0A2G3D6D3_CAPCH)
18148	gene:Solyc05g013530.4	Solyc05g013530.4	chrSL4.0ch05	+	6842929	6842980	6842574	6842820	6844003	6844219	18148	71,268,287	45,56,66	18,7,25	0,0,0	172	121	84.7169	7666.2	0.526,0.771,0.754	1.0,1.0,1.0	-0.316	Octicosapeptide/phox/Bem1p domain kinase superfamily protein (AHRD V3.3 *-* A0A2K3NXA6_TRIPR)
18150	gene:Solyc05g013530.4	Solyc05g013530.4	chrSL4.0ch05	+	6842929	6843383	6842574	6842820	6844003	6844219	18150	257,1024,908	45,56,66	239,50,160	0,0,0	547	121	0.000655032	0.190912	0.558,0.802,0.753	1.0,1.0,1.0	-0.296	Octicosapeptide/phox/Bem1p domain kinase superfamily protein (AHRD V3.3 *-* A0A2K3NXA6_TRIPR)
18151	gene:Solyc05g013530.4	Solyc05g013530.4	chrSL4.0ch05	+	6842929	6843387	6842574	6842820	6844003	6844219	18151	257,1025,900	45,56,66	221,50,160	0,0,0	551	121	0.00113243	0.0309926	0.556,0.801,0.75	1.0,1.0,1.0	-0.298	Octicosapeptide/phox/Bem1p domain kinase superfamily protein (AHRD V3.3 *-* A0A2K3NXA6_TRIPR)
18452	gene:Solyc10g024410.2	Solyc10g024410.2	chrSL4.0ch10	-	13649879	13649941	13648627	13648771	13656136	13656331	18452	17,67,25	40,35,29	6,8,0	31,44,3	183	121	1.57278e+06	0.000302972223654	0.219,0.559,0.363	0.113,0.107,0.0	0.307	Ribose-phosphate pyrophosphokinase (AHRD V3.3 *** A0A0U9HNH5_KLENI)
18572	gene:Solyc04g077755.1	Solyc04g077755.1	chrSL4.0ch04	-	60648426	60648651	60648124	60648260	60650045	60650175	18572	11,19,24	117,67,94	9,21,16	22,3,16	318	121	0.000497589958437	0.00505061684633	0.035,0.097,0.089	0.135,0.727,0.276	-0.306	NADH dehydrogenase [ubiquinone] iron-sulfur protein 4, mitochondrial-like (AHRD V3.3 *-* A0A2I4GIJ5_9ROSI)
18770	gene:Solyc11g005340.3	Solyc11g005340.3	chrSL4.0ch11	-	283520	283578	283116	283309	284096	284141	18770	58,40,152	0,3,31	66,45,119	14,69,39	179	121	0.000674311726186	0.00650318167558	1.0,0.9,0.768	0.761,0.306,0.673	0.309	Plastid-lipid associated protein PAP / fibrillin family protein (AHRD V3.3 *** F4KFC4_ARATH)
18840	gene:Solyc01g058140.3	Solyc01g058140.3	chrSL4.0ch01	+	58659062	58663392	58658521	58658864	58665225	58665392	18840	153,270,265	0,0,1	139,132,282	7,0,13	4423	121	428675	0.000104910764819	1.0,1.0,0.879	0.352,1.0,0.372	0.385	beta-glycosidase 2
19057	gene:Solyc02g091290.3	Solyc02g091290.3	chrSL4.0ch02	+	50671261	50671472	50671149	50671209	50672057	50672174	19057	322,343,250	12,37,38	400,372,315	145,76,136	304	121	12200.6	557647	0.914,0.787,0.724	0.523,0.661,0.48	0.254	Methionyl-tRNA formyltransferase (AHRD V3.3 *** B4FRN6_MAIZE)
19058	gene:Solyc02g091290.3	Solyc02g091290.3	chrSL4.0ch02	+	50671261	50671518	50671149	50671209	50672057	50672174	19058	122,154,96	12,37,38	258,157,149	145,76,136	350	121	0.000316537307943	0.00350628344761	0.779,0.59,0.466	0.381,0.417,0.275	0.254	Methionyl-tRNA formyltransferase (AHRD V3.3 *** B4FRN6_MAIZE)
19060	gene:Solyc02g091290.3	Solyc02g091290.3	chrSL4.0ch02	+	50671284	50671472	50671149	50671209	50672057	50672174	19060	204,198,180	12,37,38	144,225,209	145,76,136	281	121	48712.3	1.76894e+06	0.88,0.697,0.671	0.3,0.56,0.398	0.33	Methionyl-tRNA formyltransferase (AHRD V3.3 *** B4FRN6_MAIZE)
19179	gene:Solyc03g097060.4	Solyc03g097060.4	chrSL4.0ch03	-	53986319	53986776	53985966	53986077	53986905	53987021	19179	8,13,10	20,8,0	12,6,16	0,0,0	550	121	7454.43	366066	0.081,0.263,1.0	1.0,1.0,1.0	-0.552	Exostosin-like (AHRD V3.3 *** A0A200QTM8_9MAGN)
19183	gene:Solyc03g097060.4	Solyc03g097060.4	chrSL4.0ch03	-	53986331	53986776	53985966	53986077	53986905	53987021	19183	0,17,11	20,8,0	12,3,16	0,0,0	538	121	842.189	57448.1	0.0,0.323,1.0	1.0,1.0,1.0	-0.559	Exostosin-like (AHRD V3.3 *** A0A200QTM8_9MAGN)
19271	gene:Solyc06g062660.4	Solyc06g062660.4	chrSL4.0ch06	-	37198037	37198070	37196776	37196964	37198161	37198257	19271	14,23,29	3,8,15	5,0,7	27,14,38	154	121	0.00142109	0.370837	0.786,0.693,0.603	0.127,0.0,0.126	0.61	Beta-galactosidase (AHRD V3.3 *** A0A2G2WL43_CAPBA)
19366	gene:Solyc03g093640.4	Solyc03g093640.4	chrSL4.0ch03	-	49758777	49758890	49758512	49758681	49761041	49761229	19366	0,37,19	33,47,61	16,12,48	34,6,6	234	121	0.00156630874462	0.0128805792769	0.0,0.289,0.139	0.196,0.508,0.805	-0.36	embryonic flower 2
19455	gene:Solyc05g017900.3	Solyc05g017900.3	chrSL4.0ch05	+	19310893	19311242	19302435	19303035	19311362	19311601	19455	0,0,5	1,21,15	10,10,8	1,15,25	442	121	0.000996965297492	0.00890479784647	0.0,0.0,0.084	0.732,0.154,0.081	-0.294	EamA domain-containing protein (AHRD V3.3 *-* A0A2U1MSW3_ARTAN)
19485	gene:Solyc05g018650.4	Solyc05g018650.4	chrSL4.0ch05	-	22752181	22759180	22751846	22752066	22762652	22762805	19485	473,650,542	0,0,6	430,322,555	8,8,4	7092	121	0.00164538391891	0.0133691911326	1.0,1.0,0.606	0.478,0.407,0.703	0.339	Ferrochelatase (AHRD V3.3 *** O64391_SOLTU)
19487	gene:Solyc05g018650.4	Solyc05g018650.4	chrSL4.0ch05	-	22752181	22759204	22751846	22752066	22762652	22762805	19487	466,639,498	0,0,6	397,294,537	8,8,4	7116	121	0.0015876858613	0.0130335069806	1.0,1.0,0.585	0.458,0.385,0.695	0.349	Ferrochelatase (AHRD V3.3 *** O64391_SOLTU)
19488	gene:Solyc05g018650.4	Solyc05g018650.4	chrSL4.0ch05	-	22752181	22759448	22751846	22752066	22762652	22762805	19488	466,639,498	0,0,6	397,294,535	8,8,4	7360	121	0.00160810931158	0.0131712369235	1.0,1.0,0.577	0.449,0.377,0.687	0.355	Ferrochelatase (AHRD V3.3 *** O64391_SOLTU)
19489	gene:Solyc05g018650.4	Solyc05g018650.4	chrSL4.0ch05	-	22752181	22759526	22751846	22752066	22762652	22762805	19489	466,639,498	0,0,6	403,294,531	8,8,4	7438	121	0.00162330362806	0.0132460789237	1.0,1.0,0.575	0.45,0.374,0.683	0.356	Ferrochelatase (AHRD V3.3 *** O64391_SOLTU)
19634	gene:Solyc03g123560.3	Solyc03g123560.3	chrSL4.0ch03	+	64830514	64830744	64830164	64830221	64830889	64831409	19634	8,8,16	24,18,8	44,14,6	0,0,0	323	121	0	0.0	0.111,0.143,0.428	1.0,1.0,1.0	-0.773	Chaperone protein DnaJ (AHRD V3.3 *-* A0A1J3IS52_NOCCA)
19635	gene:Solyc03g123560.3	Solyc03g123560.3	chrSL4.0ch03	+	64830514	64830752	64830164	64830221	64830889	64831409	19635	8,22,24	24,18,8	36,14,19	0,0,0	331	121	0.000566214	0.167197	0.109,0.309,0.523	1.0,1.0,1.0	-0.686	Chaperone protein DnaJ (AHRD V3.3 *-* A0A1J3IS52_NOCCA)
19636	gene:Solyc03g123560.3	Solyc03g123560.3	chrSL4.0ch03	+	64830514	64830788	64830164	64830221	64830889	64831409	19636	38,43,42	24,18,8	41,78,84	0,0,0	367	121	0	0.0	0.343,0.441,0.634	1.0,1.0,1.0	-0.527	Chaperone protein DnaJ (AHRD V3.3 *-* A0A1J3IS52_NOCCA)
19805	gene:Solyc05g012200.3	Solyc05g012200.3	chrSL4.0ch05	+	5545900	5546170	5545266	5545402	5546556	5546671	19805	24,21,32	18,2,0	32,17,64	0,0,0	363	121	937636	0.000199556913864	0.308,0.778,1.0	1.0,1.0,1.0	-0.305	Asparagine synthase family protein (AHRD V3.3 *** A0A2U1NH55_ARTAN)
19806	gene:Solyc05g012200.3	Solyc05g012200.3	chrSL4.0ch05	+	5545900	5546330	5545266	5545402	5546556	5546671	19806	24,20,32	18,2,0	32,17,64	0,0,0	523	121	577013	0.000134468580868	0.236,0.698,1.0	1.0,1.0,1.0	-0.355	Asparagine synthase family protein (AHRD V3.3 *** A0A2U1NH55_ARTAN)
19867	gene:Solyc05g051750.3	Solyc05g051750.3	chrSL4.0ch05	-	61525535	61525561	61524578	61524916	61525705	61525754	19867	55,218,163	0,14,5	26,34,44	21,31,0	147	121	0.000162772820522	0.00204417886858	1.0,0.928,0.964	0.505,0.474,1.0	0.304	TOMPRORNA prosystemin
20076	gene:Solyc05g055010.4	Solyc05g055010.4	chrSL4.0ch05	-	64171392	64171690	64171156	64171242	64171774	64171871	20076	36,3,11	0,7,1	8,0,4	2,25,11	391	121	0.00105113837024	0.00927995566677	1.0,0.117,0.773	0.553,0.0,0.101	0.412	RNA-binding protein 42 (AHRD V3.3 *** A0A2I4E3H6_9ROSI)
20077	gene:Solyc05g055010.4	Solyc05g055010.4	chrSL4.0ch05	-	64171393	64171542	64171156	64171242	64171774	64171871	20077	63,26,19	0,7,1	45,8,19	2,25,11	242	121	0.00632954689074	0.0398722602017	1.0,0.65,0.905	0.918,0.138,0.463	0.345	RNA-binding protein 42 (AHRD V3.3 *** A0A2I4E3H6_9ROSI)
20078	gene:Solyc05g055010.4	Solyc05g055010.4	chrSL4.0ch05	-	64171393	64171690	64171156	64171242	64171774	64171871	20078	65,24,26	0,7,1	26,8,19	2,25,11	390	121	0.00200627727838	0.0156445012792	1.0,0.515,0.89	0.801,0.09,0.349	0.388	RNA-binding protein 42 (AHRD V3.3 *** A0A2I4E3H6_9ROSI)
20093	gene:Solyc07g062080.4	Solyc07g062080.4	chrSL4.0ch07	+	64755968	64756045	64755352	64755412	64756138	64756288	20093	39,66,26	17,110,65	0,0,12	45,47,60	198	121	1031.75	68220.4	0.584,0.268,0.196	0.0,0.0,0.109	0.313	mitogen-activated protein kinase 11
20094	gene:Solyc07g062080.4	Solyc07g062080.4	chrSL4.0ch07	+	64755978	64756045	64755352	64755412	64756138	64756288	20094	83,91,21	17,110,65	0,0,28	45,47,60	188	121	579765	0.000894232003346	0.759,0.347,0.172	0.0,0.0,0.231	0.349	mitogen-activated protein kinase 11
20100	gene:Solyc07g041760.3	Solyc07g041760.3	chrSL4.0ch07	+	53941949	53944830	53941630	53941770	53945279	53945355	20100	235,318,347	36,0,4	371,156,383	2,0,0	2974	121	0.000275732044011	0.00312366407456	0.21,1.0,0.779	0.883,1.0,1.0	-0.298	Unknown protein
20323	gene:Solyc03g025150.4	Solyc03g025150.4	chrSL4.0ch03	-	2580481	2580668	2579232	2579543	2581172	2581511	20323	52,126,54	0,25,16	59,29,47	20,10,29	280	121	0.00584806432908	0.0373909571719	1.0,0.685,0.593	0.56,0.556,0.412	0.25	Unknown protein
20418	gene:Solyc06g011530.3	Solyc06g011530.3	chrSL4.0ch06	+	8070902	8070950	8069821	8069909	8071294	8071304	20418	0,6,27	6,7,9	13,15,22	7,0,0	169	121	0.000578326807922	0.00575046974895	0.0,0.38,0.682	0.571,1.0,1.0	-0.503	Hydroxymethylglutaryl-CoA lyase (AHRD V3.3 *-* B6U7B9_MAIZE)
20424	gene:Solyc06g011665.1	Solyc06g011665.1	chrSL4.0ch06	+	8796740	8798707	8796056	8796179	8799602	8799744	20424	38,122,59	14,6,11	45,48,28	0,0,0	2060	121	13.5897	1517.32	0.138,0.544,0.24	1.0,1.0,1.0	-0.693	SIT4 phosphatase-associated family protein (AHRD V3.3 *** A0A2U1PT03_ARTAN)
20427	gene:Solyc06g011665.1	Solyc06g011665.1	chrSL4.0ch06	+	8798418	8798707	8796056	8796179	8799602	8799744	20427	38,120,59	14,6,11	45,48,28	0,0,0	382	121	357.74	27876.4	0.462,0.864,0.629	1.0,1.0,1.0	-0.348	SIT4 phosphatase-associated family protein (AHRD V3.3 *** A0A2U1PT03_ARTAN)
20518	gene:Solyc05g008240.2	Solyc05g008240.2	chrSL4.0ch05	-	2675885	2675949	2675511	2675654	2676166	2676278	20518	68,180,104	42,1059,98	6,40,47	14,0,0	185	121	0.000152700796323	0.00194269346433	0.514,0.1,0.41	0.219,1.0,1.0	-0.398	myb-related protein Hv1 (AHRD V3.3 --* XP_004238850.1)
20647	gene:Solyc06g048890.4	Solyc06g048890.4	chrSL4.0ch06	+	29589623	29589921	29589249	29589339	29590263	29590317	20647	39,22,32	0,19,32	3,14,7	23,15,36	391	121	0.000928450412802	0.0083881981337	1.0,0.264,0.236	0.039,0.224,0.057	0.393	Protein kinase family protein with ARM repeat domain-containing protein (AHRD V3.3 *** A0A2U1MUW0_ARTAN)
20716	gene:Solyc06g051300.3	Solyc06g051300.3	chrSL4.0ch06	+	32301588	32304900	32298054	32298259	32305050	32305328	20716	48,26,63	0,0,0	126,93,88	4,22,0	3405	121	49472.5	1.78212e+06	1.0,1.0,1.0	0.528,0.131,1.0	0.447	Chromosome transmission fidelity-like protein (AHRD V3.3 *** F4KEU4_ARATH)
20806	gene:Solyc08g065320.3	Solyc08g065320.3	chrSL4.0ch08	+	51326644	51326704	51325919	51326024	51328546	51328893	20806	4,6,2	34,15,32	17,14,11	0,16,0	181	121	2171.36	126900	0.073,0.211,0.04	1.0,0.369,1.0	-0.682	green ripe-like 1
20820	gene:Solyc02g005110.3	Solyc02g005110.3	chrSL4.0ch02	+	6240404	6240508	6240162	6240274	6240583	6241557	20820	25,22,11	4,5,13	2,16,5	0,0,0	225	121	7347.97	361630	0.771,0.703,0.313	1.0,1.0,1.0	-0.404	MADS-box protein SOC1 (AHRD V3.3 --* XP_025887600.1)
20823	gene:Solyc02g005110.3	Solyc02g005110.3	chrSL4.0ch02	+	6240466	6240508	6240162	6240274	6240583	6241557	20823	24,9,8	4,5,13	1,16,17	0,0,0	163	121	1019.44	676.872	0.817,0.572,0.314	1.0,1.0,1.0	-0.432	MADS-box protein SOC1 (AHRD V3.3 --* XP_025887600.1)
20839	gene:Solyc06g060150.3	Solyc06g060150.3	chrSL4.0ch06	+	35789659	35789922	35789118	35789335	35792334	35792416	20839	165,150,115	0,3,0	75,40,54	18,0,23	356	121	6700.81	334921	1.0,0.944,1.0	0.586,1.0,0.444	0.305	Replication factor C subunit 5 (AHRD V3.3 *** A0A2G3C770_CAPCH)
21084	gene:Solyc09g042750.3	Solyc09g042750.3	chrSL4.0ch09	-	24429670	24431644	24427965	24428435	24432247	24432804	21084	274,450,420	1,8,3	237,207,324	3,18,18	2067	121	0.000887814771334	0.00808945964201	0.941,0.767,0.891	0.822,0.402,0.513	0.287	Acyl-coenzyme A thioesterase 9, mitochondrial (AHRD V3.3 *** A0A1J3CD94_NOCCA)
21088	gene:Solyc01g106940.4	Solyc01g106940.4	chrSL4.0ch01	+	86943928	86944080	86943468	86943686	86944671	86944755	21088	30,50,45	6,10,20	47,22,29	6,0,0	245	121	0.000121780304938	0.00162484756446	0.712,0.712,0.526	0.795,1.0,1.0	-0.282	Telomere repeat-binding factor 2 (AHRD V3.3 *-* A0A2G3AVM6_CAPCH)
21248	gene:Solyc08g074280.4	Solyc08g074280.4	chrSL4.0ch08	-	56496547	56497883	56496051	56496180	56499013	56499135	21248	25,59,19	0,53,5	12,6,0	20,1,56	1429	121	0.00157713973891	0.0129554063033	1.0,0.086,0.243	0.048,0.337,0.0	0.315	Beta-lactamase domain-containing protein/ABC1 domain-containing protein/WaaY domain-containing protein (AHRD V3.3 *** A0A1Q3B6T1_CEPFO)
21394	gene:Solyc06g076670.3	Solyc06g076670.3	chrSL4.0ch06	+	45294210	45294306	45293917	45294067	45294449	45294513	21394	91,97,98	16,25,34	30,66,23	38,24,42	217	121	0.000333414184577	0.00362699036853	0.76,0.684,0.616	0.306,0.605,0.234	0.305	RNA-binding (RRM/RBD/RNP motifs) family protein (AHRD V3.3 *-* A0A1P8AVT0_ARATH)
21395	gene:Solyc06g076670.3	Solyc06g076670.3	chrSL4.0ch06	+	45294222	45294306	45293917	45294067	45294449	45294513	21395	110,131,181	16,25,34	68,88,31	38,24,42	205	121	0.000326556577367	0.00357840952601	0.802,0.756,0.759	0.514,0.684,0.303	0.272	RNA-binding (RRM/RBD/RNP motifs) family protein (AHRD V3.3 *-* A0A1P8AVT0_ARATH)
21681	gene:Solyc08g066620.3	Solyc08g066620.3	chrSL4.0ch08	+	53470801	53470950	53469439	53470061	53471894	53472074	21681	25,66,33	6,20,14	35,24,15	30,28,11	242	121	9.72803e+06	0.00136301418304	0.676,0.623,0.541	0.368,0.3,0.405	0.256	Cystathionine beta-lyase (AHRD V3.3 *-* A0A1U8EBG6_CAPAN)
21682	gene:Solyc08g066620.3	Solyc08g066620.3	chrSL4.0ch08	+	53470801	53471068	53469439	53470061	53471894	53472074	21682	24,19,22	6,20,14	2,2,4	30,28,11	360	121	29.0758	2966	0.573,0.242,0.346	0.022,0.023,0.109	0.336	Cystathionine beta-lyase (AHRD V3.3 *-* A0A1U8EBG6_CAPAN)
21685	gene:Solyc08g066620.3	Solyc08g066620.3	chrSL4.0ch08	+	53470847	53471068	53469439	53470061	53471894	53472074	21685	68,97,87	6,20,14	42,45,61	30,28,11	314	121	0.00363001224062	0.0254497765398	0.814,0.651,0.705	0.35,0.382,0.681	0.252	Cystathionine beta-lyase (AHRD V3.3 *-* A0A1U8EBG6_CAPAN)
21686	gene:Solyc08g066620.3	Solyc08g066620.3	chrSL4.0ch08	+	53470985	53471068	53469439	53470061	53471894	53472074	21686	24,33,22	6,20,14	2,2,2	30,28,11	204	121	2.66454e-05	0.085425	0.703,0.495,0.482	0.038,0.041,0.097	0.501	Cystathionine beta-lyase (AHRD V3.3 *-* A0A1U8EBG6_CAPAN)
21691	gene:Solyc07g007780.3	Solyc07g007780.3	chrSL4.0ch07	-	2396499	2397020	2396088	2396340	2397682	2397955	21691	98,191,183	0,26,6	94,152,150	38,16,50	614	121	0.000231637490811	0.00272310558867	1.0,0.591,0.857	0.328,0.652,0.372	0.365	Calmodulin-binding receptor-like cytoplasmic kinase 3 (AHRD V3.3 *** A0A1U8HFI8_CAPAN)
21702	gene:Solyc07g007940.3	Solyc07g007940.3	chrSL4.0ch07	-	2571071	2571178	2570102	2570301	2574445	2574559	21702	22,62,31	13,26,19	0,0,1	6,21,8	228	121	0	0.0	0.473,0.559,0.464	0.0,0.0,0.062	0.478	Small nuclear RNA activating complex (SNAPc)%2C subunit SNAP43 protein (AHRD V3.3 *** AT3G53270.9)
21925	gene:Solyc07g018360.3	Solyc07g018360.3	chrSL4.0ch07	-	10497756	10497799	10495308	10496014	10498787	10500469	21925	2,3,0	1,13,25	20,14,19	14,0,67	164	121	0.00190540106493	0.0149880864701	0.596,0.145,0.0	0.513,1.0,0.173	-0.315	Elongation factor Ts, mitochondrial (AHRD V3.3 *** A0A2G2WCF0_CAPBA)
21929	gene:Solyc06g072110.4	Solyc06g072110.4	chrSL4.0ch06	+	42108233	42108319	42107712	42108058	42109316	42109511	21929	54,51,33	54,0,6	20,29,19	0,0,0	207	121	231044	6.33751e+06	0.369,1.0,0.763	1.0,1.0,1.0	-0.289	testis-expressed sequence 2 protein-like (AHRD V3.3 *** A0A2I4FFJ2_9ROSI)
22029	gene:Solyc04g080650.4	Solyc04g080650.4	chrSL4.0ch04	-	62735563	62735828	62735271	62735390	62736221	62736308	22029	16,15,3	22,0,0	15,9,37	0,0,0	358	121	0.00397719155079	0.0273121581343	0.197,1.0,1.0	1.0,1.0,1.0	-0.268	Cytochrome P450 (AHRD V3.3 *-* A0A200QE46_9MAGN)
22047	gene:Solyc08g076810.4	Solyc08g076810.4	chrSL4.0ch08	+	58830975	58831498	58827596	58827684	58832565	58832695	22047	31,92,111	16,0,4	2,43,39	0,1,0	616	121	0.000311140311471	0.00346531556825	0.276,1.0,0.845	1.0,0.894,1.0	-0.258	GPI-anchored wall transfer protein (AHRD V3.3 *** A0A2K3PA77_TRIPR)
22172	gene:Solyc12g038340.2	Solyc12g038340.2	chrSL4.0ch12	+	49287962	49288460	49286726	49287349	49289165	49289518	22172	49,112,86	14,7,10	51,50,90	0,7,0	591	121	0.00480069927378	0.0317902900862	0.417,0.766,0.638	1.0,0.594,1.0	-0.258	translation initiation factor eIF-2B subunit delta-like (AHRD V3.3 *** A0A2I4GSP7_9ROSI)
22189	gene:Solyc07g047800.3	Solyc07g047800.3	chrSL4.0ch07	-	58901971	58902090	58899307	58899537	58903379	58903404	22189	100,147,45	26,35,43	51,58,73	0,16,4	240	121	0.000956867697931	0.00858960995079	0.66,0.679,0.345	1.0,0.646,0.902	-0.288	NAD(P)-binding Rossmann-fold superfamily protein (AHRD V3.3 *** Q9SG99_ARATH),Pfam:PF13561
22289	gene:Solyc07g052700.3	Solyc07g052700.3	chrSL4.0ch07	+	61070907	61070966	61070760	61070811	61071602	61071861	22289	15,12,16	40,1,2	21,32,23	0,0,0	180	121	90528.7	2.94015e+06	0.201,0.89,0.843	1.0,1.0,1.0	-0.355	MADS-box transcription factor (AHRD V3.3 *** A0A2K3PNN3_TRIPR)
22303	gene:Solyc07g053250.3	Solyc07g053250.3	chrSL4.0ch07	+	61650701	61657416	61650150	61650421	61658700	61658835	22303	243,1100,1461	10,0,10	461,315,957	0,0,0	6808	121	246500	664099	0.302,1.0,0.722	1.0,1.0,1.0	-0.325	F-box protein isoform X1 (AHRD V3.3 *-* XP_025887864.1)
22308	gene:Solyc07g053250.3	Solyc07g053250.3	chrSL4.0ch07	+	61651556	61657416	61650150	61650421	61658700	61658835	22308	243,1104,1460	10,0,10	461,315,957	0,0,0	5953	121	287744	7.50878e+06	0.331,1.0,0.748	1.0,1.0,1.0	-0.307	F-box protein isoform X1 (AHRD V3.3 *-* XP_025887864.1)
22313	gene:Solyc07g053250.3	Solyc07g053250.3	chrSL4.0ch07	+	61651872	61657416	61650150	61650421	61658700	61658835	22313	243,1115,1461	10,0,10	461,315,958	0,0,0	5637	121	307835	7.9682e+06	0.343,1.0,0.758	1.0,1.0,1.0	-0.3	F-box protein isoform X1 (AHRD V3.3 *-* XP_025887864.1)
22314	gene:Solyc07g053250.3	Solyc07g053250.3	chrSL4.0ch07	+	61652332	61652712	61650150	61650421	61652825	61652915	22314	4,17,8	22,22,21	26,19,27	0,24,18	473	121	0.00649315859603	0.0406356567797	0.044,0.165,0.089	1.0,0.168,0.277	-0.382	F-box protein isoform X1 (AHRD V3.3 *-* XP_025887864.1)
22318	gene:Solyc07g053250.3	Solyc07g053250.3	chrSL4.0ch07	+	61652332	61657416	61650150	61650421	61658700	61658835	22318	243,1100,1460	10,0,10	461,315,957	0,0,0	5177	121	328544	8.41687e+06	0.362,1.0,0.773	1.0,1.0,1.0	-0.288	F-box protein isoform X1 (AHRD V3.3 *-* XP_025887864.1)
22321	gene:Solyc07g053250.3	Solyc07g053250.3	chrSL4.0ch07	+	61652825	61657275	61650150	61650421	61657356	61657416	22321	18,24,29	0,28,14	13,22,54	1,0,0	4543	121	2.60088e+06	0.000457078368483	1.0,0.022,0.052	0.257,1.0,1.0	-0.394	F-box protein isoform X1 (AHRD V3.3 *-* XP_025887864.1)
22322	gene:Solyc07g053250.3	Solyc07g053250.3	chrSL4.0ch07	+	61656843	61657275	61652825	61652915	61657356	61657416	22322	0,8,17	4,33,31	25,20,45	7,12,34	525	121	127168	3.86185e+06	0.0,0.053,0.112	0.451,0.278,0.234	-0.266	F-box protein isoform X1 (AHRD V3.3 *-* XP_025887864.1)
22323	gene:Solyc07g053250.3	Solyc07g053250.3	chrSL4.0ch07	+	61657212	61657275	61650150	61650421	61657356	61657416	22323	5,8,7	0,28,14	9,17,46	1,0,0	184	121	44404.1	1.63096e+06	1.0,0.158,0.247	0.855,1.0,1.0	-0.483	F-box protein isoform X1 (AHRD V3.3 *-* XP_025887864.1)
22324	gene:Solyc07g053250.3	Solyc07g053250.3	chrSL4.0ch07	+	61657212	61657275	61652825	61652915	61657356	61657416	22324	2,27,32	4,33,31	26,49,59	7,12,34	184	121	0.000320601793556	0.00353907793949	0.247,0.35,0.404	0.71,0.729,0.533	-0.324	F-box protein isoform X1 (AHRD V3.3 *-* XP_025887864.1)
22481	gene:Solyc02g090130.4	Solyc02g090130.4	chrSL4.0ch02	-	49803086	49803486	49802880	49802977	49803609	49803868	22481	30,28,33	8,9,6	48,18,23	9,0,0	493	121	0.00797605235135	0.048104962878	0.479,0.433,0.574	0.567,1.0,1.0	-0.36	Vacuolar protein sorting-associated protein, putative (DUF1162) (AHRD V3.3 *** F4J0L9_ARATH)
22563	gene:Solyc07g065310.3	Solyc07g065310.3	chrSL4.0ch07	-	66954700	66954817	66954525	66954619	66956090	66956804	22563	28,118,94	18,3,16	80,68,133	0,0,0	238	121	140.593	1195.15	0.442,0.952,0.749	1.0,1.0,1.0	-0.286	CBS domain-containing protein / transporter associated domain-containing protein (AHRD V3.3 *** A0A2U1M0H9_ARTAN)
22565	gene:Solyc07g065310.3	Solyc07g065310.3	chrSL4.0ch07	-	66954716	66956006	66954525	66954619	66956090	66956804	22565	13,63,53	18,3,16	55,42,75	0,0,0	1383	121	0.143863	2.69047	0.059,0.648,0.225	1.0,1.0,1.0	-0.689	CBS domain-containing protein / transporter associated domain-containing protein (AHRD V3.3 *** A0A2U1M0H9_ARTAN)
22932	gene:Solyc08g083280.3	Solyc08g083280.3	chrSL4.0ch08	+	63932757	63932992	63932595	63932671	63933089	63933251	22932	105,171,120	108,56,51	120,99,120	20,3,6	328	121	1403.68	87261.4	0.264,0.53,0.465	0.689,0.924,0.881	-0.412	Alcohol dehydrogenase 1 (AHRD V3.3 *** A0A1U8G0C8_CAPAN)
23280	gene:Solyc02g005520.2	Solyc02g005520.2	chrSL4.0ch02	-	9071360	9071398	9071231	9071278	9071570	9071747	23280	10,2,10	25,29,6	0,0,0	4,20,27	159	121	35319.1	1.34572e+06	0.233,0.05,0.559	0.0,0.0,0.0	0.281	pterin-4-alpha-carbinolamine dehydratase 2, mitochondrial isoform X5 (AHRD V3.3 *-* XP_025884931.1)
23358	gene:Solyc08g074890.4	Solyc08g074890.4	chrSL4.0ch08	+	57149641	57149889	57145635	57145809	57152471	57152553	23358	122,86,149	5,0,2	179,131,199	161,159,163	341	121	0	0.0	0.896,1.0,0.964	0.283,0.226,0.302	0.683	Unknown protein
23385	gene:Solyc08g075520.4	Solyc08g075520.4	chrSL4.0ch08	-	57788302	57788430	57788017	57788095	57788835	57789446	23385	79,194,150	0,4,11	97,18,55	34,12,0	242	121	0.00177896480234	0.014238062801	1.0,0.96,0.872	0.588,0.429,1.0	0.272	transglutaminase family protein (AHRD V3.3 *** AT4G19160.2)
23619	gene:Solyc01g094030.3	Solyc01g094030.3	chrSL4.0ch01	-	77857840	77860194	77857588	77857669	77860301	77860423	23619	117,233,194	26,5,0	188,165,201	0,0,0	2447	121	23293.8	6.35961e+06	0.182,0.697,1.0	1.0,1.0,1.0	-0.374	CLB1
23624	gene:Solyc02g005603.1	Solyc02g005603.1	chrSL4.0ch02	-	10226461	10229293	10226179	10226385	10229643	10229749	23624	109,163,114	18,21,20	76,59,143	19,0,0	2925	121	0.00474406512549	0.0315175575921	0.2,0.243,0.191	0.142,1.0,1.0	-0.503	UPF0664 stress-induced protein C29B12.11c (AHRD V3.3 *** A0A1J3H3L4_NOCCA)
23655	gene:Solyc08g083040.4	Solyc08g083040.4	chrSL4.0ch08	-	63774214	63774234	63774068	63774128	63774319	63774414	23655	16,36,23	0,17,0	4,15,30	22,12,5	141	121	0.00492413779932	0.0324544788524	1.0,0.645,1.0	0.135,0.518,0.837	0.385	Serine/threonine-protein kinase fray2 (AHRD V3.3 *** A0A2G3DAG2_CAPCH)
23722	gene:Solyc09g005700.3	Solyc09g005700.3	chrSL4.0ch09	-	491359	491396	490145	490205	492085	492262	23722	10,13,14	17,28,24	10,20,10	0,0,0	158	121	0	0.0	0.311,0.262,0.309	1.0,1.0,1.0	-0.706	Diaminopimelate epimerase (AHRD V3.3 *** A0A200R6G6_9MAGN)
23725	gene:Solyc02g022930.3	Solyc02g022930.3	chrSL4.0ch02	-	22905872	22906639	22901772	22901857	22907897	22907993	23725	81,104,93	10,3,7	60,99,61	0,0,0	860	121	607.523	43698.8	0.533,0.83,0.651	1.0,1.0,1.0	-0.329	3-hydroxyisobutyrate dehydrogenase (AHRD V3.3 *** A0A1U8FBY0_CAPAN)
23831	gene:Solyc04g082780.3	Solyc04g082780.3	chrSL4.0ch04	-	64300643	64300843	64300236	64300399	64301449	64301619	23831	32,3,1	0,0,6	0,1,0	4,0,14	293	121	4.63211e+06	0.000736993262488	1.0,1.0,0.064	0.0,1.0,0.0	0.355	NAD(P)-binding Rossmann-fold superfamily protein (AHRD V3.3 *** A0A2U1KKT7_ARTAN)
24026	gene:Solyc10g075030.3	Solyc10g075030.3	chrSL4.0ch10	+	57765259	57767462	57764004	57764510	57768125	57768766	24026	77,26,18	0,17,7	20,25,37	0,0,2	2296	121	0.00155139557106	0.0127860519301	1.0,0.075,0.119	1.0,1.0,0.494	-0.433	B3 domain-containing protein (AHRD V3.3 *** A0A2G3BDR8_CAPCH)
24027	gene:Solyc10g075030.3	Solyc10g075030.3	chrSL4.0ch10	+	57765259	57767652	57764004	57764510	57768125	57768766	24027	84,77,69	0,17,7	73,25,47	0,0,2	2486	121	0.00171734243194	0.0138436059115	1.0,0.181,0.324	1.0,1.0,0.534	-0.343	B3 domain-containing protein (AHRD V3.3 *** A0A2G3BDR8_CAPCH)
24099	gene:Solyc09g047900.2	Solyc09g047900.2	chrSL4.0ch09	+	30987036	30988609	30986881	30986962	30989905	30990058	24099	78,140,202	11,0,23	169,160,194	0,0,0	1666	121	6743.75	336318	0.34,1.0,0.389	1.0,1.0,1.0	-0.424	Alpha/beta-Hydrolases superfamily protein (AHRD V3.3 *** Q8VZ57_ARATH)
24104	gene:Solyc09g047900.2	Solyc09g047900.2	chrSL4.0ch09	+	30987072	30988609	30986881	30986962	30989905	30990058	24104	79,140,204	11,0,23	169,160,195	0,0,0	1630	121	6461.54	324300	0.348,1.0,0.397	1.0,1.0,1.0	-0.418	Alpha/beta-Hydrolases superfamily protein (AHRD V3.3 *** Q8VZ57_ARATH)
24109	gene:Solyc09g047900.2	Solyc09g047900.2	chrSL4.0ch09	+	30987164	30988609	30986881	30986962	30989905	30990058	24109	78,140,198	11,0,23	169,160,187	0,0,0	1538	121	6174.63	311396	0.358,1.0,0.404	1.0,1.0,1.0	-0.413	Alpha/beta-Hydrolases superfamily protein (AHRD V3.3 *** Q8VZ57_ARATH)
24112	gene:Solyc09g047900.2	Solyc09g047900.2	chrSL4.0ch09	+	30987371	30988609	30986881	30986962	30989905	30990058	24112	63,148,188	11,0,23	168,160,182	0,0,0	1331	121	647.337	324300	0.342,1.0,0.426	1.0,1.0,1.0	-0.411	Alpha/beta-Hydrolases superfamily protein (AHRD V3.3 *** Q8VZ57_ARATH)
24113	gene:Solyc09g047900.2	Solyc09g047900.2	chrSL4.0ch09	+	30987464	30988609	30986881	30986962	30989905	30990058	24113	36,106,181	11,0,23	149,158,166	0,0,0	1238	121	8929.35	425259	0.242,1.0,0.435	1.0,1.0,1.0	-0.441	Alpha/beta-Hydrolases superfamily protein (AHRD V3.3 *** Q8VZ57_ARATH)
24201	gene:Solyc09g061420.3	Solyc09g061420.3	chrSL4.0ch09	-	55167796	55167937	55167487	55167682	55169717	55169901	24201	26,74,88	0,41,26	33,52,45	29,32,48	242	121	0.00509368651131	0.0333175496027	1.0,0.474,0.629	0.363,0.448,0.319	0.324	phosphoglycolate phosphatase (AHRD V3.3 *** AT5G48830.1)
24263	gene:Solyc07g062910.3	Solyc07g062910.3	chrSL4.0ch07	+	65382616	65382752	65380777	65380913	65384305	65384388	24263	14,92,145	17,15,9	17,21,61	0,0,4	242	121	0.000570298235754	0.00568322957673	0.292,0.754,0.89	1.0,1.0,0.884	-0.316	Protein yippee-like (AHRD V3.3 *** A0A1U8EEB0_CAPAN)

## Sheet: A3SS
Supplementary DataSheet S6. Alternative 3' Splicing Site events in leaves of T250 compared to T270 in control condition
ID	GeneID	geneSymbol	chr	strand	longExonStart_0base	longExonEnd	shortES	shortEE	flankingES	flankingEE	ID	IJC_SAMPLE_1	SJC_SAMPLE_1	IJC_SAMPLE_2	SJC_SAMPLE_2	IncFormLen	SkipFormLen	PValue	FDR	IncLevel1	IncLevel2	IncLevelDifference	Description			Legend:
29	gene:Solyc12g100140.3	Solyc12g100140.3	chrSL4.0ch12	+	66517063	66517627	66517261	66517627	66515102	66516621	29	12,16,12	0,10,5	22,0,8	9,31,35	291	121	0.000676575949627	0.00999249152239	1.0,0.4,0.499	0.504,0.0,0.087	0.436	Transcription factor bHLH80 (AHRD V3.3 *** A0A2G2YBF5_CAPAN)			ID: Id of the splicing event
185	gene:Solyc12g098680.3	Solyc12g098680.3	chrSL4.0ch12	+	65636362	65636445	65636365	65636445	65636197	65636286	185	139,132,119	117,205,99	39,16,37	94,43,223	124	121	248.271	295528	0.537,0.386,0.54	0.288,0.266,0.139	0.257	Unknown protein			GeneID: associated Ensembl ID
388	gene:Solyc12g094510.2	Solyc12g094510.2	chrSL4.0ch12	+	64219717	64220138	64219863	64220138	64216700	64217073	388	116,165,121	0,0,0	0,0,0	13,34,33	242	121	0	0.0	1.0,1.0,1.0	0.0,0.0,0.0	1	NADH-ubiquinone oxidoreductase chain (AHRD V3.3 *** AT1G20460.1)			GeneSymbol: associated Gene ID
428	gene:Solyc12g089280.2	Solyc12g089280.2	chrSL4.0ch12	+	63971552	63971669	63971564	63971669	63970480	63970638	428	43,78,44	30,52,50	5,6,43	50,61,122	133	121	0.123135	71.8042	0.566,0.577,0.445	0.083,0.082,0.243	0.393	5'-3' exoribonuclease (AHRD V3.3 *** A0A2G2VHX4_CAPBA)			chr: chromosome of the gene
628	gene:Solyc12g056340.2	Solyc12g056340.2	chrSL4.0ch12	+	61894842	61895075	61894869	61895075	61894701	61894757	628	28,4,5	0,0,6	3,0,0	12,2,8	148	121	916.035	130968	1.0,1.0,0.405	0.17,0.0,0.0	0.745	RNA helicase DEAD38			strand: positive or negative strand
629	gene:Solyc12g056340.2	Solyc12g056340.2	chrSL4.0ch12	+	61894850	61895075	61894857	61895075	61894701	61894757	629	19,20,57	0,32,32	3,12,14	0,0,0	128	121	4158.86	2.76011e+06	1.0,0.371,0.627	1.0,1.0,1.0	-0.334	RNA helicase DEAD38			longExonStart_0base: Start position of the Exon showing splicing event
630	gene:Solyc12g056340.2	Solyc12g056340.2	chrSL4.0ch12	+	61894850	61895075	61894869	61895075	61894701	61894757	630	19,20,57	0,0,6	3,12,14	12,2,8	140	121	8.56987e+06	0.00191627605006	1.0,1.0,0.891	0.178,0.838,0.602	0.424	RNA helicase DEAD38			longExonEnd: End position of the Exon showing the splicing event
1106	gene:Solyc12g036250.2	Solyc12g036250.2	chrSL4.0ch12	-	44320544	44322878	44320544	44320933	44323132	44323406	1106	38,121,209	0,6,10	65,88,112	17,42,53	2038	121	73224	4.29407e+06	1.0,0.545,0.554	0.185,0.111,0.111	0.564	HNH endonuclease (AHRD V3.3 *** A0A200QEB2_9MAGN)			shortES: Start position of the alternative 3’ splice site
1259	gene:Solyc12g027580.3	Solyc12g027580.3	chrSL4.0ch12	-	24984562	24984992	24984562	24984632	24985259	24985370	1259	0,1,8	18,31,3	0,8,16	9,0,0	453	121	0.00241132007874	0.0271464426825	0.0,0.009,0.416	0.0,1.0,1.0	-0.525	Exportin-4 (AHRD V3.3 *** A0A1J3GJA6_NOCCA)			shortEE: End position of the alternative 3’ splice site
1467	gene:Solyc12g017540.2	Solyc12g017540.2	chrSL4.0ch12	-	6845252	6848842	6845252	6848839	6850552	6851350	1467	0,2,12	52,95,94	23,5,26	27,63,36	124	121	382026	0.000157982122598	0.0,0.02,0.111	0.454,0.072,0.413	-0.269	Ankyrin repeat protein SKIP35 (AHRD V3.3 *** A0A1U8ESM2_CAPAN)			flankingES: Start position of the flanking Exon
1488	gene:Solyc12g017410.2	Solyc12g017410.2	chrSL4.0ch12	-	6702672	6708081	6702672	6705107	6709238	6709586	1488	24,382,124	1,38,0	21,30,65	14,12,12	3067	121	0.000406654015814	0.00667877745783	0.486,0.284,1.0	0.056,0.09,0.176	0.483	Zinc finger transcription factor 76			flankingEE: End position of the flanking Exon
1489	gene:Solyc12g017410.2	Solyc12g017410.2	chrSL4.0ch12	-	6702672	6708133	6702672	6705107	6709238	6709586	1489	24,382,125	1,38,0	21,30,65	14,12,12	3119	121	0.000421170924839	0.00687369491453	0.482,0.281,1.0	0.055,0.088,0.174	0.482	Zinc finger transcription factor 76			ID: identification number of the splicing event
1490	gene:Solyc12g017410.2	Solyc12g017410.2	chrSL4.0ch12	-	6702672	6708147	6702672	6705107	6709238	6709586	1490	138,526,258	1,38,0	147,90,158	14,12,12	3133	121	0.00124803201575	0.0162001657077	0.842,0.348,1.0	0.289,0.225,0.337	0.446	Zinc finger transcription factor 76			IJC_Sample1: semi-colon delimited number of reads supporting the skipping junction in Control samples
1491	gene:Solyc12g017410.2	Solyc12g017410.2	chrSL4.0ch12	-	6702672	6708894	6702672	6705107	6709238	6709586	1491	91,484,206	1,38,0	78,65,155	14,12,12	3880	121	0.00132673219874	0.017009899798	0.739,0.284,1.0	0.148,0.145,0.287	0.481	Zinc finger transcription factor 76			SJC_Sample1: semi-colon delimited number of reads supporting the inclusion junction in Control samples
1603	gene:Solyc12g014380.3	Solyc12g014380.3	chrSL4.0ch12	+	5305986	5307386	5307296	5307386	5305815	5305889	1603	14,4,8	0,0,0	7,8,4	0,0,22	1403	121	0.000554980174537	0.00855447462973	1.0,1.0,1.0	1.0,1.0,0.015	0.328	glucose-6-phosphate isomerase DQ451687			IJC_Sample2: semi-colon delimited number of reads supporting the skipping junction in Stress samples
1999	gene:Solyc12g021180.2	Solyc12g021180.2	chrSL4.0ch12	+	14769489	14772717	14772664	14772717	14767994	14768142	1999	207,257,238	57,32,25	243,328,401	19,6,6	3268	121	201615	0.000596060694868	0.119,0.229,0.261	0.321,0.669,0.712	-0.364	Dual specificity phosphatase (AHRD V3.3 *** A0A200PUY3_9MAGN)			SJC_Sample2: semi-colon delimited number of reads supporting the inclusion junction in Stress samples
2001	gene:Solyc12g021180.2	Solyc12g021180.2	chrSL4.0ch12	+	14770127	14773016	14772664	14773016	14767994	14768142	2001	258,364,319	57,32,25	340,400,522	19,6,6	2630	121	1.44006e+06	0.000460490954979	0.172,0.344,0.37	0.452,0.754,0.8	-0.373	Dual specificity phosphatase (AHRD V3.3 *** A0A200PUY3_9MAGN)			IncFormLen: length of inclusion form, used for normalization
2039	gene:Solyc12g006340.3	Solyc12g006340.3	chrSL4.0ch12	-	864874	865890	864874	865887	866029	866101	2039	10,32,20	0,19,8	8,6,0	11,5,24	124	121	0.000554530547873	0.00855262433999	1.0,0.622,0.709	0.415,0.539,0.0	0.459	Auxin Response Factor 6			SkipFormLen: length of skipping form, used for normalization
2048	gene:Solyc12g006160.2	Solyc12g006160.2	chrSL4.0ch12	-	715268	719089	715268	715507	719209	719330	2048	23,117,77	0,2,6	56,0,82	6,4,17	3675	121	0.00458747196123	0.0451089820606	1.0,0.658,0.297	0.235,0.0,0.137	0.528	Sterile alpha motif (SAM) domain-containing protein (AHRD V3.3 *** AT3G07760.5)			PValue:p-value of the statistical test
2049	gene:Solyc12g006160.2	Solyc12g006160.2	chrSL4.0ch12	-	715268	719132	715268	715507	719209	719330	2049	111,172,212	0,2,6	88,52,133	6,4,17	3718	121	9.90124e+06	0.00216546269003	1.0,0.737,0.535	0.323,0.297,0.203	0.483	Sterile alpha motif (SAM) domain-containing protein (AHRD V3.3 *** AT3G07760.5)			FDR: False Discovery Rate
2050	gene:Solyc12g006160.2	Solyc12g006160.2	chrSL4.0ch12	-	715268	719141	715268	715507	719209	719330	2050	23,112,92	0,2,6	56,2,72	6,4,17	3727	121	0.00243541943437	0.0273513388992	1.0,0.645,0.332	0.233,0.016,0.121	0.536	Sterile alpha motif (SAM) domain-containing protein (AHRD V3.3 *** AT3G07760.5)			IncLevel1: semi-colon delimited values of inclusion levels (percentage) in Control samples
2150	gene:Solyc11g072940.2	Solyc11g072940.2	chrSL4.0ch11	+	54158698	54159832	54159753	54159832	54157516	54157650	2150	18,39,49	0,0,4	12,11,65	4,10,10	1148	121	597626	0.00143460623974	1.0,1.0,0.564	0.24,0.104,0.407	0.604	NOT2/NOT3/NOT5-like protein (AHRD V3.3 *** A0A2U1KP40_ARTAN)			IncLevel2: IncLevel2: semi-colon delimited values of inclusion levels (percentage) in Stress samples
2298	gene:Solyc11g072330.2	Solyc11g072330.2	chrSL4.0ch11	+	53601607	53604773	53604633	53604773	53601061	53601152	2298	11,107,106	0,2,0	21,4,47	0,10,9	3119	121	1.63612e+06	0.000506338106029	1.0,0.675,1.0	1.0,0.015,0.168	0.497	Two-component response regulator (AHRD V3.3 *-* A0A2U1MTQ0_ARTAN)			IncLevelDifference: average difference of the inclusion levels in Stress samples vs Control samples
2300	gene:Solyc11g072330.2	Solyc11g072330.2	chrSL4.0ch11	+	53601933	53606152	53604633	53606152	53601061	53601152	2300	37,128,135	0,2,0	42,17,71	0,10,9	2793	121	5.77753e+06	0.00139672095522	1.0,0.735,1.0	1.0,0.069,0.255	0.47	Two-component response regulator (AHRD V3.3 *-* A0A2U1MTQ0_ARTAN)			Description: Gene Description
2394	gene:Solyc11g071700.2	Solyc11g071700.2	chrSL4.0ch11	+	53166976	53167043	53166979	53167043	53166495	53166643	2394	7,57,36	4,24,29	18,6,24	0,0,0	124	121	0.0198819	112.158	0.631,0.699,0.548	1.0,1.0,1.0	-0.374	ubiquitin carboxyl-terminal hydrolase 12 (AHRD V3.3 *** A0A2I4H4Q0_9ROSI)
2433	gene:Solyc11g070183.1	Solyc11g070183.1	chrSL4.0ch11	+	52768968	52769802	52769189	52769802	52767734	52768127	2433	0,0,1	15,6,12	10,8,3	4,3,1	314	121	0.247824	133.977	0.0,0.0,0.031	0.491,0.507,0.536	-0.501	autophagy-related protein 11 (AHRD V3.3 *-* XP_004233696.3)
2577	gene:Solyc11g150146.1	Solyc11g150146.1	chrSL4.0ch11	+	51779388	51779728	51779503	51779728	51768104	51768352	2577	2,1,25	26,0,0	10,32,11	0,0,0	236	121	0.00440768009407	0.0435556338923	0.038,1.0,1.0	1.0,1.0,1.0	-0.321	Elongation factor 1-alpha (AHRD V3.3 *** A0A1U8EL12_CAPAN)
2805	gene:Solyc11g066590.2	Solyc11g066590.2	chrSL4.0ch11	+	50397321	50399294	50399082	50399294	50396828	50396984	2805	384,366,353	0,0,0	102,45,105	24,0,0	1854	121	0.00298977959101	0.0322457545706	1.0,1.0,1.0	0.217,1.0,1.0	0.261	Serine carboxypeptidase S28 family protein (AHRD V3.3 *** A0A2U1Q514_ARTAN)
3120	gene:Solyc11g040260.2	Solyc11g040260.2	chrSL4.0ch11	-	36821450	36831317	36821450	36831307	36832302	36832566	3120	59,100,91	0,19,11	29,16,40	23,40,21	131	121	1277.98	175024	1.0,0.829,0.884	0.538,0.27,0.638	0.422	Pentatricopeptide repeat-containing protein, chloroplastic (AHRD V3.3 *** A0A2G2VKR4_CAPBA)
3263	gene:Solyc11g044900.2	Solyc11g044900.2	chrSL4.0ch11	-	30798531	30810785	30798531	30809304	30811729	30811866	3263	28,72,46	8,4,10	23,7,9	0,0,0	1574	121	484.188	79521.7	0.212,0.58,0.261	1.0,1.0,1.0	-0.649	Poly(A) RNA polymerase GLD2 (AHRD V3.3 *-* A0A2I0VGJ9_9ASPA)
3265	gene:Solyc11g044900.2	Solyc11g044900.2	chrSL4.0ch11	-	30798531	30810785	30798531	30810663	30811729	30811866	3265	8,49,29	12,0,8	23,7,9	0,0,0	242	121	470777	0.000186795466909	0.25,1.0,0.644	1.0,1.0,1.0	-0.369	Poly(A) RNA polymerase GLD2 (AHRD V3.3 *-* A0A2I0VGJ9_9ASPA)
3374	gene:Solyc11g045480.3	Solyc11g045480.3	chrSL4.0ch11	-	29153721	29157969	29153721	29153768	29159571	29159675	3374	859,1268,916	0,0,0	597,523,913	5,10,24	4294	121	0.000144329	0.149811	1.0,1.0,1.0	0.771,0.596,0.517	0.372	Myosin-binding protein 7 (AHRD V3.3 *-* A0A1U8FIW1_CAPAN)
3375	gene:Solyc11g045480.3	Solyc11g045480.3	chrSL4.0ch11	-	29153721	29158041	29153721	29153768	29159571	29159675	3375	859,1262,917	0,0,0	597,523,929	5,10,24	4366	121	0.000133227	0.147114	1.0,1.0,1.0	0.768,0.592,0.518	0.374	Myosin-binding protein 7 (AHRD V3.3 *-* A0A1U8FIW1_CAPAN)
3376	gene:Solyc11g045480.3	Solyc11g045480.3	chrSL4.0ch11	-	29153721	29158078	29153721	29153768	29159571	29159675	3376	859,1262,917	0,0,0	597,523,913	5,10,24	4403	121	0.000144329	0.149811	1.0,1.0,1.0	0.766,0.59,0.511	0.378	Myosin-binding protein 7 (AHRD V3.3 *-* A0A1U8FIW1_CAPAN)
3377	gene:Solyc11g045480.3	Solyc11g045480.3	chrSL4.0ch11	-	29153721	29158083	29153721	29153768	29159571	29159675	3377	871,1262,917	0,0,0	597,525,921	5,10,24	4408	121	0.000133227	0.147114	1.0,1.0,1.0	0.766,0.59,0.513	0.377	Myosin-binding protein 7 (AHRD V3.3 *-* A0A1U8FIW1_CAPAN)
3378	gene:Solyc11g045480.3	Solyc11g045480.3	chrSL4.0ch11	-	29153721	29159247	29153721	29153768	29159571	29159675	3378	859,1264,917	0,0,0	603,523,919	5,10,24	5572	121	0.000144329	0.149811	1.0,1.0,1.0	0.724,0.532,0.454	0.43	Myosin-binding protein 7 (AHRD V3.3 *-* A0A1U8FIW1_CAPAN)
3379	gene:Solyc11g045480.3	Solyc11g045480.3	chrSL4.0ch11	-	29153721	29159270	29153721	29153768	29159571	29159675	3379	892,1271,925	0,0,0	597,529,934	5,10,24	5595	121	9.99201e-05	0.0115239	1.0,1.0,1.0	0.721,0.534,0.457	0.429	Myosin-binding protein 7 (AHRD V3.3 *-* A0A1U8FIW1_CAPAN)
3389	gene:Solyc11g045510.3	Solyc11g045510.3	chrSL4.0ch11	-	29126184	29126682	29126184	29126412	29130679	29130771	3389	37,39,35	4,2,0	20,28,22	6,32,2	363	121	0.000511647315144	0.00804178800989	0.755,0.867,1.0	0.526,0.226,0.786	0.361	Transducin/WD40 repeat-like superfamily protein (AHRD V3.3 *** AT5G12920.1)
3393	gene:Solyc11g045510.3	Solyc11g045510.3	chrSL4.0ch11	-	29123474	29131977	29123474	29131755	29137554	29137588	3393	20,23,3	0,0,2	0,0,1	2,16,12	315	121	5.32907e-05	0.493881	1.0,1.0,0.366	0.0,0.0,0.031	0.778	Transducin/WD40 repeat-like superfamily protein (AHRD V3.3 *** AT5G12920.1)
3623	gene:Solyc11g019950.2	Solyc11g019950.2	chrSL4.0ch11	-	9914359	9915560	9914359	9914655	9916812	9916907	3623	28,76,54	18,0,6	31,87,86	0,0,0	998	121	51777.2	3.27306e+06	0.159,1.0,0.522	1.0,1.0,1.0	-0.44	Long chain base biosynthesis protein 1 (AHRD V3.3 *** A0A2G3CLV0_CAPCH)
3873	gene:Solyc11g012400.2	Solyc11g012400.2	chrSL4.0ch11	+	5294982	5295406	5295317	5295406	5294020	5294089	3873	8,6,4	0,0,0	16,0,1	0,18,7	428	121	195.806	37861.4	1.0,1.0,1.0	1.0,0.0,0.039	0.654	Mo25-like (AHRD V3.3 *** A0A200QFJ7_9MAGN)
4302	gene:Solyc11g008050.1	Solyc11g008050.1	chrSL4.0ch11	-	2294497	2298409	2294497	2298373	2298469	2298560	4302	22,3,2	6,37,28	0,0,0	28,8,47	157	121	2.14671e+06	0.000627319892371	0.739,0.059,0.052	0.0,0.0,0.0	0.283	Pullulanase 1, chloroplastic (AHRD V3.3 *** A0A2G2VA72_CAPBA)
4312	gene:Solyc11g008000.2	Solyc11g008000.2	chrSL4.0ch11	-	2240103	2242345	2240103	2242084	2242459	2242740	4312	6,46,19	0,0,5	2,0,14	0,5,14	354	121	0.0010166983845	0.0137374718712	1.0,1.0,0.565	1.0,0.0,0.255	0.437	NAC domain-containing protein 16 (AHRD V3.3 *** A0A2G2VA66_CAPBA)
4342	gene:Solyc11g007900.3	Solyc11g007900.3	chrSL4.0ch11	+	2166832	2167945	2167472	2167945	2166651	2166756	4342	83,57,105	15,20,10	115,148,187	0,2,8	733	121	7115.13	707410	0.477,0.32,0.634	1.0,0.924,0.794	-0.429	EEIG1/EHBP1 N-terminal domain (AHRD V3.3 *-* A0A200R5E0_9MAGN)
4423	gene:Solyc11g007170.2	Solyc11g007170.2	chrSL4.0ch11	-	1640674	1644360	1640674	1644336	1644442	1644479	4423	4,2,8	43,19,9	9,6,2	4,0,0	145	121	74768.2	4.37474e+06	0.072,0.081,0.426	0.652,1.0,1.0	-0.691	Katanin p60 ATPase-containing subunit A1 (AHRD V3.3 *** A0A2I0VAX0_9ASPA)
5003	gene:Solyc10g083800.2	Solyc10g083800.2	chrSL4.0ch10	+	62716717	62718737	62718527	62718737	62716616	62716676	5003	388,758,768	32,8,4	267,351,604	0,0,0	1903	121	4827.46	516578	0.435,0.858,0.924	1.0,1.0,1.0	-0.261	Acyl-CoA N-acyltransferase with RING/FYVE/PHD-type zinc finger domain-containing protein (AHRD V3.3 *** Q8RWG0_ARATH)
5007	gene:Solyc10g083800.2	Solyc10g083800.2	chrSL4.0ch10	+	62716748	62718737	62718527	62718737	62716616	62716676	5007	390,833,823	32,8,4	281,360,651	0,0,0	1872	121	6688.93	670171	0.441,0.871,0.93	1.0,1.0,1.0	-0.253	Acyl-CoA N-acyltransferase with RING/FYVE/PHD-type zinc finger domain-containing protein (AHRD V3.3 *** Q8RWG0_ARATH)
5010	gene:Solyc10g083800.2	Solyc10g083800.2	chrSL4.0ch10	+	62716753	62718737	62718527	62718737	62716616	62716676	5010	416,779,770	32,8,4	296,351,605	0,0,0	1867	121	3972.85	436833	0.457,0.863,0.926	1.0,1.0,1.0	-0.251	Acyl-CoA N-acyltransferase with RING/FYVE/PHD-type zinc finger domain-containing protein (AHRD V3.3 *** Q8RWG0_ARATH)
5012	gene:Solyc10g083800.2	Solyc10g083800.2	chrSL4.0ch10	+	62716779	62718737	62718527	62718737	62716616	62716676	5012	388,741,763	32,8,4	272,351,601	0,0,0	1841	121	4297.74	465654	0.443,0.859,0.926	1.0,1.0,1.0	-0.257	Acyl-CoA N-acyltransferase with RING/FYVE/PHD-type zinc finger domain-containing protein (AHRD V3.3 *** Q8RWG0_ARATH)
5263	gene:Solyc10g081110.3	Solyc10g081110.3	chrSL4.0ch10	-	61363559	61363682	61363559	61363679	61366408	61366888	5263	0,12,10	20,67,56	28,10,28	52,13,34	124	121	43533.1	2.87446e+06	0.0,0.149,0.148	0.344,0.429,0.446	-0.307	RING/U-box superfamily protein (AHRD V3.3 *** Q93YQ5_ARATH)
5327	gene:Solyc10g080150.2	Solyc10g080150.2	chrSL4.0ch10	-	60639170	60641946	60639170	60641313	60642857	60642940	5327	22,37,25	24,2,2	33,38,74	4,0,0	726	121	0.00214548270888	0.0248379226206	0.133,0.755,0.676	0.579,1.0,1.0	-0.338	Methyltransferase (AHRD V3.3 *** A0A1U8ENF4_CAPAN)
5695	gene:Solyc10g055540.2	Solyc10g055540.2	chrSL4.0ch10	+	55973763	55974930	55974717	55974930	55967457	55967567	5695	62,105,101	9,16,10	105,60,74	2,0,0	1047	121	19.1571	5883.05	0.443,0.431,0.539	0.859,1.0,1.0	-0.482	Dimer_Tnp_hAT domain-containing protein (AHRD V3.3 *** A0A1Q3CIR7_CEPFO)
6004	gene:Solyc12g044600.3	Solyc12g044600.3	chrSL4.0ch12	+	59279194	59280095	59280020	59280095	59278348	59278617	6004	38,114,75	0,6,15	52,93,88	0,0,0	919	121	37413.1	2.55824e+06	1.0,0.714,0.397	1.0,1.0,1.0	-0.296	NADP-malic enzyme
6197	gene:Solyc10g044710.2	Solyc10g044710.2	chrSL4.0ch10	-	26518107	26520800	26518107	26520760	26520855	26521154	6197	0,0,1	4,13,1	3,18,1	9,2,2	161	121	1.84077e+06	0.000554464741018	0.0,0.0,0.429	0.2,0.871,0.273	-0.305	TPR repeat (AHRD V3.3 *** B6SRQ6_MAIZE)
6422	gene:Solyc10g011700.4	Solyc10g011700.4	chrSL4.0ch10	+	3768466	3769286	3768550	3769286	3767759	3767948	6422	75,46,34	14,45,44	29,4,0	41,78,31	205	121	323568	0.000139171717366	0.76,0.376,0.313	0.295,0.029,0.0	0.375	Unknown protein
6568	gene:Solyc10g007850.3	Solyc10g007850.3	chrSL4.0ch10	-	1933384	1933966	1933384	1933948	1934288	1934437	6568	40,49,12	16,10,8	41,37,12	0,4,0	139	121	98522.9	5.43962e+06	0.685,0.81,0.566	1.0,0.89,1.0	-0.276	GPI-anchor transamidase (AHRD V3.3 *** A0A1U8GLL8_CAPAN)
6571	gene:Solyc10g007850.3	Solyc10g007850.3	chrSL4.0ch10	-	1933763	1933948	1933763	1933937	1934288	1934437	6571	16,10,8	10,0,7	0,4,0	10,9,12	132	121	73188.3	4.29407e+06	0.595,1.0,0.512	0.0,0.289,0.0	0.606	GPI-anchor transamidase (AHRD V3.3 *** A0A1U8GLL8_CAPAN)
6573	gene:Solyc10g007850.3	Solyc10g007850.3	chrSL4.0ch10	-	1933763	1933991	1933763	1933937	1934288	1934437	6573	7,10,6	10,0,7	5,0,0	10,9,12	175	121	0.000317785728069	0.00549209507195	0.326,1.0,0.372	0.257,0.0,0.0	0.48	GPI-anchor transamidase (AHRD V3.3 *** A0A1U8GLL8_CAPAN)
6671	gene:Solyc10g007120.4	Solyc10g007120.4	chrSL4.0ch10	+	1407824	1408356	1408101	1408356	1407398	1407617	6671	5,13,15	0,2,4	3,5,16	11,10,6	370	121	0.00110662058156	0.0147262824519	1.0,0.68,0.551	0.082,0.141,0.466	0.514	transmembrane protein (AHRD V3.3 *** AT3G15110.1)
6956	gene:Solyc10g005290.4	Solyc10g005290.4	chrSL4.0ch10	-	95235	95310	95235	95306	96473	97042	6956	17,7,6	0,0,2	0,4,6	8,0,10	125	121	6.41506e+06	0.00152164130018	1.0,1.0,0.744	0.0,1.0,0.367	0.459	CDP-diacylglycerol--glycerol-3-phosphate 3-phosphatidyltransferase/cardiolipin synthase (AHRD V3.3 *-* A0A2N0I349_9SPHN)
7035	gene:Solyc09g098520.4	Solyc09g098520.4	chrSL4.0ch09	+	68396713	68402026	68397716	68402026	68391358	68391415	7035	222,425,339	0,5,1	160,149,219	13,0,22	1096	121	6.85212e+06	0.00160477608032	1.0,0.904,0.974	0.576,1.0,0.524	0.259	CMP-sialic acid transporter 2 (AHRD V3.3 *** A0A2G2V6Q4_CAPBA)
7063	gene:Solyc09g098370.4	Solyc09g098370.4	chrSL4.0ch09	+	68262778	68265196	68264987	68265196	68262374	68262515	7063	51,87,82	20,7,3	47,2,56	12,20,26	2302	121	0.000317938643853	0.00549290868087	0.118,0.395,0.59	0.171,0.005,0.102	0.275	Fanconi-associated nuclease (AHRD V3.3 *** A0A328DUX8_9ASTE)
7410	gene:Solyc09g090870.3	Solyc09g090870.3	chrSL4.0ch09	-	66354185	66362197	66354185	66362190	66362622	66362829	7410	4,32,35	5,30,20	60,10,18	13,2,8	128	121	0.00159328408234	0.019622650828	0.431,0.502,0.623	0.814,0.825,0.68	-0.254	DNA mismatch repair protein 1
7483	gene:Solyc09g090420.4	Solyc09g090420.4	chrSL4.0ch09	-	66032903	66036154	66032903	66036031	66037485	66037575	7483	17,16,8	0,5,1	0,0,0	6,5,4	242	121	0.00124345	1.09379	1.0,0.615,0.8	0.0,0.0,0.0	0.805	U2 snRNP auxiliary factor large subunit (AHRD V3.3 *-* A0A1I7S9N1_BURXY)
8018	gene:Solyc10g150117.1	Solyc10g150117.1	chrSL4.0ch10	+	32443498	32443606	32443527	32443606	32441659	32442134	8018	6,23,14	63,32,15	11,37,32	7,19,0	150	121	3.40471e+06	0.00091602360129	0.071,0.367,0.43	0.559,0.611,1.0	-0.434	Unknown protein
8052	gene:Solyc04g047720.4	Solyc04g047720.4	chrSL4.0ch04	+	35160155	35168332	35168244	35168332	35154730	35154802	8052	605,509,536	6,2,1	553,509,633	8,9,14	8182	121	0.00156130134921	0.0193296704968	0.599,0.79,0.888	0.506,0.455,0.401	0.305	ER membrane protein complex subunit 10 (AHRD V3.3 *** A0A2I4FBG3_9ROSI)
8153	gene:Solyc12g010830.2	Solyc12g010830.2	chrSL4.0ch12	-	3805501	3805669	3805501	3805666	3805754	3806150	8153	11,26,59	46,25,40	0,14,0	23,18,23	124	121	0.00158025283369	0.0194938308784	0.189,0.504,0.59	0.0,0.431,0.0	0.284	hypothetical protein (AHRD V3.3 *-* AT2G31130.6)
8367	gene:Solyc04g018080.4	Solyc04g018080.4	chrSL4.0ch04	+	9530090	9530823	9530772	9530823	9529331	9529594	8367	11,23,35	18,1,2	12,14,24	0,0,0	775	121	3303.58	373534	0.087,0.782,0.732	1.0,1.0,1.0	-0.466	mediator of RNA polymerase II transcription subunit 15a (AHRD V3.3 --* XP_010319382.1)
8444	gene:Solyc04g016175.2	Solyc04g016175.2	chrSL4.0ch04	+	6978503	6978986	6978514	6978986	6978249	6978329	8444	23,23,6	22,18,15	19,13,28	10,4,0	132	121	0.000333938624948	0.0057198286126	0.489,0.539,0.268	0.635,0.749,1.0	-0.363	RNA-binding protein (AHRD V3.3 *-* Q941H9_TOBAC)
9056	gene:Solyc04g005420.4	Solyc04g005420.4	chrSL4.0ch04	-	309328	314287	309328	314270	314372	314485	9056	17,10,6	0,7,1	36,9,18	26,26,86	138	121	4.40164e+06	0.0011247685506	1.0,0.556,0.84	0.548,0.233,0.155	0.487	Carbohydrate-binding X8 domain superfamily protein (AHRD V3.3 *-* A0A1P8AZV6_ARATH)
9071	gene:Solyc04g009920.3	Solyc04g009920.3	chrSL4.0ch04	-	3274113	3274399	3274113	3274381	3274633	3274738	9071	38,96,53	32,31,38	83,48,87	15,4,5	139	121	1897.65	240210	0.508,0.729,0.548	0.828,0.913,0.938	-0.298	Hexosyltransferase (AHRD V3.3 *** A0A2G3CE89_CAPCH)
9382	gene:Solyc09g007160.4	Solyc09g007160.4	chrSL4.0ch09	+	806059	806603	806249	806603	805858	805951	9382	17,76,81	26,0,2	35,64,95	0,0,0	283	121	0.000545335700138	0.0084333663592	0.218,1.0,0.945	1.0,1.0,1.0	-0.279	Rab-GTPase-TBC domain (AHRD V3.3 *** A0A200R6A4_9MAGN)
9462	gene:Solyc06g005080.4	Solyc06g005080.4	chrSL4.0ch06	-	104777	115419	104777	115387	116517	116597	9462	3,75,63	10,18,11	16,27,85	2,0,0	153	121	17957.3	1.45166e+06	0.192,0.767,0.819	0.864,1.0,1.0	-0.362	vacuolar protein sorting-associated protein 18 homolog (AHRD V3.3 *** A0A2I4DYA6_9ROSI)
9670	gene:Solyc03g094050.4	Solyc03g094050.4	chrSL4.0ch03	-	50314078	50314094	50314078	50314091	50314926	50315005	9670	0,12,1	30,19,44	6,31,10	6,6,14	124	121	377713	0.00015669822363	0.0,0.381,0.022	0.494,0.834,0.411	-0.445	Unknown protein
9997	gene:Solyc04g016550.4	Solyc04g016550.4	chrSL4.0ch04	-	7413657	7417078	7413657	7414283	7417972	7418050	9997	200,157,179	0,0,0	155,37,94	20,0,0	2888	121	0.00220770862601	0.0253827802351	1.0,1.0,1.0	0.245,1.0,1.0	0.252	Folylpolyglutamate synthase (AHRD V3.3 *** A0A1U8GL32_CAPAN)
10202	gene:Solyc02g085290.3	Solyc02g085290.3	chrSL4.0ch02	-	46246559	46248860	46246559	46248495	46248995	46249123	10202	84,196,188	55,83,78	384,475,485	60,74,68	458	121	0.00435207	3.42225	0.287,0.384,0.389	0.628,0.629,0.653	-0.283	Maf-like protein (AHRD V3.3 *** A0A2U1MK08_ARTAN)
10282	gene:Solyc11g020210.2	Solyc11g020210.2	chrSL4.0ch11	+	10578104	10578246	10578168	10578246	10577684	10577834	10282	8,12,4	0,0,1	16,6,43	16,32,0	185	121	3.03118e+06	0.000840855030348	1.0,1.0,0.723	0.395,0.109,1.0	0.406	Unknown protein
10335	gene:Solyc11g072970.2	Solyc11g072970.2	chrSL4.0ch11	-	54180476	54182386	54180476	54181195	54183286	54183369	10335	127,92,87	20,41,21	36,49,123	8,0,0	1284	121	0.000370846604985	0.0062165917158	0.374,0.175,0.281	0.298,1.0,1.0	-0.489	Nudix hydrolase 9 (AHRD V3.3 *** A0A2G2WKD2_CAPBA)
10582	gene:Solyc03g114460.3	Solyc03g114460.3	chrSL4.0ch03	+	58879290	58882832	58881933	58882832	58877980	58878185	10582	48,243,329	18,5,0	152,81,219	0,0,0	2736	121	38784.8	0.000160134706546	0.105,0.682,1.0	1.0,1.0,1.0	-0.404	Acetyl-coenzyme A synthetase (AHRD V3.3 *** A0A2S4Q6W4_CITFR)
10741	gene:Solyc08g075680.4	Solyc08g075680.4	chrSL4.0ch08	+	57931610	57932094	57931613	57932094	57931043	57931236	10741	8,17,15	0,37,3	47,25,15	64,84,60	124	121	0.00291849437445	0.031634699152	1.0,0.31,0.83	0.417,0.225,0.196	0.434	Ribonuclease P protein subunit P38-like protein (AHRD V3.3 *-* AT5G53020.9)
10768	gene:Solyc03g083140.3	Solyc03g083140.3	chrSL4.0ch03	+	47551238	47553182	47551429	47553182	47551068	47551141	10768	10,21,47	0,14,17	41,11,46	0,0,4	284	121	0.000723827207538	0.0105167716249	1.0,0.39,0.541	1.0,1.0,0.83	-0.3	Unknown protein
10895	gene:Solyc07g064510.3	Solyc07g064510.3	chrSL4.0ch07	-	66450523	66451203	66450523	66451093	66452610	66453076	10895	44,52,28	12,15,4	22,43,33	0,4,0	231	121	846814	0.00030272220864	0.658,0.645,0.786	1.0,0.849,1.0	-0.253	RNA-binding protein (AHRD V3.3 *** A0A2K3PBB6_TRIPR)
10897	gene:Solyc07g064510.3	Solyc07g064510.3	chrSL4.0ch07	-	66450523	66452313	66450523	66451093	66452610	66453076	10897	180,214,180	12,15,4	118,103,209	0,4,0	1313	121	0.000156160848248	0.00312447636456	0.58,0.568,0.806	1.0,0.704,1.0	-0.25	RNA-binding protein (AHRD V3.3 *** A0A2K3PBB6_TRIPR)
10898	gene:Solyc07g064510.3	Solyc07g064510.3	chrSL4.0ch07	-	66450523	66452316	66450523	66451093	66452610	66453076	10898	83,113,71	12,15,4	31,75,59	0,4,0	1316	121	0.00165684071051	0.0202563901142	0.389,0.409,0.62	1.0,0.633,1.0	-0.405	RNA-binding protein (AHRD V3.3 *** A0A2K3PBB6_TRIPR)
11399	gene:Solyc03g112450.4	Solyc03g112450.4	chrSL4.0ch03	-	57273849	57281241	57273849	57280145	57281506	57281727	11399	44,21,32	0,0,0	0,15,0	4,14,9	1189	121	0	0.0	1.0,1.0,1.0	0.0,0.098,0.0	0.967	signal recognition particle receptor subunit beta-like (AHRD V3.3 *** A0A2I4DDJ1_9ROSI)
11402	gene:Solyc03g112450.4	Solyc03g112450.4	chrSL4.0ch03	-	57273849	57281269	57273849	57281241	57281506	57281727	11402	8,1,13	44,21,32	11,11,22	0,15,0	149	121	26020.3	194194	0.129,0.037,0.248	1.0,0.373,1.0	-0.653	signal recognition particle receptor subunit beta-like (AHRD V3.3 *** A0A2I4DDJ1_9ROSI)
11403	gene:Solyc03g112450.4	Solyc03g112450.4	chrSL4.0ch03	-	57273849	57281287	57273849	57281241	57281506	57281727	11403	14,26,51	44,21,32	9,13,84	0,15,0	167	121	0.000174118978719	0.00340233466737	0.187,0.473,0.536	1.0,0.386,1.0	-0.397	signal recognition particle receptor subunit beta-like (AHRD V3.3 *** A0A2I4DDJ1_9ROSI)
11475	gene:Solyc03g117040.3	Solyc03g117040.3	chrSL4.0ch03	-	60749953	60751666	60749953	60750442	60751829	60752117	11475	76,99,123	0,0,0	87,118,80	0,0,22	1317	121	0.00312631850338	0.0333716174428	1.0,1.0,1.0	1.0,1.0,0.25	0.25	XH/XS domain-containing protein (AHRD V3.3 *** A0A2U1NJY3_ARTAN)
11486	gene:Solyc03g114410.3	Solyc03g114410.3	chrSL4.0ch03	+	58834331	58834409	58834334	58834409	58834047	58834131	11486	17,57,32	0,9,3	10,21,41	20,28,2	124	121	0.00361110969763	0.0374002301342	1.0,0.861,0.912	0.328,0.423,0.952	0.357	G patch domain-containing protein TGH (AHRD V3.3 *** A0A1J3DWV0_NOCCA)
11557	gene:Solyc11g031970.2	Solyc11g031970.2	chrSL4.0ch11	+	23458696	23458847	23458699	23458847	23458527	23458613	11557	16,22,21	11,70,139	9,0,7	151,122,283	124	121	550.019	87163.3	0.587,0.235,0.128	0.055,0.0,0.024	0.29	transmembrane protein (AHRD V3.3 *** AT4G09970.1)
12021	gene:Solyc11g008960.3	Solyc11g008960.3	chrSL4.0ch11	-	3140702	3144909	3140702	3144857	3145378	3145444	12021	6,18,2	0,2,0	0,4,0	12,0,6	173	121	96821.2	5.36278e+06	1.0,0.863,1.0	0.0,1.0,0.0	0.621	Receptor-like protein kinase (AHRD V3.3 *** A0A0K9P3X9_ZOSMR)
12200	gene:Solyc04g049180.3	Solyc04g049180.3	chrSL4.0ch04	+	39259576	39263285	39263092	39263285	39259302	39259450	12200	151,343,245	0,7,1	181,33,173	1,12,22	3609	121	0.00330995429852	0.0349011211172	1.0,0.622,0.891	0.859,0.084,0.209	0.454	rhomboid-like protein 19 (AHRD V3.3 *** A0A2I4FB13_9ROSI)
12201	gene:Solyc04g049180.3	Solyc04g049180.3	chrSL4.0ch04	+	39259581	39263153	39263092	39263153	39259302	39259450	12201	4,63,49	0,7,1	2,4,7	1,12,22	3604	121	121188	6.41791e+06	1.0,0.232,0.622	0.063,0.011,0.011	0.59	rhomboid-like protein 19 (AHRD V3.3 *** A0A2I4FB13_9ROSI)
12295	gene:Solyc03g065340.3	Solyc03g065340.3	chrSL4.0ch03	+	37511007	37513438	37511324	37513438	37510564	37510803	12295	18,89,67	0,4,4	33,31,106	16,6,16	410	121	5.36181e+06	0.00131446557302	1.0,0.868,0.832	0.378,0.604,0.662	0.352	Alpha-1,4 glucan phosphorylase (AHRD V3.3 *** A0A2G3CMG9_CAPCH)
12312	gene:Solyc04g015080.4	Solyc04g015080.4	chrSL4.0ch04	+	5301523	5301713	5301573	5301713	5301318	5301435	12312	35,24,23	0,24,11	16,11,29	0,0,0	171	121	30503.4	2.19874e+06	1.0,0.414,0.597	1.0,1.0,1.0	-0.33	oxidoreductase%2C 2OG-Fe(II) oxygenase family protein (AHRD V3.3 *** AT2G22260.5)
12523	gene:Solyc03g062830.3	Solyc03g062830.3	chrSL4.0ch03	-	28348025	28349321	28348025	28348503	28350943	28351002	12523	3,23,11	0,2,0	10,7,6	11,10,0	911	121	0.00031921698831	0.00550937149719	1.0,0.604,1.0	0.108,0.085,1.0	0.47	Nudix hydrolase (AHRD V3.3 *** A0A2U1N6R0_ARTAN)
12524	gene:Solyc03g062830.3	Solyc03g062830.3	chrSL4.0ch03	-	28348025	28349321	28348025	28348527	28350943	28351002	12524	3,23,10	0,2,5	6,0,0	2,7,21	887	121	7.61672e+06	0.00174573750949	1.0,0.611,0.214	0.29,0.0,0.0	0.512	Nudix hydrolase (AHRD V3.3 *** A0A2U1N6R0_ARTAN)
12569	gene:Solyc02g094430.4	Solyc02g094430.4	chrSL4.0ch02	-	53050088	53051155	53050088	53051123	53051443	53051550	12569	79,105,32	35,66,62	9,15,2	37,48,15	153	121	886398	0.000314229302473	0.641,0.557,0.29	0.161,0.198,0.095	0.345	Acyltransferase-like protein, chloroplastic (AHRD V3.3 *** A0A2G3AD32_CAPAN)
12575	gene:Solyc03g093510.2	Solyc03g093510.2	chrSL4.0ch03	+	49412049	49414669	49412640	49414669	49411092	49411348	12575	322,319,191	25,40,9	255,200,287	0,0,1	684	121	0	0.0	0.695,0.585,0.79	1.0,1.0,0.981	-0.304	Alpha/beta-Hydrolases superfamily protein (AHRD V3.3 *** A0A2U1NKR4_ARTAN)
12755	gene:Solyc03g114250.4	Solyc03g114250.4	chrSL4.0ch03	+	58703621	58704089	58703987	58704089	58703300	58703546	12755	39,159,254	15,13,0	82,120,236	0,0,0	459	121	44166	2.90356e+06	0.407,0.763,1.0	1.0,1.0,1.0	-0.277	Phosphoglycerate mutase family protein (AHRD V3.3 *** A0A2U1L2I8_ARTAN)
12758	gene:Solyc03g114250.4	Solyc03g114250.4	chrSL4.0ch03	+	58703653	58704089	58703987	58704089	58703300	58703546	12758	20,112,192	15,13,0	56,101,196	0,0,0	427	121	111916	6.02525e+06	0.274,0.709,1.0	1.0,1.0,1.0	-0.339	Phosphoglycerate mutase family protein (AHRD V3.3 *** A0A2U1L2I8_ARTAN)
13149	gene:Solyc06g071580.3	Solyc06g071580.3	chrSL4.0ch06	+	41743802	41744812	41744208	41744812	41743635	41743690	13149	85,55,32	12,22,40	96,58,96	0,0,0	499	121	1.11022e-05	0.0137189	0.632,0.377,0.162	1.0,1.0,1.0	-0.61	ATPase, histidine kinase, DNA gyrase B-, and HSP90-like domain containing protein, expressed (AHRD V3.3 *** Q33AG5_ORYSJ)
13278	gene:Solyc03g110920.2	Solyc03g110920.2	chrSL4.0ch03	-	56056172	56057306	56056172	56056268	56060330	56060428	13278	30,65,69	14,21,5	9,14,8	0,0,0	1131	121	1892.54	2401.49	0.186,0.249,0.596	1.0,1.0,1.0	-0.656	HVA22-like protein (AHRD V3.3 *** A0A1U8FXC4_CAPAN)
13504	gene:Solyc03g124040.3	Solyc03g124040.3	chrSL4.0ch03	-	65207782	65213770	65207782	65208399	65214089	65214203	13504	289,463,406	0,2,0	188,264,435	3,18,0	5464	121	0.00017495771248	0.00341615136193	1.0,0.837,1.0	0.581,0.245,1.0	0.337	Mitochondrial transcription termination factor family protein (AHRD V3.3 *** Q0WRV2_ARATH)
13562	gene:Solyc08g061843.1	Solyc08g061843.1	chrSL4.0ch08	-	47728506	47729703	47728506	47728678	47729795	47729921	13562	49,95,102	21,11,0	44,128,100	0,0,0	1118	121	23776	1.80931e+06	0.202,0.483,1.0	1.0,1.0,1.0	-0.438	40S ribosomal protein S3, putative, expressed (AHRD V3.3 *** Q75G91_ORYSJ)
13822	gene:Solyc03g025310.3	Solyc03g025310.3	chrSL4.0ch03	+	2733829	2734027	2733916	2734027	2730964	2731106	13822	38,57,42	7,2,8	55,68,49	31,36,23	208	121	201202	9.5102e+06	0.759,0.943,0.753	0.508,0.524,0.553	0.29	Sec-independent protein translocase protein TATB, chloroplastic (AHRD V3.3 *** A0A2G2ZZB6_CAPAN)
13842	gene:Solyc03g025310.3	Solyc03g025310.3	chrSL4.0ch03	+	2735258	2735406	2735304	2735406	2734404	2734557	13842	36,25,62	0,0,0	11,4,29	0,15,16	167	121	22242.9	1.71528e+06	1.0,1.0,1.0	1.0,0.162,0.568	0.423	Sec-independent protein translocase protein TATB, chloroplastic (AHRD V3.3 *** A0A2G2ZZB6_CAPAN)
14271	gene:Solyc03g006030.4	Solyc03g006030.4	chrSL4.0ch03	-	715560	717974	715560	715880	718047	718263	14271	3,47,100	0,0,0	0,14,30	534,667,682	2187	121	0	0.0	1.0,1.0,1.0	0.0,0.001,0.002	0.999	LRR receptor-like serine/threonine-protein kinase EFR (AHRD V3.3 *** A0A1U8GGG3_CAPAN)
14492	gene:Solyc02g094540.4	Solyc02g094540.4	chrSL4.0ch02	+	53171294	53174301	53172509	53174301	53170968	53171112	14492	36,57,54	10,2,16	62,40,90	0,4,0	1308	121	0.000885933462376	0.0123272179386	0.25,0.725,0.238	1.0,0.481,1.0	-0.423	nuclear factor kappa-B-binding protein (AHRD V3.3 *-* AT5G13950.4)
14648	gene:Solyc03g080010.3	Solyc03g080010.3	chrSL4.0ch03	-	46441477	46444617	46441477	46443252	46447503	46447651	14648	65,257,406	24,4,6	121,96,439	0,0,0	1458	121	7924.97	776034	0.184,0.842,0.849	1.0,1.0,1.0	-0.375	DNA mismatch repair protein MutS (AHRD V3.3 *** A0A200R035_9MAGN)
14649	gene:Solyc03g080010.3	Solyc03g080010.3	chrSL4.0ch03	-	46441477	46446576	46441477	46443252	46447503	46447651	14649	37,327,579	24,4,6	133,166,584	0,0,0	3417	121	249.616	4626.72	0.052,0.743,0.774	1.0,1.0,1.0	-0.477	DNA mismatch repair protein MutS (AHRD V3.3 *** A0A200R035_9MAGN)
14650	gene:Solyc03g080010.3	Solyc03g080010.3	chrSL4.0ch03	-	46441477	46446653	46441477	46443252	46447503	46447651	14650	53,456,680	24,4,6	160,243,787	0,0,0	3494	121	1077.6	150339	0.071,0.798,0.797	1.0,1.0,1.0	-0.445	DNA mismatch repair protein MutS (AHRD V3.3 *** A0A200R035_9MAGN)
14651	gene:Solyc03g080010.3	Solyc03g080010.3	chrSL4.0ch03	-	46441477	46446661	46441477	46443252	46447503	46447651	14651	37,354,587	24,4,6	122,166,607	0,0,0	3502	121	290.731	51673.5	0.051,0.754,0.772	1.0,1.0,1.0	-0.474	DNA mismatch repair protein MutS (AHRD V3.3 *** A0A200R035_9MAGN)
14652	gene:Solyc03g080010.3	Solyc03g080010.3	chrSL4.0ch03	-	46441477	46447065	46441477	46443252	46447503	46447651	14652	37,358,590	24,4,6	124,166,607	0,0,0	3906	121	142.928	29671.4	0.046,0.735,0.753	1.0,1.0,1.0	-0.489	DNA mismatch repair protein MutS (AHRD V3.3 *** A0A200R035_9MAGN)
14794	gene:Solyc02g093460.4	Solyc02g093460.4	chrSL4.0ch02	+	52384101	52384174	52384153	52384174	52383895	52383979	14794	1,16,3	0,0,0	22,8,26	7,14,0	173	121	56278.2	0.000218294550233	1.0,1.0,1.0	0.687,0.286,1.0	0.342	tRNA pseudouridine synthase B (AHRD V3.3 *** A0A1J3DSQ2_NOCCA)
14815	gene:Solyc11g071790.2	Solyc11g071790.2	chrSL4.0ch11	-	53220193	53221248	53220193	53220588	53223278	53223754	14815	16,26,12	26,0,0	11,25,38	0,0,0	753	121	0.00378665361623	0.0387437634157	0.09,1.0,1.0	1.0,1.0,1.0	-0.303	Succinate dehydrogenase subunit 6, mitochondrial (AHRD V3.3 *** A0A2G2XX03_CAPAN)
14816	gene:Solyc11g071790.2	Solyc11g071790.2	chrSL4.0ch11	-	53220193	53222679	53220193	53220588	53223278	53223754	14816	22,38,13	26,0,0	33,41,54	0,0,0	2184	121	0.00179091846515	0.0215603983815	0.045,1.0,1.0	1.0,1.0,1.0	-0.318	Succinate dehydrogenase subunit 6, mitochondrial (AHRD V3.3 *** A0A2G2XX03_CAPAN)
14874	gene:Solyc04g050760.4	Solyc04g050760.4	chrSL4.0ch04	+	47468184	47469518	47469333	47469518	47467310	47468077	14874	32,28,4	50,7,4	29,10,24	0,0,10	1242	121	0.00134016064486	0.017152403775	0.059,0.28,0.089	1.0,1.0,0.19	-0.587	U11/U12 small nuclear ribonucleoprotein 48 kDa protein (AHRD V3.3 *** A0A1J3D887_NOCCA)
14918	gene:Solyc02g092640.4	Solyc02g092640.4	chrSL4.0ch02	+	51716171	51716522	51716458	51716522	51715931	51715997	14918	17,5,15	0,5,0	0,11,0	6,17,6	380	121	672109	0.000252035918145	1.0,0.242,1.0	0.0,0.171,0.0	0.69	Protein kinase domain (AHRD V3.3 *** A0A200R2Z4_9MAGN)
14956	gene:Solyc02g092360.3	Solyc02g092360.3	chrSL4.0ch02	+	51484816	51485170	51484896	51485170	51483678	51483847	14956	44,54,70	26,17,22	50,40,105	6,0,0	201	121	1.27441	56.0515	0.505,0.657,0.657	0.834,1.0,1.0	-0.338	Glycosyl hydrolase family protein 43 (AHRD V3.3 *** A0A2U1PKN1_ARTAN)
15000	gene:Solyc05g026140.4	Solyc05g026140.4	chrSL4.0ch05	+	39985097	39985209	39985109	39985209	39984882	39985031	15000	1,15,27	0,6,4	14,18,11	14,16,18	133	121	0.000354697768759	0.00600014977211	1.0,0.695,0.86	0.476,0.506,0.357	0.405	Root UVB sensitive family (AHRD V3.3 *** A0A2U1L102_ARTAN)
15062	gene:Solyc02g069160.3	Solyc02g069160.3	chrSL4.0ch02	+	37120783	37125630	37123946	37125630	37119871	37119950	15062	86,347,212	0,0,1	137,83,109	8,0,12	3256	121	20515.1	9.67579e+06	1.0,1.0,0.887	0.389,1.0,0.252	0.415	RNA-binding protein (AHRD V3.3 *-* G2X1T0_VERDV)
15379	gene:Solyc02g090020.4	Solyc02g090020.4	chrSL4.0ch02	+	49739198	49739283	49739221	49739283	49739075	49739102	15379	14,28,4	0,0,2	7,3,23	14,6,3	144	121	918538	0.000323633317668	1.0,1.0,0.627	0.296,0.296,0.866	0.39	stress regulated protein AY873991
15394	gene:Solyc04g076830.4	Solyc04g076830.4	chrSL4.0ch04	-	59694561	59700647	59694561	59699946	59701979	59702125	15394	39,68,65	22,22,12	96,44,57	2,16,0	794	121	0.00368384206805	0.0379943798668	0.213,0.32,0.452	0.88,0.295,1.0	-0.397	Phosphoglycerate mutase-like protein (AHRD V3.3 *** Q8LGT8_SOYBN)
15406	gene:Solyc04g076830.4	Solyc04g076830.4	chrSL4.0ch04	-	59695016	59700634	59695016	59700614	59701979	59702125	15406	0,13,10	8,10,9	5,6,5	0,0,0	141	121	32.1421	8930.85	0.0,0.527,0.488	1.0,1.0,1.0	-0.662	Phosphoglycerate mutase-like protein (AHRD V3.3 *** Q8LGT8_SOYBN)
15407	gene:Solyc04g076830.4	Solyc04g076830.4	chrSL4.0ch04	-	59695016	59700645	59695016	59700614	59701979	59702125	15407	7,26,32	8,10,9	12,17,19	0,0,0	152	121	134.305	28106	0.411,0.674,0.739	1.0,1.0,1.0	-0.392	Phosphoglycerate mutase-like protein (AHRD V3.3 *** Q8LGT8_SOYBN)
15699	gene:Solyc02g088510.4	Solyc02g088510.4	chrSL4.0ch02	+	48632918	48634673	48634666	48634673	48631222	48631990	15699	194,40,72	0,2,2	143,127,92	4,9,14	1841	121	0.00345115932589	0.0361185153971	1.0,0.568,0.703	0.701,0.481,0.302	0.262	Saccharopine dehydrogenase (AHRD V3.3 *** A0A2U1NI14_ARTAN)
15763	gene:Solyc02g067360.3	Solyc02g067360.3	chrSL4.0ch02	-	35579202	35579431	35579202	35579269	35579668	35579735	15763	29,16,8	0,6,8	0,4,0	1,33,16	255	121	105.595	23221.6	1.0,0.559,0.322	0.0,0.054,0.0	0.609	Protease Do-like 8, chloroplastic (AHRD V3.3 *** A0A2G3A5X1_CAPAN)
15764	gene:Solyc02g067360.3	Solyc02g067360.3	chrSL4.0ch02	-	35579202	35579471	35579202	35579269	35579668	35579735	15764	30,32,15	0,6,8	4,4,8	1,33,16	295	121	0.000159545644013	0.00317494608076	1.0,0.686,0.435	0.621,0.047,0.17	0.428	Protease Do-like 8, chloroplastic (AHRD V3.3 *** A0A2G3A5X1_CAPAN)
15765	gene:Solyc02g067360.3	Solyc02g067360.3	chrSL4.0ch02	-	35579202	35579507	35579202	35579269	35579668	35579735	15765	30,32,15	0,6,8	4,4,18	1,33,16	331	121	0.000667690832514	0.00987531676165	1.0,0.661,0.407	0.594,0.042,0.291	0.38	Protease Do-like 8, chloroplastic (AHRD V3.3 *** A0A2G3A5X1_CAPAN)
15940	gene:Solyc04g009050.4	Solyc04g009050.4	chrSL4.0ch04	-	2646410	2647745	2646410	2647480	2648397	2648616	15940	195,188,215	3,6,7	65,24,7	14,0,42	358	121	0.00204339461973	0.023933680291	0.956,0.914,0.912	0.611,1.0,0.053	0.373	agglutinin-like protein (AHRD V3.3 *-* AT3G54500.7)
16472	gene:Solyc02g085570.4	Solyc02g085570.4	chrSL4.0ch02	+	46416722	46416911	46416852	46416911	46416570	46416644	16472	18,12,19	0,12,0	1,6,0	10,7,8	242	121	104058	5.68475e+06	1.0,0.333,1.0	0.048,0.3,0.0	0.662	U2 snRNP auxiliary factor large subunit (AHRD V3.3 *** A0A2G2XGE1_CAPBA)
16507	gene:Solyc02g085250.4	Solyc02g085250.4	chrSL4.0ch02	-	46225671	46228256	46225671	46227401	46229380	46229449	16507	14,47,19	4,4,17	6,6,7	6,14,23	948	121	3.76957e+06	0.000994336519378	0.309,0.6,0.125	0.113,0.052,0.037	0.277	FAD dependent oxidoreductase (AHRD V3.3 *** A0A200R7L9_9MAGN)
16530	gene:Solyc02g085230.3	Solyc02g085230.3	chrSL4.0ch02	-	46207882	46213031	46207882	46213024	46213125	46213239	16530	23,33,51	0,0,1	9,53,69	15,0,10	128	121	448925	0.00114041914688	1.0,1.0,0.98	0.362,1.0,0.867	0.25	U3 small nucleolar RNA-associated protein 22 (AHRD V3.3 *** A0A1Y1I3P1_KLENI)
16895	gene:Solyc06g073630.3	Solyc06g073630.3	chrSL4.0ch06	+	43093989	43094524	43094455	43094524	43093847	43093905	16895	6,6,12	14,42,4	5,8,22	0,16,0	559	121	0.00228190603955	0.0260282728674	0.085,0.03,0.394	1.0,0.098,1.0	-0.53	Cyclin-dependent kinase C-2 (AHRD V3.3 *** A0A2G2ZDI2_CAPAN)
16960	gene:Solyc02g083570.3	Solyc02g083570.3	chrSL4.0ch02	-	44928766	44929197	44928766	44929185	44929472	44929577	16960	23,59,76	29,15,14	100,108,97	1,0,5	133	121	10.2193	3683.14	0.419,0.782,0.832	0.989,1.0,0.946	-0.301	Ubiquitin-conjugating enzyme (AHRD V3.3 *** A0A200RAU7_9MAGN)
17102	gene:Solyc02g082840.3	Solyc02g082840.3	chrSL4.0ch02	-	44481785	44490912	44481785	44490896	44491483	44491680	17102	16,103,53	0,15,2	7,36,105	26,8,25	137	121	0.00185688550253	0.0222051844921	1.0,0.858,0.959	0.192,0.799,0.788	0.346	Protein GRIP (AHRD V3.3 *** A0A1U8FMA7_CAPAN)
17141	gene:Solyc05g014160.4	Solyc05g014160.4	chrSL4.0ch05	-	7960425	7961211	7960425	7961144	7961492	7961731	17141	32,45,23	24,18,1	16,17,60	0,0,5	188	121	0.000212084976931	0.00399238237858	0.462,0.617,0.937	1.0,1.0,0.885	-0.29	Regulator of G-protein signaling 1 (AHRD V3.3 *** A0A1U8EL98_CAPAN)
17197	gene:Solyc07g039510.4	Solyc07g039510.4	chrSL4.0ch07	-	47412575	47418007	47412575	47417996	47418513	47418583	17197	33,42,18	0,0,7	10,0,6	0,6,16	132	121	0.0024257082982	0.0272729278527	1.0,1.0,0.702	1.0,0.0,0.256	0.482	Alpha/beta-Hydrolases superfamily protein (AHRD V3.3 *** Q9SN82_ARATH)
17199	gene:Solyc07g039510.4	Solyc07g039510.4	chrSL4.0ch07	-	47414470	47418007	47414470	47418004	47418513	47418583	17199	33,42,18	19,29,25	10,0,6	70,9,35	124	121	1.29208	4382.85	0.629,0.586,0.413	0.122,0.0,0.143	0.454	Alpha/beta-Hydrolases superfamily protein (AHRD V3.3 *** Q9SN82_ARATH)
17544	gene:Solyc09g075990.3	Solyc09g075990.3	chrSL4.0ch09	-	63885070	63888104	63885070	63887151	63888232	63888276	17544	12,2,13	0,11,12	0,0,0	34,12,9	1046	121	0.00446091025121	0.0440145971725	1.0,0.021,0.111	0.0,0.0,0.0	0.377	5'-nucleotidase surE-like protein (AHRD V3.3 *** A0A2K3MS27_TRIPR)
17545	gene:Solyc09g075990.3	Solyc09g075990.3	chrSL4.0ch09	-	63885070	63888131	63885070	63887151	63888232	63888276	17545	79,27,17	0,11,12	6,0,6	34,12,9	1073	121	1.00256e+06	0.000344811250095	1.0,0.217,0.138	0.02,0.0,0.07	0.422	5'-nucleotidase surE-like protein (AHRD V3.3 *** A0A2K3MS27_TRIPR)
17546	gene:Solyc09g075990.3	Solyc09g075990.3	chrSL4.0ch09	-	63885070	63888167	63885070	63887151	63888232	63888276	17546	12,11,7	0,11,12	0,0,0	34,12,9	1109	121	0.000833975015278	0.0117742347395	1.0,0.098,0.06	0.0,0.0,0.0	0.386	5'-nucleotidase surE-like protein (AHRD V3.3 *** A0A2K3MS27_TRIPR)
17830	gene:Solyc10g005590.4	Solyc10g005590.4	chrSL4.0ch10	-	361344	363029	361344	363026	363114	363325	17830	50,73,40	1,0,0	40,11,39	15,14,0	124	121	16248.1	1.34277e+06	0.98,1.0,1.0	0.722,0.434,1.0	0.275	Serine/arginine-rich-splicing factor SR45 (AHRD V3.3 *-* A0A0M9UMR7_NICAT)
18101	gene:Solyc01g080270.3	Solyc01g080270.3	chrSL4.0ch01	-	72076144	72083382	72076144	72076189	72083527	72083579	18101	42,229,145	27,3,0	103,28,172	0,0,0	7286	121	9646.6	892422	0.025,0.559,1.0	1.0,1.0,1.0	-0.472	Alpha/beta-Hydrolases superfamily protein (AHRD V3.3 *** A0A2U1N7S1_ARTAN)
18331	gene:Solyc12g044440.2	Solyc12g044440.2	chrSL4.0ch12	+	59062904	59070695	59070546	59070695	59061946	59062075	18331	10,4,20	22,22,0	13,17,30	0,0,0	7735	121	0.0432876	27.0673	0.007,0.003,1.0	1.0,1.0,1.0	-0.663	Zinc finger protein (AHRD V3.3 *-* A0A200QX85_9MAGN)
18580	gene:Solyc01g097860.4	Solyc01g097860.4	chrSL4.0ch01	-	80814413	80815573	80814413	80815405	80816437	80816602	18580	0,0,13	21,24,41	6,24,0	2,9,6	261	121	0.00299066193042	0.0322485691932	0.0,0.0,0.128	0.582,0.553,0.0	-0.336	myelin-associated oligodendrocyte basic protein (AHRD V3.3 *-* AT1G54520.1)
18582	gene:Solyc01g097860.4	Solyc01g097860.4	chrSL4.0ch01	-	80814413	80815975	80814413	80815405	80816437	80816602	18582	6,0,0	21,24,41	14,0,24	2,9,6	663	121	79770.8	4.61541e+06	0.05,0.0,0.0	0.561,0.0,0.422	-0.311	myelin-associated oligodendrocyte basic protein (AHRD V3.3 *-* AT1G54520.1)
18609	gene:Solyc01g097860.4	Solyc01g097860.4	chrSL4.0ch01	-	80815195	80820878	80815195	80819348	80821184	80821232	18609	160,375,358	8,25,8	473,313,529	0,5,6	1623	121	638282	0.000241093286515	0.599,0.528,0.769	1.0,0.824,0.868	-0.265	myelin-associated oligodendrocyte basic protein (AHRD V3.3 *-* AT1G54520.1)
18635	gene:Solyc08g077840.3	Solyc08g077840.3	chrSL4.0ch08	-	59852168	59852945	59852168	59852254	59853161	59853201	18635	12,20,12	20,0,4	16,14,56	0,0,0	784	121	1270.23	1.1117e+06	0.085,1.0,0.316	1.0,1.0,1.0	-0.533	(S)-ureidoglycine aminohydrolase (AHRD V3.3 *** A0A1U8GPQ3_CAPAN)
18641	gene:Solyc04g009020.4	Solyc04g009020.4	chrSL4.0ch04	+	2627113	2627451	2627239	2627451	2626423	2626567	18641	0,10,10	8,12,16	22,11,54	8,12,13	242	121	0.00115084310837	0.0152017323699	0.0,0.294,0.238	0.579,0.314,0.675	-0.345	High chlorophyll fluorescent 107 (AHRD V3.3 *** F4J3Z3_ARATH)
18751	gene:Solyc08g007750.4	Solyc08g007750.4	chrSL4.0ch08	-	2258005	2258571	2258005	2258479	2259343	2259400	18751	21,0,0	7,16,8	10,0,19	0,8,0	213	121	0.0027741693987	0.0304068886216	0.63,0.0,0.0	1.0,0.0,1.0	-0.457	YTH domain-containing protein (AHRD V3.3 *** A0A1Q3CHK8_CEPFO)
19013	gene:Solyc05g014100.3	Solyc05g014100.3	chrSL4.0ch05	+	7860197	7860316	7860200	7860316	7858816	7859586	19013	18,32,40	28,10,20	25,0,2	17,14,35	124	121	0.00093359162004	0.0128316926611	0.385,0.757,0.661	0.589,0.0,0.053	0.387	Alpha/beta-Hydrolases superfamily protein (AHRD V3.3 *-* A0A1I9LMK9_ARATH)
19292	gene:Solyc01g087620.3	Solyc01g087620.3	chrSL4.0ch01	+	74824116	74827109	74826470	74827109	74823514	74823889	19292	77,27,11	20,0,3	28,17,10	0,0,0	2447	121	10277.9	938846	0.16,1.0,0.153	1.0,1.0,1.0	-0.562	Ubiquitin-like protein 5 (AHRD V3.3 *** A0A1U8DUI9_CAPAN)
19577	gene:Solyc05g006710.3	Solyc05g006710.3	chrSL4.0ch05	+	1424228	1424626	1424242	1424626	1423548	1423722	19577	26,16,24	31,47,39	33,35,33	15,12,21	135	121	337132	0.000144125204918	0.429,0.234,0.355	0.664,0.723,0.585	-0.318	Unknown protein
19815	gene:Solyc07g044980.3	Solyc07g044980.3	chrSL4.0ch07	-	57907179	57910683	57907179	57910275	57911195	57911679	19815	210,420,314	25,29,18	88,39,87	23,30,37	501	121	16.7417	5363.44	0.67,0.778,0.808	0.48,0.239,0.362	0.392	NIM1-like protein 2
19826	gene:Solyc10g083270.3	Solyc10g083270.3	chrSL4.0ch10	+	62266344	62266461	62266349	62266461	62265038	62265286	19826	16,19,10	13,38,29	0,0,0	39,45,14	126	121	0.002498	2.09103	0.542,0.324,0.249	0.0,0.0,0.0	0.372	Alpha/beta hydrolase domain-containing protein 11 (AHRD V3.3 *** A0A1J3FM67_NOCCA)
19828	gene:Solyc12g095820.3	Solyc12g095820.3	chrSL4.0ch12	+	64460761	64460829	64460787	64460829	64460412	64460482	19828	35,2,8	6,41,40	0,0,4	16,35,21	147	121	0.00155129311702	0.0192378880478	0.828,0.039,0.141	0.0,0.0,0.136	0.291	thioredoxin-related transmembrane protein 2 (AHRD V3.3 *** A0A2I4GNN1_9ROSI)
19883	gene:Solyc05g048770.3	Solyc05g048770.3	chrSL4.0ch05	+	58790835	58794602	58794438	58794602	58786766	58786848	19883	6,23,14	20,2,0	1,7,10	0,0,0	3696	121	63.1353	1509.98	0.01,0.274,1.0	1.0,1.0,1.0	-0.572	Isoaspartyl peptidase/L-asparaginase (AHRD V3.3 *** A0A2K3NS47_TRIPR)
20538	gene:Solyc05g005890.2	Solyc05g005890.2	chrSL4.0ch05	-	732052	735753	732052	735578	736382	736570	20538	29,0,2	24,23,0	6,25,3	0,6,0	268	121	0.00282782632242	0.0308581493497	0.353,0.0,1.0	1.0,0.653,1.0	-0.433	Acyl-CoA N-acyltransferases (NAT) superfamily protein (AHRD V3.3 *** A0A2U1NXN3_ARTAN)
20656	gene:Solyc08g007710.3	Solyc08g007710.3	chrSL4.0ch08	-	2198574	2199871	2198574	2199773	2200174	2200871	20656	11,16,28	2,17,21	22,33,27	0,10,0	219	121	0.000370395153491	0.00621103007141	0.752,0.342,0.424	1.0,0.646,1.0	-0.376	hypothetical protein (AHRD V3.3 *** AT1G12530.1)
20665	gene:Solyc04g015480.3	Solyc04g015480.3	chrSL4.0ch04	+	5716228	5717581	5717524	5717581	5715102	5715535	20665	188,124,131	36,6,1	190,214,159	0,0,0	1389	121	861.405	123497	0.313,0.643,0.919	1.0,1.0,1.0	-0.375	BTB/POZ domain protein TNFAIP protein (AHRD V3.3 *** AT4G33480.1)
20669	gene:Solyc04g015480.3	Solyc04g015480.3	chrSL4.0ch04	+	5716540	5717581	5717524	5717581	5715102	5715535	20669	166,124,132	36,6,1	190,214,159	0,0,0	1077	121	1473.08	196029	0.341,0.699,0.937	1.0,1.0,1.0	-0.341	BTB/POZ domain protein TNFAIP protein (AHRD V3.3 *** AT4G33480.1)
20679	gene:Solyc04g015480.3	Solyc04g015480.3	chrSL4.0ch04	+	5717671	5718369	5718286	5718369	5717483	5717581	20679	53,101,120	26,0,2	33,124,78	0,0,0	708	121	0.000108395714947	0.00232176195214	0.258,1.0,0.911	1.0,1.0,1.0	-0.277	BTB/POZ domain protein TNFAIP protein (AHRD V3.3 *** AT4G33480.1)
21021	gene:Solyc06g011560.3	Solyc06g011560.3	chrSL4.0ch06	+	8163734	8164475	8164441	8164475	8162970	8163177	21021	65,218,281	2,5,27	129,77,221	11,34,29	800	121	0.00307966580715	0.0329753611977	0.831,0.868,0.612	0.639,0.255,0.535	0.294	transmembrane protein (AHRD V3.3 *** AT1G10660.4)
21028	gene:Solyc06g011560.3	Solyc06g011560.3	chrSL4.0ch06	+	8163887	8164475	8164441	8164475	8162970	8163177	21028	65,218,280	2,5,27	129,77,221	11,34,29	647	121	0.00308283494813	0.0329956797222	0.859,0.891,0.66	0.687,0.298,0.588	0.279	transmembrane protein (AHRD V3.3 *** AT1G10660.4)
21030	gene:Solyc06g011560.3	Solyc06g011560.3	chrSL4.0ch06	+	8163953	8165279	8164441	8165279	8162970	8163177	21030	65,218,278	2,5,27	126,77,231	11,34,29	581	121	0.00327933192247	0.0346665191144	0.871,0.901,0.682	0.705,0.32,0.624	0.268	transmembrane protein (AHRD V3.3 *** AT1G10660.4)
21031	gene:Solyc06g011560.3	Solyc06g011560.3	chrSL4.0ch06	+	8164148	8164475	8164441	8164475	8162970	8163177	21031	30,26,84	2,5,27	28,29,33	11,34,29	386	121	0.00057562913431	0.0087892251961	0.825,0.62,0.494	0.444,0.211,0.263	0.34	transmembrane protein (AHRD V3.3 *** AT1G10660.4)
21206	gene:Solyc01g094210.2	Solyc01g094210.2	chrSL4.0ch01	+	78029577	78030354	78030294	78030354	78028992	78029179	21206	56,32,201	14,8,8	0,5,52	5,1,62	810	121	8.13081e+06	0.00183869771184	0.374,0.374,0.79	0.0,0.428,0.111	0.333	NAD(P)-binding Rossmann-fold superfamily protein (AHRD V3.3 *** A0A2U1PI64_ARTAN)
21424	gene:Solyc09g098090.4	Solyc09g098090.4	chrSL4.0ch09	+	68044397	68044577	68044404	68044577	68043015	68043213	21424	24,12,7	31,17,13	0,17,5	15,68,39	128	121	1.58168e+06	0.000493416348157	0.423,0.4,0.337	0.0,0.191,0.108	0.287	NAD(P)-linked oxidoreductase, aldo/keto reductase family protein (AHRD V3.3 *** A0A1Y1HY98_KLENI)
21429	gene:Solyc04g007690.3	Solyc04g007690.3	chrSL4.0ch04	-	1407454	1407731	1407454	1407704	1407835	1409014	21429	45,84,31	16,27,18	34,74,60	0,4,10	148	121	83683.9	4.80433e+06	0.697,0.718,0.585	1.0,0.938,0.831	-0.256	SlPIN3
21436	gene:Solyc01g088800.4	Solyc01g088800.4	chrSL4.0ch01	+	75784653	75787767	75786190	75787767	75783219	75783552	21436	420,878,649	41,58,35	623,274,701	2,4,24	1630	121	131324	6.84985e+06	0.432,0.529,0.579	0.959,0.836,0.684	-0.313	RNA binding protein (AHRD V3.3 *-* A0A2K3MUE2_TRIPR)
21437	gene:Solyc01g088800.4	Solyc01g088800.4	chrSL4.0ch01	+	75785283	75787767	75786190	75787767	75783219	75783552	21437	92,257,202	41,58,35	132,127,184	2,4,24	1000	121	6.86744e+06	0.00160645230285	0.214,0.349,0.411	0.889,0.793,0.481	-0.396	RNA binding protein (AHRD V3.3 *-* A0A2K3MUE2_TRIPR)
21460	gene:Solyc01g057830.3	Solyc01g057830.3	chrSL4.0ch01	+	57267280	57268863	57268543	57268863	57267072	57267159	21460	26,19,6	0,0,1	10,8,6	0,14,8	1356	121	1.0683e+06	0.000363089503698	1.0,1.0,0.349	1.0,0.049,0.063	0.412	30S ribosomal protein S1 protein (AHRD V3.3 *** A0A2U1PM45_ARTAN)
21505	gene:Solyc02g036330.3	Solyc02g036330.3	chrSL4.0ch02	-	29189436	29200975	29189436	29200333	29202276	29202489	21505	26,102,81	4,68,19	75,24,51	0,0,17	735	121	0.00210745834735	0.0244960763201	0.517,0.198,0.412	1.0,1.0,0.331	-0.401	P-loop containing nucleoside triphosphate hydrolases superfamily protein (AHRD V3.3 *** A0A2U1PV42_ARTAN)
21506	gene:Solyc02g036330.3	Solyc02g036330.3	chrSL4.0ch02	-	29189436	29201070	29189436	29200333	29202276	29202489	21506	0,4,2	4,68,19	6,16,14	0,0,17	830	121	43748.3	2.885e+06	0.0,0.009,0.015	1.0,1.0,0.107	-0.694	P-loop containing nucleoside triphosphate hydrolases superfamily protein (AHRD V3.3 *** A0A2U1PV42_ARTAN)
21558	gene:Solyc03g006610.3	Solyc03g006610.3	chrSL4.0ch03	+	1230018	1230159	1230021	1230159	1229511	1229657	21558	46,16,19	14,16,35	21,15,29	19,0,0	124	121	0.0024631203875	0.0275919458215	0.762,0.494,0.346	0.519,1.0,1.0	-0.306	Arf GTPase activating protein (AHRD V3.3 *** A0A200RBV9_9MAGN)
21844	gene:Solyc02g062950.3	Solyc02g062950.3	chrSL4.0ch02	-	32923948	32924124	32923948	32924094	32924199	32924248	21844	167,245,135	95,68,50	65,48,29	89,44,31	151	121	6373.35	649844	0.585,0.743,0.684	0.369,0.466,0.428	0.25	G-box binding
22200	gene:Solyc12g056150.2	Solyc12g056150.2	chrSL4.0ch12	+	61702720	61704356	61703399	61704356	61701745	61702047	22200	88,146,172	0,0,0	98,207,222	40,2,0	772	121	0.000213628799711	0.00401020278883	1.0,1.0,1.0	0.277,0.942,1.0	0.26	Peptidase C45, acyl-coenzyme A/6-aminopenicillanic acid acyl-transferase (AHRD V3.3 *** B6THR2_MAIZE)
22285	gene:Solyc01g057260.4	Solyc01g057260.4	chrSL4.0ch01	+	53500623	53502379	53502039	53502379	53500339	53500446	22285	8,50,51	0,13,23	36,49,26	0,0,1	1509	121	492447	0.00019429156299	1.0,0.236,0.151	1.0,1.0,0.676	-0.43	Transmembrane protein, putative (DUF247) (AHRD V3.3 *** F4IZB4_ARATH)
22288	gene:Solyc01g057260.4	Solyc01g057260.4	chrSL4.0ch01	+	53500744	53502379	53502039	53502379	53500339	53500446	22288	15,70,57	0,13,23	47,63,33	0,0,1	1388	121	486017	0.000192254400577	1.0,0.319,0.178	1.0,1.0,0.742	-0.415	Transmembrane protein, putative (DUF247) (AHRD V3.3 *** F4IZB4_ARATH)
22290	gene:Solyc01g057260.4	Solyc01g057260.4	chrSL4.0ch01	+	53500754	53502379	53502039	53502379	53500339	53500446	22290	8,52,48	0,13,23	36,49,26	0,0,1	1378	121	465484	0.000185261948627	1.0,0.26,0.155	1.0,1.0,0.695	-0.427	Transmembrane protein, putative (DUF247) (AHRD V3.3 *** F4IZB4_ARATH)
22370	gene:Solyc02g083710.3	Solyc02g083710.3	chrSL4.0ch02	-	45008904	45009567	45008904	45009461	45010331	45010400	22370	0,12,7	20,1,3	12,2,9	2,0,0	227	121	4.8076e+06	0.00119874855211	0.0,0.865,0.554	0.762,1.0,1.0	-0.448	26S proteasome non-ATPase regulatory subunit 4-like protein (AHRD V3.3 *** A0A2G2XGK6_CAPBA)
22629	gene:Solyc02g091030.4	Solyc02g091030.4	chrSL4.0ch02	+	50510795	50510894	50510801	50510894	50510585	50510678	22629	68,43,52	62,77,54	36,22,12	6,0,12	127	121	0.000442288178829	0.00715979856302	0.511,0.347,0.478	0.851,1.0,0.488	-0.334	Nuclear transcription factor Y subunit C-2 (AHRD V3.3 *-* A0A2G3D858_CAPCH)
22634	gene:Solyc02g091030.4	Solyc02g091030.4	chrSL4.0ch02	+	50510801	50510894	50510804	50510894	50510585	50510678	22634	62,77,54	15,78,52	6,0,12	23,10,25	124	121	7.69233e+06	0.00175792216723	0.801,0.491,0.503	0.203,0.0,0.319	0.424	Nuclear transcription factor Y subunit C-2 (AHRD V3.3 *-* A0A2G3D858_CAPCH)
23101	gene:Solyc07g055050.3	Solyc07g055050.3	chrSL4.0ch07	+	63099625	63099833	63099737	63099833	63099442	63099492	23101	10,30,38	0,0,2	7,12,37	9,18,0	233	121	2.23365e+06	0.000648344897385	1.0,1.0,0.908	0.288,0.257,1.0	0.454	ATP synthase protein I-related protein (AHRD V3.3 *** A0A2U1Q771_ARTAN)
23233	gene:Solyc06g006080.3	Solyc06g006080.3	chrSL4.0ch06	+	1125887	1125978	1125906	1125978	1125086	1125769	23233	3,18,38	7,8,7	18,16,35	0,0,0	140	121	614.287	95738.3	0.27,0.66,0.824	1.0,1.0,1.0	-0.415	Phosphomethylpyrimidine synthase (AHRD V3.3 *** A0A2G3C580_CAPCH)
23280	gene:Solyc06g007350.4	Solyc06g007350.4	chrSL4.0ch06	+	1401921	1402024	1401946	1402024	1401729	1401853	23280	23,26,25	16,17,7	2,2,18	11,46,23	146	121	214380	0.000100597859786	0.544,0.559,0.747	0.131,0.035,0.393	0.43	Protein phosphatase 2C (AHRD V3.3 *** B6T3C7_MAIZE)
23489	gene:Solyc01g006200.3	Solyc01g006200.3	chrSL4.0ch01	+	841600	842600	841603	842600	839586	839798	23489	29,11,11	24,41,38	3,0,0	45,22,3	124	121	21011.8	1.64478e+06	0.541,0.207,0.22	0.061,0.0,0.0	0.302	Unknown protein
23498	gene:Solyc03g059260.4	Solyc03g059260.4	chrSL4.0ch03	-	24187605	24190121	24187605	24189045	24190365	24190452	23498	128,140,191	2,2,8	40,2,112	3,5,5	1169	121	0.00329683265448	0.0348122722146	0.869,0.879,0.712	0.58,0.04,0.699	0.38	Carboxyl-terminal-processing protease (AHRD V3.3 *** B6T6L2_MAIZE)
[truncated: 312 more rows]

## Sheet: A5SS
Supplementary DataSheet S6. Alternative 5' Splicing Site events in leaves of T250 compared to T270 in control condition
[truncated: 300 more rows]

[truncated: 1 more sheets: MXE]
