# Supplementary material for: Transcriptomic and splicing changes underlying tomato responses to combined water and nutrient stress
Source: Front Plant Sci. 2022 Nov 25;13:974048. doi: 10.3389/fpls.2022.974048 (PMC9732681; doi:10.3389/fpls.2022.974048)
Supplement: Supplementary file 8 [file DataSheet_7.xlsx]

## Sheet: IR
Supplementaty DataSheet S7. Intron Retention events in in roots of T250 compared to T270 in control conditions
ID	GeneID	geneSymbol	chr	strand	riExonStart_0base	riExonEnd	upstreamES	upstreamEE	downstreamES	downstreamEE	ID	IJC_SAMPLE_1	SJC_SAMPLE_1	IJC_SAMPLE_2	SJC_SAMPLE_2	IncFormLen	SkipFormLen	PValue	FDR	IncLevel1	IncLevel2	IncLevelDifference	Description			Legend:
81	gene:Solyc12g100270.2	Solyc12g100270.2	chrSL4.0ch12	+	66578128	66578560	66578128	66578181	66578327	66578560	81	4;0;2	9;3;10	10;17;3	2;11;0	242	121	7.35039e-05	0.00195473	0.182;0.0;0.091	0.714;0.436;1.0	-0.626	Fatty acid hydroxylase superfamily (AHRD V3.3 *** A0A2U1L8N4_ARTAN)			ID: identification number of the splicing event
112	gene:Solyc12g100140.3	Solyc12g100140.3	chrSL4.0ch12	+	66517063	66517627	66517063	66517172	66517271	66517627	112	18;16;17	2;0;6	5;18;9	4;18;15	220	121	1.47802e-05	0.000538521	0.832;1.0;0.609	0.407;0.355;0.248	0.477	Transcription factor bHLH80 (AHRD V3.3 *** A0A2G2YBF5_CAPAN)			GeneID: associated Ensembl ID
241	gene:Solyc12g099530.3	Solyc12g099530.3	chrSL4.0ch12	+	66177409	66179115	66177409	66177489	66177789	66179115	241	13;4;12	4;0;0	4;7;22	6;12;7	393	121	0.00107099	0.015752	0.5;1.0;1.0	0.17;0.152;0.492	0.562	Ubiquitin-like-specific protease ESD4 (AHRD V3.3 *** A0A2G3B5J3_CAPCH)			geneSymbol: associated Gene ID
458	gene:Solyc12g099010.3	Solyc12g099010.3	chrSL4.0ch12	-	65852226	65854545	65852226	65852362	65852997	65854545	458	2;10;11	13;10;7	10;14;26	0;0;2	728	121	1.40348e-10	4.70646e-08	0.025;0.143;0.207	1.0;1.0;0.684	-0.77	BEACH domain (AHRD V3.3 *** A0A200QSV0_9MAGN)			chr: chromosome of the gene
468	gene:Solyc12g099010.3	Solyc12g099010.3	chrSL4.0ch12	-	65852997	65855651	65852997	65855361	65855442	65855651	468	16;1;15	19;1;16	3;6;2	17;18;23	202	121	4.22291e-05	0.00125492	0.335;0.375;0.36	0.096;0.166;0.05	0.253	BEACH domain (AHRD V3.3 *** A0A200QSV0_9MAGN)			strand: strand of the gene
561	gene:Solyc12g098660.3	Solyc12g098660.3	chrSL4.0ch12	+	65624087	65625324	65624087	65624299	65624790	65625324	561	30;6;6	5;0;28	15;2;12	2;0;0	584	121	0.000855806	0.0133324	0.554;1.0;0.043	0.608;1.0;1.0	-0.337	Alpha/beta-Hydrolases superfamily protein (AHRD V3.3 *** A0A2U1NVP4_ARTAN)			riExonStart_0base: starting coordinate of retained intron
626	gene:Solyc12g098430.2	Solyc12g098430.2	chrSL4.0ch12	+	65465335	65469568	65465335	65468333	65469383	65469568	626	273;101;107	56;33;35	193;310;218	11;29;34	1143	121	8.87019e-05	0.00225458	0.34;0.245;0.245	0.65;0.531;0.404	-0.252	Actin-related protein 2/3 complex subunit 4 (AHRD V3.3 *-* A0A2G3AVC7_CAPCH)			riExonEnd: end coordinate of retained intron
772	gene:Solyc12g096630.2	Solyc12g096630.2	chrSL4.0ch12	+	64983247	64984694	64983247	64983377	64983721	64984694	772	11;10;8	14;7;18	29;18;11	4;9;0	437	121	0.000756813	0.0121391	0.179;0.283;0.11	0.667;0.356;1.0	-0.484	Inosine-uridine preferring nucleoside hydrolase family protein, expressed (AHRD V3.3 *** Q84MH2_ORYSJ)			upstreamES: starting coordinate of the upstream exon
774	gene:Solyc12g096630.2	Solyc12g096630.2	chrSL4.0ch12	+	64984080	64984694	64984080	64984140	64984341	64984694	774	32;28;26	41;27;27	51;65;38	13;2;24	294	121	0.000285429	0.00567201	0.243;0.299;0.284	0.618;0.93;0.395	-0.372	Inosine-uridine preferring nucleoside hydrolase family protein, expressed (AHRD V3.3 *** Q84MH2_ORYSJ)			upstreamEE: end coordinate of the upstream exon
1584	gene:Solyc12g056530.2	Solyc12g056530.2	chrSL4.0ch12	-	62077304	62078379	62077304	62078236	62078304	62078379	1584	15;14;7	13;0;0	9;19;5	17;20;14	189	121	0.000258515	0.00523853	0.425;1.0;1.0	0.253;0.378;0.186	0.536	Fructose-1,6-bisphosphatase (AHRD V3.3 *** A6N9A0_FLALI)			downstreamES: starting coordinate of the downstream exon
1644	gene:Solyc12g056440.2	Solyc12g056440.2	chrSL4.0ch12	+	61959276	61959814	61959276	61959381	61959506	61959814	1644	4;3;7	2;0;0	7;9;4	32;0;4	242	121	0.00134144	0.0187119	0.5;1.0;1.0	0.099;1.0;0.333	0.356	SPX domain-containing protein (AHRD V3.3 *** D7MDY2_ARALL)			downstreamEE: end coordinate of the downstream exon
1646	gene:Solyc12g056440.2	Solyc12g056440.2	chrSL4.0ch12	+	61959243	61961695	61959243	61959814	61961390	61961695	1646	85;42;35	5;11;4	52;82;80	4;0;0	1669	121	0.000565949	0.00971004	0.552;0.217;0.388	0.485;1.0;1.0	-0.443	SPX domain-containing protein (AHRD V3.3 *** D7MDY2_ARALL)			ID: identification number of the splicing event
1743	gene:Solyc12g056130.2	Solyc12g056130.2	chrSL4.0ch12	-	61687401	61687680	61687401	61687471	61687555	61687680	1743	6;14;6	10;0;0	2;5;3	27;5;24	205	121	1.56206e-05	0.000563213	0.262;1.0;1.0	0.042;0.371;0.069	0.593	BTB/POZ domain-containing protein (AHRD V3.3 *** A0A1U8EY34_CAPAN)			IJC_Sample1: semi-colon delimited number of reads supporting the skipping junction in Control samples
1754	gene:Solyc12g055990.2	Solyc12g055990.2	chrSL4.0ch12	+	61574279	61574923	61574279	61574495	61574786	61574923	1754	0;0;3	2;8;14	6;15;3	0;6;0	384	121	7.09681e-08	8.15437e-06	0.0;0.0;0.063	1.0;0.441;1.0	-0.793	Abscisic acid receptor PYL10 (AHRD V3.3 *** A0A2G2VH30_CAPBA)			SJC_Sample1: semi-colon delimited number of reads supporting the inclusion junction in Control samples
1837	gene:Solyc12g049420.2	Solyc12g049420.2	chrSL4.0ch12	-	60671731	60673744	60671731	60671829	60673626	60673744	1837	60;35;32	0;3;0	53;46;71	4;4;22	1890	121	0.000889986	0.0137176	1.0;0.428;1.0	0.459;0.424;0.171	0.458	25.3 kDa vesicle transport protein (AHRD V3.3 *** A0A2G3AXE7_CAPCH)			IJC_Sample2: semi-colon delimited number of reads supporting the skipping junction in Stress samples
2177	gene:Solyc12g042920.2	Solyc12g042920.2	chrSL4.0ch12	+	58002795	58003863	58002795	58003379	58003746	58003863	2177	2;13;4	2;23;4	16;20;2	0;0;0	460	121	3.33067e-16	4.58343e-13	0.208;0.129;0.208	1.0;1.0;1.0	-0.818	Cytochrome c1 (AHRD V3.3 *** A0A200Q1S0_9MAGN)			SJC_Sample2: semi-colon delimited number of reads supporting the inclusion junction in Stress samples
2218	gene:Solyc12g042650.2	Solyc12g042650.2	chrSL4.0ch12	-	57634584	57636033	57634584	57634726	57635935	57636033	2218	42;64;72	17;4;4	54;96;36	0;0;3	1302	121	0.000402671	0.00744819	0.187;0.598;0.626	1.0;1.0;0.527	-0.372	40S ribosomal protein S12 (AHRD V3.3 *** A0A1U8DVK6_CAPAN)			IncFormLen: length of inclusion form, used for normalization
2537	gene:Solyc12g035520.3	Solyc12g035520.3	chrSL4.0ch12	+	40046944	40048926	40046944	40047575	40048835	40048926	2537	12;5;16	0;0;0	169;124;75	0;0;22	1353	121	0.00390811	0.0420666	1.0;1.0;1.0	1.0;1.0;0.234	0.255	Calmodulin-binding transcription activator 4 (AHRD V3.3 *** A0A2G2YFA1_CAPAN)			SkipFormLen: length of skipping form, used for normalization
2545	gene:Solyc12g035520.3	Solyc12g035520.3	chrSL4.0ch12	+	40046944	40057384	40046944	40050533	40056798	40057384	2545	22;2;2	127;60;134	16;18;20	0;4;0	6358	121	0.00104682	0.0154921	0.003;0.001;0.0	1.0;0.079;1.0	-0.692	Calmodulin-binding transcription activator 4 (AHRD V3.3 *** A0A2G2YFA1_CAPAN)			PValue: p-value of the statistical test
2723	gene:Solyc12g027740.3	Solyc12g027740.3	chrSL4.0ch12	-	26434920	26435292	26434920	26435106	26435227	26435292	2723	12;3;8	2;0;4	0;7;4	10;15;4	242	121	0.000144289	0.0033065	0.75;1.0;0.5	0.0;0.189;0.333	0.576	serine/arginine-rich splicing factor (AHRD V3.3 *-* AT3G48120.2)			FDR: FDR of the statistical test
2735	gene:Solyc12g027580.3	Solyc12g027580.3	chrSL4.0ch12	-	24984562	24993364	24984562	24984632	24985259	24993364	2735	126;65;139	21;17;15	150;116;128	5;11;1	720	121	0.000221062	0.00462902	0.502;0.391;0.609	0.834;0.639;0.956	-0.309	Exportin-4 (AHRD V3.3 *** A0A1J3GJA6_NOCCA)			IncLevel1: semi-colon delimited values of inclusion levels (percentage) in Control samples
3109	gene:Solyc12g017420.2	Solyc12g017420.2	chrSL4.0ch12	+	6720858	6721507	6720858	6721059	6721129	6721507	3109	9;10;4	7;2;0	3;0;3	30;6;5	191	121	2.51438e-06	0.000134473	0.449;0.76;1.0	0.06;0.0;0.275	0.625	ABC transporter-like (AHRD V3.3 *** A0A200R0Y3_9MAGN)			IncLevel2: semi-colon delimited values of inclusion levels (percentage) in Stress samples
3292	gene:Solyc12g014490.3	Solyc12g014490.3	chrSL4.0ch12	+	5494480	5495097	5494480	5494583	5494893	5495097	3292	21;13;8	5;8;4	0;18;0	28;42;27	403	121	1.43822e-10	4.77945e-08	0.558;0.328;0.375	0.0;0.114;0.0	0.382	65-kDa microtubule-associated protein 1-like (AHRD V3.3 *** Q9FEV7_TOBAC),Pfam:PF03999			IncLevelDifference: average difference of the inclusion levels n Stress samples v Control samples
3451	gene:Solyc12g014190.2	Solyc12g014190.2	chrSL4.0ch12	-	5075630	5078680	5075630	5078221	5078571	5078680	3451	59;14;25	16;25;5	54;73;52	3;12;2	443	121	0.000546142	0.00945208	0.502;0.133;0.577	0.831;0.624;0.877	-0.373	tRNA dimethylallyltransferase 9 (AHRD V3.3 *** A0A2G2VFT1_CAPBA)			Description: Gene Description
3715	gene:Solyc12g010930.2	Solyc12g010930.2	chrSL4.0ch12	+	3857792	3858325	3857792	3857849	3858129	3858325	3715	28;14;45	18;18;9	12;39;20	1;0;0	373	121	2.6374e-10	7.75598e-08	0.335;0.201;0.619	0.796;1.0;1.0	-0.547	60S ribosomal protein L11 (AHRD V3.3 *-* A0A2G2VRP4_CAPBA)
4285	gene:Solyc12g006840.2	Solyc12g006840.2	chrSL4.0ch12	+	1260666	1261521	1260666	1261137	1261212	1261521	4285	0;0;0	14;25;13	14;4;3	17;22;1	196	121	2.77036e-07	2.347e-05	0.0;0.0;0.0	0.337;0.101;0.649	-0.362	Lectin protein kinase family protein (AHRD V3.3 *** A0A1I9LPL5_ARATH)
4536	gene:Solyc12g005900.3	Solyc12g005900.3	chrSL4.0ch12	-	542361	543446	542361	542495	543023	543446	4536	28;22;41	22;10;4	8;33;10	43;26;47	621	121	5.1825e-05	0.00147554	0.199;0.3;0.666	0.035;0.198;0.04	0.297	RecQ-mediated genome instability protein 1 (AHRD V3.3 *** A0A2G3BMT0_CAPCH)
4809	gene:Solyc11g072940.2	Solyc11g072940.2	chrSL4.0ch11	+	54157516	54159832	54157516	54157650	54159753	54159832	4809	16;6;3	0;0;1	22;13;3	15;17;0	2196	121	0.000284472	0.00566086	1.0;1.0;0.142	0.075;0.04;1.0	0.342	NOT2/NOT3/NOT5-like protein (AHRD V3.3 *** A0A2U1KP40_ARTAN)
4957	gene:Solyc11g072640.3	Solyc11g072640.3	chrSL4.0ch11	-	53931725	53932512	53931725	53932353	53932435	53932512	4957	8;0;1	9;1;12	4;19;6	2;3;2	203	121	3.08986e-05	0.000978058	0.346;0.0;0.047	0.544;0.791;0.641	-0.528	Zinc-binding dehydrogenase (AHRD V3.3 *** A0A162PTR1_9PEZI)
4962	gene:Solyc11g072640.3	Solyc11g072640.3	chrSL4.0ch11	-	53931725	53934180	53931725	53933170	53934077	53934180	4962	123;64;46	4;2;2	93;62;62	9;14;14	1000	121	2.07876e-05	0.000710152	0.788;0.795;0.736	0.556;0.349;0.349	0.355	Zinc-binding dehydrogenase (AHRD V3.3 *** A0A162PTR1_9PEZI)
5139	gene:Solyc11g072330.2	Solyc11g072330.2	chrSL4.0ch11	+	53601933	53605766	53601933	53602075	53604633	53605766	5139	67;27;47	7;0;0	17;41;30	2;22;18	2651	121	0.000124298	0.0029493	0.304;1.0;1.0	0.28;0.078;0.071	0.625	Two-component response regulator (AHRD V3.3 *-* A0A2U1MTQ0_ARTAN)
5257	gene:Solyc11g072070.3	Solyc11g072070.3	chrSL4.0ch11	-	53412951	53420300	53412951	53417243	53419654	53420300	5257	2;6;2	0;0;0	11;2;11	15;6;0	2504	121	1.33578e-10	4.55173e-08	1.0;1.0;1.0	0.034;0.016;1.0	0.65	BTB-POZ and MATH domain protein (AHRD V3.3 *** B9VXZ7_CAPAN)
5838	gene:Solyc11g069230.3	Solyc11g069230.3	chrSL4.0ch11	+	51931745	51932240	51931745	51932084	51932171	51932240	5838	0;4;0	11;12;5	11;8;14	5;0;7	208	121	9.72033e-08	1.03405e-05	0.0;0.162;0.0	0.561;1.0;0.538	-0.646	Syntaxin-73 (AHRD V3.3 *** A0A2G2YHV2_CAPAN)
5938	gene:Solyc11g069040.3	Solyc11g069040.3	chrSL4.0ch11	-	51678448	51678694	51678448	51678528	51678650	51678694	5938	12;20;3	0;0;0	4;18;5	0;8;15	242	121	4.26133e-07	3.27184e-05	1.0;1.0;1.0	1.0;0.529;0.143	0.443	glyoxalase 1
6492	gene:Solyc11g066590.2	Solyc11g066590.2	chrSL4.0ch11	+	50394032	50398188	50394032	50396984	50398138	50398188	6492	48;71;42	11;6;3	33;39;64	0;0;0	1247	121	2.08318e-10	6.51908e-08	0.297;0.534;0.576	1.0;1.0;1.0	-0.531	Serine carboxypeptidase S28 family protein (AHRD V3.3 *** A0A2U1Q514_ARTAN)
6561	gene:Solyc11g066540.2	Solyc11g066540.2	chrSL4.0ch11	-	50315780	50327099	50315780	50326842	50326979	50327099	6561	7;6;2	0;0;0	4;7;0	13;4;3	242	121	1.28197e-12	8.09439e-10	1.0;1.0;1.0	0.133;0.467;0.0	0.8	Unknown protein
6801	gene:Solyc11g065210.3	Solyc11g065210.3	chrSL4.0ch11	+	48595807	48596878	48595807	48595878	48595970	48596878	6801	6;21;3	7;5;5	21;20;24	3;5;1	213	121	0.00327838	0.0368245	0.327;0.705;0.254	0.799;0.694;0.932	-0.38	Ubiquitin carboxyl-terminal hydrolase 24 (AHRD V3.3 *** A0A2G3B9K1_CAPCH)
6898	gene:Solyc11g065020.3	Solyc11g065020.3	chrSL4.0ch11	+	48380505	48382953	48380505	48382793	48382889	48382953	6898	62;8;10	4;0;0	18;36;25	13;6;4	217	121	0.000170674	0.00376564	0.896;1.0;1.0	0.436;0.77;0.777	0.304	GDP-mannose transporter GONST1 (AHRD V3.3 *-* A0A2G2YFN8_CAPAN)
7124	gene:Solyc11g062020.2	Solyc11g062020.2	chrSL4.0ch11	+	46748621	46751587	46748621	46749724	46751531	46751587	7124	2;1;16	4;4;4	42;37;11	2;6;0	1900	121	0.00123823	0.0176062	0.031;0.016;0.203	0.572;0.282;1.0	-0.535	Zinc transporter ZTP29 (AHRD V3.3 *** A0A2G3B9X4_CAPCH)
7290	gene:Solyc11g040223.1	Solyc11g040223.1	chrSL4.0ch11	-	37086162	37096909	37086162	37092135	37096825	37096909	7290	55;12;27	15;0;6	44;25;22	0;0;0	4783	121	5.60055e-09	1.02586e-06	0.085;1.0;0.102	1.0;1.0;1.0	-0.604	Cytochrome P450 (AHRD V3.3 *** A0A200QCI8_9MAGN)
7320	gene:Solyc11g040260.2	Solyc11g040260.2	chrSL4.0ch11	-	36826714	36835085	36826714	36834571	36834790	36835085	7320	50;20;52	10;0;14	67;44;26	25;28;31	312	121	0.00206063	0.0260155	0.66;1.0;0.59	0.51;0.379;0.245	0.372	Pentatricopeptide repeat-containing protein, chloroplastic (AHRD V3.3 *** A0A2G2VKR4_CAPBA)
7810	gene:Solyc11g045030.2	Solyc11g045030.2	chrSL4.0ch11	-	30601994	30606957	30601994	30602105	30606851	30606957	7810	49;55;64	8;5;14	50;45;38	0;1;0	4839	121	1.21338e-07	1.24514e-05	0.133;0.216;0.103	1.0;0.529;1.0	-0.692	E3 ubiquitin-protein ligase (AHRD V3.3 *** Q9C803_ARATH)
7866	gene:Solyc11g045210.2	Solyc11g045210.2	chrSL4.0ch11	-	30206491	30206929	30206491	30206602	30206674	30206929	7866	5;15;3	5;0;0	12;1;4	7;6;8	193	121	0.00150823	0.0204872	0.385;1.0;1.0	0.518;0.095;0.239	0.511	hypothetical protein (AHRD V3.3 *** AT3G59490.1)
8350	gene:Solyc11g020590.2	Solyc11g020590.2	chrSL4.0ch11	+	11703819	11705785	11703819	11703901	11705743	11705785	8350	207;129;143	1;0;0	200;225;239	7;2;11	1935	121	3.74567e-07	2.95627e-05	0.928;1.0;1.0	0.641;0.876;0.576	0.278	Peptide chain release factor 2 (AHRD V3.3 *** A0A2G3CLZ3_CAPCH)
8520	gene:Solyc11g018530.2	Solyc11g018530.2	chrSL4.0ch11	-	8733327	8734514	8733327	8733634	8734444	8734514	8520	135;141;71	20;40;6	85;92;58	2;7;0	903	121	0.000424425	0.00773989	0.475;0.321;0.613	0.851;0.638;1.0	-0.36	root-specific metal transporter
9113	gene:Solyc11g012080.2	Solyc11g012080.2	chrSL4.0ch11	+	5069984	5070634	5069984	5070132	5070474	5070634	9113	0;1;2	3;2;6	6;8;6	2;12;0	435	121	0.000513997	0.0090017	0.0;0.122;0.085	0.455;0.156;1.0	-0.468	Mitochondrial pyruvate carrier (AHRD V3.3 *** A0A200RBJ0_9MAGN)
9500	gene:Solyc11g010380.2	Solyc11g010380.2	chrSL4.0ch11	-	3480745	3484785	3480745	3480835	3481087	3484785	9500	1;9;4	8;15;0	5;9;2	0;0;0	345	121	4.92931e-08	6.08163e-06	0.042;0.174;1.0	1.0;1.0;1.0	-0.595	Protein DETOXIFICATION (AHRD V3.3 *** A0A328DDG5_9ASTE)
9698	gene:Solyc11g008730.2	Solyc11g008730.2	chrSL4.0ch11	+	2937609	2938242	2937609	2937676	2938175	2938242	9698	19;8;3	24;0;0	14;4;6	0;0;0	592	121	0.00384526	0.0415569	0.139;1.0;1.0	1.0;1.0;1.0	-0.287	U11/U12 small nuclear ribonucleoprotein 25 kDa protein (AHRD V3.3 *** A0A2G2VEB7_CAPBA)
10044	gene:Solyc11g007740.2	Solyc11g007740.2	chrSL4.0ch11	+	2007615	2010385	2007615	2009468	2010286	2010385	10044	16;20;28	0;1;20	17;6;13	0;0;0	911	121	1.84721e-05	0.000645009	1.0;0.727;0.157	1.0;1.0;1.0	-0.372	Ribosome recycling factor (AHRD V3.3 *** A0A200QY71_9MAGN)
10324	gene:Solyc11g006550.3	Solyc11g006550.3	chrSL4.0ch11	-	1235660	1236143	1235660	1235839	1236051	1236143	10324	18;3;24	19;0;1	3;11;2	19;4;8	305	121	0.00349527	0.0386946	0.273;1.0;0.905	0.059;0.522;0.09	0.502	urate oxidase
10905	gene:Solyc10g085790.2	Solyc10g085790.2	chrSL4.0ch10	+	64027063	64027594	64027063	64027149	64027506	64027594	10905	2;0;0	14;12;14	8;11;18	4;6;10	450	121	4.13447e-13	3.1699e-10	0.037;0.0;0.0	0.35;0.33;0.326	-0.323	RNA helicase DEAD34
10927	gene:Solyc10g085680.2	Solyc10g085680.2	chrSL4.0ch10	-	63936056	63937572	63936056	63936861	63937151	63937572	10927	38;46;26	2;24;5	12;22;33	15;15;32	383	121	0.00103513	0.0153678	0.857;0.377;0.622	0.202;0.317;0.246	0.364	Serine/threonine-protein kinase STN8, chloroplastic (AHRD V3.3 *** A0A2G2VU68_CAPBA)
11452	gene:Solyc10g083800.2	Solyc10g083800.2	chrSL4.0ch10	+	62713309	62718891	62713309	62718740	62718833	62718891	11452	4;14;11	0;0;0	0;3;0	2;18;6	214	121	0	0	1.0;1.0;1.0	0.0;0.086;0.0	0.971	Acyl-CoA N-acyltransferase with RING/FYVE/PHD-type zinc finger domain-containing protein (AHRD V3.3 *** Q8RWG0_ARATH)
11705	gene:Solyc12g005470.2	Solyc12g005470.2	chrSL4.0ch12	+	291584	297887	291584	296229	297558	297887	11705	57;120;84	8;12;1	108;63;115	0;0;0	1422	121	4.638e-09	8.90579e-07	0.377;0.46;0.877	1.0;1.0;1.0	-0.429	RING/U-box superfamily protein (AHRD V3.3 *** A0A2U1L742_ARTAN)
11736	gene:Solyc10g081650.2	Solyc10g081650.2	chrSL4.0ch10	-	61790440	61791245	61790440	61791022	61791166	61791245	11736	3;3;4	10;4;12	6;2;5	2;2;0	242	121	0.00319457	0.0361593	0.13;0.273;0.143	0.6;0.333;1.0	-0.462	carotenoid isomerase
11738	gene:Solyc10g081650.2	Solyc10g081650.2	chrSL4.0ch10	-	61791166	61791785	61791166	61791245	61791723	61791785	11738	4;3;16	15;2;3	8;2;7	0;0;0	571	121	2.04425e-12	1.22102e-09	0.053;0.241;0.531	1.0;1.0;1.0	-0.725	carotenoid isomerase
11763	gene:Solyc10g081630.2	Solyc10g081630.2	chrSL4.0ch10	+	61781567	61782572	61781567	61781729	61782100	61782572	11763	6;0;6	4;3;10	14;5;17	0;4;0	464	121	0.000147403	0.00336279	0.281;0.0;0.135	1.0;0.246;1.0	-0.61	F-box protein (AHRD V3.3 *** A0A1U8F6X6_CAPAN)
12542	gene:Solyc10g079070.2	Solyc10g079070.2	chrSL4.0ch10	+	59816609	59817174	59816609	59816741	59816839	59817174	12542	0;0;2	38;27;35	0;14;4	16;21;1	219	121	0.000120801	0.0028821	0.0;0.0;0.031	0.0;0.269;0.688	-0.309	bHLH transcription factor 065
12543	gene:Solyc10g079070.2	Solyc10g079070.2	chrSL4.0ch10	+	59816839	59818803	59816839	59816905	59818556	59818803	12543	42;7;8	30;18;13	38;70;79	22;10;6	1744	121	5.03282e-06	0.000230959	0.089;0.026;0.041	0.107;0.327;0.477	-0.252	bHLH transcription factor 065
12647	gene:Solyc10g078410.2	Solyc10g078410.2	chrSL4.0ch10	-	59351803	59352377	59351803	59351878	59351963	59352377	12647	0;0;0	37;17;17	8;23;0	7;15;27	206	121	5.30835e-08	6.47342e-06	0.0;0.0;0.0	0.402;0.474;0.0	-0.292	F-box protein (AHRD V3.3 *** A0A1U8E9P8_CAPAN)
12821	gene:Solyc10g076800.2	Solyc10g076800.2	chrSL4.0ch10	-	58850643	58852177	58850643	58851308	58851890	58852177	12821	8;6;0	0;0;1	0;12;0	23;2;5	675	121	0.000157613	0.0035482	1.0;1.0;0.0	0.0;0.518;0.0	0.494	GDP-Man:Man(3)GlcNAc(2)-PP-Dol alpha-1,2-mannosyltransferase (AHRD V3.3 *** A0A1U8EFN6_CAPAN)
12965	gene:Solyc10g074920.2	Solyc10g074920.2	chrSL4.0ch10	+	57674924	57676383	57674924	57675063	57675145	57676383	12965	10;26;13	11;14;14	13;16;6	175;95;52	203	121	2.9643e-14	2.79107e-11	0.351;0.525;0.356	0.042;0.091;0.064	0.345	Mannan endo-1,4-beta-mannosidase (AHRD V3.3 *** A0A2K3PQN7_TRIPR)
12993	gene:Solyc10g074810.2	Solyc10g074810.2	chrSL4.0ch10	+	57561176	57561572	57561176	57561253	57561460	57561572	12993	7;2;21	0;0;2	11;24;0	14;0;4	300	121	0.000249058	0.00508724	1.0;1.0;0.809	0.241;1.0;0.0	0.523	RING/U-box superfamily protein (AHRD V3.3 *** Q8L610_ARATH)
13691	gene:Solyc10g049850.3	Solyc10g049850.3	chrSL4.0ch10	+	45978437	45982205	45978437	45978623	45982088	45982205	13691	150;61;67	0;0;0	143;270;86	0;12;14	3558	121	2.22749e-07	1.98914e-05	1.0;1.0;1.0	1.0;0.433;0.173	0.465	TIP41-like protein (AHRD V3.3 *** A0A200QZN1_9MAGN)
13883	gene:Solyc10g047670.2	Solyc10g047670.2	chrSL4.0ch10	+	40594255	40595232	40594255	40594342	40594907	40595232	13883	91;47;68	5;0;0	58;23;56	10;6;3	658	121	0.000256393	0.00520437	0.77;1.0;1.0	0.516;0.413;0.774	0.356	HVA22-like protein (AHRD V3.3 *-* A0A1J3KAV2_NOCCA)
14385	gene:Solyc10g039380.2	Solyc10g039380.2	chrSL4.0ch10	+	20841153	20848734	20841153	20841282	20848216	20848734	14385	286;168;172	7;12;23	306;366;302	5;7;0	7027	121	0.00110689	0.0161736	0.413;0.194;0.114	0.513;0.474;1.0	-0.422	DNA repair REX1-B protein (AHRD V3.3 *** AT5G04910.1)
14455	gene:Solyc10g074890.2	Solyc10g074890.2	chrSL4.0ch10	-	57634303	57637647	57634303	57634387	57634473	57637647	14455	17;6;15	8;1;4	0;8;5	8;8;13	207	121	7.86133e-05	0.00206313	0.554;0.778;0.687	0.0;0.369;0.184	0.489	Protein kinase domain (AHRD V3.3 *** A0A200QIC0_9MAGN)
14558	gene:Solyc10g019040.2	Solyc10g019040.2	chrSL4.0ch10	+	11003862	11008549	11003862	11008032	11008218	11008549	14558	22;15;8	11;3;7	54;15;38	5;2;4	279	121	0.00101128	0.0150948	0.464;0.684;0.331	0.824;0.765;0.805	-0.305	kinetochore protein Nuf2 (AHRD V3.3 *** A0A2I4GDS6_9ROSI)
14646	gene:Solyc10g017530.3	Solyc10g017530.3	chrSL4.0ch10	+	5202310	5204128	5202310	5202521	5204067	5204128	14646	59;7;12	0;0;0	9;17;6	11;7;34	1639	121	0	0	1.0;1.0;1.0	0.057;0.152;0.013	0.926	RNA helicase DEAD33
14718	gene:Solyc10g012160.3	Solyc10g012160.3	chrSL4.0ch10	-	4303451	4305003	4303451	4304798	4304933	4305003	14718	45;8;13	15;4;24	14;11;11	42;29;22	242	121	0.0015352	0.0207582	0.6;0.5;0.213	0.143;0.159;0.2	0.27	Methyltransferase (AHRD V3.3 *** A0A2I0X7P3_9ASPA)
14959	gene:Solyc10g008640.3	Solyc10g008640.3	chrSL4.0ch10	-	2590973	2592327	2590973	2591041	2591410	2592327	14959	27;14;5	0;0;0	15;31;10	9;14;5	462	121	3.83271e-12	2.06731e-09	1.0;1.0;1.0	0.304;0.367;0.344	0.662	Diacylglycerol kinase (AHRD V3.3 *** A0A2G2YJ92_CAPAN)
15900	gene:Solyc10g005600.4	Solyc10g005600.4	chrSL4.0ch10	-	370779	373366	370779	373141	373232	373366	15900	1;6;2	8;10;2	8;4;10	3;2;0	212	121	0.000227117	0.00473198	0.067;0.255;0.363	0.603;0.533;1.0	-0.484	BTB/POZ domain-containing protein 1 (AHRD V3.3 *-* S5ZYZ0_SOLTU)
15942	gene:Solyc10g005490.4	Solyc10g005490.4	chrSL4.0ch10	-	277750	278022	277750	277805	277903	278022	15942	16;1;5	0;22;0	1;4;2	12;13;6	219	121	0.00204111	0.0258389	1.0;0.024;1.0	0.044;0.145;0.156	0.56	Protein strawberry notch (AHRD V3.3 *** A0A2G3BCB2_CAPCH)
16005	gene:Solyc10g005290.4	Solyc10g005290.4	chrSL4.0ch10	-	93377	95306	93377	93434	93539	95306	16005	10;20;28	2;28;14	3;2;0	6;3;9	226	121	0.000648686	0.0107684	0.728;0.277;0.517	0.211;0.263;0.0	0.349	CDP-diacylglycerol--glycerol-3-phosphate 3-phosphatidyltransferase/cardiolipin synthase (AHRD V3.3 *-* A0A2N0I349_9SPHN)
16070	gene:Solyc09g098580.3	Solyc09g098580.3	chrSL4.0ch09	+	68441908	68444326	68441908	68444171	68444263	68444326	16070	14;0;0	30;11;5	12;27;12	12;13;30	213	121	0.00298178	0.0342569	0.21;0.0;0.0	0.362;0.541;0.185	-0.293	GTP pyrophosphokinase, (P)ppGpp synthetase II Guanosine-3',5'-bis(Diphosphate) 3'-pyrophosphohydrolase (AHRD V3.3 *** A0A2D1JZR2_9GAMM)
16082	gene:Solyc09g098580.3	Solyc09g098580.3	chrSL4.0ch09	+	68441908	68448337	68441908	68446144	68448275	68448337	16082	250;147;168	30;16;16	235;308;303	7;14;6	2224	121	3.66165e-06	0.00018054	0.312;0.333;0.364	0.646;0.545;0.733	-0.305	GTP pyrophosphokinase, (P)ppGpp synthetase II Guanosine-3',5'-bis(Diphosphate) 3'-pyrophosphohydrolase (AHRD V3.3 *** A0A2D1JZR2_9GAMM)
16184	gene:Solyc09g098440.4	Solyc09g098440.4	chrSL4.0ch09	+	68317928	68320846	68317928	68319367	68320473	68320846	16184	10;28;15	8;14;4	10;31;26	0;0;0	1199	121	7.30527e-14	6.17427e-11	0.112;0.168;0.275	1.0;1.0;1.0	-0.815	V-type proton ATPase subunit e1 (AHRD V3.3 *** A0A1U8GDX0_CAPAN)
16212	gene:Solyc09g098370.4	Solyc09g098370.4	chrSL4.0ch09	+	68255928	68262839	68255928	68262515	68262615	68262839	16212	20;37;12	12;22;2	14;41;21	41;39;58	221	121	0.000459568	0.00825927	0.477;0.479;0.767	0.158;0.365;0.165	0.345	Fanconi-associated nuclease (AHRD V3.3 *** A0A328DUX8_9ASTE)
16901	gene:Solyc09g091470.3	Solyc09g091470.3	chrSL4.0ch09	+	66841462	66844268	66841462	66841830	66843623	66844268	16901	8;2;11	10;8;2	24;30;14	1;4;0	1886	121	0.000152326	0.00345162	0.049;0.016;0.261	0.606;0.325;1.0	-0.535	3-ketoacyl-CoA thiolase peroxisomal-like (AHRD V3.3 *** A0A2K3P5R8_TRIPR)
16930	gene:Solyc09g091440.3	Solyc09g091440.3	chrSL4.0ch09	-	66823225	66823498	66823225	66823293	66823411	66823498	16930	17;26;11	7;23;12	22;26;27	14;1;2	239	121	0.00390499	0.04205	0.551;0.364;0.317	0.443;0.929;0.872	-0.337	Histone deacetylase (AHRD V3.3 *** A0A1U8GVA3_CAPAN)
17039	gene:Solyc09g091100.4	Solyc09g091100.4	chrSL4.0ch09	-	66550069	66552418	66550069	66550149	66552378	66552418	17039	137;16;86	2;0;0	171;84;123	0;17;4	2322	121	0.00102187	0.0152088	0.781;1.0;1.0	1.0;0.205;0.616	0.32	7-hydroxymethyl chlorophyll a reductase, chloroplastic (AHRD V3.3 *** A0A2G2VZY5_CAPBA)
17342	gene:Solyc09g090360.3	Solyc09g090360.3	chrSL4.0ch09	-	65960855	65970320	65960855	65968999	65970000	65970320	17342	57;14;16	0;0;2	47;57;29	8;0;10	1094	121	0.00253165	0.0302974	1.0;1.0;0.469	0.394;1.0;0.243	0.277	phosphate transporter PHO1-like (AHRD V3.3 *** A0A2I4DLD0_9ROSI)
17712	gene:Solyc09g082770.3	Solyc09g082770.3	chrSL4.0ch09	+	64552854	64553206	64552854	64552962	64553183	64553206	17712	26;10;25	7;25;6	32;28;19	6;0;0	314	121	0.000205512	0.00436557	0.589;0.134;0.616	0.673;1.0;1.0	-0.445	Transmembrane emp24 domain-containing protein p24beta3 (AHRD V3.3 *** A0A2G3C534_CAPCH)
17825	gene:Solyc12g019570.2	Solyc12g019570.2	chrSL4.0ch12	+	10740325	10741208	10740325	10740830	10741084	10741208	17825	2;40;6	16;15;6	19;16;12	2;6;3	347	121	0.00292403	0.0337483	0.042;0.482;0.259	0.768;0.482;0.582	-0.35	Serine carboxypeptidase-like 18 (AHRD V3.3 *** A0A2G3A0B2_CAPAN)
17954	gene:Solyc04g054710.3	Solyc04g054710.3	chrSL4.0ch04	+	52384305	52386558	52384305	52386359	52386444	52386558	17954	8;13;0	8;11;1	17;6;14	0;0;5	206	121	0.000419406	0.00767086	0.37;0.41;0.0	1.0;1.0;0.622	-0.614	Aminotransferase (AHRD V3.3 *** A0A200QW13_9MAGN)
18454	gene:Solyc04g049890.4	Solyc04g049890.4	chrSL4.0ch04	+	43919295	43922808	43919295	43921471	43922698	43922808	18454	62;46;33	8;0;20	41;16;39	1;0;0	1320	121	2.084e-05	0.000711488	0.415;1.0;0.131	0.79;1.0;1.0	-0.415	D-aminoacid aminotransferase-like PLP-dependent enzymes superfamily protein (AHRD V3.3 *** Q8VZN6_ARATH)
18459	gene:Solyc09g015670.3	Solyc09g015670.3	chrSL4.0ch09	-	10695813	10696530	10695813	10695982	10696066	10696530	18459	31;35;40	9;9;8	59;10;13	0;0;0	205	121	2.77133e-10	8.08338e-08	0.67;0.697;0.747	1.0;1.0;1.0	-0.295	Vacuolar sorting receptor protein (AHRD V3.3 *** C6KI57_LILLO)
18499	gene:Solyc04g049710.3	Solyc04g049710.3	chrSL4.0ch04	-	42369003	42369420	42369003	42369102	42369286	42369420	18499	14;9;33	0;3;0	13;29;9	5;12;12	277	121	1.77396e-05	0.000624512	1.0;0.567;1.0	0.532;0.514;0.247	0.425	Protein TONNEAU 1b (AHRD V3.3 *** A0A1U8GVY3_CAPAN)
18755	gene:Solyc08g077780.3	Solyc08g077780.3	chrSL4.0ch08	+	59801193	59802096	59801193	59801651	59801991	59802096	18755	82;57;61	15;18;12	91;221;129	2;10;9	433	121	1.30588e-07	1.32236e-05	0.604;0.469;0.587	0.927;0.861;0.8	-0.309	Protein kinase (AHRD V3.3 *** O65765_CRAPL)
18948	gene:Solyc01g090940.3	Solyc01g090940.3	chrSL4.0ch01	+	76873296	76880306	76873296	76879709	76880190	76880306	18948	2;4;2	6;10;2	7;4;2	0;2;0	574	121	0.000156492	0.00352856	0.066;0.078;0.174	1.0;0.297;1.0	-0.66	Phosphatidate cytidylyltransferase (AHRD V3.3 *** A0A2G2XTA5_CAPBA),Pfam:PF01148
18954	gene:Solyc02g036310.4	Solyc02g036310.4	chrSL4.0ch02	-	29174579	29174889	29174579	29174706	29174798	29174889	18954	31;32;16	35;18;5	13;32;6	31;58;20	213	121	0.000417564	0.00764725	0.335;0.502;0.645	0.192;0.239;0.146	0.302	Malonyl-CoA decarboxylase family protein (AHRD V3.3 *-* A0A2U1QFC7_ARTAN)
19006	gene:Solyc02g061810.3	Solyc02g061810.3	chrSL4.0ch02	-	31320201	31322569	31320201	31320311	31322435	31322569	19006	141;57;65	30;4;6	102;60;178	1;1;6	2217	121	3.06987e-05	0.000973414	0.204;0.437;0.372	0.848;0.766;0.618	-0.406	S-acyltransferase (AHRD V3.3 *** A0A1U8FFD7_CAPAN)
19207	gene:Solyc03g121210.4	Solyc03g121210.4	chrSL4.0ch03	-	63811715	63812250	63811715	63811864	63812042	63812250	19207	55;102;35	20;39;33	137;54;49	11;2;19	271	121	0.000919557	0.0140683	0.551;0.539;0.321	0.848;0.923;0.535	-0.298	Mediator of RNA polymerase II transcription subunit 6 (AHRD V3.3 *** A0A2G3D0R6_CAPCH)
19284	gene:Solyc06g063310.2	Solyc06g063310.2	chrSL4.0ch06	-	37659063	37661178	37659063	37659325	37661136	37661178	19284	7;7;14	7;13;1	8;14;8	0;0;0	1904	121	5.21805e-14	4.69725e-11	0.06;0.033;0.471	1.0;1.0;1.0	-0.812	ATP-dependent RNA helicase (AHRD V3.3 *** AT4G30010.1)
19387	gene:Solyc01g090290.4	Solyc01g090290.4	chrSL4.0ch01	+	76194313	76201746	76194313	76200566	76201394	76201746	19387	239;99;199	5;16;11	211;159;206	4;2;0	921	121	7.99273e-05	0.00208842	0.863;0.448;0.704	0.874;0.913;1.0	-0.257	COP9 signalosome complex subunit 7 (AHRD V3.3 *** A0A1U8ECL6_CAPAN)
19589	gene:Solyc11g065100.3	Solyc11g065100.3	chrSL4.0ch11	-	48459962	48461944	48459962	48460084	48461796	48461944	19589	195;173;114	15;11;1	247;301;175	1;0;0	1805	121	3.57682e-09	7.12298e-07	0.466;0.513;0.884	0.943;1.0;1.0	-0.36	Mitochondrial fission 1 protein (AHRD V3.3 *** A0A1U8FH57_CAPAN)
19625	gene:Solyc04g016420.3	Solyc04g016420.3	chrSL4.0ch04	+	7268754	7271553	7268754	7268881	7270988	7271553	19625	20;23;2	9;6;5	30;38;25	1;4;0	2200	121	0.000608645	0.0102631	0.109;0.174;0.022	0.623;0.343;1.0	-0.554	hypothetical protein (AHRD V3.3 *-* AT5G04000.2)
19694	gene:Solyc05g055820.3	Solyc05g055820.3	chrSL4.0ch05	+	64687614	64687920	64687614	64687705	64687844	64687920	19694	0;0;0	3;11;6	6;12;4	4;0;12	242	121	1.21173e-07	1.24464e-05	0.0;0.0;0.0	0.429;1.0;0.143	-0.524	Haloacid dehalogenase-like hydrolase (HAD) superfamily protein (AHRD V3.3 *-* F4HQA8_ARATH),Pfam:PF13419
20199	gene:Solyc09g005320.3	Solyc09g005320.3	chrSL4.0ch09	+	253125	253581	253125	253208	253438	253581	20199	7;33;19	2;8;10	4;13;13	21;16;17	323	121	1.2019e-05	0.000456349	0.567;0.607;0.416	0.067;0.233;0.223	0.356	RING/U-box superfamily protein (AHRD V3.3 *** Q0WS06_ARATH)
20707	gene:Solyc04g017620.4	Solyc04g017620.4	chrSL4.0ch04	+	7623035	7624349	7623035	7623247	7624191	7624349	20707	24;11;16	9;7;3	31;28;56	0;1;6	1037	121	0.00028679	0.0056922	0.237;0.155;0.384	1.0;0.766;0.521	-0.504	Phosphatidylinositol 4-phosphate 5-kinase (AHRD V3.3 *-* K4CQN6_SOLLC)
21035	gene:Solyc04g007120.4	Solyc04g007120.4	chrSL4.0ch04	-	871130	871538	871130	871391	871490	871538	21035	17;7;11	0;0;2	0;6;19	7;10;14	220	121	2.8985e-09	5.98307e-07	1.0;1.0;0.752	0.0;0.248;0.427	0.692	Ubiquitin receptor RAD23c (AHRD V3.3 *** A0A2G2WS01_CAPBA)
21436	gene:Solyc03g123830.4	Solyc03g123830.4	chrSL4.0ch03	+	65000464	65000743	65000464	65000575	65000652	65000743	21436	41;41;4	9;9;0	25;9;11	20;4;11	198	121	0.00166455	0.0220907	0.736;0.736;1.0	0.433;0.579;0.379	0.36	D-3-phosphoglycerate dehydrogenase (AHRD V3.3 *** A0A1U8G334_CAPAN)
21470	gene:Solyc04g007050.4	Solyc04g007050.4	chrSL4.0ch04	+	801590	804857	801590	802019	803069	804857	21470	79;84;90	18;1;3	98;47;155	0;0;1	1143	121	2.0579e-06	0.00011457	0.317;0.899;0.761	1.0;1.0;0.943	-0.322	Disease resistance protein (AHRD V3.3 *** A0A2U1N8H9_ARTAN)
21524	gene:Solyc03g122340.3	Solyc03g122340.3	chrSL4.0ch03	+	64657420	64658047	64657420	64657633	64657720	64658047	21524	0;0;0	17;42;35	4;6;28	32;91;3	208	121	4.38931e-05	0.00129399	0.0;0.0;0.0	0.068;0.037;0.844	-0.316	lipoxygenase D
21558	gene:Solyc03g122180.4	Solyc03g122180.4	chrSL4.0ch03	-	64534131	64535671	64534131	64535355	64535568	64535671	21558	29;35;47	10;9;6	52;69;53	1;8;0	306	121	0.000224492	0.00468621	0.534;0.606;0.756	0.954;0.773;1.0	-0.277	Oligouridylate-binding protein 1A (AHRD V3.3 *** A0A2G3D0E7_CAPCH)
22333	gene:Solyc03g120270.4	Solyc03g120270.4	chrSL4.0ch03	+	63160578	63167642	63160578	63167514	63167595	63167642	22333	38;8;22	8;4;26	35;16;75	2;8;2	202	121	0.00348428	0.0385881	0.74;0.545;0.336	0.913;0.545;0.957	-0.265	Coatomer subunit beta' (AHRD V3.3 *** A0A200PNW4_9MAGN)
22592	gene:Solyc02g083540.3	Solyc02g083540.3	chrSL4.0ch02	-	44896997	44898448	44896997	44898195	44898338	44898448	22592	13;4;0	16;10;6	18;16;13	1;5;7	242	121	6.9783e-05	0.00187887	0.289;0.167;0.0	0.9;0.615;0.481	-0.513	PLAC8 family protein (AHRD V3.3 *** AT2G17780.7)
22651	gene:Solyc03g118890.4	Solyc03g118890.4	chrSL4.0ch03	+	62122087	62123405	62122087	62122132	62122689	62123405	22651	39;33;50	28;0;11	23;39;17	21;29;49	650	121	0.00289154	0.0334642	0.206;1.0;0.458	0.169;0.2;0.061	0.411	Protein phosphatase 2C (PP2C)-like domain (AHRD V3.3 *** A0A200QVQ5_9MAGN)
22719	gene:Solyc03g118800.3	Solyc03g118800.3	chrSL4.0ch03	+	62063843	62064927	62063843	62064010	62064701	62064927	22719	47;14;40	0;0;0	24;55;37	0;19;6	784	121	1.57795e-07	1.52315e-05	1.0;1.0;1.0	1.0;0.309;0.488	0.401	RNA binding protein (AHRD V3.3 *-* A0A1T3CGB7_9HYPO)
22757	gene:Solyc01g100910.3	Solyc01g100910.3	chrSL4.0ch01	+	83083411	83084917	83083411	83084555	83084641	83084917	22757	4;6;10	8;8;1	0;0;2	19;2;8	207	121	3.41103e-06	0.00017133	0.226;0.305;0.854	0.0;0.0;0.128	0.419	WAT1-related protein (AHRD V3.3 *** K4B1C2_SOLLC)
22919	gene:Solyc04g048900.3	Solyc04g048900.3	chrSL4.0ch04	+	37813970	37814346	37813970	37814018	37814238	37814346	22919	1;0;19	3;9;7	2;9;12	0;6;0	313	121	0.00213964	0.0267675	0.114;0.0;0.512	1.0;0.367;1.0	-0.58	Calreticulin (AHRD V3.3 *** A0A2G3ASL1_CAPCH)
23096	gene:Solyc04g010280.2	Solyc04g010280.2	chrSL4.0ch04	+	3629598	3631462	3629598	3631019	3631095	3631462	23096	50;23;38	10;4;7	27;28;42	14;17;36	197	121	7.23612e-06	0.000307508	0.754;0.779;0.769	0.542;0.503;0.417	0.28	Unknown protein
23260	gene:Solyc03g117420.4	Solyc03g117420.4	chrSL4.0ch03	-	61009220	61009976	61009220	61009364	61009945	61009976	23260	45;49;36	0;0;26	74;55;97	0;0;0	674	121	0.00409331	0.0435147	1.0;1.0;0.199	1.0;1.0;1.0	-0.267	F-box/LRR-repeat protein 14-like (AHRD V3.3 *** A0A2I4G8X3_9ROSI)
23305	gene:Solyc03g117420.4	Solyc03g117420.4	chrSL4.0ch03	-	61007618	61020573	61007618	61018402	61020154	61020573	23305	8;8;26	0;1;2	12;7;15	37;16;6	1845	121	0.000130168	0.00305134	1.0;0.344;0.46	0.021;0.028;0.141	0.538	F-box/LRR-repeat protein 14-like (AHRD V3.3 *** A0A2I4G8X3_9ROSI)
23427	gene:Solyc03g116900.3	Solyc03g116900.3	chrSL4.0ch03	+	60621909	60624773	60621909	60624294	60624591	60624773	23427	34;10;11	3;0;0	19;18;4	1;3;14	390	121	0.00133507	0.0186303	0.779;1.0;1.0	0.855;0.651;0.081	0.397	Metal transporter Nramp3 (AHRD V3.3 *** A0A2G2WQR3_CAPBA)
23501	gene:Solyc04g009410.3	Solyc04g009410.3	chrSL4.0ch04	+	2871405	2873757	2871405	2871587	2873473	2873757	23501	51;30;53	0;31;10	52;54;37	2;0;0	1979	121	0.000242152	0.00496886	1.0;0.056;0.245	0.614;1.0;1.0	-0.438	Proteasome subunit beta (AHRD V3.3 *** A0A2G2ZG08_CAPAN)
24227	gene:Solyc11g072970.2	Solyc11g072970.2	chrSL4.0ch11	-	54179589	54184613	54179589	54183674	54184405	54184613	24227	124;32;97	0;3;0	96;112;112	13;18;11	824	121	1.80956e-06	0.000102987	1.0;0.61;1.0	0.52;0.477;0.599	0.338	Nudix hydrolase 9 (AHRD V3.3 *** A0A2G2WKD2_CAPBA)
24586	gene:Solyc08g066870.4	Solyc08g066870.4	chrSL4.0ch08	-	53836453	53839644	53836453	53839451	53839580	53839644	24586	7;3;0	31;9;29	8;9;29	13;18;5	242	121	0.00016321	0.00363913	0.101;0.143;0.0	0.235;0.2;0.744	-0.312	Casein kinase I isoform delta (AHRD V3.3 *** A0A2G2W5P3_CAPBA)
24887	gene:Solyc03g095690.3	Solyc03g095690.3	chrSL4.0ch03	+	51463522	51464763	51463522	51463674	51464553	51464763	24887	18;13;18	0;6;0	4;0;0	4;8;2	972	121	3.49491e-07	2.80632e-05	1.0;0.212;1.0	0.111;0.0;0.0	0.7	SNF2-related (AHRD V3.3 *-* A0A200R3L2_9MAGN)
24919	gene:Solyc03g113060.3	Solyc03g113060.3	chrSL4.0ch03	-	57780050	57780697	57780050	57780139	57780379	57780697	24919	220;145;230	208;108;179	149;173;175	39;47;49	333	121	6.66134e-16	8.71969e-13	0.278;0.328;0.318	0.581;0.572;0.565	-0.265	ABC transporter A family member 7 (AHRD V3.3 *** A0A2G2WRJ6_CAPBA)
24965	gene:Solyc03g113020.3	Solyc03g113020.3	chrSL4.0ch03	+	57749434	57752853	57749434	57751637	57752316	57752853	24965	17;26;28	2;0;0	13;9;49	19;18;0	772	121	0.00019559	0.0042036	0.571;1.0;1.0	0.097;0.073;1.0	0.467	Vacuolar protein sorting-associated protein 29 (AHRD V3.3 *** A0A1U8FXR4_CAPAN)
24966	gene:Solyc03g113020.3	Solyc03g113020.3	chrSL4.0ch03	+	57749434	57752853	57749434	57752017	57752316	57752853	24966	17;26;28	0;14;6	13;9;49	0;0;0	392	121	2.82784e-07	2.3844e-05	1.0;0.364;0.59	1.0;1.0;1.0	-0.349	Vacuolar protein sorting-associated protein 29 (AHRD V3.3 *** A0A1U8FXR4_CAPAN)
25070	gene:Solyc01g095070.4	Solyc01g095070.4	chrSL4.0ch01	+	78698754	78700702	78698754	78699685	78699877	78700702	25070	35;43;36	0;0;10	52;23;44	6;9;24	285	121	0.00235378	0.0287855	1.0;1.0;0.604	0.786;0.52;0.438	0.287	Heavy metal-associated isoprenylated plant protein (AHRD V3.3 *-* A0A2R6R9M9_ACTCH)
25111	gene:Solyc03g112600.4	Solyc03g112600.4	chrSL4.0ch03	+	57421189	57421564	57421189	57421352	57421488	57421564	25111	93;8;20	4;7;8	32;37;35	1;4;0	242	121	0.00228193	0.0281241	0.921;0.364;0.556	0.941;0.822;1.0	-0.307	JmjC domain (AHRD V3.3 *** A0A200RAY2_9MAGN),Pfam:PF13621
25430	gene:Solyc04g076550.3	Solyc04g076550.3	chrSL4.0ch04	-	59448281	59452037	59448281	59449398	59451777	59452037	25430	12;6;7	0;0;0	4;2;12	6;16;11	2472	121	3.16747e-13	2.48168e-10	1.0;1.0;1.0	0.032;0.006;0.051	0.97	HYPERSENSITIVE TO PI STARVATION 4 (AHRD V3.3 *-* AT1G58250.1)
25519	gene:Solyc12g096420.2	Solyc12g096420.2	chrSL4.0ch12	+	64864826	64866646	64864826	64865879	64866196	64866646	25519	47;40;26	0;0;0	26;4;114	8;2;14	410	121	9.07753e-10	2.23478e-07	1.0;1.0;1.0	0.49;0.371;0.706	0.478	RING/U-box superfamily protein (AHRD V3.3 *-* A0A1P8BF19_ARATH)
25612	gene:Solyc02g087480.4	Solyc02g087480.4	chrSL4.0ch02	+	47950509	47950848	47950509	47950566	47950711	47950848	25612	28;13;29	15;1;3	0;22;2	22;34;3	242	121	2.58607e-07	2.23138e-05	0.483;0.867;0.829	0.0;0.244;0.25	0.562	Protein ENHANCED DISEASE RESISTANCE 2 (AHRD V3.3 *** A0A1J3E5Z2_NOCCA)
25875	gene:Solyc03g019910.3	Solyc03g019910.3	chrSL4.0ch03	-	55752851	55753959	55752851	55752984	55753893	55753959	25875	172;150;228	26;15;17	295;205;311	7;2;7	1002	121	7.36953e-09	1.27848e-06	0.444;0.547;0.618	0.836;0.925;0.843	-0.332	translation initiation factor (AHRD V3.3 *** AT4G39630.1)
26159	gene:Solyc03g098330.2	Solyc03g098330.2	chrSL4.0ch03	+	55183896	55187972	55183896	55185233	55187550	55187972	26159	274;85;166	0;0;0	266;241;234	2;8;11	2410	121	1.33542e-08	2.14583e-06	1.0;1.0;1.0	0.87;0.602;0.516	0.337	Coiled coil protein (AHRD V3.3 *** A0A1P8B4G0_ARATH)
26380	gene:Solyc03g097350.4	Solyc03g097350.4	chrSL4.0ch03	-	54237486	54238659	54237486	54237609	54238396	54238659	26380	3;2;8	7;4;8	15;16;10	1;0;0	880	121	1.00558e-11	4.77599e-09	0.056;0.064;0.121	0.673;1.0;1.0	-0.811	Protein kinase domain (AHRD V3.3 *** A0A200R6L9_9MAGN)
26669	gene:Solyc11g007320.2	Solyc11g007320.2	chrSL4.0ch11	+	1733650	1735184	1733650	1734110	1735076	1735184	26669	41;8;21	0;0;20	18;18;4	0;0;0	1059	121	0.00405258	0.0432205	1.0;1.0;0.107	1.0;1.0;1.0	-0.298	Galactose oxidase/kelch repeat superfamily protein (AHRD V3.3 *** F4IMW1_ARATH)
26900	gene:Solyc10g085630.3	Solyc10g085630.3	chrSL4.0ch10	+	63902362	63905668	63902362	63905069	63905583	63905668	26900	5;3;8	8;10;4	9;29;11	0;0;0	607	121	1.11022e-16	1.65513e-13	0.111;0.056;0.285	1.0;1.0;1.0	-0.849	3-hydroxyisobutyryl-CoA hydrolase-like protein mitochondrial-like (AHRD V3.3 *** A0A2K3NNR6_TRIPR)
27097	gene:Solyc03g095650.3	Solyc03g095650.3	chrSL4.0ch03	-	51412694	51413531	51412694	51412762	51413343	51413531	27097	44;14;13	3;0;0	59;30;37	9;6;29	674	121	4.04811e-05	0.00121407	0.725;1.0;1.0	0.541;0.473;0.186	0.508	MLO-like protein (AHRD V3.3 *** K4BIY8_SOLLC)
27401	gene:Solyc01g103690.4	Solyc01g103690.4	chrSL4.0ch01	-	84526003	84539044	84526003	84538812	84538986	84539044	27401	9;4;2	27;16;30	26;19;14	29;18;9	267	121	3.60664e-07	2.87402e-05	0.131;0.102;0.029	0.289;0.324;0.413	-0.255	RNA helicase family protein (AHRD V3.3 *** A0A2U1QG01_ARTAN)
27602	gene:Solyc03g093520.3	Solyc03g093520.3	chrSL4.0ch03	+	49427963	49430590	49427963	49428122	49428239	49430590	27602	6;3;7	4;8;7	0;4;0	10;14;2	238	121	0.000566345	0.00971247	0.433;0.16;0.337	0.0;0.127;0.0	0.268	ATP-dependent 6-phosphofructokinase (AHRD V3.3 *** A0A2G2ZX77_CAPAN)
27619	gene:Solyc03g093520.3	Solyc03g093520.3	chrSL4.0ch03	+	49425574	49436592	49425574	49434049	49436437	49436592	27619	6;33;8	1;1;6	0;0;0	2;3;10	2481	121	7.57941e-07	5.20844e-05	0.226;0.617;0.061	0.0;0.0;0.0	0.301	ATP-dependent 6-phosphofructokinase (AHRD V3.3 *** A0A2G2ZX77_CAPAN)
27724	gene:Solyc03g093250.2	Solyc03g093250.2	chrSL4.0ch03	+	48997307	48997608	48997307	48997472	48997549	48997608	27724	10;1;14	25;19;2	5;0;0	51;5;4	198	121	0.0031347	0.0356508	0.196;0.031;0.811	0.057;0.0;0.0	0.327	Structural maintenance of chromosomes protein (AHRD V3.3 *** A0A2G2X655_CAPBA)
28190	gene:Solyc04g008660.4	Solyc04g008660.4	chrSL4.0ch04	+	2328696	2332943	2328696	2328825	2329777	2332943	28190	162;48;20	0;0;0	47;60;35	0;8;12	1045	121	1.53487e-07	1.4923e-05	1.0;1.0;1.0	1.0;0.465;0.252	0.428	ADP-ribosylation factor GTPase-activating protein AGD4 (AHRD V3.3 *** A0A2G3CEZ9_CAPCH)
28201	gene:Solyc04g008660.4	Solyc04g008660.4	chrSL4.0ch04	+	2332211	2332943	2332211	2332654	2332745	2332943	28201	4;2;2	6;0;16	3;3;6	0;0;0	212	121	9.97459e-08	1.05587e-05	0.276;1.0;0.067	1.0;1.0;1.0	-0.552	ADP-ribosylation factor GTPase-activating protein AGD4 (AHRD V3.3 *** A0A2G3CEZ9_CAPCH)
28539	gene:Solyc12g095890.2	Solyc12g095890.2	chrSL4.0ch12	+	64516601	64516908	64516601	64516675	64516848	64516908	28539	73;15;24	6;0;0	34;35;20	8;6;10	266	121	0.000120366	0.00287618	0.847;1.0;1.0	0.659;0.726;0.476	0.329	Nuclear poly(A) polymerase 4 (AHRD V3.3 *** A0A2G2VI04_CAPBA)
29137	gene:Solyc02g094430.4	Solyc02g094430.4	chrSL4.0ch02	-	53047093	53052746	53047093	53051541	53052641	53052746	29137	110;73;47	24;10;17	122;136;80	14;12;3	1193	121	0.00363057	0.0397895	0.317;0.425;0.219	0.469;0.535;0.73	-0.258	Acyltransferase-like protein, chloroplastic (AHRD V3.3 *** A0A2G3AD32_CAPAN)
29204	gene:Solyc03g062665.1	Solyc03g062665.1	chrSL4.0ch03	+	27797827	27801829	27797827	27800924	27801779	27801829	29204	19;16;39	2;0;0	50;31;49	0;13;5	948	121	0.00250957	0.0301052	0.548;1.0;1.0	1.0;0.233;0.556	0.253	Unknown protein
29219	gene:Solyc03g096740.4	Solyc03g096740.4	chrSL4.0ch03	-	53667632	53669818	53667632	53669073	53669575	53669818	29219	7;0;6	7;12;16	12;5;14	3;8;0	595	121	0.00320317	0.0362261	0.169;0.0;0.071	0.449;0.113;1.0	-0.441	Unknown protein
29621	gene:Solyc03g033450.4	Solyc03g033450.4	chrSL4.0ch03	+	4872212	4877671	4872212	4872341	4873738	4877671	29621	8;0;6	13;1;15	8;16;17	0;0;3	1490	121	4.2233e-06	0.000202195	0.048;0.0;0.031	1.0;1.0;0.315	-0.745	S-adenosyl-L-methionine-dependent methyltransferase superfamily protein (AHRD V3.3 *** A0A097PSI6_HOUCO)
29634	gene:Solyc03g033450.4	Solyc03g033450.4	chrSL4.0ch03	+	4875745	4877671	4875745	4875877	4877461	4877671	29634	110;42;102	1;0;0	83;174;78	8;9;4	1677	121	2.12593e-08	3.12554e-06	0.888;1.0;1.0	0.428;0.582;0.585	0.431	S-adenosyl-L-methionine-dependent methyltransferase superfamily protein (AHRD V3.3 *** A0A097PSI6_HOUCO)
29827	gene:Solyc01g099140.4	Solyc01g099140.4	chrSL4.0ch01	-	81717189	81718595	81717189	81717502	81718386	81718595	29827	27;22;3	3;1;1	19;10;47	17;15;14	977	121	0.00284046	0.0330754	0.527;0.732;0.271	0.122;0.076;0.294	0.346	Vacuole membrane protein KMS1 (AHRD V3.3 *** A0A2G2Y0A8_CAPAN)
30033	gene:Solyc02g091880.4	Solyc02g091880.4	chrSL4.0ch02	+	51145383	51147271	51145383	51145553	51145808	51147271	30033	4;3;4	0;0;0	12;8;5	25;0;1	348	121	1.2384e-05	0.000467398	1.0;1.0;1.0	0.143;1.0;0.635	0.407	Cytochrome c oxidase subunit 6a, mitochondrial (AHRD V3.3 *** A0A1U8FNT4_CAPAN)
30157	gene:Solyc03g044300.3	Solyc03g044300.3	chrSL4.0ch03	+	8063825	8064783	8063825	8063917	8064017	8064783	30157	81;49;10	39;23;7	52;15;66	0;3;7	221	121	3.12855e-07	2.56737e-05	0.532;0.538;0.439	1.0;0.732;0.838	-0.354	APETALA2a
30161	gene:Solyc03g044300.3	Solyc03g044300.3	chrSL4.0ch03	+	8064039	8064783	8064039	8064191	8064652	8064783	30161	118;62;40	2;1;0	31;80;101	9;1;12	554	121	0.000106066	0.00261121	0.928;0.931;1.0	0.429;0.946;0.648	0.279	APETALA2a
30509	gene:Solyc01g081430.4	Solyc01g081430.4	chrSL4.0ch01	+	73215161	73222231	73215161	73216978	73218755	73222231	30509	12;6;14	0;0;0	11;16;24	20;25;6	1870	121	3.28548e-12	1.82077e-09	1.0;1.0;1.0	0.034;0.04;0.206	0.907	Armadillo-type fold (AHRD V3.3 *** A0A2U1LXZ4_ARTAN)
30663	gene:Solyc03g033650.3	Solyc03g033650.3	chrSL4.0ch03	+	5105592	5111931	5105592	5111684	5111794	5111931	30663	2;11;15	6;6;24	17;18;33	10;1;0	231	121	8.65691e-05	0.00221453	0.149;0.49;0.247	0.471;0.904;1.0	-0.496	altered inheritance of mitochondria protein (AHRD V3.3 *** AT3G51100.1)
30800	gene:Solyc03g098460.3	Solyc03g098460.3	chrSL4.0ch03	-	55255593	55261209	55255593	55258769	55260856	55261209	30800	17;85;10	0;13;0	7;3;4	6;7;8	2180	121	3.55199e-05	0.00109387	1.0;0.266;1.0	0.061;0.023;0.027	0.718	NAD(P)-binding Rossmann-fold superfamily protein (AHRD V3.3 *** A0A2U1MVW0_ARTAN)
30941	gene:Solyc03g115720.3	Solyc03g115720.3	chrSL4.0ch03	-	59774773	59780975	59774773	59780413	59780804	59780975	30941	16;7;4	13;13;8	18;6;2	6;0;0	484	121	0.00333604	0.0373198	0.235;0.119;0.111	0.429;1.0;1.0	-0.655	Zinc finger (C3HC4-type RING finger) family protein (AHRD V3.3 *** A0A2U1MKI1_ARTAN)
31041	gene:Solyc08g077850.2	Solyc08g077850.2	chrSL4.0ch08	+	59857977	59863750	59857977	59861458	59863668	59863750	31041	26;8;8	14;0;1	2;2;0	16;7;1	2303	121	0.000373175	0.00702119	0.089;1.0;0.296	0.007;0.015;0.0	0.454	tRNA/rRNA methyltransferase (SpoU) family protein (AHRD V3.3 *** A0A2U1NGV1_ARTAN)
31804	gene:Solyc03g025360.3	Solyc03g025360.3	chrSL4.0ch03	+	2770695	2772528	2770695	2771334	2771538	2772528	31804	0;10;16	25;4;3	1;0;0	50;46;19	297	121	4.68585e-07	3.52714e-05	0.0;0.505;0.685	0.008;0.0;0.0	0.394	MAP kinase kinase kinase 26
32185	gene:Solyc03g007270.3	Solyc03g007270.3	chrSL4.0ch03	+	1863723	1864265	1863723	1863882	1864191	1864265	32185	0;6;7	7;16;3	16;17;26	7;5;2	402	121	0.000140345	0.00323686	0.0;0.101;0.413	0.408;0.506;0.796	-0.399	Protein phosphatase 2C family protein (AHRD V3.3 *** A0A2U1NPK1_ARTAN)
32616	gene:Solyc03g006380.4	Solyc03g006380.4	chrSL4.0ch03	-	981746	989212	981746	981892	988280	989212	32616	15;8;17	17;22;10	99;69;112	2;1;2	6481	121	0	0	0.016;0.007;0.031	0.48;0.563;0.511	-0.5	Defective in cullin neddylation protein (AHRD V3.3 *-* A0A2G2WWP7_CAPBA)
33084	gene:Solyc03g005080.4	Solyc03g005080.4	chrSL4.0ch03	-	69298	72084	69298	71849	72053	72084	33084	39;19;4	0;0;0	6;33;23	0;15;8	297	121	6.69761e-08	7.78038e-06	1.0;1.0;1.0	1.0;0.473;0.539	0.329	Protoporphyrinogen oxidase (AHRD V3.3 *** A0A1U8GRF0_CAPAN)
33211	gene:Solyc02g094500.3	Solyc02g094500.3	chrSL4.0ch02	-	53097957	53111091	53097957	53098106	53108593	53111091	33211	71;51;34	0;0;0	55;62;42	0;16;9	10580	121	1.11298e-09	2.67858e-07	1.0;1.0;1.0	1.0;0.042;0.051	0.636	sialyltransferase-like
33523	gene:Solyc03g111000.3	Solyc03g111000.3	chrSL4.0ch03	+	56111124	56112620	56111124	56112380	56112549	56112620	33523	22;0;15	34;11;7	44;46;56	22;10;6	262	121	0.000213748	0.00450222	0.23;0.0;0.497	0.48;0.68;0.812	-0.415	Glyceraldehyde-3-phosphate dehydrogenase (AHRD V3.3 *** A0A2G2X869_CAPBA)
33782	gene:Solyc02g093400.3	Solyc02g093400.3	chrSL4.0ch02	-	52331746	52332908	52331746	52331876	52331960	52332908	33782	1;6;3	17;22;29	4;10;20	16;5;15	205	121	0.000162153	0.0036208	0.034;0.139;0.058	0.129;0.541;0.44	-0.293	Integral membrane protein MviN (AHRD V3.3 *-* A0A1Y1IAL8_KLENI)
33811	gene:Solyc02g093400.3	Solyc02g093400.3	chrSL4.0ch02	-	52332486	52335643	52332486	52335484	52335582	52335643	33811	9;7;7	1;0;6	10;0;0	1;7;9	219	121	0.00136578	0.0189504	0.833;1.0;0.392	0.847;0.0;0.0	0.459	Integral membrane protein MviN (AHRD V3.3 *-* A0A1Y1IAL8_KLENI)
33845	gene:Solyc02g093320.4	Solyc02g093320.4	chrSL4.0ch02	-	52278777	52279093	52278777	52278875	52279029	52279093	33845	7;2;3	0;0;0	2;7;2	2;19;0	247	121	6.27981e-07	4.44632e-05	1.0;1.0;1.0	0.329;0.153;1.0	0.506	DNA mismatch repair protein MLH3 isoform X1 (AHRD V3.3 *-* XP_010316472.1)
33947	gene:Solyc02g093210.3	Solyc02g093210.3	chrSL4.0ch02	+	52209315	52212944	52209315	52212223	52212376	52212944	33947	13;8;10	7;8;8	14;10;23	2;0;1	246	121	2.23422e-07	1.99349e-05	0.477;0.33;0.381	0.775;1.0;0.919	-0.502	PI-PLC X domain-containing protein (AHRD V3.3 *** A0A2G3A7Y6_CAPAN)
34085	gene:Solyc10g084760.3	Solyc10g084760.3	chrSL4.0ch10	-	63326345	63327569	63326345	63327431	63327500	63327569	34085	0;0;7	8;6;8	2;11;15	3;3;1	190	121	0.000135661	0.00314844	0.0;0.0;0.358	0.298;0.7;0.905	-0.515	E3 ubiquitin-protein ligase ubr3-like protein (AHRD V3.3 *** A0A2K3NLG7_TRIPR)
34090	gene:Solyc10g084760.3	Solyc10g084760.3	chrSL4.0ch10	-	63329680	63329896	63329680	63329747	63329818	63329896	34090	2;1;13	12;3;8	5;4;6	0;0;5	192	121	0.00212731	0.026656	0.095;0.174;0.506	1.0;1.0;0.431	-0.552	E3 ubiquitin-protein ligase ubr3-like protein (AHRD V3.3 *** A0A2K3NLG7_TRIPR)
34159	gene:Solyc02g092640.4	Solyc02g092640.4	chrSL4.0ch02	+	51712293	51716522	51712293	51715745	51716458	51716522	34159	12;15;14	3;5;10	16;6;22	0;0;2	806	121	8.3019e-06	0.00034168	0.375;0.311;0.174	1.0;1.0;0.623	-0.588	Protein kinase domain (AHRD V3.3 *** A0A200R2Z4_9MAGN)
34160	gene:Solyc02g092640.4	Solyc02g092640.4	chrSL4.0ch02	+	51712293	51716522	51712293	51715997	51716458	51716522	34160	11;15;13	2;0;1	11;3;7	7;12;15	554	121	2.11869e-07	1.91266e-05	0.546;1.0;0.74	0.256;0.052;0.092	0.629	Protein kinase domain (AHRD V3.3 *** A0A200R2Z4_9MAGN)
34368	gene:Solyc05g026140.4	Solyc05g026140.4	chrSL4.0ch05	+	39984882	39985209	39984882	39985031	39985109	39985209	34368	0;2;0	5;10;13	8;0;14	9;20;4	199	121	0.000177209	0.0038795	0.0;0.108;0.0	0.351;0.0;0.68	-0.308	Root UVB sensitive family (AHRD V3.3 *** A0A2U1L102_ARTAN)
34389	gene:Solyc11g071330.3	Solyc11g071330.3	chrSL4.0ch11	+	52921845	52922481	52921845	52922238	52922331	52922481	34389	76;146;134	29;34;40	122;190;128	0;0;0	214	121	0	0	0.597;0.708;0.654	1.0;1.0;1.0	-0.347	Peroxisomal membrane 22 kDa (Mpv17/PMP22) family protein (AHRD V3.3 *** Q9LV46_ARATH)
34468	gene:Solyc05g007990.4	Solyc05g007990.4	chrSL4.0ch05	-	2462861	2468632	2462861	2462916	2464006	2468632	34468	38;13;49	0;1;0	27;34;40	15;4;12	1183	121	1.66811e-08	2.58744e-06	1.0;0.571;1.0	0.155;0.465;0.254	0.566	P-loop containing nucleoside triphosphate hydrolases superfamily protein (AHRD V3.3 *** A0A178VWR3_ARATH)
34591	gene:Solyc02g091620.3	Solyc02g091620.3	chrSL4.0ch02	+	50912454	50913839	50912454	50912648	50913684	50913839	34591	35;12;25	0;0;4	20;32;32	13;4;5	1129	121	0.00471076	0.0481153	1.0;1.0;0.401	0.142;0.462;0.407	0.463	MUTL protein homolog 3 (AHRD V3.3 *-* AT4G35520.6)
35051	gene:Solyc02g068380.3	Solyc02g068380.3	chrSL4.0ch02	-	36348417	36350378	36348417	36348523	36348598	36350378	35051	33;18;13	29;18;25	21;45;13	6;13;6	196	121	5.00954e-05	0.0014362	0.413;0.382;0.243	0.684;0.681;0.572	-0.3	Allantoate deiminase/N-carbamoyl-L-amino-acid hydrolase (AHRD V3.3 *** A0A316ELX8_9BURK)
35211	gene:Solyc11g066350.2	Solyc11g066350.2	chrSL4.0ch11	+	50124743	50126078	50124743	50124809	50125880	50126078	35211	18;32;14	0;2;0	8;18;10	7;10;4	1164	121	5.04014e-08	6.20411e-06	1.0;0.625;1.0	0.106;0.158;0.206	0.718	shugoshin-1-like (AHRD V3.3 *** A0A2I4EHP2_9ROSI)
35781	gene:Solyc02g088940.3	Solyc02g088940.3	chrSL4.0ch02	+	48907085	48907574	48907085	48907234	48907343	48907574	35781	88;16;56	6;2;0	49;60;42	16;25;8	230	121	6.66415e-07	4.66005e-05	0.885;0.808;1.0	0.617;0.558;0.734	0.261	CTP synthase (AHRD V3.3 *-* A0A2G3A9D9_CAPAN)
35795	gene:Solyc02g088940.3	Solyc02g088940.3	chrSL4.0ch02	+	48910368	48910634	48910368	48910462	48910528	48910634	35795	3;4;1	1;7;7	11;30;16	3;0;12	187	121	0.00277192	0.0324639	0.66;0.27;0.085	0.703;1.0;0.463	-0.384	CTP synthase (AHRD V3.3 *-* A0A2G3A9D9_CAPAN)
35947	gene:Solyc12g010110.3	Solyc12g010110.3	chrSL4.0ch12	+	3276038	3278863	3276038	3276736	3277460	3278863	35947	14;8;19	16;0;5	4;0;0	21;5;14	817	121	8.33874e-06	0.000342674	0.115;1.0;0.36	0.027;0.0;0.0	0.483	Formin-like protein (AHRD V3.3 *** A0A2G3BXE8_CAPCH)
36041	gene:Solyc01g094820.3	Solyc01g094820.3	chrSL4.0ch01	-	78488915	78490342	78488915	78489725	78490259	78490342	36041	5;0;5	10;10;7	13;7;4	0;0;4	627	121	0.000116625	0.00281341	0.088;0.0;0.121	1.0;1.0;0.162	-0.651	ARID domain-containing protein (AHRD V3.3 *** A0A1Q3B9R1_CEPFO)
36352	gene:Solyc04g009050.4	Solyc04g009050.4	chrSL4.0ch04	-	2646878	2647480	2646878	2647008	2647140	2647480	36352	24;15;17	4;0;0	23;6;6	16;13;8	242	121	7.41742e-09	1.28415e-06	0.75;1.0;1.0	0.418;0.188;0.273	0.624	agglutinin-like protein (AHRD V3.3 *-* AT3G54500.7)
36597	gene:Solyc02g087060.4	Solyc02g087060.4	chrSL4.0ch02	+	47603671	47604641	47603671	47604236	47604403	47604641	36597	62;10;15	23;9;5	15;9;38	2;1;0	260	121	1.84239e-06	0.000104413	0.556;0.341;0.583	0.777;0.807;1.0	-0.368	WAT1-related protein (AHRD V3.3 *** K4BBL3_SOLLC)
36630	gene:Solyc11g062130.2	Solyc11g062130.2	chrSL4.0ch11	+	46952367	46953179	46952367	46952436	46952668	46953179	36630	7;10;2	9;0;12	12;7;17	0;0;0	325	121	1.19279e-07	1.22946e-05	0.225;1.0;0.058	1.0;1.0;1.0	-0.572	ADP/ATP translocator
36779	gene:Solyc02g086770.3	Solyc02g086770.3	chrSL4.0ch02	-	47395622	47398289	47395622	47396097	47397040	47398289	36779	31;32;31	0;0;0	32;8;24	0;21;2	1036	121	7.94053e-07	5.38421e-05	1.0;1.0;1.0	1.0;0.043;0.584	0.458	Cinnamoyl-CoA reductase (AHRD V3.3 *** A0A172WBP6_DAUCA)
37013	gene:Solyc02g086454.1	Solyc02g086454.1	chrSL4.0ch02	+	47145053	47147060	47145053	47146525	47146661	47147060	37013	18;33;51	43;10;57	4;15;19	88;241;45	242	121	1.77324e-07	1.66962e-05	0.173;0.623;0.309	0.022;0.03;0.174	0.293	titin isoform X6 (AHRD V3.3 *-* XP_010316304.1)
37109	gene:Solyc02g086370.4	Solyc02g086370.4	chrSL4.0ch02	+	47046054	47046499	47046054	47046321	47046411	47046499	37109	29;24;30	35;12;20	22;17;4	31;41;26	211	121	0.000487038	0.00864523	0.322;0.534;0.462	0.289;0.192;0.081	0.252	Lipid phosphate phosphatase (AHRD V3.3 *** A0A2R6PA01_ACTCH)
37781	gene:Solyc02g081640.4	Solyc02g081640.4	chrSL4.0ch02	+	43503498	43504315	43503498	43503624	43504157	43504315	37781	4;0;0	22;12;9	2;2;46	21;2;0	626	121	0.000975885	0.0147017	0.034;0.0;0.0	0.018;0.162;1.0	-0.382	Myb_DNA-binding domain-containing protein (AHRD V3.3 *** A0A1Q3B0N5_CEPFO)
37947	gene:Solyc02g084740.4	Solyc02g084740.4	chrSL4.0ch02	-	45857461	45859481	45857461	45857550	45857645	45859481	37947	8;7;25	13;3;4	15;6;15	0;0;0	216	121	6.20633e-09	1.1066e-06	0.256;0.567;0.778	1.0;1.0;1.0	-0.466	Cytochrome P450 (AHRD V3.3 *** A0A200QE89_9MAGN)
38080	gene:Solyc04g082980.2	Solyc04g082980.2	chrSL4.0ch04	+	64401793	64404386	64401793	64403893	64404245	64404386	38080	10;0;30	18;1;1	0;0;0	25;21;34	445	121	0.000118657	0.0028474	0.131;0.0;0.891	0.0;0.0;0.0	0.341	Tetratricopeptide repeat protein SKI3 (AHRD V3.3 *** A0A2G2ZSZ3_CAPAN)
38269	gene:Solyc01g079610.3	Solyc01g079610.3	chrSL4.0ch01	-	71292760	71295725	71292760	71292877	71295306	71295725	38269	47;44;24	0;0;0	47;28;17	22;0;0	2522	121	0.00314809	0.0357576	1.0;1.0;1.0	0.093;1.0;1.0	0.302	DnaJ protein ERDJ3B (AHRD V3.3 *** A0A2G2Z6I0_CAPAN)
38590	gene:Solyc04g077650.3	Solyc04g077650.3	chrSL4.0ch04	+	60577696	60578431	60577696	60578050	60578293	60578431	38590	11;5;3	4;2;0	10;10;10	28;24;33	336	121	0.00097798	0.0147229	0.498;0.474;1.0	0.114;0.13;0.098	0.543	Serine carboxypeptidase-like 17 (AHRD V3.3 *** A0A2G2ZRB2_CAPAN)
38678	gene:Solyc02g083720.4	Solyc02g083720.4	chrSL4.0ch02	-	45019114	45020707	45019114	45019155	45020094	45020707	38678	39;19;18	15;5;13	29;25;29	3;1;5	1032	121	0.00250751	0.0300963	0.234;0.308;0.14	0.531;0.746;0.405	-0.333	MLO-like protein (AHRD V3.3 *** K4BAP0_SOLLC)
38729	gene:Solyc04g015100.3	Solyc04g015100.3	chrSL4.0ch04	+	5309117	5312606	5309117	5312159	5312520	5312606	38729	51;9;13	16;1;4	12;49;39	0;0;2	454	121	1.53769e-07	1.49369e-05	0.459;0.706;0.464	1.0;1.0;0.839	-0.403	Acetyl-CoA C-acetyltransferase (AHRD V3.3 *** D9U856_BACMN)
38883	gene:Solyc02g083390.4	Solyc02g083390.4	chrSL4.0ch02	+	44811951	44813509	44811951	44812264	44813379	44813509	38883	28;29;10	7;11;2	32;8;22	0;0;0	1208	121	3.54794e-12	1.95297e-09	0.286;0.209;0.334	1.0;1.0;1.0	-0.724	2-oxoglutarate (2OG) and Fe(II)-dependent oxygenase superfamily protein (AHRD V3.3 *** F4JZ25_ARATH)
39078	gene:Solyc12g035500.3	Solyc12g035500.3	chrSL4.0ch12	+	39906796	39910756	39906796	39906879	39906945	39910756	39078	9;1;0	17;9;18	25;10;17	16;16;26	187	121	0.000471595	0.00842966	0.255;0.067;0.0	0.503;0.288;0.297	-0.255	Zn-dependent exopeptidases superfamily protein (AHRD V3.3 *** F4HRW2_ARATH)
39458	gene:Solyc07g039510.4	Solyc07g039510.4	chrSL4.0ch07	-	47414169	47415695	47414169	47414999	47415573	47415695	39458	66;102;29	0;2;6	48;24;15	9;11;4	667	121	0.000463913	0.00832292	1.0;0.902;0.467	0.492;0.284;0.405	0.396	Alpha/beta-Hydrolases superfamily protein (AHRD V3.3 *** Q9SN82_ARATH)
39755	gene:Solyc07g066300.4	Solyc07g066300.4	chrSL4.0ch07	+	67628164	67629124	67628164	67628234	67629042	67629124	39755	9;13;5	0;0;0	8;4;9	10;0;13	901	121	9.51077e-09	1.59262e-06	1.0;1.0;1.0	0.097;1.0;0.085	0.606	Unknown protein
39912	gene:Solyc02g091970.4	Solyc02g091970.4	chrSL4.0ch02	-	51213417	51214515	51213417	51213530	51213900	51214515	39912	48;84;48	2;0;6	44;54;27	12;11;19	463	121	6.65878e-06	0.000289134	0.862;1.0;0.676	0.489;0.562;0.271	0.405	SlBCAT3
40212	gene:Solyc12g042070.3	Solyc12g042070.3	chrSL4.0ch12	-	56730793	56731305	56730793	56730998	56731129	56731305	40212	26;0;18	47;22;51	12;4;1	0;0;0	242	121	3.78586e-14	3.53362e-11	0.217;0.0;0.15	1.0;1.0;1.0	-0.878	Auxin Response Factor 2B
40291	gene:Solyc09g075990.3	Solyc09g075990.3	chrSL4.0ch09	-	63885070	63888276	63885070	63887151	63888232	63888276	40291	186;91;152	34;10;19	127;69;89	67;36;33	1174	121	2.87934e-09	5.95496e-07	0.361;0.484;0.452	0.163;0.165;0.218	0.25	5'-nucleotidase surE-like protein (AHRD V3.3 *** A0A2K3MS27_TRIPR)
40372	gene:Solyc10g049917.1	Solyc10g049917.1	chrSL4.0ch10	-	46150003	46151107	46150003	46150107	46151065	46151107	40372	89;16;40	12;2;9	58;77;55	4;0;0	1051	121	2.89669e-05	0.000930005	0.461;0.479;0.338	0.625;1.0;1.0	-0.449	Unknown protein
40375	gene:Solyc10g049917.1	Solyc10g049917.1	chrSL4.0ch10	-	46148813	46151787	46148813	46149771	46151065	46151787	40375	442;168;346	69;59;52	635;801;704	0;7;3	1387	121	0	0	0.358;0.199;0.367	1.0;0.909;0.953	-0.646	Unknown protein
40377	gene:Solyc10g049917.1	Solyc10g049917.1	chrSL4.0ch10	-	46151065	46151787	46151065	46151107	46151474	46151787	40377	18;4;8	130;47;77	46;65;23	1;7;9	460	121	0	0	0.035;0.022;0.027	0.924;0.71;0.402	-0.651	Unknown protein
40473	gene:Solyc11g006370.2	Solyc11g006370.2	chrSL4.0ch11	+	1122336	1122882	1122336	1122666	1122766	1122882	40473	45;20;41	5;1;0	19;81;32	18;6;15	221	121	0.000341672	0.00654783	0.831;0.916;1.0	0.366;0.881;0.539	0.32	Calcium-dependent protein kinase (AHRD V3.3 *** A0A060N6D3_SOLTU)
41223	gene:Solyc02g079270.4	Solyc02g079270.4	chrSL4.0ch02	+	41855544	41856329	41855544	41855798	41856120	41856329	41223	32;8;27	0;0;0	13;38;11	18;2;14	415	121	6.41638e-10	1.66244e-07	1.0;1.0;1.0	0.174;0.847;0.186	0.598	Inositol monophosphatase (AHRD V3.3 *** A0A200QBY1_9MAGN)
41225	gene:Solyc02g079270.4	Solyc02g079270.4	chrSL4.0ch02	+	41854920	41857997	41854920	41855023	41856120	41857997	41225	104;16;52	0;0;0	109;87;58	4;17;4	1190	121	2.81546e-09	5.86807e-07	1.0;1.0;1.0	0.735;0.342;0.596	0.442	Inositol monophosphatase (AHRD V3.3 *** A0A200QBY1_9MAGN)
41463	gene:Solyc11g069530.2	Solyc11g069530.2	chrSL4.0ch11	-	52206620	52206872	52206620	52206722	52206800	52206872	41463	16;6;0	2;1;6	0;2;0	4;3;5	199	121	0.000279392	0.00557424	0.829;0.785;0.0	0.0;0.288;0.0	0.442	Protein ENHANCED DISEASE RESISTANCE 2-like (AHRD V3.3 *** A0A1J3FC31_NOCCA)
41525	gene:Solyc05g013720.3	Solyc05g013720.3	chrSL4.0ch05	-	7083381	7085671	7083381	7085242	7085573	7085671	41525	4;6;10	0;0;0	7;17;6	4;6;14	424	121	1.48862e-10	4.91647e-08	1.0;1.0;1.0	0.333;0.447;0.109	0.704	Alpha-galactosidase (AHRD V3.3 *** A0A2G3B902_CAPCH)
41627	gene:Solyc01g096740.4	Solyc01g096740.4	chrSL4.0ch01	-	80012043	80014428	80012043	80014252	80014367	80014428	41627	31;41;19	2;9;10	10;7;25	0;0;0	236	121	1.90027e-07	1.7652e-05	0.888;0.7;0.493	1.0;1.0;1.0	-0.306	Protein ZINC INDUCED FACILITATOR-LIKE 1 (AHRD V3.3 *** A0A1J3IH30_NOCCA)
41630	gene:Solyc01g096740.4	Solyc01g096740.4	chrSL4.0ch01	-	80012043	80017733	80012043	80014428	80017507	80017733	41630	5;6;3	5;21;30	12;28;10	0;0;3	3172	121	8.88047e-06	0.000359025	0.037;0.011;0.004	1.0;1.0;0.113	-0.687	Protein ZINC INDUCED FACILITATOR-LIKE 1 (AHRD V3.3 *** A0A1J3IH30_NOCCA)
41636	gene:Solyc02g089800.3	Solyc02g089800.3	chrSL4.0ch02	-	49539673	49540680	49539673	49540270	49540644	49540680	41636	16;16;4	6;10;4	17;21;17	0;2;0	467	121	4.74478e-08	5.90845e-06	0.409;0.293;0.206	1.0;0.731;1.0	-0.608	Nuclear matrix constituent-like protein 1 (AHRD V3.3 *** E5GCT1_CUCME)
41648	gene:Solyc12g009170.2	Solyc12g009170.2	chrSL4.0ch12	+	2528009	2528371	2528009	2528073	2528219	2528371	41648	10;10;2	0;23;9	1;0;0	7;8;10	242	121	2.92309e-05	0.000936871	1.0;0.179;0.1	0.067;0.0;0.0	0.404	U6 snRNA-associated Sm-like protein LSm1 (AHRD V3.3 *** A0A2G2X437_CAPBA)
42118	gene:Solyc03g059180.4	Solyc03g059180.4	chrSL4.0ch03	-	23861094	23865018	23861094	23864691	23864903	23865018	42118	59;37;10	0;0;0	41;49;42	11;8;6	305	121	2.68958e-10	7.86633e-08	1.0;1.0;1.0	0.597;0.708;0.735	0.32	Calcium sensing receptor, chloroplastic (AHRD V3.3 *** A0A1J3CV46_NOCCA)
42264	gene:Solyc09g018710.2	Solyc09g018710.2	chrSL4.0ch09	-	16749255	16753518	16749255	16749487	16749665	16753518	42264	14;1;4	16;1;14	18;22;4	3;14;0	271	121	0.00229314	0.0282272	0.281;0.309;0.113	0.728;0.412;1.0	-0.479	ATP-dependent DNA helicase (AHRD V3.3 *-* A0A2G2YTX4_CAPAN)
42418	gene:Solyc09g005660.4	Solyc09g005660.4	chrSL4.0ch09	-	449615	453049	449615	451265	452847	453049	42418	38;8;9	2;0;0	55;28;43	34;4;9	1675	121	5.01164e-05	0.00143642	0.579;1.0;1.0	0.105;0.336;0.257	0.627	HAT transposon superfamily protein (AHRD V3.3 *** Q9LDK4_ARATH)
42500	gene:Solyc06g074940.4	Solyc06g074940.4	chrSL4.0ch06	+	44107323	44108752	44107323	44107470	44107556	44108752	42500	0;0;2	19;4;7	11;6;14	4;36;8	207	121	3.25008e-06	0.00016491	0.0;0.0;0.143	0.616;0.089;0.506	-0.356	ATP-binding ABC transporter (AHRD V3.3 *** X8JTB2_9HOMO)
42541	gene:Solyc01g094860.4	Solyc01g094860.4	chrSL4.0ch01	-	78521288	78522619	78521288	78522049	78522554	78522619	42541	18;2;0	0;0;1	0;1;6	7;8;8	598	121	0.000164113	0.00365164	1.0;1.0;0.0	0.0;0.025;0.132	0.614	Transmembrane protein-related protein (AHRD V3.3 *** A0A2U1LWU9_ARTAN)
42722	gene:Solyc01g094370.3	Solyc01g094370.3	chrSL4.0ch01	-	78143334	78144119	78143334	78143416	78143761	78144119	42722	5;20;3	0;3;0	3;11;18	5;7;10	438	121	0.000292149	0.00577827	1.0;0.648;1.0	0.142;0.303;0.332	0.624	remorin 2
42783	gene:Solyc01g094000.3	Solyc01g094000.3	chrSL4.0ch01	-	77830321	77838939	77830321	77834140	77837446	77838939	42783	2;17;6	0;0;0	18;9;2	6;8;8	3399	121	5.62689e-11	2.1648e-08	1.0;1.0;1.0	0.096;0.039;0.009	0.952	Poly(A) RNA polymerase cid11 (AHRD V3.3 *** A0A1J3CZT2_NOCCA)
42798	gene:Solyc01g091870.3	Solyc01g091870.3	chrSL4.0ch01	+	77655882	77656140	77655882	77655926	77656019	77656140	42798	4;0;7	21;3;4	14;13;3	4;0;1	214	121	2.81307e-05	0.000910584	0.097;0.0;0.497	0.664;1.0;0.629	-0.566	SPX domain-containing protein (AHRD V3.3 *** D7MDY2_ARALL)
42898	gene:Solyc11g065980.3	Solyc11g065980.3	chrSL4.0ch11	+	49643248	49645124	49643248	49643299	49643997	49645124	42898	113;54;67	3;0;0	85;65;47	9;2;28	791	121	1.06871e-05	0.000417897	0.852;1.0;1.0	0.591;0.833;0.204	0.408	U3 small nucleolar ribonucleoprotein imp4 (BRIX domain-containing protein) (AHRD V3.3 *** A0A166XUR7_9PEZI)
42913	gene:Solyc06g036340.4	Solyc06g036340.4	chrSL4.0ch06	-	23746093	23746636	23746093	23746246	23746482	23746636	42913	16;7;1	12;0;7	28;8;15	0;2;0	329	121	0.000124449	0.00295034	0.329;1.0;0.05	1.0;0.595;1.0	-0.405	Pentatricopeptide repeat (PPR) superfamily protein (AHRD V3.3 *-* A0A2U1LU47_ARTAN)
43124	gene:Solyc02g089890.4	Solyc02g089890.4	chrSL4.0ch02	-	49623362	49624889	49623362	49623441	49624801	49624889	43124	2;0;0	8;3;18	14;6;4	6;0;9	1453	121	0.0047547	0.0484488	0.02;0.0;0.0	0.163;1.0;0.036	-0.393	PQ-loop repeat family protein / transmembrane family protein (AHRD V3.3 *** Q94AH7_ARATH)
43425	gene:Solyc06g007510.3	Solyc06g007510.3	chrSL4.0ch06	-	1519665	1520608	1519665	1519785	1520501	1520608	43425	49;31;41	22;0;2	67;42;51	0;0;0	809	121	6.13999e-06	0.00027077	0.25;1.0;0.754	1.0;1.0;1.0	-0.332	Ubiquitin-conjugating enzyme (AHRD V3.3 *** A0A200PUP4_9MAGN)
43856	gene:Solyc03g098250.4	Solyc03g098250.4	chrSL4.0ch03	+	55111792	55114959	55111792	55114722	55114828	55114959	43856	0;4;3	17;36;49	9;6;10	24;25;3	227	121	0.000107815	0.0026482	0.0;0.056;0.032	0.167;0.113;0.64	-0.277	DNA polymerase epsilon subunit (AHRD V3.3 *** A0A2G2X7U4_CAPBA)
43902	gene:Solyc02g090430.3	Solyc02g090430.3	chrSL4.0ch02	+	50034536	50037157	50034536	50036026	50036947	50037157	43902	16;4;10	1;11;5	0;0;0	10;12;4	1014	121	2.18275e-06	0.000120091	0.656;0.042;0.193	0.0;0.0;0.0	0.297	MAP kinase kinase kinase 20
44356	gene:Solyc06g063260.4	Solyc06g063260.4	chrSL4.0ch06	-	37608653	37610309	37608653	37609447	37610182	37610309	44356	67;13;29	2;0;1	83;146;76	14;44;18	828	121	3.33723e-07	2.70962e-05	0.83;1.0;0.809	0.464;0.327;0.382	0.489	alpha-1,2-Mannosidase (AHRD V3.3 *** A0A2G2WKP9_CAPBA)
44434	gene:Solyc11g068400.2	Solyc11g068400.2	chrSL4.0ch11	-	51205641	51206226	51205641	51205683	51205971	51206226	44434	56;48;28	0;18;19	38;15;68	0;3;0	381	121	0.00104197	0.0154351	1.0;0.459;0.319	1.0;0.614;1.0	-0.279	Cytochrome b-c1 complex subunit 9 (AHRD V3.3 *** A0A2G2VPU7_CAPBA)
44623	gene:Solyc11g065820.3	Solyc11g065820.3	chrSL4.0ch11	-	49436904	49441604	49436904	49441143	49441462	49441604	44623	4;1;2	2;0;0	8;0;6	28;6;10	412	121	0.0014935	0.0203232	0.37;1.0;1.0	0.077;0.0;0.15	0.714	Protein DETOXIFICATION (AHRD V3.3 *** S6BP63_TOBAC)
44644	gene:Solyc01g087410.4	Solyc01g087410.4	chrSL4.0ch01	-	74606072	74614758	74606072	74614640	74614716	74614758	44644	60;34;9	8;0;3	12;43;15	9;9;17	197	121	0.000986665	0.0148121	0.822;1.0;0.648	0.45;0.746;0.351	0.308	Zinc finger, FYVE/PHD-type (AHRD V3.3 *-* A0A2U1NX02_ARTAN)
44775	gene:Solyc02g063050.3	Solyc02g063050.3	chrSL4.0ch02	+	33112647	33124276	33112647	33124021	33124230	33124276	44775	0;0;14	5;1;5	11;5;14	0;0;12	302	121	0.00263752	0.031248	0.0;0.0;0.529	1.0;1.0;0.319	-0.597	hypothetical protein (AHRD V3.3 *** AT5G23490.1)
45514	gene:Solyc04g072450.3	Solyc04g072450.3	chrSL4.0ch04	-	57403038	57403327	57403038	57403132	57403270	57403327	45514	31;22;4	13;0;2	26;20;42	74;14;42	242	121	0.000940783	0.0143096	0.544;1.0;0.5	0.149;0.417;0.333	0.382	acidic leucine-rich nuclear phosphoprotein 32 family member B (AHRD V3.3 *-* XP_010320137.1)
45871	gene:Solyc01g094680.4	Solyc01g094680.4	chrSL4.0ch01	+	78388066	78390593	78388066	78388101	78390306	78390593	45871	317;97;189	10;4;13	390;314;370	9;0;3	2298	121	0.000273629	0.00548679	0.625;0.561;0.434	0.695;1.0;0.867	-0.314	Signal peptide peptidase-like 4 (AHRD V3.3 *** A0A2G3BSX8_CAPCH)
46275	gene:Solyc03g114780.3	Solyc03g114780.3	chrSL4.0ch03	+	59091280	59092460	59091280	59091381	59092328	59092460	46275	36;0;28	4;16;3	6;2;0	15;22;14	1040	121	1.5244e-05	0.000552606	0.512;0.0;0.521	0.044;0.01;0.0	0.326	RNA helicase DEAH-box9
46542	gene:Solyc01g094550.3	Solyc01g094550.3	chrSL4.0ch01	+	78247508	78247882	78247508	78247610	78247777	78247882	46542	3;0;0	13;4;3	8;8;2	9;8;0	260	121	0.00067719	0.0111331	0.097;0.0;0.0	0.293;0.318;1.0	-0.505	Acyl-CoA thioesterase family protein (AHRD V3.3 *** A0A2U1Q5B6_ARTAN),Pfam:PF13622
46623	gene:Solyc01g096600.4	Solyc01g096600.4	chrSL4.0ch01	-	79934497	79935357	79934497	79934643	79934738	79935357	46623	2;3;0	7;12;6	7;5;10	6;4;14	216	121	0.000609118	0.0102672	0.138;0.123;0.0	0.395;0.412;0.286	-0.277	THO complex subunit 1 (AHRD V3.3 *** A0A2G2YYN0_CAPAN)
46703	gene:Solyc01g096180.4	Solyc01g096180.4	chrSL4.0ch01	-	79535220	79537725	79535220	79536036	79537595	79537725	46703	355;165;268	48;22;42	373;344;493	16;25;12	1652	121	3.63929e-06	0.000179684	0.351;0.355;0.319	0.631;0.502;0.751	-0.286	Serine/arginine-rich-splicing factor RS31 (AHRD V3.3 *** A0A0M8KSL4_NICAT)
46875	gene:Solyc02g078790.4	Solyc02g078790.4	chrSL4.0ch02	+	41413729	41417835	41413729	41417643	41417749	41417835	46875	2;2;0	9;3;4	13;14;10	3;9;10	227	121	0.000125795	0.00297282	0.106;0.262;0.0	0.698;0.453;0.348	-0.377	Lysine-specific demethylase JMJ25 (AHRD V3.3 *** A0A1J3D4G6_NOCCA)
46877	gene:Solyc02g078790.4	Solyc02g078790.4	chrSL4.0ch02	+	41413729	41418565	41413729	41417379	41418445	41418565	46877	63;24;43	0;1;0	74;73;62	20;0;14	1159	121	1.58647e-05	0.000570097	1.0;0.715;1.0	0.279;1.0;0.316	0.373	Lysine-specific demethylase JMJ25 (AHRD V3.3 *** A0A1J3D4G6_NOCCA)
46881	gene:Solyc02g078790.4	Solyc02g078790.4	chrSL4.0ch02	+	41417749	41418700	41417749	41417835	41418482	41418700	46881	69;55;123	7;13;14	94;116;98	9;2;2	740	121	0.00200822	0.0255159	0.617;0.409;0.59	0.631;0.905;0.889	-0.27	Lysine-specific demethylase JMJ25 (AHRD V3.3 *** A0A1J3D4G6_NOCCA)
46958	gene:Solyc01g080540.3	Solyc01g080540.3	chrSL4.0ch01	+	72366534	72367381	72366534	72367174	72367309	72367381	46958	3;48;16	11;5;1	32;59;39	1;3;0	242	121	0.00119704	0.0171982	0.12;0.828;0.889	0.941;0.908;1.0	-0.337	Histidine-containing phosphotransfer protein 1 (AHRD V3.3 *** A0A2G2VZ65_CAPBA)
47277	gene:Solyc06g036300.4	Solyc06g036300.4	chrSL4.0ch06	-	23649511	23651293	23649511	23650155	23651161	23651293	47277	19;3;22	20;1;3	28;11;20	0;0;0	1099	121	1.09734e-12	7.18212e-10	0.095;0.248;0.447	1.0;1.0;1.0	-0.737	Homeodomain-like superfamily protein (AHRD V3.3 *** A0A2U1MBK2_ARTAN)
47348	gene:Solyc03g118640.3	Solyc03g118640.3	chrSL4.0ch03	+	61962617	61964032	61962617	61962759	61962892	61964032	47348	40;39;12	23;20;7	72;94;17	11;1;10	242	121	0.002207	0.0274343	0.465;0.494;0.462	0.766;0.979;0.459	-0.261	Ketose-bisphosphate aldolase class-II family protein (AHRD V3.3 *** Q8VYC5_ARATH)
47802	gene:Solyc12g095770.2	Solyc12g095770.2	chrSL4.0ch12	+	64419844	64424023	64419844	64420123	64423844	64424023	47802	224;140;124	10;10;0	221;257;178	1;0;0	3814	121	3.60883e-06	0.000178839	0.415;0.308;1.0	0.875;1.0;1.0	-0.384	Secondary thiamine-phosphate synthase enzyme (AHRD V3.3 *** Q9LPU1_ARATH)
47910	gene:Solyc06g007480.3	Solyc06g007480.3	chrSL4.0ch06	+	1503255	1505836	1503255	1503973	1505768	1505836	47910	6;2;0	8;3;4	7;10;31	0;0;9	1888	121	0.000379668	0.00710973	0.046;0.041;0.0	1.0;1.0;0.181	-0.698	chromatin-remodeling complex subunit ies6 (AHRD V3.3 *** A0A2I4H237_9ROSI)
48049	gene:Solyc04g054140.4	Solyc04g054140.4	chrSL4.0ch04	-	51080073	51080751	51080073	51080211	51080551	51080751	48049	32;42;10	16;5;7	45;57;25	0;1;0	433	121	1.04816e-10	3.65285e-08	0.359;0.701;0.285	1.0;0.941;1.0	-0.532	E3 ubiquitin-protein ligase RKP (AHRD V3.3 *** A0A2G2VG74_CAPBA)
48579	gene:Solyc10g050540.2	Solyc10g050540.2	chrSL4.0ch10	-	48977852	48990388	48977852	48990096	48990197	48990388	48579	2;0;0	22;24;13	9;4;12	17;7;2	222	121	7.27247e-08	8.31323e-06	0.047;0.0;0.0	0.224;0.237;0.766	-0.393	Cleavage stimulation factor subunit 77 (AHRD V3.3 *** A0A1J3CDQ4_NOCCA)
48580	gene:Solyc10g050540.2	Solyc10g050540.2	chrSL4.0ch10	-	48977852	48990388	48977852	48990114	48990197	48990388	48580	2;2;0	4;21;18	13;11;12	15;8;19	204	121	8.49585e-07	5.68179e-05	0.229;0.053;0.0	0.34;0.449;0.273	-0.26	Cleavage stimulation factor subunit 77 (AHRD V3.3 *** A0A1J3CDQ4_NOCCA)
48606	gene:Solyc01g067720.4	Solyc01g067720.4	chrSL4.0ch01	-	69430085	69430677	69430085	69430221	69430494	69430677	48606	12;16;9	3;4;2	14;7;4	17;11;12	366	121	5.63724e-06	0.000252858	0.569;0.569;0.598	0.214;0.174;0.099	0.416	Vesicle-associated protein 1-1 (AHRD V3.3 *** A0A2G3DFU6_CAPCH)
48762	gene:Solyc10g009330.3	Solyc10g009330.3	chrSL4.0ch10	+	3282994	3283717	3282994	3283235	3283361	3283717	48762	1;0;4	0;2;19	13;7;28	1;0;14	242	121	0.000877624	0.0135856	1.0;0.0;0.095	0.867;1.0;0.5	-0.424	Serine/arginine-rich-splicing factor RS31 (AHRD V3.3 *** A0A0M8KRT2_NICAT)
48923	gene:Solyc04g014460.4	Solyc04g014460.4	chrSL4.0ch04	+	4711649	4712371	4711649	4711926	4712253	4712371	48923	16;0;4	4;23;0	4;0;0	19;13;7	420	121	0.00468267	0.0479196	0.535;0.0;1.0	0.057;0.0;0.0	0.493	THO complex subunit 4D (AHRD V3.3 *** A0A2G3CDN8_CAPCH)
48944	gene:Solyc04g014460.4	Solyc04g014460.4	chrSL4.0ch04	+	4712028	4715998	4712028	4715328	4715816	4715998	48944	23;16;6	12;3;9	23;25;11	0;0;0	581	121	3.5838e-12	1.96264e-09	0.285;0.526;0.122	1.0;1.0;1.0	-0.689	THO complex subunit 4D (AHRD V3.3 *** A0A2G3CDN8_CAPCH)
49239	gene:Solyc04g049630.3	Solyc04g049630.3	chrSL4.0ch04	-	41853460	41853755	41853460	41853538	41853669	41853755	49239	93;28;13	6;0;1	27;51;30	15;9;10	242	121	6.99508e-06	0.000299616	0.886;1.0;0.867	0.474;0.739;0.6	0.313	Peptidase S9 (AHRD V3.3 *** A0A200PNL2_9MAGN)
49317	gene:Solyc10g006090.4	Solyc10g006090.4	chrSL4.0ch10	+	701576	709477	701576	707379	709366	709477	49317	67;28;21	10;0;10	53;40;72	2;0;0	2080	121	0.000289377	0.00572977	0.28;1.0;0.109	0.607;1.0;1.0	-0.406	Protein ENHANCED DOWNY MILDEW 2 (AHRD V3.3 *** A0A2G2YIJ3_CAPAN)
49347	gene:Solyc03g007120.3	Solyc03g007120.3	chrSL4.0ch03	+	1744476	1746599	1744476	1744795	1744979	1746599	49347	0;0;0	18;2;15	14;5;4	16;11;3	277	121	3.41943e-09	6.87144e-07	0.0;0.0;0.0	0.277;0.166;0.368	-0.27	Protein trichome birefringence-like 18 (AHRD V3.3 *** A0A2G3CVX7_CAPCH)
49970	gene:Solyc02g078940.3	Solyc02g078940.3	chrSL4.0ch02	+	41537965	41540597	41537965	41539682	41540179	41540597	49970	38;12;16	0;2;0	6;11;12	16;10;0	590	121	0.000128217	0.00301877	1.0;0.552;1.0	0.071;0.184;1.0	0.432	Oxidoreductase, zinc-binding dehydrogenase family protein (AHRD V3.3 *** A0A2U1PX72_ARTAN)
50032	gene:Solyc08g075310.4	Solyc08g075310.4	chrSL4.0ch08	+	57526590	57529447	57526590	57526668	57526801	57529447	50032	2;7;5	23;7;0	3;6;8	0;0;0	242	121	1.03229e-07	1.08419e-05	0.042;0.333;1.0	1.0;1.0;1.0	-0.542	AP-4 complex subunit epsilon (AHRD V3.3 *** A0A2G3C072_CAPCH)
50217	gene:Solyc01g057780.3	Solyc01g057780.3	chrSL4.0ch01	-	57095395	57098269	57095395	57097181	57097748	57098269	50217	12;6;4	0;0;0	18;18;27	18;17;8	660	121	1.00482e-09	2.45684e-07	1.0;1.0;1.0	0.155;0.163;0.382	0.767	Zinc finger protein VAR3, chloroplastic (AHRD V3.3 *** A0A2G3BZA0_CAPCH)
50631	gene:Solyc05g017860.3	Solyc05g017860.3	chrSL4.0ch05	-	18791846	18792927	18791846	18792397	18792629	18792927	50631	7;11;5	18;2;3	0;9;0	45;16;37	325	121	1.46754e-05	0.000535609	0.126;0.672;0.383	0.0;0.173;0.0	0.336	Protein VAC14-like protein (AHRD V3.3 *** A0A1U8EIK4_CAPAN)
50750	gene:Solyc02g078920.4	Solyc02g078920.4	chrSL4.0ch02	-	41524162	41528745	41524162	41528574	41528683	41528745	50750	35;116;75	24;34;23	109;93;121	26;3;12	230	121	0.000232272	0.00481492	0.434;0.642;0.632	0.688;0.942;0.841	-0.254	Endonuclease 3 (AHRD V3.3 *** A0A2G3D5Y1_CAPCH)
50753	gene:Solyc02g078920.4	Solyc02g078920.4	chrSL4.0ch02	-	41528545	41529310	41528545	41528619	41528697	41529310	50753	41;25;47	21;18;2	51;56;67	0;8;0	199	121	0.000148559	0.00338487	0.543;0.458;0.935	1.0;0.81;1.0	-0.291	Endonuclease 3 (AHRD V3.3 *** A0A2G3D5Y1_CAPCH)
50895	gene:Solyc02g086870.4	Solyc02g086870.4	chrSL4.0ch02	-	47489641	47491011	47489641	47489747	47490095	47491011	50895	17;3;13	3;5;14	8;11;15	0;0;0	441	121	2.46572e-11	1.05292e-08	0.609;0.141;0.203	1.0;1.0;1.0	-0.682	farnesyl protein transferase subunit B
51344	gene:Solyc01g094150.3	Solyc01g094150.3	chrSL4.0ch01	+	77955822	77958486	77955822	77957041	77958239	77958486	51344	110;33;82	27;36;19	146;229;168	8;28;19	1291	121	4.21366e-06	0.000201823	0.276;0.079;0.288	0.631;0.434;0.453	-0.292	AAA-type ATPase family protein (AHRD V3.3 *** A0A2U1ML03_ARTAN)
51765	gene:Solyc06g150131.1	Solyc06g150131.1	chrSL4.0ch06	-	42121659	42123499	42121659	42123128	42123244	42123499	51765	8;4;1	0;0;0	20;6;4	22;4;0	237	121	2.74324e-07	2.33323e-05	1.0;1.0;1.0	0.317;0.434;1.0	0.416	ankyrin repeat protein (AHRD V3.3 *** AT1G73350.6)
52112	gene:Solyc02g082440.2	Solyc02g082440.2	chrSL4.0ch02	-	44128983	44129662	44128983	44129455	44129551	44129662	52112	0;0;0	14;5;1	8;7;10	26;10;10	217	121	1.50918e-07	1.47198e-05	0.0;0.0;0.0	0.146;0.281;0.358	-0.262	Unknown protein
52155	gene:Solyc03g082490.4	Solyc03g082490.4	chrSL4.0ch03	-	46978673	46979834	46978673	46979227	46979337	46979834	52155	12;29;16	11;4;8	10;38;6	32;34;12	231	121	0.00351529	0.0388594	0.364;0.792;0.512	0.141;0.369;0.208	0.317	RNA polymerase II degradation factor (AHRD V3.3 *** AT5G53620.3)
52498	gene:Solyc01g028860.3	Solyc01g028860.3	chrSL4.0ch01	+	36926730	36928837	36926730	36927014	36927579	36928837	52498	75;14;24	0;0;1	70;37;25	13;2;8	658	121	1.23435e-07	1.26063e-05	1.0;1.0;0.815	0.498;0.773;0.365	0.393	Evolutionarily conserved C-terminal region 2 (AHRD V3.3 *** F4JDC2_ARATH)
52696	gene:Solyc02g082810.3	Solyc02g082810.3	chrSL4.0ch02	+	44460419	44460989	44460419	44460529	44460750	44460989	52696	22;10;2	2;5;20	0;4;0	14;18;18	314	121	2.96457e-05	0.000947903	0.809;0.435;0.037	0.0;0.079;0.0	0.401	Poly(A) polymerase I (AHRD V3.3 *** A0A1J3HIS1_NOCCA)
53359	gene:Solyc01g106350.4	Solyc01g106350.4	chrSL4.0ch01	+	86586851	86591577	86586851	86590387	86591496	86591577	53359	23;20;36	7;13;5	17;52;10	0;4;0	1202	121	0.000690112	0.0113144	0.249;0.134;0.42	1.0;0.567;1.0	-0.588	Fatty acid amide hydrolase (AHRD V3.3 *** A0A2G2Y3D5_CAPAN)
53380	gene:Solyc01g106350.4	Solyc01g106350.4	chrSL4.0ch01	+	86586851	86594543	86586851	86594322	86594401	86594543	53380	100;191;181	59;29;151	36;24;57	81;46;91	200	121	8.62442e-06	0.00035172	0.506;0.799;0.42	0.212;0.24;0.275	0.333	Fatty acid amide hydrolase (AHRD V3.3 *** A0A2G2Y3D5_CAPAN)
53591	gene:Solyc01g068560.3	Solyc01g068560.3	chrSL4.0ch01	-	70564993	70571246	70564993	70565346	70570929	70571246	53591	225;42;75	1;0;0	162;56;75	10;9;13	5676	121	1.70064e-12	1.03718e-09	0.827;1.0;1.0	0.257;0.117;0.11	0.781	protein LNK2 isoform X1 (AHRD V3.3 --* XP_023879322.1)
53775	gene:Solyc03g059260.4	Solyc03g059260.4	chrSL4.0ch03	-	24187605	24190452	24187605	24190103	24190365	24190452	53775	0;0;0	31;6;5	6;20;4	11;16;3	355	121	4.05541e-11	1.63647e-08	0.0;0.0;0.0	0.157;0.299;0.312	-0.256	Carboxyl-terminal-processing protease (AHRD V3.3 *** B6T6L2_MAIZE)
53803	gene:Solyc01g010830.4	Solyc01g010830.4	chrSL4.0ch01	-	6263073	6270030	6263073	6263921	6269916	6270030	53803	44;40;20	13;1;0	16;11;12	7;12;21	6088	121	0.00203625	0.025788	0.063;0.443;1.0	0.043;0.018;0.011	0.478	Haloacid dehalogenase-like hydrolase-like protein (AHRD V3.3 *** Q6Z026_ORYSJ),Pfam:PF13419
54163	gene:Solyc02g071830.3	Solyc02g071830.3	chrSL4.0ch02	-	39213084	39214360	39213084	39213199	39214198	39214360	54163	112;63;28	2;0;0	116;44;44	0;6;21	1092	121	0.000114364	0.0027679	0.861;1.0;1.0	1.0;0.448;0.188	0.408	plant/protein (DUF810) (AHRD V3.3 *-* AT5G06970.1)
54484	gene:Solyc07g056530.3	Solyc07g056530.3	chrSL4.0ch07	-	64240547	64242260	64240547	64241939	64242147	64242260	54484	2;5;2	21;13;11	11;16;13	4;14;14	301	121	8.76028e-06	0.000356178	0.037;0.134;0.068	0.525;0.315;0.272	-0.291	Nucleotide/sugar transporter family protein (AHRD V3.3 *** A0A2U1N0V9_ARTAN)
54614	gene:Solyc05g025510.3	Solyc05g025510.3	chrSL4.0ch05	-	33087598	33088545	33087598	33087654	33088443	33088545	54614	5;0;2	8;2;2	11;15;7	0;9;0	882	121	0.000407388	0.00750313	0.079;0.0;0.121	1.0;0.186;1.0	-0.662	WD repeat-containing protein 26-like (AHRD V3.3 *** A0A2I4E332_9ROSI)
54907	gene:Solyc01g080840.3	Solyc01g080840.3	chrSL4.0ch01	-	72704562	72709568	72704562	72708601	72709349	72709568	54907	10;0;0	7;18;17	28;33;17	15;19;2	841	121	4.48856e-07	3.40345e-05	0.17;0.0;0.0	0.212;0.2;0.55	-0.264	Protein translocase subunit SecA (AHRD V3.3 *** A0A2G3DHH8_CAPCH)
54952	gene:Solyc09g065990.3	Solyc09g065990.3	chrSL4.0ch09	+	60356691	60356986	60356691	60356742	60356898	60356986	54952	4;2;11	15;4;4	12;12;13	2;1;4	249	121	0.00057213	0.00978509	0.115;0.195;0.572	0.745;0.854;0.612	-0.443	E3 ubiquitin protein ligase DRIP2 (AHRD V3.3 *** A0A2G2X5V3_CAPBA)
55074	gene:Solyc01g091580.3	Solyc01g091580.3	chrSL4.0ch01	-	77417712	77419308	77417712	77418948	77419187	77419308	55074	13;23;26	0;0;0	12;12;24	6;8;6	332	121	1.81769e-11	8.02911e-09	1.0;1.0;1.0	0.422;0.353;0.593	0.544	Signal recognition particle receptor FtsY (AHRD V3.3 *** E0RG96_PAEP6)
55208	gene:Solyc05g023800.3	Solyc05g023800.3	chrSL4.0ch05	+	29479996	29480406	29479996	29480053	29480316	29480406	55208	9;26;17	1;3;4	8;9;6	3;7;6	356	121	0.00174605	0.0229228	0.754;0.747;0.591	0.475;0.304;0.254	0.353	Ran protein/TC4 protein 1
55642	gene:Solyc01g107940.3	Solyc01g107940.3	chrSL4.0ch01	+	87630757	87631492	87630757	87630808	87631344	87631492	55642	13;4;5	0;0;0	20;6;9	8;9;14	629	121	9.71357e-11	3.44104e-08	1.0;1.0;1.0	0.325;0.114;0.11	0.817	RING/U-box superfamily protein (AHRD V3.3 *** A0A1P8B1Z6_ARATH)
55820	gene:Solyc01g006110.3	Solyc01g006110.3	chrSL4.0ch01	-	777488	778445	777488	777560	777662	778445	55820	8;18;9	6;6;10	20;18;45	6;2;4	223	121	0.00132154	0.0184895	0.42;0.619;0.328	0.644;0.83;0.859	-0.322	PP2A regulatory subunit TAP46 (AHRD V3.3 *** A0A2G2XNB2_CAPBA)
56017	gene:Solyc01g020520.4	Solyc01g020520.4	chrSL4.0ch01	+	31167895	31171258	31167895	31167999	31171170	31171258	56017	72;16;10	15;10;6	52;60;102	6;10;2	3264	121	0.00485274	0.049177	0.151;0.056;0.058	0.243;0.182;0.654	-0.271	Membrane-bound transcription factor site-2 protease (AHRD V3.3 *** A0A200QAL7_9MAGN)
56208	gene:Solyc01g080510.3	Solyc01g080510.3	chrSL4.0ch01	+	72338344	72338574	72338344	72338387	72338477	72338574	56208	2;5;28	5;2;7	25;13;35	7;0;0	211	121	0.00326629	0.0367117	0.187;0.589;0.696	0.672;1.0;1.0	-0.4	interactor of constitutive active ROPs protein (AHRD V3.3 *-* AT1G16520.1)
56396	gene:Solyc01g006130.4	Solyc01g006130.4	chrSL4.0ch01	+	795024	798790	795024	795142	797020	798790	56396	30;12;21	2;1;0	10;21;33	13;3;9	1971	121	0.0036627	0.0400312	0.479;0.424;1.0	0.045;0.301;0.184	0.458	DnaJ/Hsp40 cysteine-rich domain superfamily protein (AHRD V3.3 *-* AT2G34860.2)
57435	gene:Solyc02g091590.4	Solyc02g091590.4	chrSL4.0ch02	-	50890458	50891318	50890458	50890527	50891097	50891318	57435	51;10;13	21;4;2	30;48;24	2;3;2	663	121	0.000345698	0.00660611	0.307;0.313;0.543	0.732;0.745;0.687	-0.334	symbiosis receptor-like kinase (SYMRK)
57659	gene:Solyc03g078570.3	Solyc03g078570.3	chrSL4.0ch03	-	45711773	45712468	45711773	45712274	45712397	45712468	57659	22;31;34	0;1;0	34;32;26	0;9;21	242	121	2.54384e-06	0.000135643	1.0;0.939;1.0	1.0;0.64;0.382	0.306	Rab family GTPase (AHRD V3.3 *** A0A1Y1IFP9_KLENI)
57701	gene:Solyc05g052920.4	Solyc05g052920.4	chrSL4.0ch05	-	62488997	62492144	62488997	62489147	62490185	62492144	57701	24;11;2	6;11;5	16;18;7	0;4;0	1131	121	0.00191889	0.0246582	0.3;0.097;0.041	1.0;0.325;1.0	-0.629	Folylpolyglutamate synthase (AHRD V3.3 *** A0A2G3CHR0_CAPCH)
57718	gene:Solyc05g052920.4	Solyc05g052920.4	chrSL4.0ch05	-	62489348	62495421	62489348	62494864	62495355	62495421	57718	2;6;8	0;0;2	0;11;2	2;18;0	584	121	0.000191536	0.00414002	1.0;1.0;0.453	0.0;0.112;1.0	0.447	Folylpolyglutamate synthase (AHRD V3.3 *** A0A2G3CHR0_CAPCH)
57740	gene:Solyc05g014110.3	Solyc05g014110.3	chrSL4.0ch05	+	7862458	7863073	7862458	7862541	7862908	7863073	57740	366;120;192	79;28;21	292;242;356	20;4;21	460	121	2.83554e-07	2.38756e-05	0.549;0.53;0.706	0.793;0.941;0.817	-0.255	Alpha/beta-Hydrolases superfamily protein (AHRD V3.3 *** A0A2U1Q7Z2_ARTAN)
57932	gene:Solyc04g081770.4	Solyc04g081770.4	chrSL4.0ch04	+	63663131	63664387	63663131	63663779	63664042	63664387	57932	5;10;0	8;29;8	15;16;21	15;3;11	356	121	0.000109384	0.00267755	0.175;0.105;0.0	0.254;0.644;0.394	-0.337	GDSL esterase/lipase (AHRD V3.3 *** A0A2G2ZSP1_CAPAN)
58355	gene:Solyc01g098710.3	Solyc01g098710.3	chrSL4.0ch01	-	81394489	81395164	81394489	81394646	81394751	81395164	58355	42;14;4	24;15;9	30;53;42	12;2;9	226	121	0.000183334	0.00398781	0.484;0.333;0.192	0.572;0.934;0.714	-0.404	aspartic proteinase-like protein 2 (AHRD V3.3 *** A0A1S4CMW0_TOBAC)
58518	gene:Solyc08g080110.3	Solyc08g080110.3	chrSL4.0ch08	+	61559265	61561755	61559265	61559353	61560904	61561755	58518	11;0;4	0;13;11	3;4;3	0;0;0	1644	121	2.5014e-11	1.05292e-08	1.0;0.0;0.026	1.0;1.0;1.0	-0.658	FAM63A-like protein (DUF544) (AHRD V3.3 *-* Q8LE63_ARATH)
58860	gene:Solyc04g007540.3	Solyc04g007540.3	chrSL4.0ch04	-	1268060	1268857	1268060	1268522	1268618	1268857	58860	18;9;7	35;4;3	41;5;13	5;0;2	217	121	7.54335e-05	0.00199514	0.223;0.556;0.565	0.821;1.0;0.784	-0.42	Protein DETOXIFICATION (AHRD V3.3 *** A0A218W6C6_PUNGR)
59097	gene:Solyc07g018340.3	Solyc07g018340.3	chrSL4.0ch07	+	10434681	10435063	10434681	10434905	10435017	10435063	59097	27;24;24	7;6;0	26;21;15	27;47;10	233	121	4.13585e-06	0.000198806	0.667;0.675;1.0	0.333;0.188;0.438	0.461	DNA mismatch repair protein MutS (AHRD V3.3 *-* A0A200PNX5_9MAGN)
59100	gene:Solyc07g018340.3	Solyc07g018340.3	chrSL4.0ch07	+	10435017	10436536	10435017	10435074	10435174	10436536	59100	27;24;24	6;0;2	26;21;15	19;41;16	221	121	4.92993e-09	9.31635e-07	0.711;1.0;0.868	0.428;0.219;0.339	0.531	DNA mismatch repair protein MutS (AHRD V3.3 *-* A0A200PNX5_9MAGN)
59244	gene:Solyc12g089150.2	Solyc12g089150.2	chrSL4.0ch12	-	63826052	63830833	63826052	63828059	63830663	63830833	59244	78;2;74	0;0;0	335;298;228	387;416;305	2697	121	0	0	1.0;1.0;1.0	0.037;0.031;0.032	0.967	Syntaxin-61 (AHRD V3.3 *** A0A1U8F703_CAPAN)
59245	gene:Solyc12g089150.2	Solyc12g089150.2	chrSL4.0ch12	-	63826052	63830833	63826052	63828071	63830663	63830833	59245	78;2;74	312;321;303	343;300;228	0;29;8	2685	121	0	0	0.011;0.0;0.011	1.0;0.318;0.562	-0.619	Syntaxin-61 (AHRD V3.3 *** A0A1U8F703_CAPAN)
59265	gene:Solyc02g089175.2	Solyc02g089175.2	chrSL4.0ch02	-	49100797	49102219	49100797	49101081	49102006	49102219	59265	181;148;168	10;7;0	120;116;153	13;13;12	1018	121	0.002512	0.0301265	0.683;0.715;1.0	0.523;0.515;0.602	0.253	tRNA (guanine(26)-N(2))-dimethyltransferase (AHRD V3.3 *** A0A2G3D922_CAPCH)
59437	gene:Solyc08g065350.4	Solyc08g065350.4	chrSL4.0ch08	+	51358628	51360579	51358628	51358684	51360445	51360579	59437	90;39;79	23;12;13	142;173;122	12;14;6	1854	121	2.06509e-05	0.000706903	0.203;0.175;0.284	0.436;0.446;0.57	-0.263	Histone deacetylase (AHRD V3.3 *** A0A2G2Z7K8_CAPAN)
59442	gene:Solyc08g065350.4	Solyc08g065350.4	chrSL4.0ch08	+	51360021	51361193	51360021	51360274	51361130	51361193	59442	116;20;69	7;9;2	114;114;99	2;0;2	949	121	0.000231867	0.00480838	0.679;0.221;0.815	0.879;1.0;0.863	-0.342	Histone deacetylase (AHRD V3.3 *** A0A2G2Z7K8_CAPAN)
59446	gene:Solyc08g065350.4	Solyc08g065350.4	chrSL4.0ch08	+	51358628	51361953	51358628	51358684	51361130	51361953	59446	211;59;148	22;4;5	262;290;227	9;0;2	2539	121	0.000360973	0.0068456	0.314;0.413;0.585	0.581;1.0;0.844	-0.371	Histone deacetylase (AHRD V3.3 *** A0A2G2Z7K8_CAPAN)
59477	gene:Solyc03g123980.4	Solyc03g123980.4	chrSL4.0ch03	+	65125626	65133232	65125626	65129948	65133048	65133232	59477	680;409;499	23;21;19	505;639;868	0;10;10	3193	121	1.01851e-05	0.000402571	0.528;0.425;0.499	1.0;0.708;0.767	-0.341	Pumilio-like protein 2 (AHRD V3.3 *** A0A2G2WPH9_CAPBA)
59797	gene:Solyc02g075610.4	Solyc02g075610.4	chrSL4.0ch02	+	45591423	45595804	45591423	45594950	45595413	45595804	59797	101;74;61	19;8;44	199;116;158	2;4;2	556	121	1.15302e-09	2.76255e-07	0.536;0.668;0.232	0.956;0.863;0.945	-0.443	Golgin candidate 6 (AHRD V3.3 *-* A0A2G2XK18_CAPBA)
59835	gene:Solyc01g090170.4	Solyc01g090170.4	chrSL4.0ch01	+	76045201	76045566	76045201	76045305	76045514	76045566	59835	6;13;7	0;0;18	12;1;1	6;15;18	302	121	0.000644737	0.0107206	1.0;1.0;0.135	0.445;0.026;0.022	0.547	Ras-related small GTP-binding protein (AHRD V3.3 *** A0A1Y0K2B8_9ROSI)
59873	gene:Solyc03g124068.1	Solyc03g124068.1	chrSL4.0ch03	+	65295011	65295201	65295011	65295087	65295157	65295201	59873	24;7;4	5;1;2	12;13;13	19;16;5	191	121	0.00391076	0.0420826	0.753;0.816;0.559	0.286;0.34;0.622	0.293	Ent-kaurene synthase (AHRD V3.3 *** G5CV50_SOLLC)
60115	gene:Solyc01g108280.3	Solyc01g108280.3	chrSL4.0ch01	-	87943389	87943799	87943389	87943464	87943555	87943799	60115	12;0;0	11;8;7	15;26;7	0;7;8	212	121	0.000214225	0.00450872	0.384;0.0;0.0	1.0;0.679;0.333	-0.543	Protein kinase (AHRD V3.3 *** O65765_CRAPL)
60269	gene:Solyc01g005560.3	Solyc01g005560.3	chrSL4.0ch01	+	410420	412268	410420	412063	412145	412268	60269	75;48;24	8;25;16	15;12;32	0;0;2	203	121	5.57771e-07	4.01812e-05	0.848;0.534;0.472	1.0;1.0;0.905	-0.35	Isocitrate dehydrogenase [NADP] (AHRD V3.3 *** A0A2G3BR90_CAPCH)
60332	gene:Solyc02g087050.2	Solyc02g087050.2	chrSL4.0ch02	+	47597832	47598914	47597832	47597895	47597987	47598914	60332	3;16;8	8;8;2	7;18;8	2;0;0	213	121	1.25177e-05	0.000471878	0.176;0.532;0.694	0.665;1.0;1.0	-0.421	WAT1-related protein (AHRD V3.3 *** K4BBL2_SOLLC)
60576	gene:Solyc03g062790.3	Solyc03g062790.3	chrSL4.0ch03	-	28272609	28272998	28272609	28272705	28272945	28272998	60576	5;8;26	7;0;2	1;0;2	6;1;5	333	121	1.00908e-05	0.000399826	0.206;1.0;0.825	0.057;0.0;0.127	0.616	Plastid-lipid associated protein PAP / fibrillin family protein (AHRD V3.3 *** A8MRU9_ARATH)
60875	gene:Solyc07g044850.3	Solyc07g044850.3	chrSL4.0ch07	+	57790357	57801084	57790357	57797110	57800454	57801084	60875	14;31;27	20;1;0	12;14;16	0;1;0	3437	121	0.000201663	0.00430339	0.024;0.522;1.0	1.0;0.33;1.0	-0.261	WD repeat-containing protein 26-like (AHRD V3.3 *** A0A2I4E4P1_9ROSI)
61267	gene:Solyc02g031770.4	Solyc02g031770.4	chrSL4.0ch02	+	25517075	25520909	25517075	25519708	25520303	25520909	61267	77;31;31	0;0;0	118;65;162	19;11;13	688	121	6.29384e-11	2.40416e-08	1.0;1.0;1.0	0.522;0.51;0.687	0.427	ATP synthase mitochondrial F1 complex assembly factor 1-like (AHRD V3.3 *** A0A2I4G3K4_9ROSI)
61281	gene:Solyc02g065790.3	Solyc02g065790.3	chrSL4.0ch02	+	34958475	34959665	34958475	34959258	34959598	34959665	61281	14;4;8	7;3;6	13;28;14	1;8;0	433	121	0.00322794	0.0364256	0.359;0.271;0.271	0.784;0.494;1.0	-0.459	Haloacid dehalogenase-like hydrolase (HAD) superfamily protein (AHRD V3.3 *-* A0A1I9LMI0_ARATH)
61597	gene:Solyc07g040740.3	Solyc07g040740.3	chrSL4.0ch07	-	49261038	49269491	49261038	49267134	49269404	49269491	61597	6;6;0	14;6;2	24;7;32	0;0;0	2363	121	0	0	0.021;0.049;0.0	1.0;1.0;1.0	-0.977	O-acyltransferase (AHRD V3.3 *** A0A2G2Z173_CAPAN)
61627	gene:Solyc01g096560.3	Solyc01g096560.3	chrSL4.0ch01	+	79897804	79899669	79897804	79899350	79899426	79899669	61627	3;1;0	7;32;5	7;17;12	18;5;31	197	121	0.000101251	0.00251576	0.208;0.019;0.0	0.193;0.676;0.192	-0.278	Subtilisin-like protease (AHRD V3.3 *** A0A2I0XJ46_9ASPA)
61740	gene:Solyc08g082880.4	Solyc08g082880.4	chrSL4.0ch08	+	63688771	63690642	63688771	63689037	63689158	63690642	61740	78;20;58	46;16;38	4;3;0	141;152;98	242	121	0	0	0.459;0.385;0.433	0.014;0.01;0.0	0.418	Methyltransferase,copper ion binding protein (AHRD V3.3 *** A0A2U1Q229_ARTAN)
61742	gene:Solyc08g082880.4	Solyc08g082880.4	chrSL4.0ch08	+	63689166	63689427	63689166	63689232	63689332	63689427	61742	78;20;58	37;25;36	0;3;2	98;132;104	221	121	0	0	0.536;0.305;0.469	0.0;0.012;0.01	0.429	Methyltransferase,copper ion binding protein (AHRD V3.3 *** A0A2U1Q229_ARTAN)
61743	gene:Solyc08g082880.4	Solyc08g082880.4	chrSL4.0ch08	+	63689158	63690642	63689158	63689232	63689337	63690642	61743	78;20;58	1;0;0	0;3;2	15;2;6	226	121	0	0	0.977;1.0;1.0	0.0;0.445;0.151	0.794	Methyltransferase,copper ion binding protein (AHRD V3.3 *** A0A2U1Q229_ARTAN)
61755	gene:Solyc08g082880.4	Solyc08g082880.4	chrSL4.0ch08	+	63689166	63692425	63689166	63692173	63692336	63692425	61755	78;20;58	0;0;0	251;273;295	72;83;69	256	121	0	0	1.0;1.0;1.0	0.622;0.609;0.669	0.367	Methyltransferase,copper ion binding protein (AHRD V3.3 *** A0A2U1Q229_ARTAN)
61757	gene:Solyc08g082880.4	Solyc08g082880.4	chrSL4.0ch08	+	63689166	63692425	63689166	63692248	63692336	63692425	61757	78;20;58	0;0;0	148;141;201	52;35;13	209	121	4.71756e-12	2.47011e-09	1.0;1.0;1.0	0.622;0.7;0.9	0.259	Methyltransferase,copper ion binding protein (AHRD V3.3 *** A0A2U1Q229_ARTAN)
61885	gene:Solyc08g007400.4	Solyc08g007400.4	chrSL4.0ch08	+	1980058	1981232	1980058	1980768	1980851	1981232	61885	28;45;8	21;25;15	45;23;65	9;12;3	204	121	0.00067501	0.0111007	0.442;0.516;0.24	0.748;0.532;0.928	-0.337	autophagy-related protein 8f isoform X2 (AHRD V3.3 *-* XP_010324593.1)
62169	gene:Solyc01g080350.3	Solyc01g080350.3	chrSL4.0ch01	-	72143097	72143516	72143097	72143194	72143459	72143516	62169	24;16;36	9;2;14	4;10;35	0;1;0	358	121	2.75832e-07	2.3442e-05	0.474;0.73;0.465	1.0;0.772;1.0	-0.368	Mo25 family protein (AHRD V3.3 *** Q3E9D4_ARATH)
62227	gene:Solyc03g097830.3	Solyc03g097830.3	chrSL4.0ch03	+	54726135	54729922	54726135	54729806	54729876	54729922	62227	68;18;17	0;0;2	6;14;21	0;16;11	191	121	1.87566e-06	0.000105963	1.0;1.0;0.843	1.0;0.357;0.547	0.313	Poly(A) polymerase I (AHRD V3.3 *** A0A1J3FW86_NOCCA)
62674	gene:Solyc01g021640.3	Solyc01g021640.3	chrSL4.0ch01	+	32513810	32514830	32513810	32513989	32514283	32514830	62674	14;13;1	4;0;0	4;10;4	9;8;2	387	121	0.000692347	0.0113406	0.523;1.0;1.0	0.122;0.281;0.385	0.578	Transducin/WD40 repeat-like superfamily protein (AHRD V3.3 *** AT5G17370.1)
62698	gene:Solyc02g086680.4	Solyc02g086680.4	chrSL4.0ch02	-	47341335	47342525	47341335	47341466	47342046	47342525	62698	14;15;4	15;16;24	25;18;35	3;17;4	673	121	0.000207861	0.00440501	0.144;0.144;0.029	0.6;0.16;0.611	-0.351	peptide deformylase AF250958
62990	gene:Solyc01g101240.4	Solyc01g101240.4	chrSL4.0ch01	+	83332929	83335635	83332929	83335065	83335481	83335635	62990	65;7;33	3;5;15	27;31;60	0;2;0	509	121	2.42313e-06	0.000130569	0.837;0.25;0.343	1.0;0.787;1.0	-0.452	aspartic protease precursor
63058	gene:Solyc01g067830.3	Solyc01g067830.3	chrSL4.0ch01	-	69572984	69573440	69572984	69573044	69573172	69573440	63058	0;0;0	18;18;32	15;3;6	8;6;12	242	121	4.72986e-11	1.86652e-08	0.0;0.0;0.0	0.484;0.2;0.2	-0.295	U1 small nuclear ribonucleoprotein C (AHRD V3.3 *** A0A2G3ALC7_CAPAN)
63147	gene:Solyc06g060140.4	Solyc06g060140.4	chrSL4.0ch06	-	35758232	35768783	35758232	35768528	35768723	35768783	63147	8;8;27	11;2;15	0;0;3	10;5;2	288	121	6.06063e-05	0.00167276	0.234;0.627;0.431	0.0;0.0;0.387	0.302	Kinesin domain-containing protein (AHRD V3.3 *** A0A1Q3BVU2_CEPFO)
63418	gene:Solyc04g009457.1	Solyc04g009457.1	chrSL4.0ch04	+	2910132	2910389	2910132	2910195	2910314	2910389	63418	58;14;37	15;1;0	19;45;30	22;10;31	240	121	0.000363838	0.00688655	0.661;0.876;1.0	0.303;0.694;0.328	0.404	Unknown protein
63484	gene:Solyc07g063730.3	Solyc07g063730.3	chrSL4.0ch07	+	65940718	65942488	65940718	65941804	65942127	65942488	63484	27;34;39	4;14;3	13;18;25	0;0;1	416	121	1.80499e-06	0.000102782	0.663;0.414;0.791	1.0;1.0;0.879	-0.337	G-type lectin S-receptor-like serine/threonine-protein kinase (AHRD V3.3 *** A0A2G3C305_CAPCH)
63526	gene:Solyc01g073660.3	Solyc01g073660.3	chrSL4.0ch01	-	73467811	73473130	73467811	73472600	73473060	73473130	63526	9;3;7	0;0;0	40;38;57	8;15;4	553	121	2.353e-07	2.07703e-05	1.0;1.0;1.0	0.522;0.357;0.757	0.455	Major facilitator superfamily protein (AHRD V3.3 *** A0A2U1LP11_ARTAN),Pfam:PF13347
63830	gene:Solyc01g008060.3	Solyc01g008060.3	chrSL4.0ch01	+	2154830	2160879	2154830	2159487	2160827	2160879	63830	53;62;68	3;11;14	67;44;38	1;2;1	1433	121	0.000608138	0.0102571	0.599;0.322;0.291	0.85;0.65;0.762	-0.35	Ribonuclease H (AHRD V3.3 *** A0A2U1P3J3_ARTAN)
63972	gene:Solyc01g008990.4	Solyc01g008990.4	chrSL4.0ch01	+	2948632	2954127	2948632	2948773	2953989	2954127	63972	726;705;677	26;14;12	791;821;627	53;49;61	5309	121	4.46844e-07	3.39203e-05	0.389;0.534;0.563	0.254;0.276;0.19	0.255	THO complex subunit 7B (AHRD V3.3 *** A0A1U8H3F7_CAPAN)
64403	gene:Solyc01g017860.3	Solyc01g017860.3	chrSL4.0ch01	+	25819942	25820449	25819942	25820016	25820340	25820449	64403	18;5;27	2;0;0	13;23;15	6;14;0	417	121	0.000307206	0.0059987	0.723;1.0;1.0	0.386;0.323;1.0	0.338	Unknown protein
64409	gene:Solyc12g099340.3	Solyc12g099340.3	chrSL4.0ch12	-	66051820	66056524	66051820	66052339	66053130	66056524	64409	163;174;214	10;20;13	150;199;177	0;4;5	884	121	1.24583e-05	0.000470036	0.691;0.544;0.693	1.0;0.872;0.829	-0.258	Calmodulin-binding transcription activator (AHRD V3.3 *** A0A1I9LRY7_ARATH)
65434	gene:Solyc02g084380.3	Solyc02g084380.3	chrSL4.0ch02	+	45506260	45507251	45506260	45506420	45506698	45507251	65434	11;8;44	2;0;4	15;23;29	20;14;10	371	121	0.000130007	0.00304953	0.642;1.0;0.782	0.197;0.349;0.486	0.464	Translation elongation factor EF1B/ribosomal protein S6 family protein (AHRD V3.3 *** Q9LSA1_ARATH)
66082	gene:Solyc01g103110.3	Solyc01g103110.3	chrSL4.0ch01	+	84047960	84048600	84047960	84048134	84048542	84048600	66082	26;23;19	5;8;15	10;57;3	22;37;20	501	121	0.00139641	0.0192832	0.557;0.41;0.234	0.099;0.271;0.035	0.265	GNAT family N-acetyltransferase (AHRD V3.3 *** A0A248JVD2_9PROT)
66171	gene:Solyc01g066900.4	Solyc01g066900.4	chrSL4.0ch01	+	67923832	67926566	67923832	67924147	67926139	67926566	66171	337;209;241	0;0;4	209;169;158	2;3;20	2085	121	0.000687322	0.0112738	1.0;1.0;0.778	0.858;0.766;0.314	0.28	uveal autoantigen with coiled-coil/ankyrin (AHRD V3.3 *** AT4G15790.1)
66185	gene:Solyc12g011330.4	Solyc12g011330.4	chrSL4.0ch12	+	4211175	4218749	4211175	4216158	4218045	4218749	66185	6;6;1	23;0;2	14;6;2	0;0;0	1980	121	5.37778e-11	2.09145e-08	0.016;1.0;0.03	1.0;1.0;1.0	-0.651	ethylene receptor 1
66238	gene:Solyc01g150156.1	Solyc01g150156.1	chrSL4.0ch01	-	85134966	85135312	85134966	85135001	85135213	85135312	66238	20;19;2	0;2;21	25;52;26	3;0;0	305	121	0.00236479	0.0288904	1.0;0.79;0.036	0.768;1.0;1.0	-0.314	nuclear pore complex protein NUP98A-like isoform X5 (AHRD V3.3 *-* XP_019068100.2)
66246	gene:Solyc01g150156.1	Solyc01g150156.1	chrSL4.0ch01	-	85135189	85136572	85135189	85136366	85136550	85136572	66246	31;12;25	29;2;7	42;42;52	3;6;5	277	121	0.00191352	0.0246128	0.318;0.724;0.609	0.859;0.754;0.82	-0.261	nuclear pore complex protein NUP98A-like isoform X5 (AHRD V3.3 *-* XP_019068100.2)
66250	gene:Solyc01g150156.1	Solyc01g150156.1	chrSL4.0ch01	-	85136269	85138740	85136269	85136366	85136831	85138740	66250	57;29;28	24;8;15	51;40;45	5;0;2	558	121	5.07864e-07	3.74146e-05	0.34;0.44;0.288	0.689;1.0;0.83	-0.484	nuclear pore complex protein NUP98A-like isoform X5 (AHRD V3.3 *-* XP_019068100.2)
66514	gene:Solyc06g084530.3	Solyc06g084530.3	chrSL4.0ch06	+	47196713	47198066	47196713	47196785	47197320	47198066	66514	19;0;14	11;2;7	36;32;35	5;2;9	628	121	0.00206549	0.0260646	0.25;0.0;0.278	0.581;0.755;0.428	-0.412	P-loop containing nucleoside triphosphate hydrolases superfamily protein (AHRD V3.3 *** A0A2U1N2C4_ARTAN)
66532	gene:Solyc06g084530.3	Solyc06g084530.3	chrSL4.0ch06	+	47200064	47200765	47200064	47200124	47200592	47200765	66532	87;48;45	10;9;4	82;59;23	6;0;0	561	121	0.0018089	0.0235693	0.652;0.535;0.708	0.747;1.0;1.0	-0.284	P-loop containing nucleoside triphosphate hydrolases superfamily protein (AHRD V3.3 *** A0A2U1N2C4_ARTAN)
66576	gene:Solyc07g005240.4	Solyc07g005240.4	chrSL4.0ch07	-	201066	202436	201066	201193	202112	202436	66576	225;50;156	40;22;8	188;187;151	7;11;6	1012	121	0.00287076	0.0332982	0.402;0.214;0.7	0.763;0.67;0.751	-0.289	FAD-dependent oxidoreductase family protein (AHRD V3.3 *** A0A2U1NVG0_ARTAN)
66656	gene:Solyc02g067420.3	Solyc02g067420.3	chrSL4.0ch02	-	35626016	35626909	35626016	35626154	35626561	35626909	66656	3;24;0	8;14;2	10;25;15	2;2;7	500	121	0.0025141	0.0301417	0.083;0.293;0.0	0.548;0.752;0.341	-0.422	Ubiquitin-conjugating enzyme (AHRD V3.3 *** Q5ZFS2_PLAMJ)
66863	gene:Solyc03g078000.3	Solyc03g078000.3	chrSL4.0ch03	+	43376205	43376652	43376205	43376487	43376572	43376652	66863	33;13;0	54;29;43	5;5;17	3;9;8	206	121	0.00298139	0.0342569	0.264;0.208;0.0	0.495;0.246;0.555	-0.275	Vacuolar glucose transporter 1
67431	gene:Solyc03g116500.4	Solyc03g116500.4	chrSL4.0ch03	+	60358148	60359834	60358148	60359617	60359717	60359834	67431	0;5;17	1;7;5	2;0;0	12;1;16	221	121	2.68992e-05	0.000875474	0.0;0.281;0.651	0.084;0.0;0.0	0.283	polygalacturonase (XOPG1)
68141	gene:Solyc01g087290.3	Solyc01g087290.3	chrSL4.0ch01	-	74469842	74471940	74469842	74471721	74471822	74471940	68141	29;14;2	12;4;3	40;51;17	2;0;0	222	121	1.44291e-08	2.29791e-06	0.568;0.656;0.267	0.916;1.0;1.0	-0.475	tRNA-dihydrouridine synthase (AHRD V3.3 *** A0A2G3DGY4_CAPCH)
68205	gene:Solyc02g088450.4	Solyc02g088450.4	chrSL4.0ch02	+	48588624	48592722	48588624	48588907	48592358	48592722	68205	32;34;17	14;1;10	51;23;28	2;0;0	3544	121	4.0406e-05	0.00121245	0.072;0.537;0.055	0.465;1.0;1.0	-0.6	Unknown protein
68395	gene:Solyc04g050470.4	Solyc04g050470.4	chrSL4.0ch04	-	46489519	46491709	46489519	46489802	46491479	46491709	68395	154;59;105	9;13;18	172;201;259	0;10;15	1770	121	0.00386762	0.0417302	0.539;0.237;0.285	1.0;0.579;0.541	-0.353	Ammonium transporter (AHRD V3.3 *** A0A2K3LM80_TRIPR)
68476	gene:Solyc06g060810.3	Solyc06g060810.3	chrSL4.0ch06	-	36508992	36510099	36508992	36509284	36509595	36510099	68476	3;5;10	12;7;23	12;3;31	0;0;2	404	121	3.55271e-15	4.05682e-12	0.07;0.176;0.115	1.0;1.0;0.823	-0.821	dehydrodolichyl diphosphate synthase complex subunit NUS1 isoform X3 (AHRD V3.3 *** A0A2I4GYQ7_9ROSI)
68586	gene:Solyc04g077030.3	Solyc04g077030.3	chrSL4.0ch04	-	59985429	59985664	59985429	59985472	59985580	59985664	68586	42;5;6	0;0;0	32;44;30	7;14;9	229	121	1.02234e-09	2.49401e-07	1.0;1.0;1.0	0.707;0.624;0.638	0.344	Xylulose kinase (AHRD V3.3 *** A0A2G2X084_CAPBA)
68638	gene:Solyc07g042910.4	Solyc07g042910.4	chrSL4.0ch07	-	56278321	56279422	56278321	56278815	56279253	56279422	68638	2;24;21	0;0;0	32;42;28	0;12;12	531	121	2.78357e-07	2.35633e-05	1.0;1.0;1.0	1.0;0.444;0.347	0.403	transmembrane protein (AHRD V3.3 *** AT5G58100.2)
68898	gene:Solyc02g067860.4	Solyc02g067860.4	chrSL4.0ch02	+	35978718	35978950	35978718	35978734	35978808	35978950	68898	1;0;3	10;1;3	11;13;11	16;2;6	195	121	0.00151635	0.0205794	0.058;0.0;0.383	0.299;0.801;0.532	-0.397	Glucose-6-phosphate 1-epimerase (AHRD V3.3 *** A0A1U8FRS7_CAPAN)
69639	gene:Solyc02g081520.3	Solyc02g081520.3	chrSL4.0ch02	-	43434901	43440333	43434901	43438945	43440164	43440333	69639	59;6;18	46;2;14	58;56;25	7;13;0	1312	121	0.00196232	0.0250818	0.106;0.217;0.106	0.433;0.284;1.0	-0.429	Nijmegen breakage syndrome 1 (AHRD V3.3 *** A0A2U1MCL4_ARTAN)
70305	gene:Solyc02g068720.3	Solyc02g068720.3	chrSL4.0ch02	-	36666642	36669989	36666642	36669808	36669908	36669989	70305	25;8;0	4;3;5	0;0;0	10;9;1	221	121	6.55726e-07	4.60028e-05	0.774;0.594;0.0	0.0;0.0;0.0	0.456	Protein NAP1 (AHRD V3.3 *** A0A2G3A6H3_CAPAN)
70331	gene:Solyc01g112240.4	Solyc01g112240.4	chrSL4.0ch01	-	90630845	90632666	90630845	90632196	90632495	90632666	70331	0;1;1	16;25;38	9;4;15	0;10;29	392	121	2.61514e-05	0.000856735	0.0;0.012;0.008	1.0;0.11;0.138	-0.409	Alpha-1,3-mannosyl-glycoprotein 2-beta-N-acetylglucosaminyltransferase (AHRD V3.3 *** A0A2U1LK20_ARTAN)
70540	gene:Solyc01g097730.4	Solyc01g097730.4	chrSL4.0ch01	+	80715097	80715861	80715097	80715199	80715442	80715861	70540	51;14;7	2;0;1	13;8;9	6;20;11	336	121	2.60092e-10	7.66972e-08	0.902;1.0;0.716	0.438;0.126;0.228	0.609	Pentatricopeptide repeat-containing protein (AHRD V3.3 *** A0A2G2W7A9_CAPBA)
70604	gene:Solyc01g081440.3	Solyc01g081440.3	chrSL4.0ch01	-	73232709	73235400	73232709	73233372	73233975	73235400	70604	72;14;20	0;7;13	40;34;37	0;2;0	696	121	0.00016328	0.0036399	1.0;0.258;0.211	1.0;0.747;1.0	-0.426	DUF1005 domain-containing protein (AHRD V3.3 *** A0A1Q3BB96_CEPFO)
70605	gene:Solyc01g081440.3	Solyc01g081440.3	chrSL4.0ch01	-	73232709	73235400	73232709	73233372	73234903	73235400	70605	72;14;20	7;20;12	40;34;37	0;7;0	1624	121	0.000566022	0.00971004	0.434;0.05;0.11	1.0;0.266;1.0	-0.557	DUF1005 domain-containing protein (AHRD V3.3 *** A0A1Q3BB96_CEPFO)
70672	gene:Solyc01g108412.1	Solyc01g108412.1	chrSL4.0ch01	+	88061120	88062093	88061120	88061192	88061922	88062093	70672	93;110;75	8;10;2	85;87;148	25;13;32	823	121	0.000563806	0.00968129	0.631;0.618;0.846	0.333;0.496;0.405	0.287	protein unc-13 homolog isoform X1 (AHRD V3.3 *-* XP_019066501.1)
71110	gene:Solyc12g008790.3	Solyc12g008790.3	chrSL4.0ch12	+	2184357	2184643	2184357	2184488	2184574	2184643	71110	4;18;16	2;4;9	8;6;3	39;21;10	207	121	1.45985e-08	2.32144e-06	0.539;0.725;0.51	0.107;0.143;0.149	0.458	Acyl-[acyl-carrier-protein]--UDP-N-acetylglucosamine O-acyltransferase (AHRD V3.3 *** D4HZ69_ERWAC)
71433	gene:Solyc08g082270.3	Solyc08g082270.3	chrSL4.0ch08	+	63226087	63227810	63226087	63226697	63227218	63227810	71433	32;0;3	14;9;4	12;10;16	3;0;0	614	121	2.25497e-05	0.000758757	0.311;0.0;0.129	0.441;1.0;1.0	-0.667	Leucine-rich repeat (LRR) family protein (AHRD V3.3 *** A0A2U1P3Z6_ARTAN)
71437	gene:Solyc08g082270.3	Solyc08g082270.3	chrSL4.0ch08	+	63226095	63228332	63226095	63227901	63227988	63228332	71437	120;63;72	0;0;0	0;0;0	43;86;122	208	121	0	0	1.0;1.0;1.0	0.0;0.0;0.0	1	Leucine-rich repeat (LRR) family protein (AHRD V3.3 *** A0A2U1P3Z6_ARTAN)
71460	gene:Solyc04g007880.4	Solyc04g007880.4	chrSL4.0ch04	+	1591972	1592401	1591972	1592047	1592190	1592401	71460	23;0;4	11;10;0	14;4;16	0;0;0	242	121	4.52319e-07	3.4239e-05	0.511;0.0;1.0	1.0;1.0;1.0	-0.496	Cysteine-rich receptor-like protein kinase 10 (AHRD V3.3 *** A0A2G3CFD2_CAPCH)
71587	gene:Solyc02g090180.3	Solyc02g090180.3	chrSL4.0ch02	+	49847733	49850928	49847733	49850530	49850711	49850928	71587	8;0;3	23;12;34	11;8;12	7;13;10	274	121	4.60701e-06	0.000216225	0.133;0.0;0.038	0.41;0.214;0.346	-0.266	Oligopeptidase B (AHRD V3.3 *** A0A2I0V9Y9_9ASPA)
71942	gene:Solyc01g095010.4	Solyc01g095010.4	chrSL4.0ch01	-	78640001	78640846	78640001	78640634	78640805	78640846	71942	18;6;5	5;19;0	12;4;7	0;0;0	264	121	1.50948e-06	8.9574e-05	0.623;0.126;1.0	1.0;1.0;1.0	-0.417	Sphingoid long-chain bases kinase 2, mitochondrial (AHRD V3.3 *** A0A2G3BT73_CAPCH)
72073	gene:Solyc03g113770.3	Solyc03g113770.3	chrSL4.0ch03	-	58249811	58250019	58249811	58249872	58249948	58250019	72073	2;0;0	20;6;20	4;27;3	5;4;11	197	121	3.87114e-07	3.03079e-05	0.058;0.0;0.0	0.329;0.806;0.143	-0.407	NAD(P)H-hydrate epimerase (AHRD V3.3 *** A0A1U8G4A3_CAPAN)
72094	gene:Solyc03g113770.3	Solyc03g113770.3	chrSL4.0ch03	-	58249811	58251739	58249811	58251059	58251572	58251739	72094	142;16;54	1;0;0	85;106;134	6;36;0	606	121	9.61732e-06	0.000384471	0.966;1.0;1.0	0.739;0.37;1.0	0.286	NAD(P)H-hydrate epimerase (AHRD V3.3 *** A0A1U8G4A3_CAPAN)
72123	gene:Solyc07g005550.4	Solyc07g005550.4	chrSL4.0ch07	-	427769	430979	427769	428970	430523	430979	72123	66;17;32	0;0;0	34;94;42	6;20;0	1646	121	1.40861e-07	1.39481e-05	1.0;1.0;1.0	0.294;0.257;1.0	0.483	replicase polyprotein 1ab protein (AHRD V3.3 *** AT2G44870.1)
72518	gene:Solyc01g103950.4	Solyc01g103950.4	chrSL4.0ch01	-	84735224	84737302	84735224	84737156	84737226	84737302	72518	1;4;10	1;0;0	18;7;13	13;17;2	191	121	3.07463e-05	0.000974386	0.388;1.0;1.0	0.467;0.207;0.805	0.303	Bifunctional hydroxymethylpyrimidine kinase/phosphomethylpyrimidine kinase (AHRD V3.3 *** A0A2Z4MGS9_BREBE)
72847	gene:Solyc02g078520.4	Solyc02g078520.4	chrSL4.0ch02	-	41157828	41169017	41157828	41167907	41168928	41169017	72847	36;51;24	19;3;17	34;20;19	53;51;25	1114	121	0.000555542	0.00957309	0.171;0.649;0.133	0.065;0.041;0.076	0.257	Mediator of rna polymerase ii transcription subunit 16 (AHRD V3.3 *** A0A1J6K1R5_NICAT)
73007	gene:Solyc02g067120.4	Solyc02g067120.4	chrSL4.0ch02	-	35363190	35363976	35363190	35363340	35363644	35363976	73007	107;35;44	8;8;0	74;68;65	19;12;43	397	121	0.00312602	0.0355841	0.803;0.571;1.0	0.543;0.633;0.315	0.294	hypothetical protein (DUF1997) (AHRD V3.3 *** AT5G39530.1)
73082	gene:Solyc08g015870.3	Solyc08g015870.3	chrSL4.0ch08	-	6105438	6107504	6105438	6106762	6107443	6107504	73082	14;2;50	13;6;0	19;12;26	0;1;0	774	121	1.08812e-05	0.000423022	0.144;0.05;1.0	1.0;0.652;1.0	-0.486	MLO-like protein (AHRD V3.3 *** K4CJB5_SOLLC)
73138	gene:Solyc01g094480.4	Solyc01g094480.4	chrSL4.0ch01	+	78208845	78209331	78208845	78208923	78209254	78209331	73138	0;0;4	5;8;5	6;5;6	0;3;0	424	121	1.84997e-06	0.000104788	0.0;0.0;0.186	1.0;0.322;1.0	-0.712	WD40 repeat (AHRD V3.3 *** A0A200PPU0_9MAGN)
73472	gene:Solyc02g077320.4	Solyc02g077320.4	chrSL4.0ch02	-	40277223	40278375	40277223	40278000	40278309	40278375	73472	23;22;22	3;0;0	20;15;33	6;19;0	402	121	0.00378763	0.0410622	0.698;1.0;1.0	0.501;0.192;1.0	0.335	Negative regulator of systemic acquired resistance (SNI1) (AHRD V3.3 *** A0A2U1M5U8_ARTAN)
73611	gene:Solyc06g050220.4	Solyc06g050220.4	chrSL4.0ch06	-	30454439	30459549	30454439	30455482	30459400	30459549	73611	5;8;4	11;12;4	12;10;10	0;0;0	4011	121	4.17444e-14	3.82971e-11	0.014;0.02;0.029	1.0;1.0;1.0	-0.979	Alpha-soluble NSF attachment protein (AHRD V3.3 *-* A0A1U8GWI2_CAPAN)
73614	gene:Solyc08g042000.3	Solyc08g042000.3	chrSL4.0ch08	+	24074370	24076063	24074370	24074704	24075267	24076063	73614	0;0;0	7;6;5	8;2;16	9;0;6	656	121	6.98232e-05	0.00187931	0.0;0.0;0.0	0.141;1.0;0.33	-0.49	Sucrose phosphate synthase (AHRD V3.3 *** I7EKT3_LITCN)
73880	gene:Solyc01g102490.3	Solyc01g102490.3	chrSL4.0ch01	+	83554811	83559695	83554811	83559399	83559631	83559695	73880	0;0;3	2;4;0	16;37;13	0;9;6	325	121	0.00181829	0.0236658	0.0;0.0;1.0	1.0;0.605;0.446	-0.35	NADPH:adrenodoxin oxidoreductase, mitochondrial (AHRD V3.3 *** A0A2G2XXN3_CAPAN)
74000	gene:Solyc06g074320.3	Solyc06g074320.3	chrSL4.0ch06	+	43607089	43608994	43607089	43608249	43608949	43608994	74000	292;48;160	12;6;32	231;65;135	1;0;6	793	121	3.62082e-05	0.00111043	0.788;0.55;0.433	0.972;1.0;0.774	-0.325	Transcription factor TGA2 (AHRD V3.3 *** A0A2G3CAK2_CAPCH)
74071	gene:Solyc06g059750.3	Solyc06g059750.3	chrSL4.0ch06	+	35305408	35307282	35305408	35306936	35307233	35307282	74071	9;7;15	8;12;0	40;38;39	0;0;0	390	121	1.24861e-07	1.27277e-05	0.259;0.153;1.0	1.0;1.0;1.0	-0.529	Transcriptional corepressor SEUSS (AHRD V3.3 *** A0A2G2WJJ1_CAPBA)
74164	gene:Solyc04g026280.2	Solyc04g026280.2	chrSL4.0ch04	-	16851752	16852022	16851752	16851844	16851976	16852022	74164	42;11;35	2;0;0	11;4;21	12;10;3	242	121	1.08063e-08	1.78725e-06	0.913;1.0;1.0	0.314;0.167;0.778	0.551	S3 self-incompatibility locus-linked pollen 3.15 protein (AHRD V3.3 *** Q7XAE6_PETIN)
74208	gene:Solyc05g006760.4	Solyc05g006760.4	chrSL4.0ch05	+	1435186	1440997	1435186	1439956	1440642	1440997	74208	7;13;2	8;4;8	12;22;9	0;13;0	779	121	0.00324535	0.0365797	0.12;0.335;0.037	1.0;0.208;1.0	-0.572	Tetratricopeptide repeat (TPR)-like superfamily protein (AHRD V3.3 *** A0A2U1KMN1_ARTAN)
74452	gene:Solyc01g044360.4	Solyc01g044360.4	chrSL4.0ch01	+	38656443	38664579	38656443	38662735	38664512	38664579	74452	169;130;133	0;16;8	141;159;169	0;2;0	1870	121	4.97339e-05	0.00142889	1.0;0.345;0.518	1.0;0.837;1.0	-0.325	importin-5-like (AHRD V3.3 *** A0A2I4FSB4_9ROSI)
74628	gene:Solyc03g113760.3	Solyc03g113760.3	chrSL4.0ch03	+	58246720	58248230	58246720	58248017	58248110	58248230	74628	0;44;0	6;12;2	3;10;4	0;0;0	214	121	8.93088e-11	3.2061e-08	0.0;0.675;0.0	1.0;1.0;1.0	-0.775	E2F transcription factor-like E2FE (AHRD V3.3 *** A0A1U8FXH9_CAPAN)
74836	gene:Solyc03g115680.4	Solyc03g115680.4	chrSL4.0ch03	+	59739389	59748718	59739389	59747797	59747887	59748718	74836	24;13;11	5;10;8	17;29;49	0;0;5	211	121	2.94651e-06	0.000152127	0.734;0.427;0.441	1.0;1.0;0.849	-0.416	Formin-like protein (AHRD V3.3 *-* A0A328D036_9ASTE)
75111	gene:Solyc11g012910.2	Solyc11g012910.2	chrSL4.0ch11	+	5757751	5759144	5757751	5757792	5757885	5759144	75111	0;25;1	26;0;0	5;2;18	0;0;0	214	121	0.00269631	0.0317936	0.0;1.0;1.0	1.0;1.0;1.0	-0.333	Gamma-glutamylcyclotransferase (AHRD V3.3 *** A0A2G2ZMV7_CAPAN)
75624	gene:Solyc12g055780.3	Solyc12g055780.3	chrSL4.0ch12	-	61355954	61358882	61355954	61356125	61357402	61358882	75624	22;4;18	2;0;0	2;20;3	1;3;16	1370	121	6.20081e-06	0.00027278	0.493;1.0;1.0	0.15;0.371;0.016	0.652	KH domain-containing protein (AHRD V3.3 *** A0A1J3JPM9_NOCCA)
75646	gene:Solyc03g095230.2	Solyc03g095230.2	chrSL4.0ch03	+	50779867	50786088	50779867	50785008	50785968	50786088	75646	54;26;19	6;0;0	36;46;29	5;13;10	1053	121	0.00175592	0.0230356	0.508;1.0;1.0	0.453;0.289;0.25	0.505	Tetratricopeptide repeat (TPR)-like superfamily protein (AHRD V3.3 *-* A0A2U1M751_ARTAN)
75820	gene:Solyc01g104410.4	Solyc01g104410.4	chrSL4.0ch01	-	85091342	85095001	85091342	85094609	85094861	85095001	75820	8;18;6	2;8;2	4;6;3	9;7;18	345	121	1.97353e-05	0.000680483	0.584;0.441;0.513	0.135;0.231;0.055	0.372	Sterol 3-beta-glucosyltransferase (AHRD V3.3 *** A0A1J3HV40_NOCCA)
75867	gene:Solyc03g097460.3	Solyc03g097460.3	chrSL4.0ch03	-	54362830	54363174	54362830	54362923	54363093	54363174	75867	0;0;0	6;3;4	11;8;1	4;11;4	263	121	5.06874e-07	3.73931e-05	0.0;0.0;0.0	0.559;0.251;0.103	-0.304	Integrator complex subunit (AHRD V3.3 *** A0A1I9LM23_ARATH)
76034	gene:Solyc03g081260.4	Solyc03g081260.4	chrSL4.0ch03	-	46720147	46721385	46720147	46720830	46721349	46721385	76034	74;19;40	22;2;4	79;49;65	0;0;0	612	121	6.4545e-12	3.26799e-09	0.399;0.653;0.664	1.0;1.0;1.0	-0.428	Subtilisin-like protease SBT3.5 (AHRD V3.3 *** A0A1U8FZF7_CAPAN)
76395	gene:Solyc01g106950.3	Solyc01g106950.3	chrSL4.0ch01	+	86947629	86948921	86947629	86947692	86948807	86948921	76395	10;14;28	2;0;0	7;3;10	8;8;2	1208	121	5.22371e-06	0.000237821	0.334;1.0;1.0	0.081;0.036;0.334	0.628	myosin heavy chain-like protein (AHRD V3.3 *** AT2G14680.3)
77015	gene:Solyc01g105820.3	Solyc01g105820.3	chrSL4.0ch01	+	86169972	86171727	86169972	86171378	86171544	86171727	77015	8;5;6	2;0;0	5;25;10	16;3;7	259	121	0.000149826	0.00340624	0.651;1.0;1.0	0.127;0.796;0.4	0.443	Unknown protein
77187	gene:Solyc03g117540.4	Solyc03g117540.4	chrSL4.0ch03	+	61115506	61118425	61115506	61115725	61117338	61118425	77187	36;6;0	3;12;4	17;12;28	0;0;4	1706	121	0.000632793	0.0105749	0.46;0.034;0.0	1.0;1.0;0.332	-0.613	ABC transporter C family member 13 (AHRD V3.3 *** A0A2G3CZQ5_CAPCH)
77242	gene:Solyc01g106060.3	Solyc01g106060.3	chrSL4.0ch01	-	86370962	86373914	86370962	86371510	86373434	86373914	77242	22;15;66	5;0;0	76;59;35	13;19;12	2017	121	0.00471652	0.0481604	0.209;1.0;1.0	0.26;0.157;0.149	0.548	Glutamine amidotransferase (AHRD V3.3 *** A0A200PUF5_9MAGN)
77374	gene:Solyc09g065870.4	Solyc09g065870.4	chrSL4.0ch09	+	60237422	60241415	60237422	60237466	60240261	60241415	77374	74;32;40	13;9;13	188;46;60	25;2;3	2888	121	0.00340453	0.03792	0.193;0.13;0.114	0.24;0.491;0.456	-0.25	E3 ubiquitin-protein ligase RGLG2 (AHRD V3.3 *** A0A2G2ZXW2_CAPAN)
77464	gene:Solyc02g078750.3	Solyc02g078750.3	chrSL4.0ch02	+	41380747	41382545	41380747	41381477	41382307	41382545	77464	12;12;4	2;2;6	1;10;0	17;14;6	923	121	7.90557e-05	0.0020717	0.44;0.44;0.08	0.008;0.086;0.0	0.289	G-type lectin S-receptor-like serine/threonine-protein kinase (AHRD V3.3 *** A0A2G2XEX2_CAPBA)
77503	gene:Solyc01g068340.3	Solyc01g068340.3	chrSL4.0ch01	+	70355144	70357296	70355144	70356468	70357137	70357296	77503	25;20;14	0;0;0	24;17;12	2;16;5	762	121	3.49987e-11	1.4284e-08	1.0;1.0;1.0	0.656;0.144;0.276	0.641	Crossover junction endonuclease MUS81 (AHRD V3.3 *** A0A2G3AKQ4_CAPAN)
77562	gene:Solyc01g106770.4	Solyc01g106770.4	chrSL4.0ch01	+	86831450	86838851	86831450	86838150	86838727	86838851	77562	15;4;6	18;0;0	0;4;2	15;10;17	670	121	9.93409e-05	0.00247875	0.131;1.0;1.0	0.0;0.067;0.021	0.681	Serine/threonine-protein kinase TOR (AHRD V3.3 *** A0A0K0XR78_TOBAC)
77785	gene:Solyc05g041530.3	Solyc05g041530.3	chrSL4.0ch05	+	51391613	51394789	51391613	51391863	51393318	51394789	77785	38;3;0	7;6;8	29;24;39	0;5;0	1548	121	3.33994e-05	0.00104186	0.298;0.038;0.0	1.0;0.273;1.0	-0.646	Alpha/beta-Hydrolases superfamily protein (AHRD V3.3 *** A0A2U1LLS3_ARTAN)
77869	gene:Solyc08g068850.3	Solyc08g068850.3	chrSL4.0ch08	-	56029469	56031162	56029469	56030414	56031014	56031162	77869	16;37;16	15;8;4	25;49;48	3;0;4	693	121	0.000254196	0.00517052	0.157;0.447;0.411	0.593;1.0;0.677	-0.418	proton pump-interactor 1-like (AHRD V3.3 *-* A0A2I4H3B3_9ROSI)
78054	gene:Solyc01g107640.3	Solyc01g107640.3	chrSL4.0ch01	-	87430789	87431483	87430789	87430883	87431225	87431483	78054	0;2;4	12;0;6	6;4;18	0;0;5	435	121	0.00152463	0.020663	0.0;1.0;0.156	1.0;1.0;0.5	-0.448	Protein TIC 21, chloroplastic (AHRD V3.3 *** A0A2G2W952_CAPBA)
78181	gene:Solyc01g107870.3	Solyc01g107870.3	chrSL4.0ch01	+	87569010	87570156	87569010	87569623	87570077	87570156	78181	5;3;1	4;3;10	22;33;4	6;3;4	547	121	0.000667308	0.0110044	0.217;0.181;0.022	0.448;0.709;0.181	-0.306	Polyadenylate-binding protein (AHRD V3.3 *** Q9M6E6_TOBAC)
78252	gene:Solyc03g118200.4	Solyc03g118200.4	chrSL4.0ch03	-	61588262	61589446	61588262	61588397	61588490	61589446	78252	10;2;7	0;2;0	0;14;1	13;34;2	214	121	3.48469e-07	2.80389e-05	1.0;0.361;1.0	0.0;0.189;0.22	0.651	Calcium-dependent phospholipid-binding Copine family protein (AHRD V3.3 *** A0A2U1NDK1_ARTAN)
78801	gene:Solyc04g015690.4	Solyc04g015690.4	chrSL4.0ch04	+	6030143	6035669	6030143	6034048	6035546	6035669	78801	58;41;53	0;1;0	72;99;79	12;4;3	1591	121	1.71042e-06	9.82284e-05	1.0;0.757;1.0	0.313;0.653;0.667	0.375	Insulinase (Peptidase family M16) family protein (AHRD V3.3 *** A0A2U1LWG8_ARTAN)
78835	gene:Solyc02g072000.3	Solyc02g072000.3	chrSL4.0ch02	+	39338419	39339639	39338419	39338585	39338776	39339639	78835	23;6;4	0;4;0	23;3;8	16;7;9	284	121	0.000553788	0.0095532	1.0;0.39;1.0	0.38;0.154;0.275	0.527	Heat shock transcription factor (AHRD V3.3 *** Q9M597_MEDSA)
79110	gene:Solyc03g117960.4	Solyc03g117960.4	chrSL4.0ch03	-	61387453	61389030	61387453	61387505	61388935	61389030	79110	2;8;3	0;1;0	4;22;2	9;22;0	1523	121	0.000183078	0.00398363	1.0;0.389;1.0	0.034;0.074;1.0	0.427	Forkhead-associated domain-containing protein / FHA domain-containing protein (AHRD V3.3 *** A0A2U1Q1M6_ARTAN)
79810	gene:Solyc01g096710.4	Solyc01g096710.4	chrSL4.0ch01	-	79986564	79990497	79986564	79989993	79990403	79990497	79810	6;1;0	19;5;1	2;12;8	6;4;1	503	121	0.00214605	0.0268319	0.071;0.046;0.0	0.074;0.419;0.658	-0.345	Dr1-associated corepressor (AHRD V3.3 *** A0A2G3BTP5_CAPCH)
79863	gene:Solyc06g060670.4	Solyc06g060670.4	chrSL4.0ch06	+	36362584	36368163	36362584	36367987	36368066	36368163	79863	2;14;12	8;0;2	2;2;1	7;1;7	200	121	0.00414396	0.0439009	0.131;1.0;0.784	0.147;0.548;0.08	0.38	Protein arginine N-methyltransferase (AHRD V3.3 *** A0A2G3C7F1_CAPCH)
80258	gene:Solyc06g008250.3	Solyc06g008250.3	chrSL4.0ch06	-	2131248	2137572	2131248	2135082	2137476	2137572	80258	84;33;1	5;6;12	26;44;31	0;0;0	2487	121	7.76157e-13	5.30644e-10	0.45;0.211;0.004	1.0;1.0;1.0	-0.778	Ypt/Rab-GAP domain of gyp1p superfamily protein (AHRD V3.3 *** A0A2U1P1B5_ARTAN)
80417	gene:Solyc01g111510.3	Solyc01g111510.3	chrSL4.0ch01	-	90089149	90090463	90089149	90089995	90090380	90090463	80417	90;70;52	16;8;4	26;19;64	9;8;17	478	121	0.00417621	0.0441073	0.587;0.689;0.767	0.422;0.375;0.488	0.253	Ascorbate peroxidase (AHRD V3.3 *** Q8W4V7_CAPAN)
80502	gene:Solyc04g024710.4	Solyc04g024710.4	chrSL4.0ch04	-	28666985	28667490	28666985	28667042	28667434	28667490	80502	3;6;6	21;0;0	16;6;7	0;0;0	485	121	0.00272839	0.0320977	0.034;1.0;1.0	1.0;1.0;1.0	-0.322	Cysteine proteinases superfamily protein (AHRD V3.3 *** A0A2U1NKP1_ARTAN)
80503	gene:Solyc04g024710.4	Solyc04g024710.4	chrSL4.0ch04	-	28667293	28667958	28667293	28667490	28667873	28667958	80503	2;12;5	14;0;5	0;1;0	2;2;1	476	121	0.00070848	0.0115415	0.035;1.0;0.203	0.0;0.113;0.0	0.375	Cysteine proteinases superfamily protein (AHRD V3.3 *** A0A2U1NKP1_ARTAN)
80690	gene:Solyc02g069920.4	Solyc02g069920.4	chrSL4.0ch02	+	37718979	37720884	37718979	37720420	37720756	37720884	80690	29;29;80	0;1;8	30;12;22	12;2;5	429	121	0.000568159	0.00973735	1.0;0.891;0.738	0.414;0.629;0.554	0.344	2-succinylbenzoate--CoA ligase, chloroplastic/peroxisomal (AHRD V3.3 *** A0A2G2XDL4_CAPBA)
80729	gene:Solyc06g071500.3	Solyc06g071500.3	chrSL4.0ch06	+	41687978	41689192	41687978	41688144	41688242	41689192	80729	7;2;20	13;7;2	24;9;15	0;0;2	219	121	1.82582e-06	0.000103693	0.229;0.136;0.847	1.0;1.0;0.806	-0.531	Boron transporter 1 (AHRD V3.3 *** A0A2G2WM36_CAPBA)
80893	gene:Solyc01g112170.3	Solyc01g112170.3	chrSL4.0ch01	-	90591529	90591789	90591529	90591566	90591655	90591789	80893	14;9;6	4;0;0	19;10;17	7;14;8	210	121	0.00239929	0.0292023	0.669;1.0;1.0	0.61;0.292;0.55	0.406	Calcium-dependent protein kinase SK5 (AHRD V3.3 *** A0A2I0W0P2_9ASPA)
80969	gene:Solyc08g077560.4	Solyc08g077560.4	chrSL4.0ch08	+	59651079	59652411	59651079	59651340	59651910	59652411	80969	0;0;7	46;15;41	22;63;27	3;191;27	663	121	6.87963e-08	7.94882e-06	0.0;0.0;0.03	0.572;0.057;0.154	-0.251	Protein kinase superfamily protein (AHRD V3.3 *** A0A2U1KAY9_ARTAN)
81342	gene:Solyc02g087430.4	Solyc02g087430.4	chrSL4.0ch02	-	47914054	47914403	47914054	47914234	47914356	47914403	81342	2;8;0	0;0;1	1;2;21	18;8;2	242	121	0.000346052	0.00661052	1.0;1.0;0.0	0.027;0.111;0.84	0.341	inositol-1,4,5-triphosphate-5-phosphatase 4
81979	gene:Solyc04g072140.4	Solyc04g072140.4	chrSL4.0ch04	+	57103154	57107532	57103154	57106216	57107471	57107532	81979	110;66;59	3;0;0	98;111;74	0;8;13	1348	121	0.0032063	0.0362538	0.767;1.0;1.0	1.0;0.555;0.338	0.291	tRNA pseudouridine synthase (AHRD V3.3 *** A0A2G3CNB1_CAPCH)
82844	gene:Solyc09g074400.3	Solyc09g074400.3	chrSL4.0ch09	-	62408125	62412488	62408125	62412268	62412425	62412488	82844	0;0;0	5;2;18	2;5;14	3;0;12	250	121	2.45942e-07	2.14451e-05	0.0;0.0;0.0	0.244;1.0;0.361	-0.535	Transducin/WD40 repeat-like superfamily protein (AHRD V3.3 *** A0A1P8B6P4_ARATH)
83074	gene:Solyc02g077570.3	Solyc02g077570.3	chrSL4.0ch02	+	40455198	40455775	40455198	40455481	40455674	40455775	83074	27;12;49	6;0;20	21;19;12	23;13;8	286	121	0.00472274	0.0482102	0.656;1.0;0.509	0.279;0.382;0.388	0.372	MLO-like protein (AHRD V3.3 *** A0A1C9A1H9_SOLLC)
83082	gene:Solyc02g077570.3	Solyc02g077570.3	chrSL4.0ch02	+	40455198	40458837	40455198	40458701	40458787	40458837	83082	27;12;43	3;9;21	18;15;8	21;29;37	207	121	8.52472e-05	0.00219011	0.84;0.438;0.545	0.334;0.232;0.112	0.382	MLO-like protein (AHRD V3.3 *** A0A1C9A1H9_SOLLC)
83083	gene:Solyc02g077570.3	Solyc02g077570.3	chrSL4.0ch02	+	40455198	40458959	40455198	40458837	40458918	40458959	83083	27;12;43	10;10;27	18;15;14	27;53;27	202	121	9.29375e-06	0.000373343	0.618;0.418;0.488	0.285;0.145;0.237	0.286	MLO-like protein (AHRD V3.3 *** A0A1C9A1H9_SOLLC)
83084	gene:Solyc02g077570.3	Solyc02g077570.3	chrSL4.0ch02	+	40455198	40459525	40455198	40458959	40459351	40459525	83084	27;12;43	7;8;16	22;15;8	24;43;18	485	121	1.3971e-06	8.41066e-05	0.49;0.272;0.401	0.186;0.08;0.1	0.266	MLO-like protein (AHRD V3.3 *** A0A1C9A1H9_SOLLC)
83333	gene:Solyc07g062860.3	Solyc07g062860.3	chrSL4.0ch07	+	65336706	65344457	65336706	65343881	65344409	65344457	83333	5;0;0	12;2;1	6;9;12	5;0;0	621	121	1.58191e-05	0.000569414	0.075;0.0;0.0	0.19;1.0;1.0	-0.705	26S proteasome non-ATPase regulatory subunit 5 (AHRD V3.3 *** A0A200QM10_9MAGN)
83470	gene:Solyc02g036450.3	Solyc02g036450.3	chrSL4.0ch02	-	29472755	29473781	29472755	29473159	29473367	29473781	83470	20;5;10	5;4;6	14;6;31	2;0;3	301	121	0.00258893	0.0307912	0.617;0.334;0.401	0.738;1.0;0.806	-0.397	RAB GTPase (AHRD V3.3 *** A0A0P0YPT5_MARPO)
83488	gene:Solyc10g084400.2	Solyc10g084400.2	chrSL4.0ch10	-	63112481	63113500	63112481	63112734	63113061	63113500	83488	42;20;24	18;26;6	28;26;63	9;1;1	420	121	0.000575449	0.00983089	0.402;0.181;0.535	0.473;0.882;0.948	-0.395	Glutathione S-transferase (AHRD V3.3 *** Q76KW1_PEA)
83616	gene:Solyc10g049280.2	Solyc10g049280.2	chrSL4.0ch10	-	43868534	43868923	43868534	43868597	43868845	43868923	83616	2;26;13	0;0;20	10;14;12	0;0;0	341	121	0.00484898	0.0491575	1.0;1.0;0.187	1.0;1.0;1.0	-0.271	Nucleobase-ascorbate transporter 8 (AHRD V3.3 *** A0A2G2V1P3_CAPBA)
83693	gene:Solyc08g078820.3	Solyc08g078820.3	chrSL4.0ch08	+	60641077	60642686	60641077	60641285	60641765	60642686	83693	22;18;7	9;15;7	49;27;39	0;0;0	573	121	0	0	0.34;0.202;0.174	1.0;1.0;1.0	-0.761	Autophagy-related protein (AHRD V3.3 *** F1JYZ6_SOLLC)
84096	gene:Solyc02g061960.3	Solyc02g061960.3	chrSL4.0ch02	+	31507611	31508424	31507611	31508197	31508308	31508424	84096	47;28;78	0;0;2	17;52;23	14;6;19	232	121	1.40749e-10	4.70646e-08	1.0;1.0;0.953	0.388;0.819;0.387	0.453	la-related protein 1C-like (AHRD V3.3 *** A0A2I4FDA4_9ROSI)
84250	gene:Solyc06g084550.3	Solyc06g084550.3	chrSL4.0ch06	-	47205727	47206643	47205727	47206194	47206499	47206643	84250	5;34;18	0;0;0	26;15;17	9;5;10	398	121	9.50995e-12	4.62704e-09	1.0;1.0;1.0	0.468;0.477;0.341	0.571	Outer envelope pore protein 16-4, chloroplastic (AHRD V3.3 *** A0A1U8H1S9_CAPAN),Pfam:PF02466
84260	gene:Solyc06g084550.3	Solyc06g084550.3	chrSL4.0ch06	-	47206499	47208496	47206499	47208226	47208444	47208496	84260	11;18;24	0;0;0	16;8;10	5;4;20	311	121	2.70794e-12	1.56272e-09	1.0;1.0;1.0	0.555;0.438;0.163	0.615	Outer envelope pore protein 16-4, chloroplastic (AHRD V3.3 *** A0A1U8H1S9_CAPAN),Pfam:PF02466
84375	gene:Solyc02g077680.4	Solyc02g077680.4	chrSL4.0ch02	+	40556735	40563777	40556735	40563345	40563630	40563777	84375	18;3;10	7;0;17	15;28;30	2;1;0	378	121	0.000527789	0.00920271	0.451;1.0;0.158	0.706;0.9;1.0	-0.332	Alpha-1,4 glucan phosphorylase (AHRD V3.3 *** A0A2G2XET2_CAPBA)
84685	gene:Solyc06g065730.3	Solyc06g065730.3	chrSL4.0ch06	+	38817427	38825338	38817427	38824576	38825195	38825338	84685	174;161;80	48;11;6	129;102;74	41;68;28	712	121	0.000243858	0.00499718	0.381;0.713;0.694	0.348;0.203;0.31	0.309	CHD3-type chromatin-remodeling factor PICKLE (AHRD V3.3 *** A0A2G2ZAQ4_CAPAN)
84687	gene:Solyc06g065730.3	Solyc06g065730.3	chrSL4.0ch06	+	38817427	38826759	38817427	38825517	38826620	38826759	84687	180;164;76	31;3;4	129;102;74	28;47;11	1196	121	0.00185026	0.0239916	0.37;0.847;0.658	0.318;0.18;0.405	0.324	CHD3-type chromatin-remodeling factor PICKLE (AHRD V3.3 *** A0A2G2ZAQ4_CAPAN)
84700	gene:Solyc06g065730.3	Solyc06g065730.3	chrSL4.0ch06	+	38835466	38845989	38835466	38835543	38842181	38845989	84700	174;156;76	21;0;0	129;102;74	0;0;0	6731	121	0.00349289	0.0386754	0.13;1.0;1.0	1.0;1.0;1.0	-0.29	CHD3-type chromatin-remodeling factor PICKLE (AHRD V3.3 *** A0A2G2ZAQ4_CAPAN)
84809	gene:Solyc03g082850.3	Solyc03g082850.3	chrSL4.0ch03	-	47275876	47279158	47275876	47278152	47278719	47279158	84809	26;16;8	8;9;14	53;38;7	13;0;0	660	121	0.000386621	0.00720346	0.373;0.246;0.095	0.428;1.0;1.0	-0.571	3'-5' exonuclease domain (AHRD V3.3 *** A0A200Q766_9MAGN)
85359	gene:Solyc02g024000.4	Solyc02g024000.4	chrSL4.0ch02	-	23249371	23253337	23249371	23252536	23253060	23253337	85359	16;12;2	28;1;9	0;4;0	20;29;10	617	121	0.000117496	0.00282903	0.101;0.702;0.042	0.0;0.026;0.0	0.273	WPP domain-associated protein (AHRD V3.3 *** A0A2G2XDL8_CAPBA)
85668	gene:Solyc04g049550.3	Solyc04g049550.3	chrSL4.0ch04	-	41732987	41739724	41732987	41733073	41733168	41739724	85668	9;10;5	8;19;1	11;20;24	1;0;5	216	121	0.000200911	0.00428906	0.387;0.228;0.737	0.86;1.0;0.729	-0.412	CDP-diacylglycerol--glycerol-3-phosphate 3-phosphatidyltransferase (AHRD V3.3 *** B6TWM7_MAIZE)
85964	gene:Solyc12g008770.2	Solyc12g008770.2	chrSL4.0ch12	+	2173910	2175277	2173910	2174200	2175174	2175277	85964	2;4;3	1;0;0	0;8;6	6;0;13	1067	121	0.000396795	0.00735998	0.185;1.0;1.0	0.0;1.0;0.05	0.378	Mitochondrial substrate carrier family protein (AHRD V3.3 *** A0A1P8B7M7_ARATH)
86023	gene:Solyc07g045300.4	Solyc07g045300.4	chrSL4.0ch07	-	58287632	58288855	58287632	58288322	58288686	58288855	86023	236;66;112	25;27;23	94;159;258	9;5;6	457	121	7.77638e-06	0.000324786	0.714;0.393;0.563	0.734;0.894;0.919	-0.292	transmembrane protein (AHRD V3.3 *** AT2G04360.1)
86524	gene:Solyc11g006460.3	Solyc11g006460.3	chrSL4.0ch11	-	1188613	1189588	1188613	1189321	1189446	1189588	86524	2;2;14	0;6;0	0;0;7	3;4;7	242	121	0.00172758	0.0227175	1.0;0.143;1.0	0.0;0.0;0.333	0.603	DnaJ protein (AHRD V3.3 *** Q43177_SOLTU)
86590	gene:Solyc03g005870.4	Solyc03g005870.4	chrSL4.0ch03	+	596291	596909	596291	596644	596783	596909	86590	39;9;22	6;9;5	25;53;64	2;2;0	242	121	3.61782e-06	0.000179146	0.765;0.333;0.688	0.862;0.93;1.0	-0.335	eukaryotic translation initiation factor 4E
86654	gene:Solyc06g008490.3	Solyc06g008490.3	chrSL4.0ch06	+	2393800	2401656	2393800	2399481	2401287	2401656	86654	38;28;21	6;4;8	67;31;59	4;0;3	1899	121	0.00365138	0.0399278	0.288;0.308;0.143	0.516;1.0;0.556	-0.444	Transcription factor jumonji (Jmj) family protein / zinc finger (C5HC2 type) family protein (AHRD V3.3 *** A0A1P8AMS3_ARATH)
86965	gene:Solyc02g069780.3	Solyc02g069780.3	chrSL4.0ch02	+	37619115	37619658	37619115	37619191	37619563	37619658	86965	129;45;64	16;27;15	10;29;13	28;41;45	465	121	1.57244e-09	3.59877e-07	0.677;0.302;0.526	0.085;0.155;0.07	0.398	SIT4 phosphatase-associated family protein (AHRD V3.3 *** F4I6B2_ARATH)
87437	gene:Solyc04g056450.4	Solyc04g056450.4	chrSL4.0ch04	+	53532401	53533549	53532401	53532593	53532696	53533549	87437	5;0;0	15;6;6	2;1;12	0;0;0	224	121	1.9984e-15	2.35719e-12	0.153;0.0;0.0	1.0;1.0;1.0	-0.949	Cyclopropane-fatty-acyl-phospholipid synthase (AHRD V3.3 *** A0A2U1QM01_ARTAN)
87441	gene:Solyc04g056450.4	Solyc04g056450.4	chrSL4.0ch04	+	53533520	53534127	53533520	53533791	53534024	53534127	87441	5;0;0	4;8;7	5;1;12	2;2;0	326	121	0.00122486	0.0174739	0.317;0.0;0.0	0.481;0.157;1.0	-0.44	Cyclopropane-fatty-acyl-phospholipid synthase (AHRD V3.3 *** A0A2U1QM01_ARTAN)
87768	gene:Solyc02g071210.3	Solyc02g071210.3	chrSL4.0ch02	-	38700142	38700849	38700142	38700238	38700712	38700849	87768	71;27;32	5;3;3	105;49;39	13;12;31	567	121	0.00413136	0.0437978	0.752;0.658;0.695	0.633;0.466;0.212	0.265	Cold-regulated inner membrane protein 2, chloroplastic (AHRD V3.3 *** A0A2G3D4Q0_CAPCH)
88267	gene:Solyc03g110940.3	Solyc03g110940.3	chrSL4.0ch03	+	56071245	56072620	56071245	56071374	56072490	56072620	88267	95;23;20	0;0;3	88;24;32	10;10;8	1209	121	0.000296613	0.00583996	1.0;1.0;0.4	0.468;0.194;0.286	0.484	Protein kinase superfamily protein (AHRD V3.3 *** A0A2U1P6F2_ARTAN)
88485	gene:Solyc03g117800.4	Solyc03g117800.4	chrSL4.0ch03	+	61282341	61284990	61282341	61284033	61284362	61284990	88485	15;2;24	11;6;0	0;2;0	2;26;19	422	121	1.7036e-06	9.79964e-05	0.281;0.087;1.0	0.0;0.022;0.0	0.449	Protein ECERIFERUM 3 (AHRD V3.3 *** A0A2G2WQK1_CAPBA)
88534	gene:Solyc08g054570.3	Solyc08g054570.3	chrSL4.0ch08	-	9885661	9887383	9885661	9887009	9887298	9887383	88534	13;2;10	2;0;0	2;8;14	0;16;7	382	121	0.000304666	0.00596103	0.673;1.0;1.0	1.0;0.137;0.388	0.383	Calcineurin B-like protein 8 (AHRD V3.3 *** A0A2G2X9D2_CAPBA)
88641	gene:Solyc02g086330.4	Solyc02g086330.4	chrSL4.0ch02	-	47022147	47022737	47022147	47022520	47022619	47022737	88641	2;0;2	4;9;1	2;10;12	6;0;4	220	121	0.00384378	0.0415493	0.216;0.0;0.524	0.155;1.0;0.623	-0.346	HEAT repeat-containing protein-like (AHRD V3.3 *** Q5QMW8_ORYSJ)
89145	gene:Solyc04g057960.4	Solyc04g057960.4	chrSL4.0ch04	-	54402210	54406201	54402210	54404576	54406027	54406201	89145	26;12;18	7;4;0	6;0;0	9;15;1	1544	121	2.17266e-05	0.000735996	0.225;0.19;1.0	0.05;0.0;0.0	0.455	Peroxisome biogenesis protein 1 (AHRD V3.3 *** A0A1U8F2X9_CAPAN)
89200	gene:Solyc04g058100.3	Solyc04g058100.3	chrSL4.0ch04	+	54531411	54531871	54531411	54531501	54531580	54531871	89200	15;48;18	2;25;8	15;16;22	0;4;0	200	121	0.000420136	0.00767732	0.819;0.537;0.576	1.0;0.708;1.0	-0.259	Metallothionein-like protein (AHRD V3.3 *** A8DUB1_SOLLC)
89222	gene:Solyc10g054320.2	Solyc10g054320.2	chrSL4.0ch10	-	54286686	54288339	54286686	54286763	54287864	54288339	89222	5;2;4	14;6;2	14;8;3	0;0;3	1194	121	0.000962388	0.0145554	0.035;0.033;0.169	1.0;1.0;0.092	-0.618	Coiled-coil domain-containing protein 90B, mitochondrial (AHRD V3.3 *** A0A1J3GXX3_NOCCA)
89263	gene:Solyc07g019670.4	Solyc07g019670.4	chrSL4.0ch07	+	12791412	12793286	12791412	12791576	12791950	12793286	89263	14;4;6	8;0;2	0;3;3	8;22;3	467	121	0.000122954	0.00292307	0.312;1.0;0.437	0.0;0.034;0.206	0.503	Peroxisomal fatty acid beta-oxidation multifunctional protein (AHRD V3.3 *** B6SXV4_MAIZE)
89580	gene:Solyc04g064510.3	Solyc04g064510.3	chrSL4.0ch04	-	55017309	55021075	55017309	55020678	55020927	55021075	89580	31;58;21	12;0;0	44;50;41	13;28;14	342	121	0.000819419	0.0128871	0.478;1.0;1.0	0.545;0.387;0.509	0.346	RAB GTPase (AHRD V3.3 *** A0A2U1PC99_ARTAN)
89587	gene:Solyc08g006487.1	Solyc08g006487.1	chrSL4.0ch08	+	1101198	1102086	1101198	1101405	1101645	1102086	89587	45;24;48	3;0;0	93;96;64	18;8;29	333	121	2.16604e-06	0.000119291	0.845;1.0;1.0	0.652;0.813;0.445	0.312	GDSL esterase/lipase (AHRD V3.3 *** A0A199UFA2_ANACO)
89789	gene:Solyc01g080040.3	Solyc01g080040.3	chrSL4.0ch01	+	71737347	71738924	71737347	71737489	71738377	71738924	89789	45;32;42	0;0;16	25;17;14	16;17;13	981	121	4.92248e-05	0.00141692	1.0;1.0;0.245	0.162;0.11;0.117	0.619	Dual specificity protein phosphatase 1 (AHRD V3.3 *** A0A2G3DHV6_CAPCH)
89850	gene:Solyc04g071120.3	Solyc04g071120.3	chrSL4.0ch04	-	55834923	55835522	55834923	55834997	55835462	55835522	89850	6;3;0	11;0;9	6;25;14	0;0;0	558	121	8.85341e-10	2.18965e-07	0.106;1.0;0.0	1.0;1.0;1.0	-0.631	Protein kinase domain (AHRD V3.3 *** A0A200RCD5_9MAGN)
90097	gene:Solyc04g071660.3	Solyc04g071660.3	chrSL4.0ch04	-	56454143	56456429	56454143	56454323	56454597	56456429	90097	6;12;3	3;5;1	0;10;2	8;15;14	367	121	6.49633e-05	0.0017731	0.397;0.442;0.497	0.0;0.18;0.045	0.37	hypothetical protein (AHRD V3.3 *-* AT1G76740.1)
90293	gene:Solyc04g072033.1	Solyc04g072033.1	chrSL4.0ch04	-	56932923	56936003	56932923	56935767	56935839	56936003	90293	12;0;2	13;10;0	8;6;2	0;2;0	193	121	0.000121809	0.00290023	0.367;0.0;1.0	1.0;0.653;1.0	-0.429	NAD(P)-binding Rossmann-fold superfamily protein (AHRD V3.3 *** Q9SZ91_ARATH)
91080	gene:Solyc11g007720.2	Solyc11g007720.2	chrSL4.0ch11	-	1984834	1997298	1984834	1996013	1997247	1997298	91080	5;16;6	3;13;0	2;0;0	30;1;18	1327	121	0.00113974	0.01655	0.132;0.101;1.0	0.006;0.0;0.0	0.409	Dihydrolipoamide acetyltransferase component of pyruvate dehydrogenase complex (AHRD V3.3 *** A0A1U8F4C0_CAPAN)
91261	gene:Solyc03g120820.4	Solyc03g120820.4	chrSL4.0ch03	-	63518845	63519673	63518845	63519320	63519540	63519673	91261	2;6;24	2;22;0	18;2;8	2;0;0	313	121	0.000497309	0.00878252	0.279;0.095;1.0	0.777;1.0;1.0	-0.468	Cytochrome c oxidase 19-2 (AHRD V3.3 *** A0A2U1PU27_ARTAN)
91868	gene:Solyc02g079960.3	Solyc02g079960.3	chrSL4.0ch02	+	42320617	42321242	42320617	42320677	42320758	42321242	91868	26;2;17	0;0;0	16;15;44	6;5;11	202	121	7.11989e-09	1.24266e-06	1.0;1.0;1.0	0.615;0.642;0.706	0.346	Thioredoxin (AHRD V3.3 *** A0A2G3D6G6_CAPCH)
92058	gene:Solyc04g077450.3	Solyc04g077450.3	chrSL4.0ch04	+	60355256	60357383	60355256	60357090	60357202	60357383	92058	33;33;48	45;74;14	70;66;55	12;9;19	233	121	0.000308883	0.00602378	0.276;0.188;0.64	0.752;0.792;0.601	-0.347	DNA binding protein (AHRD V3.3 *** AT3G12210.2)
92421	gene:Solyc06g060600.3	Solyc06g060600.3	chrSL4.0ch06	-	36274329	36275195	36274329	36274431	36274926	36275195	92421	15;108;17	4;10;6	15;27;26	0;0;2	588	121	3.78076e-05	0.00114768	0.436;0.69;0.368	1.0;1.0;0.728	-0.411	Trehalose 6-phosphate phosphatase (AHRD V3.3 *** A0A1U8H254_CAPAN)
92770	gene:Solyc01g103340.4	Solyc01g103340.4	chrSL4.0ch01	+	84252770	84255114	84252770	84254782	84255043	84255114	92770	51;25;22	0;1;6	38;28;16	16;25;10	354	121	7.93252e-06	0.000329768	1.0;0.895;0.556	0.448;0.277;0.354	0.457	Zinc finger CCCH domain-containing protein (AHRD V3.3 *-* A0A2K3NPU7_TRIPR)
93011	gene:Solyc06g074330.3	Solyc06g074330.3	chrSL4.0ch06	-	43618839	43619768	43618839	43619500	43619583	43619768	93011	9;2;9	5;14;18	38;55;17	0;19;20	204	121	0.00246663	0.0297554	0.516;0.078;0.229	1.0;0.632;0.335	-0.381	Alpha/beta-Hydrolases superfamily protein (AHRD V3.3 *** F4J341_ARATH)
93910	gene:Solyc07g065760.3	Solyc07g065760.3	chrSL4.0ch07	-	67254310	67255330	67254310	67254734	67255031	67255330	93910	6;4;4	4;1;6	0;1;6	15;11;6	390	121	0.0035253	0.0389419	0.318;0.554;0.171	0.0;0.027;0.237	0.26	Coiled-coil protein (AHRD V3.3 *** F4I1X8_ARATH)
94026	gene:Solyc04g081290.3	Solyc04g081290.3	chrSL4.0ch04	+	63303150	63305008	63303150	63303528	63304648	63305008	94026	11;19;2	0;0;0	36;19;11	14;9;0	1213	121	6.89721e-08	7.96057e-06	1.0;1.0;1.0	0.204;0.174;1.0	0.541	Cytokinin riboside 5'-monophosphate phosphoribohydrolase (AHRD V3.3 *** A0A2G2X1Q5_CAPBA)
94381	gene:Solyc03g115650.4	Solyc03g115650.4	chrSL4.0ch03	+	59710338	59711001	59710338	59710620	59710944	59711001	94381	4;0;10	0;2;19	3109;3796;3563	0;0;0	417	121	1.47029e-07	1.44522e-05	1.0;0.0;0.132	1.0;1.0;1.0	-0.623	eukaryotic translation initiation factor 5A-1
94384	gene:Solyc03g115650.4	Solyc03g115650.4	chrSL4.0ch03	+	59710944	59711988	59710944	59711211	59711865	59711988	94384	4;2;9	0;0;24	3110;3796;3558	0;0;0	747	121	0.00268796	0.031709	1.0;1.0;0.057	1.0;1.0;1.0	-0.314	eukaryotic translation initiation factor 5A-1
94415	gene:Solyc05g054100.3	Solyc05g054100.3	chrSL4.0ch05	-	63458781	63459284	63458781	63458840	63459189	63459284	94415	64;114;84	9;39;6	144;99;67	3;0;4	442	121	3.0672e-06	0.000157525	0.661;0.445;0.793	0.929;1.0;0.821	-0.284	ER membrane protein complex subunit 3 (AHRD V3.3 *** A0A1U8F473_CAPAN)
94520	gene:Solyc04g082340.3	Solyc04g082340.3	chrSL4.0ch04	-	64019161	64020624	64019161	64019287	64019480	64020624	94520	8;19;12	8;10;0	9;8;12	0;2;0	286	121	0.000788617	0.012522	0.297;0.446;1.0	1.0;0.629;1.0	-0.295	Zn-dependent exopeptidases superfamily protein (AHRD V3.3 *** A0A1R7T3D6_ARATH)
94558	gene:Solyc01g005570.4	Solyc01g005570.4	chrSL4.0ch01	-	414171	415343	414171	414456	414639	415343	94558	10;5;6	0;0;0	17;17;40	8;0;14	276	121	6.67216e-07	4.66261e-05	1.0;1.0;1.0	0.482;1.0;0.556	0.321	hypothetical protein (DUF1639) (AHRD V3.3 *** AT1G55340.1)
94907	gene:Solyc04g082970.4	Solyc04g082970.4	chrSL4.0ch04	+	64396532	64397548	64396532	64397072	64397192	64397548	94907	3;0;0	41;35;19	5;10;10	26;15;6	241	121	2.12637e-08	3.12554e-06	0.035;0.0;0.0	0.088;0.251;0.456	-0.253	electron transporter%2C putative (Protein of unknown function%2C DUF547) (AHRD V3.3 *** AT5G66600.9)
94917	gene:Solyc04g082970.4	Solyc04g082970.4	chrSL4.0ch04	+	64396532	64399610	64396532	64398727	64399481	64399610	94917	9;12;1	14;19;7	4;2;2	1;0;0	847	121	9.56658e-05	0.00240144	0.084;0.083;0.02	0.364;1.0;1.0	-0.726	electron transporter%2C putative (Protein of unknown function%2C DUF547) (AHRD V3.3 *** AT5G66600.9)
95206	gene:Solyc01g098400.3	Solyc01g098400.3	chrSL4.0ch01	-	81181682	81182514	81181682	81181738	81182284	81182514	95206	13;8;20	3;8;15	16;27;39	2;0;0	639	121	1.76781e-08	2.69919e-06	0.451;0.159;0.202	0.602;1.0;1.0	-0.597	Histidine phosphotransfer protein (AHRD V3.3 *** A0A0A1WCB7_NICAT)
95258	gene:Solyc05g012130.4	Solyc05g012130.4	chrSL4.0ch05	-	5412271	5419963	5412271	5419682	5419855	5419963	95258	1;0;11	9;1;8	23;8;9	6;3;1	266	121	0.00032134	0.00623048	0.048;0.0;0.385	0.636;0.548;0.804	-0.518	Serine/threonine-protein kinase 4 (AHRD V3.3 *** A0A1U8ETU5_CAPAN)
95467	gene:Solyc05g006090.4	Solyc05g006090.4	chrSL4.0ch05	+	863208	865353	863208	863284	863645	865353	95467	0;0;10	18;6;6	6;12;14	6;2;0	454	121	0.000180246	0.00393716	0.0;0.0;0.308	0.21;0.615;1.0	-0.506	Ribonuclease H domain (AHRD V3.3 *** A0A200QLE9_9MAGN)
95912	gene:Solyc01g101110.3	Solyc01g101110.3	chrSL4.0ch01	+	83237342	83239472	83237342	83237938	83238557	83239472	95912	4;0;0	16;16;34	22;0;14	22;10;0	712	121	0.00196482	0.0251041	0.041;0.0;0.0	0.145;0.0;1.0	-0.368	Serine/threonine-protein kinase haspin (AHRD V3.3 *** A0A146F677_TOBAC)
96137	gene:Solyc04g079950.4	Solyc04g079950.4	chrSL4.0ch04	+	62246669	62249288	62246669	62246809	62247059	62249288	96137	9;8;0	0;2;23	4;1;0	16;12;14	343	121	0.00489456	0.049498	1.0;0.585;0.0	0.081;0.029;0.0	0.492	Methyltransferase-like protein 2 (AHRD V3.3 *** A0A1U8GBC4_CAPAN)
96218	gene:Solyc01g094570.3	Solyc01g094570.3	chrSL4.0ch01	+	78255549	78255895	78255549	78255671	78255836	78255895	96218	15;4;5	0;0;0	14;6;2	17;19;0	258	121	5.19383e-08	6.35685e-06	1.0;1.0;1.0	0.279;0.129;1.0	0.531	Alpha/beta-Hydrolases superfamily protein (AHRD V3.3 *** A0A2U1MXT7_ARTAN)
96286	gene:Solyc05g007850.2	Solyc05g007850.2	chrSL4.0ch05	+	2341604	2343851	2341604	2342195	2342366	2343851	96286	2;4;8	31;56;17	8;18;11	11;17;7	264	121	1.24388e-07	1.26916e-05	0.029;0.032;0.177	0.25;0.327;0.419	-0.253	bacterial spot disease resistance protein 4
96407	gene:Solyc06g035450.4	Solyc06g035450.4	chrSL4.0ch06	+	22115936	22116452	22115936	22116105	22116358	22116452	96407	128;66;83	18;5;4	64;75;49	25;23;46	346	121	2.81671e-07	2.37876e-05	0.713;0.822;0.879	0.472;0.533;0.271	0.379	DEAD-box ATP-dependent RNA helicase 7 (AHRD V3.3 *** A0A2G3C5Q1_CAPCH)
96470	gene:Solyc06g051570.4	Solyc06g051570.4	chrSL4.0ch06	-	32851079	32853746	32851079	32851286	32852875	32853746	96470	28;48;20	10;10;0	17;14;2	0;0;0	1682	121	9.53724e-08	1.01862e-05	0.168;0.257;1.0	1.0;1.0;1.0	-0.525	NF-X1-type zinc finger protein NFXL2 (AHRD V3.3 *** A0A1U8GWD8_CAPAN)
96750	gene:Solyc05g008790.4	Solyc05g008790.4	chrSL4.0ch05	+	3072458	3075065	3072458	3074944	3075038	3075065	96750	36;37;12	1;14;8	19;16;29	14;29;25	215	121	0.00314715	0.0357507	0.953;0.598;0.458	0.433;0.237;0.395	0.315	Ceramide kinase (AHRD V3.3 *** A0A2G3B681_CAPCH)
96784	gene:Solyc02g091290.3	Solyc02g091290.3	chrSL4.0ch02	+	50667605	50669628	50667605	50669224	50669594	50669628	96784	9;8;6	3;9;0	0;0;14	33;18;9	463	121	0.00108702	0.0159441	0.439;0.189;1.0	0.0;0.0;0.289	0.446	Methionyl-tRNA formyltransferase (AHRD V3.3 *** B4FRN6_MAIZE)
96897	gene:Solyc12g008390.3	Solyc12g008390.3	chrSL4.0ch12	+	1877738	1886174	1877738	1885175	1886073	1886174	96897	44;57;77	2;17;4	49;19;110	1;0;0	991	121	2.60865e-07	2.24725e-05	0.729;0.29;0.702	0.857;1.0;1.0	-0.379	Golgin candidate 1 (AHRD V3.3 *** A0A2G2X3N0_CAPBA)
97091	gene:Solyc05g051680.4	Solyc05g051680.4	chrSL4.0ch05	+	61460706	61473880	61460706	61473377	61473748	61473880	97091	12;4;8	10;1;9	5;30;14	1;1;0	464	121	2.98101e-07	2.47085e-05	0.238;0.511;0.188	0.566;0.887;1.0	-0.505	Structural maintenance of chromosomes protein 6 (AHRD V3.3 *** A0A2G2WTI5_CAPBA)
97260	gene:Solyc02g079100.3	Solyc02g079100.3	chrSL4.0ch02	+	41700460	41702594	41700460	41702426	41702524	41702594	97260	23;0;27	0;20;0	19;10;15	0;0;0	219	121	0.00406717	0.0433098	1.0;0.0;1.0	1.0;1.0;1.0	-0.333	Riboflavin kinase/FMN hydrolase (AHRD V3.3 *** A0A2U1MB96_ARTAN)
97287	gene:Solyc05g009670.3	Solyc05g009670.3	chrSL4.0ch05	-	3917183	3918115	3917183	3917417	3917953	3918115	97287	30;25;20	5;0;3	20;16;34	19;7;11	629	121	0.0017162	0.0226111	0.536;1.0;0.562	0.168;0.305;0.373	0.417	Plasma-membrane choline transporter family protein (AHRD V3.3 *** A0A2U1PYZ6_ARTAN)
97671	gene:Solyc07g066020.2	Solyc07g066020.2	chrSL4.0ch07	+	67404230	67406097	67404230	67404324	67405647	67406097	97671	191;96;121	35;32;24	270;175;222	16;18;15	1416	121	1.05312e-06	6.78131e-05	0.318;0.204;0.301	0.59;0.454;0.558	-0.26	Amino acid permease (AHRD V3.3 *** S8CYC9_9LAMI)
97816	gene:Solyc01g090590.3	Solyc01g090590.3	chrSL4.0ch01	-	76502608	76503716	76502608	76502906	76503612	76503716	97816	38;14;6	8;10;3	0;4;0	20;34;17	799	121	7.77156e-16	9.93076e-13	0.418;0.175;0.232	0.0;0.018;0.0	0.269	Alpha/beta-Hydrolases superfamily protein (AHRD V3.3 *** A0A2U1P0W9_ARTAN)
97817	gene:Solyc01g090590.3	Solyc01g090590.3	chrSL4.0ch01	-	76500692	76503745	76500692	76502903	76503612	76503745	97817	33;14;6	0;0;9	0;4;0	11;0;14	802	121	0.000549079	0.00949067	1.0;1.0;0.091	0.0;1.0;0.0	0.364	Alpha/beta-Hydrolases superfamily protein (AHRD V3.3 *** A0A2U1P0W9_ARTAN)
98862	gene:Solyc05g014480.4	Solyc05g014480.4	chrSL4.0ch05	+	8406882	8409317	8406882	8408563	8409084	8409317	98862	16;3;11	0;0;0	15;3;0	12;6;7	614	121	1.89848e-14	1.86953e-11	1.0;1.0;1.0	0.198;0.09;0.0	0.904	Glyceraldehyde-3-phosphate dehydrogenase (AHRD V3.3 *-* A0A078FNT0_BRANA)
99039	gene:Solyc05g014970.3	Solyc05g014970.3	chrSL4.0ch05	-	9236845	9237188	9236845	9236943	9237029	9237188	99039	5;0;9	4;14;4	14;28;3	0;1;0	207	121	6.84243e-11	2.55907e-08	0.422;0.0;0.568	1.0;0.942;1.0	-0.651	Urease (AHRD V3.3 *** Q93WI8_SOLTU)
99651	gene:Solyc10g050870.3	Solyc10g050870.3	chrSL4.0ch10	-	50015578	50016905	50015578	50016596	50016672	50016905	99651	16;12;10	10;41;15	8;8;0	64;37;23	197	121	7.36839e-05	0.00195818	0.496;0.152;0.291	0.071;0.117;0.0	0.25	P-loop containing nucleoside triphosphate hydrolases superfamily protein (AHRD V3.3 *** A0A1P8B1U7_ARATH)
99784	gene:Solyc05g018210.3	Solyc05g018210.3	chrSL4.0ch05	-	20277564	20279207	20277564	20277614	20278824	20279207	99784	42;26;29	0;0;1	21;13;17	8;2;14	1303	121	4.58811e-11	1.81726e-08	1.0;1.0;0.729	0.196;0.376;0.101	0.685	Alpha/beta-Hydrolases superfamily protein (AHRD V3.3 *** A0A2U1P0W9_ARTAN)
99952	gene:Solyc05g018520.3	Solyc05g018520.3	chrSL4.0ch05	-	22207399	22214748	22207399	22213452	22214697	22214748	99952	72;56;20	21;0;10	40;59;79	0;0;3	1338	121	0.00189903	0.0244615	0.237;1.0;0.153	1.0;1.0;0.704	-0.438	NADH-cytochrome b5 reductase (AHRD V3.3 *** K4BZA6_SOLLC)
100285	gene:Solyc06g065020.3	Solyc06g065020.3	chrSL4.0ch06	-	38182255	38184721	38182255	38184434	38184503	38184721	100285	56;13;18	5;0;0	19;7;26	8;16;15	190	121	4.7449e-08	5.90845e-06	0.877;1.0;1.0	0.602;0.218;0.525	0.511	Protein NRT1/ PTR FAMILY 5.12 (AHRD V3.3 *** A0A2G2WK86_CAPBA)
100651	gene:Solyc06g076300.3	Solyc06g076300.3	chrSL4.0ch06	-	45085686	45086142	45085686	45086020	45086104	45086142	100651	14;0;16	7;25;19	2;0;0	28;59;14	205	121	3.37236e-07	2.72372e-05	0.541;0.0;0.332	0.04;0.0;0.0	0.278	Haloacid dehalogenase-like hydrolase (HAD) superfamily protein (AHRD V3.3 *** A0A2U1Q3B7_ARTAN)
101232	gene:Solyc09g007260.4	Solyc09g007260.4	chrSL4.0ch09	+	877239	877482	877239	877284	877378	877482	101232	19;31;10	9;36;6	10;7;2	14;11;33	215	121	0.000903948	0.0138869	0.543;0.326;0.484	0.287;0.264;0.033	0.256	AP2-like ethylene-responsive transcription factor TOE3 (AHRD V3.3 *** A0A2G2VZG0_CAPBA)
101509	gene:Solyc03g121730.3	Solyc03g121730.3	chrSL4.0ch03	+	64243224	64245876	64243224	64245156	64245765	64245876	101509	59;61;61	0;0;0	50;61;29	10;2;10	702	121	1.03291e-09	2.50839e-07	1.0;1.0;1.0	0.463;0.84;0.333	0.455	5'-nucleotidase SurE (AHRD V3.3 *** A0A1J3GXW9_NOCCA)
101571	gene:Solyc01g067630.3	Solyc01g067630.3	chrSL4.0ch01	-	69243213	69245614	69243213	69243339	69245301	69245614	101571	70;41;38	19;28;2	85;57;69	0;0;4	2055	121	1.76041e-05	0.000620427	0.178;0.079;0.528	1.0;1.0;0.504	-0.573	NAD(P)-binding Rossmann-fold superfamily protein (AHRD V3.3 *** Q8VZB1_ARATH)
101626	gene:Solyc05g048810.4	Solyc05g048810.4	chrSL4.0ch05	-	58859345	58860874	58859345	58859422	58859514	58860874	101626	21;24;23	3;5;0	5;5;18	3;4;8	213	121	0.00150039	0.0203962	0.799;0.732;1.0	0.486;0.415;0.561	0.356	tRNA-specific adenosine deaminase 1-like protein (AHRD V3.3 *** A0A2K3PA98_TRIPR)
101649	gene:Solyc08g076420.3	Solyc08g076420.3	chrSL4.0ch08	-	58543464	58544510	58543464	58543644	58544387	58544510	101649	200;71;97	2;0;0	127;220;102	7;14;12	836	121	1.50705e-09	3.47133e-07	0.935;1.0;1.0	0.724;0.695;0.552	0.321	Poly [ADP-ribose] polymerase (AHRD V3.3 *** A0A2U1QD66_ARTAN)
101659	gene:Solyc08g076420.3	Solyc08g076420.3	chrSL4.0ch08	-	58545974	58547748	58545974	58546216	58547417	58547748	101659	28;1;8	3;1;13	13;22;27	0;6;0	1294	121	0.00276857	0.0324318	0.466;0.086;0.054	1.0;0.255;1.0	-0.55	Poly [ADP-ribose] polymerase (AHRD V3.3 *** A0A2U1QD66_ARTAN)
101777	gene:Solyc07g007960.3	Solyc07g007960.3	chrSL4.0ch07	-	2629315	2631532	2629315	2629466	2631433	2631532	101777	0;17;0	2;20;2	8;16;32	0;1;0	2060	121	1.92981e-10	6.11039e-08	0.0;0.048;0.0	1.0;0.484;1.0	-0.812	Ubiquitin system component Cue protein (AHRD V3.3 *** Q8H1Q3_ARATH)
101833	gene:Solyc05g050360.3	Solyc05g050360.3	chrSL4.0ch05	+	59855446	59856361	59855446	59855742	59856269	59856361	101833	73;19;51	0;0;3	137;241;124	13;22;22	620	121	1.90239e-05	0.000660623	1.0;1.0;0.768	0.673;0.681;0.524	0.297	Cyclic nucleotide-gated ion channel 1 (AHRD V3.3 *** A0A2G2WSK7_CAPBA)
101834	gene:Solyc05g050360.3	Solyc05g050360.3	chrSL4.0ch05	+	59856269	59856782	59856269	59856361	59856545	59856782	101834	4;16;2	0;0;10	23;41;2	52;85;23	277	121	0.00301104	0.0345409	1.0;1.0;0.08	0.162;0.174;0.037	0.569	Cyclic nucleotide-gated ion channel 1 (AHRD V3.3 *** A0A2G2WSK7_CAPBA)
102132	gene:Solyc05g050910.3	Solyc05g050910.3	chrSL4.0ch05	-	60521051	60521501	60521051	60521243	60521359	60521501	102132	13;0;15	0;1;0	5;10;8	4;6;10	237	121	0.000254515	0.00517483	1.0;0.0;1.0	0.39;0.46;0.29	0.287	Flavin-containing monooxygenase (AHRD V3.3 *** A0A2G3CEB6_CAPCH)
102190	gene:Solyc05g050950.2	Solyc05g050950.2	chrSL4.0ch05	+	60566522	60566944	60566522	60566598	60566821	60566944	102190	0;2;0	23;2;13	8;27;0	4;3;5	316	121	2.16869e-05	0.000735489	0.0;0.277;0.0	0.434;0.775;0.0	-0.311	DNA repair protein RAD51-like protein 3 (AHRD V3.3 *-* A0A2G3CFM9_CAPCH)
102372	gene:Solyc01g103540.3	Solyc01g103540.3	chrSL4.0ch01	+	84418482	84420029	84418482	84418538	84419264	84420029	102372	147;67;119	6;0;8	129;136;139	27;24;25	819	121	9.39952e-06	0.000377168	0.784;1.0;0.687	0.414;0.456;0.451	0.383	Evolutionarily conserved C-terminal region 2 (AHRD V3.3 *-* F4JDC2_ARATH)
102402	gene:Solyc11g005580.1	Solyc11g005580.1	chrSL4.0ch11	+	446557	447870	446557	446989	447635	447870	102402	32;18;13	38;8;15	25;41;55	14;3;10	739	121	0.00121789	0.0174002	0.121;0.269;0.124	0.226;0.691;0.474	-0.292	Ribosomal RNA small subunit methyltransferase H (AHRD V3.3 *** A0A200QZ92_9MAGN)
102463	gene:Solyc11g065030.3	Solyc11g065030.3	chrSL4.0ch11	+	48384329	48389202	48384329	48388871	48388993	48389202	102463	8;33;5	6;16;10	28;17;24	0;0;0	242	121	2.28706e-14	2.19186e-11	0.4;0.508;0.2	1.0;1.0;1.0	-0.631	GDP-mannose transporter (AHRD V3.3 *** A0A1B0VP09_ARATH)
102569	gene:Solyc03g043660.3	Solyc03g043660.3	chrSL4.0ch03	-	6458139	6468679	6458139	6463305	6468544	6468679	102569	32;76;7	2;3;0	26;7;1	1;10;5	5332	121	0.00447585	0.04636	0.266;0.365;1.0	0.371;0.016;0.005	0.413	Protease Do-like 7 (AHRD V3.3 *** A0A2G2ZMM2_CAPAN)
102693	gene:Solyc12g042990.3	Solyc12g042990.3	chrSL4.0ch12	-	58214455	58216437	58214455	58214819	58216352	58216437	102693	74;143;119	6;0;11	82;91;149	26;55;27	1626	121	0.000129287	0.00303796	0.479;1.0;0.446	0.19;0.11;0.291	0.445	CASC3/Barentsz eIF4AIII binding protein (AHRD V3.3 *** AT1G80000.3)
102755	gene:Solyc12g096160.2	Solyc12g096160.2	chrSL4.0ch12	-	64706733	64707262	64706733	64706885	64707009	64707262	102755	16;20;19	26;16;13	12;18;11	4;0;4	242	121	0.00118695	0.017083	0.235;0.385;0.422	0.6;1.0;0.579	-0.379	WAT1-related protein (AHRD V3.3 *** K4DH89_SOLLC)
102811	gene:Solyc05g052470.3	Solyc05g052470.3	chrSL4.0ch05	+	62080749	62082389	62080749	62081119	62082326	62082389	102811	16;15;29	17;12;42	78;52;30	4;4;15	1300	121	6.54119e-06	0.000285182	0.081;0.104;0.06	0.645;0.548;0.157	-0.368	Ferritin (AHRD V3.3 *** A0A2G3CHZ4_CAPCH)
102876	gene:Solyc05g052630.4	Solyc05g052630.4	chrSL4.0ch05	-	62240712	62242809	62240712	62241457	62242693	62242809	102876	45;6;28	3;0;0	31;49;14	12;2;17	1329	121	0.00071988	0.0116899	0.577;1.0;1.0	0.19;0.69;0.07	0.542	flocculation protein (AHRD V3.3 *** AT2G39950.8)
102880	gene:Solyc05g052690.4	Solyc05g052690.4	chrSL4.0ch05	-	62290030	62290726	62290030	62290468	62290547	62290726	102880	3;7;10	0;0;1	4;14;3	2;13;5	200	121	6.31744e-08	7.41094e-06	1.0;1.0;0.858	0.548;0.395;0.266	0.55	Eukaryotic translation initiation factor 3 subunit F (AHRD V3.3 *** A0A1U8GMA9_CAPAN)
103343	gene:Solyc05g053835.2	Solyc05g053835.2	chrSL4.0ch05	+	63255353	63262979	63255353	63262512	63262851	63262979	103343	12;7;14	24;34;5	45;15;24	1;11;11	432	121	0.00406478	0.0432972	0.123;0.055;0.44	0.926;0.276;0.379	-0.321	Tetratricopeptide repeat (TPR)-like superfamily protein (AHRD V3.3 *** A0A2U1Q1B2_ARTAN)
103526	gene:Solyc09g010770.3	Solyc09g010770.3	chrSL4.0ch09	+	4098744	4103947	4098744	4098833	4101311	4103947	103526	24;18;24	6;16;1	62;14;14	2;0;0	2571	121	1.86807e-05	0.000651023	0.158;0.05;0.53	0.593;1.0;1.0	-0.618	Dol-P-Glc:Glc(2)Man(9)GlcNAc(2)-PP-Dol alpha-1,2-glucosyltransferase (AHRD V3.3 *** A0A2G2VXD5_CAPBA)
103992	gene:Solyc05g055060.3	Solyc05g055060.3	chrSL4.0ch05	-	64234190	64235310	64234190	64234540	64235207	64235310	103992	3;13;20	2;0;22	16;10;25	0;0;0	760	121	2.7113e-07	2.31339e-05	0.193;1.0;0.126	1.0;1.0;1.0	-0.56	Serine/threonine-protein phosphatase (AHRD V3.3 *** A0A2G2WUB4_CAPBA)
104388	gene:Solyc07g055810.3	Solyc07g055810.3	chrSL4.0ch07	+	63656112	63662172	63656112	63661481	63662021	63662172	104388	57;20;30	2;3;3	41;18;42	7;29;10	633	121	0.00106778	0.0157327	0.845;0.56;0.657	0.528;0.106;0.445	0.328	LRR_1 domain-containing protein/Pkinase_Tyr domain-containing protein/Malectin domain-containing protein/LRR_8 domain-containing protein (AHRD V3.3 *** A0A1Q3C610_CEPFO)
105682	gene:Solyc06g008260.3	Solyc06g008260.3	chrSL4.0ch06	+	2144025	2146317	2144025	2145782	2146187	2146317	105682	12;38;27	15;7;20	43;41;33	4;9;0	498	121	0.00116215	0.0168135	0.163;0.569;0.247	0.723;0.525;1.0	-0.423	Ribosomal protein L14 (AHRD V3.3 *** A0A200PVX1_9MAGN)
106022	gene:Solyc01g097440.3	Solyc01g097440.3	chrSL4.0ch01	+	80552593	80559412	80552593	80557656	80559324	80559412	106022	132;23;26	0;0;1	136;78;62	12;1;6	1761	121	7.00738e-06	0.000299904	1.0;1.0;0.641	0.438;0.843;0.415	0.315	Peptide-N(4)-(N-acetyl-beta-glucosaminyl)asparagine amidase (AHRD V3.3 *** A0A2G2YYU8_CAPAN)
106061	gene:Solyc08g005260.2	Solyc08g005260.2	chrSL4.0ch08	-	188215	190022	188215	188344	189868	190022	106061	67;53;19	0;4;0	64;36;53	19;3;5	1617	121	0.00136213	0.0189168	1.0;0.498;1.0	0.201;0.473;0.442	0.461	Homeodomain-like superfamily protein (AHRD V3.3 *** A0A2U1QD82_ARTAN)
106756	gene:Solyc06g011530.3	Solyc06g011530.3	chrSL4.0ch06	+	8069275	8069909	8069275	8069464	8069821	8069909	106756	60;11;16	22;2;0	24;35;19	1;0;0	450	121	1.86737e-05	0.000650988	0.423;0.597;1.0	0.866;1.0;1.0	-0.282	Hydroxymethylglutaryl-CoA lyase (AHRD V3.3 *-* B6U7B9_MAIZE)
107338	gene:Solyc06g034220.3	Solyc06g034220.3	chrSL4.0ch06	+	21701633	21706435	21701633	21702117	21706064	21706435	107338	481;272;360	0;4;17	542;587;598	2;0;0	4040	121	2.49366e-05	0.000824344	1.0;0.671;0.388	0.89;1.0;1.0	-0.277	Vesicle-associated protein 1-1 (AHRD V3.3 *** A0A1U8GX77_CAPAN)
107881	gene:Solyc05g007190.4	Solyc05g007190.4	chrSL4.0ch05	-	1857014	1857651	1857014	1857090	1857340	1857651	107881	22;8;0	13;3;8	6;12;11	2;1;2	343	121	0.00350065	0.0387454	0.374;0.485;0.0	0.514;0.809;0.66	-0.375	SlSUT2
108116	gene:Solyc06g050120.3	Solyc06g050120.3	chrSL4.0ch06	+	30206946	30208157	30206946	30207199	30208058	30208157	108116	59;36;8	10;19;11	55;99;72	14;7;4	952	121	0.00203061	0.0257394	0.429;0.194;0.085	0.333;0.643;0.696	-0.321	60S ribosomal protein L7a (AHRD V3.3 *** A0A2G3DGL0_CAPCH)
108248	gene:Solyc01g081050.4	Solyc01g081050.4	chrSL4.0ch01	+	72933295	72935668	72933295	72934121	72935464	72935668	108248	26;6;10	34;6;4	19;48;30	10;2;5	1436	121	0.000787068	0.0125103	0.061;0.078;0.174	0.138;0.669;0.336	-0.277	AMP-dependent synthetase/ligase (AHRD V3.3 *** A0A200PXA7_9MAGN)
108283	gene:Solyc01g081050.4	Solyc01g081050.4	chrSL4.0ch01	+	72944624	72955034	72944624	72952909	72954924	72955034	108283	68;55;48	48;14;44	784;764;773	14;16;16	2108	121	0	0	0.075;0.184;0.059	0.763;0.733;0.735	-0.638	AMP-dependent synthetase/ligase (AHRD V3.3 *** A0A200PXA7_9MAGN)
108446	gene:Solyc06g050930.3	Solyc06g050930.3	chrSL4.0ch06	+	31613222	31614194	31613222	31613360	31614108	31614194	108446	2;0;0	10;8;6	8;7;7	0;4;7	841	121	8.00875e-05	0.00208957	0.028;0.0;0.0	1.0;0.201;0.126	-0.433	Cytosolic endo-beta-N-acetylglucosaminidase-like protein (AHRD V3.3 *** A0A2K3NXL7_TRIPR)
108609	gene:Solyc06g051380.3	Solyc06g051380.3	chrSL4.0ch06	+	32488945	32489445	32488945	32488999	32489345	32489445	108609	4;0;0	4;12;2	12;12;11	5;13;4	439	121	3.09874e-05	0.000980001	0.216;0.0;0.0	0.398;0.203;0.431	-0.272	Transducin family protein / WD-40 repeat family protein (AHRD V3.3 *** A0A2U1PI35_ARTAN)
108899	gene:Solyc06g053310.3	Solyc06g053310.3	chrSL4.0ch06	+	33842669	33844820	33842669	33842843	33844629	33844820	108899	95;90;94	11;7;1	113;123;114	4;0;0	1879	121	0.00248877	0.0299343	0.357;0.453;0.858	0.645;1.0;1.0	-0.326	Hydroxyacylglutathione hydrolase (AHRD V3.3 *** A0A2K3PCZ5_TRIPR)
108999	gene:Solyc06g053420.4	Solyc06g053420.4	chrSL4.0ch06	+	33984541	33992430	33984541	33984641	33987566	33992430	108999	85;56;53	0;6;12	89;92;68	0;0;2	3018	121	0.000551589	0.00952534	1.0;0.272;0.15	1.0;1.0;0.577	-0.385	C2 domain-containing protein/GRAM domain-containing protein (AHRD V3.3 *** A0A1Q3BEV5_CEPFO)
109387	gene:Solyc05g052640.3	Solyc05g052640.3	chrSL4.0ch05	-	62245872	62254185	62245872	62253809	62253897	62254185	109387	0;0;0	55;39;17	63;99;80	62;83;26	209	121	0	0	0.0;0.0;0.0	0.37;0.408;0.64	-0.473	Peroxisomal nicotinamide adenine dinucleotide carrier (AHRD V3.3 *** A0A1U8GQE9_CAPAN)
109423	gene:Solyc03g114300.4	Solyc03g114300.4	chrSL4.0ch03	+	58732214	58734291	58732214	58734063	58734141	58734291	109423	69;49;49	32;11;25	39;21;40	47;47;41	199	121	4.44691e-06	0.00021046	0.567;0.73;0.544	0.335;0.214;0.372	0.307	4-hydroxybenzoate polyprenyltransferase, mitochondrial (AHRD V3.3 *** A0A2G2WRH2_CAPBA)
109453	gene:Solyc06g059760.3	Solyc06g059760.3	chrSL4.0ch06	+	35322188	35330450	35322188	35322368	35322706	35330450	109453	31;6;13	0;7;0	4;0;4	15;1;10	431	121	3.24967e-06	0.00016491	1.0;0.194;1.0	0.07;0.0;0.101	0.674	Transcriptional corepressor SEUSS (AHRD V3.3 *** A0A2G2WJJ1_CAPBA)
109472	gene:Solyc12g094410.3	Solyc12g094410.3	chrSL4.0ch12	+	64117175	64118702	64117175	64117492	64118226	64118702	109472	38;7;3	16;9;11	31;57;24	14;5;6	827	121	0.00180853	0.0235674	0.258;0.102;0.038	0.245;0.625;0.369	-0.28	MAP kinase kinase kinase 88
109650	gene:Solyc11g009060.2	Solyc11g009060.2	chrSL4.0ch11	-	3212518	3215528	3212518	3212627	3213012	3215528	109650	2;0;4	43;56;34	85;94;53	30;21;13	478	121	0	0	0.012;0.0;0.029	0.418;0.531;0.508	-0.472	ATP synthase subunit B (AHRD V3.3 *** AT5G10320.1)
109868	gene:Solyc11g013840.3	Solyc11g013840.3	chrSL4.0ch11	-	7327037	7329484	7327037	7327845	7329386	7329484	109868	82;47;42	20;0;0	59;70;83	0;0;0	1634	121	0.0026456	0.031323	0.233;1.0;1.0	1.0;1.0;1.0	-0.256	Exostosin family protein (AHRD V3.3 *** A0A2U1KYW8_ARTAN)
109971	gene:Solyc06g060750.3	Solyc06g060750.3	chrSL4.0ch06	+	36448887	36456233	36448887	36453102	36456130	36456233	109971	362;81;173	34;25;61	406;377;433	19;48;8	3121	121	0.000362355	0.0068649	0.292;0.112;0.099	0.453;0.233;0.677	-0.287	O-fucosyltransferase (AHRD V3.3 *** A0A2P5AVU2_PARAD)
110228	gene:Solyc07g022830.3	Solyc07g022830.3	chrSL4.0ch07	-	22579061	22582920	22579061	22579212	22580912	22582920	110228	72;65;29	25;0;0	42;26;26	0;0;0	1793	121	0.0035371	0.0390355	0.163;1.0;1.0	1.0;1.0;1.0	-0.279	EXS (AHRD V3.3 *** A0A200R094_9MAGN)
110237	gene:Solyc07g022830.3	Solyc07g022830.3	chrSL4.0ch07	-	22581741	22583150	22581741	22582931	22583007	22583150	110237	2;0;3	14;4;4	7;1;10	5;2;0	197	121	0.00141117	0.019437	0.081;0.0;0.315	0.462;0.235;1.0	-0.434	EXS (AHRD V3.3 *** A0A200R094_9MAGN)
110473	gene:Solyc06g063300.4	Solyc06g063300.4	chrSL4.0ch06	+	37656579	37657949	37656579	37656603	37657779	37657949	110473	373;166;180	4;0;3	453;194;547	33;19;30	1269	121	1.71464e-09	3.88283e-07	0.899;1.0;0.851	0.567;0.493;0.635	0.352	F-box/kelch-repeat protein (AHRD V3.3 *-* A0A2G2WKX9_CAPBA)
110481	gene:Solyc12g019100.2	Solyc12g019100.2	chrSL4.0ch12	+	9211901	9213807	9211901	9211985	9212557	9213807	110481	16;8;0	0;1;19	0;1;0	4;5;2	665	121	0.000236658	0.00488319	1.0;0.593;0.0	0.0;0.035;0.0	0.519	Valine--tRNA ligase (AHRD V3.3 *-* A0A2G3CUT8_CAPCH)
110582	gene:Solyc03g120710.2	Solyc03g120710.2	chrSL4.0ch03	+	63452045	63452825	63452045	63452231	63452713	63452825	110582	64;31;41	11;3;8	43;74;44	0;0;0	575	121	1.77313e-11	7.89725e-09	0.55;0.685;0.519	1.0;1.0;1.0	-0.415	Late embryogenesis abundant protein (AHRD V3.3 *** A0A200PP54_9MAGN)
111046	gene:Solyc10g044910.2	Solyc10g044910.2	chrSL4.0ch10	+	27920110	27921337	27920110	27920226	27921085	27921337	111046	18;4;18	0;0;0	36;60;17	1;0;24	952	121	0.000100578	0.00250079	1.0;1.0;1.0	0.821;1.0;0.083	0.365	Protein EI24-like protein (AHRD V3.3 *** A0A2G2XBZ2_CAPBA),Pfam:PF07264
111055	gene:Solyc07g052690.4	Solyc07g052690.4	chrSL4.0ch07	+	61053918	61054478	61053918	61053984	61054079	61054478	111055	16;11;2	10;2;5	1;0;0	11;11;4	216	121	2.83363e-08	3.93475e-06	0.473;0.755;0.183	0.048;0.0;0.0	0.454	Beta-amylase (AHRD V3.3 *** A0A2G3BZU4_CAPCH)
111271	gene:Solyc04g076570.4	Solyc04g076570.4	chrSL4.0ch04	-	59468793	59475858	59468793	59473686	59475427	59475858	111271	32;14;4	0;2;0	29;11;32	18;1;4	1834	121	0.00157567	0.02118	1.0;0.316;1.0	0.096;0.421;0.345	0.485	CRT (Chloroquine-resistance transporter)-like transporter (AHRD V3.3 *** A0A1Y1I3N1_KLENI)
111340	gene:Solyc06g066730.3	Solyc06g066730.3	chrSL4.0ch06	+	39563358	39567448	39563358	39566612	39567381	39567448	111340	209;164;272	2;29;27	242;145;147	3;2;1	862	121	0.000141432	0.00325214	0.936;0.443;0.586	0.919;0.911;0.954	-0.273	Coatomer subunit beta' (AHRD V3.3 *** A0A2U1PZP9_ARTAN)
111432	gene:Solyc03g098170.3	Solyc03g098170.3	chrSL4.0ch03	-	55012287	55015349	55012287	55014645	55015287	55015349	111432	0;12;22	20;0;0	32;14;12	0;0;0	735	121	0.00052823	0.0092089	0.0;1.0;1.0	1.0;1.0;1.0	-0.333	Tubulin-folding cofactor B (AHRD V3.3 *** A0A2G3CXG8_CAPCH)
113064	gene:Solyc01g112250.4	Solyc01g112250.4	chrSL4.0ch01	+	90681047	90682486	90681047	90681195	90682349	90682486	113064	18;44;22	0;12;0	1;5;6	0;1;22	1247	121	0.00185179	0.023998	1.0;0.262;1.0	1.0;0.327;0.026	0.303	Calcium dependent protein kinase (AHRD V3.3 *** Q43676_VIGRR)
113232	gene:Solyc06g073540.4	Solyc06g073540.4	chrSL4.0ch06	+	43001581	43005270	43001581	43004630	43005158	43005270	113232	155;30;57	4;6;0	46;55;43	12;4;21	621	121	0.00454707	0.0468715	0.883;0.493;1.0	0.428;0.728;0.285	0.312	Argonaute4b
113379	gene:Solyc06g066610.4	Solyc06g066610.4	chrSL4.0ch06	-	39490521	39502889	39490521	39502566	39502747	39502889	113379	77;15;18	6;11;14	73;90;13	4;4;0	274	121	8.14919e-05	0.00211081	0.85;0.376;0.362	0.89;0.909;1.0	-0.404	Golgin candidate 5 (AHRD V3.3 *** A0A2G2WLI4_CAPBA)
113529	gene:Solyc06g074010.3	Solyc06g074010.3	chrSL4.0ch06	+	43417694	43421782	43417694	43421497	43421722	43421782	113529	20;10;1	3;0;4	2;2;0	7;3;4	318	121	0.000680488	0.0111771	0.717;1.0;0.087	0.098;0.202;0.0	0.501	Transcription factor E2FB (AHRD V3.3 *** A0A1U8H3C7_CAPAN)
113557	gene:Solyc10g075170.3	Solyc10g075170.3	chrSL4.0ch10	+	57942803	57943591	57942803	57943010	57943095	57943591	113557	16;8;2	7;7;5	0;0;0	6;19;5	206	121	5.27435e-10	1.41182e-07	0.573;0.402;0.19	0.0;0.0;0.0	0.388	Aspartate aminotransferase (AHRD V3.3 *** A0A2G2VSJ3_CAPBA)
114043	gene:Solyc06g075550.3	Solyc06g075550.3	chrSL4.0ch06	+	44602052	44603483	44602052	44602290	44603345	44603483	114043	23;4;9	0;0;0	10;2;20	0;0;22	1148	121	0.00325377	0.0366334	1.0;1.0;1.0	1.0;1.0;0.087	0.304	Receptor-like cytoplasmic protein kinase 1 (AHRD V3.3 *** F6JSQ7_CAPAN)
114111	gene:Solyc06g075590.4	Solyc06g075590.4	chrSL4.0ch06	+	44673914	44674303	44673914	44674118	44674182	44674303	114111	18;2;1	3;10;7	1;0;0	15;3;17	185	121	4.29962e-05	0.00127116	0.797;0.116;0.085	0.042;0.0;0.0	0.319	NOT2/NOT3/NOT5-like protein (AHRD V3.3 *** A0A2U1KP40_ARTAN)
114130	gene:Solyc11g010110.3	Solyc11g010110.3	chrSL4.0ch11	-	3255500	3255923	3255500	3255735	3255833	3255923	114130	3;3;10	0;2;0	2;1;1	7;0;18	219	121	1.14521e-05	0.00043895	1.0;0.453;1.0	0.136;1.0;0.03	0.429	S-adenosyl-L-methionine-dependent methyltransferases superfamily protein (AHRD V3.3 *** Q8L601_ARATH)
114177	gene:Solyc06g075790.3	Solyc06g075790.3	chrSL4.0ch06	+	44782114	44784333	44782114	44782173	44783397	44784333	114177	6;35;9	0;0;3	23;13;9	8;3;10	1317	121	0.00415743	0.0440029	1.0;1.0;0.216	0.209;0.285;0.076	0.549	Acyl-CoA N-acyltransferase with RING/FYVE/PHD-type zinc finger domain-containing protein (AHRD V3.3 *-* A0A1I9LNX5_ARATH)
114775	gene:Solyc04g081750.4	Solyc04g081750.4	chrSL4.0ch04	+	63648594	63652035	63648594	63651630	63651969	63652035	114775	18;5;15	16;4;0	15;26;19	0;0;3	432	121	0.00325232	0.0366276	0.24;0.259;1.0	1.0;1.0;0.639	-0.38	1-phosphatidylinositol-3-phosphate 5-kinase FAB1A (AHRD V3.3 *** A0A2I0X875_9ASPA)
114941	gene:Solyc01g109560.3	Solyc01g109560.3	chrSL4.0ch01	-	88815816	88816126	88815816	88815930	88816065	88816126	114941	35;0;23	5;4;6	16;28;41	0;2;3	242	121	0.00159873	0.0214211	0.778;0.0;0.657	1.0;0.875;0.872	-0.437	Guanine nucleotide-binding protein subunit beta (AHRD V3.3 *** A0A2G3BVT8_CAPCH)
115224	gene:Solyc06g083870.3	Solyc06g083870.3	chrSL4.0ch06	+	46748407	46751276	46748407	46748678	46749880	46751276	115224	4;8;8	0;0;0	5;15;7	0;0;23	1295	121	0.00122613	0.0174875	1.0;1.0;1.0	1.0;1.0;0.028	0.324	structural maintenance of chromosomes 1
115312	gene:Solyc01g103170.4	Solyc01g103170.4	chrSL4.0ch01	-	84102475	84103416	84102475	84103006	84103349	84103416	115312	13;17;6	0;2;1	12;19;11	6;19;9	436	121	1.78514e-05	0.000627213	1.0;0.702;0.625	0.357;0.217;0.253	0.5	Lysine ketoglutarate reductase trans-splicing-like protein, putative (DUF707) (AHRD V3.3 *** F4JRK4_ARATH)
115619	gene:Solyc07g005030.4	Solyc07g005030.4	chrSL4.0ch07	-	62631	73120	62631	66643	72805	73120	115619	165;112;122	4;0;0	74;134;92	7;2;7	6255	121	0.0024465	0.0295734	0.444;1.0;1.0	0.17;0.564;0.203	0.502	Dicer-like 4
115740	gene:Solyc07g005480.3	Solyc07g005480.3	chrSL4.0ch07	-	369974	370329	369974	370041	370144	370329	115740	16;23;26	10;10;8	11;25;18	0;0;0	224	121	3.10406e-11	1.27812e-08	0.464;0.554;0.637	1.0;1.0;1.0	-0.448	Formin-like protein (AHRD V3.3 *-* A0A2G3BXE8_CAPCH)
116027	gene:Solyc07g006160.3	Solyc07g006160.3	chrSL4.0ch07	+	982241	982545	982241	982334	982482	982545	116027	9;4;2	12;12;3	23;10;18	6;1;0	242	121	9.45155e-08	1.01183e-05	0.273;0.143;0.25	0.657;0.833;1.0	-0.608	AFG1-like ATPase family protein (AHRD V3.3 *** A0A2U1Q7V4_ARTAN)
116029	gene:Solyc07g006160.3	Solyc07g006160.3	chrSL4.0ch07	+	980253	982713	980253	982545	982656	982713	116029	13;48;23	18;4;2	38;30;20	1;1;0	232	121	2.5296e-05	0.000833715	0.274;0.862;0.857	0.952;0.94;1.0	-0.3	AFG1-like ATPase family protein (AHRD V3.3 *** A0A2U1Q7V4_ARTAN)
116319	gene:Solyc06g068430.4	Solyc06g068430.4	chrSL4.0ch06	+	40024442	40028173	40024442	40027970	40028087	40028173	116319	11;4;44	0;0;2	37;78;77	47;34;2	238	121	1.80843e-05	0.000634151	1.0;1.0;0.918	0.286;0.538;0.951	0.381	Sister chromatid cohesion PDS5-like protein (AHRD V3.3 *-* A0A2K3P6L1_TRIPR)
116389	gene:Solyc05g015710.3	Solyc05g015710.3	chrSL4.0ch05	-	11802091	11803149	11802091	11802181	11802675	11803149	116389	38;7;20	19;24;17	39;28;41	10;17;3	587	121	0.00366605	0.0400597	0.292;0.057;0.195	0.446;0.253;0.738	-0.298	transmembrane protein (AHRD V3.3 *** AT1G27290.2)
116441	gene:Solyc07g007430.3	Solyc07g007430.3	chrSL4.0ch07	-	2119568	2119935	2119568	2119646	2119759	2119935	116441	9;7;12	12;33;7	0;1;0	5;7;4	234	121	6.23943e-06	0.000274142	0.279;0.099;0.47	0.0;0.069;0.0	0.26	S-acyltransferase (AHRD V3.3 *** A0A2G2WB21_CAPBA)
116521	gene:Solyc08g066620.3	Solyc08g066620.3	chrSL4.0ch08	+	53470847	53471068	53470847	53470916	53470985	53471068	116521	17;5;12	28;5;9	23;32;9	20;3;0	190	121	0.00242656	0.0294427	0.279;0.389;0.459	0.423;0.872;1.0	-0.389	Cystathionine beta-lyase (AHRD V3.3 *-* A0A1U8EBG6_CAPAN)
116668	gene:Solyc07g008000.4	Solyc07g008000.4	chrSL4.0ch07	+	2674270	2683986	2674270	2683654	2683885	2683986	116668	1;6;16	0;0;2	8;7;13	3;2;16	324	121	2.73757e-05	0.000889093	1.0;1.0;0.749	0.499;0.567;0.233	0.483	RabGAP/TBC domain-containing protein (AHRD V3.3 *** A0A2U1MDC7_ARTAN)
117229	gene:Solyc07g008190.4	Solyc07g008190.4	chrSL4.0ch07	-	2906764	2909854	2906764	2908276	2909795	2909854	117229	88;6;8	12;3;10	42;5;58	0;1;0	1612	121	9.64267e-07	6.32269e-05	0.355;0.131;0.057	1.0;0.273;1.0	-0.577	nuclear pore complex protein NUP1 (AHRD V3.3 *** A0A2I4F569_9ROSI)
117260	gene:Solyc09g066080.3	Solyc09g066080.3	chrSL4.0ch09	-	60537106	60543042	60537106	60537519	60542855	60543042	117260	409;129;168	16;2;6	579;580;562	0;2;8	5429	121	0.000126659	0.00298929	0.363;0.59;0.384	1.0;0.866;0.61	-0.38	Protein BREAST CANCER SUSCEPTIBILITY 1-like protein (AHRD V3.3 *** A0A1J3EMZ5_NOCCA)
117314	gene:Solyc07g009170.4	Solyc07g009170.4	chrSL4.0ch07	-	4202347	4203201	4202347	4202531	4203142	4203201	117314	19;0;10	0;3;4	0;1;0	9;3;13	704	121	0.000217662	0.0045712	1.0;0.0;0.301	0.0;0.054;0.0	0.416	Nudix hydrolase 20, chloroplastic (AHRD V3.3 *** A0A2G2X7Y2_CAPBA)
117317	gene:Solyc07g015980.4	Solyc07g015980.4	chrSL4.0ch07	-	6150198	6151035	6150198	6150277	6150463	6151035	117317	1;6;14	29;5;4	0;0;0	6;11;5	279	121	4.80113e-06	0.000223286	0.015;0.342;0.603	0.0;0.0;0.0	0.32	Arginine decarboxylase-like protein (AHRD V3.3 *** A0A2K3MP95_TRIPR)
117834	gene:Solyc07g017610.3	Solyc07g017610.3	chrSL4.0ch07	+	7777662	7780240	7777662	7777738	7778221	7780240	117834	38;8;10	18;1;5	24;8;3	112;31;48	576	121	2.1905e-09	4.79584e-07	0.307;0.627;0.296	0.043;0.051;0.013	0.374	Saccharopine dehydrogenase / Homospermidine synthase (AHRD V3.3 *** A0A200PV89_9MAGN)
117902	gene:Solyc06g082840.4	Solyc06g082840.4	chrSL4.0ch06	-	46074840	46076784	46074840	46074985	46076609	46076784	117902	16;5;1	18;8;0	16;11;2	0;0;0	1717	121	8.80119e-11	3.17014e-08	0.059;0.042;1.0	1.0;1.0;1.0	-0.633	Chaperone DnaJ-domain superfamily protein (AHRD V3.3 *-* F4JRF7_ARATH)
118089	gene:Solyc01g034150.4	Solyc01g034150.4	chrSL4.0ch01	-	34046407	34047444	34046407	34046572	34046698	34047444	118089	27;10;30	1;0;0	24;25;22	8;9;10	242	121	2.21508e-10	6.80462e-08	0.931;1.0;1.0	0.6;0.581;0.524	0.409	DNA polymerase eta (AHRD V3.3 *** A0A2G3AIQ2_CAPAN)
118565	gene:Solyc07g026620.4	Solyc07g026620.4	chrSL4.0ch07	+	29971606	29975329	29971606	29974764	29975046	29975329	118565	0;14;12	2;17;13	43;19;37	10;8;12	375	121	0.00019638	0.00421554	0.0;0.21;0.229	0.581;0.434;0.499	-0.358	Unknown protein
118660	gene:Solyc07g032090.4	Solyc07g032090.4	chrSL4.0ch07	-	34941063	34949046	34941063	34948141	34948937	34949046	118660	18;2;8	36;12;10	23;13;22	1;0;18	889	121	0.000307762	0.00600629	0.064;0.022;0.098	0.758;1.0;0.143	-0.572	transcription initiation factor IIF subunit beta-like (AHRD V3.3 *** A0A2I4GIX2_9ROSI)
119316	gene:Solyc07g041200.3	Solyc07g041200.3	chrSL4.0ch07	-	51818426	51822285	51818426	51818688	51822041	51822285	119316	135;48;75	0;11;18	129;78;112	0;0;3	3446	121	0.00461166	0.0473735	1.0;0.133;0.128	1.0;1.0;0.567	-0.435	Alpha/beta superfamily hydrolase (AHRD V3.3 *** U9TV27_RHIID)
119343	gene:Solyc07g041280.4	Solyc07g041280.4	chrSL4.0ch07	+	52020639	52025469	52020639	52020756	52024292	52025469	119343	234;213;146	3;2;0	38;139;146	1;4;12	3629	121	0.000375403	0.00704582	0.722;0.78;1.0	0.559;0.537;0.289	0.372	Carbon-nitrogen hydrolase (AHRD V3.3 *** A0A200QEN6_9MAGN)
119384	gene:Solyc07g041510.3	Solyc07g041510.3	chrSL4.0ch07	+	53247934	53255282	53247934	53248019	53248319	53255282	119384	6;8;14	2;0;0	15;9;9	4;20;0	393	121	0.00189772	0.0244506	0.48;1.0;1.0	0.536;0.122;1.0	0.274	RNA polymerase-associated protein CTR9-like protein (AHRD V3.3 *** A0A1J3H2G1_NOCCA)
119771	gene:Solyc01g090720.3	Solyc01g090720.3	chrSL4.0ch01	+	76599669	76602571	76599669	76602255	76602426	76602571	119771	11;19;3	0;1;0	16;50;17	6;4;22	264	121	2.37963e-06	0.000128678	1.0;0.897;1.0	0.55;0.851;0.262	0.411	P53/DNA damage-regulated protein (AHRD V3.3 *** AT3G15351.5)
119822	gene:Solyc07g043270.3	Solyc07g043270.3	chrSL4.0ch07	-	56780039	56786779	56780039	56784556	56786527	56786779	119822	490;87;173	3;0;2	380;412;313	27;7;17	2064	121	1.11521e-05	0.000430999	0.905;1.0;0.835	0.452;0.775;0.519	0.331	Protein FAR-RED ELONGATED HYPOCOTYL 3 (AHRD V3.3 *** A0A2G2Z0V7_CAPAN)
119854	gene:Solyc07g043570.3	Solyc07g043570.3	chrSL4.0ch07	+	57341593	57343087	57341593	57342883	57342995	57343087	119854	24;6;12	2;0;0	31;49;49	11;6;12	233	121	3.79584e-05	0.00114967	0.862;1.0;1.0	0.594;0.809;0.68	0.26	NAD(P)-linked oxidoreductase superfamily protein (AHRD V3.3 *** A0A2U1Q7S8_ARTAN)
119966	gene:Solyc03g118660.3	Solyc03g118660.3	chrSL4.0ch03	-	61972198	61976406	61972198	61976077	61976192	61976406	119966	4;0;7	8;12;0	12;17;9	1;0;0	236	121	8.9983e-07	5.9621e-05	0.204;0.0;1.0	0.86;1.0;1.0	-0.552	Down syndrome critical region protein 3-like protein (AHRD V3.3 *** A0A1J3H0S9_NOCCA)
120009	gene:Solyc07g045000.4	Solyc07g045000.4	chrSL4.0ch07	-	57940136	57944109	57940136	57940278	57940371	57944109	120009	9;0;0	39;12;5	4;8;22	4;3;6	214	121	3.05629e-08	4.18973e-06	0.115;0.0;0.0	0.361;0.601;0.675	-0.507	Homeodomain-like protein (AHRD V3.3 *-* A0A2U1N2T8_ARTAN)
120271	gene:Solyc07g048010.4	Solyc07g048010.4	chrSL4.0ch07	-	59096132	59099806	59096132	59099030	59099694	59099806	120271	36;23;22	10;0;10	46;52;22	0;1;1	757	121	8.19027e-05	0.0021194	0.365;1.0;0.26	1.0;0.893;0.779	-0.349	Thymidylate kinase (AHRD V3.3 *** A0A1J3DB39_NOCCA)
120272	gene:Solyc07g048010.4	Solyc07g048010.4	chrSL4.0ch07	-	59096132	59099806	59096132	59099033	59099694	59099806	120272	65;47;32	20;14;5	62;67;54	4;8;0	754	121	0.000884216	0.01366	0.343;0.35;0.507	0.713;0.573;1.0	-0.362	Thymidylate kinase (AHRD V3.3 *** A0A1J3DB39_NOCCA)
120383	gene:Solyc04g008510.3	Solyc04g008510.3	chrSL4.0ch04	+	2164911	2168554	2164911	2165025	2166821	2168554	120383	26;46;30	3;0;2	36;13;0	13;13;2	1889	121	0.000146112	0.00334102	0.357;1.0;0.49	0.151;0.06;0.0	0.545	UBX domain-containing protein (AHRD V3.3 *** A0A2G3CF49_CAPCH)
120570	gene:Solyc07g049740.4	Solyc07g049740.4	chrSL4.0ch07	+	60004141	60005502	60004141	60004269	60004367	60005502	120570	0;10;0	22;7;8	4;8;5	2;6;3	219	121	0.000841357	0.0131608	0.0;0.441;0.0	0.525;0.424;0.479	-0.329	Lipid-A-disaccharide synthase (AHRD V3.3 *** A0A2K3MQP4_TRIPR)
120947	gene:Solyc11g010420.3	Solyc11g010420.3	chrSL4.0ch11	+	3513547	3514738	3513547	3513763	3514695	3514738	120947	36;10;10	0;0;0	16;30;49	14;0;10	1025	121	1.76653e-07	1.66475e-05	1.0;1.0;1.0	0.119;1.0;0.366	0.505	Dihydrofolate reductase-like protein (AHRD V3.3 *** A0A2K3MS55_TRIPR)
121224	gene:Solyc07g053250.3	Solyc07g053250.3	chrSL4.0ch07	+	61650150	61657368	61650150	61650421	61657356	61657368	121224	638;178;346	0;0;0	807;640;535	10;7;8	7028	121	2.79377e-10	8.10479e-08	1.0;1.0;1.0	0.581;0.612;0.535	0.424	F-box protein isoform X1 (AHRD V3.3 *-* XP_025887864.1)
121900	gene:Solyc03g122170.4	Solyc03g122170.4	chrSL4.0ch03	+	64529350	64531439	64529350	64529397	64529651	64531439	121900	17;17;3	14;3;27	4;0;5	36;28;16	347	121	0.000305933	0.00598038	0.297;0.664;0.037	0.037;0.0;0.098	0.288	Peroxisomal (S)-2-hydroxy-acid oxidase GLO4 (AHRD V3.3 *** A0A2G2WQ07_CAPBA)
122089	gene:Solyc07g056340.4	Solyc07g056340.4	chrSL4.0ch07	-	64125284	64130675	64125284	64130417	64130529	64130675	122089	16;13;16	6;1;0	82;12;17	15;18;21	233	121	0.00480793	0.0488428	0.581;0.871;1.0	0.74;0.257;0.296	0.386	Protein MEI2-like 5 (AHRD V3.3 *** A0A1U8HKE2_CAPAN)
122216	gene:Solyc02g062560.3	Solyc02g062560.3	chrSL4.0ch02	-	32285648	32290570	32285648	32287958	32290250	32290570	122216	174;176;155	0;18;4	251;383;172	0;0;0	2385	121	4.32612e-07	3.31426e-05	1.0;0.332;0.663	1.0;1.0;1.0	-0.335	Tobacco mosaic virus resistance-1
122677	gene:Solyc02g090130.4	Solyc02g090130.4	chrSL4.0ch02	-	49793737	49804068	49793737	49803868	49803981	49804068	122677	8;1;0	16;24;3	19;7;5	9;20;6	234	121	0.00253764	0.0303379	0.205;0.021;0.0	0.522;0.153;0.301	-0.25	Vacuolar protein sorting-associated protein, putative (DUF1162) (AHRD V3.3 *** F4J0L9_ARATH)
122989	gene:Solyc07g064150.4	Solyc07g064150.4	chrSL4.0ch07	+	66237806	66241849	66237806	66238144	66238358	66241849	122989	6;4;18	0;0;12	11;16;8	16;23;7	307	121	0.00434077	0.0454024	1.0;1.0;0.372	0.213;0.215;0.311	0.544	Protein translation factor SUI1-like protein (AHRD V3.3 *** A0A1U8FM48_CAPAN)
123012	gene:Solyc07g064150.4	Solyc07g064150.4	chrSL4.0ch07	+	66243431	66243957	66243431	66243531	66243774	66243957	123012	17;6;21	0;4;0	14;13;7	8;6;2	336	121	0.00430966	0.0451837	1.0;0.351;1.0	0.387;0.438;0.558	0.323	Protein translation factor SUI1-like protein (AHRD V3.3 *** A0A1U8FM48_CAPAN)
123246	gene:Solyc07g064850.3	Solyc07g064850.3	chrSL4.0ch07	-	66666842	66667384	66666842	66666959	66667337	66667384	123246	14;9;14	4;26;0	1;4;8	0;0;0	471	121	4.34529e-07	3.31912e-05	0.473;0.082;1.0	1.0;1.0;1.0	-0.482	Adenylyltransferase and sulfurtransferase MOCS3 (AHRD V3.3 *** A0A2G2Z5P6_CAPAN)
123294	gene:Solyc01g108510.3	Solyc01g108510.3	chrSL4.0ch01	-	88128388	88128769	88128388	88128568	88128656	88128769	123294	25;9;21	28;9;4	8;16;3	19;20;36	209	121	0.00247842	0.0298506	0.341;0.367;0.752	0.196;0.317;0.046	0.3	P-loop containing nucleoside triphosphate hydrolases superfamily protein (AHRD V3.3 *** A0A2U1PVD3_ARTAN)
123948	gene:Solyc07g066660.4	Solyc07g066660.4	chrSL4.0ch07	+	67874242	67874455	67874242	67874312	67874422	67874455	123948	0;0;2	14;9;12	4;11;23	22;26;9	231	121	5.41677e-06	0.000245327	0.0;0.0;0.08	0.087;0.181;0.572	-0.253	cyclinB3_1
124145	gene:Solyc11g071870.2	Solyc11g071870.2	chrSL4.0ch11	+	53277459	53280228	53277459	53277576	53278640	53280228	124145	61;65;32	13;18;4	75;72;78	3;8;5	1157	121	0.00252941	0.0302779	0.329;0.274;0.456	0.723;0.485;0.62	-0.256	Ubiquitin-conjugating enzyme (AHRD V3.3 *** A0A200R0U5_9MAGN)
124611	gene:Solyc08g006640.3	Solyc08g006640.3	chrSL4.0ch08	-	1238785	1245313	1238785	1245094	1245179	1245313	124611	18;22;0	12;7;10	23;29;20	7;6;0	206	121	0.00265903	0.0314334	0.468;0.649;0.0	0.659;0.74;1.0	-0.427	monogalactosyldiacylglycerol synthase, chloroplastic (AHRD V3.3 *** A0A2I4G6M8_9ROSI)
124684	gene:Solyc12g008630.2	Solyc12g008630.2	chrSL4.0ch12	-	2060234	2060712	2060234	2060332	2060500	2060712	124684	58;22;46	2;2;3	65;53;27	7;31;28	261	121	3.16115e-05	0.000994464	0.931;0.836;0.877	0.811;0.442;0.309	0.361	Mitochondrial processing peptidase (AHRD V3.3 *** S8DRX8_9LAMI)
125330	gene:Solyc05g056260.2	Solyc05g056260.2	chrSL4.0ch05	-	64995329	64996065	64995329	64995536	64996005	64996065	125330	68;16;27	2;0;0	53;48;28	12;8;0	562	121	8.02546e-05	0.00209137	0.88;1.0;1.0	0.487;0.564;1.0	0.276	Phenylalanine--tRNA ligase, mitochondrial (AHRD V3.3 *** A0A2G2V640_CAPBA)
125383	gene:Solyc08g008590.4	Solyc08g008590.4	chrSL4.0ch08	+	2967595	2971178	2967595	2969528	2971111	2971178	125383	9;13;11	4;0;0	12;10;13	13;10;12	1676	121	0.00318973	0.036116	0.14;1.0;1.0	0.062;0.067;0.073	0.646	Ubiquitin (AHRD V3.3 *-* K2RHN1_MACPH)
125437	gene:Solyc06g005290.3	Solyc06g005290.3	chrSL4.0ch06	-	315742	316428	315742	315831	315998	316428	125437	10;10;2	0;20;0	8;9;6	0;0;0	260	121	0.00485718	0.0492109	1.0;0.189;1.0	1.0;1.0;1.0	-0.27	UDP-galactose/UDP-glucose transporter 5B (AHRD V3.3 *** A0A1U8GXB7_CAPAN)
125497	gene:Solyc01g097300.4	Solyc01g097300.4	chrSL4.0ch01	+	80459732	80462227	80459732	80459877	80459961	80462227	125497	9;6;3	19;6;1	5;12;4	0;0;0	205	121	6.38338e-11	2.42971e-08	0.218;0.371;0.639	1.0;1.0;1.0	-0.591	Prefoldin subunit 4 (AHRD V3.3 *** A0A200Q4E2_9MAGN)
125510	gene:Solyc08g013990.3	Solyc08g013990.3	chrSL4.0ch08	-	3419251	3428789	3419251	3428432	3428650	3428789	125510	30;7;14	3;3;0	2;11;6	8;8;2	311	121	0.00107085	0.015752	0.796;0.476;1.0	0.089;0.349;0.539	0.432	AUGMIN subunit 2-like (AHRD V3.3 *** A0A2I4EYX6_9ROSI)
125605	gene:Solyc08g014080.4	Solyc08g014080.4	chrSL4.0ch08	+	3643927	3644441	3643927	3644011	3644355	3644441	125605	33;6;22	15;12;16	15;57;21	0;0;2	437	121	3.77554e-12	2.05715e-09	0.379;0.122;0.276	1.0;1.0;0.744	-0.656	RING/FYVE/PHD zinc finger superfamily protein (AHRD V3.3 *** A0A2U1NXA0_ARTAN)
125712	gene:Solyc08g083280.3	Solyc08g083280.3	chrSL4.0ch08	+	63932595	63932974	63932595	63932671	63932899	63932974	125712	37;42;61	9;10;21	41;29;39	1;6;0	321	121	0.000336068	0.00646468	0.608;0.613;0.523	0.939;0.646;1.0	-0.28	Alcohol dehydrogenase 1 (AHRD V3.3 *** A0A1U8G0C8_CAPAN)
126130	gene:Solyc08g048450.4	Solyc08g048450.4	chrSL4.0ch08	+	12387432	12389856	12387432	12389104	12389775	12389856	126130	60;50;47	9;5;24	34;25;62	30;17;42	764	121	0.000969368	0.0146257	0.514;0.613;0.237	0.152;0.189;0.189	0.278	ornithine aminotransferase
126164	gene:Solyc08g068430.4	Solyc08g068430.4	chrSL4.0ch08	+	55676578	55678853	55676578	55677102	55677993	55678853	126164	73;76;131	15;18;0	87;191;114	0;1;2	984	121	7.79513e-05	0.00204776	0.374;0.342;1.0	1.0;0.959;0.875	-0.373	Glycosyltransferases (AHRD V3.3 *** K4CM67_SOLLC)
126770	gene:Solyc08g065890.3	Solyc08g065890.3	chrSL4.0ch08	-	52323543	52324461	52323543	52324153	52324397	52324461	126770	27;9;6	0;0;1	0;25;5	23;9;5	337	121	1.67078e-10	5.46762e-08	1.0;1.0;0.683	0.0;0.499;0.264	0.64	Clathrin interactor EPSIN 1 (AHRD V3.3 *** A0A2G2YWX6_CAPAN)
126878	gene:Solyc09g082200.2	Solyc09g082200.2	chrSL4.0ch09	-	64110876	64113090	64110876	64111387	64112927	64113090	126878	139;43;31	17;1;4	82;150;67	62;52;53	1633	121	2.89673e-05	0.000930005	0.377;0.761;0.365	0.089;0.176;0.086	0.384	Folate-biopterin transporter 1, chloroplastic (AHRD V3.3 *** A0A2G3CSY8_CAPCH)
126904	gene:Solyc08g059715.1	Solyc08g059715.1	chrSL4.0ch08	+	42890418	42893001	42890418	42890823	42892649	42893001	126904	172;132;179	0;1;2	219;167;162	15;18;12	1919	121	8.30813e-11	3.02298e-08	1.0;0.893;0.849	0.479;0.369;0.46	0.478	PttA' (AHRD V3.3 *** O22369_PETHY)
127730	gene:Solyc03g119140.4	Solyc03g119140.4	chrSL4.0ch03	+	62288418	62288883	62288418	62288459	62288704	62288883	127730	0;23;5	20;3;25	0;2;0	13;23;17	338	121	0.00116954	0.0168957	0.0;0.733;0.067	0.0;0.03;0.0	0.257	MAP kinase kinase kinase 30
128042	gene:Solyc08g067070.3	Solyc08g067070.3	chrSL4.0ch08	+	54088877	54092971	54088877	54092122	54092905	54092971	128042	0;5;3	8;0;11	5;6;12	2;0;0	876	121	0.000308094	0.00601167	0.0;1.0;0.036	0.257;1.0;1.0	-0.407	cytosine-5 DNA methyltransferaseL
128150	gene:Solyc08g067420.4	Solyc08g067420.4	chrSL4.0ch08	-	54563581	54568428	54563581	54568231	54568384	54568428	128150	5;5;3	0;1;0	21;17;6	13;5;2	246	121	1.55002e-05	0.000559282	1.0;0.711;1.0	0.443;0.626;0.596	0.349	DNAse I-like superfamily protein (AHRD V3.3 *-* A0A178UDZ2_ARATH)
128463	gene:Solyc02g081270.4	Solyc02g081270.4	chrSL4.0ch02	+	43288074	43292017	43288074	43288452	43288772	43292017	128463	18;68;8	0;2;2	34;13;10	13;14;19	413	121	3.93134e-07	3.0712e-05	1.0;0.909;0.54	0.434;0.214;0.134	0.556	NAC domain-containing protein 53 (AHRD V3.3 *** A0A2G2XFS7_CAPBA)
128466	gene:Solyc02g081270.4	Solyc02g081270.4	chrSL4.0ch02	+	43289345	43292017	43289345	43289421	43289816	43292017	128466	21;70;11	0;6;4	34;13;10	12;8;10	488	121	0.0030435	0.0348387	1.0;0.743;0.405	0.413;0.287;0.199	0.416	NAC domain-containing protein 53 (AHRD V3.3 *** A0A2G2XFS7_CAPBA)
128812	gene:Solyc08g074780.3	Solyc08g074780.3	chrSL4.0ch08	-	57035647	57036195	57035647	57035722	57036125	57036195	128812	16;12;12	0;0;13	18;4;1	7;5;8	496	121	0.00253828	0.0303379	1.0;1.0;0.184	0.385;0.163;0.03	0.535	SH3 domain-containing protein (AHRD V3.3 *** A0A2U1NRE5_ARTAN)
128829	gene:Solyc08g074890.4	Solyc08g074890.4	chrSL4.0ch08	+	57149500	57152553	57149500	57149889	57152471	57152553	128829	140;94;139	30;11;26	961;1023;781	35;50;49	2675	121	4.09958e-10	1.12831e-07	0.174;0.279;0.195	0.554;0.481;0.419	-0.269	Unknown protein
129041	gene:Solyc08g075770.3	Solyc08g075770.3	chrSL4.0ch08	-	57996257	57999522	57996257	57996789	57999372	57999522	129041	19;11;27	0;0;6	37;14;20	7;18;21	2676	121	0.00494916	0.0499185	1.0;1.0;0.169	0.193;0.034;0.041	0.634	exopolysaccharide production negative regulator (AHRD V3.3 *** AT4G19140.1)
129063	gene:Solyc01g087610.3	Solyc01g087610.3	chrSL4.0ch01	-	74804277	74807197	74804277	74805212	74806934	74807197	129063	72;29;36	5;9;5	50;56;67	2;0;0	1815	121	1.04856e-06	6.76227e-05	0.49;0.177;0.324	0.625;1.0;1.0	-0.545	Alpha-N-acetylglucosaminidase (AHRD V3.3 *** Q9ZR45_TOBAC)
129779	gene:Solyc05g006940.3	Solyc05g006940.3	chrSL4.0ch05	-	1586770	1587004	1586770	1586863	1586959	1587004	129779	24;6;8	33;2;6	17;33;45	0;7;11	217	121	0.000635608	0.0106022	0.289;0.626;0.426	1.0;0.724;0.695	-0.359	Regulator of chromosome condensation (RCC1) family protein (AHRD V3.3 *** A0A2U1PVX2_ARTAN)
129798	gene:Solyc06g009160.4	Solyc06g009160.4	chrSL4.0ch06	-	3099729	3105052	3099729	3100265	3101058	3105052	129798	29;19;78	6;0;0	22;54;31	7;11;12	886	121	0.000772096	0.0123271	0.398;1.0;1.0	0.3;0.401;0.261	0.479	Glyoxysomal fatty acid beta-oxidation multifunctional protein MFP-a (AHRD V3.3 *** A0A2G2WGU7_CAPBA)
130340	gene:Solyc07g008160.3	Solyc07g008160.3	chrSL4.0ch07	+	2843985	2851868	2843985	2849995	2850220	2851868	130340	13;3;2	10;1;4	4;8;4	35;39;14	318	121	0.00160392	0.0214693	0.331;0.533;0.16	0.042;0.072;0.098	0.271	nuclear pore complex protein NUP155 (AHRD V3.3 *** A0A2I4FD09_9ROSI)
130355	gene:Solyc09g074840.4	Solyc09g074840.4	chrSL4.0ch09	+	62880805	62882015	62880805	62880986	62881161	62882015	130355	14;4;8	24;14;9	13;10;30	9;8;2	268	121	0.00326804	0.0367276	0.208;0.114;0.286	0.395;0.361;0.871	-0.34	kinetochore protein (AHRD V3.3 *-* AT1G02960.5)
130857	gene:Solyc08g081910.3	Solyc08g081910.3	chrSL4.0ch08	-	62942254	62944306	62942254	62943915	62944205	62944306	130857	16;63;10	8;15;0	14;26;24	0;3;0	383	121	0.0025041	0.0300662	0.387;0.57;1.0	1.0;0.732;1.0	-0.258	V-type proton ATPase subunit E (AHRD V3.3 *** A0A2G3DAR4_CAPCH)
130906	gene:Solyc01g094030.3	Solyc01g094030.3	chrSL4.0ch01	-	77856515	77857924	77856515	77856741	77856829	77857924	130906	4;10;15	0;2;0	2;0;8	4;6;20	209	121	1.67779e-11	7.53518e-09	1.0;0.743;1.0	0.224;0.0;0.188	0.777	CLB1
131105	gene:Solyc08g082840.3	Solyc08g082840.3	chrSL4.0ch08	-	63654624	63657571	63654624	63654715	63656325	63657571	131105	44;9;26	0;0;0	25;42;33	0;2;18	1703	121	1.60254e-06	9.39964e-05	1.0;1.0;1.0	1.0;0.599;0.115	0.429	N-acetylglucosaminyl-phosphatidylinositol biosynthetic protein (AHRD V3.3 *** A0A2G3DAF0_CAPCH)
131253	gene:Solyc08g083040.4	Solyc08g083040.4	chrSL4.0ch08	-	63773421	63773912	63773421	63773474	63773576	63773912	131253	4;0;15	8;4;7	2;18;4	2;2;0	223	121	0.00419897	0.0442827	0.213;0.0;0.538	0.352;0.83;1.0	-0.477	Serine/threonine-protein kinase fray2 (AHRD V3.3 *** A0A2G3DAG2_CAPCH)
131314	gene:Solyc08g083140.4	Solyc08g083140.4	chrSL4.0ch08	+	63829386	63834657	63829386	63829875	63830074	63834657	131314	0;1;0	24;41;4	6;20;4	26;8;2	292	121	2.63163e-09	5.59908e-07	0.0;0.01;0.0	0.087;0.509;0.453	-0.346	Alpha/beta-Hydrolases superfamily protein (AHRD V3.3 *** A0A1Y1I3I6_KLENI)
131657	gene:Solyc11g072520.3	Solyc11g072520.3	chrSL4.0ch11	+	53776261	53777129	53776261	53776342	53776492	53777129	131657	8;5;6	2;0;0	2;0;17	0;6;12	243	121	0.000196854	0.00422387	0.666;1.0;1.0	1.0;0.0;0.414	0.417	Arogenate dehydratase (AHRD V3.3 *** A0A2G3BAA6_CAPCH)
131727	gene:Solyc09g005700.3	Solyc09g005700.3	chrSL4.0ch09	-	491359	492262	491359	491396	492085	492262	131727	61;48;53	8;25;1	130;55;48	0;0;0	782	121	3.89088e-09	7.67719e-07	0.541;0.229;0.891	1.0;1.0;1.0	-0.446	Diaminopimelate epimerase (AHRD V3.3 *** A0A200R6G6_9MAGN)
131827	gene:Solyc02g022930.3	Solyc02g022930.3	chrSL4.0ch02	-	22905843	22913449	22905843	22912463	22913360	22913449	131827	70;71;56	0;0;4	40;52;27	14;2;3	990	121	0.000795948	0.0126067	1.0;1.0;0.631	0.259;0.761;0.524	0.362	3-hydroxyisobutyrate dehydrogenase (AHRD V3.3 *** A0A1U8FBY0_CAPAN)
131892	gene:Solyc09g007180.3	Solyc09g007180.3	chrSL4.0ch09	-	821544	822063	821544	821817	821905	822063	131892	10;17;29	13;9;1	31;11;11	0;0;0	209	121	6.78056e-08	7.86824e-06	0.308;0.522;0.944	1.0;1.0;1.0	-0.409	Adenylate kinase (AHRD V3.3 *** S8CID7_9LAMI),Pfam:PF00406
132152	gene:Solyc02g062430.3	Solyc02g062430.3	chrSL4.0ch02	+	32036393	32037183	32036393	32036464	32037018	32037183	132152	55;4;8	13;18;2	40;7;20	0;1;1	647	121	2.91488e-07	2.4324e-05	0.442;0.04;0.428	1.0;0.567;0.789	-0.482	D-2-hydroxyglutarate dehydrogenase, mitochondrial (AHRD V3.3 *** A0A2G2XBI2_CAPBA)
132410	gene:Solyc09g008520.4	Solyc09g008520.4	chrSL4.0ch09	-	2040879	2041672	2040879	2041465	2041579	2041672	132410	26;28;3	8;6;0	11;1;6	4;14;21	235	121	0.000320448	0.00621657	0.626;0.706;1.0	0.586;0.035;0.128	0.528	Acyl-CoA N-acyltransferase with RING/FYVE/PHD-type zinc finger domain-containing protein (AHRD V3.3 *** Q8RWG0_ARATH)
132623	gene:Solyc09g009670.3	Solyc09g009670.3	chrSL4.0ch09	+	3106168	3107102	3106168	3106867	3107022	3107102	132623	21;18;26	18;18;12	19;14;9	10;0;0	248	121	0.00225923	0.0278929	0.363;0.328;0.514	0.481;1.0;1.0	-0.425	Solute carrier family 35 protein (DUF914) (AHRD V3.3 *** A0A1I9LLD6_ARATH)
132675	gene:Solyc09g009770.3	Solyc09g009770.3	chrSL4.0ch09	-	3283947	3284667	3283947	3284382	3284578	3284667	132675	0;0;4	16;3;20	1;18;4	0;6;8	289	121	0.000871967	0.0135234	0.0;0.0;0.077	1.0;0.557;0.173	-0.551	Calmodulin-binding family protein, putative, expressed (AHRD V3.3 *** Q2QXN6_ORYSJ)
133105	gene:Solyc09g010460.3	Solyc09g010460.3	chrSL4.0ch09	+	3858455	3859063	3858455	3858617	3858712	3859063	133105	1;2;0	12;0;13	11;25;10	0;1;2	216	121	1.65595e-06	9.64438e-05	0.045;1.0;0.0	1.0;0.933;0.737	-0.542	Eukaryotic translation initiation factor 3 subunit A (AHRD V3.3 *** A0A2G2VY82_CAPBA)
133132	gene:Solyc09g010720.3	Solyc09g010720.3	chrSL4.0ch09	-	4071550	4072113	4071550	4071630	4071721	4072113	133132	12;8;0	0;0;3	0;0;0	1;25;4	212	121	8.40702e-08	9.2919e-06	1.0;1.0;0.0	0.0;0.0;0.0	0.667	WD40 repeat (AHRD V3.3 *** A0A200QES9_9MAGN)
133863	gene:Solyc09g014980.4	Solyc09g014980.4	chrSL4.0ch09	+	7395922	7402174	7395922	7399549	7399633	7402174	133863	14;6;3	15;2;0	2;1;0	38;47;2	205	121	3.71047e-09	7.37544e-07	0.355;0.639;1.0	0.03;0.012;0.0	0.651	Protein SCAR4 (AHRD V3.3 *** A0A2G3BKZ2_CAPCH)
134288	gene:Solyc10g075030.3	Solyc10g075030.3	chrSL4.0ch10	+	57764596	57774255	57764596	57773400	57773775	57774255	134288	80;9;27	0;2;14	82;74;89	4;0;0	468	121	0.00268196	0.0316472	1.0;0.538;0.333	0.841;1.0;1.0	-0.323	B3 domain-containing protein (AHRD V3.3 *** A0A2G3BDR8_CAPCH)
134514	gene:Solyc09g031580.3	Solyc09g031580.3	chrSL4.0ch09	-	28043748	28047166	28043748	28044086	28044178	28047166	134514	4;11;11	2;2;0	0;0;2	7;4;6	213	121	2.57867e-10	7.64611e-08	0.532;0.758;1.0	0.0;0.0;0.159	0.71	Zinc finger, RING-type (AHRD V3.3 *** A0A1R3IP44_COCAP)
134603	gene:Solyc09g047910.4	Solyc09g047910.4	chrSL4.0ch09	-	30991907	30993130	30991907	30991976	30992065	30993130	134603	2;8;13	3;5;21	4;6;1	30;27;33	210	121	2.40516e-05	0.000800759	0.278;0.48;0.263	0.071;0.114;0.017	0.273	Lysine ketoglutarate reductase trans-splicing-like protein, putative (DUF707) (AHRD V3.3 *** A0A1P8B5N9_ARATH)
134681	gene:Solyc09g055260.4	Solyc09g055260.4	chrSL4.0ch09	-	34491010	34491934	34491010	34491660	34491846	34491934	134681	18;10;0	5;0;12	0;0;0	19;7;19	279	121	5.54138e-06	0.000249543	0.61;1.0;0.0	0.0;0.0;0.0	0.537	E3 ubiquitin-protein ligase listerin (AHRD V3.3 *** A0A2I4FA41_9ROSI)
134691	gene:Solyc09g055340.4	Solyc09g055340.4	chrSL4.0ch09	-	35854860	35861659	35854860	35854985	35861497	35861659	134691	98;70;66	1;0;0	143;189;125	8;3;17	6605	121	9.39205e-07	6.1886e-05	0.642;1.0;1.0	0.247;0.536;0.119	0.58	MAU2 chromatid cohesion factor homolog (AHRD V3.3 *** A0A2I4EFQ8_9ROSI)
134703	gene:Solyc09g055340.4	Solyc09g055340.4	chrSL4.0ch09	-	35865236	35877194	35865236	35870487	35877155	35877194	134703	80;66;36	0;0;0	70;97;57	0;13;9	6761	121	2.70462e-08	3.81484e-06	1.0;1.0;1.0	1.0;0.118;0.102	0.593	MAU2 chromatid cohesion factor homolog (AHRD V3.3 *** A0A2I4EFQ8_9ROSI)
135127	gene:Solyc06g069010.3	Solyc06g069010.3	chrSL4.0ch06	+	40454452	40456002	40454452	40454608	40455649	40456002	135127	21;41;28	22;0;0	14;31;34	0;0;0	1134	121	0.00386039	0.0416825	0.092;1.0;1.0	1.0;1.0;1.0	-0.303	LeArcA1 protein containing 7 WD40 repeats
135352	gene:Solyc09g061860.4	Solyc09g061860.4	chrSL4.0ch09	+	56619397	56619674	56619397	56619461	56619567	56619674	135352	35;29;17	11;0;2	11;13;16	24;20;6	227	121	3.44233e-05	0.00106605	0.629;1.0;0.819	0.196;0.257;0.587	0.469	Sterol 3-beta-glucosyltransferase (AHRD V3.3 *** B6U4Q7_MAIZE)
135653	gene:Solyc07g062910.3	Solyc07g062910.3	chrSL4.0ch07	+	65375240	65382752	65375240	65375352	65377785	65382752	135653	10;6;1	0;0;0	0;2;8	10;17;0	2526	121	5.97744e-13	4.33518e-10	1.0;1.0;1.0	0.0;0.006;1.0	0.665	Protein yippee-like (AHRD V3.3 *** A0A1U8EEB0_CAPAN)
135857	gene:Solyc12g011130.2	Solyc12g011130.2	chrSL4.0ch12	-	4015004	4015360	4015004	4015144	4015281	4015360	135857	4;2;22	0;4;0	0;5;0	2;0;24	242	121	0.000500792	0.00883386	1.0;0.2;1.0	0.0;1.0;0.0	0.4	Rab family GTPase (AHRD V3.3 *** A0A1Y1I8A7_KLENI)
135917	gene:Solyc12g014440.2	Solyc12g014440.2	chrSL4.0ch12	-	5449164	5450867	5449164	5449549	5450739	5450867	135917	63;2;15	8;2;8	75;51;103	0;0;4	1283	121	3.41615e-07	2.75494e-05	0.426;0.086;0.15	1.0;1.0;0.708	-0.682	BNR/Asp-box repeat family protein (AHRD V3.3 *** A0A2U1NQE8_ARTAN)
136020	gene:Solyc09g066120.4	Solyc09g066120.4	chrSL4.0ch09	+	60618731	60621250	60618731	60619157	60621078	60621250	136020	28;22;15	4;4;1	9;15;6	11;12;19	2014	121	9.78446e-08	1.03882e-05	0.296;0.248;0.474	0.047;0.07;0.019	0.294	RNA-binding KH domain-containing protein (AHRD V3.3 *** A0A2U1LYS9_ARTAN)
136132	gene:Solyc09g072620.4	Solyc09g072620.4	chrSL4.0ch09	-	61381399	61382758	61381399	61382291	61382594	61382758	136132	23;30;17	10;15;8	15;29;23	2;3;3	396	121	0.000287855	0.00570596	0.413;0.379;0.394	0.696;0.747;0.701	-0.319	Glutathione gamma-glutamylcysteinyltransferase 1 (AHRD V3.3 *** A0A2G2V9J5_CAPBA)
136320	gene:Solyc06g069190.4	Solyc06g069190.4	chrSL4.0ch06	-	40592215	40593521	40592215	40592927	40593284	40593521	136320	34;16;13	15;5;14	27;9;43	1;0;0	450	121	2.44971e-12	1.42906e-09	0.379;0.462;0.2	0.879;1.0;1.0	-0.613	Eukaryotic aspartyl protease family protein (AHRD V3.3 *** A0A2U1MGD4_ARTAN)
136778	gene:Solyc09g076000.3	Solyc09g076000.3	chrSL4.0ch09	+	63902227	63903054	63902227	63902455	63902837	63903054	136778	0;0;0	10;27;6	5;12;12	0;37;21	475	121	0.000318435	0.00618535	0.0;0.0;0.0	1.0;0.076;0.127	-0.401	MAP kinase kinase kinase 71

## Sheet: ES
Supplementaty DataSheet S7. Exon Skipping events in in roots of T250 compared to T270 in control conditions
ID	GeneID	geneSymbol	chr	strand	exonStart_0base	exonEnd	upstreamES	upstreamEE	downstreamES	downstreamEE	ID	IJC_SAMPLE_1	SJC_SAMPLE_1	IJC_SAMPLE_2	SJC_SAMPLE_2	IncFormLen	SkipFormLen	PValue	FDR	IncLevel1	IncLevel2	IncLevelDifference	Description			Legend:
254	gene:Solyc12g010200.2	Solyc12g010200.2	chrSL4.0ch12	+	3355660	3355790	3354940	3354975	3356947	3357180	254	5;7;3	2;14;4	16;9;13	6;0;2	242	121	0.00135445	0.0193709	0.556;0.2;0.273	0.571;1.0;0.765	-0.436	Hexosyltransferase (AHRD V3.3 *** A0A2G3CCZ7_CAPCH)			ID: identification number of the splicing event
955	gene:Solyc10g006200.4	Solyc10g006200.4	chrSL4.0ch10	-	792851	793147	792001	792110	794596	794692	955	16;8;16	26;0;6	68;32;26	5;0;0	389	121	0.00236243	0.0299229	0.161;1.0;0.453	0.809;1.0;1.0	-0.398	Ribonuclease 3-like protein 2 (AHRD V3.3 *** A0A2G3BC36_CAPCH)			GeneID: associated Ensembl ID
1459	gene:Solyc03g113980.3	Solyc03g113980.3	chrSL4.0ch03	+	58459912	58459997	58459630	58459775	58460756	58460806	1459	10;2;22	2;0;0	6;28;12	17;28;9	206	121	5.40972e-09	1.4027e-06	0.746;1.0;1.0	0.172;0.37;0.439	0.588	Calmodulin binding protein-like (AHRD V3.3 *** A0A200RE12_9MAGN)			geneSymbol: associated Gene ID
1824	gene:Solyc03g115720.3	Solyc03g115720.3	chrSL4.0ch03	-	59780606	59780690	59780308	59780413	59780804	59780975	1824	59;32;22	13;13;8	66;45;26	6;0;0	205	121	3.90002e-07	3.51168e-05	0.728;0.592;0.619	0.867;1.0;1.0	-0.309	Zinc finger (C3HC4-type RING finger) family protein (AHRD V3.3 *** A0A2U1MKI1_ARTAN)			chr: chromosome of the gene
1837	gene:Solyc03g124040.3	Solyc03g124040.3	chrSL4.0ch03	-	65213587	65213680	65207782	65208399	65214089	65214203	1837	10;6;22	6;2;10	18;37;11	4;1;2	214	121	0.0016625	0.0227576	0.485;0.629;0.554	0.718;0.954;0.757	-0.254	Mitochondrial transcription termination factor family protein (AHRD V3.3 *** Q0WRV2_ARATH)			strand: strand of the gene
3514	gene:Solyc07g018340.3	Solyc07g018340.3	chrSL4.0ch07	+	10435017	10435074	10434681	10434905	10435174	10435471	3514	8;0;2	21;3;6	28;65;18	7;12;6	178	121	9.59733e-10	3.89746e-07	0.206;0.0;0.185	0.731;0.786;0.671	-0.599	DNA mismatch repair protein MutS (AHRD V3.3 *-* A0A200PNX5_9MAGN)			exonStart_0base: starting coordinate of skipped exon
4074	gene:Solyc01g097320.3	Solyc01g097320.3	chrSL4.0ch01	-	80477976	80479056	80476343	80476441	80481258	80481513	4074	75;10;40	16;12;0	78;46;63	0;0;0	1173	121	8.38944e-08	1.18949e-05	0.326;0.079;1.0	1.0;1.0;1.0	-0.532	Mediator of RNA polymerase II transcription subunit 14 (AHRD V3.3 *** A0A2G2W775_CAPBA)			exonEnd: end coordinate of skipped exon
4095	gene:Solyc02g088450.4	Solyc02g088450.4	chrSL4.0ch02	+	48589472	48589518	48588771	48588907	48592358	48592722	4095	1;1;13	14;1;10	9;7;2	2;0;0	167	121	4.66497e-07	4.05952e-05	0.049;0.42;0.485	0.765;1.0;1.0	-0.604	Unknown protein			upstreamES: starting coordinate of the upstream exon
4886	gene:Solyc01g112180.4	Solyc01g112180.4	chrSL4.0ch01	+	90595561	90595631	90594389	90594583	90598600	90599309	4886	33;9;19	0;1;6	14;16;14	4;30;6	191	121	0.000790536	0.0129308	1.0;0.851;0.667	0.689;0.253;0.596	0.327	Integral membrane protein hemolysin-III-like protein (AHRD V3.3 *** A0A2K3N7X1_TRIPR)			upstreamEE: end coordinate of the upstream exon
5331	gene:Solyc02g076950.2	Solyc02g076950.2	chrSL4.0ch02	+	40042573	40042706	40041899	40042016	40043461	40043558	5331	34;28;9	8;0;0	35;24;30	17;15;10	242	121	0.00024677	0.00530887	0.68;1.0;1.0	0.507;0.444;0.6	0.376	Maternal effect embryo arrest 18 (AHRD V3.3 *-* A0A2U1M458_ARTAN)			downstreamES: starting coordinate of the downstream exon
5735	gene:Solyc05g054710.3	Solyc05g054710.3	chrSL4.0ch05	-	63957449	63957485	63957196	63957308	63958270	63958354	5735	35;36;28	44;70;56	150;224;79	26;34;18	157	121	0	0	0.38;0.284;0.278	0.816;0.835;0.772	-0.494	Beta-hexosaminidase (AHRD V3.3 *** K4C2E8_SOLLC)			downstreamEE: end coordinate of the downstream exon
5964	gene:Solyc06g005570.4	Solyc06g005570.4	chrSL4.0ch06	-	630086	631128	625901	626018	631759	631897	5964	643;527;411	38;5;17	494;566;360	37;49;62	1135	121	0.000199579	0.00454007	0.643;0.918;0.72	0.587;0.552;0.382	0.253	DCD (Development and Cell Death) domain protein (AHRD V3.3 *-* F4IUS3_ARATH)			ID: identification number of the splicing event
6022	gene:Solyc05g026070.1	Solyc05g026070.1	chrSL4.0ch05	+	39860800	39860856	39856697	39856823	39860936	39861036	6022	15;0;6	14;5;5	7;38;24	11;0;2	177	121	0.0024855	0.0311672	0.423;0.0;0.451	0.303;1.0;0.891	-0.44	glycine-rich protein (AHRD V3.3 *-* AT4G32920.3)			IJC_Sample1: semi-colon delimited number of reads supporting the skipping junction in Control samples
6158	gene:Solyc12g042990.3	Solyc12g042990.3	chrSL4.0ch12	-	58216352	58216419	58216208	58216278	58216494	58216564	6158	53;49;52	0;12;4	28;29;15	19;14;4	188	121	4.4198e-05	0.00137806	1.0;0.724;0.893	0.487;0.571;0.707	0.284	CASC3/Barentsz eIF4AIII binding protein (AHRD V3.3 *** AT1G80000.3)			SJC_Sample1: semi-colon delimited number of reads supporting the inclusion junction in Control samples
6415	gene:Solyc06g033870.1	Solyc06g033870.1	chrSL4.0ch06	-	21057600	21057730	21056863	21057329	21058117	21058265	6415	6;0;0	2;4;10	23;41;10	6;5;1	242	121	3.8534e-06	0.000207453	0.6;0.0;0.0	0.657;0.804;0.833	-0.565	R2R3MYB transcription factor 105			IJC_Sample2: semi-colon delimited number of reads supporting the skipping junction in Stress samples
6535	gene:Solyc06g053520.4	Solyc06g053520.4	chrSL4.0ch06	+	34104684	34104807	34103859	34103965	34104948	34105053	6535	74;104;30	1;0;0	45;23;20	8;14;2	242	121	2.26891e-10	1.11393e-07	0.974;1.0;1.0	0.738;0.451;0.833	0.317	Spermidine synthase (AHRD V3.3 *** A0A2G3B8N0_CAPCH),Pfam:PF01564			SJC_Sample2: semi-colon delimited number of reads supporting the inclusion junction in Stress samples
6784	gene:Solyc06g075510.4	Solyc06g075510.4	chrSL4.0ch06	-	44556449	44556494	44556234	44556338	44556657	44556803	6784	38;72;34	45;36;20	62;34;76	17;4;6	166	121	9.26442e-07	6.72724e-05	0.381;0.593;0.553	0.727;0.861;0.902	-0.321	APETALA2e			IncFormLen: length of inclusion form, used for normalization
7087	gene:Solyc07g042330.2	Solyc07g042330.2	chrSL4.0ch07	+	55306074	55306328	55304332	55304716	55308185	55308267	7087	1;0;0	28;13;14	3;11;14	16;7;1	347	121	3.13793e-07	3.0093e-05	0.012;0.0;0.0	0.061;0.354;0.83	-0.411	30S ribosomal protein S9 (AHRD V3.3 *-* A0A2G3CAH5_CAPCH)			SkipFormLen: length of skipping form, used for normalization
7168	gene:Solyc07g053250.3	Solyc07g053250.3	chrSL4.0ch07	+	61652825	61652915	61650150	61650421	61657356	61657416	7168	23;17;13	0;0;0	22;27;24	10;7;8	211	121	4.49549e-10	2.05381e-07	1.0;1.0;1.0	0.558;0.689;0.632	0.374	F-box protein isoform X1 (AHRD V3.3 *-* XP_025887864.1)			PValue: p-value of the statistical test
7316	gene:Solyc07g065710.3	Solyc07g065710.3	chrSL4.0ch07	-	67233954	67233999	67232484	67233557	67234146	67234292	7316	27;8;21	1;17;2	26;16;9	1;0;0	166	121	7.64897e-05	0.00213435	0.952;0.255;0.884	0.95;1.0;1.0	-0.286	Protein kinase G11A (AHRD V3.3 *** A0A2G2WFE7_CAPBA)			FDR: FDR of the statistical test
7456	gene:Solyc12g040390.3	Solyc12g040390.3	chrSL4.0ch12	+	53402467	53402605	53401645	53402041	53403248	53403344	7456	30;12;11	40;0;3	16;20;26	0;0;0	242	121	9.65876e-07	6.93701e-05	0.273;1.0;0.647	1.0;1.0;1.0	-0.36	RING/U-box superfamily protein (AHRD V3.3 *** A0A2U1NS63_ARTAN)			IncLevel1: semi-colon delimited values of inclusion levels (percentage) in Control samples
7661	gene:Solyc08g075520.4	Solyc08g075520.4	chrSL4.0ch08	-	57788302	57788477	57788017	57788095	57788835	57789446	7661	147;70;57	27;5;7	212;156;110	74;81;53	268	121	1.95892e-07	2.16231e-05	0.711;0.863;0.786	0.564;0.465;0.484	0.282	transglutaminase family protein (AHRD V3.3 *** AT4G19160.2)			IncLevel2: semi-colon delimited values of inclusion levels (percentage) in Stress samples
8294	gene:Solyc12g096330.3	Solyc12g096330.3	chrSL4.0ch12	-	64818378	64818521	64817743	64817810	64818625	64818663	8294	18;5;7	50;13;15	26;21;28	25;14;10	242	121	1.54943e-05	0.000611849	0.153;0.161;0.189	0.342;0.429;0.583	-0.284	Ribosomal RNA large subunit methyltransferase H (AHRD V3.3 *** A0A328X0K2_9FLAO)			IncLevelDifference: average difference of the inclusion levels n Stress samples v Control samples
8345	gene:Solyc12g094510.2	Solyc12g094510.2	chrSL4.0ch12	+	64217346	64217575	64216700	64217073	64219717	64220138	8345	0;12;0	204;197;172	6;0;4	0;7;0	322	121	9.01683e-05	0.00243514	0.0;0.022;0.0	1.0;0.0;1.0	-0.659	NADH-ubiquinone oxidoreductase chain (AHRD V3.3 *** AT1G20460.1)			Description: Gene Description
8707	gene:Solyc12g062480.3	Solyc12g062480.3	chrSL4.0ch12	-	32895036	32895205	32893562	32893885	32896305	32896513	8707	12;9;13	35;3;8	2;5;1	27;7;11	262	121	0.000891848	0.0140702	0.137;0.581;0.429	0.033;0.248;0.04	0.275	Cst complex subunit ctc1 (AHRD V3.3 *** A0A314KMU1_NICAT)
8904	gene:Solyc12g014190.2	Solyc12g014190.2	chrSL4.0ch12	-	5075630	5075759	5075188	5075264	5076604	5076699	8904	26;10;4	52;25;46	39;37;20	42;9;38	242	121	0.00195549	0.0258641	0.2;0.167;0.042	0.317;0.673;0.208	-0.263	tRNA dimethylallyltransferase 9 (AHRD V3.3 *** A0A2G2VFT1_CAPBA)
8953	gene:Solyc12g010200.2	Solyc12g010200.2	chrSL4.0ch12	+	3355510	3356241	3354940	3354975	3356947	3357180	8953	57;31;47	2;14;4	98;128;102	6;0;2	824	121	0.00418696	0.0461239	0.807;0.245;0.633	0.706;1.0;0.882	-0.301	Hexosyltransferase (AHRD V3.3 *** A0A2G3CCZ7_CAPCH)
8955	gene:Solyc12g010200.2	Solyc12g010200.2	chrSL4.0ch12	+	3355527	3355790	3354940	3354975	3356947	3357180	8955	6;0;0	2;14;4	3;3;15	6;0;2	356	121	0.00408151	0.0452045	0.505;0.0;0.0	0.145;1.0;0.718	-0.453	Hexosyltransferase (AHRD V3.3 *** A0A2G3CCZ7_CAPCH)
8956	gene:Solyc12g010200.2	Solyc12g010200.2	chrSL4.0ch12	+	3355527	3356241	3354940	3354975	3356947	3357180	8956	57;31;34	2;14;4	91;128;98	6;0;2	807	121	0.00276734	0.0336973	0.81;0.249;0.56	0.695;1.0;0.88	-0.319	Hexosyltransferase (AHRD V3.3 *** A0A2G3CCZ7_CAPCH)
9164	gene:Solyc11g072940.2	Solyc11g072940.2	chrSL4.0ch11	+	54158698	54158826	54157516	54157650	54159753	54159862	9164	42;25;5	0;0;1	41;21;62	15;17;0	242	121	1.46598e-05	0.000586808	1.0;1.0;0.714	0.577;0.382;1.0	0.252	NOT2/NOT3/NOT5-like protein (AHRD V3.3 *** A0A2U1KP40_ARTAN)
9165	gene:Solyc11g072940.2	Solyc11g072940.2	chrSL4.0ch11	+	54158698	54159045	54157516	54157650	54159753	54159862	9165	54;20;11	0;0;1	43;22;64	15;17;0	440	121	1.3031e-05	0.000535133	1.0;1.0;0.752	0.441;0.262;1.0	0.35	NOT2/NOT3/NOT5-like protein (AHRD V3.3 *** A0A2U1KP40_ARTAN)
9219	gene:Solyc11g072220.2	Solyc11g072220.2	chrSL4.0ch11	+	53509256	53509452	53509025	53509055	53514389	53514644	9219	0;0;0	24;6;19	29;16;61	10;11;13	289	121	0	0	0.0;0.0;0.0	0.548;0.378;0.663	-0.53	Ubiquitin-like-specific protease 1D (AHRD V3.3 *-* A0A1J3EWQ3_NOCCA)
9373	gene:Solyc11g068660.2	Solyc11g068660.2	chrSL4.0ch11	+	51361792	51363464	51359929	51360074	51364099	51364177	9373	34;20;33	0;1;4	22;25;8	5;5;8	1765	121	0.0039994	0.0444748	1.0;0.578;0.361	0.232;0.255;0.064	0.463	OTU domain-containing protein (AHRD V3.3 *** A0A1Q3D2E3_CEPFO)
9755	gene:Solyc11g045510.3	Solyc11g045510.3	chrSL4.0ch11	-	29131620	29131755	29131265	29131338	29137554	29137588	9755	35;25;6	26;11;11	6;8;10	35;23;38	242	121	1.1064e-05	0.000475736	0.402;0.532;0.214	0.079;0.148;0.116	0.268	Transducin/WD40 repeat-like superfamily protein (AHRD V3.3 *** AT5G12920.1)
11079	gene:Solyc10g012410.3	Solyc10g012410.3	chrSL4.0ch10	-	4872535	4872832	4871813	4871883	4873455	4873536	11079	5;1;0	24;18;12	8;5;3	2;3;15	390	121	0.000313759	0.00632789	0.061;0.017;0.0	0.554;0.341;0.058	-0.292	ribosomal RNA small subunit methyltransferase G (AHRD V3.3 *** AT2G45990.2)
11246	gene:Solyc10g006200.4	Solyc10g006200.4	chrSL4.0ch10	-	792851	793663	792001	792110	794596	794692	11246	16;8;16	26;0;6	75;46;43	5;0;0	905	121	0.0025705	0.0318983	0.076;1.0;0.263	0.667;1.0;1.0	-0.443	Ribonuclease 3-like protein 2 (AHRD V3.3 *** A0A2G3BC36_CAPCH)
11429	gene:Solyc09g091100.4	Solyc09g091100.4	chrSL4.0ch09	-	66550966	66551620	66550069	66550149	66552378	66552440	11429	3;11;8	2;0;0	5;2;5	0;17;4	747	121	0.0022704	0.0290029	0.195;1.0;1.0	1.0;0.019;0.168	0.336	7-hydroxymethyl chlorophyll a reductase, chloroplastic (AHRD V3.3 *** A0A2G2VZY5_CAPBA)
11546	gene:Solyc09g089660.4	Solyc09g089660.4	chrSL4.0ch09	-	65528308	65528496	65527790	65527841	65528564	65528654	11546	20;17;13	33;3;6	11;7;17	25;50;52	281	121	0.000162575	0.00386957	0.207;0.709;0.483	0.159;0.057;0.123	0.353	Actin-related protein 9 (AHRD V3.3 *** A0A2G2ZUV2_CAPAN)
11586	gene:Solyc09g082680.3	Solyc09g082680.3	chrSL4.0ch09	+	64506093	64506157	64502862	64505347	64506302	64506368	11586	39;28;6	0;14;4	48;39;33	2;0;2	185	121	0.000946914	0.0146687	1.0;0.567;0.495	0.94;1.0;0.915	-0.264	Dymeclin (AHRD V3.3 *** A0A2U1PDG2_ARTAN),Pfam:PF09742
11663	gene:Solyc03g114290.4	Solyc03g114290.4	chrSL4.0ch03	+	58728576	58729261	58727697	58728469	58729838	58730302	11663	129;89;121	18;0;14	177;113;146	0;0;0	778	121	8.87523e-09	2.07051e-06	0.527;1.0;0.573	1.0;1.0;1.0	-0.3	CASP-like protein (AHRD V3.3 *** A0A2G3CYS8_CAPCH)
11820	gene:Solyc04g047720.4	Solyc04g047720.4	chrSL4.0ch04	+	35155402	35160214	35154730	35154802	35168244	35168332	11820	274;406;270	2;1;2	293;196;242	5;16;6	4905	121	4.54749e-05	0.0014072	0.772;0.909;0.769	0.591;0.232;0.499	0.376	ER membrane protein complex subunit 10 (AHRD V3.3 *** A0A2I4FBG3_9ROSI)
11953	gene:Solyc01g090290.4	Solyc01g090290.4	chrSL4.0ch01	+	76200868	76200973	76200427	76200566	76201394	76201746	11953	6;27;10	5;16;11	14;21;9	4;2;0	226	121	0.000211328	0.00473874	0.391;0.475;0.327	0.652;0.849;1.0	-0.436	COP9 signalosome complex subunit 7 (AHRD V3.3 *** A0A1U8ECL6_CAPAN)
11955	gene:Solyc01g090290.4	Solyc01g090290.4	chrSL4.0ch01	+	76200868	76200977	76200427	76200566	76201394	76201746	11955	10;28;10	5;16;11	15;21;10	4;2;0	230	121	0.00037235	0.00724738	0.513;0.479;0.324	0.664;0.847;1.0	-0.398	COP9 signalosome complex subunit 7 (AHRD V3.3 *** A0A1U8ECL6_CAPAN)
11956	gene:Solyc01g090290.4	Solyc01g090290.4	chrSL4.0ch01	+	76200868	76201230	76200427	76200566	76201394	76201746	11956	10;30;10	5;16;11	15;23;8	4;2;0	455	121	0.00231586	0.0294578	0.347;0.333;0.195	0.499;0.754;1.0	-0.459	COP9 signalosome complex subunit 7 (AHRD V3.3 *** A0A1U8ECL6_CAPAN)
11958	gene:Solyc01g090290.4	Solyc01g090290.4	chrSL4.0ch01	+	76200868	76201322	76200427	76200566	76201394	76201746	11958	10;30;10	5;16;11	15;21;20	4;2;0	547	121	0.000915366	0.014345	0.307;0.293;0.167	0.453;0.699;1.0	-0.462	COP9 signalosome complex subunit 7 (AHRD V3.3 *** A0A1U8ECL6_CAPAN)
11986	gene:Solyc11g065100.3	Solyc11g065100.3	chrSL4.0ch11	-	48460225	48461584	48459972	48460084	48461796	48461944	11986	29;11;25	15;11;1	22;21;19	1;0;0	1452	121	3.78098e-07	3.43568e-05	0.139;0.077;0.676	0.647;1.0;1.0	-0.585	Mitochondrial fission 1 protein (AHRD V3.3 *** A0A1U8FH57_CAPAN)
11987	gene:Solyc11g065100.3	Solyc11g065100.3	chrSL4.0ch11	-	48460225	48461620	48459972	48460084	48461796	48461944	11987	29;11;23	15;11;1	22;21;19	1;0;0	1488	121	2.91553e-07	2.8458e-05	0.136;0.075;0.652	0.641;1.0;1.0	-0.593	Mitochondrial fission 1 protein (AHRD V3.3 *** A0A1U8FH57_CAPAN)
11989	gene:Solyc11g065100.3	Solyc11g065100.3	chrSL4.0ch11	-	48460266	48461584	48459972	48460084	48461796	48461944	11989	29;11;27	15;11;1	19;16;19	1;0;0	1411	121	1.01808e-06	7.2446e-05	0.142;0.079;0.698	0.62;1.0;1.0	-0.567	Mitochondrial fission 1 protein (AHRD V3.3 *** A0A1U8FH57_CAPAN)
11990	gene:Solyc11g065100.3	Solyc11g065100.3	chrSL4.0ch11	-	48460266	48461620	48459972	48460084	48461796	48461944	11990	29;11;25	15;11;1	19;16;19	1;0;0	1447	121	8.40805e-07	6.28578e-05	0.139;0.077;0.676	0.614;1.0;1.0	-0.574	Mitochondrial fission 1 protein (AHRD V3.3 *** A0A1U8FH57_CAPAN)
11992	gene:Solyc11g065100.3	Solyc11g065100.3	chrSL4.0ch11	-	48460267	48461584	48459972	48460084	48461796	48461944	11992	66;34;27	15;11;1	30;18;23	1;0;0	1410	121	1.2506e-06	8.53473e-05	0.274;0.21;0.699	0.72;1.0;1.0	-0.512	Mitochondrial fission 1 protein (AHRD V3.3 *** A0A1U8FH57_CAPAN)
11993	gene:Solyc11g065100.3	Solyc11g065100.3	chrSL4.0ch11	-	48460267	48461620	48459972	48460084	48461796	48461944	11993	66;34;25	15;11;1	30;18;23	1;0;0	1446	121	1.0278e-06	7.26197e-05	0.269;0.205;0.677	0.715;1.0;1.0	-0.521	Mitochondrial fission 1 protein (AHRD V3.3 *** A0A1U8FH57_CAPAN)
12252	gene:Solyc05g013490.4	Solyc05g013490.4	chrSL4.0ch05	+	6790159	6790192	6785441	6785495	6790343	6790841	12252	16;34;14	17;23;37	29;39;64	20;6;27	154	121	0.00315515	0.0372927	0.425;0.537;0.229	0.533;0.836;0.651	-0.276	Formin-like protein 3 (AHRD V3.3 *-* A0A142CD24_9LAMI)
12561	gene:Solyc03g117420.4	Solyc03g117420.4	chrSL4.0ch03	-	61019257	61020053	61018107	61018402	61020154	61020573	12561	108;14;38	0;1;2	116;105;111	37;16;6	889	121	7.6809e-05	0.00213934	1.0;0.656;0.721	0.299;0.472;0.716	0.297	F-box/LRR-repeat protein 14-like (AHRD V3.3 *** A0A2I4G8X3_9ROSI)
12713	gene:Solyc11g072970.2	Solyc11g072970.2	chrSL4.0ch11	-	54184249	54184317	54183617	54183674	54184405	54184613	12713	43;17;40	0;3;0	36;41;48	13;18;11	189	121	2.95941e-08	5.6597e-06	1.0;0.784;1.0	0.639;0.593;0.736	0.272	Nudix hydrolase 9 (AHRD V3.3 *** A0A2G2WKD2_CAPBA)
12734	gene:Solyc07g062640.3	Solyc07g062640.3	chrSL4.0ch07	+	65177424	65178816	65177049	65177237	65178951	65179056	12734	159;144;103	0;2;2	216;170;177	11;14;10	1485	121	3.97569e-06	0.000212645	1.0;0.854;0.808	0.615;0.497;0.591	0.32	hypothetical protein (AHRD V3.3 *-* AT2G31130.6)
12745	gene:Solyc03g113980.3	Solyc03g113980.3	chrSL4.0ch03	+	58459912	58460001	58459630	58459775	58460756	58460806	12745	22;7;24	2;0;0	22;82;34	17;28;9	210	121	9.01138e-08	1.26675e-05	0.864;1.0;1.0	0.427;0.628;0.685	0.375	Calmodulin binding protein-like (AHRD V3.3 *** A0A200RE12_9MAGN)
12746	gene:Solyc03g113980.3	Solyc03g113980.3	chrSL4.0ch03	+	58459912	58460028	58459630	58459775	58460756	58460806	12746	10;3;22	2;0;0	6;30;12	17;28;9	237	121	7.65343e-09	1.79823e-06	0.719;1.0;1.0	0.153;0.354;0.405	0.602	Calmodulin binding protein-like (AHRD V3.3 *** A0A200RE12_9MAGN)
12925	gene:Solyc03g121850.3	Solyc03g121850.3	chrSL4.0ch03	+	64327186	64327323	64326585	64326733	64328083	64328194	12925	24;9;5	24;2;12	0;2;8	40;43;15	242	121	2.94565e-05	0.00101248	0.333;0.692;0.172	0.0;0.023;0.211	0.321	hypothetical protein (AHRD V3.3 *-* AT1G05950.4)
13027	gene:Solyc03g098330.2	Solyc03g098330.2	chrSL4.0ch03	+	55186388	55187349	55185171	55185233	55187550	55187972	13027	71;11;26	0;0;0	52;51;74	2;8;11	1054	121	3.92256e-09	1.14185e-06	1.0;1.0;1.0	0.749;0.423;0.436	0.464	Coiled coil protein (AHRD V3.3 *** A0A1P8B4G0_ARATH)
13041	gene:Solyc03g098130.3	Solyc03g098130.3	chrSL4.0ch03	-	54976085	54976365	54975170	54975294	54976651	54977171	13041	8;3;6	48;16;6	18;19;22	4;8;13	373	121	5.56286e-08	8.59083e-06	0.051;0.057;0.245	0.593;0.435;0.354	-0.343	hypothetical protein (AHRD V3.3 *-* AT1G07020.1),Pfam:PF06910
13042	gene:Solyc03g098130.3	Solyc03g098130.3	chrSL4.0ch03	-	54976307	54976365	54975170	54975294	54976651	54977171	13042	17;5;14	48;16;6	58;18;55	4;8;13	179	121	3.62764e-05	0.00118971	0.193;0.174;0.612	0.907;0.603;0.741	-0.424	hypothetical protein (AHRD V3.3 *-* AT1G07020.1),Pfam:PF06910
14191	gene:Solyc03g124040.3	Solyc03g124040.3	chrSL4.0ch03	-	65213587	65213709	65207782	65208399	65214089	65214203	14191	22;6;3	6;2;10	19;32;11	4;1;2	242	121	0.00365787	0.0417205	0.647;0.6;0.13	0.704;0.941;0.733	-0.334	Mitochondrial transcription termination factor family protein (AHRD V3.3 *** Q0WRV2_ARATH)
14542	gene:Solyc02g094500.3	Solyc02g094500.3	chrSL4.0ch02	-	53101172	53101768	53097957	53098106	53108593	53108684	14542	56;33;24	0;0;0	32;60;15	0;16;9	689	121	1.80501e-07	2.06878e-05	1.0;1.0;1.0	1.0;0.397;0.226	0.459	sialyltransferase-like
14621	gene:Solyc03g080010.3	Solyc03g080010.3	chrSL4.0ch03	-	46446525	46446576	46444569	46444617	46447503	46447651	14621	1;2;0	8;12;3	0;16;17	9;7;9	172	121	0.000726575	0.0121381	0.081;0.105;0.0	0.0;0.617;0.571	-0.334	DNA mismatch repair protein MutS (AHRD V3.3 *** A0A200R035_9MAGN)
15132	gene:Solyc06g071420.3	Solyc06g071420.3	chrSL4.0ch06	+	41606046	41606396	41605448	41605522	41606661	41606727	15132	63;56;47	5;2;0	61;52;75	8;23;10	443	121	0.000178951	0.00417475	0.775;0.884;1.0	0.676;0.382;0.672	0.31	RING/U-box superfamily protein (AHRD V3.3 *-* A0A2U1KE89_ARTAN)
15824	gene:Solyc09g075990.3	Solyc09g075990.3	chrSL4.0ch09	-	63888038	63888131	63887073	63887151	63888232	63888276	15824	49;16;27	34;10;19	0;18;22	67;36;33	214	121	2.45105e-07	2.54338e-05	0.449;0.475;0.446	0.0;0.22;0.274	0.292	5'-nucleotidase surE-like protein (AHRD V3.3 *** A0A2K3MS27_TRIPR)
15843	gene:Solyc02g081300.3	Solyc02g081300.3	chrSL4.0ch02	-	43302304	43302319	43301931	43302187	43302432	43302524	15843	16;14;19	0;2;2	13;18;9	8;4;9	136	121	8.92314e-05	0.00241567	1.0;0.862;0.894	0.591;0.8;0.471	0.298	Sucrose synthase (AHRD V3.3 *** K4BA00_SOLLC)
15852	gene:Solyc10g049917.1	Solyc10g049917.1	chrSL4.0ch10	-	46150003	46150107	46148813	46149771	46151065	46151107	15852	87;31;32	69;59;52	71;45;115	0;7;3	225	121	0	0	0.404;0.22;0.249	1.0;0.776;0.954	-0.619	Unknown protein
15853	gene:Solyc10g049917.1	Solyc10g049917.1	chrSL4.0ch10	-	46150003	46150501	46148813	46149771	46151065	46151107	15853	80;32;50	69;59;52	98;53;147	0;7;3	591	121	0	0	0.192;0.1;0.164	1.0;0.608;0.909	-0.687	Unknown protein
15854	gene:Solyc10g049917.1	Solyc10g049917.1	chrSL4.0ch10	-	46150003	46150729	46148813	46149771	46151065	46151107	15854	79;35;38	69;59;52	98;53;147	0;7;3	819	121	5.77316e-15	1.18689e-11	0.145;0.081;0.097	1.0;0.528;0.879	-0.695	Unknown protein
15855	gene:Solyc10g049917.1	Solyc10g049917.1	chrSL4.0ch10	-	46151065	46151107	46148813	46149771	46151474	46151787	15855	85;64;48	0;2;0	0;4;3	5;22;4	163	121	0	0	1.0;0.96;1.0	0.0;0.119;0.358	0.828	Unknown protein
15999	gene:Solyc02g079270.4	Solyc02g079270.4	chrSL4.0ch02	+	41855538	41855631	41854920	41855023	41856120	41856329	15999	42;5;15	0;0;0	22;40;40	4;17;4	214	121	2.43491e-08	4.85398e-06	1.0;1.0;1.0	0.757;0.571;0.85	0.274	Inositol monophosphatase (AHRD V3.3 *** A0A200QBY1_9MAGN)
16000	gene:Solyc02g079270.4	Solyc02g079270.4	chrSL4.0ch02	+	41855538	41855798	41854920	41855023	41856120	41856329	16000	47;5;13	0;0;0	50;46;57	4;17;4	353	121	1.77491e-07	2.05577e-05	1.0;1.0;1.0	0.811;0.481;0.83	0.293	Inositol monophosphatase (AHRD V3.3 *** A0A200QBY1_9MAGN)
16001	gene:Solyc02g079270.4	Solyc02g079270.4	chrSL4.0ch02	+	41855538	41855913	41854920	41855023	41856120	41856329	16001	47;5;13	0;0;0	36;44;54	4;17;4	468	121	3.18343e-08	5.94856e-06	1.0;1.0;1.0	0.699;0.401;0.777	0.374	Inositol monophosphatase (AHRD V3.3 *** A0A200QBY1_9MAGN)
16003	gene:Solyc02g079270.4	Solyc02g079270.4	chrSL4.0ch02	+	41855544	41855641	41854920	41855023	41856120	41856329	16003	41;23;22	0;0;0	16;11;47	4;17;4	218	121	1.75632e-08	3.70337e-06	1.0;1.0;1.0	0.689;0.264;0.867	0.393	Inositol monophosphatase (AHRD V3.3 *** A0A200QBY1_9MAGN)
16065	gene:Solyc01g096740.4	Solyc01g096740.4	chrSL4.0ch01	-	80013969	80014042	80013844	80013898	80014171	80014274	16065	58;115;97	25;0;5	35;32;36	10;9;35	194	121	0.000432757	0.00814765	0.591;1.0;0.924	0.686;0.689;0.391	0.25	Protein ZINC INDUCED FACILITATOR-LIKE 1 (AHRD V3.3 *** A0A1J3IH30_NOCCA)
16233	gene:Solyc09g005660.4	Solyc09g005660.4	chrSL4.0ch09	-	451681	451741	449612	451265	452847	453049	16233	18;2;1	2;0;0	17;12;20	34;4;9	181	121	1.04402e-05	0.000454259	0.857;1.0;1.0	0.251;0.667;0.598	0.447	HAT transposon superfamily protein (AHRD V3.3 *** Q9LDK4_ARATH)
16304	gene:Solyc06g036340.4	Solyc06g036340.4	chrSL4.0ch06	-	23746482	23746636	23746093	23746246	23746947	23747289	16304	20;2;30	10;19;4	5;2;2	38;40;24	247	121	3.34666e-05	0.00111761	0.495;0.049;0.786	0.061;0.024;0.039	0.402	Pentatricopeptide repeat (PPR) superfamily protein (AHRD V3.3 *-* A0A2U1LU47_ARTAN)
16316	gene:Solyc01g091600.4	Solyc01g091600.4	chrSL4.0ch01	-	77430629	77430640	77428490	77428655	77430840	77430955	16316	5;0;2	10;14;4	5;15;6	0;4;8	132	121	0.000280788	0.00584942	0.314;0.0;0.314	1.0;0.775;0.407	-0.518	RING/U-box superfamily protein (AHRD V3.3 *** Q93YQ5_ARATH)
16711	gene:Solyc07g022790.4	Solyc07g022790.4	chrSL4.0ch07	+	21814133	21814430	21813014	21813163	21815208	21815580	16711	11;19;16	4;9;2	28;43;22	2;0;4	390	121	0.003795	0.0428716	0.46;0.396;0.713	0.813;1.0;0.631	-0.292	Calcium-transporting ATPase (AHRD V3.3 *** A0A2G2VA10_CAPBA)
17346	gene:Solyc12g095770.2	Solyc12g095770.2	chrSL4.0ch12	+	64420252	64422685	64419844	64420123	64423844	64423899	17346	120;120;117	10;10;0	94;118;208	1;0;0	2526	121	5.82465e-06	0.000291179	0.365;0.365;1.0	0.818;1.0;1.0	-0.363	Secondary thiamine-phosphate synthase enzyme (AHRD V3.3 *** Q9LPU1_ARATH)
17535	gene:Solyc01g079870.4	Solyc01g079870.4	chrSL4.0ch01	-	71587530	71587549	71585413	71585562	71588015	71589006	17535	52;54;40	11;11;10	93;25;41	35;22;47	140	121	0.000112327	0.00290479	0.803;0.809;0.776	0.697;0.495;0.43	0.255	CONSTANS interacting protein 2b
17678	gene:Solyc10g006090.4	Solyc10g006090.4	chrSL4.0ch10	+	709005	709252	707286	707379	709366	709477	17678	17;13;1	10;0;10	25;17;4	2;0;0	340	121	8.45642e-05	0.00231034	0.377;1.0;0.034	0.816;1.0;1.0	-0.468	Protein ENHANCED DOWNY MILDEW 2 (AHRD V3.3 *** A0A2G2YIJ3_CAPAN)
17958	gene:Solyc01g058225.1	Solyc01g058225.1	chrSL4.0ch01	+	58842756	58842889	58841194	58841317	58843334	58843590	17958	6;16;1	14;2;13	0;2;0	2;11;20	242	121	0.000159019	0.00380975	0.176;0.8;0.037	0.0;0.083;0.0	0.31	myosin 1 (AHRD V3.3 --* NP_001104925.1)
18170	gene:Solyc02g091030.4	Solyc02g091030.4	chrSL4.0ch02	+	50511650	50512392	50511447	50511531	50512517	50512610	18170	29;2;6	14;2;16	36;12;18	1;0;6	835	121	0.000345079	0.00680516	0.231;0.127;0.052	0.839;1.0;0.303	-0.577	Nuclear transcription factor Y subunit C-2 (AHRD V3.3 *-* A0A2G3D858_CAPCH)
18171	gene:Solyc02g091030.4	Solyc02g091030.4	chrSL4.0ch02	+	50511656	50512392	50511447	50511531	50512517	50512610	18171	29;2;6	14;2;16	34;8;23	1;0;6	829	121	0.000265189	0.00559534	0.232;0.127;0.052	0.832;1.0;0.359	-0.593	Nuclear transcription factor Y subunit C-2 (AHRD V3.3 *-* A0A2G3D858_CAPCH)
18172	gene:Solyc02g091030.4	Solyc02g091030.4	chrSL4.0ch02	+	50511674	50512392	50511447	50511531	50512517	50512610	18172	32;2;6	14;2;16	35;4;22	1;0;6	811	121	0.00112789	0.0168717	0.254;0.13;0.053	0.839;1.0;0.354	-0.585	Nuclear transcription factor Y subunit C-2 (AHRD V3.3 *-* A0A2G3D858_CAPCH)
18327	gene:Solyc05g009630.4	Solyc05g009630.4	chrSL4.0ch05	-	3872353	3875308	3872014	3872133	3876561	3876880	18327	340;351;324	19;57;8	276;537;298	5;10;6	3048	121	0.00152353	0.0212261	0.415;0.196;0.617	0.687;0.681;0.663	-0.268	Disease resistance protein (AHRD V3.3 *-* A0A2U1N8H9_ARTAN),Pfam:PF18052
18329	gene:Solyc05g009630.4	Solyc05g009630.4	chrSL4.0ch05	-	3872364	3875308	3872014	3872133	3876561	3876880	18329	534;649;608	19;57;8	558;832;679	5;10;6	3037	121	0.00109879	0.0165092	0.528;0.312;0.752	0.816;0.768;0.818	-0.27	Disease resistance protein (AHRD V3.3 *-* A0A2U1N8H9_ARTAN),Pfam:PF18052
18513	gene:Solyc02g071830.3	Solyc02g071830.3	chrSL4.0ch02	-	39213567	39213686	39213084	39213199	39214198	39214350	18513	22;16;35	2;0;0	17;8;43	0;6;21	240	121	3.40196e-05	0.00113034	0.847;1.0;1.0	1.0;0.402;0.508	0.312	plant/protein (DUF810) (AHRD V3.3 *-* AT5G06970.1)
18515	gene:Solyc02g071830.3	Solyc02g071830.3	chrSL4.0ch02	-	39213625	39213686	39213084	39213199	39214198	39214350	18515	21;5;5	2;0;0	8;5;10	0;6;21	182	121	8.57467e-05	0.00233296	0.875;1.0;1.0	1.0;0.357;0.24	0.426	plant/protein (DUF810) (AHRD V3.3 *-* AT5G06970.1)
18852	gene:Solyc08g061800.3	Solyc08g061800.3	chrSL4.0ch08	+	47639795	47640141	47639211	47639501	47643853	47643992	18852	10;1;13	4;8;4	27;21;30	8;0;0	439	121	0.000214357	0.00478363	0.408;0.033;0.473	0.482;1.0;1.0	-0.523	hypothetical protein (AHRD V3.3 *-* AT2G26340.2)
18968	gene:Solyc05g013210.3	Solyc05g013210.3	chrSL4.0ch05	+	6354232	6354426	6353732	6353756	6354759	6354912	18968	0;0;3	6;9;16	10;12;4	20;0;9	287	121	0.000122687	0.00309483	0.0;0.0;0.073	0.174;1.0;0.158	-0.42	Ribonuclease (AHRD V3.3 *** Q4ADQ2_9CARY)
18969	gene:Solyc05g013210.3	Solyc05g013210.3	chrSL4.0ch05	+	6354325	6354426	6353732	6353756	6354759	6354912	18969	0;0;0	6;9;16	20;16;0	20;0;9	222	121	8.49767e-06	0.00039094	0.0;0.0;0.0	0.353;1.0;0.0	-0.451	Ribonuclease (AHRD V3.3 *** Q4ADQ2_9CARY)
19434	gene:Solyc03g025830.4	Solyc03g025830.4	chrSL4.0ch03	-	3210979	3212887	3210084	3210233	3214054	3214163	19434	130;135;91	0;0;0	131;153;96	12;3;12	2001	121	2.15947e-10	1.07627e-07	1.0;1.0;1.0	0.398;0.755;0.326	0.507	Myosin heavy chain-related protein (AHRD V3.3 *** Q9C8T4_ARATH)
19571	gene:Solyc08g065350.4	Solyc08g065350.4	chrSL4.0ch08	+	51360021	51360269	51358628	51358684	51361130	51361193	19571	1;0;2	22;4;5	3;7;9	9;0;2	341	121	1.66022e-05	0.000642484	0.016;0.0;0.124	0.106;1.0;0.615	-0.527	Histone deacetylase (AHRD V3.3 *** A0A2G2Z7K8_CAPAN)
19574	gene:Solyc08g065350.4	Solyc08g065350.4	chrSL4.0ch08	+	51360021	51360563	51358628	51358684	51361130	51361193	19574	20;0;32	22;4;5	32;40;19	9;0;2	635	121	0.00237931	0.0301019	0.148;0.0;0.549	0.404;1.0;0.644	-0.45	Histone deacetylase (AHRD V3.3 *** A0A2G2Z7K8_CAPAN)
19576	gene:Solyc08g065350.4	Solyc08g065350.4	chrSL4.0ch08	+	51360445	51360563	51358303	51360274	51361130	51361193	19576	27;0;32	7;9;2	29;37;21	2;0;2	239	121	0.000637762	0.0109712	0.661;0.0;0.89	0.88;1.0;0.842	-0.39	Histone deacetylase (AHRD V3.3 *** A0A2G2Z7K8_CAPAN)
19582	gene:Solyc03g123980.4	Solyc03g123980.4	chrSL4.0ch03	+	65130445	65131776	65129837	65129948	65133048	65133232	19582	496;346;470	23;21;19	401;565;708	0;10;10	1424	121	2.63185e-07	2.67198e-05	0.647;0.583;0.678	1.0;0.828;0.857	-0.259	Pumilio-like protein 2 (AHRD V3.3 *** A0A2G2WPH9_CAPBA)
19583	gene:Solyc03g123980.4	Solyc03g123980.4	chrSL4.0ch03	+	65130445	65132145	65129837	65129948	65133048	65133232	19583	493;346;467	23;21;19	401;565;714	0;10;10	1793	121	7.23118e-07	5.64994e-05	0.591;0.526;0.624	1.0;0.792;0.828	-0.293	Pumilio-like protein 2 (AHRD V3.3 *** A0A2G2WPH9_CAPBA)
19588	gene:Solyc03g123980.4	Solyc03g123980.4	chrSL4.0ch03	+	65130450	65131776	65129837	65129948	65133048	65133232	19588	500;344;453	23;21;19	401;563;709	0;10;10	1419	121	1.97512e-07	2.17289e-05	0.65;0.583;0.67	1.0;0.828;0.858	-0.261	Pumilio-like protein 2 (AHRD V3.3 *** A0A2G2WPH9_CAPBA)
19589	gene:Solyc03g123980.4	Solyc03g123980.4	chrSL4.0ch03	+	65130450	65132145	65129837	65129948	65133048	65133232	19589	497;344;450	23;21;19	401;563;715	0;10;10	1788	121	5.56533e-07	4.67005e-05	0.594;0.526;0.616	1.0;0.792;0.829	-0.295	Pumilio-like protein 2 (AHRD V3.3 *** A0A2G2WPH9_CAPBA)
20714	gene:Solyc01g008990.4	Solyc01g008990.4	chrSL4.0ch01	+	2950774	2951380	2948632	2948773	2953989	2954123	20714	400;390;416	26;14;12	309;385;390	53;49;61	699	121	5.94618e-11	3.6221e-08	0.727;0.828;0.857	0.502;0.576;0.525	0.27	THO complex subunit 7B (AHRD V3.3 *** A0A1U8H3F7_CAPAN)
20715	gene:Solyc01g008990.4	Solyc01g008990.4	chrSL4.0ch01	+	2950778	2951380	2948632	2948773	2953989	2954123	20715	328;364;322	26;14;12	292;318;335	53;49;61	695	121	1.18027e-09	4.5144e-07	0.687;0.819;0.824	0.49;0.53;0.489	0.274	THO complex subunit 7B (AHRD V3.3 *** A0A1U8H3F7_CAPAN)
21532	gene:Solyc01g097320.3	Solyc01g097320.3	chrSL4.0ch01	-	80477976	80479998	80476343	80476441	80481258	80481513	21532	70;10;40	16;12;0	60;42;58	0;0;0	2115	121	2.18511e-08	4.43686e-06	0.2;0.046;1.0	1.0;1.0;1.0	-0.585	Mediator of RNA polymerase II transcription subunit 14 (AHRD V3.3 *** A0A2G2W775_CAPBA)
21595	gene:Solyc02g088450.4	Solyc02g088450.4	chrSL4.0ch02	+	48589472	48589630	48588771	48588907	48592358	48592722	21595	45;32;30	14;1;10	45;68;33	2;0;0	251	121	1.59699e-07	1.91023e-05	0.608;0.939;0.591	0.916;1.0;1.0	-0.259	Unknown protein
21596	gene:Solyc02g088450.4	Solyc02g088450.4	chrSL4.0ch02	+	48589472	48589653	48588771	48588907	48592358	48592722	21596	65;36;24	14;1;10	77;85;57	2;0;0	274	121	4.1407e-08	7.13111e-06	0.672;0.941;0.515	0.944;1.0;1.0	-0.272	Unknown protein
21998	gene:Solyc01g097600.2	Solyc01g097600.2	chrSL4.0ch01	-	80639686	80639746	80639391	80639564	80640997	80641071	21998	64;20;17	1;0;2	17;41;7	12;6;2	181	121	2.20094e-06	0.000133822	0.977;1.0;0.85	0.486;0.82;0.701	0.273	Pseudouridine synthase family protein (AHRD V3.3 *-* A0A2U1NRB8_ARTAN)
22044	gene:Solyc01g108412.1	Solyc01g108412.1	chrSL4.0ch01	+	88061655	88061742	88061120	88061192	88061922	88062002	22044	63;37;42	8;10;2	22;59;82	25;13;32	208	121	0.00400575	0.0445303	0.821;0.683;0.924	0.339;0.725;0.599	0.255	protein unc-13 homolog isoform X1 (AHRD V3.3 *-* XP_019066501.1)
22048	gene:Solyc01g108412.1	Solyc01g108412.1	chrSL4.0ch01	+	88061664	88061742	88061120	88061192	88061922	88062002	22048	49;23;32	8;10;2	7;35;20	25;13;32	199	121	0.000211633	0.00474039	0.788;0.583;0.907	0.145;0.621;0.275	0.412	protein unc-13 homolog isoform X1 (AHRD V3.3 *-* XP_019066501.1)
22790	gene:Solyc01g087030.3	Solyc01g087030.3	chrSL4.0ch01	-	74204141	74204234	74203270	74204058	74204849	74205108	22790	119;36;62	8;8;23	128;190;123	0;0;0	214	121	1.88738e-15	4.43453e-12	0.894;0.718;0.604	1.0;1.0;1.0	-0.261	Zinc finger transcription factor 10
22818	gene:Solyc01g102490.3	Solyc01g102490.3	chrSL4.0ch01	+	83558214	83558294	83556812	83556874	83559631	83559695	22818	2;10;10	6;10;2	10;78;20	0;8;6	201	121	0.00344964	0.0398849	0.167;0.376;0.751	1.0;0.854;0.667	-0.409	NADPH:adrenodoxin oxidoreductase, mitochondrial (AHRD V3.3 *** A0A2G2XXN3_CAPAN)
23186	gene:Solyc03g095230.2	Solyc03g095230.2	chrSL4.0ch03	+	50785096	50785286	50784615	50785008	50785968	50786088	23186	38;19;51	6;0;0	42;39;40	5;13;10	283	121	0.000835582	0.0134989	0.73;1.0;1.0	0.782;0.562;0.631	0.252	Tetratricopeptide repeat (TPR)-like superfamily protein (AHRD V3.3 *-* A0A2U1M751_ARTAN)
23382	gene:Solyc01g106950.3	Solyc01g106950.3	chrSL4.0ch01	+	86948477	86948643	86947629	86947692	86948807	86948916	23382	30;24;16	2;0;0	4;32;25	8;8;2	259	121	1.19944e-05	0.000502603	0.875;1.0;1.0	0.189;0.651;0.854	0.394	myosin heavy chain-like protein (AHRD V3.3 *** AT2G14680.3)
23451	gene:Solyc01g086940.2	Solyc01g086940.2	chrSL4.0ch01	+	74099587	74099707	74099253	74099451	74100247	74100925	23451	16;21;16	0;0;0	54;64;27	13;26;0	241	121	3.23999e-07	3.04503e-05	1.0;1.0;1.0	0.676;0.553;1.0	0.257	Zinc finger CCCH domain-containing protein (AHRD V3.3 *-* A0A2K3NPU7_TRIPR)
23534	gene:Solyc05g007260.3	Solyc05g007260.3	chrSL4.0ch05	-	1975765	1975787	1975566	1975629	1977090	1977216	23534	2;6;2	6;8;2	9;14;2	4;1;0	143	121	0.000221809	0.00490665	0.22;0.388;0.458	0.656;0.922;1.0	-0.504	Ribulose-phosphate 3-epimerase (AHRD V3.3 *** A0A328DMM8_9ASTE)
23859	gene:Solyc04g015690.4	Solyc04g015690.4	chrSL4.0ch04	+	6034145	6035241	6033996	6034048	6035546	6035669	23859	119;89;102	0;1;0	96;151;140	12;4;3	1189	121	9.37153e-07	6.79003e-05	1.0;0.901;1.0	0.449;0.793;0.826	0.278	Insulinase (Peptidase family M16) family protein (AHRD V3.3 *** A0A2U1LWG8_ARTAN)
24474	gene:Solyc10g086320.2	Solyc10g086320.2	chrSL4.0ch10	-	64334215	64334326	64333148	64333336	64334855	64335021	24474	12;24;23	3;12;12	24;34;32	0;5;4	232	121	0.000292067	0.00600828	0.676;0.511;0.5	1.0;0.78;0.807	-0.3	Phosphatidylinositol 4-phosphate 5-kinase (AHRD V3.3 *** K4D464_SOLLC)
25457	gene:Solyc11g006460.3	Solyc11g006460.3	chrSL4.0ch11	-	1188613	1188966	1187839	1188373	1189049	1189326	25457	33;29;17	20;22;17	38;42;51	9;11;4	446	121	4.13454e-05	0.00131402	0.309;0.263;0.213	0.534;0.509;0.776	-0.345	DnaJ protein (AHRD V3.3 *** Q43177_SOLTU)
25462	gene:Solyc11g006460.3	Solyc11g006460.3	chrSL4.0ch11	-	1188789	1188966	1187839	1188373	1189049	1189326	25462	36;29;17	20;22;17	38;42;51	9;11;4	270	121	2.64553e-05	0.000931715	0.446;0.371;0.309	0.654;0.631;0.851	-0.337	DnaJ protein (AHRD V3.3 *** Q43177_SOLTU)
25865	gene:Solyc02g077920.4	Solyc02g077920.4	chrSL4.0ch02	-	40729427	40729532	40728779	40729214	40730263	40730571	25865	7;0;3	11;4;6	25;18;9	10;11;2	226	121	0.000447777	0.00835935	0.254;0.0;0.211	0.572;0.467;0.707	-0.427	Colorless non-ripening
27628	gene:Solyc05g011970.3	Solyc05g011970.3	chrSL4.0ch05	+	5258731	5258951	5258450	5258674	5259067	5259443	27628	10;9;18	4;2;9	4;4;1	4;4;15	313	121	0.000246493	0.00530638	0.491;0.635;0.436	0.279;0.279;0.025	0.326	Cytochrome (AHRD V3.3 *** A0A1U8EZV2_CAPAN)
27629	gene:Solyc05g011970.3	Solyc05g011970.3	chrSL4.0ch05	+	5258731	5258987	5258450	5258674	5259067	5259443	27629	10;9;17	4;2;9	4;4;1	4;4;15	349	121	0.00026367	0.00557401	0.464;0.609;0.396	0.257;0.257;0.023	0.311	Cytochrome (AHRD V3.3 *** A0A1U8EZV2_CAPAN)
27738	gene:Solyc02g089340.4	Solyc02g089340.4	chrSL4.0ch02	+	49236097	49236217	49234867	49235284	49236316	49236367	27738	13;22;2	19;1;1	1;0;8	15;10;16	241	121	0.000193857	0.00444373	0.256;0.917;0.501	0.032;0.0;0.201	0.48	DNA-directed RNA polymerase (AHRD V3.3 *** A0A2G3ABW1_CAPAN)
27786	gene:Solyc03g006280.4	Solyc03g006280.4	chrSL4.0ch03	-	906910	907039	906558	906747	907210	907321	27786	0;1;2	26;23;19	10;24;8	50;8;23	242	121	1.66777e-06	0.000105703	0.0;0.021;0.05	0.091;0.6;0.148	-0.256	deneddylase (AHRD V3.3 *** AT1G28530.2)
27906	gene:Solyc03g093640.4	Solyc03g093640.4	chrSL4.0ch03	-	49750856	49750914	49750719	49750779	49751864	49751929	27906	2;0;0	7;6;6	5;3;10	6;0;10	179	121	1.66247e-05	0.000642599	0.162;0.0;0.0	0.36;1.0;0.403	-0.534	embryonic flower 2
27990	gene:Solyc06g005570.4	Solyc06g005570.4	chrSL4.0ch06	-	626180	631128	625901	626018	631759	631897	27990	566;434;362	38;5;17	420;490;285	37;49;62	5041	121	0.00115396	0.0171835	0.263;0.676;0.338	0.214;0.194;0.099	0.257	DCD (Development and Cell Death) domain protein (AHRD V3.3 *-* F4IUS3_ARATH)
27991	gene:Solyc06g005570.4	Solyc06g005570.4	chrSL4.0ch06	-	626180	631136	625901	626018	631759	631897	27991	554;425;359	38;5;17	418;492;282	37;49;62	5049	121	0.00128485	0.0186788	0.259;0.671;0.336	0.213;0.194;0.098	0.254	DCD (Development and Cell Death) domain protein (AHRD V3.3 *-* F4IUS3_ARATH)
27993	gene:Solyc06g005570.4	Solyc06g005570.4	chrSL4.0ch06	-	627903	631128	625901	626018	631759	631897	27993	566;435;362	38;5;17	420;489;285	37;49;62	3318	121	0.00114212	0.0170536	0.352;0.76;0.437	0.293;0.267;0.144	0.282	DCD (Development and Cell Death) domain protein (AHRD V3.3 *-* F4IUS3_ARATH)
27994	gene:Solyc06g005570.4	Solyc06g005570.4	chrSL4.0ch06	-	627903	631136	625901	626018	631759	631897	27994	554;426;359	38;5;17	418;491;282	37;49;62	3326	121	0.00131015	0.0189489	0.347;0.756;0.434	0.291;0.267;0.142	0.279	DCD (Development and Cell Death) domain protein (AHRD V3.3 *-* F4IUS3_ARATH)
27996	gene:Solyc06g005570.4	Solyc06g005570.4	chrSL4.0ch06	-	628313	631128	625901	626018	631759	631897	27996	566;434;364	38;5;17	421;489;285	37;49;62	2908	121	0.00103288	0.0157586	0.383;0.783;0.471	0.321;0.293;0.161	0.287	DCD (Development and Cell Death) domain protein (AHRD V3.3 *-* F4IUS3_ARATH)
27997	gene:Solyc06g005570.4	Solyc06g005570.4	chrSL4.0ch06	-	628313	631136	625901	626018	631759	631897	27997	554;425;361	38;5;17	419;491;282	37;49;62	2916	121	0.00119899	0.017678	0.377;0.779;0.468	0.32;0.294;0.159	0.284	DCD (Development and Cell Death) domain protein (AHRD V3.3 *-* F4IUS3_ARATH)
27998	gene:Solyc06g005570.4	Solyc06g005570.4	chrSL4.0ch06	-	630086	631136	625901	626018	631759	631897	27998	631;518;408	38;5;17	492;568;357	37;49;62	1143	121	0.000256388	0.00546349	0.637;0.916;0.718	0.585;0.551;0.379	0.252	DCD (Development and Cell Death) domain protein (AHRD V3.3 *-* F4IUS3_ARATH)
28227	gene:Solyc05g026130.3	Solyc05g026130.3	chrSL4.0ch05	+	39929037	39933383	39928501	39928792	39933460	39933529	28227	441;561;548	1;10;6	418;489;350	12;15;15	4439	121	0.00104254	0.0158691	0.923;0.605;0.713	0.487;0.471;0.389	0.298	AP complex subunit sigma (AHRD V3.3 *** A0A1U8E025_CAPAN)
28228	gene:Solyc05g026130.3	Solyc05g026130.3	chrSL4.0ch05	+	39933313	39933383	39928501	39928792	39933460	39933529	28228	11;14;14	1;10;6	6;12;7	12;15;15	191	121	0.001738	0.0235946	0.875;0.47;0.596	0.241;0.336;0.228	0.379	AP complex subunit sigma (AHRD V3.3 *** A0A1U8E025_CAPAN)
28337	gene:Solyc09g007260.4	Solyc09g007260.4	chrSL4.0ch09	+	877239	877284	876973	877119	877378	877482	28337	10;47;6	13;36;8	15;11;33	7;3;2	166	121	0.000266591	0.00561772	0.359;0.488;0.353	0.61;0.728;0.923	-0.354	AP2-like ethylene-responsive transcription factor TOE3 (AHRD V3.3 *** A0A2G2VZG0_CAPBA)
28370	gene:Solyc01g067630.3	Solyc01g067630.3	chrSL4.0ch01	-	69243915	69244210	69243245	69243339	69245301	69245614	28370	66;99;82	19;28;2	108;72;91	0;0;4	388	121	1.1859e-06	8.17797e-05	0.52;0.524;0.927	1.0;1.0;0.876	-0.302	NAD(P)-binding Rossmann-fold superfamily protein (AHRD V3.3 *** Q8VZB1_ARATH)
28371	gene:Solyc01g067630.3	Solyc01g067630.3	chrSL4.0ch01	-	69243915	69244301	69243245	69243339	69245301	69245614	28371	69;109;83	19;28;2	112;90;101	0;0;4	479	121	1.40126e-06	9.31174e-05	0.478;0.496;0.913	1.0;1.0;0.864	-0.326	NAD(P)-binding Rossmann-fold superfamily protein (AHRD V3.3 *** Q8VZB1_ARATH)
28372	gene:Solyc01g067630.3	Solyc01g067630.3	chrSL4.0ch01	-	69243915	69244315	69243245	69243339	69245301	69245614	28372	66;99;81	19;28;2	113;82;91	0;0;4	493	121	2.67432e-06	0.000155423	0.46;0.465;0.909	1.0;1.0;0.848	-0.338	NAD(P)-binding Rossmann-fold superfamily protein (AHRD V3.3 *** Q8VZB1_ARATH)
28383	gene:Solyc05g048810.4	Solyc05g048810.4	chrSL4.0ch05	-	58862750	58863024	58860787	58860901	58864048	58864169	28383	3;0;6	8;7;13	5;8;11	4;4;3	367	121	0.000155774	0.00374016	0.11;0.0;0.132	0.292;0.397;0.547	-0.331	tRNA-specific adenosine deaminase 1-like protein (AHRD V3.3 *** A0A2K3PA98_TRIPR)
28384	gene:Solyc05g048810.4	Solyc05g048810.4	chrSL4.0ch05	-	58862750	58863035	58860787	58860901	58864048	58864169	28384	3;0;0	8;7;13	5;8;5	4;4;3	378	121	3.47226e-07	3.21737e-05	0.107;0.0;0.0	0.286;0.39;0.348	-0.306	tRNA-specific adenosine deaminase 1-like protein (AHRD V3.3 *** A0A2K3PA98_TRIPR)
28385	gene:Solyc05g048810.4	Solyc05g048810.4	chrSL4.0ch05	-	58862750	58863306	58860787	58860901	58864048	58864169	28385	81;37;57	8;7;13	94;137;71	4;4;3	649	121	4.48152e-05	0.00139373	0.654;0.496;0.45	0.814;0.865;0.815	-0.298	tRNA-specific adenosine deaminase 1-like protein (AHRD V3.3 *** A0A2K3PA98_TRIPR)
28639	gene:Solyc12g042990.3	Solyc12g042990.3	chrSL4.0ch12	-	58214914	58215002	58214455	58214819	58216352	58216419	28639	132;137;125	6;0;11	112;80;145	26;55;27	209	121	6.90993e-09	1.67129e-06	0.927;1.0;0.868	0.714;0.457;0.757	0.289	CASC3/Barentsz eIF4AIII binding protein (AHRD V3.3 *** AT1G80000.3)
28641	gene:Solyc12g042990.3	Solyc12g042990.3	chrSL4.0ch12	-	58214914	58216261	58214455	58214819	58216352	58216419	28641	58;76;83	6;0;11	53;74;94	26;55;27	1440	121	0.000284912	0.00590541	0.448;1.0;0.388	0.146;0.102;0.226	0.454	CASC3/Barentsz eIF4AIII binding protein (AHRD V3.3 *** AT1G80000.3)
28642	gene:Solyc12g042990.3	Solyc12g042990.3	chrSL4.0ch12	-	58214914	58216278	58214455	58214819	58216352	58216419	28642	50;77;79	6;0;11	57;77;94	26;55;27	1457	121	0.000753258	0.0124899	0.409;1.0;0.374	0.154;0.104;0.224	0.434	CASC3/Barentsz eIF4AIII binding protein (AHRD V3.3 *** AT1G80000.3)
28648	gene:Solyc12g042990.3	Solyc12g042990.3	chrSL4.0ch12	-	58214937	58215002	58214455	58214819	58216352	58216419	28648	100;95;68	6;0;11	85;70;128	26;55;27	186	121	8.04469e-07	6.08326e-05	0.916;1.0;0.801	0.68;0.453;0.755	0.276	CASC3/Barentsz eIF4AIII binding protein (AHRD V3.3 *** AT1G80000.3)
28650	gene:Solyc12g042990.3	Solyc12g042990.3	chrSL4.0ch12	-	58214937	58216261	58214455	58214819	58216352	58216419	28650	39;36;59	6;0;11	39;66;68	26;55;27	1417	121	0.00305778	0.0363676	0.357;1.0;0.314	0.114;0.093;0.177	0.429	CASC3/Barentsz eIF4AIII binding protein (AHRD V3.3 *** AT1G80000.3)
28656	gene:Solyc12g042990.3	Solyc12g042990.3	chrSL4.0ch12	-	58214940	58216261	58214455	58214819	58216352	58216419	28656	186;290;293	6;0;11	262;200;356	26;55;27	1414	121	5.6025e-06	0.000282651	0.726;1.0;0.695	0.463;0.237;0.53	0.397	CASC3/Barentsz eIF4AIII binding protein (AHRD V3.3 *** AT1G80000.3)
28658	gene:Solyc12g042990.3	Solyc12g042990.3	chrSL4.0ch12	-	58216208	58216261	58214455	58214819	58216352	58216419	28658	8;3;12	6;0;11	0;5;6	26;55;27	174	121	1.17003e-05	0.000494058	0.481;1.0;0.431	0.0;0.059;0.134	0.573	CASC3/Barentsz eIF4AIII binding protein (AHRD V3.3 *** AT1G80000.3)
28660	gene:Solyc12g042990.3	Solyc12g042990.3	chrSL4.0ch12	-	58216208	58216278	58214914	58215002	58216532	58216556	28660	41;41;37	0;1;3	20;20;23	8;12;5	191	121	3.78201e-08	6.76117e-06	1.0;0.963;0.887	0.613;0.514;0.745	0.326	CASC3/Barentsz eIF4AIII binding protein (AHRD V3.3 *** AT1G80000.3)
28665	gene:Solyc12g042990.3	Solyc12g042990.3	chrSL4.0ch12	-	58216350	58216419	58216208	58216278	58216494	58216564	28665	53;48;52	0;12;4	25;23;13	19;14;4	190	121	1.03763e-05	0.000452077	1.0;0.718;0.892	0.456;0.511;0.674	0.323	CASC3/Barentsz eIF4AIII binding protein (AHRD V3.3 *** AT1G80000.3)
28669	gene:Solyc12g042990.3	Solyc12g042990.3	chrSL4.0ch12	-	58216352	58216437	58214455	58214819	58216494	58216564	28669	7;0;9	0;19;3	15;27;18	2;2;0	206	121	0.00300715	0.0358656	1.0;0.0;0.638	0.815;0.888;1.0	-0.355	CASC3/Barentsz eIF4AIII binding protein (AHRD V3.3 *** AT1G80000.3)
28928	gene:Solyc05g055310.3	Solyc05g055310.3	chrSL4.0ch05	+	64383286	64383978	64381427	64381638	64384078	64384491	28928	22;23;5	4;0;0	18;32;0	5;17;7	785	121	0.000398846	0.00764102	0.459;1.0;1.0	0.357;0.225;0.0	0.626	Heavy metal transport protein (AHRD V3.3 *-* A0A1S6YG40_PHAEQ)
29253	gene:Solyc01g097440.3	Solyc01g097440.3	chrSL4.0ch01	+	80557738	80559034	80557600	80557656	80559324	80559412	29253	57;11;64	0;0;1	43;82;44	12;1;6	1389	121	2.88973e-06	0.000164171	1.0;1.0;0.848	0.238;0.877;0.39	0.448	Peptide-N(4)-(N-acetyl-beta-glucosaminyl)asparagine amidase (AHRD V3.3 *** A0A2G2YYU8_CAPAN)
29259	gene:Solyc08g005260.2	Solyc08g005260.2	chrSL4.0ch08	-	189137	189310	188215	188344	189868	190031	29259	33;80;5	0;4;0	36;14;43	19;3;5	266	121	9.3904e-06	0.000420256	1.0;0.901;1.0	0.463;0.68;0.796	0.321	Homeodomain-like superfamily protein (AHRD V3.3 *** A0A2U1QD82_ARTAN)
29262	gene:Solyc08g005260.2	Solyc08g005260.2	chrSL4.0ch08	-	189246	189343	188215	188344	189868	190031	29262	44;83;33	0;4;0	62;19;19	19;3;5	218	121	1.72982e-08	3.67101e-06	1.0;0.92;1.0	0.644;0.779;0.678	0.273	Homeodomain-like superfamily protein (AHRD V3.3 *** A0A2U1QD82_ARTAN)
29515	gene:Solyc06g033870.1	Solyc06g033870.1	chrSL4.0ch06	-	21057541	21057730	21056863	21057329	21058117	21058265	29515	16;0;0	2;4;10	44;45;10	6;5;1	282	121	4.28703e-05	0.00134559	0.774;0.0;0.0	0.759;0.794;0.811	-0.53	R2R3MYB transcription factor 105
29516	gene:Solyc06g033870.1	Solyc06g033870.1	chrSL4.0ch06	-	21057553	21057730	21056863	21057329	21058117	21058265	29516	16;0;0	2;4;10	42;80;10	6;5;1	270	121	1.27112e-05	0.000527933	0.782;0.0;0.0	0.758;0.878;0.818	-0.557	R2R3MYB transcription factor 105
29517	gene:Solyc06g033870.1	Solyc06g033870.1	chrSL4.0ch06	-	21057621	21057730	21056863	21057329	21058117	21058265	29517	6;0;0	2;4;10	25;42;8	6;5;1	230	121	3.67957e-06	0.000201137	0.612;0.0;0.0	0.687;0.815;0.808	-0.566	R2R3MYB transcription factor 105
29528	gene:Solyc05g047580.4	Solyc05g047580.4	chrSL4.0ch05	-	58388052	58388632	58387633	58387822	58389765	58389850	29528	0;0;0	2;3;2	0;10;12	7;11;0	673	121	0.00310687	0.0367881	0.0;0.0;0.0	0.0;0.14;1.0	-0.38	Terpene cyclase/mutase family member (AHRD V3.3 *** A0A2U1KW20_ARTAN)
29694	gene:Solyc01g081050.4	Solyc01g081050.4	chrSL4.0ch01	+	72944624	72944679	72944423	72944467	72946693	72946802	29694	1;6;20	10;22;2	2;1;0	14;2;12	176	121	0.00251084	0.0313809	0.064;0.158;0.873	0.089;0.256;0.0	0.25	AMP-dependent synthetase/ligase (AHRD V3.3 *** A0A200PXA7_9MAGN)
29736	gene:Solyc06g051160.4	Solyc06g051160.4	chrSL4.0ch06	-	32093093	32093206	32092361	32092964	32093300	32093360	29736	35;54;5	0;0;0	83;94;78	17;26;18	234	121	2.56839e-12	2.48484e-09	1.0;1.0;1.0	0.716;0.652;0.691	0.314	DnaJ/Hsp40 cysteine-rich domain superfamily protein (AHRD V3.3 *-* A0A1I9LR22_ARATH)
29809	gene:Solyc06g053520.4	Solyc06g053520.4	chrSL4.0ch06	+	34104703	34104807	34103859	34103965	34104948	34105053	29809	53;100;26	1;0;0	38;23;16	8;14;2	225	121	8.37481e-11	5.00875e-08	0.966;1.0;1.0	0.719;0.469;0.811	0.322	Spermidine synthase (AHRD V3.3 *** A0A2G3B8N0_CAPCH),Pfam:PF01564
30087	gene:Solyc05g024410.4	Solyc05g024410.4	chrSL4.0ch05	+	31775362	31776329	31760312	31760450	31777375	31778528	30087	11;10;12	0;0;0	1;18;3	2;20;2	1060	121	7.28306e-14	1.19785e-10	1.0;1.0;1.0	0.054;0.093;0.146	0.902	Nitrile-specifier protein 4 (AHRD V3.3 *** A0A2G2ZQF7_CAPAN)
30383	gene:Solyc08g079750.3	Solyc08g079750.3	chrSL4.0ch08	-	61344444	61344513	61344085	61344246	61345547	61345673	30383	21;1;4	24;2;0	7;1;0	15;16;24	190	121	0.00442234	0.048057	0.358;0.242;1.0	0.229;0.038;0.0	0.444	1-aminocyclopropane-1-carboxylate synthase (AHRD V3.3 *** Q6U5H3_ROSHC)
30630	gene:Solyc01g080470.3	Solyc01g080470.3	chrSL4.0ch01	+	72286781	72287921	72286214	72286316	72288838	72289415	30630	93;85;67	0;5;20	105;122;89	0;0;3	1233	121	0.00144207	0.0202976	1.0;0.625;0.247	1.0;1.0;0.744	-0.291	tRNA/rRNA methyltransferase (AHRD V3.3 *** A0A200Q1Y8_9MAGN)
30914	gene:Solyc07g005790.4	Solyc07g005790.4	chrSL4.0ch07	-	628861	628946	628495	628609	629187	629323	30914	28;3;2	17;2;2	0;7;9	10;16;26	206	121	9.04794e-05	0.00244153	0.492;0.468;0.37	0.0;0.204;0.169	0.319	Multipolar spindle 1 (AHRD V3.3 *** A0A2U1M6R9_ARTAN)
30915	gene:Solyc07g005790.4	Solyc07g005790.4	chrSL4.0ch07	-	628861	629027	628495	628609	629187	629323	30915	38;13;8	17;2;2	0;21;15	10;16;26	259	121	0.0002962	0.00608301	0.511;0.752;0.651	0.0;0.38;0.212	0.441	Multipolar spindle 1 (AHRD V3.3 *** A0A2U1M6R9_ARTAN)
30916	gene:Solyc07g005790.4	Solyc07g005790.4	chrSL4.0ch07	-	628861	629053	628495	628609	629187	629323	30916	34;24;6	17;2;2	0;13;15	10;16;26	285	121	4.34875e-05	0.00136366	0.459;0.836;0.56	0.0;0.256;0.197	0.467	Multipolar spindle 1 (AHRD V3.3 *** A0A2U1M6R9_ARTAN)
31015	gene:Solyc05g015710.3	Solyc05g015710.3	chrSL4.0ch05	-	11802331	11802373	11802104	11802181	11802675	11803149	31015	0;3;5	19;24;17	12;10;7	10;17;3	163	121	1.12717e-05	0.000481521	0.0;0.085;0.179	0.471;0.304;0.634	-0.382	transmembrane protein (AHRD V3.3 *** AT1G27290.2)
31017	gene:Solyc05g015710.3	Solyc05g015710.3	chrSL4.0ch05	-	11802331	11802385	11802104	11802181	11802675	11803149	31017	0;10;2	19;24;17	10;9;11	10;17;3	175	121	0.000440011	0.00824734	0.0;0.224;0.075	0.409;0.268;0.717	-0.365	transmembrane protein (AHRD V3.3 *** AT1G27290.2)
31779	gene:Solyc02g082635.1	Solyc02g082635.1	chrSL4.0ch02	+	44277182	44279165	44276850	44276946	44280087	44281012	31779	22;40;14	0;0;0	10;7;17	4;0;21	2076	121	3.58858e-09	1.075e-06	1.0;1.0;1.0	0.127;1.0;0.045	0.609	Unknown protein
31783	gene:Solyc02g082635.1	Solyc02g082635.1	chrSL4.0ch02	+	44277202	44279165	44276850	44276946	44280087	44281012	31783	24;40;10	0;0;0	10;7;17	4;0;21	2056	121	3.74252e-09	1.10907e-06	1.0;1.0;1.0	0.128;1.0;0.045	0.609	Unknown protein
31786	gene:Solyc02g082635.1	Solyc02g082635.1	chrSL4.0ch02	+	44277617	44279165	44276850	44276946	44280087	44281012	31786	22;40;10	0;0;0	10;11;17	4;0;21	1641	121	1.38838e-08	3.00156e-06	1.0;1.0;1.0	0.156;1.0;0.056	0.596	Unknown protein
32008	gene:Solyc11g010420.3	Solyc11g010420.3	chrSL4.0ch11	+	3514044	3514566	3513547	3513763	3514695	3514882	32008	28;90;48	0;0;0	54;35;69	14;0;10	615	121	9.10927e-08	1.27507e-05	1.0;1.0;1.0	0.431;1.0;0.576	0.331	Dihydrofolate reductase-like protein (AHRD V3.3 *** A0A2K3MS55_TRIPR)
32009	gene:Solyc11g010420.3	Solyc11g010420.3	chrSL4.0ch11	+	3514467	3514546	3513547	3513763	3514695	3514882	32009	12;29;24	0;0;0	30;27;8	14;0;10	200	121	4.80724e-07	4.1613e-05	1.0;1.0;1.0	0.565;1.0;0.326	0.37	Dihydrofolate reductase-like protein (AHRD V3.3 *** A0A2K3MS55_TRIPR)
32070	gene:Solyc07g053250.3	Solyc07g053250.3	chrSL4.0ch07	+	61650701	61652915	61650150	61650421	61657356	61657416	32070	4;10;12	0;0;0	15;7;7	10;7;8	2307	121	3.08621e-11	2.15995e-08	1.0;1.0;1.0	0.073;0.05;0.044	0.944	F-box protein isoform X1 (AHRD V3.3 *-* XP_025887864.1)
32071	gene:Solyc07g053250.3	Solyc07g053250.3	chrSL4.0ch07	+	61650701	61657275	61650150	61650421	61657356	61657416	32071	32;7;20	0;0;0	14;20;10	10;7;8	6667	121	3.26406e-13	4.12953e-10	1.0;1.0;1.0	0.025;0.049;0.022	0.968	F-box protein isoform X1 (AHRD V3.3 *-* XP_025887864.1)
32074	gene:Solyc07g053250.3	Solyc07g053250.3	chrSL4.0ch07	+	61651872	61652915	61650150	61650421	61657356	61657416	32074	4;10;8	0;0;0	15;7;7	10;7;8	1136	121	5.58855e-11	3.49753e-08	1.0;1.0;1.0	0.138;0.096;0.085	0.894	F-box protein isoform X1 (AHRD V3.3 *-* XP_025887864.1)
32075	gene:Solyc07g053250.3	Solyc07g053250.3	chrSL4.0ch07	+	61651872	61657275	61650150	61650421	61657356	61657416	32075	32;7;16	0;0;0	14;20;10	10;7;8	5496	121	6.04294e-13	7.3621e-10	1.0;1.0;1.0	0.03;0.059;0.027	0.961	F-box protein isoform X1 (AHRD V3.3 *-* XP_025887864.1)
32078	gene:Solyc07g053250.3	Solyc07g053250.3	chrSL4.0ch07	+	61652825	61657275	61650150	61650421	61657356	61657416	32078	68;20;21	0;0;0	19;43;35	10;7;8	4543	121	1.64535e-13	2.25509e-10	1.0;1.0;1.0	0.048;0.141;0.104	0.902	F-box protein isoform X1 (AHRD V3.3 *-* XP_025887864.1)
32981	gene:Solyc12g040390.3	Solyc12g040390.3	chrSL4.0ch12	+	53402464	53402605	53401645	53402041	53403248	53403344	32981	32;12;10	40;0;3	6;11;15	0;0;0	242	121	1.10466e-06	7.71481e-05	0.286;1.0;0.625	1.0;1.0;1.0	-0.363	RING/U-box superfamily protein (AHRD V3.3 *** A0A2U1NS63_ARTAN)
33338	gene:Solyc08g062670.3	Solyc08g062670.3	chrSL4.0ch08	-	49811248	49811303	49807348	49807433	49811813	49812057	33338	30;21;31	11;8;8	52;69;36	5;2;0	176	121	2.15344e-07	2.31813e-05	0.652;0.643;0.727	0.877;0.96;1.0	-0.272	Serine/threonine-protein kinase (AHRD V3.3 *** F8WL77_CITUN)
33402	gene:Solyc08g066890.4	Solyc08g066890.4	chrSL4.0ch08	-	53860129	53860247	53859242	53859494	53860361	53860429	33402	7;6;3	0;3;1	0;0;22	5;10;10	239	121	0.000754498	0.0125017	1.0;0.503;0.603	0.0;0.0;0.527	0.526	bark storage protein A-like (AHRD V3.3 *** A0A2I4E5T4_9ROSI)
33657	gene:Solyc08g074890.4	Solyc08g074890.4	chrSL4.0ch08	+	57149641	57149889	57145635	57145809	57152471	57152553	33657	123;40;92	4;0;0	136;162;125	104;121;99	341	121	0	0	0.916;1.0;1.0	0.317;0.322;0.309	0.656	Unknown protein
33692	gene:Solyc08g075520.4	Solyc08g075520.4	chrSL4.0ch08	-	57788260	57788477	57788017	57788095	57788835	57789446	33692	69;38;37	27;5;7	137;85;51	74;81;53	310	121	8.38397e-05	0.00229436	0.499;0.748;0.674	0.419;0.291;0.273	0.313	transglutaminase family protein (AHRD V3.3 *** AT4G19160.2)
33693	gene:Solyc08g075520.4	Solyc08g075520.4	chrSL4.0ch08	-	57788302	57788430	57788017	57788095	57788835	57789446	33693	76;27;20	27;5;7	69;59;55	74;81;53	242	121	1.64926e-07	1.93753e-05	0.585;0.73;0.588	0.318;0.267;0.342	0.325	transglutaminase family protein (AHRD V3.3 *** AT4G19160.2)
33728	gene:Solyc08g075890.3	Solyc08g075890.3	chrSL4.0ch08	+	58091351	58091376	58090994	58091252	58091463	58092040	33728	7;0;16	12;5;15	16;15;44	8;3;0	146	121	1.9143e-05	0.00072728	0.326;0.0;0.469	0.624;0.806;1.0	-0.545	Serine/threonine-protein kinase MAK (AHRD V3.3 *-* A0A2G2XMD0_CAPBA)
34094	gene:Solyc08g082980.2	Solyc08g082980.2	chrSL4.0ch08	+	63754489	63754522	63753495	63753596	63754630	63754858	34094	21;5;22	10;2;6	43;39;20	56;53;60	154	121	4.30144e-06	0.000225816	0.623;0.663;0.742	0.376;0.366;0.208	0.359	MAP kinase kinase kinase 67
34688	gene:Solyc09g015530.3	Solyc09g015530.3	chrSL4.0ch09	-	9656512	9656607	9652089	9652796	9660433	9661070	34688	62;97;81	6;8;0	95;53;47	40;20;17	216	121	3.4046e-11	2.28553e-08	0.853;0.872;1.0	0.571;0.598;0.608	0.316	transmembrane protein (AHRD V3.3 *** AT3G51580.1)
34689	gene:Solyc09g015530.3	Solyc09g015530.3	chrSL4.0ch09	-	9656512	9659337	9652089	9652796	9660433	9661070	34689	96;185;135	6;8;0	107;90;88	40;20;17	2918	121	5.73964e-05	0.00170243	0.399;0.49;1.0	0.1;0.157;0.177	0.485	transmembrane protein (AHRD V3.3 *** AT3G51580.1)
34743	gene:Solyc09g020140.3	Solyc09g020140.3	chrSL4.0ch09	-	18771182	18771362	18770460	18770516	18772447	18772533	34743	9;23;18	2;2;4	6;5;1	4;7;6	273	121	2.2089e-05	0.000814569	0.666;0.836;0.666	0.399;0.24;0.069	0.487	GPN-loop GTPase 3 (AHRD V3.3 *** A0A2G3BMR6_CAPCH)
34960	gene:Solyc09g055570.3	Solyc09g055570.3	chrSL4.0ch09	+	38322137	38323095	38321989	38322061	38324002	38324071	34960	215;62;79	3;0;0	122;197;191	18;7;10	1051	121	1.58847e-06	0.000102253	0.892;1.0;1.0	0.438;0.764;0.687	0.334	GPCR kinase (AHRD V3.3 *** A0A2P5AIX2_TREOI)
34968	gene:Solyc09g055570.3	Solyc09g055570.3	chrSL4.0ch09	+	38322229	38323095	38321989	38322061	38324002	38324071	34968	218;65;79	3;0;0	134;202;195	18;7;10	959	121	1.34673e-06	9.07773e-05	0.902;1.0;1.0	0.484;0.785;0.711	0.307	GPCR kinase (AHRD V3.3 *** A0A2P5AIX2_TREOI)
35044	gene:Solyc09g059340.2	Solyc09g059340.2	chrSL4.0ch09	-	50411869	50411977	50409386	50411314	50412240	50412383	35044	10;10;19	11;4;16	14;4;6	0;0;4	229	121	0.0029892	0.0356773	0.324;0.569;0.386	1.0;1.0;0.442	-0.388	Unknown protein
35426	gene:Solyc09g074990.4	Solyc09g074990.4	chrSL4.0ch09	+	63001814	63001932	63000948	63001022	63002103	63002169	35426	0;0;5	39;26;30	0;12;7	14;23;2	239	121	0.000953874	0.0147249	0.0;0.0;0.078	0.0;0.209;0.639	-0.257	DNA mismatch repair protein PMS1 (AHRD V3.3 *** A0A1U8FBY8_CAPAN)

## Sheet: A3SS
Supplementaty DataSheet S7. Alternative 3' Splicing Site events in in roots of T250 compared to T270 in control conditions
ID	GeneID	geneSymbol	chr	strand	longExonStart_0base	longExonEnd	shortES	shortEE	flankingES	flankingEE	ID	IJC_SAMPLE_1	SJC_SAMPLE_1	IJC_SAMPLE_2	SJC_SAMPLE_2	IncFormLen	SkipFormLen	PValue	FDR	IncLevel1	IncLevel2	IncLevelDifference	Description			Legend:
312	gene:Solyc12g098430.2	Solyc12g098430.2	chrSL4.0ch12	+	65468948	65469568	65469383	65469568	65468228	65468333	312	140;59;41	56;33;35	98;174;154	11;29;34	528	121	5.41543e-07	7.30661e-05	0.364;0.291;0.212	0.671;0.579;0.509	-0.297	Actin-related protein 2/3 complex subunit 4 (AHRD V3.3 *-* A0A2G3AVC7_CAPCH)			ID: Id of the splicing event
541	gene:Solyc12g094510.2	Solyc12g094510.2	chrSL4.0ch12	+	64219717	64220138	64219863	64220138	64216700	64217073	541	204;197;172	0;0;0	0;7;0	196;150;147	242	121	0	0	1.0;1.0;1.0	0.0;0.023;0.0	0.992	NADH-ubiquinone oxidoreductase chain (AHRD V3.3 *** AT1G20460.1)			GeneID: associated Ensembl ID
1132	gene:Solyc12g043150.3	Solyc12g043150.3	chrSL4.0ch12	-	58507996	58508965	58507996	58508923	58509235	58509376	1132	39;17;10	7;0;22	25;21;17	2;0;0	163	121	0.000220576	0.00703638	0.805;1.0;0.252	0.903;1.0;1.0	-0.282	Regulator of Vps4 activity in the MVB pathway protein (AHRD V3.3 *-* Q8L402_ARATH)			GeneSymbol: associated Gene ID
1450	gene:Solyc12g035520.3	Solyc12g035520.3	chrSL4.0ch12	+	40047139	40047575	40047148	40047575	40046721	40046767	1450	0;0;0	4;6;8	11;10;8	22;11;13	130	121	1.56716e-08	4.60581e-06	0.0;0.0;0.0	0.318;0.458;0.364	-0.38	Calmodulin-binding transcription activator 4 (AHRD V3.3 *** A0A2G2YFA1_CAPAN)			chr: chromosome of the gene
1472	gene:Solyc12g035470.2	Solyc12g035470.2	chrSL4.0ch12	+	39264012	39265243	39264015	39265243	39263218	39263474	1472	8;0;3	17;8;3	7;32;3	2;0;0	124	121	2.18546e-10	1.50743e-07	0.315;0.0;0.494	0.774;1.0;1.0	-0.655	Beta-1,4-N-acetylglucosaminyltransferase family protein (AHRD V3.3 *** Q9LT58_ARATH)			strand: positive or negative strand
1863	gene:Solyc12g017370.3	Solyc12g017370.3	chrSL4.0ch12	+	6663769	6663978	6663804	6663978	6662901	6663325	1863	19;22;14	0;0;0	9;32;51	16;4;0	156	121	6.61408e-05	0.00281413	1.0;1.0;1.0	0.304;0.861;1.0	0.278	Myb family transcription factor APL (AHRD V3.3 *** A0A1U8G1X9_CAPAN)			longExonStart_0base: Start position of the Exon showing splicing event
1934	gene:Solyc12g015970.3	Solyc12g015970.3	chrSL4.0ch12	+	6029681	6031670	6031126	6031670	6029419	6029563	1934	144;43;44	13;6;6	123;68;122	43;36;71	1538	121	2.16099e-09	1.00051e-06	0.466;0.361;0.366	0.184;0.129;0.119	0.254	GPI-anchored protein LORELEI (AHRD V3.3 *** A0A2I4E3L7_9ROSI)			longExonEnd: End position of the Exon showing the splicing event
2056	gene:Solyc12g014150.3	Solyc12g014150.3	chrSL4.0ch12	+	5028464	5028650	5028473	5028650	5027388	5027621	2056	26;17;13	47;14;16	18;40;27	11;8;3	130	121	1.89541e-05	0.00109506	0.34;0.531;0.431	0.604;0.823;0.893	-0.339	P-loop containing nucleoside triphosphate hydrolases superfamily protein (AHRD V3.3 *** A0A2U1MQS6_ARTAN)			shortES: Start position of the alternative 3’ splice site
2812	gene:Solyc11g072940.2	Solyc11g072940.2	chrSL4.0ch11	+	54158698	54159832	54159753	54159832	54157516	54157650	2812	58;20;6	0;0;1	54;34;65	15;17;0	1148	121	9.45003e-05	0.00366276	1.0;1.0;0.387	0.275;0.174;1.0	0.313	NOT2/NOT3/NOT5-like protein (AHRD V3.3 *** A0A2U1KP40_ARTAN)			shortEE: End position of the alternative 3’ splice site
3039	gene:Solyc11g071950.3	Solyc11g071950.3	chrSL4.0ch11	+	53336125	53340201	53339649	53340201	53333972	53334192	3039	25;20;62	2;13;6	96;82;99	4;2;6	3617	121	0.000342516	0.00985379	0.295;0.049;0.257	0.445;0.578;0.356	-0.259	ubiquitin carboxyl-terminal hydrolase (AHRD V3.3 *** AT5G22040.3)			flankingES: Start position of the flanking Exon
3051	gene:Solyc11g071860.2	Solyc11g071860.2	chrSL4.0ch11	+	53274202	53276411	53274211	53276411	53273546	53273766	3051	0;0;0	17;5;1	29;6;2	4;1;3	130	121	6.92557e-13	1.26525e-09	0.0;0.0;0.0	0.871;0.848;0.383	-0.701	RING-H2 finger protein ATL48 (AHRD V3.3 *-* A0A2G3BAN8_CAPCH)			flankingEE: End position of the flanking Exon
3179	gene:Solyc11g069930.3	Solyc11g069930.3	chrSL4.0ch11	+	52594191	52594777	52594669	52594777	52590455	52590666	3179	53;33;78	2;12;6	38;38;41	0;2;0	571	121	4.66903e-05	0.0021751	0.849;0.368;0.734	1.0;0.801;1.0	-0.283	CC-NBS-LRR type resistance-like protein (AHRD V3.3 *-* E3W9R6_CAPCH),Pfam:PF18052			ID: identification number of the splicing event
3424	gene:Solyc11g068660.2	Solyc11g068660.2	chrSL4.0ch11	+	51360536	51360702	51360669	51360702	51359929	51360074	3424	31;24;47	4;3;2	41;42;53	22;17;30	242	121	1.33531e-07	2.50727e-05	0.795;0.8;0.922	0.482;0.553;0.469	0.338	OTU domain-containing protein (AHRD V3.3 *** A0A1Q3D2E3_CEPFO)			IJC_Sample1: semi-colon delimited number of reads supporting the skipping junction in Control samples
3429	gene:Solyc11g068660.2	Solyc11g068660.2	chrSL4.0ch11	+	51360669	51360702	51360679	51360702	51359929	51360074	3429	4;3;2	22;9;10	22;17;30	23;27;20	131	121	6.45783e-05	0.00277158	0.144;0.235;0.156	0.469;0.368;0.581	-0.294	OTU domain-containing protein (AHRD V3.3 *** A0A1Q3D2E3_CEPFO)			SJC_Sample1: semi-colon delimited number of reads supporting the inclusion junction in Control samples
3950	gene:Solyc11g062020.2	Solyc11g062020.2	chrSL4.0ch11	+	46749805	46751587	46751531	46751587	46749634	46749724	3950	2;1;0	4;4;4	34;26;3	2;6;0	1819	121	6.24653e-06	0.000466008	0.032;0.016;0.0	0.531;0.224;1.0	-0.569	Zinc transporter ZTP29 (AHRD V3.3 *** A0A2G3B9X4_CAPCH)			IJC_Sample2: semi-colon delimited number of reads supporting the skipping junction in Stress samples
3984	gene:Solyc11g039750.3	Solyc11g039750.3	chrSL4.0ch11	+	41572000	41572115	41572012	41572115	41571801	41571870	3984	2;4;17	0;0;4	0;17;2	5;10;9	133	121	3.86086e-05	0.00188866	1.0;1.0;0.795	0.0;0.607;0.168	0.673	MYB transcription factor (AHRD V3.3 *-* F1DJS4_MAIZE)			SJC_Sample2: semi-colon delimited number of reads supporting the inclusion junction in Stress samples
4014	gene:Solyc11g040050.3	Solyc11g040050.3	chrSL4.0ch11	+	38753907	38754105	38753910	38754105	38753418	38753783	4014	0;2;15	20;32;73	32;6;18	40;27;29	124	121	8.07309e-05	0.0032795	0.0;0.057;0.167	0.438;0.178;0.377	-0.256	Transcription initiation factor TFIID subunit 15 (AHRD V3.3 *** A0A2G3CEE0_CAPCH)			IncFormLen: length of inclusion form, used for normalization
4310	gene:Solyc11g045030.2	Solyc11g045030.2	chrSL4.0ch11	-	30601171	30603384	30601171	30602105	30606851	30606957	4310	21;27;15	8;5;14	13;15;6	0;1;0	1372	121	1.31725e-06	0.000139782	0.188;0.323;0.086	1.0;0.57;1.0	-0.658	E3 ubiquitin-protein ligase (AHRD V3.3 *** Q9C803_ARATH)			SkipFormLen: length of skipping form, used for normalization
4423	gene:Solyc11g045510.3	Solyc11g045510.3	chrSL4.0ch11	-	29123474	29131977	29123474	29131755	29137554	29137588	4423	11;0;0	35;25;6	14;17;25	4;6;10	315	121	1.86517e-14	6.6357e-11	0.108;0.0;0.0	0.573;0.521;0.49	-0.492	Transducin/WD40 repeat-like superfamily protein (AHRD V3.3 *** AT5G12920.1)			PValue:p-value of the statistical test
4674	gene:Solyc11g020590.2	Solyc11g020590.2	chrSL4.0ch11	+	11704934	11705785	11705743	11705785	11703819	11703901	4674	10;6;14	1;0;0	6;19;6	7;2;11	902	121	6.61063e-07	8.41529e-05	0.573;1.0;1.0	0.103;0.56;0.068	0.614	Peptide chain release factor 2 (AHRD V3.3 *** A0A2G3CLZ3_CAPCH)			FDR: False Discovery Rate
4738	gene:Solyc11g018530.2	Solyc11g018530.2	chrSL4.0ch11	-	8733327	8733901	8733327	8733634	8734444	8734514	4738	47;29;20	20;40;6	39;20;25	2;7;0	360	121	0.000685182	0.0169779	0.441;0.196;0.528	0.868;0.49;1.0	-0.398	root-specific metal transporter			IncLevel1: semi-colon delimited values of inclusion levels (percentage) in Control samples
4739	gene:Solyc11g018530.2	Solyc11g018530.2	chrSL4.0ch11	-	8733327	8734100	8733327	8733634	8734444	8734514	4739	33;21;15	20;40;6	26;11;28	2;7;0	559	121	0.00252802	0.0457031	0.263;0.102;0.351	0.738;0.254;1.0	-0.425	root-specific metal transporter			IncLevel2: IncLevel2: semi-colon delimited values of inclusion levels (percentage) in Stress samples
4851	gene:Solyc11g013280.1	Solyc11g013280.1	chrSL4.0ch11	-	6261015	6270928	6261015	6270900	6272517	6272648	4851	10;0;0	6;7;2	2;7;8	1;3;2	149	121	0.00177881	0.0350147	0.575;0.0;0.0	0.619;0.655;0.765	-0.488	transcription activator (AHRD V3.3 *** AT5G18410.2)			IncLevelDifference: average difference of the inclusion levels in Stress samples vs Control samples
6257	gene:Solyc10g083790.3	Solyc10g083790.3	chrSL4.0ch10	+	62700922	62701219	62700996	62701219	62699305	62699921	6257	4;6;0	15;2;4	17;10;23	0;0;0	195	121	1.8201e-12	2.87638e-09	0.142;0.651;0.0	1.0;1.0;1.0	-0.736	CYP97C11			Description: Gene Description
6543	gene:Solyc10g081280.2	Solyc10g081280.2	chrSL4.0ch10	+	61506413	61506468	61506418	61506468	61505188	61505416	6543	13;9;31	0;0;0	29;10;7	7;4;16	126	121	3.3452e-09	1.42215e-06	1.0;1.0;1.0	0.799;0.706;0.296	0.4	Protein ZINC INDUCED FACILITATOR 1 (AHRD V3.3 *-* A0A2G2YNH3_CAPAN)
7241	gene:Solyc10g052712.1	Solyc10g052712.1	chrSL4.0ch10	-	52392294	52392967	52392294	52392960	52393049	52394825	7241	6;0;0	30;8;8	15;34;3	1;10;20	128	121	0.000164884	0.00559232	0.159;0.0;0.0	0.934;0.763;0.124	-0.554	Unknown protein
7244	gene:Solyc10g052712.1	Solyc10g052712.1	chrSL4.0ch10	-	52392839	52392971	52392839	52392967	52393049	52394825	7244	7;6;4	6;0;0	13;5;1	15;34;3	125	121	0.000125083	0.00454575	0.53;1.0;1.0	0.456;0.125;0.244	0.568	Unknown protein
7500	gene:Solyc12g009500.2	Solyc12g009500.2	chrSL4.0ch12	+	2818786	2819276	2819129	2819276	2818225	2818298	7500	54;29;29	0;14;13	44;87;89	0;0;0	436	121	5.58899e-08	1.30724e-05	1.0;0.365;0.382	1.0;1.0;1.0	-0.418	Elongator complex protein 6 (AHRD V3.3 *** A0A2G2YVI7_CAPAN)
8214	gene:Solyc10g007850.3	Solyc10g007850.3	chrSL4.0ch10	-	1933384	1933940	1933384	1933650	1934288	1934437	8214	51;37;19	12;16;2	62;47;82	0;12;1	383	121	0.00235776	0.0432967	0.573;0.422;0.75	1.0;0.553;0.963	-0.257	GPI-anchor transamidase (AHRD V3.3 *** A0A1U8GLL8_CAPAN)
8215	gene:Solyc10g007850.3	Solyc10g007850.3	chrSL4.0ch10	-	1933384	1933948	1933384	1933650	1934288	1934437	8215	57;41;18	12;16;2	63;55;83	0;12;1	391	121	0.00160802	0.0323306	0.595;0.442;0.736	1.0;0.586;0.963	-0.259	GPI-anchor transamidase (AHRD V3.3 *** A0A1U8GLL8_CAPAN)
8217	gene:Solyc10g007850.3	Solyc10g007850.3	chrSL4.0ch10	-	1933384	1933991	1933384	1933650	1934288	1934437	8217	51;43;17	12;16;2	62;47;82	0;12;1	434	121	0.00209673	0.0396893	0.542;0.428;0.703	1.0;0.522;0.958	-0.269	GPI-anchor transamidase (AHRD V3.3 *** A0A1U8GLL8_CAPAN)
8283	gene:Solyc10g007550.3	Solyc10g007550.3	chrSL4.0ch10	-	1735738	1743676	1735738	1743622	1744650	1744996	8283	39;48;21	14;17;13	1;20;15	16;25;14	175	121	0.000360827	0.0102697	0.658;0.661;0.528	0.041;0.356;0.426	0.341	RNA helicase DEAD31
9118	gene:Solyc09g091100.4	Solyc09g091100.4	chrSL4.0ch09	-	66549894	66551620	66549894	66550149	66552378	66552440	9118	58;16;54	2;0;0	97;44;77	0;17;4	1564	121	0.00148423	0.0304209	0.692;1.0;1.0	1.0;0.167;0.598	0.309	7-hydroxymethyl chlorophyll a reductase, chloroplastic (AHRD V3.3 *** A0A2G2VZY5_CAPBA)
9317	gene:Solyc09g090360.3	Solyc09g090360.3	chrSL4.0ch09	-	65960855	65969706	65960855	65968999	65970000	65970320	9317	21;14;11	0;0;2	29;30;7	8;0;10	800	121	0.0020807	0.0395064	1.0;1.0;0.454	0.354;1.0;0.096	0.335	phosphate transporter PHO1-like (AHRD V3.3 *** A0A2I4DLD0_9ROSI)
9318	gene:Solyc09g090360.3	Solyc09g090360.3	chrSL4.0ch09	-	65960855	65969735	65960855	65968999	65970000	65970320	9318	21;14;16	0;0;2	28;30;7	8;0;10	829	121	0.00117239	0.025689	1.0;1.0;0.539	0.338;1.0;0.093	0.369	phosphate transporter PHO1-like (AHRD V3.3 *** A0A2I4DLD0_9ROSI)
9319	gene:Solyc09g090360.3	Solyc09g090360.3	chrSL4.0ch09	-	65960855	65969738	65960855	65968999	65970000	65970320	9319	37;20;15	0;0;2	29;56;11	8;0;10	832	121	0.00125291	0.0269291	1.0;1.0;0.522	0.345;1.0;0.138	0.346	phosphate transporter PHO1-like (AHRD V3.3 *** A0A2I4DLD0_9ROSI)
9561	gene:Solyc12g040480.2	Solyc12g040480.2	chrSL4.0ch12	-	53632074	53632330	53632074	53632229	53632822	53633209	9561	169;111;122	0;0;0	18;56;26	7;11;13	222	121	0	0	1.0;1.0;1.0	0.584;0.735;0.522	0.386	Peroxin-3 (AHRD V3.3 *-* A0A2U1LRY0_ARTAN)
9722	gene:Solyc04g051860.3	Solyc04g051860.3	chrSL4.0ch04	+	50393055	50393364	50393142	50393364	50391669	50391813	9722	6;6;0	48;20;30	5;6;24	25;12;4	208	121	0.00236907	0.0434572	0.068;0.149;0.0	0.104;0.225;0.777	-0.296	shikimate kinase precursor
9771	gene:Solyc04g051310.4	Solyc04g051310.4	chrSL4.0ch04	+	49547688	49547807	49547729	49547807	49544359	49545060	9771	17;7;12	10;3;3	13;21;22	0;3;1	162	121	0.000138412	0.00491018	0.559;0.635;0.749	1.0;0.839;0.943	-0.28	transmembrane protein (AHRD V3.3 *** AT5G16520.1)
10048	gene:Solyc08g077780.3	Solyc08g077780.3	chrSL4.0ch08	+	59801762	59802096	59801991	59802096	59801558	59801651	10048	44;34;5	15;18;12	38;92;40	2;10;9	322	121	0.000147244	0.00513045	0.524;0.415;0.135	0.877;0.776;0.625	-0.401	Protein kinase (AHRD V3.3 *** O65765_CRAPL)
10072	gene:Solyc04g047720.4	Solyc04g047720.4	chrSL4.0ch04	+	35160155	35168330	35168244	35168330	35154730	35154802	10072	624;1172;615	2;1;2	864;676;790	5;16;6	8182	121	0.000180655	0.00602743	0.822;0.945;0.82	0.719;0.385;0.661	0.274	ER membrane protein complex subunit 10 (AHRD V3.3 *** A0A2I4FBG3_9ROSI)
10168	gene:Solyc02g061810.3	Solyc02g061810.3	chrSL4.0ch02	-	31320220	31321264	31320220	31320311	31322435	31322573	10168	72;29;68	30;4;6	68;56;87	1;1;6	1046	121	0.000378635	0.0106643	0.217;0.456;0.567	0.887;0.866;0.626	-0.38	S-acyltransferase (AHRD V3.3 *** A0A1U8FFD7_CAPAN)
10364	gene:Solyc01g090290.4	Solyc01g090290.4	chrSL4.0ch01	+	76200868	76201746	76201394	76201746	76200427	76200566	10364	85;63;100	5;16;11	82;71;43	4;2;0	619	121	0.00090602	0.0211184	0.769;0.435;0.64	0.8;0.874;1.0	-0.277	COP9 signalosome complex subunit 7 (AHRD V3.3 *** A0A1U8ECL6_CAPAN)
10387	gene:Solyc04g018080.4	Solyc04g018080.4	chrSL4.0ch04	+	9530090	9530823	9530772	9530823	9529331	9529594	10387	13;29;34	9;4;9	26;25;18	0;0;0	775	121	4.26736e-11	3.64599e-08	0.184;0.531;0.371	1.0;1.0;1.0	-0.638	mediator of RNA polymerase II transcription subunit 15a (AHRD V3.3 --* XP_010319382.1)
10442	gene:Solyc11g065100.3	Solyc11g065100.3	chrSL4.0ch11	-	48459962	48461584	48459962	48460084	48461796	48461944	10442	120;133;94	15;11;1	148;128;112	1;0;0	1593	121	5.52775e-08	1.30193e-05	0.378;0.479;0.877	0.918;1.0;1.0	-0.395	Mitochondrial fission 1 protein (AHRD V3.3 *** A0A1U8FH57_CAPAN)
10443	gene:Solyc11g065100.3	Solyc11g065100.3	chrSL4.0ch11	-	48459962	48461620	48459962	48460084	48461796	48461944	10443	120;133;92	15;11;1	148;128;112	1;0;0	1629	121	5.22799e-08	1.25316e-05	0.373;0.473;0.872	0.917;1.0;1.0	-0.4	Mitochondrial fission 1 protein (AHRD V3.3 *** A0A1U8FH57_CAPAN)
10525	gene:Solyc04g015970.3	Solyc04g015970.3	chrSL4.0ch04	+	6553588	6553703	6553593	6553703	6553276	6553509	10525	43;6;10	0;0;0	6;5;0	13;4;4	126	121	6.24389e-13	1.20589e-09	1.0;1.0;1.0	0.307;0.546;0.0	0.716	ABC transporter A family member 1 (AHRD V3.3 *** A0A2G3CCY6_CAPCH)
10967	gene:Solyc04g009215.1	Solyc04g009215.1	chrSL4.0ch04	-	2740416	2740473	2740416	2740464	2740560	2740577	10967	1;0;0	2;9;2	6;14;0	6;2;3	130	121	3.68914e-05	0.00182422	0.318;0.0;0.0	0.482;0.867;0.0	-0.344	Unknown protein
11269	gene:Solyc04g005810.3	Solyc04g005810.3	chrSL4.0ch04	+	541352	541852	541524	541852	541079	541251	11269	20;41;14	1;0;0	17;21;21	0;3;16	265	121	2.43413e-05	0.00133228	0.901;1.0;1.0	1.0;0.762;0.375	0.255	Thioredoxin (AHRD V3.3 *** A0A2G2YE12_CAPAN)
11399	gene:Solyc01g105460.4	Solyc01g105460.4	chrSL4.0ch01	+	85939325	85939464	85939333	85939464	85938703	85938775	11399	27;6;0	12;14;1	27;19;2	4;0;0	129	121	6.31187e-05	0.00272103	0.679;0.287;0.0	0.864;1.0;1.0	-0.633	1,4-dihydroxy-2-naphthoate polyprenyltransferase, chloroplastic (AHRD V3.3 *** A0A2G2Y2Y1_CAPAN)
11432	gene:Solyc03g123790.4	Solyc03g123790.4	chrSL4.0ch03	-	64975029	64977991	64975029	64976928	64978160	64978295	11432	129;131;140	0;6;0	189;232;189	11;13;11	1156	121	0.000541225	0.0141966	1.0;0.696;1.0	0.643;0.651;0.643	0.253	Vacuolar cation/proton exchanger (AHRD V3.3 *** K4DFQ6_SOLLC)
11639	gene:Solyc03g121310.2	Solyc03g121310.2	chrSL4.0ch03	-	63886164	63890521	63886164	63890497	63890837	63890997	11639	0;4;0	11;10;6	6;4;14	9;9;8	145	121	0.000279859	0.0084152	0.0;0.25;0.0	0.357;0.271;0.594	-0.324	RWD domain-containing protein 1 (AHRD V3.3 *** A0A2I4DS07_9ROSI)
12428	gene:Solyc05g041580.1	Solyc05g041580.1	chrSL4.0ch05	+	51621632	51621892	51621874	51621892	51618949	51619538	12428	5;9;0	7;0;12	3;16;3	1;0;0	335	121	7.09923e-06	0.000515815	0.205;1.0;0.0	0.52;1.0;1.0	-0.438	Ankyrin repeat (AHRD V3.3 *-* A0A200PSY1_9MAGN)
12835	gene:Solyc11g072970.2	Solyc11g072970.2	chrSL4.0ch11	-	54179589	54184317	54179589	54183674	54184405	54184613	12835	86;31;86	0;3;0	94;111;102	13;18;11	736	121	3.50148e-06	0.000300745	1.0;0.629;1.0	0.543;0.503;0.604	0.326	Nudix hydrolase 9 (AHRD V3.3 *** A0A2G2WKD2_CAPBA)
12836	gene:Solyc11g072970.2	Solyc11g072970.2	chrSL4.0ch11	-	54179589	54184324	54179589	54183674	54184405	54184613	12836	189;79;143	0;3;0	170;213;165	13;18;11	743	121	8.05234e-09	2.77707e-06	1.0;0.811;1.0	0.68;0.658;0.71	0.254	Nudix hydrolase 9 (AHRD V3.3 *** A0A2G2WKD2_CAPBA)
12944	gene:Solyc03g113980.3	Solyc03g113980.3	chrSL4.0ch03	+	58459912	58461476	58460756	58461476	58459630	58459775	12944	36;2;70	2;0;0	60;83;85	17;28;9	937	121	5.70634e-07	7.62304e-05	0.699;1.0;1.0	0.313;0.277;0.549	0.52	Calmodulin binding protein-like (AHRD V3.3 *** A0A200RE12_9MAGN)
12984	gene:Solyc08g066870.4	Solyc08g066870.4	chrSL4.0ch08	-	53836453	53838121	53836453	53837922	53838607	53838734	12984	0;0;0	4;10;18	15;10;9	3;2;2	292	121	0	0	0.0;0.0;0.0	0.674;0.674;0.651	-0.666	Casein kinase I isoform delta (AHRD V3.3 *** A0A2G2W5P3_CAPBA)
12985	gene:Solyc08g066870.4	Solyc08g066870.4	chrSL4.0ch08	-	53836453	53838124	53836453	53837922	53838607	53838734	12985	0;5;0	4;10;18	18;10;9	3;2;2	295	121	2.59048e-12	3.80666e-09	0.0;0.17;0.0	0.711;0.672;0.649	-0.621	Casein kinase I isoform delta (AHRD V3.3 *** A0A2G2W5P3_CAPBA)
13685	gene:Solyc03g019910.3	Solyc03g019910.3	chrSL4.0ch03	-	55752851	55753428	55752851	55752984	55753893	55753940	13685	121;117;153	26;15;17	205;112;221	7;2;7	537	121	2.09894e-08	5.92042e-06	0.512;0.637;0.67	0.868;0.927;0.877	-0.284	translation initiation factor (AHRD V3.3 *** AT4G39630.1)
13843	gene:Solyc03g098130.3	Solyc03g098130.3	chrSL4.0ch03	-	54975170	54976365	54975170	54975294	54976651	54977171	13843	11;6;6	48;16;6	30;21;54	4;8;13	1164	121	4.05009e-13	9.3542e-10	0.023;0.038;0.094	0.438;0.214;0.302	-0.266	hypothetical protein (AHRD V3.3 *-* AT1G07020.1),Pfam:PF06910
13857	gene:Solyc12g010890.2	Solyc12g010890.2	chrSL4.0ch12	-	3830341	3833182	3830341	3830487	3833753	3834699	13857	27;28;8	18;0;1	38;42;6	0;1;0	2788	121	7.99268e-06	0.000566324	0.061;1.0;0.258	1.0;0.646;1.0	-0.442	trihelix transcription factor ASIL1-like (AHRD V3.3 *** A0A2I4FFS5_9ROSI)
13986	gene:Solyc02g083650.3	Solyc02g083650.3	chrSL4.0ch02	-	44973315	44973666	44973315	44973660	44974770	44974884	13986	8;11;11	4;8;14	3;1;10	18;14;46	127	121	2.81896e-06	0.00025543	0.656;0.567;0.428	0.137;0.064;0.172	0.426	hypothetical protein (AHRD V3.3 *** AT4G35980.1)
14114	gene:Solyc03g096540.3	Solyc03g096540.3	chrSL4.0ch03	-	53279575	53280607	53279575	53280157	53281028	53281261	14114	13;4;26	0;0;2	13;19;9	9;4;25	543	121	1.76243e-07	3.13509e-05	1.0;1.0;0.743	0.243;0.514;0.074	0.637	PLAT/LH2 domain-containing protein (AHRD V3.3 *** A0A2U1NEA8_ARTAN)
14117	gene:Solyc03g096540.3	Solyc03g096540.3	chrSL4.0ch03	-	53279575	53280607	53279575	53280230	53281028	53281261	14117	13;4;26	0;0;2	13;19;9	6;8;8	470	121	3.31777e-07	4.91443e-05	1.0;1.0;0.77	0.358;0.379;0.225	0.603	PLAT/LH2 domain-containing protein (AHRD V3.3 *** A0A2U1NEA8_ARTAN)
14517	gene:Solyc02g094560.3	Solyc02g094560.3	chrSL4.0ch02	+	53190490	53190616	53190531	53190616	53190293	53190362	14517	6;1;0	6;2;16	5;23;8	6;1;6	162	121	0.0010128	0.0229678	0.428;0.272;0.0	0.384;0.945;0.499	-0.376	Aminopeptidase (DUF3754) (AHRD V3.3 *** Q8RWC3_ARATH)
14572	gene:Solyc03g093520.3	Solyc03g093520.3	chrSL4.0ch03	+	49428219	49428299	49428239	49428299	49427963	49428122	14572	0;0;2	4;8;7	6;7;5	10;14;2	141	121	3.39118e-05	0.00170685	0.0;0.0;0.197	0.34;0.3;0.682	-0.375	ATP-dependent 6-phosphofructokinase (AHRD V3.3 *** A0A2G2ZX77_CAPAN)
14888	gene:Solyc05g009550.3	Solyc05g009550.3	chrSL4.0ch05	+	3811723	3811919	3811797	3811919	3811536	3811640	14888	14;0;0	16;1;8	4;24;1	0;0;6	195	121	0.00118877	0.0259801	0.352;0.0;0.0	1.0;1.0;0.094	-0.581	Regulator of Vps4 activity in the MVB pathway protein (AHRD V3.3 *-* Q9FX63_ARATH)
15569	gene:Solyc03g062665.1	Solyc03g062665.1	chrSL4.0ch03	+	27799852	27800022	27799991	27800022	27798199	27798289	15569	28;10;62	26;8;19	51;51;101	11;1;11	242	121	2.20385e-05	0.00123117	0.35;0.385;0.62	0.699;0.962;0.821	-0.376	Unknown protein
15571	gene:Solyc03g062665.1	Solyc03g062665.1	chrSL4.0ch03	+	27799865	27800022	27799991	27800022	27798199	27798289	15571	27;8;62	26;8;19	53;49;103	11;1;11	242	121	1.66757e-05	0.000997994	0.342;0.333;0.62	0.707;0.961;0.824	-0.399	Unknown protein
15630	gene:Solyc12g056590.2	Solyc12g056590.2	chrSL4.0ch12	+	62143750	62144487	62143753	62144487	62142795	62143147	15630	29;15;2	69;24;48	23;51;47	24;33;13	124	121	1.0899e-05	0.000715963	0.291;0.379;0.039	0.483;0.601;0.779	-0.385	Ethylene Response Factor D.2
15818	gene:Solyc03g033450.4	Solyc03g033450.4	chrSL4.0ch03	+	4873159	4873903	4873738	4873903	4872212	4872341	15818	0;6;15	13;1;15	24;16;6	0;0;3	672	121	5.37421e-05	0.00242669	0.0;0.519;0.153	1.0;1.0;0.265	-0.531	S-adenosyl-L-methionine-dependent methyltransferase superfamily protein (AHRD V3.3 *** A0A097PSI6_HOUCO)
15835	gene:Solyc06g062780.4	Solyc06g062780.4	chrSL4.0ch06	+	37262198	37262307	37262208	37262307	37261220	37261346	15835	3;4;9	127;54;49	25;20;25	44;51;33	131	121	5.34106e-12	6.94297e-09	0.021;0.064;0.145	0.344;0.266;0.412	-0.264	Phospholipid-transporting ATPase (AHRD V3.3 *** A0A2G2WKW9_CAPBA)
15983	gene:Solyc11g069810.3	Solyc11g069810.3	chrSL4.0ch11	-	52498417	52507006	52498417	52506921	52507109	52507330	15983	11;1;2	17;5;8	11;14;1	3;1;2	206	121	0.00263368	0.0470222	0.275;0.105;0.128	0.683;0.892;0.227	-0.431	Cysteine proteinases superfamily protein (AHRD V3.3 *** A0A2U1LH85_ARTAN)
15984	gene:Solyc11g069810.3	Solyc11g069810.3	chrSL4.0ch11	-	52498417	52507020	52498417	52506921	52507109	52507330	15984	19;1;3	17;5;8	20;16;6	3;1;2	220	121	4.28032e-06	0.000348594	0.381;0.099;0.171	0.786;0.898;0.623	-0.552	Cysteine proteinases superfamily protein (AHRD V3.3 *** A0A2U1LH85_ARTAN)
16253	gene:Solyc06g071580.3	Solyc06g071580.3	chrSL4.0ch06	+	41743802	41744812	41744208	41744812	41743635	41743690	16253	131;120;98	19;29;23	78;17;61	8;0;2	499	121	0.000931121	0.0215548	0.626;0.501;0.508	0.703;1.0;0.881	-0.316	ATPase, histidine kinase, DNA gyrase B-, and HSP90-like domain containing protein, expressed (AHRD V3.3 *** Q33AG5_ORYSJ)
16337	gene:Solyc02g050280.4	Solyc02g050280.4	chrSL4.0ch02	+	4534361	4540279	4534540	4540279	4533801	4534014	16337	2;2;0	6;11;5	21;24;20	18;57;6	272	121	0.000122222	0.0044682	0.129;0.075;0.0	0.342;0.158;0.597	-0.298	SNF2 domain-containing protein / helicase domain-containing protein / zinc finger protein-like protein (AHRD V3.3 *** A0A1I9LTA7_ARATH)
16398	gene:Solyc03g110920.2	Solyc03g110920.2	chrSL4.0ch03	-	56056172	56057306	56056172	56056268	56060330	56060428	16398	105;46;34	2;10;13	94;88;103	1;0;5	1131	121	0.00206537	0.0392888	0.849;0.33;0.219	0.91;1.0;0.688	-0.4	HVA22-like protein (AHRD V3.3 *** A0A1U8FXC4_CAPAN)
16548	gene:Solyc03g115720.3	Solyc03g115720.3	chrSL4.0ch03	-	59774773	59780690	59774773	59780413	59780804	59780975	16548	18;9;8	13;13;8	29;26;6	6;0;0	370	121	2.1512e-06	0.000206552	0.312;0.185;0.246	0.612;1.0;1.0	-0.623	Zinc finger (C3HC4-type RING finger) family protein (AHRD V3.3 *** A0A2U1MKI1_ARTAN)
16803	gene:Solyc03g026150.3	Solyc03g026150.3	chrSL4.0ch03	+	3546108	3546327	3546211	3546327	3545964	3546024	16803	3;2;0	13;0;9	2;11;7	0;4;0	224	121	0.000782852	0.0187905	0.111;1.0;0.0	1.0;0.598;1.0	-0.496	RING/U-box superfamily protein (AHRD V3.3 *-* A0A2U1NQN4_ARTAN)
17020	gene:Solyc03g025310.3	Solyc03g025310.3	chrSL4.0ch03	+	2735258	2735406	2735286	2735406	2734404	2734557	17020	0;14;11	4;10;4	0;2;0	26;10;14	149	121	4.93037e-06	0.000389793	0.0;0.532;0.691	0.0;0.14;0.0	0.361	Sec-independent protein translocase protein TATB, chloroplastic (AHRD V3.3 *** A0A2G2ZZB6_CAPAN)
17369	gene:Solyc01g095050.3	Solyc01g095050.3	chrSL4.0ch01	-	78680239	78683139	78680239	78681707	78683312	78683460	17369	192;204;203	2;7;13	172;293;295	0;2;0	1525	121	1.31894e-07	2.48342e-05	0.884;0.698;0.553	1.0;0.921;1.0	-0.262	cAMP-regulated phosphoprotein 19-related protein (AHRD V3.3 *** A0A2U1NUR8_ARTAN)
17462	gene:Solyc03g006490.3	Solyc03g006490.3	chrSL4.0ch03	+	1114688	1114929	1114739	1114929	1113353	1113644	17462	17;37;143	0;0;0	63;69;12	6;22;5	172	121	4.92095e-12	6.52229e-09	1.0;1.0;1.0	0.881;0.688;0.628	0.268	Stem-specific protein TSJT1 (AHRD V3.3 *** A0A2G2WW08_CAPBA)
18372	gene:Solyc02g092640.4	Solyc02g092640.4	chrSL4.0ch02	+	51715973	51716522	51716458	51716522	51715654	51715745	18372	3;18;13	3;5;10	11;3;7	0;0;2	578	121	0.000477735	0.0128555	0.173;0.43;0.214	1.0;1.0;0.423	-0.535	Protein kinase domain (AHRD V3.3 *** A0A200R2Z4_9MAGN)
18459	gene:Solyc02g082360.4	Solyc02g082360.4	chrSL4.0ch02	+	44051451	44051574	44051507	44051574	44051325	44051370	18459	11;3;9	0;6;0	0;0;1	30;10;0	177	121	3.95147e-06	0.000329757	1.0;0.255;1.0	0.0;0.0;1.0	0.418	Eukaryotic translation initiation factor 6 (AHRD V3.3 *** A0A2I4DGM7_9ROSI)
18949	gene:Solyc02g090020.4	Solyc02g090020.4	chrSL4.0ch02	+	49737246	49737475	49737256	49737475	49736413	49736756	18949	19;14;17	0;4;0	8;10;17	5;7;16	131	121	5.48586e-07	7.3869e-05	1.0;0.764;1.0	0.596;0.569;0.495	0.368	stress regulated protein AY873991
20011	gene:Solyc02g086370.4	Solyc02g086370.4	chrSL4.0ch02	+	47046054	47046292	47046057	47046292	47045290	47045371	20011	9;7;14	19;35;30	41;31;35	29;39;23	124	121	6.524e-05	0.00279122	0.316;0.163;0.313	0.58;0.437;0.598	-0.274	Lipid phosphate phosphatase (AHRD V3.3 *** A0A2R6PA01_ACTCH)
20348	gene:Solyc03g116820.4	Solyc03g116820.4	chrSL4.0ch03	-	60537531	60538206	60537531	60537750	60538301	60538466	20348	0;10;8	1;3;1	2;1;0	7;6;14	549	121	3.90699e-05	0.00190654	0.0;0.424;0.638	0.059;0.035;0.0	0.323	PX domain-containing protein (AHRD V3.3 *-* A0A1Q3AXP4_CEPFO)
20398	gene:Solyc09g089680.4	Solyc09g089680.4	chrSL4.0ch09	+	65541826	65542140	65542012	65542140	65540303	65540953	20398	6;10;1	0;0;6	1;7;1	19;6;4	279	121	0.00138	0.0288098	1.0;1.0;0.067	0.022;0.336;0.098	0.537	2-oxoglutarate (2OG) and Fe(II)-dependent oxygenase superfamily protein (AHRD V3.3 *** A0A2U1QA13_ARTAN)
20808	gene:Solyc04g077650.3	Solyc04g077650.3	chrSL4.0ch04	+	60578121	60578793	60578293	60578793	60577951	60578050	20808	51;11;42	4;2;0	51;73;88	28;24;33	265	121	1.17025e-06	0.000129255	0.853;0.715;1.0	0.454;0.581;0.549	0.328	Serine carboxypeptidase-like 17 (AHRD V3.3 *** A0A2G2ZRB2_CAPAN)
21256	gene:Solyc07g039510.4	Solyc07g039510.4	chrSL4.0ch07	-	47412575	47415081	47412575	47414999	47415573	47415695	21256	59;99;29	0;2;6	41;14;10	9;11;4	203	121	5.71232e-06	0.000433854	1.0;0.967;0.742	0.731;0.431;0.598	0.316	Alpha/beta-Hydrolases superfamily protein (AHRD V3.3 *** Q9SN82_ARATH)
21257	gene:Solyc07g039510.4	Solyc07g039510.4	chrSL4.0ch07	-	47412575	47415445	47412575	47414999	47415573	47415695	21257	71;98;29	0;2;6	40;14;13	9;11;4	539	121	5.95616e-05	0.00261375	1.0;0.917;0.52	0.499;0.222;0.422	0.431	Alpha/beta-Hydrolases superfamily protein (AHRD V3.3 *** Q9SN82_ARATH)
21758	gene:Solyc10g049917.1	Solyc10g049917.1	chrSL4.0ch10	-	46148813	46150501	46148813	46150107	46151065	46151107	21758	3;3;16	12;2;9	16;6;18	4;0;0	487	121	3.78554e-05	0.00186371	0.058;0.272;0.306	0.498;1.0;1.0	-0.621	Unknown protein
21759	gene:Solyc10g049917.1	Solyc10g049917.1	chrSL4.0ch10	-	46148813	46150729	46148813	46150107	46151065	46151107	21759	2;6;4	12;2;9	16;6;18	4;0;0	715	121	1.0929e-05	0.000716541	0.027;0.337;0.07	0.404;1.0;1.0	-0.657	Unknown protein
21816	gene:Solyc10g007760.4	Solyc10g007760.4	chrSL4.0ch10	+	1878856	1879279	1879183	1879279	1877231	1877360	21816	10;7;2	12;6;0	1;0;2	10;3;12	420	121	0.0008782	0.0205952	0.194;0.252;1.0	0.028;0.0;0.046	0.457	Ribose-phosphate pyrophosphokinase (AHRD V3.3 *** A0A2U1NXC0_ARTAN)
21833	gene:Solyc02g080630.4	Solyc02g080630.4	chrSL4.0ch02	-	42798134	42800398	42798134	42800243	42802139	42802264	21833	34;66;6	3;5;0	14;37;17	4;13;4	248	121	0.000582107	0.014967	0.847;0.866;1.0	0.631;0.581;0.675	0.275	Lactoylglutathione lyase (AHRD V3.3 *** A0A1U8FLK7_CAPAN)
22252	gene:Solyc02g079270.4	Solyc02g079270.4	chrSL4.0ch02	+	41855544	41856329	41856120	41856329	41854920	41855023	22252	77;15;40	0;0;0	66;57;40	4;17;4	669	121	1.88418e-09	8.9065e-07	1.0;1.0;1.0	0.749;0.378;0.644	0.41	Inositol monophosphatase (AHRD V3.3 *** A0A200QBY1_9MAGN)
22412	gene:Solyc01g096740.4	Solyc01g096740.4	chrSL4.0ch01	-	80012043	80015958	80012043	80014428	80017507	80017733	22412	196;196;170	5;21;30	84;54;91	0;0;3	1623	121	0.000102071	0.00388054	0.745;0.41;0.297	1.0;1.0;0.693	-0.414	Protein ZINC INDUCED FACILITATOR-LIKE 1 (AHRD V3.3 *** A0A1J3IH30_NOCCA)
22423	gene:Solyc12g009170.2	Solyc12g009170.2	chrSL4.0ch12	+	2528009	2528371	2528219	2528371	2527693	2527757	22423	15;15;4	4;7;2	17;5;10	20;4;31	303	121	0.000755383	0.0183251	0.6;0.461;0.444	0.253;0.333;0.114	0.268	U6 snRNA-associated Sm-like protein LSm1 (AHRD V3.3 *** A0A2G2X437_CAPBA)
22677	gene:Solyc02g082690.3	Solyc02g082690.3	chrSL4.0ch02	+	44348439	44348564	44348442	44348564	44348205	44348269	22677	2;1;2	4;9;10	10;18;15	9;12;15	124	121	0.000150315	0.00519994	0.328;0.098;0.163	0.52;0.594;0.494	-0.34	Transducin/WD40 repeat-like superfamily protein (AHRD V3.3 *** A0A2U1QAZ8_ARTAN)
22773	gene:Solyc02g088230.3	Solyc02g088230.3	chrSL4.0ch02	-	48423030	48425662	48423030	48425658	48425858	48426638	22773	0;14;7	21;1;7	3;0;0	9;8;24	125	121	0.00104443	0.023541	0.0;0.931;0.492	0.244;0.0;0.0	0.393	Phosphate transporter PHO1-like protein 9 (AHRD V3.3 *** A0A2G2V9D0_CAPBA)
22797	gene:Solyc09g005660.4	Solyc09g005660.4	chrSL4.0ch09	-	449612	451741	449612	451265	452847	453049	22797	11;2;1	2;0;0	4;4;5	34;4;9	569	121	1.96904e-05	0.00112701	0.539;1.0;1.0	0.024;0.175;0.106	0.745	HAT transposon superfamily protein (AHRD V3.3 *** Q9LDK4_ARATH)
22840	gene:Solyc01g094860.4	Solyc01g094860.4	chrSL4.0ch01	-	78520078	78522079	78520078	78522049	78522554	78522619	22840	4;4;5	0;0;1	4;0;4	7;8;8	151	121	1.93752e-09	9.09503e-07	1.0;1.0;0.8	0.314;0.0;0.286	0.733	Transmembrane protein-related protein (AHRD V3.3 *** A0A2U1LWU9_ARTAN)
22845	gene:Solyc01g094860.4	Solyc01g094860.4	chrSL4.0ch01	-	78521288	78522049	78521288	78522025	78522554	78522619	22845	0;0;1	21;7;6	10;10;12	9;8;22	145	121	9.5415e-10	4.96128e-07	0.0;0.0;0.122	0.481;0.511;0.313	-0.394	Transmembrane protein-related protein (AHRD V3.3 *** A0A2U1LWU9_ARTAN)
23150	gene:Solyc08g007750.4	Solyc08g007750.4	chrSL4.0ch08	-	2258005	2258571	2258005	2258479	2259343	2259400	23150	2;3;6	7;18;11	5;10;25	4;7;2	213	121	7.51915e-05	0.00309917	0.14;0.086;0.237	0.415;0.448;0.877	-0.426	YTH domain-containing protein (AHRD V3.3 *** A0A1Q3CHK8_CEPFO)
23527	gene:Solyc05g014100.3	Solyc05g014100.3	chrSL4.0ch05	+	7860197	7860316	7860200	7860316	7858816	7859586	23527	23;19;10	37;24;26	53;17;43	21;12;27	124	121	4.04183e-05	0.00194595	0.378;0.436;0.273	0.711;0.58;0.608	-0.271	Alpha/beta-Hydrolases superfamily protein (AHRD V3.3 *-* A0A1I9LMK9_ARATH)
23550	gene:Solyc03g098250.4	Solyc03g098250.4	chrSL4.0ch03	+	55114823	55114959	55114828	55114959	55114641	55114722	23550	3;4;5	17;36;49	10;8;11	24;25;3	126	121	0.00106942	0.0239677	0.145;0.096;0.089	0.286;0.235;0.779	-0.323	DNA polymerase epsilon subunit (AHRD V3.3 *** A0A2G2X7U4_CAPBA)
23718	gene:Solyc01g087640.3	Solyc01g087640.3	chrSL4.0ch01	-	74829546	74830687	74829546	74830018	74832015	74832181	23718	11;8;8	14;25;6	38;28;32	7;3;11	762	121	9.59566e-08	1.9596e-05	0.111;0.048;0.175	0.463;0.597;0.316	-0.347	alcohol dehydrogenase
24522	gene:Solyc01g081460.3	Solyc01g081460.3	chrSL4.0ch01	-	73255464	73258948	73255464	73258938	73259097	73259154	24522	13;1;8	1;0;0	8;17;4	7;13;5	131	121	1.73417e-08	5.03102e-06	0.923;1.0;1.0	0.514;0.547;0.425	0.479	tRNA (Guanine-N-7) methyltransferase (AHRD V3.3 *** A0A200R6M4_9MAGN)
24922	gene:Solyc01g080580.4	Solyc01g080580.4	chrSL4.0ch01	-	72398828	72399155	72398828	72399130	72399250	72399337	24922	27;14;8	5;0;0	11;4;12	11;2;5	146	121	0.000116093	0.00428474	0.817;1.0;1.0	0.453;0.624;0.665	0.358	Inosine-uridine preferring nucleoside hydrolase family protein (AHRD V3.3 *** A0A2U1LEG5_ARTAN)
25110	gene:Solyc02g078790.4	Solyc02g078790.4	chrSL4.0ch02	+	41417599	41418565	41418445	41418565	41417306	41417379	25110	19;2;21	0;1;0	30;10;7	20;0;14	939	121	8.15944e-05	0.00330267	1.0;0.205;1.0	0.162;1.0;0.061	0.327	Lysine-specific demethylase JMJ25 (AHRD V3.3 *** A0A1J3D4G6_NOCCA)
25113	gene:Solyc02g078790.4	Solyc02g078790.4	chrSL4.0ch02	+	41417749	41418700	41418445	41418700	41417306	41417379	25113	169;109;154	0;1;0	116;119;226	20;0;14	789	121	3.84209e-07	5.51954e-05	1.0;0.944;1.0	0.471;1.0;0.712	0.254	Lysine-specific demethylase JMJ25 (AHRD V3.3 *** A0A1J3D4G6_NOCCA)
25115	gene:Solyc02g078790.4	Solyc02g078790.4	chrSL4.0ch02	+	41417775	41418565	41418445	41418565	41417306	41417379	25115	12;4;20	0;1;0	25;10;6	20;0;14	763	121	2.53631e-05	0.00137817	1.0;0.388;1.0	0.165;1.0;0.064	0.386	Lysine-specific demethylase JMJ25 (AHRD V3.3 *** A0A1J3D4G6_NOCCA)
25662	gene:Solyc12g095770.2	Solyc12g095770.2	chrSL4.0ch12	+	64420252	64423899	64423844	64423899	64419844	64420123	25662	202;128;116	10;10;0	214;233;160	1;0;0	3685	121	3.7767e-06	0.000317904	0.399;0.296;1.0	0.875;1.0;1.0	-0.393	Secondary thiamine-phosphate synthase enzyme (AHRD V3.3 *** Q9LPU1_ARATH)
25665	gene:Solyc12g095770.2	Solyc12g095770.2	chrSL4.0ch12	+	64422294	64423899	64423844	64423899	64419844	64420123	25665	202;126;116	10;10;0	217;233;160	1;0;0	1643	121	6.42836e-07	8.27648e-05	0.598;0.481;1.0	0.941;1.0;1.0	-0.287	Secondary thiamine-phosphate synthase enzyme (AHRD V3.3 *** Q9LPU1_ARATH)
25684	gene:Solyc01g068470.4	Solyc01g068470.4	chrSL4.0ch01	-	70504955	70505063	70504955	70505048	70506645	70506798	25684	0;0;0	6;8;31	2;5;16	4;4;3	136	121	1.61275e-11	1.75832e-08	0.0;0.0;0.0	0.308;0.527;0.826	-0.554	cytochrome C oxidase subunit (AHRD V3.3 *** AT2G38780.4)
26509	gene:Solyc04g049630.3	Solyc04g049630.3	chrSL4.0ch04	-	41850880	41853594	41850880	41853538	41853669	41853755	26509	52;36;16	6;0;1	26;42;31	15;9;10	177	121	2.62032e-05	0.00141022	0.856;1.0;0.916	0.542;0.761;0.679	0.263	Peptidase S9 (AHRD V3.3 *** A0A200PNL2_9MAGN)
26757	gene:Solyc08g083010.3	Solyc08g083010.3	chrSL4.0ch08	+	63764656	63765048	63764687	63765048	63762978	63763484	26757	11;2;1	11;8;1	0;12;0	41;37;26	152	121	0.00218252	0.0409122	0.443;0.166;0.443	0.0;0.205;0.0	0.282	homer protein (AHRD V3.3 *** AT4G24090.1)
27118	gene:Solyc02g093030.3	Solyc02g093030.3	chrSL4.0ch02	-	52033172	52037207	52033172	52036347	52038699	52038893	27118	27;24;45	1;4;5	28;15;30	10;20;7	953	121	0.00096035	0.0220652	0.774;0.432;0.533	0.262;0.087;0.352	0.346	Peptidyl-tRNA hydrolase family protein (AHRD V3.3 *** A0A2U1QDH3_ARTAN)
27801	gene:Solyc02g084810.3	Solyc02g084810.3	chrSL4.0ch02	-	45921259	45921350	45921259	45921347	45921468	45921728	27801	25;24;6	19;3;4	6;37;1	31;36;7	124	121	0.000740582	0.0180463	0.562;0.886;0.594	0.159;0.501;0.122	0.42	G-protein coupled receptor (AHRD V3.3 *** AT4G36440.1)
27820	gene:Solyc01g056620.4	Solyc01g056620.4	chrSL4.0ch01	+	48294912	48295507	48294914	48295507	48294037	48294166	27820	3;8;16	1;2;17	10;4;4	2;0;0	123	121	9.97732e-05	0.00380817	0.747;0.797;0.481	0.831;1.0;1.0	-0.269	Double-stranded RNA-binding protein 1 (AHRD V3.3 *** A0A2G2XPY3_CAPBA)
28015	gene:Solyc06g150131.1	Solyc06g150131.1	chrSL4.0ch06	-	42120332	42121601	42120332	42121550	42121698	42121747	28015	31;21;12	0;3;16	22;44;37	0;1;0	172	121	3.9662e-05	0.001926	1.0;0.831;0.345	1.0;0.969;1.0	-0.264	ankyrin repeat protein (AHRD V3.3 *** AT1G73350.6)
28276	gene:Solyc02g082440.2	Solyc02g082440.2	chrSL4.0ch02	-	44125962	44129051	44125962	44128827	44129349	44129455	28276	1;0;1	6;5;1	6;0;13	6;9;0	317	121	0.0027766	0.048864	0.06;0.0;0.276	0.276;0.0;1.0	-0.313	Unknown protein
28444	gene:Solyc03g071720.4	Solyc03g071720.4	chrSL4.0ch03	+	15355416	15355553	15355429	15355553	15355279	15355347	28444	24;22;21	10;8;4	19;22;13	0;0;0	134	121	5.01749e-09	1.93807e-06	0.684;0.713;0.826	1.0;1.0;1.0	-0.259	Phytol kinase 1, chloroplastic (AHRD V3.3 *** A0A1U8G8P2_CAPAN)
29105	gene:Solyc01g010830.4	Solyc01g010830.4	chrSL4.0ch01	-	6263073	6264655	6263073	6263921	6269916	6270030	29105	136;100;93	13;1;0	104;87;69	7;12;21	827	121	0.00129383	0.0275718	0.605;0.936;1.0	0.685;0.515;0.325	0.339	Haloacid dehalogenase-like hydrolase-like protein (AHRD V3.3 *** Q6Z026_ORYSJ),Pfam:PF13419
29274	gene:Solyc02g071830.3	Solyc02g071830.3	chrSL4.0ch02	-	39213084	39214001	39213084	39213199	39214198	39214350	29274	47;37;5	2;0;0	40;13;27	0;6;21	895	121	0.000209144	0.00677397	0.761;1.0;1.0	1.0;0.227;0.148	0.462	plant/protein (DUF810) (AHRD V3.3 *-* AT5G06970.1)
29475	gene:Solyc12g005300.2	Solyc12g005300.2	chrSL4.0ch12	+	199684	199898	199897	199898	197695	197912	29475	48;121;49	23;22;5	73;37;20	6;2;0	306	121	0.00145362	0.0299704	0.452;0.685;0.795	0.828;0.88;1.0	-0.259	Chlorophyllase 2 (AHRD V3.3 *** C1JZ62_9ROSI),Pfam:PF12740
29783	gene:Solyc01g091580.3	Solyc01g091580.3	chrSL4.0ch01	-	77417712	77419089	77417712	77418948	77419187	77419308	29783	2;6;8	0;0;0	4;13;11	6;8;6	242	121	1.0031e-09	5.07594e-07	1.0;1.0;1.0	0.25;0.448;0.478	0.608	Signal recognition particle receptor FtsY (AHRD V3.3 *** E0RG96_PAEP6)
30108	gene:Solyc01g096870.4	Solyc01g096870.4	chrSL4.0ch01	+	80127219	80127316	80127234	80127316	80126337	80126448	30108	9;0;6	15;3;0	15;4;19	0;1;2	136	121	0.00145848	0.0300421	0.348;0.0;1.0	1.0;0.781;0.894	-0.442	Proline-tRNA ligase-like protein (AHRD V3.3 *** A0A2K3PF09_TRIPR)
30284	gene:Solyc03g025470.4	Solyc03g025470.4	chrSL4.0ch03	-	2856058	2856115	2856058	2856109	2856207	2856267	30284	20;38;1	22;26;4	11;5;0	38;51;6	127	121	0.000186459	0.00618139	0.464;0.582;0.192	0.216;0.085;0.0	0.312	Kinesin-like protein (AHRD V3.3 *** E5GCU2_CUCME)
30304	gene:Solyc01g020520.4	Solyc01g020520.4	chrSL4.0ch01	+	31171148	31171258	31171170	31171258	31167895	31167999	30304	0;0;3	15;10;6	0;6;21	6;10;2	143	121	0.00170334	0.0338592	0.0;0.0;0.297	0.0;0.337;0.899	-0.313	Membrane-bound transcription factor site-2 protease (AHRD V3.3 *** A0A200QAL7_9MAGN)
30374	gene:Solyc01g080510.3	Solyc01g080510.3	chrSL4.0ch01	+	72338477	72339211	72339082	72339211	72338344	72338387	30374	5;2;7	0;0;0	7;0;0	11;25;2	698	121	4.94049e-14	1.57257e-10	1.0;1.0;1.0	0.099;0.0;0.0	0.967	interactor of constitutive active ROPs protein (AHRD V3.3 *-* AT1G16520.1)
31187	gene:Solyc03g078570.3	Solyc03g078570.3	chrSL4.0ch03	-	45710407	45712274	45710407	45712127	45712397	45712468	31187	0;1;0	20;19;7	0;13;27	30;14;10	242	121	1.57822e-06	0.00016115	0.0;0.026;0.0	0.0;0.317;0.574	-0.288	Rab family GTPase (AHRD V3.3 *** A0A1Y1IFP9_KLENI)
31679	gene:Solyc08g080110.3	Solyc08g080110.3	chrSL4.0ch08	+	61560856	61561755	61560904	61561755	61559265	61559353	31679	9;6;19	0;13;11	4;2;2	0;0;0	169	121	1.06948e-06	0.000121204	1.0;0.248;0.553	1.0;1.0;1.0	-0.4	FAM63A-like protein (DUF544) (AHRD V3.3 *-* Q8LE63_ARATH)
31978	gene:Solyc07g062150.3	Solyc07g062150.3	chrSL4.0ch07	+	64811442	64811719	64811464	64811719	64808653	64808831	31978	0;0;2	6;3;16	8;2;8	20;15;6	143	121	0.000109555	0.00410733	0.0;0.0;0.096	0.253;0.101;0.53	-0.263	NAD kinase (AHRD V3.3 *** F2Z9R6_NICBE)
31980	gene:Solyc07g018340.3	Solyc07g018340.3	chrSL4.0ch07	+	10435017	10436536	10435174	10436536	10434681	10434905	31980	7;6;0	21;3;6	27;47;10	7;12;6	250	121	0.000217818	0.00697802	0.139;0.492;0.0	0.651;0.655;0.446	-0.374	DNA mismatch repair protein MutS (AHRD V3.3 *-* A0A200PNX5_9MAGN)
31985	gene:Solyc03g093440.4	Solyc03g093440.4	chrSL4.0ch03	+	49278883	49279277	49278893	49279277	49278729	49278794	31985	0;0;0	2;18;15	6;6;23	20;6;13	131	121	3.57819e-10	2.219e-07	0.0;0.0;0.0	0.217;0.48;0.62	-0.439	N-(Beta-N-acetylglucosaminyl)-L-asparaginase (AHRD V3.3 *** A0A166SVP4_9PEZI)
32053	gene:Solyc12g089150.2	Solyc12g089150.2	chrSL4.0ch12	-	63826052	63828071	63826052	63828059	63830663	63830833	32053	312;321;303	0;0;0	0;29;8	387;416;305	133	121	0	0	1.0;1.0;1.0	0.0;0.06;0.023	0.972	Syntaxin-61 (AHRD V3.3 *** A0A1U8F703_CAPAN)
32176	gene:Solyc08g065350.4	Solyc08g065350.4	chrSL4.0ch08	+	51360021	51361193	51361130	51361193	51358628	51358684	32176	117;20;70	22;4;5	117;121;108	9;0;2	1202	121	0.000753786	0.0183021	0.349;0.335;0.585	0.567;1.0;0.845	-0.381	Histone deacetylase (AHRD V3.3 *** A0A2G2Z7K8_CAPAN)
32178	gene:Solyc08g065350.4	Solyc08g065350.4	chrSL4.0ch08	+	51360445	51361953	51361130	51361953	51358628	51358684	32178	139;32;82	22;4;5	126;128;105	9;0;2	778	121	0.000948356	0.0218595	0.496;0.554;0.718	0.685;1.0;0.891	-0.269	Histone deacetylase (AHRD V3.3 *** A0A2G2Z7K8_CAPAN)
32197	gene:Solyc03g123980.4	Solyc03g123980.4	chrSL4.0ch03	+	65130445	65133232	65133048	65133232	65129837	65129948	32197	639;396;501	23;21;19	464;609;842	0;10;10	2696	121	6.5017e-06	0.000479792	0.555;0.458;0.542	1.0;0.732;0.791	-0.323	Pumilio-like protein 2 (AHRD V3.3 *** A0A2G2WPH9_CAPBA)
32201	gene:Solyc03g123980.4	Solyc03g123980.4	chrSL4.0ch03	+	65130450	65133232	65133048	65133232	65129837	65129948	32201	643;394;484	23;21;19	464;607;843	0;10;10	2691	121	5.63087e-06	0.00043057	0.557;0.458;0.534	1.0;0.732;0.791	-0.325	Pumilio-like protein 2 (AHRD V3.3 *** A0A2G2WPH9_CAPBA)
32640	gene:Solyc03g071560.4	Solyc03g071560.4	chrSL4.0ch03	+	15055434	15055741	15055444	15055741	15053214	15053328	32640	12;24;2	7;2;4	2;3;16	7;14;31	131	121	0.0020736	0.039406	0.613;0.917;0.316	0.209;0.165;0.323	0.383	RNA-binding protein (AHRD V3.3 *-* A0A1Y1HYH4_KLENI)
33130	gene:Solyc01g067530.3	Solyc01g067530.3	chrSL4.0ch01	+	69054403	69054458	69054406	69054458	69054022	69054247	33130	0;1;3	13;11;36	12;4;15	6;23;14	124	121	7.78021e-06	0.000555344	0.0;0.081;0.075	0.661;0.145;0.511	-0.387	GTPase OBG (AHRD V3.3 *** A0A2K3PK04_TRIPR)
33444	gene:Solyc07g040740.3	Solyc07g040740.3	chrSL4.0ch07	-	49261038	49267139	49261038	49267134	49269404	49269491	33444	8;62;6	14;6;2	28;46;13	0;0;0	126	121	9.52584e-08	1.95757e-05	0.354;0.908;0.742	1.0;1.0;1.0	-0.332	O-acyltransferase (AHRD V3.3 *** A0A2G2Z173_CAPAN)
33481	gene:Solyc01g110380.3	Solyc01g110380.3	chrSL4.0ch01	+	89446429	89446779	89446432	89446779	89445789	89445873	33481	27;0;6	52;32;13	44;35;29	32;34;18	124	121	3.23862e-05	0.00165596	0.336;0.0;0.311	0.573;0.501;0.611	-0.346	Kinesin-like protein (AHRD V3.3 *** A0A2G2XNI5_CAPBA)
33523	gene:Solyc10g051300.2	Solyc10g051300.2	chrSL4.0ch10	-	50893031	50893561	50893031	50893104	50896959	50897023	33523	0;18;7	15;0;12	26;12;9	0;1;2	550	121	0.0013321	0.0281038	0.0;1.0;0.114	1.0;0.725;0.497	-0.369	HVA22-like protein (AHRD V3.3 *** A0A2G3BEX4_CAPCH)
33698	gene:Solyc03g113960.4	Solyc03g113960.4	chrSL4.0ch03	+	58436973	58437398	58437037	58437398	58436322	58436375	33698	64;42;73	12;24;18	72;107;97	4;5;2	185	121	4.76429e-09	1.86154e-06	0.777;0.534;0.726	0.922;0.933;0.969	-0.262	Calmodulin binding protein-like (AHRD V3.3 *-* A0A200QLB3_9MAGN)
33789	gene:Solyc10g044840.2	Solyc10g044840.2	chrSL4.0ch10	-	27283269	27283976	27283269	27283966	27284554	27284715	33789	2;1;6	27;13;27	13;4;14	5;8;27	131	121	0.000174734	0.00585879	0.064;0.066;0.17	0.706;0.316;0.324	-0.349	YacP-like NYN domain protein (AHRD V3.3 *** F4IQD4_ARATH)
33909	gene:Solyc01g096540.4	Solyc01g096540.4	chrSL4.0ch01	-	79878343	79883699	79878343	79883694	79883823	79883991	33909	14;13;8	23;10;35	0;3;0	27;66;44	126	121	4.16022e-11	3.60531e-08	0.369;0.555;0.18	0.0;0.042;0.0	0.354	DUF810 domain-containing protein (AHRD V3.3 *** A0A1Q3BQC6_CEPFO),Pfam:PF05664
34666	gene:Solyc01g067360.3	Solyc01g067360.3	chrSL4.0ch01	-	68585386	68586843	68585386	68586789	68586926	68587004	34666	6;13;8	6;2;10	1;4;12	27;44;27	175	121	4.79155e-05	0.00221691	0.409;0.818;0.356	0.025;0.059;0.235	0.421	E3 ubiquitin-protein ligase MIEL1-like (AHRD V3.3 *** A0A1S4C6Z0_TOBAC)
34876	gene:Solyc01g008990.4	Solyc01g008990.4	chrSL4.0ch01	+	2950701	2954127	2953989	2954127	2948632	2948773	34876	741;759;663	26;14;12	777;810;622	53;49;61	3381	121	1.93483e-07	3.34492e-05	0.505;0.66;0.664	0.344;0.372;0.267	0.282	THO complex subunit 7B (AHRD V3.3 *** A0A1U8H3F7_CAPAN)
36077	gene:Solyc01g081520.3	Solyc01g081520.3	chrSL4.0ch01	-	73305127	73305460	73305127	73305454	73306471	73307321	36077	0;0;0	157;83;139	135;164;74	0;0;4	127	121	0	0	0.0;0.0;0.0	1.0;1.0;0.946	-0.982	UTP--glucose-1-phosphate uridylyltransferase-like (AHRD V3.3 *** A0A2I4HSM6_9ROSI)
36763	gene:Solyc07g063390.3	Solyc07g063390.3	chrSL4.0ch07	-	65694092	65695273	65694092	65695231	65695360	65695476	36763	4;0;0	18;2;21	5;14;10	0;1;14	163	121	8.48165e-08	1.80291e-05	0.142;0.0;0.0	1.0;0.912;0.347	-0.706	Beta-glucosidase 16 (AHRD V3.3 *** A0A2G2WEV4_CAPBA)
36767	gene:Solyc07g063390.3	Solyc07g063390.3	chrSL4.0ch07	-	65694092	65695305	65694092	65695273	65695360	65695476	36767	18;3;21	4;0;0	19;6;0	5;14;10	153	121	9.99627e-06	0.000670643	0.781;1.0;1.0	0.75;0.253;0.0	0.593	Beta-glucosidase 16 (AHRD V3.3 *** A0A2G2WEV4_CAPBA)
36883	gene:Solyc08g014510.3	Solyc08g014510.3	chrSL4.0ch08	-	4569671	4570006	4569671	4570003	4570120	4570238	36883	1;0;3	20;23;22	9;20;8	28;11;16	124	121	9.45631e-07	0.000110399	0.047;0.0;0.117	0.239;0.64;0.328	-0.348	Zinc finger protein (AHRD V3.3 *** A0A200PME8_9MAGN)
36909	gene:Solyc07g044830.3	Solyc07g044830.3	chrSL4.0ch07	+	57759627	57759670	57759630	57759670	57759404	57759476	36909	1;13;13	0;0;6	5;1;14	4;1;18	124	121	0.000635864	0.0160022	1.0;1.0;0.679	0.55;0.494;0.431	0.401	Membrane-associated progesterone-binding protein 4 (AHRD V3.3 *** A0A2G2Z1W0_CAPAN)
37071	gene:Solyc01g095480.4	Solyc01g095480.4	chrSL4.0ch01	-	78984560	78985056	78984560	78984833	78985118	78985197	37071	0;2;0	3;7;11	8;12;0	0;5;6	316	121	0.000334767	0.00969533	0.0;0.099;0.0	1.0;0.479;0.0	-0.46	Exosome complex component Rrp41 (AHRD V3.3 *** A0A2G2YY34_CAPAN)
37125	gene:Solyc01g097320.3	Solyc01g097320.3	chrSL4.0ch01	-	80476343	80479998	80476343	80476441	80481258	80481513	37125	59;22;37	16;12;0	59;41;21	0;0;0	3650	121	1.05486e-08	3.39544e-06	0.109;0.057;1.0	1.0;1.0;1.0	-0.611	Mediator of RNA polymerase II transcription subunit 14 (AHRD V3.3 *** A0A2G2W775_CAPBA)
37293	gene:Solyc01g005480.3	Solyc01g005480.3	chrSL4.0ch01	+	348220	348405	348310	348405	346506	346786	37293	19;15;11	6;12;2	6;3;4	13;5;8	211	121	0.000565428	0.0146484	0.645;0.418;0.759	0.209;0.256;0.223	0.378	transmembrane protein%2C putative (DUF677) (AHRD V3.3 *** AT3G19330.4)
37523	gene:Solyc07g042910.4	Solyc07g042910.4	chrSL4.0ch07	-	56277685	56278820	56277685	56278815	56279253	56279422	37523	13;11;3	0;0;0	17;22;9	0;12;12	126	121	9.85702e-07	0.000113897	1.0;1.0;1.0	1.0;0.638;0.419	0.314	transmembrane protein (AHRD V3.3 *** AT5G58100.2)
37608	gene:Solyc03g150136.1	Solyc03g150136.1	chrSL4.0ch03	+	46212555	46213364	46213260	46213364	46210619	46210678	37608	14;46;23	3;6;4	23;35;33	25;27;13	798	121	2.08174e-05	0.00117558	0.414;0.538;0.466	0.122;0.164;0.278	0.285	Unknown protein
37615	gene:Solyc03g150136.1	Solyc03g150136.1	chrSL4.0ch03	+	46213260	46213364	46213263	46213364	46210619	46210678	37615	3;6;4	16;39;49	25;27;13	38;18;50	124	121	5.38841e-05	0.00243147	0.155;0.131;0.074	0.391;0.594;0.202	-0.276	Unknown protein
38013	gene:Solyc01g090920.3	Solyc01g090920.3	chrSL4.0ch01	-	76864450	76865896	76864450	76865893	76865988	76866213	38013	2;20;18	8;2;0	8;13;8	21;18;35	124	121	0.00133022	0.028073	0.196;0.907;1.0	0.271;0.413;0.182	0.412	Calmodulin-related protein (AHRD V3.3 *-* A0A2U1L7U0_ARTAN)
38175	gene:Solyc08g006320.4	Solyc08g006320.4	chrSL4.0ch08	-	997387	997873	997387	997870	997981	998107	38175	48;14;41	32;2;14	31;2;8	22;7;23	124	121	0.00268169	0.0475903	0.594;0.872;0.741	0.579;0.218;0.253	0.386	WRKY transcription factor 11
38810	gene:Solyc01g081330.3	Solyc01g081330.3	chrSL4.0ch01	-	73147362	73150335	73147362	73150325	73150446	73150530	38810	10;6;3	5;13;11	0;3;1	8;21;4	131	121	0.00111725	0.0247449	0.649;0.299;0.201	0.0;0.117;0.188	0.281	Chaperone protein DnaJ (AHRD V3.3 *** A0A2U1QKJ2_ARTAN)
38817	gene:Solyc12g008790.3	Solyc12g008790.3	chrSL4.0ch12	+	2187352	2188384	2187531	2188384	2184574	2184648	38817	35;7;6	7;8;2	39;19;22	4;0;0	272	121	6.29591e-05	0.00271588	0.69;0.28;0.572	0.813;1.0;1.0	-0.424	Acyl-[acyl-carrier-protein]--UDP-N-acetylglucosamine O-acyltransferase (AHRD V3.3 *** D4HZ69_ERWAC)
38895	gene:Solyc07g040980.3	Solyc07g040980.3	chrSL4.0ch07	+	51286051	51287607	51287419	51287607	51285232	51285290	38895	205;128;114	23;29;10	102;180;187	0;3;10	1461	121	4.3622e-05	0.00206634	0.425;0.268;0.486	1.0;0.832;0.608	-0.42	Plant/F27B13-30 protein (AHRD V3.3 *** A0A072V820_MEDTR)
38898	gene:Solyc07g040980.3	Solyc07g040980.3	chrSL4.0ch07	+	51287394	51287607	51287419	51287607	51285232	51285290	38898	4;4;4	23;29;10	10;7;10	0;3;10	146	121	5.27529e-06	0.00041076	0.126;0.103;0.249	1.0;0.659;0.453	-0.545	Plant/F27B13-30 protein (AHRD V3.3 *** A0A072V820_MEDTR)
38981	gene:Solyc08g082270.3	Solyc08g082270.3	chrSL4.0ch08	+	63227157	63227679	63227218	63227679	63226087	63226697	38981	7;7;17	14;9;4	22;33;36	3;0;0	182	121	8.14492e-09	2.79192e-06	0.249;0.341;0.739	0.83;1.0;1.0	-0.5	Leucine-rich repeat (LRR) family protein (AHRD V3.3 *** A0A2U1P3Z6_ARTAN)
39138	gene:Solyc02g014190.4	Solyc02g014190.4	chrSL4.0ch02	-	14237190	14239408	14237190	14238668	14239611	14245592	39138	6;10;12	0;0;2	2;8;0	3;7;10	833	121	1.93113e-07	3.34492e-05	1.0;1.0;0.466	0.088;0.142;0.0	0.745	Zinc finger C3HC4 type (RING finger) protein (AHRD V3.3 *** A0A2K3NPJ4_TRIPR)
39916	gene:Solyc01g100540.4	Solyc01g100540.4	chrSL4.0ch01	-	82813395	82814249	82813395	82814246	82814819	82815491	39916	15;2;2	7;4;10	41;40;16	3;9;3	124	121	8.26304e-05	0.00332074	0.676;0.328;0.163	0.93;0.813;0.839	-0.472	HIT zinc finger and PAPA-1-like domain-containing protein (AHRD V3.3 *-* Q8GYE3_ARATH)
39920	gene:Solyc08g015870.3	Solyc08g015870.3	chrSL4.0ch08	-	6105438	6106401	6105438	6105805	6106520	6106609	39920	91;16;93	0;0;0	128;62;52	4;3;16	689	121	4.92977e-08	1.19868e-05	1.0;1.0;1.0	0.849;0.784;0.363	0.335	MLO-like protein (AHRD V3.3 *** K4CJB5_SOLLC)
39966	gene:Solyc01g094480.4	Solyc01g094480.4	chrSL4.0ch01	+	78209026	78209331	78209254	78209331	78208845	78208923	39966	0;10;4	5;8;5	2;5;6	0;3;0	321	121	0.00166147	0.0332273	0.0;0.32;0.232	1.0;0.386;1.0	-0.611	WD40 repeat (AHRD V3.3 *** A0A200PPU0_9MAGN)
40023	gene:Solyc04g082400.3	Solyc04g082400.3	chrSL4.0ch04	-	64040858	64045870	64040858	64045430	64047106	64047255	40023	32;5;21	26;5;10	65;90;52	10;12;24	533	121	0.00125015	0.0268954	0.218;0.185;0.323	0.596;0.63;0.33	-0.277	1,4-alpha-glucan-branching enzyme (AHRD V3.3 *** GLGB_SOLTU)
40393	gene:Solyc01g102490.3	Solyc01g102490.3	chrSL4.0ch01	+	83558099	83559695	83559631	83559695	83556812	83556874	40393	40;31;29	6;10;2	65;443;88	0;8;6	1625	121	0.000377193	0.0106325	0.332;0.188;0.519	1.0;0.805;0.522	-0.429	NADPH:adrenodoxin oxidoreductase, mitochondrial (AHRD V3.3 *** A0A2G2XXN3_CAPAN)
40396	gene:Solyc01g102490.3	Solyc01g102490.3	chrSL4.0ch01	+	83558214	83559695	83559631	83559695	83556812	83556874	40396	32;27;16	6;10;2	62;411;63	0;8;6	1510	121	0.000129217	0.00466588	0.299;0.178;0.391	1.0;0.805;0.457	-0.465	NADPH:adrenodoxin oxidoreductase, mitochondrial (AHRD V3.3 *** A0A2G2XXN3_CAPAN)
40772	gene:Solyc01g044360.4	Solyc01g044360.4	chrSL4.0ch01	+	38663656	38664579	38664512	38664579	38662598	38662735	40772	30;40;29	0;16;8	2;30;36	0;2;0	949	121	0.00080646	0.0192695	1.0;0.242;0.316	1.0;0.657;1.0	-0.366	importin-5-like (AHRD V3.3 *** A0A2I4FSB4_9ROSI)
41129	gene:Solyc01g103790.3	Solyc01g103790.3	chrSL4.0ch01	+	84608767	84608998	84608770	84608998	84607400	84607650	41129	16;12;14	0;28;0	0;2;0	13;3;11	124	121	1.6625e-08	4.86485e-06	1.0;0.295;1.0	0.0;0.394;0.0	0.634	Protein kinase superfamily protein (AHRD V3.3 *-* A0A2U1PSD3_ARTAN)
41331	gene:Solyc09g007860.4	Solyc09g007860.4	chrSL4.0ch09	-	1406136	1406260	1406136	1406214	1406368	1406419	41331	2;3;20	0;2;0	15;41;6	11;2;10	167	121	0.000978887	0.0223822	1.0;0.521;1.0	0.497;0.937;0.303	0.261	Calcium-dependent lipid-binding (CaLB domain) family protein (AHRD V3.3 *** A0A1P8BD17_ARATH)
41891	gene:Solyc01g106950.3	Solyc01g106950.3	chrSL4.0ch01	+	86948549	86948921	86948807	86948921	86947629	86947692	41891	57;8;15	2;0;0	26;44;13	8;8;2	351	121	1.32112e-06	0.000139972	0.908;1.0;1.0	0.528;0.655;0.691	0.345	myosin heavy chain-like protein (AHRD V3.3 *** AT2G14680.3)
42619	gene:Solyc05g041530.3	Solyc05g041530.3	chrSL4.0ch05	+	51393318	51394789	51393479	51394789	51391613	51391863	42619	9;6;8	18;0;0	0;5;0	9;2;6	254	121	0.000239325	0.00748262	0.192;1.0;1.0	0.0;0.544;0.0	0.549	Alpha/beta-Hydrolases superfamily protein (AHRD V3.3 *** A0A2U1LLS3_ARTAN)
42655	gene:Solyc08g068850.3	Solyc08g068850.3	chrSL4.0ch08	-	56028800	56030424	56028800	56030414	56031014	56031162	42655	43;11;5	15;8;4	25;37;36	3;0;4	131	121	5.06648e-06	0.000396991	0.726;0.559;0.536	0.885;1.0;0.893	-0.319	proton pump-interactor 1-like (AHRD V3.3 *-* A0A2I4H3B3_9ROSI)
42656	gene:Solyc08g068850.3	Solyc08g068850.3	chrSL4.0ch08	-	56028800	56030434	56028800	56030414	56031014	56031162	42656	7;1;0	15;8;4	18;9;4	3;0;4	141	121	7.84009e-06	0.000558439	0.286;0.097;0.0	0.837;1.0;0.462	-0.639	proton pump-interactor 1-like (AHRD V3.3 *-* A0A2I4H3B3_9ROSI)
42662	gene:Solyc08g068850.3	Solyc08g068850.3	chrSL4.0ch08	-	56029469	56030460	56029469	56030178	56031014	56031162	42662	102;68;13	0;14;6	93;51;61	2;0;2	375	121	0.00157728	0.0318166	1.0;0.61;0.411	0.938;1.0;0.908	-0.275	proton pump-interactor 1-like (AHRD V3.3 *-* A0A2I4H3B3_9ROSI)
43047	gene:Solyc04g008130.3	Solyc04g008130.3	chrSL4.0ch04	+	1874116	1874227	1874123	1874227	1871528	1873538	43047	7;8;17	31;27;34	14;40;48	28;28;15	128	121	0.000902019	0.0210324	0.176;0.219;0.321	0.321;0.575;0.752	-0.311	Hero resistance protein (AHRD V3.3 *-* Q8GSM1_SOLLC)
43079	gene:Solyc01g108500.4	Solyc01g108500.4	chrSL4.0ch01	-	88119620	88122775	88119620	88122765	88122919	88123397	43079	2;5;0	9;9;4	12;15;11	4;10;0	131	121	3.25585e-05	0.00166225	0.17;0.339;0.0	0.735;0.581;1.0	-0.602	RNA-binding protein (AHRD V3.3 *** A0A2K3PBB6_TRIPR)
43709	gene:Solyc03g044080.4	Solyc03g044080.4	chrSL4.0ch03	-	7217407	7225525	7217407	7225507	7229124	7229287	43709	15;10;4	11;14;4	4;3;2	14;26;22	139	121	3.27455e-06	0.000287635	0.543;0.383;0.465	0.199;0.091;0.073	0.343	hypothetical protein (AHRD V3.3 --* AT4G37608.2)
44099	gene:Solyc06g008250.3	Solyc06g008250.3	chrSL4.0ch06	-	2131248	2136262	2131248	2135082	2137476	2137572	44099	114;78;22	5;6;12	45;100;48	0;0;0	1273	121	4.01469e-10	2.3805e-07	0.684;0.553;0.148	1.0;1.0;1.0	-0.538	Ypt/Rab-GAP domain of gyp1p superfamily protein (AHRD V3.3 *** A0A2U1P1B5_ARTAN)
44245	gene:Solyc02g078240.4	Solyc02g078240.4	chrSL4.0ch02	+	40979990	40980143	40980003	40980143	40979730	40979830	44245	17;2;5	0;0;4	9;5;5	6;10;3	134	121	0.00178047	0.0350359	1.0;1.0;0.53	0.575;0.311;0.601	0.348	Phosphoglycerate mutase (AHRD V3.3 *** A0A1Y1HX49_KLENI)
44532	gene:Solyc03g119060.3	Solyc03g119060.3	chrSL4.0ch03	+	62224266	62224837	62224271	62224837	62223944	62224188	44532	8;8;5	0;0;0	3;0;12	0;14;14	126	121	4.8201e-07	6.60526e-05	1.0;1.0;1.0	1.0;0.0;0.451	0.516	divaricata
45451	gene:Solyc03g115370.3	Solyc03g115370.3	chrSL4.0ch03	+	59518744	59520263	59519226	59520263	59517914	59518028	45451	15;4;5	0;5;19	31;21;10	0;3;0	575	121	0.00125861	0.0269914	1.0;0.144;0.052	1.0;0.596;1.0	-0.467	Diacylglycerol kinase (AHRD V3.3 *** A0A1U8G5K6_CAPAN)
45834	gene:Solyc04g007110.4	Solyc04g007110.4	chrSL4.0ch04	-	860700	862011	860700	862006	863279	863373	45834	17;6;8	31;27;32	10;11;27	6;12;15	126	121	3.34617e-05	0.00169176	0.345;0.176;0.194	0.615;0.468;0.634	-0.334	transmembrane protein (AHRD V3.3 *** AT3G25805.1)
45923	gene:Solyc08g078820.3	Solyc08g078820.3	chrSL4.0ch08	+	60642535	60643853	60643802	60643853	60641077	60641285	45923	3;0;0	2;2;8	13;10;18	4;0;11	1360	121	0.000224832	0.00713845	0.118;0.0;0.0	0.224;1.0;0.127	-0.411	Autophagy-related protein (AHRD V3.3 *** F1JYZ6_SOLLC)
46048	gene:Solyc03g112950.4	Solyc03g112950.4	chrSL4.0ch03	+	57702684	57702978	57702774	57702978	57702360	57702562	46048	76;6;32	8;6;11	66;61;72	0;0;0	211	121	7.23899e-11	5.75678e-08	0.845;0.364;0.625	1.0;1.0;1.0	-0.389	Serine/threonine-protein kinase ATM (AHRD V3.3 *** A0A2G3A1I9_CAPAN)
46143	gene:Solyc02g061960.3	Solyc02g061960.3	chrSL4.0ch02	+	31508282	31508424	31508308	31508424	31507611	31508197	46143	8;4;22	0;0;2	5;10;6	14;6;19	147	121	2.58622e-10	1.73087e-07	1.0;1.0;0.901	0.227;0.578;0.206	0.63	la-related protein 1C-like (AHRD V3.3 *** A0A2I4FDA4_9ROSI)
46145	gene:Solyc02g061960.3	Solyc02g061960.3	chrSL4.0ch02	+	31508284	31508424	31508308	31508424	31507611	31508197	46145	9;4;24	0;0;2	4;14;9	14;6;19	145	121	2.55221e-09	1.16235e-06	1.0;1.0;0.909	0.193;0.661;0.283	0.591	la-related protein 1C-like (AHRD V3.3 *** A0A2I4FDA4_9ROSI)
46265	gene:Solyc06g084550.3	Solyc06g084550.3	chrSL4.0ch06	-	47206499	47208236	47206499	47208226	47208444	47208496	46265	15;12;10	0;0;0	9;7;14	5;4;20	131	121	1.8288e-11	1.91742e-08	1.0;1.0;1.0	0.624;0.618;0.393	0.455	Outer envelope pore protein 16-4, chloroplastic (AHRD V3.3 *** A0A1U8H1S9_CAPAN),Pfam:PF02466
46566	gene:Solyc03g082850.3	Solyc03g082850.3	chrSL4.0ch03	-	47273034	47278152	47273034	47278118	47278719	47279158	46566	23;14;18	15;5;2	17;3;0	6;22;13	155	121	0.00107244	0.0240061	0.545;0.686;0.875	0.689;0.096;0.0	0.44	3'-5' exonuclease domain (AHRD V3.3 *** A0A200Q766_9MAGN)
47125	gene:Solyc02g067390.3	Solyc02g067390.3	chrSL4.0ch02	+	35612472	35614892	35614124	35614892	35611701	35611777	47125	2;1;2	24;0;0	16;10;3	0;0;0	1745	121	3.46562e-07	5.0816e-05	0.006;1.0;1.0	1.0;1.0;1.0	-0.331	Binding partner of ACD11 1 (AHRD V3.3 *** A0A199VQH5_ANACO)
47128	gene:Solyc02g067390.3	Solyc02g067390.3	chrSL4.0ch02	+	35613249	35614892	35614124	35614892	35611701	35611777	47128	1;5;2	24;0;0	16;11;3	0;0;0	968	121	4.00632e-05	0.00193761	0.005;1.0;1.0	1.0;1.0;1.0	-0.332	Binding partner of ACD11 1 (AHRD V3.3 *** A0A199VQH5_ANACO)
47556	gene:Solyc02g093800.3	Solyc02g093800.3	chrSL4.0ch02	-	52603535	52608374	52603535	52608304	52608767	52608929	47556	11;4;21	8;5;0	5;0;0	4;14;4	191	121	0.000204957	0.00665113	0.466;0.336;1.0	0.442;0.0;0.0	0.453	Serine/threonine protein phosphatase 2A regulatory subunit (AHRD V3.3 *** A0A2G2XIR2_CAPBA)
47558	gene:Solyc02g093800.3	Solyc02g093800.3	chrSL4.0ch02	-	52603535	52608374	52603535	52608313	52608767	52608929	47558	11;4;21	3;2;17	5;0;0	5;7;14	182	121	3.18522e-05	0.00163484	0.709;0.571;0.451	0.399;0.0;0.0	0.444	Serine/threonine protein phosphatase 2A regulatory subunit (AHRD V3.3 *** A0A2G2XIR2_CAPBA)
47560	gene:Solyc02g093800.3	Solyc02g093800.3	chrSL4.0ch02	-	52603535	52608384	52603535	52608374	52608767	52608929	47560	16;12;11	11;4;21	17;8;5	5;0;0	131	121	0.000811219	0.0193354	0.573;0.735;0.326	0.758;1.0;1.0	-0.375	Serine/threonine protein phosphatase 2A regulatory subunit (AHRD V3.3 *** A0A2G2XIR2_CAPBA)
47564	gene:Solyc02g093800.3	Solyc02g093800.3	chrSL4.0ch02	-	52607019	52608446	52607019	52608374	52608767	52608929	47564	9;5;9	11;4;21	14;8;11	5;0;0	193	121	4.86343e-06	0.000385855	0.339;0.439;0.212	0.637;1.0;1.0	-0.549	Serine/threonine protein phosphatase 2A regulatory subunit (AHRD V3.3 *** A0A2G2XIR2_CAPBA)
47616	gene:Solyc01g100380.4	Solyc01g100380.4	chrSL4.0ch01	-	82691438	82692244	82691438	82692203	82692349	82692445	47616	9;3;3	0;11;10	8;3;15	2;0;0	162	121	0.000108411	0.00406669	1.0;0.169;0.183	0.749;1.0;1.0	-0.466	Calreticulin (AHRD V3.3 *** A0A2G3AWT5_CAPCH)
47868	gene:Solyc05g015210.4	Solyc05g015210.4	chrSL4.0ch05	+	10108213	10108491	10108218	10108491	10104802	10104944	47868	17;4;6	13;2;8	11;16;6	35;37;33	126	121	0.00116132	0.0255043	0.557;0.658;0.419	0.232;0.293;0.149	0.32	transforming growth factor-beta receptor-associated protein 1 (AHRD V3.3 *-* A0A2I4GBN0_9ROSI)
48143	gene:Solyc03g093390.4	Solyc03g093390.4	chrSL4.0ch03	-	49212062	49212441	49212062	49212262	49213035	49213296	48143	40;40;47	5;15;7	52;4;3	1;0;0	272	121	3.90665e-07	5.58296e-05	0.781;0.543;0.749	0.959;1.0;1.0	-0.295	beta expansin precursor 2
48165	gene:Solyc01g008120.4	Solyc01g008120.4	chrSL4.0ch01	-	2196924	2206197	2196924	2206191	2206350	2206899	48165	27;1;20	24;10;11	67;27;22	16;8;4	127	121	0.00133899	0.0282227	0.517;0.087;0.634	0.8;0.763;0.84	-0.388	Histone acetyltransferase HAC12 (AHRD V3.3 *** A0A1U8E264_CAPAN)
48629	gene:Solyc02g076950.2	Solyc02g076950.2	chrSL4.0ch02	+	40042573	40043571	40043461	40043571	40041899	40042016	48629	26;18;6	8;0;0	28;11;16	17;15;10	981	121	0.00215217	0.0405008	0.286;1.0;1.0	0.169;0.083;0.165	0.623	Maternal effect embryo arrest 18 (AHRD V3.3 *-* A0A2U1M458_ARTAN)
48689	gene:Solyc12g009610.2	Solyc12g009610.2	chrSL4.0ch12	-	2916412	2918939	2916412	2918931	2919076	2919148	48689	12;2;4	25;0;5	0;2;0	1;9;25	129	121	2.2732e-05	0.00126157	0.31;1.0;0.429	0.0;0.172;0.0	0.522	RabGAP/TBC domain-containing protein (AHRD V3.3 *** A0A2U1MDC7_ARTAN)
48787	gene:Solyc02g077920.4	Solyc02g077920.4	chrSL4.0ch02	-	40728779	40729532	40728779	40729214	40730263	40730571	48787	3;4;3	11;4;6	17;18;10	10;11;2	411	121	0.00120883	0.0262487	0.074;0.227;0.128	0.334;0.325;0.595	-0.275	Colorless non-ripening
49319	gene:Solyc08g006487.1	Solyc08g006487.1	chrSL4.0ch08	+	1101600	1101713	1101645	1101713	1101198	1101405	49319	24;18;35	3;0;0	45;64;41	18;8;29	166	121	7.15961e-07	8.92916e-05	0.854;1.0;1.0	0.646;0.854;0.508	0.282	GDSL esterase/lipase (AHRD V3.3 *** A0A199UFA2_ANACO)
49365	gene:Solyc04g015500.3	Solyc04g015500.3	chrSL4.0ch04	+	5747730	5748411	5747736	5748411	5746930	5747159	49365	2;0;3	23;5;17	11;2;4	12;15;5	127	121	0.00271762	0.048064	0.077;0.0;0.144	0.466;0.113;0.433	-0.264	B3 domain-containing protein (AHRD V3.3 *-* A0A1Q3DFU3_CEPFO)
49399	gene:Solyc01g080040.3	Solyc01g080040.3	chrSL4.0ch01	+	71737562	71738924	71738377	71738924	71737347	71737489	49399	63;54;66	0;0;16	70;69;45	16;17;13	908	121	0.00114474	0.0252301	1.0;1.0;0.355	0.368;0.351;0.316	0.44	Dual specificity protein phosphatase 1 (AHRD V3.3 *** A0A2G3DHV6_CAPCH)
49549	gene:Solyc07g064710.3	Solyc07g064710.3	chrSL4.0ch07	+	66572379	66575088	66573079	66575088	66572018	66572200	49549	3;4;2	10;10;0	3;2;9	0;0;2	793	121	0.00137164	0.0286785	0.044;0.058;1.0	1.0;1.0;0.407	-0.435	Tetraacyldisaccharide 4'-kinase (AHRD V3.3 *** A0A200QBG8_9MAGN)
49551	gene:Solyc07g026670.4	Solyc07g026670.4	chrSL4.0ch07	+	30455936	30455992	30455948	30455992	30455302	30455615	49551	0;0;0	18;16;30	4;26;18	20;112;21	133	121	1.48342e-09	7.26617e-07	0.0;0.0;0.0	0.154;0.174;0.438	-0.255	K(+) efflux antiporter 4 (AHRD V3.3 *** A0A2G2Z1E8_CAPAN)
50053	gene:Solyc04g074240.3	Solyc04g074240.3	chrSL4.0ch04	-	58192117	58194051	58192117	58194025	58194112	58194300	50053	8;3;1	0;0;3	3;3;3	5;6;6	147	121	0.00117257	0.025689	1.0;1.0;0.215	0.331;0.292;0.292	0.433	5'-adenylylsulfate reductase-like 4 (AHRD V3.3 *** A0A2G3CNX0_CAPCH)
50425	gene:Solyc08g041780.3	Solyc08g041780.3	chrSL4.0ch08	+	25557125	25557512	25557407	25557512	25555562	25555618	50425	3;1;0	17;17;3	8;15;6	32;6;0	375	121	0.00020445	0.00664102	0.054;0.019;0.0	0.075;0.446;1.0	-0.483	Neurochondrin (AHRD V3.3 *** A0A200QBZ7_9MAGN)
50878	gene:Solyc06g060600.3	Solyc06g060600.3	chrSL4.0ch06	-	36274329	36274708	36274329	36274431	36274926	36274998	50878	5;34;14	4;10;6	3;12;10	0;0;2	370	121	0.000150311	0.00519994	0.29;0.526;0.433	1.0;1.0;0.621	-0.457	Trehalose 6-phosphate phosphatase (AHRD V3.3 *** A0A1U8H254_CAPAN)
50879	gene:Solyc06g060600.3	Solyc06g060600.3	chrSL4.0ch06	-	36274329	36274787	36274329	36274431	36274926	36274998	50879	3;34;14	4;10;6	3;12;11	0;0;2	449	121	0.000124659	0.00453282	0.168;0.478;0.386	1.0;1.0;0.597	-0.522	Trehalose 6-phosphate phosphatase (AHRD V3.3 *** A0A1U8H254_CAPAN)
50880	gene:Solyc06g060600.3	Solyc06g060600.3	chrSL4.0ch06	-	36274329	36274822	36274329	36274431	36274926	36274998	50880	7;34;14	4;10;6	3;12;10	0;0;2	484	121	0.000284196	0.00851908	0.304;0.459;0.368	1.0;1.0;0.556	-0.475	Trehalose 6-phosphate phosphatase (AHRD V3.3 *** A0A1U8H254_CAPAN)
51110	gene:Solyc01g103340.4	Solyc01g103340.4	chrSL4.0ch01	+	84257397	84257515	84257405	84257515	84255403	84256305	51110	14;9;14	14;13;16	13;8;5	46;36;19	129	121	0.000138452	0.00491018	0.484;0.394;0.451	0.21;0.172;0.198	0.25	Zinc finger CCCH domain-containing protein (AHRD V3.3 *-* A0A2K3NPU7_TRIPR)
51411	gene:Solyc11g008010.2	Solyc11g008010.2	chrSL4.0ch11	-	2246094	2246892	2246094	2246853	2248363	2248549	51411	4;13;7	0;1;2	12;2;3	9;4;8	160	121	6.87838e-06	0.000503194	1.0;0.908;0.726	0.502;0.274;0.221	0.546	NAC domain-containing protein (AHRD V3.3 *** A0A2U1M7X2_ARTAN)
52126	gene:Solyc05g054100.3	Solyc05g054100.3	chrSL4.0ch05	-	63458781	63459074	63458781	63458840	63459189	63459289	52126	45;108;77	9;39;6	126;96;56	3;0;4	327	121	7.32273e-07	9.09902e-05	0.649;0.506;0.826	0.94;1.0;0.838	-0.266	ER membrane protein complex subunit 3 (AHRD V3.3 *** A0A1U8F473_CAPAN)
52201	gene:Solyc04g082480.3	Solyc04g082480.3	chrSL4.0ch04	+	64091004	64091920	64091008	64091920	64090274	64090390	52201	35;11;31	13;0;5	19;32;15	25;21;18	125	121	4.23887e-05	0.00202638	0.723;1.0;0.857	0.424;0.596;0.446	0.371	Plant regulator RWP-RK family protein, putative (AHRD V3.3 *** A0A061FD78_THECC)
52308	gene:Solyc04g082810.4	Solyc04g082810.4	chrSL4.0ch04	+	64317439	64317842	64317460	64317842	64316653	64317346	52308	3;2;19	2;5;5	1;3;0	4;16;2	142	121	0.000297815	0.00884106	0.561;0.254;0.764	0.176;0.138;0.0	0.422	AT-hook motif nuclear-localized protein (AHRD V3.3 *** A0A2G3CFM3_CAPCH)
52555	gene:Solyc01g098400.3	Solyc01g098400.3	chrSL4.0ch01	-	81181669	81182059	81181669	81181738	81182284	81182514	52555	0;4;2	3;8;15	12;3;5	2;0;0	414	121	1.32165e-09	6.52102e-07	0.0;0.128;0.038	0.637;1.0;1.0	-0.824	Histidine phosphotransfer protein (AHRD V3.3 *** A0A0A1WCB7_NICAT)
52694	gene:Solyc05g006090.4	Solyc05g006090.4	chrSL4.0ch05	+	863208	865353	863642	865353	862332	862399	52694	2;0;5	24;23;11	15;36;26	12;19;2	527	121	1.30839e-08	3.98386e-06	0.019;0.0;0.095	0.223;0.303;0.749	-0.387	Ribonuclease H domain (AHRD V3.3 *** A0A200QLE9_9MAGN)
52779	gene:Solyc05g054710.3	Solyc05g054710.3	chrSL4.0ch05	-	63950725	63957485	63950725	63957308	63958270	63958354	52779	49;41;36	44;70;56	146;204;69	26;34;18	270	121	0	0	0.333;0.208;0.224	0.716;0.729;0.632	-0.437	Beta-hexosaminidase (AHRD V3.3 *** K4C2E8_SOLLC)
53074	gene:Solyc02g066910.3	Solyc02g066910.3	chrSL4.0ch02	+	35187401	35187699	35187576	35187699	35186196	35186436	53074	33;26;32	4;28;12	49;61;67	5;11;0	268	121	0.00203054	0.0387729	0.788;0.295;0.546	0.816;0.715;1.0	-0.301	Nucleotide/sugar transporter family (AHRD V3.3 *** A0A1Y1INK6_KLENI)
53201	gene:Solyc06g035450.4	Solyc06g035450.4	chrSL4.0ch06	+	22116196	22116452	22116358	22116452	22115936	22116105	53201	38;26;15	18;5;4	22;18;15	25;23;46	255	121	1.12688e-06	0.000126114	0.5;0.712;0.64	0.295;0.271;0.134	0.384	DEAD-box ATP-dependent RNA helicase 7 (AHRD V3.3 *** A0A2G3C5Q1_CAPCH)
53202	gene:Solyc06g035450.4	Solyc06g035450.4	chrSL4.0ch06	+	22116206	22116452	22116358	22116452	22115936	22116105	53202	28;26;14	18;5;4	18;14;14	25;23;46	245	121	3.37977e-06	0.000293128	0.434;0.72;0.634	0.262;0.231;0.131	0.388	DEAD-box ATP-dependent RNA helicase 7 (AHRD V3.3 *** A0A2G3C5Q1_CAPCH)
53225	gene:Solyc06g051570.4	Solyc06g051570.4	chrSL4.0ch06	-	32851079	32852616	32851079	32851286	32852875	32853066	53225	28;42;18	10;10;0	17;8;2	0;0;0	1423	121	1.06511e-07	2.10517e-05	0.192;0.263;1.0	1.0;1.0;1.0	-0.515	NF-X1-type zinc finger protein NFXL2 (AHRD V3.3 *** A0A1U8GWD8_CAPAN)
53404	gene:Solyc12g008390.3	Solyc12g008390.3	chrSL4.0ch12	+	1885288	1886174	1886073	1886174	1885076	1885175	53404	36;51;58	2;17;4	42;18;88	1;0;0	878	121	1.5776e-07	2.88996e-05	0.713;0.293;0.666	0.853;1.0;1.0	-0.394	Golgin candidate 1 (AHRD V3.3 *** A0A2G2X3N0_CAPBA)
53866	gene:Solyc05g011820.3	Solyc05g011820.3	chrSL4.0ch05	-	5123339	5123681	5123339	5123675	5123774	5124099	53866	9;17;3	10;19;8	2;13;19	2;4;0	127	121	0.000523217	0.0138046	0.462;0.46;0.263	0.488;0.756;1.0	-0.353	Oligopeptidase B (AHRD V3.3 *-* A0A2I0WXQ7_9ASPA)
53912	gene:Solyc05g011970.3	Solyc05g011970.3	chrSL4.0ch05	+	5258161	5258248	5258175	5258248	5257576	5258075	53912	21;0;6	18;1;8	0;0;0	7;8;16	135	121	5.21074e-08	1.25316e-05	0.511;0.0;0.402	0.0;0.0;0.0	0.304	Cytochrome (AHRD V3.3 *** A0A1U8EZV2_CAPAN)
53935	gene:Solyc05g011970.3	Solyc05g011970.3	chrSL4.0ch05	+	5258731	5258951	5258769	5258951	5258450	5258674	53935	10;9;16	0;2;3	4;4;1	8;8;5	159	121	7.42216e-08	1.64495e-05	1.0;0.774;0.802	0.276;0.276;0.132	0.631	Cytochrome (AHRD V3.3 *** A0A1U8EZV2_CAPAN)
54073	gene:Solyc11g069140.2	Solyc11g069140.2	chrSL4.0ch11	+	51812465	51812627	51812477	51812627	51807773	51807832	54073	14;30;14	0;1;2	48;21;48	22;20;16	133	121	5.3628e-08	1.27642e-05	1.0;0.965;0.864	0.665;0.489;0.732	0.314	Unknown protein
54293	gene:Solyc03g006280.4	Solyc03g006280.4	chrSL4.0ch03	-	906910	909448	906910	909399	909541	909745	54293	17;14;5	0;4;1	6;15;16	7;15;6	170	121	0.000525011	0.0138357	1.0;0.714;0.781	0.379;0.416;0.655	0.348	deneddylase (AHRD V3.3 *** AT1G28530.2)
54981	gene:Solyc06g005570.4	Solyc06g005570.4	chrSL4.0ch06	-	625901	631136	625901	626018	631759	631897	54981	592;431;378	38;5;17	434;529;302	37;49;62	5211	121	0.00120299	0.0261807	0.266;0.667;0.341	0.214;0.2;0.102	0.253	DCD (Development and Cell Death) domain protein (AHRD V3.3 *-* F4IUS3_ARATH)
55209	gene:Solyc06g036720.4	Solyc06g036720.4	chrSL4.0ch06	+	25132575	25132712	25132611	25132712	25132120	25132470	55209	5;10;4	0;0;0	19;16;9	0;4;16	157	121	1.25529e-05	0.000798988	1.0;1.0;1.0	1.0;0.755;0.302	0.314	Ubiquitin domain (AHRD V3.3 *** A0A200PPY8_9MAGN)
55332	gene:Solyc06g065020.3	Solyc06g065020.3	chrSL4.0ch06	-	38180663	38184434	38180663	38184410	38184503	38184721	55332	5;0;0	15;4;9	8;16;15	8;36;10	145	121	0.000532168	0.0140079	0.218;0.0;0.0	0.455;0.271;0.556	-0.355	Protein NRT1/ PTR FAMILY 5.12 (AHRD V3.3 *** A0A2G2WK86_CAPBA)
55404	gene:Solyc05g023995.1	Solyc05g023995.1	chrSL4.0ch05	-	30293604	30300926	30293604	30299967	30305628	30305845	55404	67;45;50	0;6;20	73;28;16	2;0;0	1052	121	0.000384934	0.0107832	1.0;0.463;0.223	0.808;1.0;1.0	-0.374	Unknown protein
55406	gene:Solyc05g023995.1	Solyc05g023995.1	chrSL4.0ch05	-	30293604	30301181	30293604	30299967	30305628	30305845	55406	8;5;6	0;6;20	24;11;7	2;0;0	1307	121	0.000186225	0.00617667	1.0;0.072;0.027	0.526;1.0;1.0	-0.476	Unknown protein
55762	gene:Solyc09g072710.4	Solyc09g072710.4	chrSL4.0ch09	-	61453565	61454466	61453565	61454441	61455178	61455347	55762	13;10;14	0;8;3	11;4;4	11;6;7	146	121	0.00244593	0.0445287	1.0;0.509;0.795	0.453;0.356;0.321	0.391	Phospholipid--sterol O-acyltransferase (AHRD V3.3 *** A0A2G2ZWL8_CAPAN)
55890	gene:Solyc09g007260.4	Solyc09g007260.4	chrSL4.0ch09	+	877239	877482	877378	877482	876973	877119	55890	13;25;6	13;36;8	15;16;31	7;3;2	242	121	1.16485e-05	0.000752765	0.333;0.258;0.273	0.517;0.727;0.886	-0.422	AP2-like ethylene-responsive transcription factor TOE3 (AHRD V3.3 *** A0A2G2VZG0_CAPBA)
56092	gene:Solyc01g067630.3	Solyc01g067630.3	chrSL4.0ch01	-	69243213	69244210	69243213	69243339	69245301	69245614	56092	48;27;38	19;28;2	65;47;47	0;0;4	964	121	7.09603e-05	0.00296821	0.241;0.108;0.705	1.0;1.0;0.596	-0.514	NAD(P)-binding Rossmann-fold superfamily protein (AHRD V3.3 *** Q8VZB1_ARATH)
56093	gene:Solyc01g067630.3	Solyc01g067630.3	chrSL4.0ch01	-	69243213	69244279	69243213	69243339	69245301	69245614	56093	75;65;63	19;28;2	105;81;94	0;0;4	1033	121	1.31095e-05	0.000826634	0.316;0.214;0.787	1.0;1.0;0.734	-0.472	NAD(P)-binding Rossmann-fold superfamily protein (AHRD V3.3 *** Q8VZB1_ARATH)
56094	gene:Solyc01g067630.3	Solyc01g067630.3	chrSL4.0ch01	-	69243213	69244301	69243213	69243339	69245301	69245614	56094	51;37;39	19;28;2	69;65;57	0;0;4	1055	121	1.65137e-05	0.000990473	0.235;0.132;0.691	1.0;1.0;0.62	-0.521	NAD(P)-binding Rossmann-fold superfamily protein (AHRD V3.3 *** Q8VZB1_ARATH)
56095	gene:Solyc01g067630.3	Solyc01g067630.3	chrSL4.0ch01	-	69243213	69244315	69243213	69243339	69245301	69245614	56095	48;27;37	19;28;2	70;57;47	0;0;4	1069	121	2.43317e-05	0.00133228	0.222;0.098;0.677	1.0;1.0;0.571	-0.525	NAD(P)-binding Rossmann-fold superfamily protein (AHRD V3.3 *** Q8VZB1_ARATH)
56135	gene:Solyc05g048810.4	Solyc05g048810.4	chrSL4.0ch05	-	58858655	58863306	58858655	58860901	58864048	58864169	56135	78;37;57	8;7;13	102;143;71	4;4;3	2498	121	1.73511e-05	0.00102613	0.321;0.204;0.175	0.553;0.634;0.534	-0.34	tRNA-specific adenosine deaminase 1-like protein (AHRD V3.3 *** A0A2K3PA98_TRIPR)
56502	gene:Solyc01g103540.3	Solyc01g103540.3	chrSL4.0ch01	+	84418829	84419320	84419264	84419320	84418482	84418538	56502	14;4;16	6;0;8	0;0;0	27;24;25	528	121	5.69999e-09	2.11701e-06	0.348;1.0;0.314	0.0;0.0;0.0	0.554	Evolutionarily conserved C-terminal region 2 (AHRD V3.3 *-* F4JDC2_ARATH)
56697	gene:Solyc12g042990.3	Solyc12g042990.3	chrSL4.0ch12	-	58214455	58216261	58214455	58214819	58216352	58216419	56697	46;70;89	6;0;11	50;81;111	26;55;27	1535	121	0.00125508	0.0269413	0.377;1.0;0.389	0.132;0.104;0.245	0.428	CASC3/Barentsz eIF4AIII binding protein (AHRD V3.3 *** AT1G80000.3)
57244	gene:Solyc09g010770.3	Solyc09g010770.3	chrSL4.0ch09	+	4101270	4101604	4101311	4101604	4098744	4098833	57244	24;4;6	6;16;1	33;2;34	2;0;0	162	121	2.80944e-06	0.000255251	0.749;0.157;0.818	0.925;1.0;1.0	-0.4	Dol-P-Glc:Glc(2)Man(9)GlcNAc(2)-PP-Dol alpha-1,2-glucosyltransferase (AHRD V3.3 *** A0A2G2VXD5_CAPBA)
57369	gene:Solyc03g115590.4	Solyc03g115590.4	chrSL4.0ch03	-	59666827	59667667	59666827	59667506	59667901	59668142	57369	37;13;4	10;10;28	9;19;4	37;82;45	254	121	0.00215218	0.0405008	0.638;0.382;0.064	0.104;0.099;0.041	0.28	DUF863 domain-containing protein (AHRD V3.3 *-* A0A1Q3C321_CEPFO)
57565	gene:Solyc05g055310.3	Solyc05g055310.3	chrSL4.0ch05	+	64383286	64384491	64384078	64384491	64381427	64381638	57565	115;120;76	4;0;0	126;169;62	5;17;7	885	121	2.02341e-05	0.0011513	0.797;1.0;1.0	0.775;0.576;0.548	0.299	Heavy metal transport protein (AHRD V3.3 *-* A0A1S6YG40_PHAEQ)
57583	gene:Solyc05g055390.3	Solyc05g055390.3	chrSL4.0ch05	+	64435930	64439161	64438403	64439161	64434327	64434965	57583	144;48;31	0;0;1	70;95;87	6;0;13	2566	121	3.46477e-05	0.00173485	1.0;1.0;0.594	0.355;1.0;0.24	0.333	RING/U-box superfamily protein (AHRD V3.3 *-* A0A2U1N0W0_ARTAN)
58543	gene:Solyc01g097440.3	Solyc01g097440.3	chrSL4.0ch01	+	80557733	80559412	80559324	80559412	80557600	80557656	58543	136;23;22	0;0;1	133;65;45	12;1;6	1684	121	5.40595e-06	0.000418101	1.0;1.0;0.613	0.443;0.824;0.35	0.332	Peptide-N(4)-(N-acetyl-beta-glucosaminyl)asparagine amidase (AHRD V3.3 *** A0A2G2YYU8_CAPAN)
58573	gene:Solyc08g005260.2	Solyc08g005260.2	chrSL4.0ch08	-	188215	189310	188215	188344	189868	190031	58573	123;192;30	0;4;0	121;72;83	19;3;5	1059	121	1.1062e-05	0.000722462	1.0;0.846;1.0	0.421;0.733;0.655	0.346	Homeodomain-like superfamily protein (AHRD V3.3 *** A0A2U1QD82_ARTAN)
58574	gene:Solyc08g005260.2	Solyc08g005260.2	chrSL4.0ch08	-	188215	189343	188215	188344	189868	190031	58574	63;53;17	0;4;0	54;28;37	19;3;5	1092	121	0.000201537	0.00658119	1.0;0.595;1.0	0.239;0.508;0.451	0.466	Homeodomain-like superfamily protein (AHRD V3.3 *** A0A2U1QD82_ARTAN)
59286	gene:Solyc05g047580.4	Solyc05g047580.4	chrSL4.0ch05	-	58382235	58387822	58382235	58387006	58389765	58389850	59286	208;62;83	0;0;0	149;183;150	7;8;12	909	121	1.63445e-10	1.22758e-07	1.0;1.0;1.0	0.739;0.753;0.625	0.294	Terpene cyclase/mutase family member (AHRD V3.3 *** A0A2U1KW20_ARTAN)
59758	gene:Solyc06g048920.4	Solyc06g048920.4	chrSL4.0ch06	-	29627765	29629338	29627765	29629323	29630006	29630094	59758	5;6;7	11;8;9	13;12;6	4;6;0	136	121	0.000748734	0.0182093	0.288;0.4;0.409	0.743;0.64;1.0	-0.429	Glycerol-3-phosphate dehydrogenase [NAD(P)+] (AHRD V3.3 *** I0F5R8_9BACI)
59868	gene:Solyc03g116040.2	Solyc03g116040.2	chrSL4.0ch03	-	59984627	59986991	59984627	59985412	59988218	59988492	59868	74;22;40	10;10;19	21;65;54	2;4;0	1672	121	0.0012039	0.0261921	0.349;0.137;0.132	0.432;0.54;1.0	-0.451	Exostosin-like (AHRD V3.3 *** A0A200QSE2_9MAGN)
59898	gene:Solyc01g081050.4	Solyc01g081050.4	chrSL4.0ch01	+	72949440	72951153	72950388	72951153	72947178	72947238	59898	65;28;32	19;8;2	29;38;66	0;0;4	1041	121	0.000514142	0.0136142	0.285;0.289;0.65	1.0;1.0;0.657	-0.478	AMP-dependent synthetase/ligase (AHRD V3.3 *** A0A200PXA7_9MAGN)
59911	gene:Solyc01g081050.4	Solyc01g081050.4	chrSL4.0ch01	+	72954902	72955034	72954924	72955034	72952864	72952909	59911	5;4;6	48;14;44	11;14;10	14;16;16	143	121	1.2752e-06	0.00013639	0.081;0.195;0.103	0.399;0.425;0.346	-0.264	AMP-dependent synthetase/ligase (AHRD V3.3 *** A0A200PXA7_9MAGN)
60376	gene:Solyc06g053520.4	Solyc06g053520.4	chrSL4.0ch06	+	34104526	34106682	34104948	34106682	34103859	34103965	60376	79;48;3	1;0;0	65;10;0	8;14;2	515	121	1.62316e-10	1.22758e-07	0.949;1.0;1.0	0.656;0.144;0.0	0.716	Spermidine synthase (AHRD V3.3 *** A0A2G3B8N0_CAPCH),Pfam:PF01564
61034	gene:Solyc06g062360.3	Solyc06g062360.3	chrSL4.0ch06	-	36985334	36986101	36985334	36985701	36986538	36986639	61034	26;15;13	0;0;0	15;7;41	8;3;22	493	121	2.66343e-13	6.66803e-10	1.0;1.0;1.0	0.315;0.364;0.314	0.669	Syntaxin (AHRD V3.3 *** A0A2G3C7Q3_CAPCH)
61503	gene:Solyc10g044910.2	Solyc10g044910.2	chrSL4.0ch10	+	27920647	27921337	27921085	27921337	27920110	27920226	61503	3;11;20	0;0;0	11;16;7	1;0;24	531	121	2.16113e-05	0.00121323	1.0;1.0;1.0	0.715;1.0;0.062	0.408	Protein EI24-like protein (AHRD V3.3 *** A0A2G2XBZ2_CAPBA),Pfam:PF07264
61614	gene:Solyc04g076570.4	Solyc04g076570.4	chrSL4.0ch04	-	59468793	59473722	59468793	59473686	59475427	59475858	61614	12;11;22	0;2;0	7;13;13	18;1;4	157	121	5.13696e-05	0.00233988	1.0;0.809;1.0	0.231;0.909;0.715	0.318	CRT (Chloroquine-resistance transporter)-like transporter (AHRD V3.3 *** A0A1Y1I3N1_KLENI)
62225	gene:Solyc08g014120.3	Solyc08g014120.3	chrSL4.0ch08	+	3700221	3700433	3700371	3700433	3700064	3700130	62225	3;0;5	24;3;25	10;25;18	18;10;11	243	121	6.49562e-07	8.28449e-05	0.059;0.0;0.091	0.217;0.555;0.449	-0.357	ethylene responssive protein 33
62229	gene:Solyc01g102650.2	Solyc01g102650.2	chrSL4.0ch01	+	83674654	83674727	83674672	83674727	83674457	83674577	62229	37;16;20	4;1;8	21;12;1	8;33;15	139	121	5.95861e-05	0.00261375	0.89;0.933;0.685	0.696;0.24;0.055	0.506	Unknown protein
62361	gene:Solyc08g041770.3	Solyc08g041770.3	chrSL4.0ch08	+	25640528	25640775	25640705	25640775	25640169	25640439	62361	2;0;0	2;8;5	19;0;4	3;8;0	270	121	0.000723171	0.0177178	0.309;0.0;0.0	0.739;0.0;1.0	-0.477	Hyp O-arabinosyltransferase-like protein (AHRD V3.3 *** AT5G13500.3)
63065	gene:Solyc06g075790.3	Solyc06g075790.3	chrSL4.0ch06	+	44783383	44784333	44783397	44784333	44782114	44782173	63065	5;4;7	0;0;3	0;0;12	8;3;10	135	121	5.26041e-06	0.00041013	1.0;1.0;0.677	0.0;0.0;0.518	0.72	Acyl-CoA N-acyltransferase with RING/FYVE/PHD-type zinc finger domain-containing protein (AHRD V3.3 *-* A0A1I9LNX5_ARATH)
63404	gene:Solyc05g050720.4	Solyc05g050720.4	chrSL4.0ch05	-	60229127	60229634	60229127	60229493	60231728	60231810	63404	15;5;1	6;1;6	1;4;0	7;9;10	242	121	0.00274678	0.0484655	0.556;0.714;0.077	0.067;0.182;0.0	0.366	transmembrane protein (AHRD V3.3 *-* AT4G38490.1)
63446	gene:Solyc06g083150.3	Solyc06g083150.3	chrSL4.0ch06	+	46264128	46264320	46264161	46264320	46263925	46264059	63446	10;5;17	0;0;0	6;19;21	7;5;8	154	121	1.69361e-08	4.93453e-06	1.0;1.0;1.0	0.402;0.749;0.673	0.392	U box domain (AHRD V3.3 *** A0A200Q5S3_9MAGN)
64364	gene:Solyc05g015710.3	Solyc05g015710.3	chrSL4.0ch05	-	11802091	11802385	11802091	11802181	11802675	11803149	64364	4;8;1	19;24;17	6;11;15	10;17;3	297	121	0.00154545	0.0313148	0.079;0.12;0.023	0.196;0.209;0.671	-0.285	transmembrane protein (AHRD V3.3 *** AT1G27290.2)
64915	gene:Solyc09g066080.3	Solyc09g066080.3	chrSL4.0ch09	-	60537106	60542759	60537106	60537519	60542855	60543042	64915	446;153;222	16;2;6	612;618;618	0;2;8	5333	121	0.000222269	0.00707368	0.387;0.634;0.456	1.0;0.875;0.637	-0.345	Protein BREAST CANCER SUSCEPTIBILITY 1-like protein (AHRD V3.3 *** A0A1J3EMZ5_NOCCA)
64916	gene:Solyc09g066080.3	Solyc09g066080.3	chrSL4.0ch09	-	60537106	60542778	60537106	60537519	60542855	60543042	64916	409;129;167	16;2;6	577;580;559	0;2;8	5352	121	0.000127609	0.00462016	0.366;0.593;0.386	1.0;0.868;0.612	-0.378	Protein BREAST CANCER SUSCEPTIBILITY 1-like protein (AHRD V3.3 *** A0A1J3EMZ5_NOCCA)
64921	gene:Solyc09g066080.3	Solyc09g066080.3	chrSL4.0ch09	-	60537106	60544942	60537106	60544860	60545185	60545382	64921	34;2;5	0;0;0	30;21;6	1;0;21	203	121	0.00185755	0.0362061	1.0;1.0;1.0	0.947;1.0;0.146	0.302	Protein BREAST CANCER SUSCEPTIBILITY 1-like protein (AHRD V3.3 *** A0A1J3EMZ5_NOCCA)
65300	gene:Solyc03g007320.4	Solyc03g007320.4	chrSL4.0ch03	+	1911769	1911832	1911772	1911832	1911420	1911630	65300	2;1;9	3;10;4	8;17;20	0;7;4	124	121	0.00264234	0.0470705	0.394;0.089;0.687	1.0;0.703;0.83	-0.454	Polypyrimidine tract-binding protein-like protein 1 (AHRD V3.3 *** A0A2G3CWX3_CAPCH)
66356	gene:Solyc01g090720.3	Solyc01g090720.3	chrSL4.0ch01	+	76602800	76603701	76603297	76603701	76602660	76602704	66356	9;6;9	6;13;0	10;15;8	2;0;0	590	121	0.000696007	0.0171518	0.235;0.086;1.0	0.506;1.0;1.0	-0.395	P53/DNA damage-regulated protein (AHRD V3.3 *** AT3G15351.5)
66518	gene:Solyc07g045160.3	Solyc07g045160.3	chrSL4.0ch07	+	58144638	58144791	58144642	58144791	58144098	58144236	66518	8;4;0	26;0;8	5;14;57	4;0;2	125	121	0.00171861	0.0340679	0.229;1.0;0.0	0.548;1.0;0.965	-0.428	ATP-dependent 6-phosphofructokinase (AHRD V3.3 *** A0A2G2WC06_CAPBA)
66528	gene:Solyc07g045180.4	Solyc07g045180.4	chrSL4.0ch07	+	58181593	58182027	58181729	58182027	58177636	58177852	66528	8;13;6	29;15;37	32;32;50	48;6;31	242	121	0.000604291	0.0153968	0.121;0.302;0.075	0.25;0.727;0.446	-0.308	Zinc finger protein CONSTANS-LIKE 9 (AHRD V3.3 *** A0A2G2WC44_CAPBA)
66718	gene:Solyc03g111330.4	Solyc03g111330.4	chrSL4.0ch03	+	56352537	56352663	56352562	56352663	56351622	56351776	66718	13;2;8	33;27;34	23;12;42	19;32;31	146	121	0.000442787	0.012064	0.246;0.058;0.163	0.501;0.237;0.529	-0.267	UPF0235 protein (AHRD V3.3 *** A0A1U8G4Z0_CAPAN)
66978	gene:Solyc11g010420.3	Solyc11g010420.3	chrSL4.0ch11	+	3514044	3514738	3514695	3514738	3513547	3513763	66978	16;4;2	0;0;0	16;8;30	14;0;10	744	121	1.00136e-07	2.02053e-05	1.0;1.0;1.0	0.157;1.0;0.328	0.505	Dihydrofolate reductase-like protein (AHRD V3.3 *** A0A2K3MS55_TRIPR)
66981	gene:Solyc11g010420.3	Solyc11g010420.3	chrSL4.0ch11	+	3514477	3514738	3514695	3514738	3513547	3513763	66981	13;13;8	0;0;0	16;4;37	14;0;10	311	121	2.13073e-07	3.56581e-05	1.0;1.0;1.0	0.308;1.0;0.59	0.367	Dihydrofolate reductase-like protein (AHRD V3.3 *** A0A2K3MS55_TRIPR)
67127	gene:Solyc07g053250.3	Solyc07g053250.3	chrSL4.0ch07	+	61650701	61657368	61657356	61657368	61650150	61650421	67127	558;144;300	0;0;0	695;517;448	10;7;8	6748	121	1.61421e-10	1.22758e-07	1.0;1.0;1.0	0.555;0.57;0.501	0.458	F-box protein isoform X1 (AHRD V3.3 *-* XP_025887864.1)
67131	gene:Solyc07g053250.3	Solyc07g053250.3	chrSL4.0ch07	+	61651872	61657368	61657356	61657368	61650150	61650421	67131	558;144;296	0;0;0	695;519;448	10;7;8	5577	121	2.70457e-10	1.77493e-07	1.0;1.0;1.0	0.601;0.617;0.549	0.411	F-box protein isoform X1 (AHRD V3.3 *-* XP_025887864.1)
67134	gene:Solyc07g053250.3	Solyc07g053250.3	chrSL4.0ch07	+	61652825	61657368	61657356	61657368	61650150	61650421	67134	600;161;301	0;0;0	702;542;474	10;7;8	4624	121	3.81459e-10	2.30224e-07	1.0;1.0;1.0	0.648;0.67;0.608	0.358	F-box protein isoform X1 (AHRD V3.3 *-* XP_025887864.1)
67136	gene:Solyc07g053250.3	Solyc07g053250.3	chrSL4.0ch07	+	61657212	61657368	61657356	61657368	61650150	61650421	67136	39;16;45	0;0;0	31;36;16	10;7;8	242	121	1.19321e-11	1.36706e-08	1.0;1.0;1.0	0.608;0.72;0.5	0.391	F-box protein isoform X1 (AHRD V3.3 *-* XP_025887864.1)
67137	gene:Solyc07g053250.3	Solyc07g053250.3	chrSL4.0ch07	+	61657248	61657368	61657356	61657368	61650150	61650421	67137	22;16;39	0;0;0	27;25;13	10;7;8	229	121	8.00882e-12	1.00253e-08	1.0;1.0;1.0	0.588;0.654;0.462	0.432	F-box protein isoform X1 (AHRD V3.3 *-* XP_025887864.1)
67513	gene:Solyc03g122170.4	Solyc03g122170.4	chrSL4.0ch03	+	64530043	64530115	64530057	64530115	64529822	64529947	67513	0;0;0	23;15;14	6;7;11	9;18;22	135	121	1.74225e-10	1.2801e-07	0.0;0.0;0.0	0.374;0.258;0.309	-0.314	Peroxisomal (S)-2-hydroxy-acid oxidase GLO4 (AHRD V3.3 *** A0A2G2WQ07_CAPBA)
67689	gene:Solyc02g062560.3	Solyc02g062560.3	chrSL4.0ch02	-	32285648	32289702	32285648	32287958	32290250	32290570	67689	205;213;169	0;18;4	282;434;201	0;0;0	1837	121	3.03272e-07	4.61711e-05	1.0;0.438;0.736	1.0;1.0;1.0	-0.275	Tobacco mosaic virus resistance-1
67690	gene:Solyc02g062560.3	Solyc02g062560.3	chrSL4.0ch02	-	32285648	32289991	32285648	32287958	32290250	32290570	67690	176;176;155	0;18;4	251;384;172	0;0;0	2126	121	4.34484e-07	6.1059e-05	1.0;0.358;0.688	1.0;1.0;1.0	-0.318	Tobacco mosaic virus resistance-1
68630	gene:Solyc08g079810.4	Solyc08g079810.4	chrSL4.0ch08	+	61377621	61378693	61377978	61378693	61377206	61377491	68630	4;17;20	80;64;66	39;36;32	4;11;2	450	121	0	0	0.013;0.067;0.075	0.724;0.468;0.811	-0.616	obscurin-like protein (AHRD V3.3 *** AT1G73970.1)
69643	gene:Solyc12g040390.3	Solyc12g040390.3	chrSL4.0ch12	+	53402464	53403344	53403248	53403344	53401645	53402041	69643	35;8;3	40;0;3	14;18;38	0;0;0	877	121	4.87374e-08	1.19364e-05	0.108;1.0;0.121	1.0;1.0;1.0	-0.59	RING/U-box superfamily protein (AHRD V3.3 *** A0A2U1NS63_ARTAN)
70198	gene:Solyc08g023460.4	Solyc08g023460.4	chrSL4.0ch08	-	27455528	27457511	27455528	27457413	27457804	27457952	70198	13;6;21	2;0;0	24;4;31	14;4;6	219	121	7.43448e-06	0.000534618	0.782;1.0;1.0	0.486;0.356;0.741	0.4	ALA-interacting subunit (AHRD V3.3 *** A0A2G3BRL9_CAPCH)
70306	gene:Solyc08g065890.3	Solyc08g065890.3	chrSL4.0ch08	-	52323543	52325369	52323543	52325336	52326068	52326220	70306	23;19;14	7;1;2	4;11;4	10;6;14	154	121	1.50832e-05	0.000925192	0.721;0.937;0.846	0.239;0.59;0.183	0.497	Clathrin interactor EPSIN 1 (AHRD V3.3 *** A0A2G2YWX6_CAPAN)
70331	gene:Solyc08g029110.3	Solyc08g029110.3	chrSL4.0ch08	+	37037689	37044694	37043505	37044694	37035777	37035983	70331	227;129;162	9;19;4	220;237;166	3;2;2	5909	121	0.000194026	0.00637967	0.341;0.122;0.453	0.6;0.708;0.63	-0.341	Protein MEMO1 (AHRD V3.3 *** A0A1J3IX38_NOCCA)
70660	gene:Solyc08g062670.3	Solyc08g062670.3	chrSL4.0ch08	-	49806467	49811328	49806467	49807433	49811813	49812057	70660	200;134;111	11;8;8	177;197;204	5;2;0	3988	121	0.000593438	0.015189	0.356;0.337;0.296	0.518;0.749;1.0	-0.426	Serine/threonine-protein kinase (AHRD V3.3 *** F8WL77_CITUN)
70713	gene:Solyc08g062940.4	Solyc08g062940.4	chrSL4.0ch08	+	50477224	50477521	50477227	50477521	50477025	50477139	70713	4;26;33	0;1;1	11;20;7	20;0;2	124	121	0.00014941	0.00518191	1.0;0.962;0.97	0.349;1.0;0.774	0.27	SUN-like protein 22
71559	gene:Solyc08g074890.4	Solyc08g074890.4	chrSL4.0ch08	+	57150366	57152553	57152477	57152553	57149641	57149889	71559	6;1;6	0;0;0	29;18;7	0;0;22	2204	121	0.000607896	0.0154711	1.0;1.0;1.0	1.0;1.0;0.017	0.328	Unknown protein
71648	gene:Solyc08g075520.4	Solyc08g075520.4	chrSL4.0ch08	-	57785089	57788477	57785089	57788095	57788835	57789446	71648	77;39;37	27;5;7	145;113;63	74;81;53	475	121	0.000238493	0.00746697	0.421;0.665;0.574	0.333;0.262;0.232	0.278	transglutaminase family protein (AHRD V3.3 *** AT4G19160.2)
73646	gene:Solyc09g009770.3	Solyc09g009770.3	chrSL4.0ch09	-	3282394	3284919	3282394	3284821	3285529	3285644	73646	0;2;6	9;0;7	4;20;3	0;4;0	219	121	0.00256663	0.0462157	0.0;1.0;0.321	1.0;0.734;1.0	-0.471	Calmodulin-binding family protein, putative, expressed (AHRD V3.3 *** Q2QXN6_ORYSJ)
74500	gene:Solyc09g019980.3	Solyc09g019980.3	chrSL4.0ch09	+	17996768	17997088	17996770	17997088	17996383	17996667	74500	6;13;7	7;10;6	2;6;0	23;7;9	123	121	0.000955529	0.0219843	0.457;0.561;0.534	0.079;0.457;0.0	0.339	Cytochrome b561 and DOMON domain-containing protein (AHRD V3.3 *** A0A2I4EFQ3_9ROSI)
74763	gene:Solyc02g094090.4	Solyc02g094090.4	chrSL4.0ch02	-	52808372	52821737	52808372	52821711	52824746	52824896	74763	4;3;0	14;61;32	3;25;15	26;16;17	147	121	1.40452e-05	0.000875024	0.19;0.039;0.0	0.087;0.563;0.421	-0.281	Vacuolar protein sorting-associated protein 52 A (AHRD V3.3 *** A0A1U8FR82_CAPAN)
74764	gene:Solyc02g094090.4	Solyc02g094090.4	chrSL4.0ch02	-	52808372	52821866	52808372	52821711	52824746	52824896	74764	11;11;2	14;61;32	38;51;14	26;16;17	248	121	1.32712e-06	0.000140388	0.277;0.081;0.03	0.416;0.609;0.287	-0.308	Vacuolar protein sorting-associated protein 52 A (AHRD V3.3 *** A0A1U8FR82_CAPAN)
74842	gene:Solyc09g011160.4	Solyc09g011160.4	chrSL4.0ch09	+	4548298	4548392	4548371	4548392	4547812	4548001	74842	11;3;6	24;2;12	2;1;0	18;12;45	194	121	3.06196e-07	4.65116e-05	0.222;0.483;0.238	0.065;0.049;0.0	0.276	Regulator of chromosome condensation (RCC1) family protein (AHRD V3.3 *** A0A1I9LSN5_ARATH)
75009	gene:Solyc09g055570.3	Solyc09g055570.3	chrSL4.0ch09	+	38322137	38324071	38324002	38324071	38321989	38322061	75009	281;46;149	3;0;0	175;157;120	18;7;10	1958	121	5.58357e-09	2.09213e-06	0.853;1.0;1.0	0.375;0.581;0.426	0.49	GPCR kinase (AHRD V3.3 *** A0A2P5AIX2_TREOI)
75011	gene:Solyc09g055570.3	Solyc09g055570.3	chrSL4.0ch09	+	38322229	38324071	38324002	38324071	38321989	38322061	75011	284;49;149	3;0;0	188;162;124	18;7;10	1866	121	6.35618e-09	2.29761e-06	0.86;1.0;1.0	0.404;0.6;0.446	0.47	GPCR kinase (AHRD V3.3 *** A0A2P5AIX2_TREOI)
75012	gene:Solyc09g055570.3	Solyc09g055570.3	chrSL4.0ch09	+	38323020	38324088	38324002	38324088	38321989	38322061	75012	380;63;174	3;0;0	267;221;192	18;7;10	1075	121	5.30475e-09	2.02405e-06	0.934;1.0;1.0	0.625;0.78;0.684	0.282	GPCR kinase (AHRD V3.3 *** A0A2P5AIX2_TREOI)
76013	gene:Solyc06g069190.4	Solyc06g069190.4	chrSL4.0ch06	-	40591095	40592927	40591095	40592866	40593284	40593521	76013	15;5;17	14;3;4	1;0;0	3;2;10	182	121	1.21331e-08	3.72794e-06	0.416;0.526;0.739	0.181;0.0;0.0	0.5	Eukaryotic aspartyl protease family protein (AHRD V3.3 *** A0A2U1MGD4_ARTAN)

## Sheet: A5SS
Supplementaty DataSheet S7. Alternative 5' Splicing Site events in in roots of T250 compared to T270 in control conditions
ID	GeneID	geneSymbol	chr	strand	longExonStart_0base	longExonEnd	shortES	shortEE	flankingES	flankingEE	ID	IJC_SAMPLE_1	SJC_SAMPLE_1	IJC_SAMPLE_2	SJC_SAMPLE_2	IncFormLen	SkipFormLen	PValue	FDR	IncLevel1	IncLevel2	IncLevelDifference	Description			Legend:
318	gene:Solyc12g096330.3	Solyc12g096330.3	chrSL4.0ch12	-	64818378	64818663	64818625	64818663	64817743	64817810	318	0;5;8	50;13;15	30;20;22	25;14;10	340	121	7.6436e-10	4.35931e-07	0.0;0.12;0.16	0.299;0.337;0.439	-0.265	Ribosomal RNA large subunit methyltransferase H (AHRD V3.3 *** A0A328X0K2_9FLAO)			ID: Id of the splicing event
604	gene:Solyc12g056440.2	Solyc12g056440.2	chrSL4.0ch12	+	61957036	61959968	61957036	61959814	61961390	61961695	604	7;5;7	5;11;4	9;2;13	4;0;0	247	121	0.00102483	0.0241379	0.407;0.182;0.462	0.524;1.0;1.0	-0.491	SPX domain-containing protein (AHRD V3.3 *** D7MDY2_ARALL)			GeneID: associated Ensembl ID
1049	gene:Solyc12g062480.3	Solyc12g062480.3	chrSL4.0ch12	-	32895036	32896438	32896231	32896438	32894298	32894419	1049	0;4;0	13;4;10	7;17;10	14;1;4	1288	121	2.03951e-05	0.00118576	0.0;0.086;0.0	0.045;0.615;0.19	-0.255	Cst complex subunit ctc1 (AHRD V3.3 *** A0A314KMU1_NICAT)			GeneSymbol: associated Gene ID
17076	gene:Solyc02g089890.4	Solyc02g089890.4	chrSL4.0ch02	-	49618091	49618721	49618549	49618721	49617720	49617813	17076	14;0;13	10;43;2	3;2;0	22;13;15	551	121	0.00113677	0.0261071	0.235;0.0;0.588	0.029;0.033;0.0	0.254	PQ-loop repeat family protein / transmembrane family protein (AHRD V3.3 *** Q94AH7_ARATH)			chr: chromosome of the gene
3224	gene:Solyc11g022470.2	Solyc11g022470.2	chrSL4.0ch11	+	14079278	14082268	14079278	14081841	14082614	14082825	3224	8;6;1	23;24;8	10;26;12	8;6;6	520	121	3.08309e-07	4.54466e-05	0.075;0.055;0.028	0.225;0.502;0.318	-0.296	MYB transcription factor (AHRD V3.3 *** V5Q0T6_9CARY)			strand: positive or negative strand
3279	gene:Solyc11g018810.2	Solyc11g018810.2	chrSL4.0ch11	-	9727173	9727328	9727197	9727328	9725009	9725127	3279	12;2;2	11;13;0	7;4;11	0;2;0	145	121	0.000188621	0.00675862	0.477;0.114;1.0	1.0;0.625;1.0	-0.345	Polynucleotide adenylyltransferase family protein (AHRD V3.3 *-* AT1G22660.1)			longExonStart_0base: Start position of the Exon showing splicing event
3319	gene:Solyc11g018530.2	Solyc11g018530.2	chrSL4.0ch11	-	8733800	8734514	8734444	8734514	8733502	8733634	3319	99;128;56	20;40;6	59;83;29	2;7;0	737	121	0.000662376	0.0173781	0.448;0.344;0.605	0.829;0.661;1.0	-0.364	root-specific metal transporter			longExonEnd: End position of the Exon showing the splicing event
3320	gene:Solyc11g018530.2	Solyc11g018530.2	chrSL4.0ch11	-	8733825	8734514	8734444	8734514	8733502	8733634	3320	99;126;56	20;40;6	62;81;29	2;7;0	712	121	0.00060473	0.0161307	0.457;0.349;0.613	0.84;0.663;1.0	-0.361	root-specific metal transporter			shortES: Start position of the alternative 3’ splice site
10354	gene:Solyc03g098330.2	Solyc03g098330.2	chrSL4.0ch03	+	55183896	55187349	55183896	55185233	55187550	55187972	10354	387;110;224	0;0;0	389;326;344	2;8;11	2209	121	3.13764e-08	8.16929e-06	1.0;1.0;1.0	0.914;0.691;0.631	0.255	Coiled coil protein (AHRD V3.3 *** A0A1P8B4G0_ARATH)			shortEE: End position of the alternative 3’ splice site
8473	gene:Solyc05g013490.4	Solyc05g013490.4	chrSL4.0ch05	+	6778809	6783192	6778809	6783180	6783272	6783467	8473	26;17;18	27;11;22	30;4;9	39;56;28	133	121	0.00127784	0.028464	0.467;0.584;0.427	0.412;0.061;0.226	0.26	Formin-like protein 3 (AHRD V3.3 *-* A0A142CD24_9LAMI)			flankingES: Start position of the flanking Exon
6539	gene:Solyc09g098520.4	Solyc09g098520.4	chrSL4.0ch09	+	68390160	68396998	68390160	68391415	68397716	68397761	6539	51;58;44	3;5;1	16;3;13	3;3;7	5676	121	4.73037e-05	0.00228445	0.266;0.198;0.484	0.102;0.021;0.038	0.262	CMP-sialic acid transporter 2 (AHRD V3.3 *** A0A2G2V6Q4_CAPBA)			flankingEE: End position of the flanking Exon
5682	gene:Solyc11g005450.3	Solyc11g005450.3	chrSL4.0ch11	-	374243	374500	374466	374500	373655	373746	5682	7;4;10	4;1;12	15;23;12	2;2;2	316	121	0.000703304	0.0181732	0.401;0.605;0.242	0.742;0.815;0.697	-0.335	Transcription elongation factor (TFIIS) family protein (AHRD V3.3 *** A0A2U1PD57_ARTAN)			ID: identification number of the splicing event
5684	gene:Solyc11g005450.3	Solyc11g005450.3	chrSL4.0ch11	-	374301	374500	374466	374500	373655	373746	5684	1;4;10	4;1;12	15;17;12	2;2;2	258	121	0.000702744	0.0181686	0.105;0.652;0.281	0.779;0.799;0.738	-0.426	Transcription elongation factor (TFIIS) family protein (AHRD V3.3 *** A0A2U1PD57_ARTAN)			IJC_Sample1: semi-colon delimited number of reads supporting the skipping junction in Control samples
5992	gene:Solyc10g017530.3	Solyc10g017530.3	chrSL4.0ch10	+	5201717	5202521	5201717	5202490	5204067	5204128	5992	0;0;0	35;1;5	11;7;34	4;18;2	152	121	9.77329e-12	1.26543e-08	0.0;0.0;0.0	0.686;0.236;0.931	-0.618	RNA helicase DEAD33			SJC_Sample1: semi-colon delimited number of reads supporting the inclusion junction in Control samples
6015	gene:Solyc10g012410.3	Solyc10g012410.3	chrSL4.0ch10	-	4872535	4873536	4873455	4873536	4871813	4871883	6015	10;3;0	24;18;12	12;18;5	2;3;15	1013	121	4.75578e-05	0.0022921	0.047;0.02;0.0	0.417;0.417;0.038	-0.268	ribosomal RNA small subunit methyltransferase G (AHRD V3.3 *** AT2G45990.2)			IJC_Sample2: semi-colon delimited number of reads supporting the skipping junction in Stress samples
6514	gene:Solyc09g098580.3	Solyc09g098580.3	chrSL4.0ch09	+	68441908	68447590	68441908	68446144	68448275	68448337	6514	355;214;227	30;16;16	317;357;431	7;14;6	1539	121	1.09909e-05	0.000732323	0.482;0.513;0.527	0.781;0.667;0.85	-0.259	GTP pyrophosphokinase, (P)ppGpp synthetase II Guanosine-3',5'-bis(Diphosphate) 3'-pyrophosphohydrolase (AHRD V3.3 *** A0A2D1JZR2_9GAMM)			SJC_Sample2: semi-colon delimited number of reads supporting the inclusion junction in Stress samples
40703	gene:Solyc08g076420.3	Solyc08g076420.3	chrSL4.0ch08	-	58544033	58544510	58544387	58544510	58543464	58543644	40703	89;64;54	2;0;0	75;106;112	7;14;12	447	121	5.15964e-09	1.93112e-06	0.923;1.0;1.0	0.744;0.672;0.716	0.264	Poly [ADP-ribose] polymerase (AHRD V3.3 *** A0A2U1QD66_ARTAN)			IncFormLen: length of inclusion form, used for normalization
28209	gene:Solyc01g108412.1	Solyc01g108412.1	chrSL4.0ch01	+	88061120	88061742	88061120	88061192	88061922	88062002	28209	118;122;92	8;10;2	86;117;178	25;13;32	643	121	0.000586501	0.0157762	0.735;0.697;0.896	0.393;0.629;0.511	0.265	protein unc-13 homolog isoform X1 (AHRD V3.3 *-* XP_019066501.1)			SkipFormLen: length of skipping form, used for normalization
6796	gene:Solyc09g091470.3	Solyc09g091470.3	chrSL4.0ch09	+	66841462	66843459	66841462	66841830	66843623	66843708	6796	2;0;2	10;8;2	20;20;8	1;4;0	1722	121	1.98184e-07	3.27393e-05	0.014;0.0;0.066	0.584;0.26;1.0	-0.588	3-ketoacyl-CoA thiolase peroxisomal-like (AHRD V3.3 *** A0A2K3P5R8_TRIPR)			PValue:p-value of the statistical test
9277	gene:Solyc03g117420.4	Solyc03g117420.4	chrSL4.0ch03	-	61019257	61020573	61020154	61020573	61018107	61018402	9277	133;14;50	0;1;2	141;135;152	37;16;6	990	121	0.000113359	0.00449188	1.0;0.631;0.753	0.318;0.508;0.756	0.267	F-box/LRR-repeat protein 14-like (AHRD V3.3 *** A0A2I4G8X3_9ROSI)			FDR: False Discovery Rate
42892	gene:Solyc06g011530.3	Solyc06g011530.3	chrSL4.0ch06	+	8069265	8069464	8069265	8069429	8069821	8069909	42892	22;2;0	5;27;28	1;0;0	36;27;55	156	121	0.00126298	0.0282539	0.773;0.054;0.0	0.021;0.0;0.0	0.269	Hydroxymethylglutaryl-CoA lyase (AHRD V3.3 *-* B6U7B9_MAIZE)			IncLevel1: semi-colon delimited values of inclusion levels (percentage) in Control samples
39919	gene:Solyc06g005570.4	Solyc06g005570.4	chrSL4.0ch06	-	627903	631897	631759	631897	625901	626018	39919	554;426;359	38;5;17	418;487;282	37;49;62	3949	121	0.00132278	0.02923	0.309;0.723;0.393	0.257;0.233;0.122	0.271	DCD (Development and Cell Death) domain protein (AHRD V3.3 *-* F4IUS3_ARATH)			IncLevel2: IncLevel2: semi-colon delimited values of inclusion levels (percentage) in Stress samples
7358	gene:Solyc03g114290.4	Solyc03g114290.4	chrSL4.0ch03	+	58727697	58728716	58727697	58728469	58729838	58730302	7358	7;3;1	18;0;14	11;4;17	0;0;0	340	121	6.5545e-09	2.34333e-06	0.122;1.0;0.025	1.0;1.0;1.0	-0.618	CASP-like protein (AHRD V3.3 *** A0A2G3CYS8_CAPCH)			IncLevelDifference: average difference of the inclusion levels in Stress samples vs Control samples
7359	gene:Solyc03g114290.4	Solyc03g114290.4	chrSL4.0ch03	+	58727697	58729261	58727697	58728469	58729838	58730302	7359	15;5;17	18;0;14	21;16;20	0;0;0	885	121	1.72821e-08	5.11071e-06	0.102;1.0;0.142	1.0;1.0;1.0	-0.585	CASP-like protein (AHRD V3.3 *** A0A2G3CYS8_CAPCH)			Description: Gene Description
7382	gene:Solyc04g049890.4	Solyc04g049890.4	chrSL4.0ch04	+	43919295	43922295	43919295	43921471	43922698	43922808	7382	135;80;74	8;0;20	139;63;118	1;0;0	917	121	3.25131e-06	0.000282638	0.69;1.0;0.328	0.948;1.0;1.0	-0.31	D-aminoacid aminotransferase-like PLP-dependent enzymes superfamily protein (AHRD V3.3 *** Q8VZN6_ARATH)
7517	gene:Solyc08g077780.3	Solyc08g077780.3	chrSL4.0ch08	+	59801193	59801832	59801193	59801651	59801991	59802096	7517	29;21;43	15;18;12	54;63;64	2;10;9	274	121	5.62422e-05	0.00261219	0.461;0.34;0.613	0.923;0.736;0.758	-0.334	Protein kinase (AHRD V3.3 *** O65765_CRAPL)
7607	gene:Solyc02g061810.3	Solyc02g061810.3	chrSL4.0ch02	-	31321230	31322569	31322435	31322569	31320201	31320311	7607	183;95;124	30;4;6	96;95;195	1;1;6	1298	121	0.00154745	0.0327246	0.363;0.689;0.658	0.899;0.899;0.752	-0.28	S-acyltransferase (AHRD V3.3 *** A0A1U8FFD7_CAPAN)
7690	gene:Solyc06g063310.2	Solyc06g063310.2	chrSL4.0ch06	-	37659407	37661178	37661136	37661178	37659063	37659325	7690	22;34;18	7;13;1	10;6;18	0;0;0	1822	121	4.41436e-11	4.49955e-08	0.173;0.148;0.544	1.0;1.0;1.0	-0.712	ATP-dependent RNA helicase (AHRD V3.3 *** AT4G30010.1)
7746	gene:Solyc01g090290.4	Solyc01g090290.4	chrSL4.0ch01	+	76194313	76200973	76194313	76200566	76201394	76201746	7746	147;61;102	5;16;11	140;92;167	4;2;0	500	121	1.23103e-05	0.000804569	0.877;0.48;0.692	0.894;0.918;1.0	-0.254	COP9 signalosome complex subunit 7 (AHRD V3.3 *** A0A1U8ECL6_CAPAN)
7748	gene:Solyc01g090290.4	Solyc01g090290.4	chrSL4.0ch01	+	76194313	76200977	76194313	76200566	76201394	76201746	7748	151;62;106	5;16;11	140;99;171	4;2;0	504	121	1.21564e-05	0.000796277	0.879;0.482;0.698	0.894;0.922;1.0	-0.252	COP9 signalosome complex subunit 7 (AHRD V3.3 *** A0A1U8ECL6_CAPAN)
7749	gene:Solyc01g090290.4	Solyc01g090290.4	chrSL4.0ch01	+	76194313	76201230	76194313	76200566	76201394	76201746	7749	151;64;106	5;16;11	148;101;169	4;2;0	757	121	2.93486e-05	0.00157616	0.828;0.39;0.606	0.855;0.89;1.0	-0.307	COP9 signalosome complex subunit 7 (AHRD V3.3 *** A0A1U8ECL6_CAPAN)
7750	gene:Solyc01g090290.4	Solyc01g090290.4	chrSL4.0ch01	+	76194313	76201290	76194313	76200566	76201394	76201746	7750	154;62;106	5;16;11	140;99;169	4;2;0	817	121	5.121e-05	0.00243143	0.82;0.365;0.588	0.838;0.88;1.0	-0.315	COP9 signalosome complex subunit 7 (AHRD V3.3 *** A0A1U8ECL6_CAPAN)
7751	gene:Solyc01g090290.4	Solyc01g090290.4	chrSL4.0ch01	+	76194313	76201322	76194313	76200566	76201394	76201746	7751	151;64;106	5;16;11	140;99;181	4;2;0	849	121	3.99383e-05	0.00200768	0.811;0.363;0.579	0.833;0.876;1.0	-0.319	COP9 signalosome complex subunit 7 (AHRD V3.3 *** A0A1U8ECL6_CAPAN)
7805	gene:Solyc11g065100.3	Solyc11g065100.3	chrSL4.0ch11	-	48460225	48461944	48461796	48461944	48459972	48460084	7805	102;51;45	15;11;1	121;194;82	1;0;0	1664	121	1.01055e-09	5.56467e-07	0.331;0.252;0.766	0.898;1.0;1.0	-0.516	Mitochondrial fission 1 protein (AHRD V3.3 *** A0A1U8FH57_CAPAN)
7809	gene:Solyc11g065100.3	Solyc11g065100.3	chrSL4.0ch11	-	48460266	48461944	48461796	48461944	48459972	48460084	7809	102;51;47	15;11;1	118;189;82	1;0;0	1623	121	1.56618e-09	7.57891e-07	0.336;0.257;0.778	0.898;1.0;1.0	-0.509	Mitochondrial fission 1 protein (AHRD V3.3 *** A0A1U8FH57_CAPAN)
7812	gene:Solyc11g065100.3	Solyc11g065100.3	chrSL4.0ch11	-	48460267	48461944	48461796	48461944	48459972	48460084	7812	139;74;47	15;11;1	129;191;86	1;0;0	1622	121	1.39239e-09	7.09629e-07	0.409;0.334;0.778	0.906;1.0;1.0	-0.462	Mitochondrial fission 1 protein (AHRD V3.3 *** A0A1U8FH57_CAPAN)
7843	gene:Solyc04g016420.3	Solyc04g016420.3	chrSL4.0ch04	+	7268754	7268957	7268754	7268881	7270988	7271553	7843	15;30;10	9;6;5	21;12;38	1;4;0	197	121	0.00112179	0.0258373	0.506;0.754;0.551	0.928;0.648;1.0	-0.255	hypothetical protein (AHRD V3.3 *-* AT5G04000.2)
11868	gene:Solyc09g082470.4	Solyc09g082470.4	chrSL4.0ch09	-	64286951	64287301	64287152	64287301	64286373	64286744	11868	8;1;12	0;0;1	13;9;5	1;18;0	294	121	0.000523435	0.0145285	1.0;1.0;0.832	0.843;0.171;1.0	0.273	Protein kinase family protein (AHRD V3.3 *** X5I191_IPONI)
39921	gene:Solyc06g005570.4	Solyc06g005570.4	chrSL4.0ch06	-	628313	631897	631759	631897	625901	626018	39921	554;425;361	38;5;17	420;487;282	37;49;62	3539	121	0.0012883	0.0285999	0.333;0.744;0.421	0.28;0.254;0.135	0.276	DCD (Development and Cell Death) domain protein (AHRD V3.3 *-* F4IUS3_ARATH)
6538	gene:Solyc09g098520.4	Solyc09g098520.4	chrSL4.0ch09	+	68390160	68396942	68390160	68391415	68397716	68397761	6538	55;65;55	3;5;1	20;8;11	3;3;7	5620	121	0.000114467	0.00451965	0.283;0.219;0.542	0.126;0.054;0.033	0.277	CMP-sialic acid transporter 2 (AHRD V3.3 *** A0A2G2V6Q4_CAPBA)
28842	gene:Solyc03g113770.3	Solyc03g113770.3	chrSL4.0ch03	-	58251199	58251739	58251572	58251739	58250970	58251059	28842	124;5;42	1;0;0	62;97;116	6;36;0	466	121	6.97994e-06	0.000516031	0.97;1.0;1.0	0.728;0.412;1.0	0.277	NAD(P)H-hydrate epimerase (AHRD V3.3 *** A0A1U8G4A3_CAPAN)
51467	gene:Solyc11g064830.2	Solyc11g064830.2	chrSL4.0ch11	+	48094455	48098025	48094455	48098003	48100737	48101161	51467	34;23;19	0;3;0	24;15;13	12;0;18	143	121	4.93641e-05	0.00235546	1.0;0.866;1.0	0.629;1.0;0.379	0.286	RING/U-box superfamily protein (AHRD V3.3 *** AT5G19430.6)
40706	gene:Solyc08g076420.3	Solyc08g076420.3	chrSL4.0ch08	-	58544195	58544510	58544387	58544510	58543464	58543644	40706	64;36;50	2;0;0	38;61;71	7;14;12	285	121	4.23735e-10	2.70665e-07	0.931;1.0;1.0	0.697;0.649;0.715	0.29	Poly [ADP-ribose] polymerase (AHRD V3.3 *** A0A2U1QD66_ARTAN)
26425	gene:Solyc01g066900.4	Solyc01g066900.4	chrSL4.0ch01	+	67923832	67925493	67923832	67924147	67926139	67926566	26425	153;235;223	0;0;4	137;118;112	2;3;20	1439	121	0.000267325	0.00875974	1.0;1.0;0.824	0.852;0.768;0.32	0.295	uveal autoantigen with coiled-coil/ankyrin (AHRD V3.3 *** AT4G15790.1)
9730	gene:Solyc06g082200.4	Solyc06g082200.4	chrSL4.0ch06	+	45679298	45688480	45679298	45688476	45688635	45688709	9730	0;0;0	10;3;4	5;14;2	2;4;6	125	121	8.68756e-10	4.83948e-07	0.0;0.0;0.0	0.708;0.772;0.244	-0.575	Rab3 GTPase-activating protein catalytic subunit (AHRD V3.3 *** A0A200PLR8_9MAGN)
36118	gene:Solyc01g109330.3	Solyc01g109330.3	chrSL4.0ch01	-	88649955	88650175	88649966	88650175	88649752	88649864	36118	8;43;10	0;3;0	39;10;21	4;9;11	132	121	2.23999e-05	0.00127448	1.0;0.929;1.0	0.899;0.505;0.636	0.296	Cytochrome c biogenesis protein CCS1, chloroplastic (AHRD V3.3 *** A0A2G2VTA9_CAPBA)
9949	gene:Solyc03g112600.4	Solyc03g112600.4	chrSL4.0ch03	+	57420473	57421383	57420473	57421352	57421488	57421606	9949	5;0;6	4;7;8	16;6;5	1;4;0	152	121	0.000256515	0.00849302	0.499;0.0;0.374	0.927;0.544;1.0	-0.533	JmjC domain (AHRD V3.3 *** A0A200RAY2_9MAGN),Pfam:PF13621
10264	gene:Solyc03g019910.3	Solyc03g019910.3	chrSL4.0ch03	-	55753390	55753940	55753893	55753940	55752851	55752984	10264	33;21;54	26;15;17	60;51;36	7;2;7	596	121	4.53783e-05	0.00220704	0.205;0.221;0.392	0.635;0.838;0.511	-0.389	translation initiation factor (AHRD V3.3 *** AT4G39630.1)
28846	gene:Solyc03g113770.3	Solyc03g113770.3	chrSL4.0ch03	-	58251209	58251739	58251572	58251739	58250970	58251059	28846	115;4;39	1;0;0	60;71;105	6;36;0	456	121	1.0788e-05	0.000722828	0.968;1.0;1.0	0.726;0.344;1.0	0.299	NAD(P)H-hydrate epimerase (AHRD V3.3 *** A0A1U8G4A3_CAPAN)
10391	gene:Solyc03g098130.3	Solyc03g098130.3	chrSL4.0ch03	-	54976307	54977169	54976651	54977169	54975170	54975294	10391	11;4;18	48;16;6	60;20;33	4;8;13	437	121	0.000157225	0.00587401	0.06;0.065;0.454	0.806;0.409;0.413	-0.35	hypothetical protein (AHRD V3.3 *-* AT1G07020.1),Pfam:PF06910
16368	gene:Solyc02g079250.4	Solyc02g079250.4	chrSL4.0ch02	+	41838095	41838210	41838095	41838198	41838517	41838726	16368	24;9;13	34;17;5	6;10;7	61;19;52	133	121	0.000486807	0.0137834	0.391;0.325;0.703	0.082;0.324;0.109	0.301	Inositol monophosphatase family protein (3',5'-bisphosphate nucleotidase) (AHRD V3.3 *** A0A166NZV4_9PEZI)
10766	gene:Solyc03g095650.3	Solyc03g095650.3	chrSL4.0ch03	-	51412832	51413531	51413343	51413531	51412694	51412762	10766	135;5;44	3;0;0	133;74;160	9;6;29	604	121	2.88718e-06	0.000257315	0.9;1.0;1.0	0.748;0.712;0.525	0.305	MLO-like protein (AHRD V3.3 *** K4BIY8_SOLLC)
11279	gene:Solyc03g079940.3	Solyc03g079940.3	chrSL4.0ch03	-	46398088	46400538	46400422	46400538	46397846	46397995	11279	67;69;48	10;4;6	73;142;102	0;0;0	2427	121	6.18394e-14	1.97503e-10	0.25;0.462;0.285	1.0;1.0;1.0	-0.668	mitochondrial import inner membrane translocase subunit TIM22-like (AHRD V3.3 *** A0A2I4GFQ5_9ROSI)
11282	gene:Solyc03g079940.3	Solyc03g079940.3	chrSL4.0ch03	-	46398932	46400538	46400422	46400538	46397846	46397995	11282	67;69;55	10;4;6	73;142;102	0;0;0	1583	121	5.71099e-13	1.36798e-09	0.339;0.569;0.412	1.0;1.0;1.0	-0.56	mitochondrial import inner membrane translocase subunit TIM22-like (AHRD V3.3 *** A0A2I4GFQ5_9ROSI)
11284	gene:Solyc03g079940.3	Solyc03g079940.3	chrSL4.0ch03	-	46399598	46400538	46400422	46400538	46397846	46397995	11284	31;35;26	10;4;6	46;51;51	0;0;0	917	121	7.04992e-13	1.45955e-09	0.29;0.536;0.364	1.0;1.0;1.0	-0.603	mitochondrial import inner membrane translocase subunit TIM22-like (AHRD V3.3 *** A0A2I4GFQ5_9ROSI)
28184	gene:Solyc01g081440.3	Solyc01g081440.3	chrSL4.0ch01	-	73234903	73235400	73235017	73235400	73232709	73233372	28184	7;20;12	10;17;8	0;7;0	8;20;18	235	121	1.34784e-06	0.000142007	0.265;0.377;0.436	0.0;0.153;0.0	0.308	DUF1005 domain-containing protein (AHRD V3.3 *** A0A1Q3BB96_CEPFO)
28837	gene:Solyc03g113770.3	Solyc03g113770.3	chrSL4.0ch03	-	58251171	58251739	58251572	58251739	58250970	58251059	28837	115;4;39	1;0;0	60;72;107	6;36;0	494	121	1.11185e-05	0.000737747	0.966;1.0;1.0	0.71;0.329;1.0	0.309	NAD(P)H-hydrate epimerase (AHRD V3.3 *** A0A1U8G4A3_CAPAN)
44721	gene:Solyc06g068040.3	Solyc06g068040.3	chrSL4.0ch06	+	39804037	39804062	39804037	39804058	39804148	39804356	44721	0;15;6	9;33;2	0;0;1	38;9;8	125	121	2.57801e-05	0.0014131	0.0;0.306;0.744	0.0;0.0;0.108	0.314	Pectin lyase-like superfamily protein (AHRD V3.3 *** A0A2U1NJW4_ARTAN)
12375	gene:Solyc03g110920.2	Solyc03g110920.2	chrSL4.0ch03	-	56057075	56060438	56060330	56060438	56056172	56056268	12375	486;288;355	2;10;13	420;322;544	1;0;5	3348	121	0.00160701	0.033684	0.898;0.51;0.497	0.938;1.0;0.797	-0.277	HVA22-like protein (AHRD V3.3 *** A0A1U8FXC4_CAPAN)
12481	gene:Solyc03g115720.3	Solyc03g115720.3	chrSL4.0ch03	-	59780499	59780975	59780804	59780975	59780308	59780413	12481	16;6;4	13;13;8	18;14;2	6;0;0	398	121	0.000250413	0.0083425	0.272;0.123;0.132	0.477;1.0;1.0	-0.65	Zinc finger (C3HC4-type RING finger) family protein (AHRD V3.3 *** A0A2U1MKI1_ARTAN)
10989	gene:Solyc03g150141.1	Solyc03g150141.1	chrSL4.0ch03	-	49148322	49150483	49150351	49150483	49146236	49147478	10989	20;2;16	0;0;0	12;6;19	0;0;20	2122	121	0.00208658	0.0408341	1.0;1.0;1.0	1.0;1.0;0.051	0.316	UPF0725 protein (AHRD V3.3 *-* XP_004235347.1)
53311	gene:Solyc09g009960.3	Solyc09g009960.3	chrSL4.0ch09	-	3449074	3449152	3449126	3449152	3448854	3448964	53311	15;16;26	8;0;0	9;3;28	5;2;16	173	121	0.00121922	0.0276035	0.567;1.0;1.0	0.557;0.512;0.55	0.316	4'-phosphopantetheinyl transferase family protein (AHRD V3.3 *** A0A2K3N093_TRIPR)
41826	gene:Solyc03g121250.3	Solyc03g121250.3	chrSL4.0ch03	-	63859315	63859577	63859427	63859577	63857912	63858044	41826	16;17;4	22;3;6	3;12;3	17;27;31	233	121	0.0015399	0.0326281	0.274;0.746;0.257	0.084;0.188;0.048	0.319	3'-5' exonuclease domain (AHRD V3.3 *** A0A200QLJ1_9MAGN)
54968	gene:Solyc09g074650.3	Solyc09g074650.3	chrSL4.0ch09	+	62686085	62687440	62686085	62687436	62687773	62687839	54968	20;16;7	0;8;3	8;26;42	14;41;22	125	121	0.00160597	0.033684	1.0;0.659;0.693	0.356;0.38;0.649	0.322	Peptide chain release factor 1 (AHRD V3.3 *** A0A1U8G2X0_CAPAN)
42541	gene:Solyc08g005260.2	Solyc08g005260.2	chrSL4.0ch08	-	189246	190022	189868	190022	188215	188344	42541	81;151;51	0;4;0	110;59;50	19;3;5	715	121	2.68641e-06	0.000242369	1.0;0.865;1.0	0.495;0.769;0.629	0.324	Homeodomain-like superfamily protein (AHRD V3.3 *** A0A2U1QD82_ARTAN)
15294	gene:Solyc04g077650.3	Solyc04g077650.3	chrSL4.0ch04	+	60577696	60578208	60577696	60578050	60578293	60578431	15294	93;29;52	4;2;0	94;53;149	28;24;33	251	121	4.90929e-10	3.01525e-07	0.918;0.875;1.0	0.618;0.516;0.685	0.325	Serine carboxypeptidase-like 17 (AHRD V3.3 *** A0A2G2ZRB2_CAPAN)
33887	gene:Solyc03g007470.4	Solyc03g007470.4	chrSL4.0ch03	-	2074098	2074233	2074103	2074233	2072831	2072936	33887	25;20;18	0;2;1	23;12;25	18;10;7	126	121	2.95883e-08	7.96341e-06	1.0;0.906;0.945	0.551;0.535;0.774	0.33	Ubiquitin conjugating enzyme (AHRD V3.3 *** B3TLN8_ELAGV)
13711	gene:Solyc02g092640.4	Solyc02g092640.4	chrSL4.0ch02	+	51712293	51715997	51712293	51715745	51716458	51716522	13711	2;0;1	3;5;10	7;12;15	0;0;2	345	121	2.14273e-14	8.55432e-11	0.19;0.0;0.034	1.0;1.0;0.725	-0.834	Protein kinase domain (AHRD V3.3 *** A0A200R2Z4_9MAGN)
14031	gene:Solyc01g108920.4	Solyc01g108920.4	chrSL4.0ch01	+	88395850	88396028	88395850	88396017	88396110	88396250	14031	3;0;3	8;3;13	26;22;9	7;12;22	132	121	0.00126188	0.0282539	0.256;0.0;0.175	0.773;0.627;0.273	-0.414	Phox domain-containing protein (AHRD V3.3 *** F4IJE1_ARATH)
14097	gene:Solyc02g089930.4	Solyc02g089930.4	chrSL4.0ch02	-	49648616	49649283	49649253	49649283	49648114	49648403	14097	13;8;2	14;14;14	40;27;28	6;11;0	730	121	2.4706e-05	0.00136358	0.133;0.087;0.023	0.525;0.289;1.0	-0.524	Protein DA1 (AHRD V3.3 *** A0A2G3D8V7_CAPCH)
14100	gene:Solyc02g089930.4	Solyc02g089930.4	chrSL4.0ch02	-	49648860	49649283	49649253	49649283	49648114	49648403	14100	115;47;85	14;14;14	89;101;99	6;11;0	486	121	0.00213262	0.0415145	0.672;0.455;0.602	0.787;0.696;1.0	-0.251	Protein DA1 (AHRD V3.3 *** A0A2G3D8V7_CAPCH)
14102	gene:Solyc02g089930.4	Solyc02g089930.4	chrSL4.0ch02	-	49648915	49649283	49649253	49649283	49648114	49648403	14102	22;10;15	14;14;14	35;51;35	6;11;0	431	121	1.4165e-05	0.000897267	0.306;0.167;0.231	0.621;0.566;1.0	-0.494	Protein DA1 (AHRD V3.3 *** A0A2G3D8V7_CAPCH)
14746	gene:Solyc02g086510.4	Solyc02g086510.4	chrSL4.0ch02	-	47196335	47198191	47197048	47198191	47195073	47195752	14746	33;12;16	0;20;2	20;6;12	0;0;0	806	121	1.73245e-06	0.00017255	1.0;0.083;0.546	1.0;1.0;1.0	-0.457	Zinc finger transcription factor 22
14998	gene:Solyc02g081640.4	Solyc02g081640.4	chrSL4.0ch02	+	43503498	43503654	43503498	43503624	43504157	43504315	14998	20;15;22	22;12;9	42;53;12	21;2;0	151	121	0.000567827	0.0154738	0.421;0.5;0.662	0.616;0.955;1.0	-0.329	Myb_DNA-binding domain-containing protein (AHRD V3.3 *** A0A1Q3B0N5_CEPFO)
6855	gene:Solyc09g091100.4	Solyc09g091100.4	chrSL4.0ch09	-	66550966	66552418	66552378	66552418	66550069	66550149	6855	127;16;59	2;0;0	90;54;88	0;17;4	1505	121	0.000530518	0.0146995	0.836;1.0;1.0	1.0;0.203;0.639	0.331	7-hydroxymethyl chlorophyll a reductase, chloroplastic (AHRD V3.3 *** A0A2G2VZY5_CAPBA)
15321	gene:Solyc02g083720.4	Solyc02g083720.4	chrSL4.0ch02	-	45019237	45020707	45020094	45020707	45019114	45019155	15321	37;20;4	15;5;13	24;31;33	3;1;5	950	121	0.000410544	0.0121482	0.239;0.338;0.038	0.505;0.798;0.457	-0.382	MLO-like protein (AHRD V3.3 *** K4BAP0_SOLLC)
41179	gene:Solyc12g042990.3	Solyc12g042990.3	chrSL4.0ch12	-	58214940	58216437	58216352	58216437	58214455	58214819	41179	431;625;568	6;0;11	532;413;674	26;55;27	1505	121	1.64914e-07	2.89052e-05	0.852;1.0;0.806	0.622;0.376;0.667	0.331	CASC3/Barentsz eIF4AIII binding protein (AHRD V3.3 *** AT1G80000.3)
21191	gene:Solyc03g083580.3	Solyc03g083580.3	chrSL4.0ch03	-	48112771	48112892	48112775	48112892	48110430	48110553	21191	24;14;8	7;1;4	18;14;4	19;14;6	125	121	0.000449171	0.0129864	0.768;0.931;0.659	0.478;0.492;0.392	0.332	Peptidase_M3 domain-containing protein (AHRD V3.3 *** A0A1Q3BAD5_CEPFO)
28119	gene:Solyc01g097600.2	Solyc01g097600.2	chrSL4.0ch01	-	80639681	80641199	80640997	80641199	80639391	80639564	28119	100;90;125	1;0;2	51;133;99	12;6;2	1409	121	0.000128853	0.0049622	0.896;1.0;0.843	0.267;0.656;0.81	0.335	Pseudouridine synthase family protein (AHRD V3.3 *-* A0A2U1NRB8_ARTAN)
16017	gene:Solyc10g049917.1	Solyc10g049917.1	chrSL4.0ch10	-	46150003	46151107	46151065	46151107	46148813	46149771	16017	106;32;53	69;59;52	98;56;154	0;7;3	1155	121	9.57845e-12	1.26543e-08	0.139;0.054;0.096	1.0;0.456;0.843	-0.67	Unknown protein
33884	gene:Solyc03g007470.4	Solyc03g007470.4	chrSL4.0ch03	-	2074029	2074233	2074103	2074233	2072831	2072936	33884	43;44;4	0;2;1	24;16;25	18;10;7	195	121	1.6511e-08	4.9748e-06	1.0;0.932;0.713	0.453;0.498;0.689	0.335	Ubiquitin conjugating enzyme (AHRD V3.3 *** B3TLN8_ELAGV)
4176	gene:Solyc12g008970.3	Solyc12g008970.3	chrSL4.0ch12	-	2326609	2327351	2327253	2327351	2326437	2326511	4176	6;6;4	1;0;0	6;10;4	0;2;20	737	121	4.7865e-05	0.00229712	0.496;1.0;1.0	1.0;0.451;0.032	0.338	O-acyltransferase (AHRD V3.3 *** A0A2G2X3X8_CAPBA)
16323	gene:Solyc02g090850.3	Solyc02g090850.3	chrSL4.0ch02	+	50360296	50364916	50360296	50364625	50365051	50365190	16323	72;25;54	25;4;26	45;39;56	8;0;5	384	121	0.0015572	0.0328783	0.476;0.663;0.396	0.639;1.0;0.779	-0.294	CLK4-associating serine/arginine-rich protein (AHRD V3.3 *** A8MS51_ARATH)
18508	gene:Solyc07g008090.4	Solyc07g008090.4	chrSL4.0ch07	-	2766926	2767072	2766964	2767072	2766713	2766828	18508	10;5;16	5;11;13	3;1;1	8;30;9	159	121	5.32678e-06	0.000418345	0.603;0.257;0.484	0.222;0.025;0.078	0.34	Transducin family protein / WD-40 repeat family protein (AHRD V3.3 *-* A0A1I9LQ09_ARATH)
16374	gene:Solyc03g121260.3	Solyc03g121260.3	chrSL4.0ch03	-	63863438	63863548	63863442	63863548	63863001	63863110	16374	32;14;19	6;22;0	24;23;41	0;0;0	125	121	2.57676e-06	0.000235133	0.838;0.381;1.0	1.0;1.0;1.0	-0.26	23S rRNA (Uracil-5-)-methyltransferase rumA (AHRD V3.3 *** A0A2K3PEV5_TRIPR)
17064	gene:Solyc08g066540.3	Solyc08g066540.3	chrSL4.0ch08	-	53381418	53381604	53381451	53381604	53380922	53381000	17064	1;0;3	18;1;4	15;1;6	5;4;4	154	121	0.0015771	0.033196	0.042;0.0;0.371	0.702;0.164;0.541	-0.331	Peptidyl-tRNA hydrolase (AHRD V3.3 *** A0A200RC13_9MAGN)
4090	gene:Solyc11g006485.1	Solyc11g006485.1	chrSL4.0ch11	+	1205556	1205731	1205556	1205726	1206596	1206650	4090	10;10;19	0;1;0	9;54;12	5;3;27	126	121	3.41568e-06	0.000293369	1.0;0.906;1.0	0.634;0.945;0.299	0.343	Unknown protein
17209	gene:Solyc06g069630.4	Solyc06g069630.4	chrSL4.0ch06	-	40995048	40995230	40995065	40995230	40993072	40993310	17209	0;2;0	14;0;4	23;6;18	2;5;9	138	121	0.000973637	0.0232407	0.0;1.0;0.0	0.91;0.513;0.637	-0.353	T-box transcription factor%2C putative (DUF863) (AHRD V3.3 *-* AT1G13940.2)
17396	gene:Solyc03g096900.4	Solyc03g096900.4	chrSL4.0ch03	-	53845100	53846207	53845167	53846207	53844719	53844853	17396	58;47;34	11;33;10	56;28;63	4;2;4	188	121	1.00841e-05	0.000684277	0.772;0.478;0.686	0.9;0.9;0.91	-0.258	GTP pyrophosphokinase (AHRD V3.3 *** A0A2K3NQK0_TRIPR)
17539	gene:Solyc01g088060.3	Solyc01g088060.3	chrSL4.0ch01	-	75149865	75153261	75152918	75153261	75146627	75146774	17539	38;17;65	31;33;8	64;48;44	14;2;1	3146	121	0.000119812	0.00466762	0.045;0.019;0.238	0.15;0.48;0.629	-0.319	NBS-LRR resistance protein (AHRD V3.3 *** A0A2K3NXD2_TRIPR)
16018	gene:Solyc10g049917.1	Solyc10g049917.1	chrSL4.0ch10	-	46150003	46151787	46151474	46151787	46148813	46149771	16018	79;29;38	0;2;0	98;53;147	5;22;4	1564	121	0.000255689	0.00847702	1.0;0.529;1.0	0.603;0.157;0.74	0.343	Unknown protein
18367	gene:Solyc01g098610.4	Solyc01g098610.4	chrSL4.0ch01	-	81342008	81342910	81342568	81342910	81341542	81341665	18367	160;183;133	10;25;8	218;164;158	2;0;4	653	121	3.02104e-08	7.99607e-06	0.748;0.576;0.755	0.953;1.0;0.88	-0.251	glutathione synthetase 2
38148	gene:Solyc04g082970.4	Solyc04g082970.4	chrSL4.0ch04	+	64396532	64397072	64396532	64397027	64397192	64397548	38148	41;35;19	0;26;1	26;15;6	12;31;4	166	121	0.00106297	0.0248529	1.0;0.495;0.933	0.612;0.261;0.522	0.344	electron transporter%2C putative (Protein of unknown function%2C DUF547) (AHRD V3.3 *** AT5G66600.9)
18526	gene:Solyc01g096180.4	Solyc01g096180.4	chrSL4.0ch01	-	79536114	79537725	79537595	79537725	79535923	79536036	18526	324;162;246	48;22;42	357;312;481	16;25;12	1574	121	5.81844e-06	0.00044599	0.342;0.361;0.31	0.632;0.49;0.755	-0.288	Serine/arginine-rich-splicing factor RS31 (AHRD V3.3 *** A0A0M8KSL4_NICAT)
43059	gene:Solyc05g047580.4	Solyc05g047580.4	chrSL4.0ch05	-	58388534	58391849	58389765	58391849	58386892	58387006	43059	154;44;60	0;0;0	189;182;171	7;8;12	1324	121	2.22255e-09	9.6796e-07	1.0;1.0;1.0	0.712;0.675;0.566	0.349	Terpene cyclase/mutase family member (AHRD V3.3 *** A0A2U1KW20_ARTAN)
18999	gene:Solyc12g095770.2	Solyc12g095770.2	chrSL4.0ch12	+	64419844	64422689	64419844	64420123	64423844	64423899	18999	28;16;11	10;10;0	8;26;19	1;0;0	2659	121	6.69892e-05	0.0029937	0.113;0.068;1.0	0.267;1.0;1.0	-0.362	Secondary thiamine-phosphate synthase enzyme (AHRD V3.3 *** Q9LPU1_ARATH)
19000	gene:Solyc12g095770.2	Solyc12g095770.2	chrSL4.0ch12	+	64419844	64423399	64419844	64420123	64423844	64423899	19000	28;19;11	10;10;0	7;26;19	1;0;0	3369	121	0.000137662	0.00525495	0.091;0.064;1.0	0.201;1.0;1.0	-0.349	Secondary thiamine-phosphate synthase enzyme (AHRD V3.3 *** Q9LPU1_ARATH)
19165	gene:Solyc03g007570.2	Solyc03g007570.2	chrSL4.0ch03	-	2156134	2156365	2156269	2156365	2155877	2155954	19165	16;0;2	9;3;22	10;11;9	0;1;2	242	121	1.41341e-07	2.52658e-05	0.471;0.0;0.043	1.0;0.846;0.692	-0.675	DUF21 domain-containing protein (AHRD V3.3 *** A0A2G3CWN9_CAPCH)
19560	gene:Solyc10g006090.4	Solyc10g006090.4	chrSL4.0ch10	+	701576	709025	701576	707379	709366	709477	19560	59;2;3	10;0;10	26;26;31	2;0;0	1739	121	4.09176e-05	0.00204404	0.291;1.0;0.02	0.475;1.0;1.0	-0.388	Protein ENHANCED DOWNY MILDEW 2 (AHRD V3.3 *** A0A2G2YIJ3_CAPAN)
19561	gene:Solyc10g006090.4	Solyc10g006090.4	chrSL4.0ch10	+	701576	709047	701576	707379	709366	709477	19561	133;33;31	10;0;10	64;84;75	2;0;0	1761	121	0.000209506	0.0072995	0.477;1.0;0.176	0.687;1.0;1.0	-0.345	Protein ENHANCED DOWNY MILDEW 2 (AHRD V3.3 *** A0A2G2YIJ3_CAPAN)
19562	gene:Solyc10g006090.4	Solyc10g006090.4	chrSL4.0ch10	+	701576	709252	701576	707379	709366	709477	19562	60;4;3	10;0;10	28;35;34	2;0;0	1966	121	6.2379e-05	0.00281924	0.27;1.0;0.018	0.463;1.0;1.0	-0.392	Protein ENHANCED DOWNY MILDEW 2 (AHRD V3.3 *** A0A2G2YIJ3_CAPAN)
19667	gene:Solyc03g093850.2	Solyc03g093850.2	chrSL4.0ch03	-	50075718	50075850	50075722	50075850	50075546	50075630	19667	12;12;0	15;5;8	6;20;4	0;4;0	125	121	7.26167e-05	0.0032017	0.436;0.699;0.0	1.0;0.829;1.0	-0.565	ATP-dependent DNA helicase SRS2-like protein (AHRD V3.3 *** A0A2G2X4T1_CAPBA)
20497	gene:Solyc02g091030.4	Solyc02g091030.4	chrSL4.0ch02	+	50507312	50512392	50507312	50511531	50512517	50512610	20497	38;3;34	14;2;16	51;19;28	1;0;6	954	121	0.000869588	0.021479	0.256;0.16;0.212	0.866;1.0;0.372	-0.537	Nuclear transcription factor Y subunit C-2 (AHRD V3.3 *-* A0A2G3D858_CAPCH)
20828	gene:Solyc04g007260.4	Solyc04g007260.4	chrSL4.0ch04	-	1017242	1017499	1017252	1017499	1016129	1016230	20828	27;56;9	24;4;20	15;23;10	0;0;0	131	121	1.63231e-08	4.94931e-06	0.51;0.928;0.294	1.0;1.0;1.0	-0.423	Thioesterase-like protein (AHRD V3.3 *** B5B3P5_SOLLC)
20889	gene:Solyc05g009630.4	Solyc05g009630.4	chrSL4.0ch05	-	3872364	3876880	3876561	3876880	3872014	3872133	20889	415;509;489	19;57;8	481;610;553	5;10;6	4290	121	0.00115086	0.026317	0.381;0.201;0.633	0.731;0.632;0.722	-0.29	Disease resistance protein (AHRD V3.3 *-* A0A2U1N8H9_ARTAN),Pfam:PF18052
21095	gene:Solyc01g106350.4	Solyc01g106350.4	chrSL4.0ch01	+	86586626	86591231	86586626	86590387	86591496	86591577	21095	85;84;126	7;13;5	82;117;86	0;4;0	937	121	5.44732e-05	0.00254849	0.611;0.455;0.765	1.0;0.791;1.0	-0.32	Fatty acid amide hydrolase (AHRD V3.3 *** A0A2G2Y3D5_CAPAN)
21096	gene:Solyc01g106350.4	Solyc01g106350.4	chrSL4.0ch01	+	86586626	86591236	86586626	86590387	86591496	86591577	21096	13;18;20	7;13;5	7;49;14	0;4;0	942	121	7.65367e-05	0.00331769	0.193;0.151;0.339	1.0;0.611;1.0	-0.643	Fatty acid amide hydrolase (AHRD V3.3 *** A0A2G2Y3D5_CAPAN)
21097	gene:Solyc01g106350.4	Solyc01g106350.4	chrSL4.0ch01	+	86586626	86591258	86586626	86590387	86591496	86591577	21097	13;18;19	7;13;5	8;49;6	0;4;0	964	121	0.000269226	0.00879796	0.189;0.148;0.323	1.0;0.606;1.0	-0.649	Fatty acid amide hydrolase (AHRD V3.3 *** A0A2G2Y3D5_CAPAN)
22223	gene:Solyc02g150146.1	Solyc02g150146.1	chrSL4.0ch02	+	48961397	48962468	48961397	48962447	48968029	48970140	22223	31;6;69	15;4;18	3;28;21	23;25;37	142	121	7.41434e-05	0.00324086	0.638;0.561;0.766	0.1;0.488;0.326	0.35	Receptor-like protein kinase (AHRD V3.3 *-* A0A2K3LZH3_TRIPR)
21196	gene:Solyc03g083580.3	Solyc03g083580.3	chrSL4.0ch03	-	48114209	48114343	48114217	48114343	48113346	48113502	21196	0;0;0	13;2;10	4;2;15	7;7;12	129	121	8.29704e-09	2.77963e-06	0.0;0.0;0.0	0.349;0.211;0.54	-0.367	Peptidase_M3 domain-containing protein (AHRD V3.3 *** A0A1Q3BAD5_CEPFO)
28784	gene:Solyc01g099460.3	Solyc01g099460.3	chrSL4.0ch01	+	81968917	81973494	81968917	81973490	81973585	81973678	28784	16;23;19	23;45;12	3;1;9	39;13;52	125	121	4.55963e-07	6.12066e-05	0.402;0.331;0.605	0.069;0.069;0.143	0.352	ATP-dependent DNA helicase (AHRD V3.3 *** A0A2G2XW06_CAPAN)
11717	gene:Solyc03g096740.4	Solyc03g096740.4	chrSL4.0ch03	-	53667910	53668044	53667974	53668044	53667708	53667792	11717	8;23;11	30;4;26	1;4;2	56;35;92	185	121	6.16999e-07	7.7991e-05	0.149;0.79;0.217	0.012;0.07;0.014	0.353	Unknown protein
18614	gene:Solyc02g078790.4	Solyc02g078790.4	chrSL4.0ch02	+	41413729	41417820	41413729	41417379	41418445	41418565	18614	57;15;22	0;1;0	34;54;46	20;0;14	534	121	9.9446e-06	0.000679221	1.0;0.773;1.0	0.278;1.0;0.427	0.356	Lysine-specific demethylase JMJ25 (AHRD V3.3 *** A0A1J3D4G6_NOCCA)
43122	gene:Solyc06g007275.1	Solyc06g007275.1	chrSL4.0ch06	-	1337409	1337620	1337473	1337620	1336739	1336831	43122	4;3;12	8;4;4	0;0;4	6;4;13	185	121	0.000529014	0.0146749	0.246;0.329;0.662	0.0;0.0;0.168	0.356	Unknown protein
6850	gene:Solyc09g091120.3	Solyc09g091120.3	chrSL4.0ch09	-	66569700	66570430	66569814	66570430	66568973	66569500	6850	41;35;24	9;17;0	27;26;12	15;21;17	235	121	0.00243803	0.0458394	0.701;0.515;1.0	0.481;0.389;0.267	0.36	BLISTER (AHRD V3.3 *** A0A2U1QGX3_ARTAN)
7209	gene:Solyc04g054710.3	Solyc04g054710.3	chrSL4.0ch04	+	52381187	52386359	52381187	52386278	52386444	52386558	7209	8;11;1	2;0;1	0;0;5	2;24;0	202	121	0.000245485	0.00822983	0.706;1.0;0.375	0.0;0.0;1.0	0.36	Aminotransferase (AHRD V3.3 *** A0A200QW13_9MAGN)
21693	gene:Solyc01g080840.3	Solyc01g080840.3	chrSL4.0ch01	-	72710084	72710192	72710088	72710192	72709788	72709968	21693	16;0;0	28;8;5	24;4;9	3;13;3	125	121	0.00262615	0.0483888	0.356;0.0;0.0	0.886;0.229;0.744	-0.501	Protein translocase subunit SecA (AHRD V3.3 *** A0A2G3DHH8_CAPCH)
12809	gene:Solyc03g025560.4	Solyc03g025560.4	chrSL4.0ch03	+	2936462	2937696	2936462	2937249	2938671	2938809	12809	60;12;51	0;0;0	22;72;21	15;8;0	540	121	7.07326e-07	8.62236e-05	1.0;1.0;1.0	0.247;0.669;1.0	0.361	Alkyl transferase (AHRD V3.3 *** K7WCI9_SOLLC)
31220	gene:Solyc04g045630.3	Solyc04g045630.3	chrSL4.0ch04	-	33685889	33686048	33685901	33686048	33685726	33685813	31220	15;12;4	27;3;19	3;3;0	45;17;21	133	121	8.25542e-05	0.00350925	0.336;0.784;0.161	0.057;0.138;0.0	0.362	CTD small phosphatase-like protein 2 (AHRD V3.3 *** A0A1U8GP65_CAPAN)
12822	gene:Solyc03g025560.4	Solyc03g025560.4	chrSL4.0ch03	+	2937200	2937728	2937200	2937249	2938671	2938809	12822	56;11;51	0;0;0	22;72;21	15;8;0	572	121	6.80916e-07	8.40827e-05	1.0;1.0;1.0	0.237;0.656;1.0	0.369	Alkyl transferase (AHRD V3.3 *** K7WCI9_SOLLC)
22673	gene:Solyc02g091590.4	Solyc02g091590.4	chrSL4.0ch02	-	50890621	50891318	50891097	50891318	50890458	50890527	22673	40;18;10	21;4;2	18;66;36	2;3;2	569	121	5.56375e-05	0.0025907	0.288;0.489;0.515	0.657;0.824;0.793	-0.327	symbiosis receptor-like kinase (SYMRK)
23556	gene:Solyc08g065350.4	Solyc08g065350.4	chrSL4.0ch08	+	51358628	51360579	51358628	51358684	51361130	51361193	23556	90;36;89	22;4;5	142;170;122	9;0;2	1988	121	0.00070377	0.0181755	0.199;0.354;0.52	0.49;1.0;0.788	-0.402	Histone deacetylase (AHRD V3.3 *** A0A2G2Z7K8_CAPAN)
23558	gene:Solyc08g065350.4	Solyc08g065350.4	chrSL4.0ch08	+	51360021	51360563	51360021	51360274	51361130	51361193	23558	21;0;31	7;9;2	30;33;10	2;0;2	382	121	0.001229	0.0277726	0.487;0.0;0.831	0.826;1.0;0.613	-0.374	Histone deacetylase (AHRD V3.3 *** A0A2G2Z7K8_CAPAN)
23565	gene:Solyc03g123980.4	Solyc03g123980.4	chrSL4.0ch03	+	65125626	65131776	65125626	65129948	65133048	65133232	23565	537;359;468	23;21;19	442;595;734	0;10;10	1921	121	6.71404e-07	8.33289e-05	0.595;0.518;0.608	1.0;0.789;0.822	-0.297	Pumilio-like protein 2 (AHRD V3.3 *** A0A2G2WPH9_CAPBA)
23566	gene:Solyc03g123980.4	Solyc03g123980.4	chrSL4.0ch03	+	65125626	65132145	65125626	65129948	65133048	65133232	23566	534;359;465	23;21;19	442;595;740	0;10;10	2290	121	1.54953e-06	0.000157943	0.551;0.475;0.564	1.0;0.759;0.796	-0.322	Pumilio-like protein 2 (AHRD V3.3 *** A0A2G2WPH9_CAPBA)
23709	gene:Solyc02g075610.4	Solyc02g075610.4	chrSL4.0ch02	+	45591113	45595328	45591113	45594950	45595413	45595804	23709	34;0;22	19;8;44	14;17;38	2;4;2	471	121	4.0415e-07	5.59584e-05	0.315;0.0;0.114	0.643;0.522;0.83	-0.522	Golgin candidate 6 (AHRD V3.3 *-* A0A2G2XK18_CAPBA)
24369	gene:Solyc07g045460.3	Solyc07g045460.3	chrSL4.0ch07	+	58482433	58482632	58482433	58482614	58482835	58483017	24369	10;6;4	17;5;6	36;34;53	0;6;30	139	121	3.95161e-05	0.00198855	0.339;0.511;0.367	1.0;0.831;0.606	-0.407	SNF1-related protein kinase regulatory subunit beta-2 (AHRD V3.3 *** A0A2G3BYB4_CAPCH)
24549	gene:Solyc10g051300.2	Solyc10g051300.2	chrSL4.0ch10	-	50893513	50897913	50896959	50897913	50893031	50893104	24549	173;238;168	15;0;12	231;142;221	0;1;2	3539	121	0.00192337	0.0385052	0.283;1.0;0.324	1.0;0.829;0.791	-0.338	HVA22-like protein (AHRD V3.3 *** A0A2G3BEX4_CAPCH)
24564	gene:Solyc05g052180.3	Solyc05g052180.3	chrSL4.0ch05	-	61858965	61859693	61859484	61859693	61858475	61858551	24564	3;4;0	16;6;10	7;11;24	13;4;1	612	121	0.000143204	0.00542758	0.036;0.116;0.0	0.096;0.352;0.826	-0.374	Nucleic acid-binding, OB-fold-like protein (AHRD V3.3 *** A0A2U1QJX0_ARTAN)
29304	gene:Solyc08g015870.3	Solyc08g015870.3	chrSL4.0ch08	-	6105948	6106609	6106520	6106609	6105764	6105805	29304	40;3;35	0;0;0	56;34;86	4;3;16	665	121	2.03367e-08	5.8691e-06	1.0;1.0;1.0	0.718;0.673;0.494	0.372	MLO-like protein (AHRD V3.3 *** K4CJB5_SOLLC)
25115	gene:Solyc01g104060.3	Solyc01g104060.3	chrSL4.0ch01	-	84846151	84846284	84846160	84846284	84845905	84845939	25115	17;7;0	2;0;19	14;17;5	0;1;0	130	121	0.000559942	0.0153024	0.888;1.0;0.0	1.0;0.941;1.0	-0.351	Aminomethyltransferase (AHRD V3.3 *** A0A1J3IXX0_NOCCA)
25142	gene:Solyc04g015050.3	Solyc04g015050.3	chrSL4.0ch04	+	5281855	5283672	5281855	5283035	5285004	5285081	25142	1;0;2	0;16;4	23;13;11	0;9;0	730	121	0.000133829	0.00512909	1.0;0.0;0.077	1.0;0.193;1.0	-0.372	Trafficking protein particle complex subunit (AHRD V3.3 *** A0A2G2XYK8_CAPAN)
25415	gene:Solyc01g008060.3	Solyc01g008060.3	chrSL4.0ch01	+	2154830	2160495	2154830	2159487	2160827	2160879	25415	14;17;39	3;11;14	26;16;17	1;2;1	1101	121	0.000948836	0.0228284	0.339;0.145;0.234	0.741;0.468;0.651	-0.381	Ribonuclease H (AHRD V3.3 *** A0A2U1P3J3_ARTAN)
46414	gene:Solyc07g005790.4	Solyc07g005790.4	chrSL4.0ch07	-	628861	629323	629187	629323	628495	628609	46414	34;12;6	17;2;2	0;13;15	10;16;26	419	121	0.000110127	0.00438923	0.366;0.634;0.464	0.0;0.19;0.143	0.377	Multipolar spindle 1 (AHRD V3.3 *** A0A2U1M6R9_ARTAN)
29800	gene:Solyc01g044556.1	Solyc01g044556.1	chrSL4.0ch01	-	40151560	40151695	40151598	40151695	40151208	40151470	29800	9;5;1	0;0;0	8;4;16	0;3;22	159	121	1.13359e-06	0.000124272	1.0;1.0;1.0	1.0;0.504;0.356	0.38	TPX2 (targeting protein for Xklp2) protein family (AHRD V3.3 --* AT4G32330.4)
17624	gene:Solyc01g087600.3	Solyc01g087600.3	chrSL4.0ch01	+	74798045	74800073	74798045	74798210	74802342	74802469	17624	208;239;167	0;0;0	117;191;168	12;14;0	1956	121	7.00244e-08	1.49762e-05	1.0;1.0;1.0	0.376;0.458;1.0	0.389	transmembrane protein%2C putative (DUF288) (AHRD V3.3 *** AT2G41770.1)
26548	gene:Solyc12g007170.3	Solyc12g007170.3	chrSL4.0ch12	+	1616502	1618085	1616502	1617200	1618684	1618806	26548	2;0;11	2;1;13	6;12;26	0;2;4	978	121	0.000965802	0.0231504	0.11;0.0;0.095	1.0;0.426;0.446	-0.556	Glyoxysomal fatty acid beta-oxidation multifunctional protein MFP-a (AHRD V3.3 *** A0A2G3BNP7_CAPCH)
26789	gene:Solyc01g098460.4	Solyc01g098460.4	chrSL4.0ch01	+	81238263	81238486	81238263	81238469	81238587	81239047	26789	5;12;7	46;29;34	19;19;12	37;29;4	138	121	0.00205739	0.0403948	0.087;0.266;0.153	0.31;0.365;0.725	-0.298	U6 small nuclear RNA (adenine-(43)-N(6))-methyltransferase (AHRD V3.3 *** A0A2G2W7J1_CAPBA)
27211	gene:Solyc02g088450.4	Solyc02g088450.4	chrSL4.0ch02	+	48588624	48589630	48588624	48588907	48592358	48592722	27211	0;11;15	14;1;10	3;28;9	2;0;0	816	121	0.000331657	0.0102498	0.0;0.62;0.182	0.182;1.0;1.0	-0.46	Unknown protein
27212	gene:Solyc02g088450.4	Solyc02g088450.4	chrSL4.0ch02	+	48588624	48589653	48588624	48588907	48592358	48592722	27212	20;15;9	14;1;10	35;45;33	2;0;0	839	121	8.78394e-08	1.76066e-05	0.171;0.684;0.115	0.716;1.0;1.0	-0.582	Unknown protein
27317	gene:Solyc04g050470.4	Solyc04g050470.4	chrSL4.0ch04	-	46499278	46499632	46499530	46499632	46499126	46499186	27317	11;4;9	23;7;15	37;15;33	6;4;9	345	121	6.55506e-10	3.92541e-07	0.144;0.167;0.174	0.684;0.568;0.563	-0.443	Ammonium transporter (AHRD V3.3 *** A0A2K3LM80_TRIPR)
50176	gene:Solyc05g056260.2	Solyc05g056260.2	chrSL4.0ch05	-	64995833	64996065	64996005	64996065	64995329	64995536	50176	8;26;4	2;0;0	4;8;12	12;8;0	265	121	0.00021731	0.0075059	0.646;1.0;1.0	0.132;0.313;1.0	0.4	Phenylalanine--tRNA ligase, mitochondrial (AHRD V3.3 *** A0A2G2V640_CAPBA)
15980	gene:Solyc09g075990.3	Solyc09g075990.3	chrSL4.0ch09	-	63888038	63888276	63888232	63888276	63887073	63887151	15980	94;31;66	34;10;19	3;19;29	67;36;33	287	121	1.20681e-13	3.21193e-10	0.538;0.567;0.594	0.019;0.182;0.27	0.409	5'-nucleotidase surE-like protein (AHRD V3.3 *** A0A2K3MS27_TRIPR)
8777	gene:Solyc03g120610.3	Solyc03g120610.3	chrSL4.0ch03	-	63401480	63401528	63401521	63401528	63400946	63401139	8777	4;18;11	0;5;5	11;3;3	16;7;2	162	121	0.00267149	0.0490357	1.0;0.729;0.622	0.339;0.242;0.528	0.414	Cytochrome c-type biogenesis protein (AHRD V3.3 *** A0A1U8FU75_CAPAN)
9394	gene:Solyc12g007010.2	Solyc12g007010.2	chrSL4.0ch12	+	1455725	1456037	1455725	1455982	1456467	1456623	9394	12;4;8	8;4;2	4;0;0	4;4;8	176	121	0.000330151	0.0102194	0.508;0.407;0.733	0.407;0.0;0.0	0.414	Iron-sulfur cluster carrier protein (AHRD V3.3 *** A0A2T0U724_9SPHI)
11718	gene:Solyc03g096740.4	Solyc03g096740.4	chrSL4.0ch03	-	53667910	53668938	53668830	53668938	53667708	53667792	11718	8;23;6	4;16;0	1;4;2	6;11;12	1013	121	0.00235564	0.0447292	0.193;0.147;1.0	0.02;0.042;0.02	0.419	Unknown protein
12810	gene:Solyc03g025560.4	Solyc03g025560.4	chrSL4.0ch03	+	2936462	2938055	2936462	2937249	2938671	2938809	12810	64;11;54	0;0;0	22;75;25	15;8;0	899	121	3.86813e-07	5.41844e-05	1.0;1.0;1.0	0.165;0.558;1.0	0.426	Alkyl transferase (AHRD V3.3 *** K7WCI9_SOLLC)
9916	gene:Solyc03g112910.3	Solyc03g112910.3	chrSL4.0ch03	+	57616298	57624895	57616298	57624645	57625032	57625238	9916	16;8;2	0;0;0	17;21;8	15;10;0	343	121	1.5894e-07	2.79938e-05	1.0;1.0;1.0	0.286;0.426;1.0	0.429	Pantothenate kinase 2 (AHRD V3.3 *** A0A0K9S3P1_SPIOL)
5546	gene:Solyc10g049850.3	Solyc10g049850.3	chrSL4.0ch10	+	45978437	45981517	45978437	45978623	45982088	45982202	5546	156;61;67	0;0;0	143;276;95	0;12;14	2987	121	2.69129e-07	4.15909e-05	1.0;1.0;1.0	1.0;0.482;0.216	0.434	TIP41-like protein (AHRD V3.3 *** A0A200QZN1_9MAGN)
12811	gene:Solyc03g025560.4	Solyc03g025560.4	chrSL4.0ch03	+	2936462	2938122	2936462	2937249	2938671	2938809	12811	56;13;51	0;0;0	22;72;21	15;8;0	966	121	2.88746e-07	4.37752e-05	1.0;1.0;1.0	0.155;0.53;1.0	0.438	Alkyl transferase (AHRD V3.3 *** K7WCI9_SOLLC)
28992	gene:Solyc01g099840.3	Solyc01g099840.3	chrSL4.0ch01	+	82249141	82249952	82249141	82249923	82250733	82251229	28992	1;4;0	10;12;6	4;5;8	4;2;11	150	121	0.000600087	0.0160426	0.075;0.212;0.0	0.446;0.669;0.37	-0.399	Dormancy/auxin associated protein (AHRD V3.3 *** A0A2K3MXX9_TRIPR)
29277	gene:Solyc02g067120.4	Solyc02g067120.4	chrSL4.0ch02	-	35362921	35363110	35363003	35363110	35362698	35362847	29277	12;8;18	14;8;4	11;18;32	0;3;3	203	121	0.000178064	0.00644298	0.338;0.373;0.728	1.0;0.781;0.864	-0.402	hypothetical protein (DUF1997) (AHRD V3.3 *** AT5G39530.1)
21392	gene:Solyc02g071830.3	Solyc02g071830.3	chrSL4.0ch02	-	39213651	39214360	39214198	39214360	39213084	39213199	21392	65;24;23	2;0;0	61;25;12	0;6;21	640	121	9.81549e-05	0.0040225	0.86;1.0;1.0	1.0;0.441;0.098	0.44	plant/protein (DUF810) (AHRD V3.3 *-* AT5G06970.1)
29308	gene:Solyc08g015870.3	Solyc08g015870.3	chrSL4.0ch08	-	6107066	6107504	6107443	6107504	6106687	6106762	29308	12;2;28	13;6;0	4;1;7	0;1;0	470	121	0.000329936	0.0102194	0.192;0.079;1.0	1.0;0.205;1.0	-0.311	MLO-like protein (AHRD V3.3 *** K4CJB5_SOLLC)
29596	gene:Solyc08g067250.4	Solyc08g067250.4	chrSL4.0ch08	+	54396112	54397790	54396112	54397785	54397878	54397992	29596	39;3;20	37;2;14	18;37;13	9;0;0	126	121	7.50336e-06	0.000547129	0.503;0.59;0.578	0.658;1.0;1.0	-0.329	DNA cross-link repair protein SNM1 (AHRD V3.3 *** A0A2I4EZZ1_9ROSI)
1881	gene:Solyc11g072940.2	Solyc11g072940.2	chrSL4.0ch11	+	54157516	54159045	54157516	54157650	54159753	54159862	1881	12;6;8	0;0;1	11;1;2	15;17;0	1488	121	2.36794e-06	0.000220702	1.0;1.0;0.394	0.056;0.005;1.0	0.444	NOT2/NOT3/NOT5-like protein (AHRD V3.3 *** A0A2U1KP40_ARTAN)
29880	gene:Solyc01g060470.3	Solyc01g060470.3	chrSL4.0ch01	+	64238803	64243663	64238803	64243659	64243782	64244237	29880	0;3;6	15;23;19	13;5;13	37;6;17	125	121	0.00227399	0.0436633	0.0;0.112;0.234	0.254;0.446;0.425	-0.26	Importin subunit alpha (AHRD V3.3 *** A0A2G3DFJ0_CAPCH)
21391	gene:Solyc02g071830.3	Solyc02g071830.3	chrSL4.0ch02	-	39213625	39214350	39214198	39214350	39213084	39213199	21391	70;24;23	2;0;0	67;25;12	0;6;21	666	121	9.32249e-05	0.00386009	0.864;1.0;1.0	1.0;0.431;0.094	0.446	plant/protein (DUF810) (AHRD V3.3 *-* AT5G06970.1)
30516	gene:Solyc03g081260.4	Solyc03g081260.4	chrSL4.0ch03	-	46720932	46721385	46721349	46721385	46720147	46720830	30516	40;9;19	22;2;4	34;33;58	0;0;0	510	121	6.08402e-14	1.97503e-10	0.301;0.516;0.53	1.0;1.0;1.0	-0.551	Subtilisin-like protease SBT3.5 (AHRD V3.3 *** A0A1U8FZF7_CAPAN)
42826	gene:Solyc06g010240.3	Solyc06g010240.3	chrSL4.0ch06	-	5404607	5405532	5404631	5405532	5404321	5404500	42826	26;6;15	0;0;0	10;21;4	8;2;10	145	121	2.17377e-08	6.16205e-06	1.0;1.0;1.0	0.511;0.898;0.25	0.447	SNF2-related (AHRD V3.3 *-* A0A200R5T0_9MAGN)
21389	gene:Solyc02g071830.3	Solyc02g071830.3	chrSL4.0ch02	-	39213567	39214350	39214198	39214350	39213084	39213199	21389	65;24;24	2;0;0	61;25;12	0;6;21	724	121	0.000102284	0.00415265	0.845;1.0;1.0	1.0;0.411;0.087	0.449	plant/protein (DUF810) (AHRD V3.3 *-* AT5G06970.1)
32066	gene:Solyc06g008250.3	Solyc06g008250.3	chrSL4.0ch06	-	2136158	2137582	2137476	2137582	2134864	2135082	32066	116;25;44	5;6;12	36;88;37	0;0;0	1411	121	9.92918e-11	8.97504e-08	0.665;0.263;0.239	1.0;1.0;1.0	-0.611	Ypt/Rab-GAP domain of gyp1p superfamily protein (AHRD V3.3 *** A0A2U1P1B5_ARTAN)
32310	gene:Solyc01g112170.3	Solyc01g112170.3	chrSL4.0ch01	-	90591673	90592936	90592010	90592936	90591300	90591357	32310	2;0;0	12;12;2	26;0;11	15;16;3	430	121	1.68592e-05	0.00101722	0.045;0.0;0.0	0.328;0.0;0.508	-0.264	Calcium-dependent protein kinase SK5 (AHRD V3.3 *** A0A2I0W0P2_9ASPA)
33098	gene:Solyc02g033060.3	Solyc02g033060.3	chrSL4.0ch02	-	28327869	28327953	28327879	28327953	28327424	28327466	33098	12;2;4	14;3;8	63;28;18	17;5;16	131	121	0.0020839	0.0407983	0.442;0.381;0.316	0.774;0.838;0.51	-0.328	vacuolar acid trehalase (AHRD V3.3 *** AT3G10405.1)
33468	gene:Solyc02g038750.3	Solyc02g038750.3	chrSL4.0ch02	-	30235166	30235469	30235420	30235469	30234934	30235055	33468	0;3;0	12;3;13	6;15;6	1;0;5	347	121	1.17245e-07	2.21135e-05	0.0;0.259;0.0	0.677;1.0;0.295	-0.571	WD repeat-containing protein 55-like (AHRD V3.3 *** A0A2K3P0N4_TRIPR)
41175	gene:Solyc12g042990.3	Solyc12g042990.3	chrSL4.0ch12	-	58214937	58216419	58216352	58216419	58214455	58214819	41175	68;124;99	6;0;11	74;79;118	26;55;27	1508	121	0.000127149	0.00490051	0.476;1.0;0.419	0.186;0.103;0.26	0.449	CASC3/Barentsz eIF4AIII binding protein (AHRD V3.3 *** AT1G80000.3)
30365	gene:Solyc12g055780.3	Solyc12g055780.3	chrSL4.0ch12	-	61356268	61357452	61357402	61357452	61355954	61356125	30365	18;19;30	2;0;0	14;25;14	1;3;16	1227	121	7.18208e-05	0.00317117	0.47;1.0;1.0	0.58;0.451;0.079	0.453	KH domain-containing protein (AHRD V3.3 *** A0A1J3JPM9_NOCCA)
34157	gene:Solyc11g065700.2	Solyc11g065700.2	chrSL4.0ch11	-	49285549	49286628	49286351	49286628	49284830	49285128	34157	8;8;14	14;4;6	0;8;24	1;0;0	895	121	0.000502545	0.0140874	0.072;0.213;0.24	0.0;1.0;1.0	-0.492	Nuclear transcription factor Y subunit A-9 (AHRD V3.3 *** A0A2G2YFZ7_CAPAN)
34295	gene:Solyc03g112050.4	Solyc03g112050.4	chrSL4.0ch03	+	57014535	57016767	57014535	57016598	57017037	57017129	34295	192;49;109	11;17;38	178;279;237	5;13;4	262	121	4.45445e-07	6.02822e-05	0.89;0.571;0.57	0.943;0.908;0.965	-0.262	Serine/threonine-protein kinase AFC1 (AHRD V3.3 *** A0A1U8FX08_CAPAN)
34487	gene:Solyc02g067900.3	Solyc02g067900.3	chrSL4.0ch02	-	36007001	36008195	36007787	36008195	36005414	36005555	34487	47;58;55	9;16;30	100;120;114	9;11;8	879	121	3.26788e-06	0.0002831	0.418;0.333;0.202	0.605;0.6;0.662	-0.305	Bromodomain testis-specific protein (AHRD V3.3 *** Q45GG8_ARATH)
28852	gene:Solyc03g113770.3	Solyc03g113770.3	chrSL4.0ch03	-	58251238	58251739	58251572	58251739	58250970	58251059	28852	9;1;4	1;0;0	6;20;4	6;36;0	427	121	2.3658e-05	0.00131989	0.718;1.0;1.0	0.221;0.136;1.0	0.454	NAD(P)H-hydrate epimerase (AHRD V3.3 *** A0A1U8G4A3_CAPAN)
36313	gene:Solyc07g014740.3	Solyc07g014740.3	chrSL4.0ch07	-	5260531	5260638	5260570	5260638	5253857	5253936	36313	0;2;3	16;4;26	11;16;10	12;40;7	160	121	5.91253e-05	0.00271314	0.0;0.274;0.08	0.409;0.232;0.519	-0.269	Sodium Bile acid symporter family (AHRD V3.3 *** A0A1I9LPI7_ARATH)
30796	gene:Solyc01g086940.2	Solyc01g086940.2	chrSL4.0ch01	+	74099253	74099695	74099253	74099451	74100247	74100925	30796	4;8;7	0;0;0	22;25;10	13;26;0	337	121	1.52258e-07	2.69159e-05	1.0;1.0;1.0	0.378;0.257;1.0	0.455	Zinc finger CCCH domain-containing protein (AHRD V3.3 *-* A0A2K3NPU7_TRIPR)
37352	gene:Solyc02g068280.4	Solyc02g068280.4	chrSL4.0ch02	+	36277364	36280224	36277364	36279887	36280300	36280415	37352	71;46;29	4;12;9	98;73;109	3;4;3	430	121	0.000301343	0.00956054	0.833;0.519;0.476	0.902;0.837;0.911	-0.274	subtilisin-like protein
37556	gene:Solyc04g080700.4	Solyc04g080700.4	chrSL4.0ch04	-	62766104	62767770	62766495	62767770	62765872	62765928	37556	31;27;10	22;27;11	42;65;41	24;16;5	484	121	0.00155534	0.0328534	0.261;0.2;0.185	0.304;0.504;0.672	-0.278	Bifunctional nuclease 2 (AHRD V3.3 *** A0A2G3AX92_CAPCH)
50173	gene:Solyc05g056260.2	Solyc05g056260.2	chrSL4.0ch05	-	64995817	64996065	64996005	64996065	64995329	64995536	50173	30;6;8	2;0;0	4;10;7	12;8;0	281	121	5.82053e-05	0.00268195	0.866;1.0;1.0	0.126;0.35;1.0	0.463	Phenylalanine--tRNA ligase, mitochondrial (AHRD V3.3 *** A0A2G2V640_CAPBA)
37927	gene:Solyc05g054100.3	Solyc05g054100.3	chrSL4.0ch05	-	63458988	63459284	63459189	63459284	63458781	63458840	37927	9;10;6	9;39;6	15;4;9	3;0;4	294	121	0.000474059	0.0135103	0.292;0.095;0.292	0.673;1.0;0.481	-0.492	ER membrane protein complex subunit 3 (AHRD V3.3 *** A0A1U8F473_CAPAN)
41170	gene:Solyc12g042990.3	Solyc12g042990.3	chrSL4.0ch12	-	58214914	58216419	58216352	58216419	58214455	58214819	41170	93;162;132	6;0;11	88;94;137	26;55;27	1531	121	1.09143e-05	0.000728233	0.551;1.0;0.487	0.211;0.119;0.286	0.474	CASC3/Barentsz eIF4AIII binding protein (AHRD V3.3 *** AT1G80000.3)
38416	gene:Solyc05g006090.4	Solyc05g006090.4	chrSL4.0ch05	+	862332	862399	862332	862374	863208	863284	38416	2;0;1	11;15;4	7;35;18	14;9;18	146	121	7.10062e-07	8.63374e-05	0.131;0.0;0.172	0.293;0.763;0.453	-0.402	Ribonuclease H domain (AHRD V3.3 *** A0A200QLE9_9MAGN)
38992	gene:Solyc05g051680.4	Solyc05g051680.4	chrSL4.0ch05	+	61460222	61473656	61460222	61473377	61473748	61473880	38992	6;4;8	10;1;9	2;28;8	1;1;0	372	121	6.49497e-06	0.00048694	0.163;0.565;0.224	0.394;0.901;1.0	-0.448	Structural maintenance of chromosomes protein 6 (AHRD V3.3 *** A0A2G2WTI5_CAPBA)
39528	gene:Solyc03g006280.4	Solyc03g006280.4	chrSL4.0ch03	-	906910	907039	907002	907039	906558	906747	39528	0;1;1	10;5;0	10;24;6	12;0;0	213	121	5.03215e-05	0.00239162	0.0;0.102;1.0	0.321;1.0;1.0	-0.406	deneddylase (AHRD V3.3 *** AT1G28530.2)
39708	gene:Solyc07g150149.1	Solyc07g150149.1	chrSL4.0ch07	-	63433996	63434241	63434045	63434241	63433741	63433846	39708	0;9;1	7;8;5	14;8;5	0;1;3	170	121	9.25298e-06	0.000642438	0.0;0.445;0.125	1.0;0.851;0.543	-0.608	Cytochrome (AHRD V3.3 *-* A0A2G3C1H3_CAPCH)
37253	gene:Solyc12g096600.2	Solyc12g096600.2	chrSL4.0ch12	+	64964843	64965092	64964843	64965069	64965537	64965726	37253	26;11;19	33;0;7	6;14;9	23;26;36	144	121	0.000230965	0.00788583	0.398;1.0;0.695	0.18;0.312;0.174	0.476	Poly (ADP-ribose) glycohydrolase (AHRD V3.3 *-* A0A2U1PVC3_ARTAN)
21480	gene:Solyc01g058260.4	Solyc01g058260.4	chrSL4.0ch01	-	59099084	59099412	59099308	59099412	59098870	59098933	21480	27;3;12	12;0;2	17;14;13	17;18;29	317	121	0.00243783	0.0458394	0.462;1.0;0.696	0.276;0.229;0.146	0.502	Nuclear poly(A) polymerase 3 (AHRD V3.3 *** A0A2G3B5G8_CAPCH)
40341	gene:Solyc01g106360.3	Solyc01g106360.3	chrSL4.0ch01	+	86597851	86598058	86597851	86598047	86598139	86598240	40341	0;2;0	3;12;20	10;16;10	20;16;9	132	121	1.71326e-08	5.09795e-06	0.0;0.133;0.0	0.314;0.478;0.505	-0.388	Fatty acid amide hydrolase (AHRD V3.3 *** A0A2G3BV42_CAPCH)
40543	gene:Solyc09g007260.4	Solyc09g007260.4	chrSL4.0ch09	+	876973	877284	876973	877119	877378	877482	40543	9;36;6	13;36;8	14;11;33	7;3;2	258	121	0.000242139	0.0081465	0.245;0.319;0.26	0.484;0.632;0.886	-0.393	AP2-like ethylene-responsive transcription factor TOE3 (AHRD V3.3 *** A0A2G2VZG0_CAPBA)
21487	gene:Solyc01g058260.4	Solyc01g058260.4	chrSL4.0ch01	-	59099228	59099412	59099308	59099412	59098870	59098933	21487	27;3;12	12;0;2	12;14;13	17;18;29	201	121	0.000260629	0.00860507	0.575;1.0;0.783	0.298;0.319;0.213	0.509	Nuclear poly(A) polymerase 3 (AHRD V3.3 *** A0A2G3B5G8_CAPCH)
9689	gene:Solyc03g113980.3	Solyc03g113980.3	chrSL4.0ch03	+	58459630	58460001	58459630	58459775	58460756	58460806	9689	22;5;4	2;0;0	26;54;22	17;28;9	319	121	1.39848e-06	0.000145963	0.807;1.0;1.0	0.367;0.422;0.481	0.512	Calmodulin binding protein-like (AHRD V3.3 *** A0A200RE12_9MAGN)
51191	gene:Solyc08g066890.4	Solyc08g066890.4	chrSL4.0ch08	-	53860129	53860429	53860361	53860429	53859242	53859494	51191	17;6;17	0;3;1	4;3;20	5;10;10	325	121	0.000203114	0.00712863	1.0;0.427;0.864	0.229;0.1;0.427	0.512	bark storage protein A-like (AHRD V3.3 *** A0A2I4E5T4_9ROSI)
21484	gene:Solyc01g058260.4	Solyc01g058260.4	chrSL4.0ch01	-	59099108	59099412	59099308	59099412	59098870	59098933	21484	27;3;12	12;0;2	14;14;13	17;18;29	293	121	0.00123457	0.0278328	0.482;1.0;0.712	0.254;0.243;0.156	0.514	Nuclear poly(A) polymerase 3 (AHRD V3.3 *** A0A2G3B5G8_CAPCH)
50876	gene:Solyc08g059715.1	Solyc08g059715.1	chrSL4.0ch08	+	42890418	42892473	42890418	42890823	42892649	42893001	50876	94;114;143	0;1;2	153;120;127	15;18;12	1743	121	1.98915e-10	1.53701e-07	1.0;0.888;0.832	0.415;0.316;0.424	0.522	PttA' (AHRD V3.3 *** O22369_PETHY)
41182	gene:Solyc12g042990.3	Solyc12g042990.3	chrSL4.0ch12	-	58216208	58216437	58216352	58216437	58214455	58214819	41182	34;76;48	6;0;11	27;17;33	26;55;27	242	121	3.37432e-10	2.34281e-07	0.739;1.0;0.686	0.342;0.134;0.379	0.523	CASC3/Barentsz eIF4AIII binding protein (AHRD V3.3 *** AT1G80000.3)
41354	gene:Solyc01g010470.2	Solyc01g010470.2	chrSL4.0ch01	+	5392992	5393131	5392992	5393126	5393214	5393332	41354	5;0;0	13;23;4	6;6;6	1;8;2	126	121	7.30171e-06	0.000534051	0.27;0.0;0.0	0.852;0.419;0.742	-0.581	5'-AMP-activated protein kinase subunit beta-2 (AHRD V3.3 *-* A0A1J3HGR2_NOCCA)
41460	gene:Solyc05g053835.2	Solyc05g053835.2	chrSL4.0ch05	+	63255353	63262754	63255353	63262512	63262851	63262979	41460	1;0;4	24;34;5	14;2;7	1;11;11	335	121	0.000663709	0.0174007	0.015;0.0;0.224	0.835;0.062;0.187	-0.282	Tetratricopeptide repeat (TPR)-like superfamily protein (AHRD V3.3 *** A0A2U1Q1B2_ARTAN)
41461	gene:Solyc05g053835.2	Solyc05g053835.2	chrSL4.0ch05	+	63255353	63262755	63255353	63262512	63262851	63262979	41461	3;0;4	24;34;5	26;6;15	1;11;11	336	121	1.98246e-05	0.00115963	0.043;0.0;0.224	0.904;0.164;0.329	-0.377	Tetratricopeptide repeat (TPR)-like superfamily protein (AHRD V3.3 *** A0A2U1Q1B2_ARTAN)
41604	gene:Solyc05g054630.4	Solyc05g054630.4	chrSL4.0ch05	+	63886490	63886812	63886490	63886808	63887748	63890803	41604	2;1;0	7;1;2	14;11;7	12;6;2	125	121	0.00111553	0.0257675	0.217;0.492;0.0	0.53;0.64;0.772	-0.411	Elongator complex protein 1 (AHRD V3.3 *** A0A2G3CIF0_CAPCH)
41936	gene:Solyc05g056230.4	Solyc05g056230.4	chrSL4.0ch05	-	64972864	64973311	64973185	64973311	64972559	64972752	41936	6;2;6	2;0;2	1;6;1	13;4;9	414	121	0.00196481	0.0390546	0.467;1.0;0.467	0.022;0.305;0.031	0.525	Calreticulin (AHRD V3.3 *** A0A2G3ASL1_CAPCH)
13368	gene:Solyc02g094500.3	Solyc02g094500.3	chrSL4.0ch02	-	53101709	53111091	53108593	53111091	53097957	53098106	13368	124;119;91	0;0;0	116;151;117	0;16;9	6977	121	6.59129e-08	1.42882e-05	1.0;1.0;1.0	1.0;0.141;0.184	0.558	sialyltransferase-like
42054	gene:Solyc06g005330.3	Solyc06g005330.3	chrSL4.0ch06	-	372047	372282	372080	372282	371818	371948	42054	27;2;27	48;36;22	57;23;68	57;11;21	154	121	0.00136228	0.0298823	0.307;0.042;0.491	0.44;0.622;0.718	-0.313	R2R3MYB transcription factor 59
42526	gene:Solyc07g062470.4	Solyc07g062470.4	chrSL4.0ch07	-	65038267	65039003	65038360	65039003	65035974	65036248	42526	11;8;20	12;8;14	13;13;26	6;4;2	214	121	0.00252303	0.0469584	0.341;0.361;0.447	0.551;0.648;0.88	-0.31	Protein LIGHT-DEPENDENT SHORT HYPOCOTYLS 6 (AHRD V3.3 *** A0A1U8HIW3_CAPAN)
22250	gene:Solyc01g006130.4	Solyc01g006130.4	chrSL4.0ch01	+	795024	796697	795024	795142	797020	797186	22250	30;8;10	2;1;0	7;6;3	13;3;9	1648	121	2.63953e-05	0.00144023	0.524;0.37;1.0	0.038;0.128;0.024	0.568	DnaJ/Hsp40 cysteine-rich domain superfamily protein (AHRD V3.3 *-* AT2G34860.2)
37710	gene:Solyc04g081290.3	Solyc04g081290.3	chrSL4.0ch04	+	63303150	63304535	63303150	63303528	63304648	63304748	37710	4;11;2	0;0;0	13;19;12	14;9;0	1100	121	4.80784e-08	1.12906e-05	1.0;1.0;1.0	0.093;0.188;1.0	0.573	Cytokinin riboside 5'-monophosphate phosphoribohydrolase (AHRD V3.3 *** A0A2G2X1Q5_CAPBA)
25086	gene:Solyc09g020190.3	Solyc09g020190.3	chrSL4.0ch09	+	19314637	19317430	19314637	19317173	19317982	19318470	25086	64;39;12	5;0;0	8;23;33	8;19;10	350	121	7.60397e-09	2.60744e-06	0.816;1.0;1.0	0.257;0.295;0.533	0.577	Non-specific phospholipase C1 (AHRD V3.3 *** A0A2G2YK91_CAPAN)
48544	gene:Solyc11g010420.3	Solyc11g010420.3	chrSL4.0ch11	+	3513547	3514546	3513547	3513763	3514695	3514882	48544	17;4;8	0;0;0	0;22;23	14;0;10	876	121	5.5482e-09	2.0446e-06	1.0;1.0;1.0	0.0;1.0;0.241	0.586	Dihydrofolate reductase-like protein (AHRD V3.3 *** A0A2K3MS55_TRIPR)
[truncated: 39 more rows]

## Sheet: MXE
Supplementaty DataSheet S7. Mutually Exclusive Exon events in in roots of T250 compared to T270 in control conditions
[truncated: 69 more rows]
