# Supplementary material for: Transcriptomic and splicing changes underlying tomato responses to combined water and nutrient stress
Source: Front Plant Sci. 2022 Nov 25;13:974048. doi: 10.3389/fpls.2022.974048 (PMC9732681; doi:10.3389/fpls.2022.974048)
Supplement: Supplementary file 9 [file DataSheet_8.xlsx]

## Sheet: IR
Supplementary DataSheet S8. Intron Retention events in leaves of T250 exposed to combined stress compared to control
ID	GeneID	geneSymbol	chr	strand	riExonStart_0base	riExonEnd	upstreamES	upstreamEE	downstreamES	downstreamEE	ID	IJC_SAMPLE_1	SJC_SAMPLE_1	IJC_SAMPLE_2	SJC_SAMPLE_2	IncFormLen	SkipFormLen	PValue	FDR	IncLevel1	IncLevel2	IncLevelDifference	Description			Legend:
114167	gene:Solyc07g042830.4	Solyc07g042830.4	chrSL4.0ch07	-	56184107	56195719	56184107	56193404	56195636	56195719	114167	8;4;18	0;0;0	16;2;0	3;6;14	2325	121	4.44089e-05	0.918941	1.0;1.0;1.0	0.217;0.017;0.0	-0.922	Starch synthase, chloroplastic/amyloplastic (AHRD V3.3 *** B2ZGM9_SOLLC)			ID: identification number of the splicing event
48059	gene:Solyc02g070860.4	Solyc02g070860.4	chrSL4.0ch02	+	38468934	38480503	38468934	38479211	38480438	38480503	48059	3;3;24	0;0;0	22;8;0	7;1;13	1320	121	0.0147105	15.7109	1.0;1.0;1.0	0.224;0.423;0.0	-0.784	tobamovirus multiplication protein 1-like (AHRD V3.3 *** A0A2I4EJZ3_9ROSI)			GeneID: associated Ensembl ID
127307	gene:Solyc09g013100.3	Solyc09g013100.3	chrSL4.0ch09	+	5498521	5501044	5498521	5499187	5500089	5501044	127307	12;4;15	0;0;4	0;0;0	10;2;5	995	121	765.76	122374	1.0;1.0;0.313	0.0;0.0;0.0	-0.771	Protein TIC 56, chloroplastic (AHRD V3.3 *** A0A1U8F621_CAPAN)			geneSymbol: associated Gene ID
78597	gene:Solyc10g018530.2	Solyc10g018530.2	chrSL4.0ch10	-	8417544	8422460	8417544	8419109	8422398	8422460	78597	42;54;38	0;2;0	29;30;49	16;19;25	3382	121	179.634	37641.7	1.0;0.491;1.0	0.061;0.053;0.066	-0.77	DNA mismatch repair protein MutS (AHRD V3.3 *** A0A200QBI0_9MAGN)			chr: chromosome of the gene
111379	gene:Solyc07g008260.3	Solyc07g008260.3	chrSL4.0ch07	-	2990693	2999453	2990693	2991568	2999302	2999453	111379	80;195;218	0;0;0	144;194;164	5;10;14	7827	121	0.00641709	8.27763	1.0;1.0;1.0	0.308;0.231;0.153	-0.769	DUF4050 domain-containing protein (AHRD V3.3 *** A0A1Q3CR15_CEPFO)			strand: strand of the gene
63156	gene:Solyc11g042620.3	Solyc11g042620.3	chrSL4.0ch11	-	34381142	34382539	34381142	34381194	34382426	34382539	63156	2;29;24	0;0;0	34;15;27	5;4;14	1325	121	4.51658	2011.7	1.0;1.0;1.0	0.383;0.255;0.15	-0.737	Nuclear transport factor 2 (NTF2)-like protein (AHRD V3.3 *-* Q67TV5_ORYSJ)			riExonStart_0base: starting coordinate of retained intron
114931	gene:Solyc01g108100.3	Solyc01g108100.3	chrSL4.0ch01	+	87766551	87770021	87766551	87766831	87769108	87770021	114931	10;12;52	0;0;6	18;0;16	9;9;18	2370	121	0.000189982851292	0.00380137927167	1.0;1.0;0.307	0.093;0.0;0.043	-0.724	cold regulated protein 27 (AHRD V3.3 *** AT5G42900.2)			riExonEnd: end coordinate of retained intron
101850	gene:Solyc06g011665.1	Solyc06g011665.1	chrSL4.0ch06	+	8784259	8792078	8784259	8789223	8791980	8792078	101850	44;28;54	0;0;2	47;47;56	9;16;20	2850	121	14892	1.36705e+06	1.0;1.0;0.534	0.181;0.111;0.106	-0.712	SIT4 phosphatase-associated family protein (AHRD V3.3 *** A0A2U1PT03_ARTAN)			upstreamES: starting coordinate of the upstream exon
74666	gene:Solyc02g079050.3	Solyc02g079050.3	chrSL4.0ch02	-	41655727	41660286	41655727	41655866	41657980	41660286	74666	88;41;28	0;5;0	0;18;8	5;6;9	2207	121	95687	570818	1.0;0.31;1.0	0.0;0.141;0.046	-0.708	Anaphase-promoting complex subunit 4 (AHRD V3.3 *** A0A1J6JF33_NICAT)			upstreamEE: end coordinate of the upstream exon
117485	gene:Solyc07g064640.3	Solyc07g064640.3	chrSL4.0ch07	-	66528719	66531274	66528719	66528762	66529618	66531274	117485	10;10;3	0;4;0	0;10;9	5;12;20	949	121	0.00136744271526	0.017913479164	1.0;0.242;1.0	0.0;0.096;0.054	-0.697	NADH dehydrogenase [ubiquinone] 1 alpha subcomplex subunit 12 (AHRD V3.3 *** A0A2G3C2V0_CAPCH)			downstreamES: starting coordinate of the downstream exon
32788	gene:Solyc05g007990.4	Solyc05g007990.4	chrSL4.0ch05	-	2459214	2464183	2459214	2462916	2464006	2464183	32788	1;24;21	0;0;6	15;10;10	18;10;34	1183	121	0.00108603314415	0.0149404767372	1.0;1.0;0.264	0.079;0.093;0.029	-0.688	P-loop containing nucleoside triphosphate hydrolases superfamily protein (AHRD V3.3 *** A0A178VWR3_ARATH)			downstreamEE: end coordinate of the downstream exon
99168	gene:Solyc07g049220.4	Solyc07g049220.4	chrSL4.0ch07	+	59430281	59435129	59430281	59433465	59434448	59435129	99168	2;5;34	0;0;2	9;16;12	14;2;20	1076	121	594145	0.00024764345335	1.0;1.0;0.657	0.067;0.474;0.063	-0.684	Serine/threonine protein phosphatase 2A regulatory subunit (AHRD V3.3 *-* A0A2G2WCX9_CAPBA)			ID: identification number of the splicing event
75815	gene:Solyc03g116330.3	Solyc03g116330.3	chrSL4.0ch03	+	60272899	60274665	60272899	60272940	60273056	60274665	75815	12;6;10	4;0;2	0;6;1	13;12;6	237	121	5652.57	634768	0.605;1.0;0.719	0.0;0.203;0.078	-0.681	transmembrane protein (AHRD V3.3 *** AT1G74530.3)			IJC_Sample1: semi-colon delimited number of reads supporting the skipping junction in Control samples
129716	gene:Solyc09g072980.2	Solyc09g072980.2	chrSL4.0ch09	-	61814841	61815969	61814841	61815118	61815900	61815969	129716	11;3;14	0;10;0	0;0;2	11;3;36	875	121	562406	0.000236899946571	1.0;0.04;1.0	0.0;0.0;0.008	-0.677	BTB/POZ and MATH domain-containing protein 2-like (AHRD V3.3 *** A0A2G2ZWI9_CAPAN)			SJC_Sample1: semi-colon delimited number of reads supporting the inclusion junction in Control samples
130295	gene:Solyc09g075800.4	Solyc09g075800.4	chrSL4.0ch09	+	63634857	63643368	63634857	63642267	63642766	63643368	130295	32;23;16	0;0;0	8;5;2	2;1;19	592	121	0.00210942	3.17452	1.0;1.0;1.0	0.45;0.505;0.021	-0.675	Chloride channel protein (AHRD V3.3 *** A0A200QQ46_9MAGN)			IJC_Sample2: semi-colon delimited number of reads supporting the skipping junction in Stress samples
39319	gene:Solyc02g079190.3	Solyc02g079190.3	chrSL4.0ch02	+	41784888	41787252	41784888	41785019	41785547	41787252	39319	5;5;12	0;10;0	1;1;0	4;5;8	621	121	656390	0.000268100616303	1.0;0.089;1.0	0.046;0.038;0.0	-0.668	Protein AUXIN SIGNALING F-BOX 3 (AHRD V3.3 *** A0A2G3D604_CAPCH)			SJC_Sample2: semi-colon delimited number of reads supporting the inclusion junction in Stress samples
29144	gene:Solyc03g033660.4	Solyc03g033660.4	chrSL4.0ch03	-	5116255	5117350	5116255	5117002	5117090	5117350	29144	18;3;0	0;0;19	0;0;0	1;11;8	209	121	495188	0.000214405042564	1.0;1.0;0.0	0.0;0.0;0.0	-0.667	GATA transcription factor (AHRD V3.3 *** K4BFN8_SOLLC)			IncFormLen: length of inclusion form, used for normalization
54819	gene:Solyc03g096950.4	Solyc03g096950.4	chrSL4.0ch03	+	53905566	53906113	53905566	53905668	53905825	53906113	54819	2;8;16	0;6;0	0;12;0	4;9;11	250	121	7.97479e+06	0.00191697942714	1.0;0.392;1.0	0.0;0.392;0.0	-0.667	Vacuolar glucose transporter 2			SkipFormLen: length of skipping form, used for normalization
32938	gene:Solyc03g025520.4	Solyc03g025520.4	chrSL4.0ch03	+	2885480	2886665	2885480	2885579	2886483	2886665	32938	16;99;135	0;0;1	52;34;27	7;7;22	997	121	0.000244249	0.527392	1.0;1.0;0.942	0.474;0.371;0.13	-0.656	60S ribosomal protein L36 (AHRD V3.3 *-* A0A2G2Z8V1_CAPAN)			PValue: p-value of the statistical test
123690	gene:Solyc08g077890.3	Solyc08g077890.3	chrSL4.0ch08	+	59906819	59908106	59906819	59906875	59908049	59908106	123690	6;7;30	0;0;2	15;4;19	13;2;3	1267	121	3.77313e+06	0.00106771048954	1.0;1.0;0.589	0.099;0.16;0.377	-0.651	ATP-dependent Clp protease proteolytic subunit (AHRD V3.3 *** A0A2G2XM13_CAPBA)			FDR: FDR of the statistical test
24425	gene:Solyc04g008340.2	Solyc04g008340.2	chrSL4.0ch04	-	2030633	2031885	2030633	2030780	2031540	2031885	24425	10;27;36	0;0;0	24;11;30	14;2;6	853	121	0.0628919	385.182	1.0;1.0;1.0	0.196;0.438;0.415	-0.65	IAA-alanine resistance protein 1 (AHRD V3.3 *** A0A1U8GMT9_CAPAN)			IncLevel1: semi-colon delimited values of inclusion levels (percentage) in Control samples
114702	gene:Solyc07g048080.4	Solyc07g048080.4	chrSL4.0ch07	+	59156262	59157967	59156262	59156807	59157713	59157967	114702	6;14;5	0;2;0	4;9;8	1;6;31	999	121	1.20167e+06	0.000433547365357	1.0;0.459;1.0	0.326;0.154;0.03	-0.65	Threonine--tRNA ligase (AHRD V3.3 *** A0A2G2Z2V0_CAPAN)			IncLevel2: semi-colon delimited values of inclusion levels (percentage) in Stress samples
103149	gene:Solyc06g050210.3	Solyc06g050210.3	chrSL4.0ch06	+	30408429	30420602	30408429	30419978	30420453	30420602	103149	20;5;8	0;0;10	5;2;0	8;4;3	568	121	0.000288920471836	0.00529758646208	1.0;1.0;0.146	0.117;0.096;0.0	-0.644	ADP,ATP carrier protein (AHRD V3.3 *** A0A1U8GW66_CAPAN)			IncLevelDifference: average difference of the inclusion levels n Stress samples v Control samples
36292	gene:Solyc02g084510.3	Solyc02g084510.3	chrSL4.0ch02	+	45618941	45624048	45618941	45619021	45621113	45624048	36292	30;45;8	0;0;4	9;18;13	39;10;10	2185	121	3.74102e+06	0.00106104200652	1.0;1.0;0.1	0.013;0.091;0.067	-0.643	Zinc finger CCCH domain-containing protein 19 (AHRD V3.3 *-* A0A2G2XGC4_CAPBA)			Description: Gene Description
58657	gene:Solyc02g089400.4	Solyc02g089400.4	chrSL4.0ch02	-	49277174	49278601	49277174	49277283	49278135	49278601	58657	6;1;8	0;0;0	0;12;5	4;20;0	945	121	107.01	24546.8	1.0;1.0;1.0	0.0;0.071;1.0	-0.643	Amino acid transporter (AHRD V3.3 *** A0A200QY84_9MAGN)
81524	gene:Solyc02g066950.4	Solyc02g066950.4	chrSL4.0ch02	+	35218973	35219169	35218973	35219005	35219076	35219169	81524	24;18;17	0;0;1	2;9;4	12;3;8	192	121	2.43718	1228.8	1.0;1.0;0.915	0.095;0.654;0.24	-0.642	Alpha-amylase isozyme 2A (AHRD V3.3 *** A0A2G3A5T2_CAPAN)
57390	gene:Solyc01g098750.3	Solyc01g098750.3	chrSL4.0ch01	+	81451155	81452195	81451155	81451844	81452092	81452195	57390	5;8;12	0;0;0	2;7;23	6;1;22	341	121	9.36082	3482.26	1.0;1.0;1.0	0.106;0.713;0.271	-0.637	RING/U-box superfamily protein (AHRD V3.3 *** A0A2U1KJJ9_ARTAN)
21255	gene:Solyc03g119650.3	Solyc03g119650.3	chrSL4.0ch03	+	62664288	62667439	62664288	62664412	62666196	62667439	21255	14;8;9	0;0;1	12;18;0	1;15;21	1877	121	55979.8	3.82144e+06	1.0;1.0;0.367	0.436;0.072;0.0	-0.62	DENN domain and WD repeat-containing protein SCD1 (AHRD V3.3 *** A0A2G2WPL9_CAPBA)
72208	gene:Solyc04g071750.4	Solyc04g071750.4	chrSL4.0ch04	+	56518048	56518835	56518048	56518410	56518715	56518835	72208	4;22;25	0;4;9	0;2;4	4;8;6	398	121	1.18603e+06	0.000429666918763	1.0;0.626;0.458	0.0;0.071;0.169	-0.615	Tubby-like F-box protein (AHRD V3.3 *** A0A2G3D7T8_CAPCH)
41049	gene:Solyc04g053120.3	Solyc04g053120.3	chrSL4.0ch04	-	50990281	50994626	50990281	50994047	50994537	50994626	41049	18;5;7	0;0;5	0;0;52	2;6;17	583	121	0.00244838531554	0.028209424285	1.0;1.0;0.225	0.0;0.0;0.388	-0.612	4-alpha-glucanotransferase (AHRD V3.3 *** A0A1U8EWW1_CAPAN)
39638	gene:Solyc01g080270.3	Solyc01g080270.3	chrSL4.0ch01	-	72083344	72088307	72083344	72086760	72088180	72088307	39638	10;12;9	0;0;0	5;10;6	16;4;0	1513	121	241.884	47386.8	1.0;1.0;1.0	0.024;0.167;1.0	-0.603	Alpha/beta-Hydrolases superfamily protein (AHRD V3.3 *** A0A2U1N7S1_ARTAN)
128175	gene:Solyc09g011160.4	Solyc09g011160.4	chrSL4.0ch09	+	4546441	4547097	4546441	4546675	4546759	4547097	128175	26;8;7	0;0;7	13;2;0	11;6;4	205	121	0.000125597909053	0.00272598744454	1.0;1.0;0.371	0.411;0.164;0.0	-0.599	Regulator of chromosome condensation (RCC1) family protein (AHRD V3.3 *** A0A1I9LSN5_ARATH)
56180	gene:Solyc05g013560.3	Solyc05g013560.3	chrSL4.0ch05	+	6910265	6911117	6910265	6910388	6910831	6911117	56180	22;12;60	2;0;2	8;18;43	31;10;12	536	121	2580.73	32867.9	0.713;1.0;0.871	0.055;0.289;0.447	-0.598	Serine-rich protein-like protein (AHRD V3.3 *-* Q9FKU6_ARATH)
50403	gene:Solyc02g079230.3	Solyc02g079230.3	chrSL4.0ch02	-	41825230	41826331	41825230	41826095	41826249	41826331	50403	28;7;7	0;0;0	3;6;34	14;6;4	247	121	79.8417	19678.1	1.0;1.0;1.0	0.095;0.329;0.806	-0.59	vesicle-associated protein 4-1-like (AHRD V3.3 *** A0A2I4H6S4_9ROSI)
57572	gene:Solyc05g056590.4	Solyc05g056590.4	chrSL4.0ch05	+	65251268	65263684	65251268	65256611	65263265	65263684	57572	47;17;39	0;0;0	89;49;30	14;6;0	6747	121	1696.51	235542	1.0;1.0;1.0	0.102;0.128;1.0	-0.59	Regulator of chromosome condensation (RCC1) family protein (AHRD V3.3 *-* A0A2U1PZI9_ARTAN)
70094	gene:Solyc03g117660.4	Solyc03g117660.4	chrSL4.0ch03	+	61192803	61196164	61192803	61195535	61196104	61196164	70094	5;10;14	0;0;2	12;14;14	3;13;10	662	121	2.66166e+06	0.000810947787907	1.0;1.0;0.561	0.422;0.164;0.204	-0.59	RING/U-box superfamily protein (AHRD V3.3 *-* AT2G21500.2)
58266	gene:Solyc08g005970.3	Solyc08g005970.3	chrSL4.0ch08	-	745932	746250	745932	746038	746126	746250	58266	28;6;15	0;2;19	0;0;17	4;2;40	209	121	0.0001688559646	0.00345237107532	1.0;0.635;0.314	0.0;0.0;0.197	-0.584	Protein arginine N-methyltransferase (AHRD V3.3 *** A0A1U8FFB2_CAPAN)
60113	gene:Solyc01g009670.4	Solyc01g009670.4	chrSL4.0ch01	-	3871768	3872195	3871768	3871814	3871894	3872195	60113	14;13;21	0;17;7	0;1;5	10;20;14	201	121	83062.3	5.14029e+06	1.0;0.315;0.644	0.0;0.029;0.177	-0.584	Poly(A) polymerase I (AHRD V3.3 *** A0A1J3JYV1_NOCCA)
120761	gene:Solyc10g079360.3	Solyc10g079360.3	chrSL4.0ch10	-	60021135	60025145	60021135	60022772	60024795	60025145	120761	3;83;54	0;0;9	18;24;24	9;14;3	2116	121	0.00396938566296	0.0406536637424	1.0;1.0;0.255	0.103;0.089;0.314	-0.583	Transcription initiation factor IIB (AHRD V3.3 *** A0A2G2YP06_CAPAN)
7718	gene:Solyc11g030720.2	Solyc11g030720.2	chrSL4.0ch11	+	22209501	22210063	22209501	22209822	22209917	22210063	7718	36;5;2	0;0;0	1;11;8	4;0;26	216	121	39542.4	2.91794e+06	1.0;1.0;1.0	0.123;1.0;0.147	-0.577	2-alkenal reductase (NADP(+)-dependent) (AHRD V3.3 *** A0A2G2ZP98_CAPAN)
35405	gene:Solyc07g062140.3	Solyc07g062140.3	chrSL4.0ch07	-	64788266	64800381	64788266	64797074	64800312	64800381	35405	15;104;121	0;0;0	114;171;99	16;2;8	3331	121	9.99792	23365.7	1.0;1.0;1.0	0.206;0.756;0.31	-0.576	trehalose-phosphate synthase 1
129122	gene:Solyc09g064590.4	Solyc09g064590.4	chrSL4.0ch09	+	58012583	58013160	58012583	58012935	58013072	58013160	129122	14;12;11	0;3;3	7;1;0	10;1;4	242	121	2.18977e+06	0.000696218990056	1.0;0.667;0.647	0.259;0.333;0.0	-0.574	Unknown protein
32986	gene:Solyc07g008760.4	Solyc07g008760.4	chrSL4.0ch07	-	3709662	3717031	3709662	3713850	3716712	3717031	32986	22;103;89	0;0;0	25;81;56	10;0;10	2955	121	684.296	740389	1.0;1.0;1.0	0.093;1.0;0.187	-0.573	tetratricopeptide repeat protein 27 homolog (AHRD V3.3 *** A0A2I4DPN4_9ROSI)
126085	gene:Solyc09g008520.4	Solyc09g008520.4	chrSL4.0ch09	-	2040885	2041111	2040885	2040933	2041051	2041111	126085	5;17;9	0;6;0	10;8;0	4;9;3	239	121	0.00207874258437	0.0248359633067	1.0;0.589;1.0	0.559;0.31;0.0	-0.573	Acyl-CoA N-acyltransferase with RING/FYVE/PHD-type zinc finger domain-containing protein (AHRD V3.3 *** Q8RWG0_ARATH)
99621	gene:Solyc02g049108.1	Solyc02g049108.1	chrSL4.0ch02	+	3743584	3748476	3743584	3743727	3748351	3748476	99621	19;73;79	0;0;0	142;46;67	0;4;24	4717	121	711.925	76034.4	1.0;1.0;1.0	1.0;0.228;0.067	-0.568	DUF639 domain-containing protein (AHRD V3.3 *** A0A1Q3B335_CEPFO)
121287	gene:Solyc08g062560.4	Solyc08g062560.4	chrSL4.0ch08	-	49494342	49495589	49494342	49495213	49495490	49495589	121287	8;7;8	0;0;0	11;1;10	0;2;18	370	121	99748	5.91138e+06	1.0;1.0;1.0	1.0;0.141;0.154	-0.568	S-adenosyl-L-methionine-dependent methyltransferases superfamily protein (AHRD V3.3 *** Q8GYE8_ARATH)
3363	gene:Solyc12g014190.2	Solyc12g014190.2	chrSL4.0ch12	-	5075188	5075759	5075188	5075264	5075677	5075759	3363	9;19;19	2;0;3	6;0;0	2;3;13	506	121	71739.7	460902	0.518;1.0;0.602	0.418;0.0;0.0	-0.567	tRNA dimethylallyltransferase 9 (AHRD V3.3 *** A0A2G2VFT1_CAPBA)
13199	gene:Solyc10g079510.3	Solyc10g079510.3	chrSL4.0ch10	-	60151402	60161857	60151402	60151516	60152152	60161857	13199	14;10;15	0;2;6	2;0;0	7;8;7	729	121	1823.61	25087.3	1.0;0.454;0.293	0.045;0.0;0.0	-0.567	RAD3-like DNA-binding helicase protein (AHRD V3.3 *** A0A1P8AV25_ARATH)
50544	gene:Solyc01g096970.3	Solyc01g096970.3	chrSL4.0ch01	+	80223565	80225303	80223565	80223751	80225158	80225303	50544	10;16;18	0;1;2	10;8;0	14;2;1	1500	121	0.000344091697924	0.0060964873165	1.0;0.563;0.421	0.054;0.244;0.0	-0.562	Unknown protein
76203	gene:Solyc01g150172.1	Solyc01g150172.1	chrSL4.0ch01	-	89629340	89632840	89629340	89630564	89632745	89632840	76203	22;24;69	0;2;0	10;28;48	2;3;13	2274	121	4.0761e+06	0.00113405761091	1.0;0.39;1.0	0.21;0.332;0.164	-0.561	DNA mismatch repair protein MLH3 (AHRD V3.3 *-* A0A2G2XFY3_CAPBA)
110854	gene:Solyc07g006340.3	Solyc07g006340.3	chrSL4.0ch07	-	1134470	1135223	1134470	1134904	1135067	1135223	110854	14;6;20	0;0;16	2;13;8	4;14;16	256	121	0.000520668043202	0.0084834897295	1.0;1.0;0.371	0.191;0.305;0.191	-0.561	Acyl-CoA N-acyltransferases (NAT) superfamily protein (AHRD V3.3 *** A0A2U1QH18_ARTAN)
27626	gene:Solyc06g051080.4	Solyc06g051080.4	chrSL4.0ch06	+	31967082	31974584	31967082	31974065	31974523	31974584	27626	8;5;18	0;0;0	17;40;27	5;8;10	551	121	733.762	118313	1.0;1.0;1.0	0.427;0.523;0.372	-0.559	UDP-glucose pyrophosphorylase 3 (AHRD V3.3 *** A0A2U1NZL4_ARTAN)
39961	gene:Solyc06g062480.4	Solyc06g062480.4	chrSL4.0ch06	+	37073920	37076719	37073920	37074563	37075025	37076719	39961	5;31;18	0;0;5	13;13;4	14;4;4	555	121	0.000408213091553	0.00699909637813	1.0;1.0;0.44	0.168;0.415;0.179	-0.559	protein EARLY FLOWERING 3-like (AHRD V3.3 *** A0A2I4DNS5_9ROSI)
43121	gene:Solyc01g100640.4	Solyc01g100640.4	chrSL4.0ch01	+	82877624	82879367	82877624	82877694	82877968	82879367	43121	10;51;37	0;1;11	41;27;24	26;17;60	367	121	469708	0.000205251796843	1.0;0.944;0.526	0.342;0.344;0.117	-0.556	Catalase (AHRD V3.3 *-* K0IBB4_NICBE)
89291	gene:Solyc08g061930.4	Solyc08g061930.4	chrSL4.0ch08	+	48099900	48102214	48099900	48100695	48102099	48102214	89291	33;112;128	0;1;1	107;124;156	13;17;21	1497	121	0.169798	126.806	1.0;0.901;0.912	0.4;0.371;0.375	-0.556	Cytokinin oxidase/dehydrogenase (AHRD V3.3 *** C3VPM8_SOLTU)
87105	gene:Solyc09g074330.3	Solyc09g074330.3	chrSL4.0ch09	-	62324149	62330575	62324149	62329273	62330413	62330575	87105	38;25;9	0;0;0	32;24;14	0;6;24	1233	121	552.292	622660	1.0;1.0;1.0	1.0;0.282;0.054	-0.555	Sequence-specific DNA binding transcription factor ATNDX (AHRD V3.3 *** A0A1P8B7M0_ARATH)
114985	gene:Solyc07g049740.4	Solyc07g049740.4	chrSL4.0ch07	+	60005377	60006426	60005377	60005483	60005600	60006426	114985	14;9;17	0;0;0	16;12;10	7;10;7	238	121	0.136624	758.111	1.0;1.0;1.0	0.537;0.379;0.421	-0.554	Lipid-A-disaccharide synthase (AHRD V3.3 *** A0A2K3MQP4_TRIPR)
129539	gene:Solyc09g065950.3	Solyc09g065950.3	chrSL4.0ch09	-	60325678	60328341	60325678	60326948	60328276	60328341	129539	31;104;70	0;0;0	41;61;40	8;1;14	1421	121	77.3636	19210.3	1.0;1.0;1.0	0.304;0.839;0.196	-0.554	F-actin-capping protein subunit alpha (AHRD V3.3 *** A0A2G2XXJ8_CAPAN)
28750	gene:Solyc04g079770.3	Solyc04g079770.3	chrSL4.0ch04	-	62087939	62088359	62087939	62088119	62088201	62088359	28750	9;2;3	0;0;6	2;4;0	8;3;16	203	121	0.000440595104534	0.00744253550303	1.0;1.0;0.23	0.13;0.443;0.0	-0.552	DUF616 domain-containing protein (AHRD V3.3 *** A0A1Q3BUD2_CEPFO)
36812	gene:Solyc06g073630.3	Solyc06g073630.3	chrSL4.0ch06	+	43090697	43094524	43090697	43094040	43094453	43094524	36812	6;11;14	0;0;5	12;8;39	18;17;9	506	121	0.00242530483869	0.0279783278865	1.0;1.0;0.401	0.137;0.101;0.509	-0.551	Cyclin-dependent kinase C-2 (AHRD V3.3 *** A0A2G2ZDI2_CAPAN)
43274	gene:Solyc07g044980.3	Solyc07g044980.3	chrSL4.0ch07	-	57908219	57910275	57908219	57908970	57910175	57910275	43274	18;34;45	0;0;0	32;24;81	2;3;16	1298	121	37.5236	10709.9	1.0;1.0;1.0	0.599;0.427;0.321	-0.551	NIM1-like protein 2
63308	gene:Solyc03g059160.3	Solyc03g059160.3	chrSL4.0ch03	+	23837112	23838794	23837112	23838555	23838720	23838794	63308	10;17;7	0;4;0	6;9;6	2;18;9	258	121	3.01735e+06	0.000895747165639	1.0;0.666;1.0	0.585;0.19;0.238	-0.551	Ion channel CASTOR (AHRD V3.3 *** A0A2G2XVV6_CAPAN)
87569	gene:Solyc04g071990.3	Solyc04g071990.3	chrSL4.0ch04	-	56854848	56865515	56854848	56863423	56865467	56865515	87569	33;37;68	0;0;3	79;28;43	8;12;3	2137	121	0.000185919793067	0.00373211063993	1.0;1.0;0.562	0.359;0.117;0.448	-0.546	Protein GIGANTEA (AHRD V3.3 *** A0A2G2ZPW3_CAPAN)
23112	gene:Solyc07g062640.3	Solyc07g062640.3	chrSL4.0ch07	+	65177032	65180225	65177032	65179584	65180076	65180225	23112	3;7;11	2;0;0	0;9;28	8;6;10	585	121	0.000624581111767	0.00974803880048	0.237;1.0;1.0	0.0;0.237;0.367	-0.544	hypothetical protein (AHRD V3.3 *-* AT2G31130.6)
101448	gene:Solyc06g009650.3	Solyc06g009650.3	chrSL4.0ch06	+	3596468	3599280	3596468	3596576	3597334	3599280	101448	40;44;17	0;2;2	25;37;10	18;16;4	851	121	111694	6.51824e+06	1.0;0.758;0.547	0.165;0.247;0.262	-0.544	Vacuolar protein sorting-associated protein 51-like protein (AHRD V3.3 *** A0A2S1CER7_PRUYE)
29691	gene:Solyc10g008630.3	Solyc10g008630.3	chrSL4.0ch10	+	2582476	2582910	2582476	2582683	2582781	2582910	29691	6;14;11	0;6;5	4;2;0	3;17;5	219	121	7.07228e+06	0.00174566099818	1.0;0.563;0.549	0.424;0.061;0.0	-0.542	External alternative NAD(P)H-ubiquinone oxidoreductase B1, mitochondrial (AHRD V3.3 *** A0A2G2VRV5_CAPBA)
4057	gene:Solyc12g007280.3	Solyc12g007280.3	chrSL4.0ch12	+	1695003	1695455	1695003	1695073	1695133	1695455	4057	1;13;20	0;0;0	1;12;31	6;8;6	181	121	664.231	1094.11	1.0;1.0;1.0	0.1;0.501;0.775	-0.541	Casein kinase I isoform epsilon (AHRD V3.3 *** A0A2G2X3F7_CAPBA)
54004	gene:Solyc08g048550.3	Solyc08g048550.3	chrSL4.0ch08	+	11737124	11738228	11737124	11737662	11738138	11738228	54004	16;15;29	0;12;1	11;19;14	15;22;16	569	121	0.000843762997816	0.012274590167	1.0;0.21;0.86	0.135;0.155;0.157	-0.541	Protease Do-like 5, chloroplastic (AHRD V3.3 *** A0A1U8DTN0_CAPAN)
106849	gene:Solyc06g069030.3	Solyc06g069030.3	chrSL4.0ch06	+	40472048	40473191	40472048	40472411	40473018	40473191	106849	12;4;20	0;0;3	32;20;5	4;9;15	700	121	0.00128556644252	0.0170183775694	1.0;1.0;0.535	0.58;0.278;0.054	-0.541	microbial collagenase (AHRD V3.3 *** AT1G18060.1)
56547	gene:Solyc09g091050.4	Solyc09g091050.4	chrSL4.0ch09	+	66491032	66494365	66491032	66491078	66491171	66494365	56547	24;14;14	0;0;0	20;6;23	12;3;21	214	121	0.00613953	8.22694	1.0;1.0;1.0	0.485;0.531;0.382	-0.534	C2 calcium-dependent membrane targeting (AHRD V3.3 *** A0A2U1PUT0_ARTAN)
72247	gene:Solyc10g009210.4	Solyc10g009210.4	chrSL4.0ch10	+	3079678	3082859	3079678	3082221	3082365	3082859	72247	10;9;7	0;0;0	19;6;8	27;17;0	242	121	13682.1	1.27126e+06	1.0;1.0;1.0	0.26;0.15;1.0	-0.53	Calmodulin binding protein-like (AHRD V3.3 *** A0A200QI92_9MAGN)
86076	gene:Solyc01g109080.3	Solyc01g109080.3	chrSL4.0ch01	+	88461812	88473977	88461812	88462125	88464105	88473977	86076	69;70;63	0;0;0	36;69;137	39;7;0	2073	121	9938.73	981276	1.0;1.0;1.0	0.051;0.365;1.0	-0.528	Serine/threonine-protein kinase SMG1 (AHRD V3.3 *** A0A2K3NMP5_TRIPR)
72269	gene:Solyc01g104410.4	Solyc01g104410.4	chrSL4.0ch01	-	85090279	85095001	85090279	85094147	85094861	85095001	72269	6;15;13	0;0;4	12;25;14	32;7;4	807	121	0.00291150084768	0.0322859017189	1.0;1.0;0.328	0.053;0.349;0.344	-0.527	Sterol 3-beta-glucosyltransferase (AHRD V3.3 *** A0A1J3HV40_NOCCA)
42706	gene:Solyc01g086890.3	Solyc01g086890.3	chrSL4.0ch01	-	74059348	74060508	74059348	74060020	74060328	74060508	42706	17;27;14	6;0;0	11;8;8	10;25;2	401	121	6.2572e+06	0.00158787998524	0.461;1.0;1.0	0.249;0.088;0.547	-0.526	G-patch domain-containing protein/Surp domain-containing protein (AHRD V3.3 *** A0A1Q3BXL6_CEPFO)
50036	gene:Solyc07g066600.3	Solyc07g066600.3	chrSL4.0ch07	-	67827767	67828500	67827767	67827980	67828239	67828500	50036	26;40;5	0;4;1	2;12;11	7;12;4	352	121	370622	0.000170032598315	1.0;0.775;0.632	0.089;0.256;0.486	-0.525	Phosphoglycerate kinase (AHRD V3.3 *** A0A2G3C3B1_CAPCH)
560	gene:Solyc12g098430.2	Solyc12g098430.2	chrSL4.0ch12	+	65465335	65469568	65465335	65469229	65469383	65469568	560	12;38;26	0;6;3	8;5;18	8;7;13	247	121	151016	8.30086e+06	1.0;0.756;0.809	0.329;0.259;0.404	-0.524	Actin-related protein 2/3 complex subunit 4 (AHRD V3.3 *-* A0A2G3AVC7_CAPCH)
122172	gene:Solyc05g010240.4	Solyc05g010240.4	chrSL4.0ch05	+	4462881	4463263	4462881	4463037	4463136	4463263	122172	8;31;34	0;4;3	23;33;10	19;29;12	220	121	296.134	55851.3	1.0;0.81;0.862	0.4;0.385;0.314	-0.524	Chaperonin-60 beta4 (AHRD V3.3 *** A0A0F7J500_9ROSI)
15655	gene:Solyc09g098040.3	Solyc09g098040.3	chrSL4.0ch09	+	68014073	68014554	68014073	68014160	68014439	68014554	15655	5;37;40	0;4;0	13;36;10	8;7;12	372	121	677048	0.000275042068902	1.0;0.751;1.0	0.346;0.626;0.213	-0.522	Phosphoglucan, water dikinase, chloroplastic (AHRD V3.3 *** A0A1U8G4P2_CAPAN)
38367	gene:Solyc09g075990.3	Solyc09g075990.3	chrSL4.0ch09	-	63885961	63886567	63885961	63886141	63886489	63886567	38367	12;7;4	0;1;2	4;1;9	2;16;29	441	121	2.45353e+06	0.000758472213299	1.0;0.658;0.354	0.354;0.017;0.078	-0.521	5'-nucleotidase surE-like protein (AHRD V3.3 *** A0A2K3MS27_TRIPR)
64081	gene:Solyc05g056370.4	Solyc05g056370.4	chrSL4.0ch05	-	65096646	65097312	65096646	65096712	65097178	65097312	64081	8;60;41	0;2;4	23;13;12	4;17;6	559	121	2.54513e+06	0.000782162620969	1.0;0.867;0.689	0.554;0.142;0.302	-0.519	Mitogen-activated protein kinase kinase kinase (AHRD V3.3 *** A0A2P5BIW6_PARAD)
79859	gene:Solyc03g112950.4	Solyc03g112950.4	chrSL4.0ch03	+	57662210	57671830	57662210	57662283	57662617	57671830	79859	12;5;8	0;14;0	17;0;0	4;10;2	427	121	0.00353284576205	0.0372715726347	1.0;0.092;1.0	0.546;0.0;0.0	-0.515	Serine/threonine-protein kinase ATM (AHRD V3.3 *** A0A2G3A1I9_CAPAN)
99256	gene:Solyc05g055510.3	Solyc05g055510.3	chrSL4.0ch05	+	64513301	64514873	64513301	64513524	64514172	64514873	99256	10;14;49	0;0;9	27;16;28	17;8;5	741	121	0.00490023401405	0.0474798305966	1.0;1.0;0.471	0.206;0.246;0.478	-0.514	Pectate lyase (AHRD V3.3 *** A0A2G2WUS5_CAPBA)
4298	gene:Solyc12g006160.2	Solyc12g006160.2	chrSL4.0ch12	-	715268	719330	715268	715507	719209	719330	4298	31;112;83	0;2;6	67;62;98	18;28;10	3795	121	0.00129757284521	0.0171498899335	1.0;0.641;0.306	0.106;0.066;0.238	-0.512	Sterile alpha motif (SAM) domain-containing protein (AHRD V3.3 *** AT3G07760.5)
49933	gene:Solyc01g028810.3	Solyc01g028810.3	chrSL4.0ch01	+	37225952	37226275	37225952	37226122	37226205	37226275	49933	7;4;9	0;0;9	3;3;3	20;1;14	204	121	0.000790625941505	0.0116962945547	1.0;1.0;0.372	0.082;0.64;0.113	-0.512	Beta chaperonin 60 (AHRD V3.3 *** Q0W9E2_SOLCO)
122592	gene:Solyc09g055310.3	Solyc09g055310.3	chrSL4.0ch09	+	35164884	35168528	35164884	35167784	35167879	35168528	122592	13;4;13	0;6;0	0;10;0	8;2;4	216	121	0.000267482315769	0.00498923587113	1.0;0.272;1.0	0.0;0.737;0.0	-0.512	Ethylene-overproduction protein 1 (AHRD V3.3 *** A0A2G3BLY9_CAPCH)
16836	gene:Solyc09g083130.3	Solyc09g083130.3	chrSL4.0ch09	-	64911284	64917514	64911284	64916618	64917369	64917514	16836	5;86;83	0;0;18	45;39;88	14;19;26	844	121	0.00151302996471	0.0193612086118	1.0;1.0;0.398	0.315;0.227;0.327	-0.51	Acylamino-acid-releasing enzyme (AHRD V3.3 *** A0A1J3E2A0_NOCCA)
24810	gene:Solyc03g098440.4	Solyc03g098440.4	chrSL4.0ch03	+	55245973	55248742	55245973	55247869	55248473	55248742	24810	23;15;22	0;0;0	35;20;19	0;6;28	697	121	22805.3	1.90829e+06	1.0;1.0;1.0	1.0;0.367;0.105	-0.509	Tetratricopeptide repeat (TPR)-containing protein (AHRD V3.3 *** A0A2U1QET0_ARTAN)
83380	gene:Solyc03g114930.3	Solyc03g114930.3	chrSL4.0ch03	+	59207730	59210109	59207730	59207853	59210013	59210109	83380	30;109;159	0;0;11	79;169;79	6;18;22	2253	121	0.0011993868263	0.0161416852213	1.0;1.0;0.437	0.414;0.335;0.162	-0.509	PsbP-like protein 1, chloroplastic (AHRD V3.3 *** A0A2G3A242_CAPAN)
45042	gene:Solyc01g079800.4	Solyc01g079800.4	chrSL4.0ch01	-	71513685	71514228	71513685	71513799	71514159	71514228	45042	22;20;12	0;0;3	5;12;20	8;12;3	453	121	7.11443e+06	0.00175345176086	1.0;1.0;0.517	0.143;0.211;0.64	-0.508	DEAD-box ATP-dependent RNA helicase 58, chloroplastic (AHRD V3.3 *** A0A2G3AL49_CAPAN)
79882	gene:Solyc03g112950.4	Solyc03g112950.4	chrSL4.0ch03	+	57668277	57676636	57668277	57675814	57676035	57676636	79882	12;5;8	0;6;2	13;0;0	10;4;20	314	121	0.000613814822891	0.00963146244607	1.0;0.243;0.607	0.334;0.0;0.0	-0.505	Serine/threonine-protein kinase ATM (AHRD V3.3 *** A0A2G3A1I9_CAPAN)
129582	gene:Solyc04g074140.4	Solyc04g074140.4	chrSL4.0ch04	+	58103342	58107211	58103342	58103567	58105371	58107211	129582	16;91;88	0;0;0	28;69;140	12;0;16	1897	121	14503.6	1.33882e+06	1.0;1.0;1.0	0.13;1.0;0.358	-0.504	transmembrane protein (AHRD V3.3 *** AT1G34630.1)
101301	gene:Solyc06g068010.3	Solyc06g068010.3	chrSL4.0ch06	+	39793161	39795968	39793161	39793338	39793955	39795968	101301	10;4;46	0;0;1	11;4;16	11;0;9	710	121	245760	0.000121746331145	1.0;1.0;0.887	0.146;1.0;0.233	-0.503	Biotin carboxyl carrier protein of acetyl-CoA carboxylase (AHRD V3.3 *** A0A1J3F9E7_NOCCA)
124743	gene:Solyc08g082170.4	Solyc08g082170.4	chrSL4.0ch08	-	63150217	63153408	63150217	63151833	63153051	63153408	124743	26;37;63	0;4;0	24;24;44	8;3;9	1311	121	0.000440187706168	0.00743691850912	1.0;0.461;1.0	0.217;0.425;0.311	-0.503	Pectin lyase-like superfamily protein (AHRD V3.3 *** A0A2U1LXC7_ARTAN)
68044	gene:Solyc05g052310.3	Solyc05g052310.3	chrSL4.0ch05	+	61978129	61978643	61978129	61978202	61978579	61978643	68044	42;34;37	2;0;5	6;21;6	4;4;9	470	121	5.77728e+06	0.00149240201266	0.844;1.0;0.656	0.279;0.575;0.146	-0.5	Alpha-soluble NSF attachment protein (AHRD V3.3 *** A0A1U8GZ48_CAPAN),Pfam:PF14938
84784	gene:Solyc09g031610.4	Solyc09g031610.4	chrSL4.0ch09	-	27497544	27507535	27497544	27506820	27507414	27507535	84784	6;25;30	0;0;0	12;13;23	0;6;14	687	121	13210.9	1.23673e+06	1.0;1.0;1.0	1.0;0.276;0.224	-0.5	DAMAGED DNA BINDING PROTEIN1
91758	gene:Solyc06g053790.3	Solyc06g053790.3	chrSL4.0ch06	+	34437605	34440530	34437605	34440159	34440353	34440530	91758	9;26;25	0;2;1	4;3;19	1;2;25	287	121	25380.7	2.07999e+06	1.0;0.846;0.913	0.628;0.387;0.243	-0.5	Polyketide cyclase/dehydrase and lipid transport superfamily protein (AHRD V3.3 *** F4J2V1_ARATH)
51131	gene:Solyc06g069280.4	Solyc06g069280.4	chrSL4.0ch06	-	40672877	40679096	40672877	40672943	40673093	40679096	51131	10;7;9	5;6;2	0;1;0	5;8;24	243	121	0.689382	414.987	0.499;0.367;0.691	0.0;0.059;0.0	-0.499	Protein LSM14-like protein A (AHRD V3.3 *** A0A2G2WLR1_CAPBA)
76040	gene:Solyc10g085490.3	Solyc10g085490.3	chrSL4.0ch10	-	63796644	63800109	63796644	63797110	63799800	63800109	76040	67;100;85	0;0;2	30;75;26	12;0;20	2783	121	5.95645e+06	0.00152835090169	1.0;1.0;0.649	0.098;1.0;0.053	-0.499	F-box protein PP2-A15 (AHRD V3.3 *** A0A2G3BFE3_CAPCH)
80852	gene:Solyc02g081500.3	Solyc02g081500.3	chrSL4.0ch02	+	43424317	43428565	43424317	43424470	43428230	43428565	80852	191;414;463	0;0;1	339;353;327	4;13;30	3853	121	10.5792	3865.15	1.0;1.0;0.936	0.727;0.46;0.255	-0.498	Receptor kinase LRK10
87292	gene:Solyc01g087390.2	Solyc01g087390.2	chrSL4.0ch01	-	74587770	74591844	74587770	74590350	74591700	74591844	87292	0;6;13	5;0;1	4;2;0	26;10;11	1443	121	0.00409961499587	0.0416439209925	0.0;1.0;0.522	0.013;0.016;0.0	-0.498	RING/FYVE/PHD-type zinc finger family protein (AHRD V3.3 *-* A0A178V841_ARATH)
74728	gene:Solyc05g007060.4	Solyc05g007060.4	chrSL4.0ch05	-	1696188	1697335	1696188	1696310	1696964	1697335	74728	18;34;56	0;0;5	18;31;51	14;15;3	747	121	0.000896191195891	0.0128447605385	1.0;1.0;0.645	0.172;0.251;0.734	-0.496	Plant/T7N9-9 protein (AHRD V3.3 *** G7K9S9_MEDTR)
115590	gene:Solyc07g053250.3	Solyc07g053250.3	chrSL4.0ch07	+	61650150	61657275	61650150	61650421	61657212	61657275	115590	92;474;437	5;0;0	537;369;469	24;34;18	6884	121	0.000308826686137	0.00560219639128	0.244;1.0;1.0	0.282;0.16;0.314	-0.496	F-box protein isoform X1 (AHRD V3.3 *-* XP_025887864.1)
13898	gene:Solyc10g018850.2	Solyc10g018850.2	chrSL4.0ch10	-	10494003	10496927	10494003	10495919	10496763	10496927	13898	39;80;26	0;4;13	10;38;12	16;12;19	937	121	0.000642706635427	0.0099823043884	1.0;0.721;0.205	0.075;0.29;0.075	-0.495	Endo-1,3(4)-beta-D-glucanase (AHRD V3.3 *** A0A2I0WB41_9ASPA)
78328	gene:Solyc06g051440.4	Solyc06g051440.4	chrSL4.0ch06	+	32622449	32623461	32622449	32623004	32623334	32623461	78328	8;5;18	0;0;4	3;4;0	9;0;8	423	121	0.00174809816993	0.0217118732935	1.0;1.0;0.563	0.087;1.0;0.0	-0.492	Protein POLLEN DEFECTIVE IN GUIDANCE 1 (AHRD V3.3 *** A0A2G3C5I6_CAPCH)
80996	gene:Solyc10g039280.2	Solyc10g039280.2	chrSL4.0ch10	+	20321361	20325278	20321361	20321599	20325184	20325278	80996	24;136;124	0;0;0	212;140;106	0;6;30	3678	121	28490.7	2.25126e+06	1.0;1.0;1.0	1.0;0.434;0.104	-0.487	Dual specificity phosphatase (AHRD V3.3 *** A0A200Q2H3_9MAGN)
65431	gene:Solyc01g094190.3	Solyc01g094190.3	chrSL4.0ch01	+	78013370	78013820	78013370	78013494	78013603	78013820	65431	18;17;30	0;0;3	0;16;42	6;3;12	230	121	3.3126e+06	0.000963585368599	1.0;1.0;0.84	0.0;0.737;0.648	-0.485	dTDP-4-dehydrorhamnose reductase (AHRD V3.3 *-* A0A200QUJ0_9MAGN)
55558	gene:Solyc04g081740.3	Solyc04g081740.3	chrSL4.0ch04	+	63642268	63642632	63642268	63642347	63642489	63642632	55558	35;13;10	0;2;1	17;32;14	25;10;18	242	121	4885.57	562946	1.0;0.765;0.833	0.254;0.615;0.28	-0.483	prostaglandin E synthase 2-like (AHRD V3.3 *** A0A2I4DI11_9ROSI)
122043	gene:Solyc08g067090.4	Solyc08g067090.4	chrSL4.0ch08	+	54104625	54105180	54104625	54104664	54105136	54105180	122043	12;23;18	0;0;8	8;12;12	4;8;5	565	121	0.00325779578907	0.0351647577048	1.0;1.0;0.325	0.3;0.243;0.339	-0.481	cyclophilin-like protein
128909	gene:Solyc09g061420.3	Solyc09g061420.3	chrSL4.0ch09	-	55160094	55169901	55160094	55167594	55169717	55169901	128909	52;270;151	0;2;3	148;164;164	12;7;34	2216	121	286342	0.000137528758344	1.0;0.881;0.733	0.402;0.561;0.208	-0.481	phosphoglycolate phosphatase (AHRD V3.3 *** AT5G48830.1)
89695	gene:Solyc04g081755.2	Solyc04g081755.2	chrSL4.0ch04	+	63658201	63660140	63658201	63658304	63659707	63660140	89695	39;28;63	0;0;0	26;83;50	8;12;0	1496	121	18939	1.65025e+06	1.0;1.0;1.0	0.208;0.359;1.0	-0.478	GDSL esterase/lipase (AHRD V3.3 *** A0A2G2ZSP1_CAPAN)
120259	gene:Solyc08g048450.4	Solyc08g048450.4	chrSL4.0ch08	+	12388886	12389081	12388886	12388984	12389057	12389081	120259	8;5;11	0;7;9	2;2;3	7;12;29	194	121	0.000100054003899	0.00228824866159	1.0;0.308;0.433	0.151;0.094;0.061	-0.478	ornithine aminotransferase
51777	gene:Solyc06g068920.3	Solyc06g068920.3	chrSL4.0ch06	-	40362168	40368009	40362168	40366666	40367916	40368009	51777	14;26;28	0;0;1	26;40;50	18;2;4	1343	121	23873.9	0.000119279194624	1.0;1.0;0.716	0.115;0.643;0.53	-0.476	Protein kinase domain (AHRD V3.3 *** A0A200QLB1_9MAGN)
93247	gene:Solyc06g048460.2	Solyc06g048460.2	chrSL4.0ch06	+	28772327	28776752	28772327	28775916	28776680	28776752	93247	14;10;11	0;9;3	0;0;8	16;3;22	857	121	705158	0.00174184952825	1.0;0.136;0.341	0.0;0.0;0.049	-0.476	anaphase-promoting complex subunit 1 (AHRD V3.3 *** A0A2I4ER07_9ROSI)
79470	gene:Solyc11g030710.2	Solyc11g030710.2	chrSL4.0ch11	+	22200156	22201652	22200156	22200389	22200756	22201652	79470	25;18;46	0;4;6	12;18;16	4;14;40	460	121	2.88719e+06	0.00086506973449	1.0;0.542;0.669	0.441;0.253;0.095	-0.474	UPF0301 protein (AHRD V3.3 *** A0A2K3P0A8_TRIPR)
101698	gene:Solyc12g038430.3	Solyc12g038430.3	chrSL4.0ch12	+	49715046	49720241	49715046	49715312	49719999	49720241	101698	78;163;237	0;0;0	121;192;217	0;8;22	4780	121	11134.6	1.07269e+06	1.0;1.0;1.0	1.0;0.378;0.2	-0.474	Transposase, Ptta/En/Spm, plant (AHRD V3.3 *-* A0A1R3I9M9_9ROSI)
69730	gene:Solyc01g100540.4	Solyc01g100540.4	chrSL4.0ch01	-	82812514	82814246	82812514	82812642	82813202	82814246	69730	40;28;22	0;16;13	2;8;2	36;35;29	653	121	28116.4	2.22994e+06	1.0;0.245;0.239	0.01;0.041;0.013	-0.473	HIT zinc finger and PAPA-1-like domain-containing protein (AHRD V3.3 *-* Q8GYE3_ARATH)
73623	gene:Solyc01g106440.3	Solyc01g106440.3	chrSL4.0ch01	+	86643686	86645872	86643686	86644961	86645820	86645872	73623	20;44;28	0;3;8	22;14;11	16;7;6	952	121	0.00219917976621	0.0259083774497	1.0;0.651;0.308	0.149;0.203;0.189	-0.473	S-acyltransferase (AHRD V3.3 *** A0A2G2W8Y7_CAPBA)
114423	gene:Solyc07g045070.3	Solyc07g045070.3	chrSL4.0ch07	-	58057562	58065707	58057562	58061952	58065585	58065707	114423	98;150;94	0;0;0	54;59;99	2;0;25	3726	121	47154.5	3.34306e+06	1.0;1.0;1.0	0.467;1.0;0.114	-0.473	S-adenosyl-L-methionine-dependent methyltransferase (AHRD V3.3 *** A0A2P4QBT0_RHIID)
71950	gene:Solyc01g107180.3	Solyc01g107180.3	chrSL4.0ch01	+	87115384	87118700	87115384	87115527	87116335	87118700	71950	27;48;117	0;8;11	36;58;6	20;50;2	901	121	6.61911e+06	0.00165519383672	1.0;0.446;0.588	0.195;0.135;0.287	-0.472	Phototropic-responsive NPH3 family protein (AHRD V3.3 *** A0A2U1N5P4_ARTAN)
1322	gene:Solyc12g087850.3	Solyc12g087850.3	chrSL4.0ch12	-	62917237	62918444	62917237	62917467	62918108	62918444	1322	8;2;11	0;4;3	2;0;0	8;11;16	734	121	4.04508e+06	0.00112748179157	1.0;0.076;0.377	0.04;0.0;0.0	-0.471	Basic helix-loop-helix (BHLH) DNA-binding superfamily protein (AHRD V3.3 *** A0A2U1PAJ2_ARTAN)
65564	gene:Solyc02g081480.4	Solyc02g081480.4	chrSL4.0ch02	+	43420683	43421476	43420683	43421360	43421446	43421476	65564	14;25;27	0;21;7	6;17;19	15;32;31	207	121	0.000269569039272	0.00501433591829	1.0;0.41;0.693	0.19;0.237;0.264	-0.471	Receptor-like protein kinase (AHRD V3.3 *** A0A2K3NJB3_TRIPR)
68376	gene:Solyc05g032660.4	Solyc05g032660.4	chrSL4.0ch05	+	45469236	45480337	45469236	45480038	45480226	45480337	68376	36;13;10	0;2;1	20;4;3	1;12;10	281	121	525724	0.00139544521476	1.0;0.737;0.812	0.896;0.126;0.114	-0.471	NAD(P)-binding Rossmann-fold superfamily protein (AHRD V3.3 *-* F4JSA6_ARATH)
31195	gene:Solyc01g094580.3	Solyc01g094580.3	chrSL4.0ch01	-	78260521	78262544	78260521	78260729	78262283	78262544	31195	22;26;50	0;3;1	18;32;18	10;3;5	1647	121	0.0034605940798	0.0367186739639	1.0;0.389;0.786	0.117;0.439;0.209	-0.47	Beta-amylase (AHRD V3.3 *** A0A2G2W5P7_CAPBA)
24833	gene:Solyc08g007320.3	Solyc08g007320.3	chrSL4.0ch08	+	1879301	1883865	1879301	1880490	1883740	1883865	24833	41;36;12	15;2;0	8;0;6	5;5;10	3343	121	0.00139273190401	0.0181682553672	0.09;0.394;1.0	0.055;0.0;0.021	-0.469	Tryptophan RNA-binding attenuator protein-like protein (AHRD V3.3 *** A0A2U1LYZ7_ARTAN)
55985	gene:Solyc03g117370.3	Solyc03g117370.3	chrSL4.0ch03	+	60982558	60986603	60982558	60982672	60984405	60986603	55985	10;127;175	0;4;7	97;140;126	15;25;17	1826	121	0.000700464223244	0.0106658913037	1.0;0.678;0.624	0.3;0.271;0.329	-0.467	TOPLESS (AHRD V3.3 *-* K4BLN8_SOLLC)
56557	gene:Solyc09g091050.4	Solyc09g091050.4	chrSL4.0ch09	+	66493709	66494365	66493709	66493790	66494017	66494365	56557	22;26;15	0;12;9	14;12;11	27;20;43	320	121	0.000106880495974	0.00241106183571	1.0;0.45;0.387	0.164;0.185;0.088	-0.467	C2 calcium-dependent membrane targeting (AHRD V3.3 *** A0A2U1PUT0_ARTAN)
113131	gene:Solyc07g066580.3	Solyc07g066580.3	chrSL4.0ch07	+	67820041	67823068	67820041	67821106	67823009	67823068	113131	66;295;225	0;3;3	174;217;202	12;16;22	1996	121	992.034	151485	1.0;0.856;0.82	0.468;0.451;0.358	-0.466	Sulfurtransferase (AHRD V3.3 *** A0A2G2WFU6_CAPBA)
74241	gene:Solyc02g071990.3	Solyc02g071990.3	chrSL4.0ch02	-	39327302	39331528	39327302	39328057	39329776	39331528	74241	5;10;11	0;3;2	5;2;4	13;7;22	1812	121	0.000707630194787	0.0107490701559	1.0;0.182;0.269	0.025;0.019;0.012	-0.465	BES1/BZR1 (AHRD V3.3 *** A0A2K3PP13_TRIPR)
11544	gene:Solyc10g081240.3	Solyc10g081240.3	chrSL4.0ch10	+	61453301	61460933	61453301	61460287	61460501	61460933	11544	10;4;13	0;2;14	2;7;0	9;9;5	307	121	0.00407061991235	0.0414638829653	1.0;0.441;0.268	0.081;0.235;0.0	-0.464	GrpE protein homolog (AHRD V3.3 *** A0A2G2VVH1_CAPBA)
8728	gene:Solyc11g012080.2	Solyc11g012080.2	chrSL4.0ch11	+	5070474	5073728	5070474	5071775	5073654	5073728	8728	133;131;141	0;0;0	95;135;182	9;2;16	1972	121	49.5665	13128.5	1.0;1.0;1.0	0.393;0.806;0.411	-0.463	Mitochondrial pyruvate carrier (AHRD V3.3 *** A0A200RBJ0_9MAGN)
37671	gene:Solyc04g015950.3	Solyc04g015950.3	chrSL4.0ch04	+	6525130	6531413	6525130	6525335	6526022	6531413	37671	7;28;42	0;0;0	4;38;15	26;4;0	780	121	1971.73	1.70298e+06	1.0;1.0;1.0	0.023;0.596;1.0	-0.46	Pentatricopeptide repeat-containing protein (AHRD V3.3 *** A0A2G3CCZ0_CAPCH)
97362	gene:Solyc05g050940.4	Solyc05g050940.4	chrSL4.0ch05	+	60557233	60560143	60557233	60559295	60560093	60560143	97362	6;2;26	0;0;2	17;5;3	7;0;21	891	121	0.000187841179235	0.00376459344784	1.0;1.0;0.638	0.248;1.0;0.019	-0.457	tRNA N6-adenosine threonylcarbamoyltransferase (AHRD V3.3 *** A0A248JMK1_9PROT)
21416	gene:Solyc01g087910.4	Solyc01g087910.4	chrSL4.0ch01	-	75021538	75023436	75021538	75021628	75022110	75023436	21416	7;28;10	0;4;1	14;12;32	12;5;11	575	121	0.00430374071677	0.0431874163157	1.0;0.596;0.678	0.197;0.336;0.38	-0.454	F-box/WD-40 repeat-containing protein (AHRD V3.3 *** A0A1J3H907_NOCCA)
40631	gene:Solyc01g094370.3	Solyc01g094370.3	chrSL4.0ch01	-	78143334	78144119	78143334	78143416	78143761	78144119	40631	4;5;17	4;4;0	3;0;0	6;1;12	438	121	3.63951e+06	0.00103847803182	0.216;0.257;1.0	0.121;0.0;0.0	-0.451	remorin 2
109726	gene:Solyc06g083670.4	Solyc06g083670.4	chrSL4.0ch06	-	46590708	46598004	46590708	46592499	46597654	46598004	109726	226;214;329	0;3;10	180;304;179	10;16;36	5248	121	0.000325132878685	0.00582920995946	1.0;0.622;0.431	0.293;0.305;0.103	-0.451	Unknown protein
105546	gene:Solyc06g065270.4	Solyc06g065270.4	chrSL4.0ch06	-	38347501	38348567	38347501	38347648	38348493	38348567	105546	61;40;43	0;6;4	23;24;20	22;14;4	938	121	0.000134493994866	0.00287715185011	1.0;0.462;0.581	0.119;0.181;0.392	-0.45	Adenylate kinase (AHRD V3.3 *** A0A200Q1F5_9MAGN),Pfam:PF00406
7423	gene:Solyc11g044910.2	Solyc11g044910.2	chrSL4.0ch11	-	30776115	30783567	30776115	30781770	30783171	30783567	7423	28;10;30	0;2;11	3;0;31	14;2;20	1494	121	0.00499985985155	0.0481492223924	1.0;0.288;0.181	0.017;0.0;0.112	-0.447	Beta-D-xylosidase 4 (AHRD V3.3 *** A0A2G2VN32_CAPBA)
86268	gene:Solyc09g064790.3	Solyc09g064790.3	chrSL4.0ch09	+	58306990	58308002	58306990	58307041	58307926	58308002	86268	12;83;66	0;0;3	56;14;66	0;8;30	978	121	0.00123374216102	0.0164950114609	1.0;1.0;0.731	1.0;0.178;0.214	-0.446	Protein PALE CRESS, chloroplastic (AHRD V3.3 *** A0A2G3BLP0_CAPCH)
115867	gene:Solyc03g118020.3	Solyc03g118020.3	chrSL4.0ch03	-	61455901	61461678	61455901	61456408	61456729	61461678	115867	33;16;18	1;2;2	27;8;15	24;2;16	414	121	426827	0.000189939734769	0.906;0.7;0.725	0.247;0.539;0.215	-0.443	Nuclease domain-containing protein 1-like (AHRD V3.3 *** A0A2K3NZ95_TRIPR)
39963	gene:Solyc06g062480.4	Solyc06g062480.4	chrSL4.0ch06	+	37073920	37076719	37073920	37074563	37075438	37076719	39963	5;31;18	0;3;0	13;13;4	0;6;20	968	121	0.00362591037374	0.0380265701674	1.0;0.564;1.0	1.0;0.213;0.024	-0.442	protein EARLY FLOWERING 3-like (AHRD V3.3 *** A0A2I4DNS5_9ROSI)
15464	gene:Solyc09g098340.3	Solyc09g098340.3	chrSL4.0ch09	-	68238793	68241717	68238793	68240404	68241629	68241717	15464	26;20;43	0;2;6	33;24;4	6;10;10	1318	121	0.00408922239246	0.0415675005475	1.0;0.479;0.397	0.336;0.181;0.035	-0.441	aspartic proteinase-like protein 2 (AHRD V3.3 *** A0A2G2ZT59_CAPAN)
75726	gene:Solyc03g044080.4	Solyc03g044080.4	chrSL4.0ch03	-	7217086	7222676	7217086	7217311	7221342	7222676	75726	368;292;265	0;2;0	259;224;222	2;7;24	4124	121	44080.3	3.16349e+06	1.0;0.811;1.0	0.792;0.484;0.213	-0.441	hypothetical protein (AHRD V3.3 --* AT4G37608.2)
75968	gene:Solyc06g060670.4	Solyc06g060670.4	chrSL4.0ch06	+	36366065	36367558	36366065	36366139	36367478	36367558	75968	46;67;76	0;0;0	56;39;19	3;0;23	1432	121	81502.1	5.06879e+06	1.0;1.0;1.0	0.612;1.0;0.065	-0.441	Protein arginine N-methyltransferase (AHRD V3.3 *** A0A2G3C7F1_CAPCH)
118813	gene:Solyc08g006680.3	Solyc08g006680.3	chrSL4.0ch08	+	1265362	1265748	1265362	1265541	1265652	1265748	118813	10;10;23	3;4;14	3;5;9	24;27;20	232	121	1391.61	199167	0.635;0.566;0.461	0.061;0.088;0.19	-0.441	Major facilitator superfamily protein (AHRD V3.3 *** F4KIL9_ARATH)
53502	gene:Solyc01g080510.3	Solyc01g080510.3	chrSL4.0ch01	+	72335532	72339211	72335532	72338413	72339132	72339211	53502	58;82;81	0;0;1	60;70;45	4;10;10	812	121	23.907	7514.44	1.0;1.0;0.923	0.691;0.511;0.401	-0.44	interactor of constitutive active ROPs protein (AHRD V3.3 *-* AT1G16520.1)
79543	gene:Solyc10g084400.2	Solyc10g084400.2	chrSL4.0ch10	-	63112481	63113308	63112481	63112734	63113061	63113308	79543	61;52;21	0;5;3	47;7;10	2;10;45	420	121	0.000957996261342	0.0135371999798	1.0;0.75;0.669	0.871;0.168;0.06	-0.44	Glutathione S-transferase (AHRD V3.3 *** Q76KW1_PEA)
109217	gene:Solyc12g008900.2	Solyc12g008900.2	chrSL4.0ch12	-	2257763	2260410	2257763	2258355	2259662	2260410	109217	11;47;36	0;0;0	143;126;22	23;22;0	1400	121	6518.4	709135	1.0;1.0;1.0	0.35;0.331;1.0	-0.44	cytokinin oxidase6
60010	gene:Solyc01g101240.4	Solyc01g101240.4	chrSL4.0ch01	+	83332929	83335635	83332929	83335065	83335481	83335635	60010	0;25;14	1;1;0	6;14;2	6;8;8	509	121	0.00141477787527	0.018382261131	0.0;0.856;1.0	0.192;0.294;0.056	-0.438	aspartic protease precursor
36018	gene:Solyc02g081640.4	Solyc02g081640.4	chrSL4.0ch02	+	43503498	43508130	43503498	43507908	43507985	43508130	36018	23;38;21	0;20;9	14;13;19	18;20;44	198	121	5.16973e+06	0.00137663028744	1.0;0.537;0.588	0.322;0.284;0.209	-0.437	Myb_DNA-binding domain-containing protein (AHRD V3.3 *** A0A1Q3B0N5_CEPFO)
54605	gene:Solyc02g061980.3	Solyc02g061980.3	chrSL4.0ch02	+	31524497	31528840	31524497	31528406	31528768	31528840	54605	12;29;18	0;0;2	24;14;23	4;7;8	455	121	384632	0.000175406729079	1.0;1.0;0.705	0.615;0.347;0.433	-0.437	la-related protein 1C-like (AHRD V3.3 *** A0A2I4FDA4_9ROSI)
129336	gene:Solyc07g065430.2	Solyc07g065430.2	chrSL4.0ch07	-	67020038	67020618	67020038	67020482	67020555	67020618	129336	18;8;2	0;11;0	0;2;0	7;0;4	194	121	0.000346982226811	0.00613784678148	1.0;0.312;1.0	0.0;1.0;0.0	-0.437	DNA topoisomerase 6 subunit A (AHRD V3.3 *-* E1ZHQ0_CHLVA)
55650	gene:Solyc01g011340.3	Solyc01g011340.3	chrSL4.0ch01	+	8723118	8724379	8723118	8724045	8724264	8724379	55650	9;5;10	0;1;0	9;8;14	12;2;5	312	121	126142	7.16356e+06	1.0;0.66;1.0	0.225;0.608;0.521	-0.435	protein phosphatase 2A catalytic subunit 2
83662	gene:Solyc09g075390.4	Solyc09g075390.4	chrSL4.0ch09	-	63314929	63318196	63314929	63317952	63318037	63318196	83662	18;4;32	0;0;0	29;14;6	0;17;6	206	121	58606	3.96259e+06	1.0;1.0;1.0	1.0;0.326;0.37	-0.435	GTP pyrophosphokinase, (P)ppGpp synthetase II Guanosine-3',5'-bis(Diphosphate) 3'-pyrophosphohydrolase (AHRD V3.3 *** A0A2D1JZR2_9GAMM)
122156	gene:Solyc08g067430.4	Solyc08g067430.4	chrSL4.0ch08	+	54577092	54577300	54577092	54577135	54577219	54577300	122156	7;39;30	2;22;3	10;19;26	32;25;42	205	121	636677	0.000261977062245	0.674;0.511;0.855	0.156;0.31;0.268	-0.435	DNA-directed RNA polymerase subunit beta (AHRD V3.3 *** AT2G25605.1)
15389	gene:Solyc09g098520.4	Solyc09g098520.4	chrSL4.0ch09	+	68390102	68397761	68390102	68391415	68397716	68397761	15389	341;291;249	0;5;1	283;315;286	12;16;6	6394	121	0.000399061899993	0.00686470786574	1.0;0.524;0.825	0.309;0.271;0.474	-0.432	CMP-sialic acid transporter 2 (AHRD V3.3 *** A0A2G2V6Q4_CAPBA)
56412	gene:Solyc01g060240.4	Solyc01g060240.4	chrSL4.0ch01	+	63110343	63111953	63110343	63111325	63111890	63111953	56412	20;23;35	0;1;0	10;32;34	9;0;12	658	121	1.14609e+06	0.000417437799897	1.0;0.809;1.0	0.17;1.0;0.343	-0.432	Unknown protein
46480	gene:Solyc04g014460.4	Solyc04g014460.4	chrSL4.0ch04	+	4711649	4712371	4711649	4711926	4712253	4712371	46480	6;9;10	0;9;39	0;0;0	19;14;21	420	121	4.50303e+06	0.00123213077443	1.0;0.224;0.069	0.0;0.0;0.0	-0.431	THO complex subunit 4D (AHRD V3.3 *** A0A2G3CDN8_CAPCH)
57224	gene:Solyc01g096160.4	Solyc01g096160.4	chrSL4.0ch01	-	79521443	79524138	79521443	79522168	79522454	79524138	57224	7;69;58	0;4;0	43;35;19	3;26;8	379	121	1.06765e+06	0.00039554061088	1.0;0.846;1.0	0.821;0.301;0.431	-0.431	L-fucokinase/GDP-L-fucose pyrophosphorylase (AHRD V3.3 *** A0A2U1NSI7_ARTAN)
74280	gene:Solyc02g093790.3	Solyc02g093790.3	chrSL4.0ch02	-	52599691	52601646	52599691	52600319	52601610	52601646	74280	38;19;22	0;0;4	10;17;28	14;2;2	1384	121	0.00432566029798	0.0433472793815	1.0;1.0;0.325	0.059;0.426;0.55	-0.43	alpha/beta-Hydrolases superfamily protein (AHRD V3.3 *** AT3G27320.1)
24247	gene:Solyc03g007490.3	Solyc03g007490.3	chrSL4.0ch03	+	2097092	2099471	2097092	2097143	2099188	2099471	24247	49;83;137	0;0;4	111;69;31	2;12;3	2138	121	0.00246805788685	0.0283825228217	1.0;1.0;0.66	0.759;0.246;0.369	-0.429	Cytochrome c oxidase assembly protein COX16 (AHRD V3.3 *-* A0A2U1MEP7_ARTAN)
35793	gene:Solyc02g085300.4	Solyc02g085300.4	chrSL4.0ch02	-	46251666	46255367	46251666	46251765	46251927	46255367	35793	25;49;58	1;6;0	44;12;24	23;29;3	255	121	2.50048e+06	0.00077034889576	0.922;0.795;1.0	0.476;0.164;0.791	-0.429	Unknown protein
7439	gene:Solyc11g044960.3	Solyc11g044960.3	chrSL4.0ch11	+	30660392	30666563	30660392	30666410	30666506	30666563	7439	13;6;9	0;9;8	3;10;15	23;30;46	217	121	0.00268406910951	0.0303500870107	1.0;0.271;0.385	0.068;0.157;0.154	-0.426	Protein kinase family protein (AHRD V3.3 *-* A0A2U1M9Z1_ARTAN)
36790	gene:Solyc02g083810.4	Solyc02g083810.4	chrSL4.0ch02	-	45069196	45070920	45069196	45070460	45070548	45070920	36790	22;40;59	0;5;16	25;31;5	5;25;43	209	121	0.00088673698713	0.0127386681005	1.0;0.822;0.681	0.743;0.418;0.063	-0.426	Ferredoxin--NADP reductase, chloroplastic (AHRD V3.3 *** K4BAP9_SOLLC)
85612	gene:Solyc02g062540.3	Solyc02g062540.3	chrSL4.0ch02	-	32251408	32253419	32251408	32251506	32252364	32253419	85612	56;47;52	0;0;0	13;34;38	0;4;18	951	121	20179.9	1.73089e+06	1.0;1.0;1.0	1.0;0.52;0.212	-0.423	Thioredoxin domain-containing protein (AHRD V3.3 *** A0A1Q3D5L0_CEPFO)
16481	gene:Solyc09g090460.3	Solyc09g090460.3	chrSL4.0ch09	+	66066297	66067053	66066297	66066411	66066901	66067053	16481	6;18;20	2;1;10	2;0;16	52;2;14	583	121	724729	0.000290672887127	0.384;0.789;0.293	0.008;0.0;0.192	-0.422	Nucleolar GTP-binding protein 1 (AHRD V3.3 *** A0A1J3HT43_NOCCA)
59663	gene:Solyc02g087150.3	Solyc02g087150.3	chrSL4.0ch02	+	47657100	47659111	47657100	47657150	47658723	47659111	59663	84;86;156	2;0;1	108;170;94	18;18;3	1666	121	196628	0.000102555758206	0.753;1.0;0.919	0.304;0.407;0.695	-0.422	Heavy metal transport/detoxification superfamily protein (AHRD V3.3 *-* AT5G14910.2)
107970	gene:Solyc08g074280.4	Solyc08g074280.4	chrSL4.0ch08	-	56491398	56499135	56491398	56496180	56499013	56499135	107970	309;542;143	0;53;5	154;132;182	21;24;41	2926	121	0.000674460890916	0.0103588724277	1.0;0.297;0.542	0.233;0.185;0.155	-0.422	Beta-lactamase domain-containing protein/ABC1 domain-containing protein/WaaY domain-containing protein (AHRD V3.3 *** A0A1Q3B6T1_CEPFO)
105194	gene:Solyc12g019100.2	Solyc12g019100.2	chrSL4.0ch12	+	9214141	9215403	9214141	9214195	9215197	9215403	105194	29;47;56	0;0;0	114;65;25	15;1;4	1095	121	2080.28	277721	1.0;1.0;1.0	0.456;0.878;0.409	-0.419	Valine--tRNA ligase (AHRD V3.3 *-* A0A2G3CUT8_CAPCH)
29917	gene:Solyc03g026150.3	Solyc03g026150.3	chrSL4.0ch03	+	3543345	3546024	3543345	3545867	3545964	3546024	29917	18;12;2	10;5;5	0;0;0	6;6;10	218	121	85.3187	20669	0.5;0.571;0.182	0.0;0.0;0.0	-0.418	RING/U-box superfamily protein (AHRD V3.3 *-* A0A2U1NQN4_ARTAN)
39707	gene:Solyc03g112320.4	Solyc03g112320.4	chrSL4.0ch03	-	57185615	57186309	57185615	57185954	57186071	57186309	39707	16;48;56	0;76;35	23;25;10	52;70;46	238	121	0.00228936717801	0.0267016668572	1.0;0.243;0.449	0.184;0.154;0.1	-0.418	ferric reduction oxidase 8, mitochondrial (AHRD V3.3 *** A0A2I4E3B3_9ROSI)
124699	gene:Solyc08g081910.3	Solyc08g081910.3	chrSL4.0ch08	-	62941468	62946305	62941468	62943420	62946036	62946305	124699	70;41;66	0;2;0	60;10;21	13;8;0	2709	121	0.000218329540619	0.00424707826517	1.0;0.478;1.0	0.171;0.053;1.0	-0.418	V-type proton ATPase subunit E (AHRD V3.3 *** A0A2G3DAR4_CAPCH)
1984	gene:Solyc12g044220.3	Solyc12g044220.3	chrSL4.0ch12	-	58743320	58743704	58743320	58743519	58743624	58743704	1984	10;33;4	0;0;3	9;2;15	12;3;5	226	121	0.000187977111813	0.00376655772258	1.0;1.0;0.417	0.287;0.263;0.616	-0.417	Phox-associated domain,Sorting nexin (AHRD V3.3 *** A0A2U1L9W5_ARTAN)
34811	gene:Solyc02g087140.3	Solyc02g087140.3	chrSL4.0ch02	+	47651726	47653230	47651726	47651825	47653142	47653230	34811	64;122;76	0;7;24	76;69;73	20;26;42	1410	121	0.00493184555649	0.0477163023474	1.0;0.599;0.214	0.246;0.185;0.13	-0.417	Ribonuclease H (AHRD V3.3 *** A0A2U1P3J3_ARTAN)
83775	gene:Solyc02g071280.3	Solyc02g071280.3	chrSL4.0ch02	+	38782058	38785042	38782058	38782195	38782290	38785042	83775	36;9;25	0;17;19	17;6;6	30;25;71	216	121	0.000307825794651	0.00559056446402	1.0;0.229;0.424	0.241;0.119;0.045	-0.416	Ribosome maturation factor RimM (AHRD V3.3 *** A0A1J3G163_NOCCA)
34684	gene:Solyc03g123760.3	Solyc03g123760.3	chrSL4.0ch03	+	64964405	64964662	64964405	64964451	64964614	64964662	34684	17;6;23	0;0;0	26;21;4	0;17;3	256	121	187314	9.87002e+06	1.0;1.0;1.0	1.0;0.369;0.387	-0.415	phytoene desaturase
70486	gene:Solyc07g064700.4	Solyc07g064700.4	chrSL4.0ch07	-	66562984	66567518	66562984	66566429	66566992	66567518	70486	32;26;12	0;29;10	8;15;0	39;62;63	656	121	5.54453e+06	0.00145191374165	1.0;0.142;0.181	0.036;0.043;0.0	-0.415	Bromodomain-containing protein (AHRD V3.3 *** A0A2K3PD43_TRIPR)
116108	gene:Solyc09g065860.3	Solyc09g065860.3	chrSL4.0ch09	-	60222492	60223029	60222492	60222765	60222955	60223029	116108	12;41;87	0;0;4	21;40;67	9;15;17	283	121	48.6989	1296.79	1.0;1.0;0.903	0.499;0.533;0.628	-0.414	Phosphoribulokinase/uridine kinase (AHRD V3.3 *** A0A200Q4F8_9MAGN)
37383	gene:Solyc05g014160.4	Solyc05g014160.4	chrSL4.0ch05	-	7960425	7961731	7960425	7960881	7961492	7961731	37383	89;65;79	0;6;2	50;49;57	38;9;6	704	121	5.28676e+06	0.00140028696403	1.0;0.651;0.872	0.184;0.483;0.62	-0.412	Regulator of G-protein signaling 1 (AHRD V3.3 *** A0A1U8EL98_CAPAN)
38440	gene:Solyc10g049917.1	Solyc10g049917.1	chrSL4.0ch10	-	46148813	46150107	46148813	46149771	46150003	46150107	38440	36;23;27	0;12;10	11;33;20	15;31;32	325	121	0.000801308109688	0.0118208715275	1.0;0.416;0.501	0.214;0.284;0.189	-0.41	Unknown protein
44715	gene:Solyc07g017290.4	Solyc07g017290.4	chrSL4.0ch07	-	6772715	6774874	6772715	6772980	6773359	6774874	44715	20;55;8	0;1;4	25;3;23	9;3;8	472	121	0.00482085891089	0.0469350922686	1.0;0.934;0.339	0.416;0.204;0.424	-0.41	3-phosphoinositide-dependent protein kinase-1 (AHRD V3.3 *** AT3G10572.1)
89651	gene:Solyc11g005340.3	Solyc11g005340.3	chrSL4.0ch11	-	283116	284139	283116	283309	284096	284139	89651	70;106;361	0;3;31	256;104;131	36;20;41	880	121	5.87182e+06	0.0015117129908	1.0;0.829;0.616	0.494;0.417;0.305	-0.41	Plastid-lipid associated protein PAP / fibrillin family protein (AHRD V3.3 *** F4KFC4_ARATH)
28121	gene:Solyc10g039360.2	Solyc10g039360.2	chrSL4.0ch10	+	20692923	20693692	20692923	20692984	20693489	20693692	28121	60;75;166	0;13;4	66;71;79	18;14;42	598	121	4.58632e+06	0.00124975778553	1.0;0.539;0.894	0.426;0.506;0.276	-0.408	DUF1639 domain-containing protein (AHRD V3.3 *-* A0A1Q3BZV8_CEPFO)
20381	gene:Solyc03g123790.4	Solyc03g123790.4	chrSL4.0ch03	-	64976752	64980710	64976752	64980372	64980549	64980710	20381	35;89;84	0;20;11	104;74;40	61;35;41	270	121	421390	0.000188195061452	1.0;0.666;0.774	0.433;0.487;0.304	-0.405	Vacuolar cation/proton exchanger (AHRD V3.3 *** K4DFQ6_SOLLC)
32187	gene:Solyc02g093400.3	Solyc02g093400.3	chrSL4.0ch02	-	52332486	52334194	52332486	52334027	52334135	52334194	32187	13;7;22	14;2;18	0;2;3	8;22;13	229	121	25285.3	2.07559e+06	0.329;0.649;0.392	0.0;0.046;0.109	-0.405	Integral membrane protein MviN (AHRD V3.3 *-* A0A1Y1IAL8_KLENI)
38857	gene:Solyc11g071890.3	Solyc11g071890.3	chrSL4.0ch11	-	53288951	53290186	53288951	53289986	53290107	53290186	38857	20;6;0	0;11;12	0;0;0	18;3;12	242	121	884981	0.00208098368378	1.0;0.214;0.0	0.0;0.0;0.0	-0.405	outer envelope protein 80, chloroplastic (AHRD V3.3 *** A0A2I4H6U9_9ROSI)
123034	gene:Solyc08g075890.3	Solyc08g075890.3	chrSL4.0ch08	+	58093241	58093477	58093241	58093344	58093409	58093477	123034	55;6;10	0;28;13	4;0;0	8;2;5	186	121	0.00206701667059	0.0247249545977	1.0;0.122;0.334	0.245;0.0;0.0	-0.404	Serine/threonine-protein kinase MAK (AHRD V3.3 *-* A0A2G2XMD0_CAPBA)
123435	gene:Solyc01g005820.4	Solyc01g005820.4	chrSL4.0ch01	+	549934	551040	549934	550097	550444	551040	123435	6;83;69	0;0;6	49;31;42	20;9;6	440	121	812239	0.000318750028983	1.0;1.0;0.76	0.403;0.486;0.658	-0.404	Serine/arginine-rich-splicing factor SCL30A (AHRD V3.3 *** A0A0M9UMR8_NICAT)
25311	gene:Solyc03g096830.4	Solyc03g096830.4	chrSL4.0ch03	-	53772684	53777140	53772684	53773394	53773529	53777140	25311	8;13;4	7;0;34	11;0;0	20;20;38	242	121	0.00475844188309	0.0465261735195	0.364;1.0;0.056	0.216;0.0;0.0	-0.401	Pentatricopeptide repeat-containing protein, chloroplastic (AHRD V3.3 *** A0A2G2X7V2_CAPBA)
36293	gene:Solyc02g084510.3	Solyc02g084510.3	chrSL4.0ch02	+	45621113	45624048	45621113	45621301	45621511	45624048	36293	30;43;4	0;7;7	9;15;13	10;28;15	303	121	0.00373387709416	0.0388668352942	1.0;0.71;0.186	0.264;0.176;0.257	-0.4	Zinc finger CCCH domain-containing protein 19 (AHRD V3.3 *-* A0A2G2XGC4_CAPBA)
81267	gene:Solyc11g065700.2	Solyc11g065700.2	chrSL4.0ch11	-	49284830	49285645	49284830	49285128	49285549	49285645	81267	16;14;4	9;0;2	0;6;0	3;2;20	514	121	0.000356709229266	0.00626527748839	0.295;1.0;0.32	0.0;0.414;0.0	-0.4	Nuclear transcription factor Y subunit A-9 (AHRD V3.3 *** A0A2G2YFZ7_CAPAN)
15238	gene:Solyc10g005310.3	Solyc10g005310.3	chrSL4.0ch10	-	101475	102716	101475	102567	102646	102716	15238	61;10;21	8;35;12	1;1;8	12;8;24	200	121	0.000634054087956	0.00986179490859	0.822;0.147;0.514	0.048;0.07;0.168	-0.399	Adenosine deaminase-like protein (AHRD V3.3 *** A0A2K3MU68_TRIPR)
46208	gene:Solyc01g067510.3	Solyc01g067510.3	chrSL4.0ch01	+	69012530	69013851	69012530	69013593	69013718	69013851	46208	32;9;44	0;0;10	14;41;9	4;10;20	242	121	0.00174334164368	0.0216690537803	1.0;1.0;0.688	0.636;0.672;0.184	-0.399	receptor-like protein kinase FERONIA (AHRD V3.3 *** A0A2I4F2T3_9ROSI)
67969	gene:Solyc07g040980.3	Solyc07g040980.3	chrSL4.0ch07	+	51273479	51276939	51273479	51273601	51273783	51276939	67969	16;8;2	0;14;9	10;0;0	41;35;5	275	121	0.00337613650045	0.036084661348	1.0;0.201;0.089	0.097;0.0;0.0	-0.398	Plant/F27B13-30 protein (AHRD V3.3 *** A0A072V820_MEDTR)
68390	gene:Solyc03g082990.3	Solyc03g082990.3	chrSL4.0ch03	+	47418342	47421933	47418342	47421621	47421797	47421933	68390	18;13;8	0;0;3	3;14;20	3;8;6	269	121	0.000463817313724	0.00775044661602	1.0;1.0;0.545	0.31;0.44;0.6	-0.398	Nephrocystin-3 (AHRD V3.3 *** A0A1J3CQK4_NOCCA)
94917	gene:Solyc01g079410.3	Solyc01g079410.3	chrSL4.0ch01	-	71064708	71065689	71064708	71065472	71065620	71065689	94917	15;8;29	0;23;40	1;1;6	28;8;18	242	121	0.00115101875345	0.0156288363208	1.0;0.148;0.266	0.018;0.059;0.143	-0.398	Calcium-dependent phosphotriesterase superfamily protein (AHRD V3.3 *** A0A2U1MTE8_ARTAN)
3170	gene:Solyc12g015970.3	Solyc12g015970.3	chrSL4.0ch12	+	6029639	6031670	6029639	6030328	6031126	6031670	3170	69;40;44	0;0;6	63;30;10	6;3;8	891	121	0.00298548414954	0.032912160338	1.0;1.0;0.499	0.588;0.576;0.145	-0.397	GPI-anchored protein LORELEI (AHRD V3.3 *** A0A2I4E3L7_9ROSI)
30173	gene:Solyc02g062640.4	Solyc02g062640.4	chrSL4.0ch02	+	32387958	32388819	32387958	32388236	32388690	32388819	30173	19;64;29	0;0;8	29;49;24	8;6;26	547	121	0.00212583022323	0.0252551956619	1.0;1.0;0.445	0.445;0.644;0.17	-0.395	Phosphopantetheine adenylyltransferase (AHRD V3.3 *** A0A2G2WHT8_CAPBA)
36291	gene:Solyc02g084510.3	Solyc02g084510.3	chrSL4.0ch02	+	45618251	45624048	45618251	45618748	45618941	45624048	36291	30;43;7	0;9;9	9;15;13	40;9;18	286	121	0.0021455151705	0.025429125252	1.0;0.669;0.248	0.087;0.414;0.234	-0.394	Zinc finger CCCH domain-containing protein 19 (AHRD V3.3 *-* A0A2G2XGC4_CAPBA)
44895	gene:Solyc01g079490.2	Solyc01g079490.2	chrSL4.0ch01	+	71108034	71117755	71108034	71117591	71117688	71117755	44895	12;5;7	0;32;25	0;2;0	55;34;12	218	121	2.05476e+06	0.000660411126258	1.0;0.08;0.135	0.0;0.032;0.0	-0.394	Vacuolar protein sorting-associated protein 51-like protein (AHRD V3.3 *** A0A2S1CEW9_PRUYE)
57352	gene:Solyc07g053130.4	Solyc07g053130.4	chrSL4.0ch07	-	61512792	61513902	61512792	61513629	61513708	61513902	57352	6;11;10	0;0;2	20;18;6	9;5;8	200	121	2.01333e+06	0.000649056113314	1.0;1.0;0.752	0.573;0.685;0.312	-0.394	G-type lectin S-receptor-like serine/threonine-protein kinase (AHRD V3.3 *** A0A2G2Z3R4_CAPAN)
84117	gene:Solyc02g072130.3	Solyc02g072130.3	chrSL4.0ch02	+	39425031	39425429	39425031	39425167	39425275	39425429	84117	33;96;21	0;2;0	9;21;26	4;7;8	229	121	5.21529	2232.8	1.0;0.962;1.0	0.543;0.613;0.632	-0.391	Protein transport protein Sec61 subunit alpha (AHRD V3.3 *** A0A1U8FK13_CAPAN)
89124	gene:Solyc04g080390.4	Solyc04g080390.4	chrSL4.0ch04	-	62561870	62562921	62561870	62562715	62562813	62562921	89124	16;22;5	0;0;0	1;8;23	0;12;10	219	121	11373.4	1.08936e+06	1.0;1.0;1.0	1.0;0.269;0.56	-0.39	plasma membrane fusion protein (AHRD V3.3 *** AT5G42765.1)
48562	gene:Solyc03g118700.3	Solyc03g118700.3	chrSL4.0ch03	-	62000429	62001051	62000429	62000811	62000974	62001051	48562	15;0;4	2;7;2	4;0;0	17;7;10	256	121	0.00172960710185	0.0215414702685	0.78;0.0;0.486	0.1;0.0;0.0	-0.389	nuclear localized protein (AHRD V3.3 *-* AT1G48580.3)
85986	gene:Solyc04g071660.3	Solyc04g071660.3	chrSL4.0ch04	-	56451477	56452848	56451477	56452035	56452289	56452848	85986	27;5;9	0;18;7	6;2;6	15;20;26	347	121	0.00340798779059	0.0363208532697	1.0;0.088;0.31	0.122;0.034;0.074	-0.389	hypothetical protein (AHRD V3.3 *-* AT1G76740.1)
91969	gene:Solyc05g008420.4	Solyc05g008420.4	chrSL4.0ch05	+	2824593	2829193	2824593	2827252	2829135	2829193	91969	100;150;133	0;12;0	140;149;170	16;13;10	1976	121	0.00273617729843	0.0307676678554	1.0;0.434;1.0	0.349;0.412;0.51	-0.388	Tetratricopeptide repeat protein 5 (AHRD V3.3 *** A0A2U1PT40_ARTAN)
123124	gene:Solyc08g076020.4	Solyc08g076020.4	chrSL4.0ch08	-	58191654	58193147	58191654	58192243	58192346	58193147	123124	4;14;21	0;2;6	8;9;11	5;6;10	224	121	0.00443510099926	0.0441222362532	1.0;0.791;0.654	0.464;0.448;0.373	-0.387	Cobalamin biosynthesis protein CobW (AHRD V3.3 *-* A0A2T6DKX1_9BACT)
42683	gene:Solyc01g080660.3	Solyc01g080660.3	chrSL4.0ch01	-	72473459	72474493	72473459	72473722	72473942	72474493	42683	16;50;83	0;0;0	14;36;27	4;2;16	313	121	127.273	28861.7	1.0;1.0;1.0	0.575;0.874;0.395	-0.385	serine/arginine-rich SC35-like splicing factor SCL28 (AHRD V3.3 *-* A0A2I4G9K3_9ROSI)
74183	gene:Solyc04g045630.3	Solyc04g045630.3	chrSL4.0ch04	-	33681581	33685813	33681581	33684111	33685726	33685813	74183	22;24;16	0;0;4	0;4;2	14;4;0	1708	121	0.00044248397947	0.0074661893638	1.0;1.0;0.221	0.0;0.066;1.0	-0.385	CTD small phosphatase-like protein 2 (AHRD V3.3 *** A0A1U8GP65_CAPAN)
99083	gene:Solyc05g055000.4	Solyc05g055000.4	chrSL4.0ch05	+	64162285	64170266	64162285	64165123	64169872	64170266	99083	246;244;202	2;0;1	283;234;242	10;8;4	4842	121	2.1062e+06	0.000673312575499	0.755;1.0;0.835	0.414;0.422;0.602	-0.384	Cysteine desulfurase (AHRD V3.3 *** B2IZ65_NOSP7)
39597	gene:Solyc02g085220.4	Solyc02g085220.4	chrSL4.0ch02	-	46198280	46199327	46198280	46198502	46198814	46199327	39597	16;43;80	0;10;3	37;32;10	12;10;6	405	121	0.00206980104081	0.0247480826102	1.0;0.562;0.888	0.479;0.489;0.332	-0.383	Vacuolar sorting protein 39 (AHRD V3.3 *** A0A2U1PI44_ARTAN)
66403	gene:Solyc07g009320.3	Solyc07g009320.3	chrSL4.0ch07	-	4335625	4343612	4335625	4338363	4343325	4343612	66403	244;367;265	0;2;0	281;230;179	10;0;12	5055	121	7.44962e+06	0.00181311903636	1.0;0.815;1.0	0.402;1.0;0.263	-0.383	Mitochondrial outer membrane import complex protein METAXIN (AHRD V3.3 *** A0A2G2XVX3_CAPAN)
95160	gene:Solyc05g018650.4	Solyc05g018650.4	chrSL4.0ch05	-	22751846	22762759	22751846	22752066	22762652	22762759	95160	531;951;910	0;0;6	1235;755;1191	19;10;9	10679	121	0.000226042166507	0.00436293007934	1.0;1.0;0.632	0.424;0.461;0.6	-0.382	Ferrochelatase (AHRD V3.3 *** O64391_SOLTU)
121191	gene:Solyc08g061610.4	Solyc08g061610.4	chrSL4.0ch08	-	47293969	47300333	47293969	47294036	47300224	47300333	121191	66;829;349	0;4;0	330;270;275	15;3;2	6281	121	0.000524536780682	0.00853812122931	1.0;0.8;1.0	0.298;0.634;0.726	-0.381	Copper-transporting ATPase PAA2, chloroplastic (AHRD V3.3 *** A0A2G3BRF7_CAPCH)
49825	gene:Solyc03g123890.4	Solyc03g123890.4	chrSL4.0ch03	-	65038630	65039144	65038630	65038690	65039074	65039144	49825	4;2;7	0;0;1	10;5;18	13;0;9	477	121	5.92112e+06	0.00152085691678	1.0;1.0;0.64	0.163;1.0;0.337	-0.38	Calcium-transporting ATPase (AHRD V3.3 *** A0A2G3A3P1_CAPAN)
118942	gene:Solyc02g082230.4	Solyc02g082230.4	chrSL4.0ch02	-	43915603	43916156	43915603	43915750	43915921	43916156	118942	18;4;6	14;4;2	0;1;2	5;14;9	264	121	29343	2.29872e+06	0.371;0.314;0.579	0.0;0.032;0.092	-0.38	Serine/threonine-protein phosphatase (AHRD V3.3 *** A0A2G2XFJ1_CAPBA)
14323	gene:Solyc10g008140.3	Solyc10g008140.3	chrSL4.0ch10	+	2153852	2154747	2153852	2153954	2154559	2154747	14323	28;8;24	0;5;12	8;4;0	8;3;12	698	121	0.00251446115396	0.0288224619633	1.0;0.217;0.257	0.148;0.188;0.0	-0.379	Prohibitin (AHRD V3.3 *** A0A200QL97_9MAGN)
23067	gene:Solyc09g061380.3	Solyc09g061380.3	chrSL4.0ch09	-	55047802	55048327	55047802	55048159	55048268	55048327	23067	60;28;23	4;5;6	16;10;9	15;4;15	230	121	1.8963e+06	0.000617136939551	0.888;0.747;0.669	0.359;0.568;0.24	-0.379	NHL repeat-containing protein 2 (AHRD V3.3 *** A0A1J3JBQ1_NOCCA)
45015	gene:Solyc01g105150.4	Solyc01g105150.4	chrSL4.0ch01	+	85735714	85736722	85735714	85735767	85736410	85736722	45015	8;28;10	0;0;1	23;17;40	14;4;1	736	121	1.85112e+06	0.00060584114141	1.0;1.0;0.622	0.213;0.411;0.868	-0.377	Potassium transporter (AHRD V3.3 *** K4B285_SOLLC)
96666	gene:Solyc03g121730.3	Solyc03g121730.3	chrSL4.0ch03	+	64245765	64246332	64245765	64245876	64246077	64246332	96666	12;24;25	0;6;6	13;18;22	22;10;9	294	121	0.00410004936813	0.041644074393	1.0;0.622;0.632	0.196;0.426;0.502	-0.377	5'-nucleotidase SurE (AHRD V3.3 *** A0A1J3GXW9_NOCCA)
30635	gene:Solyc03g007240.3	Solyc03g007240.3	chrSL4.0ch03	-	1828580	1832828	1828580	1832442	1832528	1832828	30635	10;36;31	0;4;0	9;25;42	11;13;4	207	121	8.20217e+06	0.00195883782308	1.0;0.84;1.0	0.324;0.529;0.86	-0.376	spermine synthase,Pfam:PF01564
37147	gene:Solyc02g083310.3	Solyc02g083310.3	chrSL4.0ch02	-	44763207	44766727	44763207	44765031	44766277	44766727	37147	29;81;100	0;0;0	44;95;214	2;6;12	1339	121	322.036	60011.7	1.0;1.0;1.0	0.665;0.589;0.617	-0.376	Bifunctional nuclease 2 (AHRD V3.3 *** A0A1J3GME9_NOCCA)
342	gene:Solyc12g099250.2	Solyc12g099250.2	chrSL4.0ch12	-	65978358	65979631	65978358	65978453	65978552	65979631	342	53;6;5	0;11;0	14;10;7	6;10;16	220	121	0.00328170603855	0.0353569207375	1.0;0.231;1.0	0.562;0.355;0.194	-0.373	MAP kinase kinase kinase 89
63177	gene:Solyc06g060780.4	Solyc06g060780.4	chrSL4.0ch06	-	36471350	36472267	36471350	36471428	36471990	36472267	63177	13;52;49	0;0;3	16;34;26	31;0;4	655	121	0.00188766321955	0.0230731170664	1.0;1.0;0.751	0.087;1.0;0.546	-0.373	phosphatidylserine decarboxylase
124615	gene:Solyc08g081570.3	Solyc08g081570.3	chrSL4.0ch08	-	62705164	62706828	62705164	62705690	62705805	62706828	124615	24;42;13	0;0;0	3;11;6	0;2;18	236	121	711979	0.000286536917382	1.0;1.0;1.0	1.0;0.738;0.146	-0.372	2-C-methyl-D-erythritol 2,4-cyclodiphosphate synthase (AHRD V3.3 *** A0A2G3DAU7_CAPCH)
17836	gene:Solyc01g099770.3	Solyc01g099770.3	chrSL4.0ch01	+	82179248	82179623	82179248	82179377	82179445	82179623	17836	61;55;43	0;0;1	50;9;39	6;8;17	189	121	0.70413	2797.51	1.0;1.0;0.965	0.842;0.419;0.595	-0.37	meloidogyne-induced giant cell protein DB141
64111	gene:Solyc09g016950.3	Solyc09g016950.3	chrSL4.0ch09	+	11900362	11903410	11900362	11902483	11903177	11903410	64111	85;88;105	0;0;0	48;55;167	15;0;19	787	121	8175.64	84764.6	1.0;1.0;1.0	0.33;1.0;0.575	-0.365	Unknown protein
82138	gene:Solyc04g049090.3	Solyc04g049090.3	chrSL4.0ch04	-	38791430	38795577	38791430	38795389	38795519	38795577	82138	10;15;35	0;0;5	17;14;21	10;7;4	242	121	0.000540693988519	0.00874380175996	1.0;1.0;0.778	0.459;0.5;0.724	-0.365	SlMlo1
87235	gene:Solyc10g024410.2	Solyc10g024410.2	chrSL4.0ch10	-	13646611	13649743	13646611	13649101	13649494	13649743	87235	39;24;29	0;1;6	20;26;10	6;3;12	486	121	0.00462678361441	0.0455998494246	1.0;0.857;0.546	0.454;0.683;0.172	-0.365	Ribose-phosphate pyrophosphokinase (AHRD V3.3 *** A0A0U9HNH5_KLENI)
102881	gene:Solyc05g007190.4	Solyc05g007190.4	chrSL4.0ch05	-	1855521	1858595	1855521	1858012	1858529	1858595	102881	15;58;23	0;2;0	44;52;37	5;4;11	610	121	84605.5	0.000329417593487	1.0;0.852;1.0	0.636;0.721;0.4	-0.365	SlSUT2
120153	gene:Solyc09g010150.4	Solyc09g010150.4	chrSL4.0ch09	+	3559479	3560245	3559479	3559633	3560145	3560245	120153	10;4;10	0;0;10	2;1;2	0;8;8	605	121	0.00408116900824	0.0415372591191	1.0;1.0;0.167	1.0;0.024;0.048	-0.365	NAD(P)-binding Rossmann-fold superfamily protein (AHRD V3.3 *** A0A2U1PYP4_ARTAN)
55002	gene:Solyc05g014110.3	Solyc05g014110.3	chrSL4.0ch05	+	7862441	7863073	7862441	7862796	7862908	7863073	55002	65;45;66	0;0;5	29;40;23	7;2;52	233	121	6.42087e+06	0.00161701967849	1.0;1.0;0.873	0.683;0.912;0.187	-0.364	Alpha/beta-Hydrolases superfamily protein (AHRD V3.3 *** A0A2U1Q7Z2_ARTAN)
10531	gene:Solyc10g085610.2	Solyc10g085610.2	chrSL4.0ch10	-	63883265	63884266	63883265	63883367	63883940	63884266	10531	36;24;19	0;0;0	111;168;30	7;21;4	666	121	390.714	466438	1.0;1.0;1.0	0.742;0.592;0.577	-0.363	Calmodulin-binding family protein, putative, expressed (AHRD V3.3 *** Q2QXN6_ORYSJ)
55919	gene:Solyc06g075400.3	Solyc06g075400.3	chrSL4.0ch06	+	44470578	44472334	44470578	44471559	44472196	44472334	55919	16;4;34	0;61;51	2;3;0	54;29;60	730	121	0.00294503208931	0.032570461226	1.0;0.011;0.1	0.006;0.017;0.0	-0.363	V-type proton ATPase subunit a (AHRD V3.3 *** A0A1U8H960_CAPAN)
83229	gene:Solyc01g058270.3	Solyc01g058270.3	chrSL4.0ch01	+	59106137	59109141	59106137	59106340	59107565	59109141	83229	22;5;4	0;13;2	0;6;0	5;5;15	1318	121	0.00506459854208	0.0486281641135	1.0;0.034;0.155	0.0;0.099;0.0	-0.363	O-acetyltransferase family protein (AHRD V3.3 *** A0A2U1M4H7_ARTAN)
96315	gene:Solyc04g072230.4	Solyc04g072230.4	chrSL4.0ch04	-	57159645	57161168	57159645	57160038	57160988	57161168	96315	10;26;42	0;11;31	8;0;8	3;13;30	1043	121	0.00500500048682	0.048184711966	1.0;0.215;0.136	0.236;0.0;0.03	-0.362	Protein kinase superfamily protein (AHRD V3.3 *** A0A2U1PVM4_ARTAN)
102099	gene:Solyc07g066010.3	Solyc07g066010.3	chrSL4.0ch07	+	67399985	67400741	67399985	67400079	67400298	67400741	102099	19;42;29	0;0;0	22;38;47	8;2;17	312	121	425.202	75551.3	1.0;1.0;1.0	0.516;0.881;0.517	-0.362	Amino acid transporter (AHRD V3.3 *** A0A200RAG5_9MAGN)
109537	gene:Solyc06g083420.3	Solyc06g083420.3	chrSL4.0ch06	+	46402230	46406919	46402230	46402311	46404543	46406919	109537	40;44;1	0;18;11	6;10;0	19;32;25	2325	121	0.00377547612675	0.03916031394	1.0;0.113;0.005	0.016;0.016;0.0	-0.362	Helicase/SANT-associated DNA-binding protein (AHRD V3.3 *** A0A2K3NM86_TRIPR)
120323	gene:Solyc04g005490.3	Solyc04g005490.3	chrSL4.0ch04	+	347311	348638	347311	347382	347713	348638	120323	31;49;53	0;0;0	28;43;38	1;8;15	424	121	389.207	70415.3	1.0;1.0;1.0	0.889;0.605;0.42	-0.362	Appr-1-p processing enzyme family protein (AHRD V3.3 *** A0A2U1M8F6_ARTAN)
107891	gene:Solyc06g073130.4	Solyc06g073130.4	chrSL4.0ch06	-	42719263	42722836	42719263	42722553	42722645	42722836	107891	0;24;12	19;0;24	2;2;0	9;38;37	213	121	0.000662545995716	0.0102153649526	0.0;1.0;0.221	0.112;0.029;0.0	-0.36	RNA-binding ASCH domain protein (AHRD V3.3 *** F4IR54_ARATH)
75038	gene:Solyc08g066180.3	Solyc08g066180.3	chrSL4.0ch08	-	52675692	52682065	52675692	52681743	52681890	52682065	75038	8;10;18	0;8;3	2;2;0	0;16;10	242	121	0.0022031289169	0.0259416376556	1.0;0.385;0.75	1.0;0.059;0.0	-0.359	Haloacid dehalogenase-like hydrolase family protein (AHRD V3.3 *** A0A2U1QHW6_ARTAN)
94271	gene:Solyc05g014970.3	Solyc05g014970.3	chrSL4.0ch05	-	9234984	9236912	9234984	9235152	9236845	9236912	94271	83;150;136	0;0;7	108;144;137	2;9;40	1786	121	0.00498548758861	0.0480527466995	1.0;1.0;0.568	0.785;0.52;0.188	-0.358	Urease (AHRD V3.3 *** Q93WI8_SOLTU)
99222	gene:Solyc06g082595.1	Solyc06g082595.1	chrSL4.0ch06	-	45941338	45944823	45941338	45944639	45944753	45944823	99222	6;56;88	0;3;2	47;29;15	9;18;5	235	121	4868.25	56222.8	1.0;0.906;0.958	0.729;0.453;0.607	-0.358	Ubiquitin-conjugating enzyme (AHRD V3.3 *** A0A200PUP4_9MAGN)
105393	gene:Solyc06g068220.3	Solyc06g068220.3	chrSL4.0ch06	+	39897940	39899322	39897940	39899166	39899245	39899322	105393	46;15;54	0;0;29	20;16;15	6;10;21	200	121	0.00109141221692	0.0149957834342	1.0;1.0;0.53	0.669;0.492;0.302	-0.356	Alpha/beta-Hydrolases superfamily protein (AHRD V3.3 *** Q8VZ57_ARATH)
35792	gene:Solyc02g085300.4	Solyc02g085300.4	chrSL4.0ch02	-	46251327	46255367	46251327	46251573	46251666	46255367	35792	45;43;54	0;8;0	36;28;18	17;11;8	214	121	13365.5	1.24885e+06	1.0;0.752;1.0	0.545;0.59;0.56	-0.352	Unknown protein
128079	gene:Solyc06g083060.4	Solyc06g083060.4	chrSL4.0ch06	-	46183505	46186841	46183505	46184298	46186694	46186841	128079	265;386;379	0;29;10	254;408;354	33;23;52	2489	121	0.00383968011302	0.0396770939686	1.0;0.393;0.648	0.272;0.463;0.249	-0.352	MIP18 family protein (AHRD V3.3 *** A0A2G3CCB8_CAPCH)
67974	gene:Solyc07g040980.3	Solyc07g040980.3	chrSL4.0ch07	+	51274899	51275811	51274899	51275455	51275546	51275811	67974	16;8;2	0;51;33	10;0;0	82;65;98	212	121	0.00268952034502	0.0303896085076	1.0;0.082;0.033	0.065;0.0;0.0	-0.35	Plant/F27B13-30 protein (AHRD V3.3 *** A0A072V820_MEDTR)
126087	gene:Solyc09g008520.4	Solyc09g008520.4	chrSL4.0ch09	-	2040599	2041303	2040599	2040766	2041051	2041303	126087	22;46;64	0;10;0	28;39;25	18;7;6	378	121	0.000788103083521	0.0116624461816	1.0;0.596;1.0	0.332;0.641;0.572	-0.35	Acyl-CoA N-acyltransferase with RING/FYVE/PHD-type zinc finger domain-containing protein (AHRD V3.3 *** Q8RWG0_ARATH)
18436	gene:Solyc01g111120.4	Solyc01g111120.4	chrSL4.0ch01	-	89848563	89850130	89848563	89848926	89850006	89850130	18436	22;62;76	0;0;2	95;38;92	12;9;0	1173	121	0.000282919233164	0.00520773773796	1.0;1.0;0.797	0.45;0.303;1.0	-0.348	Triosephosphate isomerase (AHRD V3.3 *** A0A200Q3A8_9MAGN)
18637	gene:Solyc01g098110.4	Solyc01g098110.4	chrSL4.0ch01	+	80965296	80972416	80965296	80965352	80966141	80972416	18637	38;8;18	0;58;49	4;5;0	52;53;61	882	121	0.00185242075424	0.0227571665325	1.0;0.019;0.048	0.01;0.013;0.0	-0.348	Acyltransferase-like protein, chloroplastic (AHRD V3.3 *** A0A2G3BTU6_CAPCH)
20548	gene:Solyc03g121670.4	Solyc03g121670.4	chrSL4.0ch03	-	64209231	64210707	64209231	64209976	64210594	64210707	20548	20;33;39	0;2;2	25;24;18	2;2;24	711	121	0.00361410354588	0.0379181192241	1.0;0.737;0.768	0.68;0.671;0.113	-0.347	Metallo-hydrolase/oxidoreductase superfamily protein (AHRD V3.3 *** F4JEJ3_ARATH)
33897	gene:Solyc08g077440.3	Solyc08g077440.3	chrSL4.0ch08	-	59436706	59444008	59436706	59443328	59443807	59444008	33897	36;29;27	0;1;2	54;51;26	7;6;13	572	121	936552	0.0021739421998	1.0;0.86;0.741	0.62;0.643;0.297	-0.347	Lon protease homolog (AHRD V3.3 *** A0A2U1LET6_ARTAN)
43559	gene:Solyc01g094680.4	Solyc01g094680.4	chrSL4.0ch01	+	78387346	78391557	78387346	78391422	78391503	78391557	43559	84;18;26	0;0;2	19;33;6	13;7;2	202	121	105.497	24255.7	1.0;1.0;0.886	0.467;0.738;0.642	-0.346	Signal peptide peptidase-like 4 (AHRD V3.3 *** A0A2G3BSX8_CAPCH)
38460	gene:Solyc02g081080.3	Solyc02g081080.3	chrSL4.0ch02	+	43143105	43144848	43143105	43143249	43143384	43144848	38460	15;6;2	11;4;4	0;0;0	1;9;9	242	121	545.35	92751.4	0.405;0.429;0.2	0.0;0.0;0.0	-0.345	O-fucosyltransferase (AHRD V3.3 *** A0A2P5F0G9_TREOI)
80599	gene:Solyc01g097190.4	Solyc01g097190.4	chrSL4.0ch01	+	80383708	80385298	80383708	80383857	80384000	80385298	80599	76;63;58	0;2;0	66;33;41	10;6;30	242	121	5.63585	2376.32	1.0;0.94;1.0	0.767;0.733;0.406	-0.345	Ankyrin-like protein (AHRD V3.3 *** Q8H9C2_SOLTU)
93301	gene:Solyc08g075700.3	Solyc08g075700.3	chrSL4.0ch08	-	57936500	57937243	57936500	57936981	57937094	57937243	93301	145;15;17	6;1;5	7;10;7	4;4;6	234	121	0.000170762637326	0.00348633071992	0.926;0.886;0.637	0.475;0.564;0.376	-0.345	60S ribosomal protein L13 (AHRD V3.3 *** A0A1U8GMG9_CAPAN)
101218	gene:Solyc06g009130.3	Solyc06g009130.3	chrSL4.0ch06	+	3088025	3088422	3088025	3088155	3088351	3088422	101218	9;10;7	2;7;5	0;3;14	11;10;17	289	121	0.0019173475512	0.0233440237219	0.653;0.374;0.37	0.0;0.112;0.256	-0.343	Magnesium/proton exchanger family member (AHRD V3.3 *** K4C3U3_SOLLC)
48077	gene:Solyc01g094460.3	Solyc01g094460.3	chrSL4.0ch01	-	78192360	78195538	78192360	78192658	78194775	78195538	48077	30;126;298	0;0;1	191;185;234	10;11;1	2210	121	76612.8	4.83526e+06	1.0;1.0;0.942	0.511;0.479;0.928	-0.341	AT-hook motif nuclear-localized protein 9-like (AHRD V3.3 *** A0A2I4E613_9ROSI)
94274	gene:Solyc05g014970.3	Solyc05g014970.3	chrSL4.0ch05	-	9236845	9237188	9236845	9236912	9237029	9237188	94274	5;36;42	1;11;9	36;25;31	15;31;71	238	121	0.00015581654704	0.00323302246391	0.718;0.625;0.703	0.55;0.291;0.182	-0.341	Urease (AHRD V3.3 *** Q93WI8_SOLTU)
78105	gene:Solyc04g072140.4	Solyc04g072140.4	chrSL4.0ch04	+	57103065	57107532	57103065	57106239	57107471	57107532	78105	30;35;61	1;3;3	35;42;89	5;33;13	1325	121	0.000534570182153	0.00867018016694	0.733;0.516;0.65	0.39;0.104;0.385	-0.34	tRNA pseudouridine synthase (AHRD V3.3 *** A0A2G3CNB1_CAPCH)
123236	gene:Solyc08g076360.4	Solyc08g076360.4	chrSL4.0ch08	-	58443537	58444591	58443537	58443811	58444302	58444591	123236	63;19;64	13;7;32	1;13;4	37;22;33	584	121	1.11022e-05	0.0393832	0.501;0.36;0.293	0.006;0.109;0.024	-0.338	gamma-tocopherol methyltransferase
7660	gene:Solyc11g033270.2	Solyc11g033270.2	chrSL4.0ch11	+	25543841	25552135	25543841	25549102	25552090	25552135	7660	95;237;182	0;0;0	201;254;288	5;16;0	3081	121	53751.9	3.705e+06	1.0;1.0;1.0	0.612;0.384;1.0	-0.335	MAP kinase kinase kinase 82
19977	gene:Solyc07g042750.4	Solyc07g042750.4	chrSL4.0ch07	+	56105128	56107620	56105128	56105555	56107557	56107620	19977	87;235;123	0;0;0	182;155;185	0;7;14	2095	121	21778.5	1.84098e+06	1.0;1.0;1.0	1.0;0.561;0.433	-0.335	Pseudouridine synthase (AHRD V3.3 *** A0A200R992_9MAGN)
6957	gene:Solyc11g040260.2	Solyc11g040260.2	chrSL4.0ch11	-	36815805	36816631	36815805	36816114	36816311	36816631	6957	2;39;104	0;0;2	33;57;94	8;13;19	290	121	5.92713	2452.97	1.0;1.0;0.956	0.633;0.647;0.674	-0.334	Pentatricopeptide repeat-containing protein, chloroplastic (AHRD V3.3 *** A0A2G2VKR4_CAPBA)
82548	gene:Solyc03g005870.4	Solyc03g005870.4	chrSL4.0ch03	+	596291	596909	596291	596644	596783	596909	82548	41;16;36	0;4;0	8;13;41	12;9;0	242	121	0.00346427097328	0.0367419876584	1.0;0.667;1.0	0.25;0.419;1.0	-0.333	eukaryotic translation initiation factor 4E
54043	gene:Solyc12g094430.1	Solyc12g094430.1	chrSL4.0ch12	+	64128123	64129423	64128123	64128157	64128959	64129423	54043	39;57;110	0;0;0	99;109;132	1;13;15	895	121	2543.83	325600	1.0;1.0;1.0	0.93;0.531;0.543	-0.332	Glutathione S-transferase (AHRD V3.3 *** A0A200QZS2_9MAGN)
121110	gene:Solyc03g120940.4	Solyc03g120940.4	chrSL4.0ch03	-	63621418	63623922	63621418	63622971	63623693	63623922	121110	61;91;137	0;0;0	49;53;94	5;0;20	815	121	9723.29	966276	1.0;1.0;1.0	0.593;1.0;0.411	-0.332	SAWADEE HOMEODOMAIN protein (AHRD V3.3 *** A0A178W211_ARATH)
58426	gene:Solyc02g065790.3	Solyc02g065790.3	chrSL4.0ch02	+	34958464	34960277	34958464	34959258	34959602	34960277	58426	26;8;10	0;3;0	3;16;3	0;8;10	437	121	0.00376729912942	0.0391018907146	1.0;0.425;1.0	1.0;0.356;0.077	-0.331	Haloacid dehalogenase-like hydrolase (HAD) superfamily protein (AHRD V3.3 *-* A0A1I9LMI0_ARATH)
40248	gene:Solyc01g095590.3	Solyc01g095590.3	chrSL4.0ch01	+	79070191	79073790	79070191	79072730	79073566	79073790	40248	3;9;4	0;0;0	2;18;11	26;0;0	929	121	0.000574306576785	0.00915030489881	1.0;1.0;1.0	0.01;1.0;1.0	-0.33	Extra-large G-like protein, putative (DUF3133) (AHRD V3.3 *** Q0WVG1_ARATH)
10841	gene:Solyc10g084370.3	Solyc10g084370.3	chrSL4.0ch10	-	63097721	63098171	63097721	63097845	63098090	63098171	10841	22;23;29	9;7;3	15;20;14	21;12;18	338	121	0.00050413712281	0.00827933527168	0.467;0.54;0.776	0.204;0.374;0.218	-0.329	Homeodomain-like superfamily protein (AHRD V3.3 *** A0A1I9LS15_ARATH)
106243	gene:Solyc06g068030.3	Solyc06g068030.3	chrSL4.0ch06	-	39800044	39802254	39800044	39801325	39802151	39802254	106243	55;53;78	0;0;1	94;37;53	1;2;17	919	121	889203	0.000342193223303	1.0;1.0;0.911	0.925;0.709;0.291	-0.329	Trafficking protein particle complex subunit 2 (AHRD V3.3 *** A0A2U1Q9U5_ARTAN)
15480	gene:Solyc09g098330.3	Solyc09g098330.3	chrSL4.0ch09	-	68230973	68232448	68230973	68231060	68232341	68232448	15480	13;38;80	1;2;13	17;44;28	23;7;17	1374	121	0.000539369712186	0.00872664874782	0.534;0.626;0.351	0.061;0.356;0.127	-0.322	Transducin/WD40 repeat-like superfamily protein (AHRD V3.3 *** F4K6D8_ARATH)
63796	gene:Solyc12g099280.2	Solyc12g099280.2	chrSL4.0ch12	+	66005189	66007525	66005189	66007268	66007343	66007525	63796	22;21;2	4;30;28	2;0;0	7;16;19	196	121	150725	0.000519817477893	0.772;0.302;0.042	0.15;0.0;0.0	-0.322	Fip1 domain-containing protein (AHRD V3.3 *** A0A1Q3BSA1_CEPFO)
110138	gene:Solyc11g008620.2	Solyc11g008620.2	chrSL4.0ch11	-	2840289	2840622	2840289	2840387	2840479	2840622	110138	26;23;25	4;1;2	22;46;19	10;5;35	213	121	0.00239631886912	0.0277050834216	0.787;0.929;0.877	0.556;0.839;0.236	-0.321	Phosphoglycolate phosphatase (AHRD V3.3 *** A0A2G3B0Q7_CAPCH)
111144	gene:Solyc08g066620.3	Solyc08g066620.3	chrSL4.0ch08	+	53470801	53472074	53470801	53470916	53471894	53472074	111144	33;182;249	0;4;0	79;186;105	22;1;7	1071	121	0.000551763453644	0.00887225271705	1.0;0.837;1.0	0.289;0.955;0.629	-0.321	Cystathionine beta-lyase (AHRD V3.3 *-* A0A1U8EBG6_CAPAN)
29921	gene:Solyc03g026150.3	Solyc03g026150.3	chrSL4.0ch03	+	3543345	3547176	3543345	3546153	3547067	3547176	29921	60;69;67	0;0;7	39;74;58	3;6;12	1007	121	0.00484059364216	0.0470662247071	1.0;1.0;0.535	0.61;0.597;0.367	-0.32	RING/U-box superfamily protein (AHRD V3.3 *-* A0A2U1NQN4_ARTAN)
103107	gene:Solyc06g049090.3	Solyc06g049090.3	chrSL4.0ch06	-	30055119	30056246	30055119	30055300	30056178	30056246	103107	14;16;17	0;0;2	0;40;1	14;4;0	971	121	2.85173e+06	0.000856770855971	1.0;1.0;0.514	0.0;0.555;1.0	-0.32	tRNA (guanine(26)-N(2))-dimethyltransferase (AHRD V3.3 *** A0A2I4ER74_9ROSI)
87401	gene:Solyc04g076200.3	Solyc04g076200.3	chrSL4.0ch04	-	59129136	59129599	59129136	59129240	59129377	59129599	87401	20;52;48	0;0;0	24;22;42	0;5;38	242	121	24826.2	2.04466e+06	1.0;1.0;1.0	1.0;0.688;0.356	-0.319	Adenine nucleotide alpha hydrolases-like superfamily protein (AHRD V3.3 *** Q84TF6_ARATH)
128981	gene:Solyc09g063020.4	Solyc09g063020.4	chrSL4.0ch09	-	57029179	57032182	57029179	57029664	57032015	57032182	128981	93;164;195	0;2;0	168;218;165	12;14;0	2444	121	8.91501e+06	0.0020943309102	1.0;0.802;1.0	0.409;0.435;1.0	-0.319	Unknown protein
67391	gene:Solyc04g076530.3	Solyc04g076530.3	chrSL4.0ch04	+	59416791	59419216	59416791	59418544	59419151	59419216	67391	10;32;40	0;0;0	6;20;10	22;0;0	700	121	0.00277788704574	0.0311379788758	1.0;1.0;1.0	0.045;1.0;1.0	-0.318	GATA transcription factor 28 (AHRD V3.3 *** A0A2G3CP85_CAPCH)
118123	gene:Solyc07g066430.3	Solyc07g066430.3	chrSL4.0ch07	+	67714625	67716246	67714625	67714696	67715989	67716246	118123	176;219;224	0;14;6	171;171;123	23;9;18	1386	121	0.00186579755056	0.0228734067773	1.0;0.577;0.765	0.394;0.624;0.374	-0.317	Ribosome-binding ATPase YchF (AHRD V3.3 *** A0A1J3HW77_NOCCA)
70200	gene:Solyc05g050120.3	Solyc05g050120.3	chrSL4.0ch05	+	59491001	59491453	59491001	59491076	59491335	59491453	70200	83;164;106	0;4;0	315;34;108	459;3;0	352	121	0.000838868468078	0.0122170983273	1.0;0.934;1.0	0.191;0.796;1.0	-0.316	cytosolic NADP-malic enzyme
107337	gene:Solyc01g102650.2	Solyc01g102650.2	chrSL4.0ch01	+	83674672	83675118	83674672	83674727	83674951	83675118	107337	30;16;18	9;11;14	7;6;0	21;10;27	317	121	11176.1	1.07564e+06	0.56;0.357;0.329	0.113;0.186;0.0	-0.316	Unknown protein
50641	gene:Solyc03g123880.3	Solyc03g123880.3	chrSL4.0ch03	+	65028422	65030650	65028422	65029057	65030116	65030650	50641	20;5;7	0;0;0	3;2;11	0;0;20	1152	121	0.002450694579	0.0282286024654	1.0;1.0;1.0	1.0;1.0;0.055	-0.315	Glutamyl-tRNA reductase-binding protein, chloroplastic (AHRD V3.3 *** A0A2G2WPF5_CAPBA)
129094	gene:Solyc09g098530.4	Solyc09g098530.4	chrSL4.0ch09	+	68405039	68405995	68405039	68405115	68405835	68405995	129094	11;12;13	0;0;0	9;9;8	0;0;21	813	121	0.00285187335867	0.0317629873682	1.0;1.0;1.0	1.0;1.0;0.054	-0.315	phosphoribosylformylglycinamidine synthase (AHRD V3.3 *** AT2G43235.1)
50790	gene:Solyc01g106350.4	Solyc01g106350.4	chrSL4.0ch01	+	86586851	86589245	86586851	86589075	86589169	86589245	50790	18;36;13	4;43;30	15;5;8	49;31;71	215	121	0.000276335103514	0.00511212221206	0.717;0.32;0.196	0.147;0.083;0.06	-0.314	Fatty acid amide hydrolase (AHRD V3.3 *** A0A2G2Y3D5_CAPAN)
106351	gene:Solyc06g068120.4	Solyc06g068120.4	chrSL4.0ch06	+	39852408	39856424	39852408	39856232	39856357	39856424	106351	29;29;48	3;1;8	30;11;43	15;4;22	242	121	2.35043e+06	0.000733540625575	0.829;0.935;0.75	0.5;0.579;0.494	-0.314	DUF4050 family protein (AHRD V3.3 *** Q8L920_ARATH)
101832	gene:Solyc06g011540.4	Solyc06g011540.4	chrSL4.0ch06	+	8073753	8074365	8073753	8073795	8073934	8074365	101832	22;14;3	22;4;7	3;3;0	18;10;36	242	121	175833	9.36942e+06	0.333;0.636;0.176	0.077;0.13;0.0	-0.313	Myosin family protein (AHRD V3.3 *-* A0A2U1N6F7_ARTAN)
7320	gene:Solyc11g044750.3	Solyc11g044750.3	chrSL4.0ch11	+	31094529	31097459	31094529	31096312	31097093	31097459	7320	12;57;69	6;7;8	0;2;14	4;1;12	874	121	9.81751e+06	0.00225670847062	0.217;0.53;0.544	0.0;0.217;0.139	-0.312	Single-stranded DNA-binding protein (AHRD V3.3 *** A0A2U1QE67_ARTAN)
48389	gene:Solyc02g062340.3	Solyc02g062340.3	chrSL4.0ch02	-	31956610	31957509	31956610	31956892	31957256	31957509	48389	46;57;68	0;0;5	65;65;13	15;8;2	457	121	2.34994e+06	0.000733540625575	1.0;1.0;0.783	0.534;0.683;0.632	-0.311	Fructose-bisphosphate aldolase (AHRD V3.3 *** Q9SXX4_NICPA)
43223	gene:Solyc04g072450.3	Solyc04g072450.3	chrSL4.0ch04	-	57400683	57401741	57400683	57401351	57401631	57401741	43223	52;40;34	3;0;0	39;17;48	6;1;24	373	121	1.03414e+06	0.00038614974276	0.849;1.0;1.0	0.678;0.847;0.393	-0.31	acidic leucine-rich nuclear phosphoprotein 32 family member B (AHRD V3.3 *-* XP_010320137.1)
106654	gene:Solyc06g068670.3	Solyc06g068670.3	chrSL4.0ch06	-	40204187	40204764	40204187	40204243	40204468	40204764	106654	21;73;73	2;0;20	45;66;112	17;59;23	318	121	0.00160867630583	0.0203155466086	0.8;1.0;0.581	0.502;0.299;0.649	-0.31	ACT domain-containing protein (AHRD V3.3 *** A0A2U1QDU0_ARTAN)
26197	gene:Solyc05g018810.4	Solyc05g018810.4	chrSL4.0ch05	+	23944198	23948544	23944198	23947108	23948182	23948544	26197	265;173;224	28;13;9	109;84;122	25;17;44	1167	121	89711.2	5.44988e+06	0.495;0.58;0.721	0.311;0.339;0.223	-0.308	Nucleosome assembly protein family (AHRD V3.3 *** A9TVZ4_PHYPA)
46282	gene:Solyc03g116150.4	Solyc03g116150.4	chrSL4.0ch03	+	60065058	60066321	60065058	60065226	60065931	60066321	46282	92;190;109	2;8;3	131;89;126	26;7;20	798	121	76086.7	0.00030180964417	0.875;0.783;0.846	0.433;0.658;0.489	-0.308	S-adenosyl-L-methionine-dependent methyltransferases superfamily protein (AHRD V3.3 *** A0A2U1LK68_ARTAN)
4198	gene:Solyc12g006460.2	Solyc12g006460.2	chrSL4.0ch12	-	941592	942820	941592	942562	942713	942820	4198	16;10;15	2;39;29	6;2;0	17;21;28	244	121	0.00130213333182	0.0171964357377	0.799;0.113;0.204	0.149;0.045;0.0	-0.307	Cytochrome P450 (AHRD V3.3 *** A0A200PPF3_9MAGN)
19985	gene:Solyc07g042750.4	Solyc07g042750.4	chrSL4.0ch07	+	56108261	56108888	56108261	56108342	56108424	56108888	19985	14;40;14	0;0;6	14;6;17	12;5;2	203	121	0.00342351395334	0.036430311058	1.0;1.0;0.582	0.41;0.417;0.835	-0.307	Pseudouridine synthase (AHRD V3.3 *** A0A200R992_9MAGN)
55158	gene:Solyc02g014150.4	Solyc02g014150.4	chrSL4.0ch02	+	14169154	14171447	14169154	14169277	14170509	14171447	55158	91;110;195	0;3;0	110;169;130	11;0;20	1325	121	0.000444860045712	0.00749800170377	1.0;0.77;1.0	0.477;1.0;0.372	-0.307	Photosystem II stability/assembly factor HCF136 (AHRD V3.3 *** A0A1Y1IDD9_KLENI)
94743	gene:Solyc08g005980.3	Solyc08g005980.3	chrSL4.0ch08	+	764877	769840	764877	768574	768795	769840	94743	9;62;134	0;0;3	21;50;64	10;4;8	314	121	64075.7	4.2316e+06	1.0;1.0;0.945	0.447;0.828;0.755	-0.305	High-affinity nickel-transport family protein (AHRD V3.3 *** F4JM82_ARATH)
120398	gene:Solyc08g044400.3	Solyc08g044400.3	chrSL4.0ch08	-	20374446	20383606	20374446	20374893	20377926	20383606	120398	22;26;47	0;0;0	45;22;72	0;0;28	3126	121	0.00294490896758	0.032570461226	1.0;1.0;1.0	1.0;1.0;0.091	-0.303	SacI homology domain-containing protein / WW domain-containing protein (AHRD V3.3 *** F4J9G0_ARATH)
1202	gene:Solyc12g088670.2	Solyc12g088670.2	chrSL4.0ch12	-	63515324	63515852	63515324	63515465	63515580	63515852	1202	15;54;31	0;5;2	16;30;49	16;4;11	236	121	0.00147279933099	0.0189799333637	1.0;0.847;0.888	0.339;0.794;0.695	-0.302	cysteine protease CYP1
10991	gene:Solyc10g083800.2	Solyc10g083800.2	chrSL4.0ch10	+	62712625	62717094	62712625	62716779	62716927	62717094	10991	2;55;33	0;6;2	18;28;46	11;6;12	242	121	0.00170921734167	0.0213276397565	1.0;0.821;0.892	0.45;0.7;0.657	-0.302	Acyl-CoA N-acyltransferase with RING/FYVE/PHD-type zinc finger domain-containing protein (AHRD V3.3 *** Q8RWG0_ARATH)
65017	gene:Solyc01g067740.3	Solyc01g067740.3	chrSL4.0ch01	+	69452990	69453978	69452990	69453081	69453889	69453978	65017	142;98;107	0;0;0	85;109;74	2;0;31	901	121	2.97437e+06	0.000885667839967	1.0;1.0;1.0	0.851;1.0;0.243	-0.302	Superoxide dismutase [Cu-Zn] 1
120902	gene:Solyc08g029090.4	Solyc08g029090.4	chrSL4.0ch08	-	37055314	37055941	37055314	37055695	37055804	37055941	120902	31;19;26	5;26;37	9;19;9	33;50;36	230	121	0.00213482778495	0.0253255166978	0.765;0.278;0.27	0.125;0.167;0.116	-0.302	B3 domain-containing protein (AHRD V3.3 *-* A0A1Q3DFU3_CEPFO)
59096	gene:Solyc03g071750.3	Solyc03g071750.3	chrSL4.0ch03	+	15456827	15457426	15456827	15457112	15457260	15457426	59096	16;0;16	12;16;6	0;2;0	11;14;29	242	121	164572	8.89341e+06	0.4;0.0;0.571	0.0;0.067;0.0	-0.301	3-phosphoinositide-dependent protein kinase 1 (AHRD V3.3 *** A0A2G3CUY0_CAPCH)
44504	gene:Solyc02g014310.4	Solyc02g014310.4	chrSL4.0ch02	-	14571462	14572798	14571462	14571550	14571641	14572798	44504	20;35;69	0;0;0	36;7;18	18;3;0	212	121	1894.07	1.65025e+06	1.0;1.0;1.0	0.533;0.571;1.0	-0.299	glycine rich protein X55695
102097	gene:Solyc07g066010.3	Solyc07g066010.3	chrSL4.0ch07	+	67399985	67400741	67399985	67400079	67400194	67400741	102097	19;42;29	0;1;8	22;38;47	17;8;16	236	121	0.00153875799901	0.0196246967452	1.0;0.956;0.65	0.399;0.709;0.601	-0.299	Amino acid transporter (AHRD V3.3 *** A0A200RAG5_9MAGN)
29807	gene:Solyc12g006990.2	Solyc12g006990.2	chrSL4.0ch12	-	1430731	1431713	1430731	1431313	1431584	1431713	29807	15;7;19	0;0;0	22;17;10	0;0;27	364	121	0.0051189618561	0.0490016274438	1.0;1.0;1.0	1.0;1.0;0.11	-0.297	Arf GTPase activating protein (AHRD V3.3 *** A0A200PNF3_9MAGN)
39750	gene:Solyc08g005010.4	Solyc08g005010.4	chrSL4.0ch08	-	28902	30925	28902	30248	30773	30925	39750	17;48;97	0;0;0	86;66;76	2;10;8	618	121	2992.59	3692.41	1.0;1.0;1.0	0.894;0.564;0.65	-0.297	CAAX amino terminal protease (AHRD V3.3 *** A0A200PSV1_9MAGN)
87242	gene:Solyc10g024410.2	Solyc10g024410.2	chrSL4.0ch10	-	13646611	13656331	13646611	13649558	13656136	13656331	87242	352;657;690	0;1;3	562;666;784	14;10;2	6671	121	0.000756503775534	0.0112788558248	1.0;0.923;0.807	0.421;0.547;0.877	-0.295	Ribose-phosphate pyrophosphokinase (AHRD V3.3 *** A0A0U9HNH5_KLENI)
97077	gene:Solyc05g050530.3	Solyc05g050530.3	chrSL4.0ch05	+	60052509	60057322	60052509	60054841	60055578	60057322	97077	270;97;96	0;0;5	50;31;99	12;5;0	830	121	0.00227897973362	0.0266126191521	1.0;1.0;0.737	0.378;0.475;1.0	-0.295	Pyridoxine/pyridoxamine 5'-phosphate oxidase 2 (AHRD V3.3 *** A0A1U8GPA2_CAPAN)
125859	gene:Solyc09g065690.4	Solyc09g065690.4	chrSL4.0ch09	-	60015842	60017449	60015842	60015936	60016909	60017449	125859	41;36;48	16;6;5	15;16;10	28;14;11	1066	121	38817.1	2.87296e+06	0.225;0.405;0.521	0.057;0.115;0.094	-0.295	2-oxoglutarate (2OG) and Fe(II)-dependent oxygenase superfamily protein (AHRD V3.3 *** A0A2U1KR35_ARTAN),Pfam:PF13621
15326	gene:Solyc09g098580.3	Solyc09g098580.3	chrSL4.0ch09	+	68445384	68446358	68445384	68445543	68445668	68446358	15326	67;42;40	1;1;2	53;31;44	14;2;31	242	121	258666	0.000127125015492	0.971;0.955;0.909	0.654;0.886;0.415	-0.293	GTP pyrophosphokinase, (P)ppGpp synthetase II Guanosine-3',5'-bis(Diphosphate) 3'-pyrophosphohydrolase (AHRD V3.3 *** A0A2D1JZR2_9GAMM)
64945	gene:Solyc01g087290.3	Solyc01g087290.3	chrSL4.0ch01	-	74470322	74475873	74470322	74473336	74475459	74475873	64945	15;237;307	0;0;0	337;337;290	3;16;6	2216	121	1876.01	256659	1.0;1.0;1.0	0.86;0.535;0.725	-0.293	tRNA-dihydrouridine synthase (AHRD V3.3 *** A0A2G3DGY4_CAPCH)
80663	gene:Solyc06g065730.3	Solyc06g065730.3	chrSL4.0ch06	+	38817427	38817804	38817427	38817503	38817667	38817804	80663	95;62;96	8;12;21	82;45;86	54;37;29	257	121	1.07073e+06	0.00039638590672	0.848;0.709;0.683	0.417;0.364;0.583	-0.292	CHD3-type chromatin-remodeling factor PICKLE (AHRD V3.3 *** A0A2G2ZAQ4_CAPAN)
101814	gene:Solyc06g011530.3	Solyc06g011530.3	chrSL4.0ch06	+	8069278	8069909	8069278	8069464	8069821	8069909	101814	18;22;67	0;1;0	35;25;41	8;0;14	450	121	34075.8	0.00015875113036	1.0;0.855;1.0	0.541;1.0;0.441	-0.291	Hydroxymethylglutaryl-CoA lyase (AHRD V3.3 *-* B6U7B9_MAIZE)
110069	gene:Solyc06g084270.3	Solyc06g084270.3	chrSL4.0ch06	+	47041731	47043761	47041731	47043279	47043579	47043761	110069	35;87;101	0;0;0	23;45;62	5;0;16	393	121	5837.34	649993	1.0;1.0;1.0	0.586;1.0;0.544	-0.29	Ribosome biogenesis GTPase A (AHRD V3.3 *** A0A1J3D381_NOCCA)
23968	gene:Solyc03g083140.3	Solyc03g083140.3	chrSL4.0ch03	+	47551068	47553182	47551068	47551141	47551238	47553182	23968	13;8;8	2;21;47	3;12;5	57;50;89	218	121	0.0044177622527	0.0440070440026	0.783;0.175;0.086	0.028;0.118;0.03	-0.289	Unknown protein
3255	gene:Solyc12g014400.3	Solyc12g014400.3	chrSL4.0ch12	+	5335979	5341120	5335979	5336111	5339335	5341120	3255	200;177;202	0;0;0	237;238;310	18;2;0	3317	121	1.41118e+06	0.000493649478266	1.0;1.0;1.0	0.324;0.813;1.0	-0.288	Cell differentiation protein RCD1-like protein (AHRD V3.3 *** A0A2G3CUT5_CAPCH),Pfam:PF04078
108691	gene:Solyc08g065970.3	Solyc08g065970.3	chrSL4.0ch08	+	52467291	52468701	52467291	52467571	52468543	52468701	108691	2;11;53	0;1;0	58;57;24	0;6;13	1065	121	0.00011209132652	0.00250433909801	1.0;0.556;1.0	1.0;0.519;0.173	-0.288	RNA polymerase sigma factor (AHRD V3.3 *** E4MW42_EUTHA)
53869	gene:Solyc01g079510.3	Solyc01g079510.3	chrSL4.0ch01	+	71140316	71148428	71140316	71148282	71148350	71148428	53869	27;13;1	8;37;84	0;1;0	35;39;25	189	121	782237	0.000308560967115	0.684;0.184;0.008	0.0;0.016;0.0	-0.287	WD40 domain-containing protein (AHRD V3.3 *** A0A178W3E8_ARATH)
27535	gene:Solyc02g070220.3	Solyc02g070220.3	chrSL4.0ch02	-	37995638	37997899	37995638	37997750	37997833	37997899	27535	24;29;32	4;4;5	34;21;11	20;4;18	204	121	0.00386636891617	0.0399021710767	0.781;0.811;0.791	0.502;0.757;0.266	-0.286	Twinkle-like protein, chloroplastic/mitochondrial (AHRD V3.3 *-* A0A1J3IPL8_NOCCA)
31943	gene:Solyc03g111000.3	Solyc03g111000.3	chrSL4.0ch03	+	56109726	56112380	56109726	56109842	56111209	56112380	31943	14;33;46	0;0;0	20;13;45	0;0;22	1460	121	0.00350908888224	0.0370866411182	1.0;1.0;1.0	1.0;1.0;0.145	-0.285	Glyceraldehyde-3-phosphate dehydrogenase (AHRD V3.3 *** A0A2G2X869_CAPBA)
41041	gene:Solyc04g053120.3	Solyc04g053120.3	chrSL4.0ch04	-	50990281	50993196	50990281	50992735	50993119	50993196	41041	39;42;27	4;10;14	61;27;35	32;38;31	477	121	0.00212352105697	0.025233652214	0.712;0.516;0.329	0.326;0.153;0.223	-0.285	4-alpha-glucanotransferase (AHRD V3.3 *** A0A1U8EWW1_CAPAN)
80670	gene:Solyc06g065730.3	Solyc06g065730.3	chrSL4.0ch06	+	38817427	38825517	38817427	38825338	38825419	38825517	80670	95;62;96	0;75;29	82;45;86	78;58;66	202	121	0.0038666840837	0.0399021710767	1.0;0.331;0.665	0.386;0.317;0.438	-0.285	CHD3-type chromatin-remodeling factor PICKLE (AHRD V3.3 *** A0A2G2ZAQ4_CAPAN)
98052	gene:Solyc05g052630.4	Solyc05g052630.4	chrSL4.0ch05	-	62239604	62241082	62239604	62239848	62241032	62241082	98052	75;247;237	0;5;5	297;202;322	14;15;24	1277	121	9.92692e+06	0.00227396637088	1.0;0.824;0.818	0.668;0.561;0.56	-0.284	flocculation protein (AHRD V3.3 *** AT2G39950.8)
8016	gene:Solyc11g020040.2	Solyc11g020040.2	chrSL4.0ch11	+	10111581	10113191	10111581	10112553	10112789	10113191	8016	28;0;6	2;73;80	2;0;0	34;54;47	329	121	0.0038317813534	0.0396037131037	0.837;0.0;0.027	0.021;0.0;0.0	-0.281	heat shock protein 70
25924	gene:Solyc01g020240.4	Solyc01g020240.4	chrSL4.0ch01	+	27990611	27998575	27990611	27997572	27998448	27998575	25924	34;74;46	0;0;0	26;62;39	0;0;26	969	121	0.0041021417661	0.041661066556	1.0;1.0;1.0	1.0;1.0;0.158	-0.281	hypothetical protein (AHRD V3.3 *** AT1G09290.1)
44013	gene:Solyc01g080750.3	Solyc01g080750.3	chrSL4.0ch01	+	72553305	72554326	72553305	72553881	72553961	72554326	44013	10;23;4	71;15;6	0;0;0	15;35;8	201	121	653.031	108647	0.078;0.48;0.286	0.0;0.0;0.0	-0.281	ARM repeat superfamily protein (AHRD V3.3 *** A0A2U1P293_ARTAN)
46813	gene:Solyc04g049630.3	Solyc04g049630.3	chrSL4.0ch04	-	41853296	41853755	41853296	41853538	41853669	41853755	46813	49;50;49	0;0;2	36;34;19	3;6;10	242	121	14843.6	1.36617e+06	1.0;1.0;0.925	0.857;0.739;0.487	-0.281	Peptidase S9 (AHRD V3.3 *** A0A200PNL2_9MAGN)
125570	gene:Solyc02g022930.3	Solyc02g022930.3	chrSL4.0ch02	-	22905872	22908897	22905872	22906639	22908814	22908897	125570	88;52;111	2;17;11	32;44;58	29;14;18	2268	121	0.00326811739497	0.0352451054401	0.701;0.14;0.35	0.056;0.144;0.147	-0.281	3-hydroxyisobutyrate dehydrogenase (AHRD V3.3 *** A0A1U8FBY0_CAPAN)
2530	gene:Solyc12g032950.3	Solyc12g032950.3	chrSL4.0ch12	+	36420685	36421896	36420685	36420818	36421347	36421896	2530	37;42;22	0;1;3	33;20;25	6;1;10	622	121	0.00497967228991	0.0480293212464	1.0;0.891;0.588	0.517;0.796;0.327	-0.28	CBS domain-containing protein, putative, expressed (AHRD V3.3 *** Q2QX49_ORYSJ)
46902	gene:Solyc03g044380.3	Solyc03g044380.3	chrSL4.0ch03	+	8246198	8247831	8246198	8246283	8246437	8247831	46902	2;12;19	2;7;8	10;18;10	37;25;42	247	121	6.4618e+06	0.00162568022504	0.329;0.456;0.538	0.117;0.261;0.104	-0.28	EZ2
51755	gene:Solyc02g092660.3	Solyc02g092660.3	chrSL4.0ch02	+	51724803	51726635	51724803	51726305	51726408	51726635	51755	39;30;142	0;11;5	30;48;41	34;12;10	224	121	0.00101279593055	0.0141485169904	1.0;0.596;0.939	0.323;0.684;0.689	-0.28	Major facilitator superfamily protein (AHRD V3.3 *** Q8GXH4_ARATH)
28046	gene:Solyc03g114250.4	Solyc03g114250.4	chrSL4.0ch03	+	58702850	58704089	58702850	58703230	58703311	58704089	28046	0;28;4	6;16;5	0;0;0	8;1;11	202	121	64181.9	4.23579e+06	0.0;0.512;0.324	0.0;0.0;0.0	-0.279	Phosphoglycerate mutase family protein (AHRD V3.3 *** A0A2U1L2I8_ARTAN)
74123	gene:Solyc03g115060.3	Solyc03g115060.3	chrSL4.0ch03	-	59313247	59316137	59313247	59314089	59315807	59316137	74123	74;218;88	0;0;2	193;169;250	8;12;4	1811	121	1.10511e+06	0.000406084609313	1.0;1.0;0.746	0.617;0.485;0.807	-0.279	suppressor SRP40-like protein (AHRD V3.3 *-* AT2G03630.2)
112262	gene:Solyc07g017400.3	Solyc07g017400.3	chrSL4.0ch07	+	6988380	7001727	6988380	7000530	7001632	7001727	112262	34;14;30	0;0;0	46;29;14	24;0;0	1195	121	0.00349087132619	0.0369452098534	1.0;1.0;1.0	0.163;1.0;1.0	-0.279	26S proteasome regulatory subunit RPN13 (AHRD V3.3 *** A0A1U8H9R1_CAPAN)
46399	gene:Solyc03g081320.3	Solyc03g081320.3	chrSL4.0ch03	+	46757164	46757488	46757164	46757297	46757404	46757488	46399	14;25;32	0;3;2	8;36;47	5;8;10	228	121	0.00187369798703	0.0229504319351	1.0;0.816;0.895	0.459;0.705;0.714	-0.278	Polyketide cyclase/dehydrase and lipid transport superfamily protein (AHRD V3.3 *** Q9XIR9_ARATH)
114682	gene:Solyc04g009790.4	Solyc04g009790.4	chrSL4.0ch04	-	3127936	3129337	3127936	3128175	3128381	3129337	114682	21;57;81	3;16;3	21;13;63	4;10;39	299	121	0.00391365067102	0.0402446788383	0.739;0.59;0.916	0.68;0.345;0.395	-0.275	Protein DETOXIFICATION (AHRD V3.3 *-* A0A0K9R7X2_SPIOL)
117300	gene:Solyc07g064110.3	Solyc07g064110.3	chrSL4.0ch07	-	66212391	66220927	66212391	66219969	66220300	66220927	117300	14;12;40	1;81;59	3;14;0	86;20;54	424	121	0.00285028788123	0.0317533972085	0.8;0.041;0.162	0.01;0.167;0.0	-0.275	Pentatricopeptide repeat (AHRD V3.3 *** A0A200QKW5_9MAGN)
67746	gene:Solyc08g005270.3	Solyc08g005270.3	chrSL4.0ch08	-	207116	208359	207116	207278	208292	208359	67746	132;170;140	0;3;0	117;135;177	3;22;4	1107	121	2.55129e+06	0.000783674705025	1.0;0.861;1.0	0.81;0.401;0.829	-0.274	Poly [ADP-ribose] polymerase (AHRD V3.3 *** A0A2G2W3V7_CAPBA)
89250	gene:Solyc11g007910.2	Solyc11g007910.2	chrSL4.0ch11	-	2170568	2171770	2170568	2171646	2171727	2171770	89250	81;86;104	53;61;43	20;63;29	64;67;75	202	121	63564.7	4.20624e+06	0.478;0.458;0.592	0.158;0.36;0.188	-0.274	RING/U-box superfamily protein (AHRD V3.3 *** A0A2U1L030_ARTAN)
74371	gene:Solyc09g066470.4	Solyc09g066470.4	chrSL4.0ch09	-	60988123	60988486	60988123	60988210	60988299	60988486	74371	23;26;43	0;2;2	24;31;35	6;21;4	210	121	3.15641e+06	0.000928643639468	1.0;0.882;0.925	0.697;0.46;0.834	-0.272	ABC transporter-like (AHRD V3.3 *** A0A200PW10_9MAGN)
103612	gene:Solyc09g055900.4	Solyc09g055900.4	chrSL4.0ch09	+	42172501	42174256	42172501	42173902	42173992	42174256	103612	10;16;2	5;15;4	0;0;28	13;28;34	211	121	0.00132536641786	0.0174545239265	0.534;0.38;0.223	0.0;0.0;0.321	-0.272	Lipoxygenase (AHRD V3.3 *** K4CT85_SOLLC)
7052	gene:Solyc11g042460.2	Solyc11g042460.2	chrSL4.0ch11	-	35241300	35243809	35241300	35243662	35243752	35243809	7052	8;72;42	0;13;6	61;48;39	34;11;20	211	121	0.00369902153387	0.0385686871564	1.0;0.761;0.801	0.507;0.714;0.528	-0.271	Non-lysosomal glucosylceramidase (AHRD V3.3 *** A0A2I4FRE3_9ROSI)
59027	gene:Solyc08g007400.4	Solyc08g007400.4	chrSL4.0ch08	+	1979935	1980632	1979935	1980288	1980513	1980632	59027	75;61;64	0;2;1	41;46;30	6;4;10	318	121	25884	2.10924e+06	1.0;0.921;0.961	0.722;0.814;0.533	-0.271	autophagy-related protein 8f isoform X2 (AHRD V3.3 *-* XP_010324593.1)
70576	gene:Solyc01g098500.3	Solyc01g098500.3	chrSL4.0ch01	+	81268924	81269295	81268924	81268990	81269223	81269295	70576	25;73;87	0;2;0	45;126;69	21;11;4	326	121	30261.9	2.356e+06	1.0;0.931;1.0	0.443;0.81;0.865	-0.271	Sugar facilitator protein 5
110909	gene:Solyc02g076810.4	Solyc02g076810.4	chrSL4.0ch02	+	39914851	39915812	39914851	39915336	39915552	39915812	110909	10;20;50	0;3;0	8;17;69	8;0;16	309	121	0.00179845170646	0.0222205766568	1.0;0.723;1.0	0.281;1.0;0.628	-0.271	trihelix transcription factor ASIL2-like (AHRD V3.3 *** A0A2I4DK89_9ROSI)
115684	gene:Solyc02g086458.1	Solyc02g086458.1	chrSL4.0ch02	+	47149315	47150155	47149315	47149669	47149756	47150155	115684	4;8;8	0;3;8	1;4;0	0;12;10	208	121	0.00501566240477	0.0482405992402	1.0;0.608;0.368	1.0;0.162;0.0	-0.271	titin isoform X2 (AHRD V3.3 *-* XP_010316302.1)
115109	gene:Solyc11g050880.2	Solyc11g050880.2	chrSL4.0ch11	+	16365711	16366202	16365711	16365927	16366142	16366202	115109	28;2;0	1;13;17	0;0;2	36;38;4	308	121	0.00373954697651	0.0389013933224	0.917;0.057;0.0	0.0;0.0;0.164	-0.27	Katanin p60 ATPase-containing subunit A1 (AHRD V3.3 *** A0A328D796_9ASTE)
38924	gene:Solyc10g005590.4	Solyc10g005590.4	chrSL4.0ch10	-	361804	363325	361804	363026	363114	363325	38924	57;66;59	1;0;0	22;49;42	17;10;0	209	121	42733.4	309365	0.971;1.0;1.0	0.428;0.739;1.0	-0.268	Serine/arginine-rich-splicing factor SR45 (AHRD V3.3 *-* A0A0M9UMR7_NICAT)
50037	gene:Solyc07g066600.3	Solyc07g066600.3	chrSL4.0ch07	-	67827767	67828500	67827767	67828049	67828239	67828500	50037	26;36;5	0;0;0	2;12;10	0;21;0	283	121	0.00429002299077	0.0430889405964	1.0;1.0;1.0	1.0;0.196;1.0	-0.268	Phosphoglycerate kinase (AHRD V3.3 *** A0A2G3C3B1_CAPCH)
3357	gene:Solyc12g014220.3	Solyc12g014220.3	chrSL4.0ch12	+	5098015	5101486	5098015	5099280	5101056	5101486	3357	49;122;140	4;3;8	129;74;80	13;7;47	1869	121	0.00150112402168	0.0192460492388	0.442;0.725;0.531	0.391;0.406;0.099	-0.267	muscle M-line assembly protein (AHRD V3.3 *-* AT1G53800.3)
13952	gene:Solyc10g078300.2	Solyc10g078300.2	chrSL4.0ch10	+	59255210	59256350	59255210	59255487	59256250	59256350	13952	4;45;35	0;0;0	50;39;56	0;22;0	856	121	0.00408661707617	0.0415586404311	1.0;1.0;1.0	1.0;0.2;1.0	-0.267	Single-stranded nucleic acid binding R3H protein (AHRD V3.3 *** A0A2U1P9X7_ARTAN)
15263	gene:Solyc10g005260.3	Solyc10g005260.3	chrSL4.0ch10	-	82243	83014	82243	82296	82820	83014	15263	32;44;73	0;2;4	50;52;103	5;10;12	617	121	0.00270973361715	0.0305602692771	1.0;0.812;0.782	0.662;0.505;0.627	-0.267	RNA-binding protein (AHRD V3.3 *** A0A2K3PBB6_TRIPR)
104706	gene:Solyc05g007020.4	Solyc05g007020.4	chrSL4.0ch05	-	1657317	1658554	1657317	1657703	1658471	1658554	104706	75;197;123	0;0;4	102;48;233	0;6;35	861	121	0.000568598823175	0.00907683672643	1.0;1.0;0.812	1.0;0.529;0.483	-0.267	LOV/LOV protein (AHRD V3.3 *** E3WH16_SOLLC)
43512	gene:Solyc01g011100.2	Solyc01g011100.2	chrSL4.0ch01	+	7665465	7667810	7665465	7665612	7665698	7667810	43512	17;36;11	0;0;3	13;26;37	4;4;28	207	121	3.8223e+06	0.00107824569024	1.0;1.0;0.682	0.655;0.792;0.436	-0.266	Phospholipid-transporting ATPase (AHRD V3.3 *** A0A1U8GCQ9_CAPAN)
11470	gene:Solyc10g081360.2	Solyc10g081360.2	chrSL4.0ch10	-	61565390	61568434	61565390	61565560	61568250	61568434	11470	73;85;65	0;0;0	92;98;143	0;0;24	2783	121	0.00305399948	0.033540302781	1.0;1.0;1.0	1.0;1.0;0.206	-0.265	HSP20-like chaperones superfamily protein (AHRD V3.3 *** A0A2U1L7K6_ARTAN)
61857	gene:Solyc01g006120.4	Solyc01g006120.4	chrSL4.0ch01	+	787083	793369	787083	792589	793180	793369	61857	60;64;29	0;0;0	29;32;29	0;0;20	684	121	0.00395975079612	0.0405884672678	1.0;1.0;1.0	1.0;1.0;0.204	-0.265	Protein kinase family protein (AHRD V3.3 *** A0A2U1M4N4_ARTAN)
94221	gene:Solyc05g014760.3	Solyc05g014760.3	chrSL4.0ch05	+	8980750	8981836	8980750	8980857	8981478	8981836	94221	28;69;94	0;1;2	37;52;75	4;13;0	714	121	0.00180785974753	0.0223173837215	1.0;0.921;0.888	0.611;0.404;1.0	-0.265	Cyclin-dependent kinase G-2 (AHRD V3.3 *** A0A2G3B8V1_CAPCH)
22964	gene:Solyc03g114640.4	Solyc03g114640.4	chrSL4.0ch03	+	58983274	58985442	58983274	58984719	58985338	58985442	22964	15;85;42	0;0;4	26;67;85	1;9;16	712	121	0.00226437182352	0.0264816591747	1.0;1.0;0.641	0.815;0.559;0.474	-0.264	Signal peptide peptidase (AHRD V3.3 *** A0A2U1MQA9_ARTAN)
31201	gene:Solyc01g094580.3	Solyc01g094580.3	chrSL4.0ch01	-	78260521	78264906	78260521	78264389	78264711	78264906	31201	88;39;37	0;0;2	23;35;28	0;1;50	415	121	0.00241695220568	0.0278981729029	1.0;1.0;0.844	1.0;0.911;0.14	-0.264	Beta-amylase (AHRD V3.3 *** A0A2G2W5P7_CAPBA)
49072	gene:Solyc06g065500.4	Solyc06g065500.4	chrSL4.0ch06	-	38528791	38529822	38528791	38528912	38529685	38529822	49072	41;102;83	2;1;1	79;61;60	9;3;8	866	121	0.00014586058439	0.00306421373615	0.741;0.934;0.921	0.551;0.74;0.512	-0.264	Pentatricopeptide repeat (AHRD V3.3 *** A0A200QIV7_9MAGN)
63415	gene:Solyc07g005240.4	Solyc07g005240.4	chrSL4.0ch07	-	201066	202436	201066	201193	202112	202436	63415	116;294;333	0;12;15	213;268;284	39;21;16	1012	121	0.00354333614139	0.0373770032119	1.0;0.746;0.726	0.395;0.604;0.68	-0.264	FAD-dependent oxidoreductase family protein (AHRD V3.3 *** A0A2U1NVG0_ARTAN)
37758	gene:Solyc05g009150.4	Solyc05g009150.4	chrSL4.0ch05	+	3328653	3331159	3328653	3328879	3329169	3331159	37758	16;84;64	0;3;1	50;30;43	14;0;12	383	121	0.000429867723615	0.00729856609369	1.0;0.898;0.953	0.53;1.0;0.531	-0.263	Zinc finger protein (AHRD V3.3 *** A0A200QRC0_9MAGN)
15167	gene:Solyc10g005600.4	Solyc10g005600.4	chrSL4.0ch10	-	370779	372459	370779	371909	371989	372459	15167	10;37;28	0;0;0	25;16;28	4;0;23	201	121	119147	6.86116e+06	1.0;1.0;1.0	0.79;1.0;0.423	-0.262	BTB/POZ domain-containing protein 1 (AHRD V3.3 *-* S5ZYZ0_SOLTU)
19830	gene:Solyc03g096820.4	Solyc03g096820.4	chrSL4.0ch03	-	53756408	53757619	53756408	53756672	53757551	53757619	19830	7;6;14	10;1;4	1;2;1	14;15;20	972	121	2884.24	35944.4	0.08;0.428;0.303	0.009;0.016;0.006	-0.26	Aluminum-activated malate transporter-like (AHRD V3.3 *** K4BJA0_SOLLC)
21284	gene:Solyc03g119570.3	Solyc03g119570.3	chrSL4.0ch03	+	62578131	62579977	62578131	62579758	62579895	62579977	21284	56;75;78	43;28;39	17;21;34	27;45;49	242	121	57040.5	3.87081e+06	0.394;0.573;0.5	0.239;0.189;0.258	-0.26	Carbon catabolite repressor protein 4-like protein 5 (AHRD V3.3 *** A0A1J3I9F8_NOCCA)
85146	gene:Solyc04g058070.3	Solyc04g058070.3	chrSL4.0ch04	+	54498125	54511053	54498125	54510535	54510936	54511053	85146	104;111;119	13;19;4	57;111;62	23;21;22	494	121	0.00169676341756	0.0211962050621	0.662;0.589;0.879	0.378;0.564;0.408	-0.26	UDP-sugar pyrophosphorylase (AHRD V3.3 *** A0A2G2WYE7_CAPBA)
97336	gene:Solyc09g009190.4	Solyc09g009190.4	chrSL4.0ch09	+	2578022	2589612	2578022	2588682	2589508	2589612	97336	4;14;19	6;1;7	2;26;0	37;13;7	919	121	0.00471232798386	0.0462227905389	0.081;0.648;0.263	0.007;0.208;0.0	-0.259	1,4-alpha-glucan-branching enzyme 1, chloroplastic/amyloplastic (AHRD V3.3 *** A0A2G2VX17_CAPBA)
28855	gene:Solyc05g054920.4	Solyc05g054920.4	chrSL4.0ch05	+	64102627	64105576	64102627	64104465	64104904	64105576	28855	55;18;28	6;10;17	17;4;4	10;6;16	532	121	0.00358722426558	0.0376918491673	0.676;0.29;0.273	0.279;0.132;0.054	-0.258	Serine/arginine-rich-splicing factor RS2Z32 (AHRD V3.3 *-* A0A0M8KRK6_NICAT)
31699	gene:Solyc05g013280.4	Solyc05g013280.4	chrSL4.0ch05	+	6458493	6465461	6458493	6464682	6465267	6465461	31699	142;94;124	0;4;6	67;97;83	10;3;20	678	121	0.00208695267543	0.0249112575997	1.0;0.807;0.787	0.545;0.852;0.425	-0.257	Pseudomonas resistance
103486	gene:Solyc12g038400.2	Solyc12g038400.2	chrSL4.0ch12	+	49373192	49380097	49373192	49377242	49379971	49380097	103486	510;883;703	0;2;4	966;678;993	12;15;25	2822	121	1975.35	267669	1.0;0.95;0.883	0.775;0.66;0.63	-0.256	Acetyl-coenzyme A synthetase (AHRD V3.3 *** A4W5I5_ENT38)
3947	gene:Solyc12g008750.3	Solyc12g008750.3	chrSL4.0ch12	+	2162347	2162777	2162347	2162418	2162691	2162777	3947	14;83;86	0;0;0	83;67;56	2;4;22	366	121	20741.8	1.76991e+06	1.0;1.0;1.0	0.932;0.847;0.457	-0.255	U2 snRNP auxiliary factor large subunit (AHRD V3.3 *** A0A2I4F464_9ROSI)
96985	gene:Solyc05g050360.3	Solyc05g050360.3	chrSL4.0ch05	+	59855801	59858364	59855801	59856269	59857963	59858364	96985	151;131;90	0;0;3	48;85;109	0;4;16	1787	121	0.00200077708839	0.0241378822184	1.0;1.0;0.67	1.0;0.59;0.316	-0.255	Cyclic nucleotide-gated ion channel 1 (AHRD V3.3 *** A0A2G2WSK7_CAPBA)
113136	gene:Solyc07g066580.3	Solyc07g066580.3	chrSL4.0ch07	+	67823713	67824798	67823713	67823795	67824703	67824798	113136	75;116;37	0;1;3	47;36;107	1;10;8	1001	121	0.00454843263458	0.0449838764741	1.0;0.933;0.599	0.85;0.303;0.618	-0.254	Sulfurtransferase (AHRD V3.3 *** A0A2G2WFU6_CAPBA)
6578	gene:Solyc11g065020.3	Solyc11g065020.3	chrSL4.0ch11	+	48380445	48382953	48380445	48382803	48382889	48382953	6578	11;31;64	13;17;37	48;13;6	36;77;52	207	121	0.000203996133562	0.00401623705967	0.331;0.516;0.503	0.438;0.09;0.063	-0.253	GDP-mannose transporter GONST1 (AHRD V3.3 *-* A0A2G2YFN8_CAPAN)
109560	gene:Solyc06g083530.3	Solyc06g083530.3	chrSL4.0ch06	+	46499424	46499683	46499424	46499487	46499627	46499683	109560	28;26;14	33;25;20	7;3;0	40;24;24	242	121	11.1864	4026.46	0.298;0.342;0.259	0.08;0.059;0.0	-0.253	Vesicle-associated membrane protein (AHRD V3.3 *** A0A1U8H291_CAPAN)
36400	gene:Solyc11g005660.2	Solyc11g005660.2	chrSL4.0ch11	-	504129	504365	504129	504210	504300	504365	36400	20;8;20	6;19;24	7;5;21	42;42;33	211	121	0.0050595971086	0.0485925819775	0.657;0.194;0.323	0.087;0.064;0.267	-0.252	Serine/threonine-protein kinase (AHRD V3.3 *** A0A0K0XQY4_TOBAC)
35704	gene:Solyc02g085570.4	Solyc02g085570.4	chrSL4.0ch02	+	46415890	46416329	46415890	46415961	46416242	46416329	35704	66;57;126	10;6;2	75;39;136	22;14;25	374	121	0.000422936497871	0.00720551760738	0.681;0.755;0.953	0.524;0.474;0.638	-0.251	U2 snRNP auxiliary factor large subunit (AHRD V3.3 *** A0A2G2XGE1_CAPBA)
117721	gene:Solyc05g053130.3	Solyc05g053130.3	chrSL4.0ch05	+	62634562	62635487	62634562	62634614	62634683	62635487	117721	67;152;104	11;1;18	90;32;130	23;29;37	190	121	7.40736e+06	0.00180460222325	0.795;0.99;0.786	0.714;0.413;0.691	-0.251	Transducin family protein / WD-40 repeat family protein (AHRD V3.3 *** Q94C94_ARATH)
40902	gene:Solyc03g120200.2	Solyc03g120200.2	chrSL4.0ch03	-	63096898	63102306	63096898	63101309	63102237	63102306	40902	0;20;7	15;1;17	0;0;0	27;23;22	1021	121	0.0038289839129	0.0395789184253	0.0;0.703;0.047	0.0;0.0;0.0	-0.25	RNA helicase DEAH-box11
107860	gene:Solyc08g067840.3	Solyc08g067840.3	chrSL4.0ch08	+	54973197	54980217	54973197	54975587	54979695	54980217	107860	145;515;754	0;1;0	472;480;515	4;1;16	4201	121	130156	7.33281e+06	1.0;0.937;1.0	0.773;0.933;0.481	-0.25	Photosystem II reaction center PsbP family protein (AHRD V3.3 *** A0A0F7GYP2_9ROSI)
31797	gene:Solyc06g007570.3	Solyc06g007570.3	chrSL4.0ch06	+	1588197	1588928	1588197	1588531	1588754	1588928	31797	0;6;0	46;8;1	10;4;3	0;0;0	316	121	0	0.0	0.0;0.223;0.0	1.0;1.0;1.0	0.926	40S ribosomal protein S8 (AHRD V3.3 *** Q0JDZ7_ORYSJ)
79404	gene:Solyc07g062860.3	Solyc07g062860.3	chrSL4.0ch07	+	65345814	65346224	65345814	65345915	65346134	65346224	79404	0;7;1	4;14;3	8;23;7	0;0;0	312	121	0	0.0	0.0;0.162;0.114	1.0;1.0;1.0	0.908	26S proteasome non-ATPase regulatory subunit 5 (AHRD V3.3 *** A0A200QM10_9MAGN)
87389	gene:Solyc04g076200.3	Solyc04g076200.3	chrSL4.0ch04	-	59123781	59125647	59123781	59124213	59125523	59125647	87389	15;15;14	8;11;7	24;32;24	0;0;0	1403	121	2.22045e-05	0.0711438	0.139;0.105;0.147	1.0;1.0;1.0	0.87	Adenine nucleotide alpha hydrolases-like superfamily protein (AHRD V3.3 *** Q84TF6_ARATH)
33878	gene:Solyc08g077440.3	Solyc08g077440.3	chrSL4.0ch08	-	59436706	59440640	59436706	59439880	59440512	59440640	33878	0;16;2	12;10;4	31;49;8	0;1;0	725	121	0	0.0	0.0;0.211;0.077	1.0;0.891;1.0	0.868	Lon protease homolog (AHRD V3.3 *** A0A2U1LET6_ARTAN)
127894	gene:Solyc09g020140.3	Solyc09g020140.3	chrSL4.0ch09	-	18770971	18773815	18770971	18773180	18773671	18773815	127894	0;4;10	10;8;4	20;4;16	0;0;0	584	121	7.77156e-05	0.203134	0.0;0.094;0.341	1.0;1.0;1.0	0.855	GPN-loop GTPase 3 (AHRD V3.3 *** A0A2G3BMR6_CAPCH)
40125	gene:Solyc06g069690.4	Solyc06g069690.4	chrSL4.0ch06	-	41037403	41038094	41037403	41037583	41037961	41038094	40125	0;10;1	14;13;4	6;27;5	0;2;0	471	121	0.0465961	42.4601	0.0;0.165;0.06	1.0;0.776;1.0	0.85	Two-component response regulator-like APRR5 (AHRD V3.3 *** A0A2G3CZB4_CAPCH)
72083	gene:Solyc12g055780.3	Solyc12g055780.3	chrSL4.0ch12	-	61355949	61357452	61355949	61356125	61357402	61357452	72083	0;12;16	9;10;2	4;6;18	0;0;0	1370	121	0.0165312	17.4677	0.0;0.096;0.414	1.0;1.0;1.0	0.83	KH domain-containing protein (AHRD V3.3 *** A0A1J3JPM9_NOCCA)
14503	gene:Solyc10g007600.3	Solyc10g007600.3	chrSL4.0ch10	-	1780215	1781295	1780215	1780340	1780493	1781295	14503	0;9;11	4;35;8	11;10;8	0;0;0	246	121	0.000280886	0.404334	0.0;0.112;0.403	1.0;1.0;1.0	0.828	glycolate oxidase
92878	gene:Solyc05g010160.3	Solyc05g010160.3	chrSL4.0ch05	+	4388282	4390709	4388282	4388358	4389323	4390709	92878	4;13;7	29;4;2	21;19;2	0;0;0	1058	121	0.000311973	4.42667	0.016;0.271;0.286	1.0;1.0;1.0	0.809	Importin-9 (AHRD V3.3 *** A0A1J3JQN3_NOCCA)
122013	gene:Solyc08g067070.3	Solyc08g067070.3	chrSL4.0ch08	+	54088877	54092971	54088877	54092011	54092905	54092971	122013	0;11;0	10;8;1	4;6;16	0;0;2	987	121	148596	82041.9	0.0;0.144;0.0	1.0;1.0;0.495	0.784	cytosine-5 DNA methyltransferaseL
49975	gene:Solyc01g028860.3	Solyc01g028860.3	chrSL4.0ch01	+	36927545	36928089	36927545	36927849	36928018	36928089	49975	0;6;8	28;4;10	9;6;4	0;0;0	262	121	0.0347389	32.5513	0.0;0.409;0.27	1.0;1.0;1.0	0.774	Evolutionarily conserved C-terminal region 2 (AHRD V3.3 *** F4JDC2_ARATH)
85474	gene:Solyc04g064500.4	Solyc04g064500.4	chrSL4.0ch04	+	54994393	54998875	54994393	54994731	54998214	54998875	85474	50;75;67	13;6;6	106;65;53	0;0;0	3576	121	0.0115685	13.2074	0.115;0.297;0.274	1.0;1.0;1.0	0.771	Protein phosphatase 2C (AHRD V3.3 *** Q8S8Z0_MESCR)
74456	gene:Solyc02g078200.4	Solyc02g078200.4	chrSL4.0ch02	+	40940401	40941187	40940401	40941035	40941144	40941187	74456	0;2;4	9;15;13	3;4;12	0;0;6	230	121	80680.2	502733	0.0;0.066;0.139	1.0;1.0;0.513	0.769	50S ribosomal protein L21, mitochondrial (AHRD V3.3 *** A0A2G3D631_CAPCH)
31052	gene:Solyc03g006380.4	Solyc03g006380.4	chrSL4.0ch03	-	989693	990014	989693	989848	989991	990014	31052	0;6;20	5;6;12	41;12;43	0;0;0	242	121	0.000777156	1.37841	0.0;0.333;0.455	1.0;1.0;1.0	0.737	Defective in cullin neddylation protein (AHRD V3.3 *-* A0A2G2WWP7_CAPBA)
21475	gene:Solyc04g049380.4	Solyc04g049380.4	chrSL4.0ch04	+	40993942	41006132	40993942	41003388	41005988	41006132	21475	68;86;69	12;12;5	93;77;106	0;0;0	2693	121	0.000754952	1.36337	0.203;0.244;0.383	1.0;1.0;1.0	0.723	Protein kinase superfamily protein (AHRD V3.3 *-* O80962_ARATH)
60405	gene:Solyc12g009890.3	Solyc12g009890.3	chrSL4.0ch12	+	3104134	3108097	3104134	3107846	3107979	3108097	60405	0;3;3	18;2;2	1;1;14	0;0;0	242	121	0.00767164	9.57996	0.0;0.429;0.429	1.0;1.0;1.0	0.714	V-type proton ATPase subunit H (AHRD V3.3 *** A0A2G2X4D2_CAPBA)
32320	gene:Solyc02g093210.3	Solyc02g093210.3	chrSL4.0ch02	+	52210876	52212223	52210876	52210963	52212142	52212223	32320	16;4;7	18;6;6	12;16;16	0;0;3	1272	121	3.09037e+06	0.000911374251315	0.078;0.06;0.1	1.0;1.0;0.337	0.7	PI-PLC X domain-containing protein (AHRD V3.3 *** A0A2G3A7Y6_CAPAN)
102820	gene:Solyc08g014420.4	Solyc08g014420.4	chrSL4.0ch08	+	4376609	4380212	4376609	4377027	4378702	4380212	102820	0;12;20	8;6;6	19;9;1	2;0;0	1768	121	0.00143011882807	0.0185512018543	0.0;0.12;0.186	0.394;1.0;1.0	0.696	mitogen-activated protein kinase 2
25471	gene:Solyc06g073960.4	Solyc06g073960.4	chrSL4.0ch06	-	43371107	43373251	43371107	43372489	43373012	43373251	25471	6;7;33	10;15;6	3;36;33	0;2;0	616	121	238.779	47037.3	0.105;0.084;0.519	1.0;0.78;1.0	0.691	Serine/threonine-protein phosphatase (AHRD V3.3 *** I6WZC5_SOLTU)
7748	gene:Solyc11g030390.2	Solyc11g030390.2	chrSL4.0ch11	-	20827151	20828500	20827151	20827768	20828288	20828500	7748	6;24;14	22;5;4	15;25;22	0;0;0	613	121	0.124556	96.6525	0.051;0.487;0.409	1.0;1.0;1.0	0.684	Elongation factor (AHRD V3.3 *** B3H607_ARATH)
53554	gene:Solyc07g063770.3	Solyc07g063770.3	chrSL4.0ch07	+	65962093	65962582	65962093	65962331	65962395	65962582	53554	0;4;0	18;10;3	20;26;4	8;2;1	185	121	1.4211	784.169	0.0;0.207;0.0	0.621;0.895;0.723	0.677	G-type lectin S-receptor-like serine/threonine-protein kinase (AHRD V3.3 *** A0A1U8HJC3_CAPAN)
77758	gene:Solyc01g105570.4	Solyc01g105570.4	chrSL4.0ch01	-	86016170	86019354	86016170	86018324	86019016	86019354	77758	0;14;0	8;25;8	2;4;35	0;6;0	785	121	0.000843804698316	0.012274590167	0.0;0.079;0.0	1.0;0.093;1.0	0.671	U2 small nuclear ribonucleoprotein auxiliary factor-like protein (AHRD V3.3 *** AT5G64010.1)
8481	gene:Solyc11g012900.3	Solyc11g012900.3	chrSL4.0ch11	-	5747081	5747852	5747081	5747115	5747776	5747852	8481	8;14;8	8;10;8	26;12;4	1;1;0	754	121	5618.07	631953	0.138;0.183;0.138	0.807;0.658;1.0	0.669	Tetratricopeptide repeat (TPR)-like superfamily protein (AHRD V3.3 *** F4JG04_ARATH)
108271	gene:Solyc06g074010.3	Solyc06g074010.3	chrSL4.0ch06	+	43414452	43419961	43414452	43414844	43417694	43419961	108271	0;24;36	8;8;11	34;52;22	0;0;3	2943	121	9.263e+06	0.00215872327324	0.0;0.11;0.119	1.0;1.0;0.232	0.668	Transcription factor E2FB (AHRD V3.3 *** A0A1U8H3C7_CAPAN)
52934	gene:Solyc04g014560.4	Solyc04g014560.4	chrSL4.0ch04	+	4849997	4851085	4849997	4850078	4851032	4851085	52934	0;8;9	4;24;7	2;19;26	0;0;15	1047	121	0.00190594727634	0.023239632167	0.0;0.037;0.129	1.0;1.0;0.167	0.667	Pre-mRNA-splicing factor (AHRD V3.3 *-* G5DX06_SILLA)
37320	gene:Solyc02g082800.3	Solyc02g082800.3	chrSL4.0ch02	-	44447011	44447750	44447011	44447194	44447691	44447750	37320	10;21;13	11;20;13	19;18;39	0;4;0	590	121	23550.7	1.96075e+06	0.157;0.177;0.17	1.0;0.48;1.0	0.659	Ubiquitin domain-containing protein DSK2b (AHRD V3.3 *** A0A2G2XFV2_CAPBA)
107878	gene:Solyc06g073130.4	Solyc06g073130.4	chrSL4.0ch06	-	42718965	42720098	42718965	42719120	42719313	42720098	107878	0;2;11	6;8;15	5;8;22	0;3;3	286	121	624621	0.000257643253106	0.0;0.096;0.237	1.0;0.53;0.756	0.651	RNA-binding ASCH domain protein (AHRD V3.3 *** F4IR54_ARATH)
9295	gene:Solyc11g065920.2	Solyc11g065920.2	chrSL4.0ch11	-	49543029	49546206	49543029	49543266	49545225	49546206	9295	0;31;5	51;11;3	5;11;14	0;3;0	2052	121	0.00117080772222	0.0158347599414	0.0;0.142;0.089	1.0;0.178;1.0	0.649	Xanthine dehydrogenase (AHRD V3.3 *** A0A2G2VNZ2_CAPBA)
56742	gene:Solyc09g014760.4	Solyc09g014760.4	chrSL4.0ch09	-	6864154	6866536	6864154	6866391	6866470	6866536	56742	0;1;20	8;9;4	5;9;2	1;0;0	200	121	9593.4	954774	0.0;0.063;0.752	0.752;1.0;1.0	0.646	Chlorophyll synthase, chloroplastic (AHRD V3.3 *** A0A2G3BKC1_CAPCH)
125516	gene:Solyc09g005700.3	Solyc09g005700.3	chrSL4.0ch09	-	490145	492584	490145	490205	492085	492584	125516	60;182;158	17;28;24	93;89;54	3;0;0	1973	121	2581.12	32867.9	0.178;0.285;0.288	0.655;1.0;1.0	0.635	Diaminopimelate epimerase (AHRD V3.3 *** A0A200R6G6_9MAGN)
7405	gene:Solyc11g044900.2	Solyc11g044900.2	chrSL4.0ch11	-	30798531	30811866	30798531	30809304	30811729	30811866	7405	20;27;17	8;4;10	20;5;25	2;0;0	2518	121	0.000879418176826	0.0126554926707	0.107;0.245;0.076	0.325;1.0;1.0	0.632	Poly(A) RNA polymerase GLD2 (AHRD V3.3 *-* A0A2I0VGJ9_9ASPA)
41381	gene:Solyc08g008380.4	Solyc08g008380.4	chrSL4.0ch08	+	2815955	2816542	2815955	2816069	2816206	2816542	41381	0;20;2	17;7;2	12;9;9	0;1;0	242	121	21.764	44026.6	0.0;0.588;0.333	1.0;0.818;1.0	0.632	Auxin Response Factor 9B
104258	gene:Solyc02g084990.3	Solyc02g084990.3	chrSL4.0ch02	-	46033640	46034829	46033640	46033795	46034706	46034829	104258	20;20;2	42;0;4	8;7;6	0;0;0	1004	121	1534.08	215825	0.054;1.0;0.057	1.0;1.0;1.0	0.63	Mannan endo-1,4-beta-mannosidase (AHRD V3.3 *** A0A2K3NB99_TRIPR)
120081	gene:Solyc11g069190.2	Solyc11g069190.2	chrSL4.0ch11	-	51882174	51884292	51882174	51882384	51882989	51884292	120081	0;9;2	10;12;0	11;4;2	0;0;0	698	121	2.49566	7746.29	0.0;0.115;1.0	1.0;1.0;1.0	0.628	auxin response factor 4
68279	gene:Solyc02g090180.3	Solyc02g090180.3	chrSL4.0ch02	+	49847733	49852208	49847733	49851822	49851890	49852208	68279	12;32;16	15;40;12	25;2;8	0;0;0	189	121	0.00118794	1.96653	0.339;0.339;0.461	1.0;1.0;1.0	0.62	Oligopeptidase B (AHRD V3.3 *** A0A2I0V9Y9_9ASPA)
95445	gene:Solyc08g061955.1	Solyc08g061955.1	chrSL4.0ch08	+	48262786	48263963	48262786	48262819	48263606	48263963	95445	0;53;19	6;0;14	3;3;5	0;0;0	880	121	3541.66	428472	0.0;1.0;0.157	1.0;1.0;1.0	0.614	40S ribosomal protein S3, putative, expressed (AHRD V3.3 *-* Q75G91_ORYSJ)
47092	gene:Solyc01g107690.4	Solyc01g107690.4	chrSL4.0ch01	+	87459576	87460917	87459576	87459781	87460800	87460917	47092	0;12;17	12;6;2	8;27;12	0;3;0	1112	121	0.000112949855345	0.00251936770315	0.0;0.179;0.48	1.0;0.495;1.0	0.612	Unknown protein
79068	gene:Solyc02g031910.2	Solyc02g031910.2	chrSL4.0ch02	-	25750944	25753458	25750944	25751097	25753126	25753458	79068	0;24;27	19;7;0	10;8;9	0;0;0	2122	121	65.8061	16802.5	0.0;0.164;1.0	1.0;1.0;1.0	0.612	PB1 domain-containing protein/Pkinase_Tyr domain-containing protein (AHRD V3.3 *** A0A1Q3BH41_CEPFO)
36372	gene:Solyc07g063650.4	Solyc07g063650.4	chrSL4.0ch07	-	65893580	65894250	65893580	65893835	65894127	65894250	36372	0;2;10	6;7;8	10;13;18	3;2;0	385	121	456970	0.000200834307294	0.0;0.082;0.282	0.512;0.671;1.0	0.606	Ubiquitin carboxyl-terminal hydrolase (AHRD V3.3 *** A0A2G2Z5A0_CAPAN)
63254	gene:Solyc02g080780.3	Solyc02g080780.3	chrSL4.0ch02	-	42896407	42898327	42896407	42898100	42898168	42898327	63254	1;12;6	6;18;1	37;21;14	0;0;0	189	121	14.9451	5136.41	0.096;0.299;0.793	1.0;1.0;1.0	0.604	orotidine 5'-phosphate decarboxylase (AHRD V3.3 *** AT1G62250.3)
62086	gene:Solyc02g071890.3	Solyc02g071890.3	chrSL4.0ch02	+	39278683	39284952	39278683	39283051	39284260	39284952	62086	19;69;63	27;10;8	60;46;63	0;2;0	1302	121	222.277	44511.3	0.061;0.391;0.423	1.0;0.681;1.0	0.602	Histidinol dehydrogenase (AHRD V3.3 *** O48933_NOCGO)
86642	gene:Solyc04g072910.3	Solyc04g072910.3	chrSL4.0ch04	-	57820131	57828012	57820131	57826208	57827938	57828012	86642	0;35;64	11;11;2	46;23;58	0;0;2	1823	121	35814.6	2.70087e+06	0.0;0.174;0.68	1.0;1.0;0.658	0.601	Endoplasmic reticulum-Golgi intermediate compartment protein 3 (AHRD V3.3 *** A0A2G3CNL7_CAPCH)
82060	gene:Solyc02g067900.3	Solyc02g067900.3	chrSL4.0ch02	-	36004304	36013784	36004304	36007142	36013634	36013784	82060	96;178;145	2;13;14	181;215;92	2;0;0	6585	121	29135.4	2.28584e+06	0.469;0.201;0.16	0.624;1.0;1.0	0.598	Bromodomain testis-specific protein (AHRD V3.3 *** Q45GG8_ARATH)
81805	gene:Solyc02g067460.3	Solyc02g067460.3	chrSL4.0ch02	+	35677287	35678455	35677287	35678133	35678246	35678455	81805	0;9;1	13;8;8	12;8;10	2;0;6	234	121	1.96102e+06	0.000634045216915	0.0;0.368;0.061	0.756;1.0;0.463	0.597	Mitochondrial outer membrane protein porin (AHRD V3.3 *** A0A2K3KY08_TRIPR)
116487	gene:Solyc01g008320.3	Solyc01g008320.3	chrSL4.0ch01	+	2374817	2375893	2374817	2374977	2375819	2375893	116487	17;17;4	0;18;4	17;21;14	0;0;0	935	121	7481.89	789733	1.0;0.109;0.115	1.0;1.0;1.0	0.592	Shoot gravitropism 2 (SGR2) protein (AHRD V3.3 *** A0A072UJS6_MEDTR)
26570	gene:Solyc02g080970.4	Solyc02g080970.4	chrSL4.0ch02	-	43025227	43025955	43025227	43025287	43025450	43025955	26570	9;0;5	0;12;8	4;2;8	0;0;0	256	121	8520.16	874237	1.0;0.0;0.228	1.0;1.0;1.0	0.591	Core-2 i-branching beta-n-acetylglucosaminyltransferase family protein (AHRD V3.3 *-* A0A2K3MVY8_TRIPR)
52062	gene:Solyc10g008870.3	Solyc10g008870.3	chrSL4.0ch10	+	2794649	2795571	2794649	2794697	2795476	2795571	52062	0;6;15	6;10;3	21;5;25	0;2;0	872	121	1.29511e+06	0.000461063464199	0.0;0.077;0.41	1.0;0.258;1.0	0.59	Transcription elongation factor 1 homolog (AHRD V3.3 *** A0A2G3BD30_CAPCH)
6752	gene:Solyc11g062070.3	Solyc11g062070.3	chrSL4.0ch11	-	46875741	46876104	46875741	46875882	46875969	46876104	6752	6;9;10	9;6;6	36;38;27	0;0;0	208	121	7.77156e-05	0.203134	0.279;0.466;0.492	1.0;1.0;1.0	0.588	Outer envelope protein 80, chloroplastic (AHRD V3.3 *** A0A2G2V0H4_CAPBA)
3295	gene:Solyc12g014380.3	Solyc12g014380.3	chrSL4.0ch12	+	5296068	5300387	5296068	5296958	5300314	5300387	3295	0;46;29	1;10;14	86;74;95	2;0;6	3449	121	2.58498e+06	0.000791470445984	0.0;0.139;0.068	0.601;1.0;0.357	0.584	glucose-6-phosphate isomerase DQ451687
16859	gene:Solyc09g083120.3	Solyc09g083120.3	chrSL4.0ch09	-	64905099	64907189	64905099	64906835	64907050	64907189	16859	0;11;8	8;13;0	8;15;2	0;0;0	308	121	9477.51	945134	0.0;0.249;1.0	1.0;1.0;1.0	0.584	Acylamino-acid-releasing enzyme (AHRD V3.3 *** A0A1J3FLE9_NOCCA)
56030	gene:Solyc02g078720.4	Solyc02g078720.4	chrSL4.0ch02	+	41371568	41375651	41371568	41375071	41375216	41375651	56030	0;6;14	2;17;8	4;11;10	0;3;2	242	121	0.000791463811352	0.0117069461002	0.0;0.15;0.467	1.0;0.647;0.714	0.581	multidrug resistance protein (AHRD V3.3 *** AT1G58007.4)
80761	gene:Solyc05g047450.3	Solyc05g047450.3	chrSL4.0ch05	+	58237556	58243458	58237556	58237742	58242034	58243458	80761	10;76;64	23;2;6	70;16;58	2;0;0	4385	121	1.61269e+06	0.00054631905538	0.012;0.512;0.227	0.491;1.0;1.0	0.58	Methyl-CpG-binding domain-containing protein 2 (AHRD V3.3 *** A0A2G3CGY8_CAPCH)
68913	gene:Solyc01g099750.2	Solyc01g099750.2	chrSL4.0ch01	+	82165158	82166160	82165158	82165230	82166044	82166160	68913	0;11;45	12;2;4	43;27;58	2;0;0	907	121	24.7174	318425	0.0;0.423;0.6	0.741;1.0;1.0	0.573	Heparan-alpha-glucosaminide N-acetyltransferase-like protein (DUF1624) (AHRD V3.3 *** Q94CC1_ARATH)
20439	gene:Solyc03g121990.4	Solyc03g121990.4	chrSL4.0ch03	-	64435675	64437760	64435675	64436044	64436802	64437760	20439	12;13;7	35;4;4	14;22;28	0;2;2	851	121	57389.9	3.8883e+06	0.046;0.316;0.199	1.0;0.61;0.666	0.572	Developmentally-regulated GTP-binding protein 2 (AHRD V3.3 *** A0A2G2WPW5_CAPBA)
90832	gene:Solyc09g031750.4	Solyc09g031750.4	chrSL4.0ch09	-	26363434	26364336	26363434	26363644	26363778	26364336	90832	4;19;16	16;8;19	24;15;15	6;0;0	242	121	528982	0.000225886101885	0.111;0.543;0.296	0.667;1.0;1.0	0.572	Phosphate transporter (AHRD V3.3 *** A0A2H4H6T0_MALDO)
123743	gene:Solyc06g009160.4	Solyc06g009160.4	chrSL4.0ch06	-	3100846	3102449	3100846	3100985	3101080	3102449	123743	4;6;5	5;14;2	8;2;7	0;0;1	216	121	8665.57	881594	0.309;0.194;0.583	1.0;1.0;0.797	0.57	Glyoxysomal fatty acid beta-oxidation multifunctional protein MFP-a (AHRD V3.3 *** A0A2G2WGU7_CAPBA)
57368	gene:Solyc07g055290.3	Solyc07g055290.3	chrSL4.0ch07	-	63287329	63289124	63287329	63288105	63289026	63289124	57368	8;48;24	6;15;11	34;16;30	0;4;0	1014	121	0.00041906868075	0.00715066083413	0.137;0.276;0.207	1.0;0.323;1.0	0.568	LES245570 Rab11 GTPase
62448	gene:Solyc06g054140.4	Solyc06g054140.4	chrSL4.0ch06	+	34745996	34749157	34745996	34748839	34749069	34749157	62448	0;12;28	11;10;0	13;5;14	0;0;0	323	121	1984.01	1.7106e+06	0.0;0.31;1.0	1.0;1.0;1.0	0.563	hypothetical protein (AHRD V3.3 *** AT1G05430.1)
7740	gene:Solyc11g030390.2	Solyc11g030390.2	chrSL4.0ch11	-	20826410	20827258	20826410	20826655	20827151	20827258	7740	12;26;42	21;16;10	5;37;44	0;0;9	589	121	0.000321012203501	0.00576966256693	0.105;0.25;0.463	1.0;1.0;0.501	0.561	Elongation factor (AHRD V3.3 *** B3H607_ARATH)
123746	gene:Solyc06g009160.4	Solyc06g009160.4	chrSL4.0ch06	-	3102107	3102449	3102107	3102229	3102378	3102449	123746	0;0;6	10;20;8	12;9;5	0;1;16	242	121	7.19619e+06	0.00176833622345	0.0;0.0;0.273	1.0;0.818;0.135	0.56	Glyoxysomal fatty acid beta-oxidation multifunctional protein MFP-a (AHRD V3.3 *** A0A2G2WGU7_CAPBA)
6750	gene:Solyc11g062070.3	Solyc11g062070.3	chrSL4.0ch11	-	46874857	46875833	46874857	46874928	46875741	46875833	6750	14;27;30	9;10;8	26;24;26	0;4;0	906	121	0.000228992741777	0.0044053271503	0.172;0.265;0.334	1.0;0.445;1.0	0.558	Outer envelope protein 80, chloroplastic (AHRD V3.3 *** A0A2G2V0H4_CAPBA)
17111	gene:Solyc04g055010.3	Solyc04g055010.3	chrSL4.0ch04	-	52833150	52836114	52833150	52835895	52835981	52836114	17111	0;3;1	12;5;2	14;16;4	5;0;2	207	121	4751.73	3.35919e+06	0.0;0.26;0.226	0.621;1.0;0.539	0.558	Protein SCO1-like protein 2, mitochondrial (AHRD V3.3 *** A0A2G2VFW1_CAPBA)
67436	gene:Solyc04g055200.3	Solyc04g055200.3	chrSL4.0ch04	-	53119846	53121188	53119846	53120797	53121053	53121188	67436	23;11;10	12;3;6	8;6;20	0;0;0	349	121	24.6766	7683.41	0.399;0.56;0.366	1.0;1.0;1.0	0.558	Asparagine synthetase (AHRD V3.3 *** Q8LJT6_STRHE)
67630	gene:Solyc01g098160.3	Solyc01g098160.3	chrSL4.0ch01	-	80989192	80990741	80989192	80990089	80990591	80990741	67630	6;0;3	14;3;1	4;3;8	0;4;0	595	121	0.00327522099739	0.0353023684824	0.08;0.0;0.379	1.0;0.132;1.0	0.558	Cyclin-dependent kinase C-2 (AHRD V3.3 *** A0A1U8DWE8_CAPAN)
35168	gene:Solyc02g086790.4	Solyc02g086790.4	chrSL4.0ch02	-	47415214	47416134	47415214	47415291	47416017	47416134	35168	2;23;16	6;7;6	13;16;27	0;5;0	819	121	0.00153663776851	0.0196026902591	0.047;0.327;0.283	1.0;0.321;1.0	0.555	Protein kinase (AHRD V3.3 *** A7L4B0_CARPA)
71690	gene:Solyc01g103750.4	Solyc01g103750.4	chrSL4.0ch01	-	84569783	84571742	84569783	84569849	84571691	84571742	71690	14;50;91	12;8;0	35;31;43	0;0;0	1935	121	12077.1	1.1457e+06	0.068;0.281;1.0	1.0;1.0;1.0	0.55	ATP phosphoribosyltransferase (AHRD V3.3 *** O46887_NOCGO)
63697	gene:Solyc03g078000.3	Solyc03g078000.3	chrSL4.0ch03	+	43376572	43377748	43376572	43376652	43376968	43377748	63697	0;1;3	20;1;2	20;22;12	4;5;0	409	121	2079.64	277721	0.0;0.228;0.307	0.597;0.566;1.0	0.543	Vacuolar glucose transporter 1
57229	gene:Solyc01g096160.4	Solyc01g096160.4	chrSL4.0ch01	-	79522454	79525300	79522454	79524138	79524935	79525300	57229	0;0;0	3;5;8	14;14;3	12;2;0	890	121	681694	0.000276062546427	0.0;0.0;0.0	0.137;0.488;1.0	0.542	L-fucokinase/GDP-L-fucose pyrophosphorylase (AHRD V3.3 *** A0A2U1NSI7_ARTAN)
122138	gene:Solyc08g067420.4	Solyc08g067420.4	chrSL4.0ch08	-	54564406	54568428	54564406	54568231	54568384	54568428	122138	0;28;26	4;13;5	23;9;12	2;0;0	246	121	562191	0.000236899946571	0.0;0.514;0.719	0.85;1.0;1.0	0.539	DNAse I-like superfamily protein (AHRD V3.3 *-* A0A178UDZ2_ARATH)
28002	gene:Solyc06g076340.3	Solyc06g076340.3	chrSL4.0ch06	+	45110428	45113567	45110428	45113045	45113354	45113567	28002	21;40;36	32;21;16	53;25;12	0;0;3	402	121	9196.2	925443	0.165;0.364;0.404	1.0;1.0;0.546	0.538	Pumilio-like protein 1 (AHRD V3.3 *** A0A2G2WNK2_CAPBA)
125267	gene:Solyc09g005100.4	Solyc09g005100.4	chrSL4.0ch09	+	63271	67302	63271	66458	67206	67302	125267	29;53;77	14;16;4	117;64;82	0;1;0	841	121	6.31334	254.867	0.23;0.323;0.735	1.0;0.902;1.0	0.538	Transcription factor (AHRD V3.3 *** A0A2G2VYB3_CAPBA)
57589	gene:Solyc01g058010.3	Solyc01g058010.3	chrSL4.0ch01	+	58188167	58188900	58188167	58188243	58188734	58188900	57589	16;52;33	12;16;2	39;24;34	0;0;0	584	121	38.8286	10802.9	0.216;0.402;0.774	1.0;1.0;1.0	0.536	Neutral/alkaline invertase (AHRD V3.3 *** G5DC09_MANES)
37426	gene:Solyc02g082700.3	Solyc02g082700.3	chrSL4.0ch02	-	44355254	44355826	44355254	44355667	44355780	44355826	37426	0;7;8	15;3;2	18;6;48	2;0;0	234	121	3634.48	439166	0.0;0.547;0.674	0.823;1.0;1.0	0.534	High mobility group family (AHRD V3.3 *** S8EDU2_9LAMI)
43821	gene:Solyc01g098610.4	Solyc01g098610.4	chrSL4.0ch01	-	81339066	81342644	81339066	81341665	81342568	81342644	43821	2;28;47	27;8;22	89;27;40	1;13;0	996	121	0.000124020515484	0.00269901736984	0.009;0.298;0.206	0.915;0.201;1.0	0.534	glutathione synthetase 2
67365	gene:Solyc01g081440.3	Solyc01g081440.3	chrSL4.0ch01	-	73232709	73235400	73232709	73233372	73235017	73235400	67365	11;33;21	10;6;36	24;43;54	0;2;6	1738	121	3.48537e+06	0.00100349303289	0.071;0.277;0.039	1.0;0.599;0.385	0.532	DUF1005 domain-containing protein (AHRD V3.3 *** A0A1Q3BB96_CEPFO)
97680	gene:Solyc05g051630.4	Solyc05g051630.4	chrSL4.0ch05	+	61393761	61405837	61393761	61404446	61405681	61405837	97680	35;53;37	20;6;7	38;33;53	0;3;0	1328	121	3.44056e+06	0.00099312268389	0.138;0.446;0.325	1.0;0.501;1.0	0.531	RFT1 (AHRD V3.3 *** A0A200RCA1_9MAGN)
102392	gene:Solyc02g087550.3	Solyc02g087550.3	chrSL4.0ch02	-	47993370	47994895	47993370	47994554	47994779	47994895	102392	0;0;7	18;12;2	6;4;6	0;8;0	318	121	0.000243424205033	0.0046141429704	0.0;0.0;0.571	1.0;0.16;1.0	0.53	Core-2/I-branching beta-16-N-acetylglucosaminyltransferase family protein (AHRD V3.3 *** B6ST68_MAIZE)
100525	gene:Solyc06g007760.4	Solyc06g007760.4	chrSL4.0ch06	+	1732225	1733855	1732225	1732504	1733820	1733855	100525	4;5;16	18;20;1	3;22;30	0;0;10	1409	121	0.00390112694228	0.0401491486418	0.019;0.021;0.579	1.0;1.0;0.205	0.529	Ycf54-like protein (AHRD V3.3 *** B4FED9_MAIZE)
119691	gene:Solyc01g111990.3	Solyc01g111990.3	chrSL4.0ch01	+	90480816	90482005	90480816	90480927	90481043	90482005	119691	6;15;5	26;3;9	11;20;6	1;3;0	237	121	7.47737e+06	0.00181808944164	0.105;0.719;0.221	0.849;0.773;1.0	0.526	Alanine--tRNA ligase (AHRD V3.3 *** K3XV85_SETIT)
437	gene:Solyc12g098980.2	Solyc12g098980.2	chrSL4.0ch12	-	65840855	65842036	65840855	65840982	65841103	65842036	437	24;5;5	10;11;2	12;6;12	1;0;0	242	121	4373.69	51168.1	0.545;0.185;0.556	0.857;1.0;1.0	0.524	Pto kinase interactor 1
111736	gene:Solyc07g008950.4	Solyc07g008950.4	chrSL4.0ch07	-	3944868	3950970	3944868	3949590	3950826	3950970	111736	0;36;19	9;7;9	25;19;24	0;3;1	1329	121	0.00053856338784	0.00871786318403	0.0;0.319;0.161	1.0;0.366;0.686	0.524	Unknown protein
46232	gene:Solyc02g062130.4	Solyc02g062130.4	chrSL4.0ch02	-	31709088	31710523	31709088	31709180	31709686	31710523	46232	8;14;14	16;6;6	48;35;30	0;0;14	599	121	0.000102991047337	0.00234205441808	0.092;0.32;0.32	1.0;1.0;0.302	0.523	Ferredoxin--NADP reductase, chloroplastic (AHRD V3.3 *** K4B6A3_SOLLC)
43039	gene:Solyc12g006505.1	Solyc12g006505.1	chrSL4.0ch12	+	1026387	1028236	1026387	1028072	1028189	1028236	43039	0;0;3	22;2;2	4;0;17	0;4;0	238	121	9.85998e+06	0.00226375632309	0.0;0.0;0.433	1.0;0.0;1.0	0.522	Terpene cyclase/mutase family member (AHRD V3.3 *** A0A2G3BN05_CAPCH)
45776	gene:Solyc02g068770.4	Solyc02g068770.4	chrSL4.0ch02	+	36703285	36704385	36703285	36703921	36704165	36704385	45776	10;0;22	9;8;2	18;10;12	1;1;0	337	121	356460	0.000164599450052	0.285;0.0;0.798	0.866;0.782;1.0	0.522	Ribosomal protein L30 (AHRD V3.3 *** A0A200QE96_9MAGN)
36230	gene:Solyc02g084640.4	Solyc02g084640.4	chrSL4.0ch02	+	45754414	45756377	45754414	45755106	45756170	45756377	36230	7;69;34	9;8;3	72;38;22	4;0;0	1157	121	0.000600432673997	0.00946945673941	0.075;0.474;0.542	0.653;1.0;1.0	0.521	Aldehyde dehydrogenase (AHRD V3.3 *** A0A1U8FMX3_CAPAN)
2115	gene:Solyc12g042920.2	Solyc12g042920.2	chrSL4.0ch12	+	57998127	58003518	57998127	58003341	58003446	58003518	2115	0;9;7	18;6;0	11;20;6	0;0;0	226	121	16367.1	1.46721e+06	0.0;0.445;1.0	1.0;1.0;1.0	0.518	Cytochrome c1 (AHRD V3.3 *** A0A200Q1S0_9MAGN)
9983	gene:Solyc11g006080.2	Solyc11g006080.2	chrSL4.0ch11	-	906890	907606	906890	907155	907261	907606	9983	1;12;25	6;9;8	11;15;9	0;4;0	227	121	0.000730888425501	0.0110076562339	0.082;0.415;0.625	1.0;0.667;1.0	0.515	nucleolar/coiled-body phosphoprotein (AHRD V3.3 *** AT3G04560.1)
108594	gene:Solyc06g074820.3	Solyc06g074820.3	chrSL4.0ch06	+	44022504	44023345	44022504	44023004	44023254	44023345	108594	0;29;19	12;0;8	18;40;40	0;0;0	343	121	24385	2.01166e+06	0.0;1.0;0.456	1.0;1.0;1.0	0.515	tonoplast intrinsic protein 1.1
90175	gene:Solyc04g082630.3	Solyc04g082630.3	chrSL4.0ch04	-	64220319	64221767	64220319	64221217	64221599	64221767	90175	3;8;49	3;8;10	76;50;14	11;2;0	475	121	0.000689706581948	0.01053815043	0.203;0.203;0.555	0.638;0.864;1.0	0.514	Glyceraldehyde-3-phosphate dehydrogenase (AHRD V3.3 *** A0A2G2X1C8_CAPBA)
33116	gene:Solyc02g094640.4	Solyc02g094640.4	chrSL4.0ch02	+	53323321	53327359	53323321	53323490	53327118	53327359	33116	96;103;88	16;16;5	96;64;126	10;0;0	3721	121	0.00263621376648	0.0299077021537	0.163;0.173;0.364	0.238;1.0;1.0	0.513	Acetyl-coenzyme A synthetase (AHRD V3.3 *** A0A2G2XHZ6_CAPBA)
43040	gene:Solyc12g006505.1	Solyc12g006505.1	chrSL4.0ch12	+	1026387	1028476	1026387	1028236	1028332	1028476	43040	0;0;4	13;12;12	4;0;17	1;8;0	217	121	0.000812500081901	0.0119310423765	0.0;0.0;0.157	0.69;0.0;1.0	0.511	Terpene cyclase/mutase family member (AHRD V3.3 *** A0A2G3BN05_CAPCH)
31585	gene:Solyc02g094540.4	Solyc02g094540.4	chrSL4.0ch02	+	53170758	53174301	53170758	53171112	53172509	53174301	31585	36;73;64	10;2;16	88;110;94	0;3;0	1490	121	343679	0.000159737401189	0.226;0.748;0.245	1.0;0.749;1.0	0.51	nuclear factor kappa-B-binding protein (AHRD V3.3 *-* AT5G13950.4)
55797	gene:Solyc06g007200.4	Solyc06g007200.4	chrSL4.0ch06	+	1286069	1290373	1286069	1290173	1290281	1290373	55797	17;12;30	28;13;4	36;17;4	0;1;0	229	121	584.738	98534.2	0.243;0.328;0.799	1.0;0.9;1.0	0.51	Methionine aminopeptidase 2A (AHRD V3.3 *** A0A2I0WVF2_9ASPA)
84173	gene:Solyc04g007220.4	Solyc04g007220.4	chrSL4.0ch04	-	950887	951307	950887	950951	951189	951307	84173	0;5;10	10;18;2	2;2;6	2;0;0	331	121	0.000536173631321	0.00868909217343	0.0;0.092;0.646	0.268;1.0;1.0	0.51	translocase subunit seca (AHRD V3.3 *** AT1G13390.2)
86156	gene:Solyc10g080660.3	Solyc10g080660.3	chrSL4.0ch10	-	60994640	60995287	60994640	60995025	60995209	60995287	86156	10;30;21	26;5;6	24;24;67	0;0;0	277	121	3.5064	165.058	0.144;0.724;0.605	1.0;1.0;1.0	0.509	Eukaryotic translation initiation factor NCBP (AHRD V3.3 *** A0A2G2VVL4_CAPBA)
63578	gene:Solyc03g095620.4	Solyc03g095620.4	chrSL4.0ch03	-	51369516	51375939	51369516	51374310	51375830	51375939	63578	17;47;54	0;27;7	63;41;59	0;0;0	1613	121	6180.07	678271	1.0;0.116;0.367	1.0;1.0;1.0	0.506	Protein kinase superfamily protein (AHRD V3.3 *** A0A2U1QJW2_ARTAN)
31608	gene:Solyc02g094520.3	Solyc02g094520.3	chrSL4.0ch02	-	53130251	53131911	53130251	53130695	53131751	53131911	31608	0;24;39	27;29;14	25;21;4	4;3;0	1149	121	0.00201791170816	0.0242718640449	0.0;0.08;0.227	0.397;0.424;1.0	0.505	histone-lysine N-methyltransferase, H3 lysine-9 specific SUVH4-like (AHRD V3.3 *** A0A1S3YJW9_TOBAC)
24336	gene:Solyc09g042780.2	Solyc09g042780.2	chrSL4.0ch09	+	24730651	24731214	24730651	24730690	24730777	24731214	24336	6;21;17	12;11;30	32;39;9	15;1;0	208	121	5.0253e+06	0.00134611191158	0.225;0.526;0.248	0.554;0.958;1.0	0.504	Unknown protein
67415	gene:Solyc01g108412.1	Solyc01g108412.1	chrSL4.0ch01	+	88061120	88061742	88061120	88061192	88061585	88061742	67415	3;7;24	12;7;2	14;26;31	0;6;0	486	121	0.000861041420795	0.0124614511322	0.059;0.199;0.749	1.0;0.519;1.0	0.504	protein unc-13 homolog isoform X1 (AHRD V3.3 *-* XP_019066501.1)
75734	gene:Solyc03g044080.4	Solyc03g044080.4	chrSL4.0ch03	-	7220935	7229287	7220935	7225507	7229124	7229287	75734	49;120;94	24;4;21	79;97;103	0;0;14	3710	121	0.00246943062074	0.0283917347384	0.062;0.495;0.127	1.0;1.0;0.194	0.503	hypothetical protein (AHRD V3.3 --* AT4G37608.2)
29175	gene:Solyc03g110920.2	Solyc03g110920.2	chrSL4.0ch03	-	56056172	56060417	56056172	56056268	56060330	56060417	29175	30;190;264	14;21;5	132;122;176	0;6;0	4155	121	0.000771401746551	0.0114699818078	0.059;0.209;0.606	1.0;0.372;1.0	0.499	HVA22-like protein (AHRD V3.3 *** A0A1U8FXC4_CAPAN)
17289	gene:Solyc04g051410.4	Solyc04g051410.4	chrSL4.0ch04	+	49767294	49768491	49767294	49767525	49768233	49768491	17289	0;0;17	34;17;14	1;14;7	1;2;0	801	121	0.00151770626481	0.0194004153051	0.0;0.0;0.155	0.131;0.514;1.0	0.497	Ubiquitin carboxyl-terminal hydrolase 27 (AHRD V3.3 *** A0A2G2VFQ7_CAPBA)
57036	gene:Solyc01g090170.4	Solyc01g090170.4	chrSL4.0ch01	+	76044628	76045638	76044628	76044676	76044751	76045638	57036	0;2;2	12;5;0	18;2;14	5;0;0	196	121	0.000844498397945	0.0122792861039	0.0;0.198;1.0	0.69;1.0;1.0	0.497	Ras-related small GTP-binding protein (AHRD V3.3 *** A0A1Y0K2B8_9ROSI)
94199	gene:Solyc05g014650.2	Solyc05g014650.2	chrSL4.0ch05	+	8713098	8713531	8713098	8713150	8713421	8713531	94199	0;20;44	20;11;7	14;22;83	0;1;14	364	121	0.000335992442011	0.00598394285507	0.0;0.377;0.676	1.0;0.88;0.663	0.497	Ribosomal silencing factor RsfS (AHRD V3.3 *-* A0A2G2XZV2_CAPAN)
28083	gene:Solyc03g053080.3	Solyc03g053080.3	chrSL4.0ch03	+	18773848	18775170	18773848	18773911	18774563	18775170	28083	0;7;0	12;4;7	13;5;12	6;1;0	745	121	0.000107245997427	0.00241639837843	0.0;0.221;0.0	0.26;0.448;1.0	0.496	Kinesin (AHRD V3.3 *** A0A200RDE4_9MAGN)
64332	gene:Solyc01g094330.3	Solyc01g094330.3	chrSL4.0ch01	-	78106897	78109266	78106897	78108925	78109064	78109266	64332	14;1;6	0;30;3	24;10;10	0;0;0	242	121	36905.9	274995	1.0;0.016;0.5	1.0;1.0;1.0	0.495	Terpene utilization protein AtuA (AHRD V3.3 *** A0A191YQC8_9PSED)
96626	gene:Solyc03g117060.4	Solyc03g117060.4	chrSL4.0ch03	-	60773784	60776082	60773784	60773887	60775784	60776082	96626	94;142;158	13;14;2	110;123;163	0;0;0	1990	121	73.5368	18497.7	0.305;0.381;0.828	1.0;1.0;1.0	0.495	60S ribosomal protein L7-1 (AHRD V3.3 *** A0A2G2WQS6_CAPBA)
112005	gene:Solyc10g007060.4	Solyc10g007060.4	chrSL4.0ch10	+	1325686	1328568	1325686	1325809	1325960	1328568	112005	12;6;12	26;0;12	13;16;14	0;0;0	244	121	9502.27	946652	0.186;1.0;0.332	1.0;1.0;1.0	0.494	Phenylalanine--tRNA ligase alpha subunit (AHRD V3.3 *** A0A2G2XXC1_CAPAN)
27321	gene:Solyc02g091280.3	Solyc02g091280.3	chrSL4.0ch02	-	50662056	50665050	50662056	50662152	50664502	50665050	27321	61;192;226	21;4;5	156;168;178	0;0;0	2443	121	97.9326	2299.56	0.126;0.704;0.691	1.0;1.0;1.0	0.493	ATP-dependent Clp protease proteolytic subunit (AHRD V3.3 *** A0A1U8FQ26_CAPAN)
34361	gene:Solyc02g088110.4	Solyc02g088110.4	chrSL4.0ch02	-	48333067	48334227	48333067	48333125	48334163	48334227	34361	44;20;33	0;18;5	24;26;34	0;0;0	1131	121	27631.6	2.20382e+06	1.0;0.106;0.414	1.0;1.0;1.0	0.493	Polypyrimidine tract-binding protein (AHRD V3.3 *** B6U4H8_MAIZE)
43552	gene:Solyc01g094680.4	Solyc01g094680.4	chrSL4.0ch01	+	78388066	78390761	78388066	78388101	78390214	78390761	43552	11;225;280	7;5;16	276;245;251	1;3;0	2206	121	14743.1	8.14774e+06	0.079;0.712;0.49	0.938;0.817;1.0	0.491	Signal peptide peptidase-like 4 (AHRD V3.3 *** A0A2G3BSX8_CAPCH)
113663	gene:Solyc08g076810.4	Solyc08g076810.4	chrSL4.0ch08	+	58825394	58832695	58825394	58827684	58832565	58832695	113663	32;161;157	16;0;4	153;75;63	0;0;0	4974	121	17908.9	1.57555e+06	0.046;1.0;0.488	1.0;1.0;1.0	0.489	GPI-anchored wall transfer protein (AHRD V3.3 *** A0A2K3PA77_TRIPR)
69398	gene:Solyc07g062620.3	Solyc07g062620.3	chrSL4.0ch07	+	65160163	65160581	65160163	65160374	65160465	65160581	69398	3;9;7	12;7;10	12;4;8	3;0;3	212	121	0.00100510074238	0.014060793132	0.125;0.423;0.285	0.695;1.0;0.603	0.488	Protein kinase superfamily protein (AHRD V3.3 *** A0A2U1KM25_ARTAN)
22668	gene:Solyc05g055940.3	Solyc05g055940.3	chrSL4.0ch05	+	64760783	64761532	64760783	64760853	64761332	64761532	22668	6;45;14	6;16;0	17;19;6	0;0;0	572	121	28198	2.23347e+06	0.175;0.373;1.0	1.0;1.0;1.0	0.484	Protein PHR1-LIKE 1 (AHRD V3.3 *** A0A2G3CIW3_CAPCH)
52936	gene:Solyc04g014560.4	Solyc04g014560.4	chrSL4.0ch04	+	4847976	4851395	4847976	4851085	4851323	4851395	52936	0;20;27	8;21;21	36;52;72	0;16;28	331	121	0.000350498195644	0.00618681949215	0.0;0.258;0.32	1.0;0.543;0.485	0.483	Pre-mRNA-splicing factor (AHRD V3.3 *-* G5DX06_SILLA)
17860	gene:Solyc11g008810.2	Solyc11g008810.2	chrSL4.0ch11	+	3024994	3027380	3024994	3025202	3025870	3027380	17860	0;0;9	33;6;0	10;2;24	2;0;0	761	121	1.66549e+06	0.000559624722466	0.0;0.0;1.0	0.443;1.0;1.0	0.481	Beta-hexosaminidase (AHRD V3.3 *** M1BC44_SOLTU)
74167	gene:Solyc08g075470.3	Solyc08g075470.3	chrSL4.0ch08	+	57733861	57737396	57733861	57733978	57737280	57737396	74167	123;269;394	15;10;6	336;329;162	0;2;0	3395	121	2091.03	278380	0.226;0.489;0.701	1.0;0.854;1.0	0.479	WAT1-related protein (AHRD V3.3 *** K4CMR4_SOLLC)
107971	gene:Solyc08g074280.4	Solyc08g074280.4	chrSL4.0ch08	-	56491398	56499135	56491398	56497883	56499013	56499135	107971	156;266;45	25;58;13	95;55;48	5;2;0	1223	121	1.99345e+06	0.000643272094534	0.382;0.312;0.255	0.653;0.731;1.0	0.478	Beta-lactamase domain-containing protein/ABC1 domain-containing protein/WaaY domain-containing protein (AHRD V3.3 *** A0A1Q3B6T1_CEPFO)
43202	gene:Solyc01g073740.4	Solyc01g073740.4	chrSL4.0ch01	+	73554157	73554383	73554157	73554208	73554375	73554383	43202	0;30;23	4;10;3	16;25;22	0;3;0	260	121	0.000122310877021	0.0026717677282	0.0;0.583;0.781	1.0;0.795;1.0	0.477	Citrate synthase (AHRD V3.3 *** A0A2G3ALM4_CAPAN)
27720	gene:Solyc03g096740.4	Solyc03g096740.4	chrSL4.0ch03	-	53667910	53669818	53667910	53668938	53669575	53669818	27720	0;0;3	19;6;20	10;21;32	0;15;15	730	121	72802.5	4.65622e+06	0.0;0.0;0.024	1.0;0.188;0.261	0.475	Unknown protein
94533	gene:Solyc09g060090.3	Solyc09g060090.3	chrSL4.0ch09	-	53629582	53631464	53629582	53629799	53629927	53631464	94533	16;7;7	39;19;8	17;13;27	0;5;14	242	121	5.07931e+06	0.00135837909699	0.17;0.156;0.304	1.0;0.565;0.491	0.475	Sec14p-like phosphatidylinositol transfer family protein (AHRD V3.3 *** A0A178VMA9_ARATH)
79118	gene:Solyc08g067810.3	Solyc08g067810.3	chrSL4.0ch08	-	54946281	54953708	54946281	54946825	54946939	54953708	79118	5;7;17	18;51;30	14;6;16	3;3;5	235	121	650.667	108435	0.125;0.066;0.226	0.706;0.507;0.622	0.473	Ctc-interacting domain 6 (AHRD V3.3 *** A0A2K3NAR3_TRIPR)
130012	gene:Solyc09g074870.4	Solyc09g074870.4	chrSL4.0ch09	-	62898525	62901946	62898525	62900570	62901861	62901946	130012	10;20;46	16;10;19	26;44;43	14;0;2	1384	121	0.00458781663878	0.0452832045759	0.052;0.149;0.175	0.14;1.0;0.653	0.472	Aldose 1-epimerase (AHRD V3.3 *-* A0A1U8FSY0_CAPAN)
39625	gene:Solyc01g080270.3	Solyc01g080270.3	chrSL4.0ch01	-	72076144	72083574	72076144	72076189	72083527	72083574	39625	59;228;148	27;3;0	180;132;130	0;0;0	7431	121	14364.4	1.32844e+06	0.034;0.553;1.0	1.0;1.0;1.0	0.471	Alpha/beta-Hydrolases superfamily protein (AHRD V3.3 *** A0A2U1N7S1_ARTAN)
114872	gene:Solyc03g111330.4	Solyc03g111330.4	chrSL4.0ch03	+	56352548	56352915	56352548	56352663	56352864	56352915	114872	1;0;8	5;8;2	22;8;16	0;1;13	294	121	0.000937682691949	0.0133221761376	0.076;0.0;0.622	1.0;0.767;0.336	0.468	UPF0235 protein (AHRD V3.3 *** A0A1U8G4Z0_CAPAN)
93799	gene:Solyc08g077050.3	Solyc08g077050.3	chrSL4.0ch08	+	59102755	59103262	59102755	59102824	59103142	59103262	93799	6;12;19	0;11;10	15;6;43	0;0;0	411	121	8677.94	881594	1.0;0.243;0.359	1.0;1.0;1.0	0.466	Ferredoxin (AHRD V3.3 *** A0A1U8GXA1_CAPAN)
66112	gene:Solyc06g075080.4	Solyc06g075080.4	chrSL4.0ch06	-	44245177	44247200	44245177	44246529	44247095	44247200	66112	0;0;0	8;2;14	14;29;39	6;19;1	659	121	59.9022	15454	0.0;0.0;0.0	0.3;0.219;0.877	0.465	NADH pyrophosphatase-like, NUDIX hydrolase domain-like protein (AHRD V3.3 *** A0A2U1PJU9_ARTAN)
23534	gene:Solyc03g114460.3	Solyc03g114460.3	chrSL4.0ch03	+	58877980	58882832	58877980	58878185	58881933	58882832	23534	22;210;308	18;5;0	341;229;331	0;0;0	3841	121	27133.5	2.17517e+06	0.037;0.57;1.0	1.0;1.0;1.0	0.464	Acetyl-coenzyme A synthetase (AHRD V3.3 *** A0A2S4Q6W4_CITFR)
992	gene:Solyc12g094630.2	Solyc12g094630.2	chrSL4.0ch12	+	64294484	64294837	64294484	64294571	64294759	64294837	992	2;8;6	22;28;15	26;23;57	14;9;10	281	121	0.849498	50.2172	0.038;0.11;0.147	0.444;0.524;0.711	0.461	Low-density receptor-like protein (AHRD V3.3 *** Q8H0X5_ARATH)
68372	gene:Solyc05g032660.4	Solyc05g032660.4	chrSL4.0ch05	+	45479856	45480038	45479856	45479907	45479977	45480038	68372	18;8;0	8;19;4	25;2;3	0;6;0	191	121	0.00440000729652	0.0438829927429	0.588;0.211;0.0	1.0;0.174;1.0	0.458	NAD(P)-binding Rossmann-fold superfamily protein (AHRD V3.3 *-* F4JSA6_ARATH)
43034	gene:Solyc12g006505.1	Solyc12g006505.1	chrSL4.0ch12	+	1026387	1027117	1026387	1026906	1027003	1027117	43034	0;0;3	6;1;9	4;0;17	2;6;0	218	121	0.00172297675705	0.0214642752281	0.0;0.0;0.156	0.526;0.0;1.0	0.457	Terpene cyclase/mutase family member (AHRD V3.3 *** A0A2G3BN05_CAPCH)
49824	gene:Solyc03g123890.4	Solyc03g123890.4	chrSL4.0ch03	-	65038630	65039144	65038630	65038690	65039052	65039144	49824	4;2;7	12;1;3	10;5;18	12;0;0	455	121	0.00443355018584	0.0441187293904	0.081;0.347;0.383	0.181;1.0;1.0	0.457	Calcium-transporting ATPase (AHRD V3.3 *** A0A2G3A3P1_CAPAN)
100530	gene:Solyc06g007760.4	Solyc06g007760.4	chrSL4.0ch06	+	1733657	1734819	1733657	1734257	1734632	1734819	100530	0;9;20	16;7;11	6;17;31	11;1;0	468	121	0.0039634450008	0.0406124308157	0.0;0.249;0.32	0.124;0.815;1.0	0.457	Ycf54-like protein (AHRD V3.3 *** B4FED9_MAIZE)
119311	gene:Solyc08g007910.4	Solyc08g007910.4	chrSL4.0ch08	+	2425096	2428558	2425096	2427707	2428463	2428558	119311	28;29;26	0;24;4	11;4;10	0;0;0	849	121	50937.3	3.55291e+06	1.0;0.147;0.481	1.0;1.0;1.0	0.457	MAP kinase kinase kinase 61
4920	gene:Solyc11g072330.2	Solyc11g072330.2	chrSL4.0ch11	+	53601933	53606152	53601933	53602075	53604633	53606152	4920	11;106;104	22;12;11	35;50;70	1;4;0	2651	121	0.000983037220492	0.0138058099906	0.022;0.287;0.301	0.615;0.363;1.0	0.456	Two-component response regulator (AHRD V3.3 *-* A0A2U1MTQ0_ARTAN)
1633	gene:Solyc12g056130.2	Solyc12g056130.2	chrSL4.0ch12	-	61687401	61688135	61687401	61687471	61687991	61688135	1633	7;45;54	8;21;6	17;28;33	0;0;8	613	121	0.00485238038078	0.0471403248553	0.147;0.297;0.64	1.0;1.0;0.449	0.455	BTB/POZ domain-containing protein (AHRD V3.3 *** A0A1U8EY34_CAPAN)
63062	gene:Solyc01g150156.1	Solyc01g150156.1	chrSL4.0ch01	-	85134966	85138740	85134966	85135001	85135213	85138740	63062	10;65;23	7;8;12	24;30;58	0;0;2	305	121	1133.39	168776	0.362;0.763;0.432	1.0;1.0;0.92	0.454	nuclear pore complex protein NUP98A-like isoform X5 (AHRD V3.3 *-* XP_019068100.2)
129500	gene:Solyc09g065900.3	Solyc09g065900.3	chrSL4.0ch09	-	60294973	60295652	60294973	60295144	60295504	60295652	129500	0;5;5	13;0;5	15;2;4	3;0;0	453	121	0.00279948104914	0.0313164157231	0.0;1.0;0.211	0.572;1.0;1.0	0.454	Glutathione reductase (AHRD V3.3 *** B8PWQ9_SOLLC)
46825	gene:Solyc04g049630.3	Solyc04g049630.3	chrSL4.0ch04	-	41853296	41857658	41853296	41854484	41857602	41857658	46825	14;51;46	11;0;8	74;38;81	2;0;0	3211	121	0.000225970277975	0.00436239025459	0.046;1.0;0.178	0.582;1.0;1.0	0.453	Peptidase S9 (AHRD V3.3 *** A0A200PNL2_9MAGN)
109730	gene:Solyc06g083670.4	Solyc06g083670.4	chrSL4.0ch06	-	46590708	46598004	46590708	46595759	46597654	46598004	109730	54;40;36	32;2;0	68;47;36	0;0;0	1988	121	78781.9	4.92759e+06	0.093;0.549;1.0	1.0;1.0;1.0	0.453	Unknown protein
48449	gene:Solyc02g067060.3	Solyc02g067060.3	chrSL4.0ch02	-	35313645	35314915	35313645	35314575	35314840	35314915	48449	0;2;19	4;9;7	10;7;18	3;4;0	358	121	0.00346722662439	0.0367563601782	0.0;0.07;0.478	0.53;0.372;1.0	0.451	Hexosyltransferase (AHRD V3.3 *** A0A1U8FIH2_CAPAN)
118750	gene:Solyc08g006600.4	Solyc08g006600.4	chrSL4.0ch08	-	1204583	1212443	1204583	1204632	1206029	1212443	118750	4;20;25	18;14;7	18;22;44	0;6;4	1490	121	0.00282500144997	0.0315308763927	0.018;0.104;0.225	1.0;0.229;0.472	0.451	Dynamin-related protein 3A (AHRD V3.3 *** A0A2G3BQP9_CAPCH)
79001	gene:Solyc09g082380.4	Solyc09g082380.4	chrSL4.0ch09	+	64244717	64247790	64244717	64247543	64247709	64247790	79001	0;6;8	18;8;13	15;24;16	3;7;7	259	121	37631.9	278940	0.0;0.259;0.223	0.7;0.616;0.516	0.45	ATP-dependent RNA helicase SUV3, mitochondrial (AHRD V3.3 *** A0A2G2W126_CAPBA)
124179	gene:Solyc08g080050.4	Solyc08g080050.4	chrSL4.0ch08	+	61498169	61499501	61498169	61499351	61499444	61499501	124179	38;16;10	8;9;10	28;18;21	1;0;0	214	121	100.214	23365.7	0.729;0.501;0.361	0.941;1.0;1.0	0.45	PGR5-like protein 1A, chloroplastic (AHRD V3.3 *** A0A2G3AE69_CAPAN)
122818	gene:Solyc02g069620.4	Solyc02g069620.4	chrSL4.0ch02	-	37472546	37474257	37472546	37473707	37474129	37474257	122818	0;12;8	6;10;6	10;13;19	4;4;0	515	121	0.00372940406392	0.0388365546916	0.0;0.22;0.239	0.37;0.433;1.0	0.448	Ribose 5-phosphate isomerase A (AHRD V3.3 *** A0A1Y1I8P0_KLENI)
11073	gene:Solyc12g008340.2	Solyc12g008340.2	chrSL4.0ch12	+	1793430	1795368	1793430	1794094	1794430	1795368	11073	0;0;0	16;35;21	13;8;3	0;6;12	429	121	649392	0.000266092505943	0.0;0.0;0.0	1.0;0.273;0.066	0.446	Exostosin-like (AHRD V3.3 *** A0A200RC63_9MAGN)
80555	gene:Solyc03g124030.4	Solyc03g124030.4	chrSL4.0ch03	-	65200828	65201208	65200828	65200891	65201076	65201208	80555	10;11;29	25;7;10	44;18;101	4;4;2	278	121	59041.6	3.98428e+06	0.148;0.406;0.558	0.827;0.662;0.956	0.444	Tetratricopeptide repeat (TPR)-like superfamily protein (AHRD V3.3 *** F4IBX4_ARATH)
31905	gene:Solyc03g080010.3	Solyc03g080010.3	chrSL4.0ch03	-	46441477	46447651	46441477	46443252	46447503	46447651	31905	42;441;676	24;4;6	498;542;457	0;2;0	4344	121	27538.8	2.19879e+06	0.046;0.754;0.758	1.0;0.883;1.0	0.442	DNA mismatch repair protein MutS (AHRD V3.3 *** A0A200R035_9MAGN)
15450	gene:Solyc09g098370.4	Solyc09g098370.4	chrSL4.0ch09	+	68262374	68265196	68262374	68262515	68264987	68265196	15450	71;144;164	20;7;3	159;135;198	0;3;0	2565	121	1.76762e+06	0.000585815039754	0.143;0.492;0.721	1.0;0.68;1.0	0.441	Fanconi-associated nuclease (AHRD V3.3 *** A0A328DUX8_9ASTE)
63533	gene:Solyc04g008030.2	Solyc04g008030.2	chrSL4.0ch04	-	1715009	1717540	1715009	1716135	1717470	1717540	63533	0;0;0	4;1;13	20;12;16	7;7;0	1428	121	1.2013e+06	0.000433547365357	0.0;0.0;0.0	0.195;0.127;1.0	0.441	Cleavage and polyadenylation specificity factor subunit 3-II (AHRD V3.3 *** A0A2G3CFF4_CAPCH)
19668	gene:Solyc04g017620.4	Solyc04g017620.4	chrSL4.0ch04	+	7623035	7625927	7623035	7624349	7625514	7625927	19668	174;156;125	34;7;6	113;100;156	0;0;0	1258	121	1.88176	1015.79	0.33;0.682;0.667	1.0;1.0;1.0	0.44	Phosphatidylinositol 4-phosphate 5-kinase (AHRD V3.3 *-* K4CQN6_SOLLC)
113627	gene:Solyc03g095360.3	Solyc03g095360.3	chrSL4.0ch03	+	50989702	50991047	50989702	50990419	50990802	50991047	113627	50;35;99	59;36;11	66;78;116	0;11;10	476	121	0.00031515686667	0.00568731028016	0.177;0.198;0.696	1.0;0.643;0.747	0.44	Quinone oxidoreductase-like protein (AHRD V3.3 *** A0A2I0WF16_9ASPA)
120609	gene:Solyc01g005910.3	Solyc01g005910.3	chrSL4.0ch01	+	605802	607343	605802	606187	606982	607343	120609	25;23;17	14;2;5	25;23;24	0;4;0	888	121	0.00285786135354	0.0318118434316	0.196;0.61;0.317	1.0;0.439;1.0	0.439	Acid phosphatase/vanadium-dependent haloperoxidase-related protein (AHRD V3.3 *** A0A2U1NM03_ARTAN)
68765	gene:Solyc03g113770.3	Solyc03g113770.3	chrSL4.0ch03	-	58248635	58250024	58248635	58248992	58249948	58250024	68765	7;31;112	16;63;32	37;61;48	9;0;9	1049	121	0.000446654451516	0.0075231394602	0.048;0.054;0.288	0.322;1.0;0.381	0.438	NAD(P)H-hydrate epimerase (AHRD V3.3 *** A0A1U8G4A3_CAPAN)
124278	gene:Solyc09g074840.4	Solyc09g074840.4	chrSL4.0ch09	+	62881302	62884274	62881302	62884068	62884152	62884274	124278	7;7;0	0;14;7	8;2;4	0;1;0	205	121	1.85227e+06	0.000605983999072	1.0;0.228;0.0	1.0;0.541;1.0	0.438	kinetochore protein (AHRD V3.3 *-* AT1G02960.5)
125856	gene:Solyc09g065690.4	Solyc09g065690.4	chrSL4.0ch09	-	60016017	60017449	60016017	60016133	60016302	60017449	125856	4;15;15	49;1;2	10;5;10	0;0;0	262	121	24945.6	2.05109e+06	0.036;0.874;0.776	1.0;1.0;1.0	0.438	2-oxoglutarate (2OG) and Fe(II)-dependent oxygenase superfamily protein (AHRD V3.3 *** A0A2U1KR35_ARTAN),Pfam:PF13621
126764	gene:Solyc09g010300.3	Solyc09g010300.3	chrSL4.0ch09	-	3711452	3713962	3711452	3713071	3713817	3713962	126764	0;8;7	22;22;8	32;5;25	1;6;3	839	121	1.31398e+06	0.000466111997173	0.0;0.05;0.112	0.822;0.107;0.546	0.438	mRNA-decapping enzyme-like protein (AHRD V3.3 *** A0A2G3BIX2_CAPCH)
4128	gene:Solyc12g006920.2	Solyc12g006920.2	chrSL4.0ch12	-	1344406	1347616	1344406	1347468	1347559	1347616	4128	0;0;0	2;14;2	4;4;21	11;14;0	212	121	123170	7.02289e+06	0.0;0.0;0.0	0.172;0.14;1.0	0.437	Serine/threonine protein phosphatase 2A regulatory subunit (AHRD V3.3 *** A0A1U8ECN3_CAPAN)
121481	gene:Solyc08g063070.3	Solyc08g063070.3	chrSL4.0ch08	+	50726682	50732337	50726682	50732158	50732243	50732337	121481	20;22;20	30;16;7	35;29;45	8;1;0	206	121	58026.1	3.92873e+06	0.281;0.447;0.627	0.72;0.945;1.0	0.437	Alpha/beta-Hydrolases superfamily protein (AHRD V3.3 *** A0A2U1NDY5_ARTAN)
124696	gene:Solyc08g081910.3	Solyc08g081910.3	chrSL4.0ch08	-	62941468	62942754	62941468	62942485	62942560	62942754	124696	8;16;2	0;16;5	12;17;40	0;0;3	196	121	0.000205557819287	0.0040405759748	1.0;0.382;0.198	1.0;1.0;0.892	0.437	V-type proton ATPase subunit E (AHRD V3.3 *** A0A2G3DAR4_CAPCH)
12093	gene:Solyc10g078560.3	Solyc10g078560.3	chrSL4.0ch10	-	59467192	59468858	59467192	59467620	59468359	59468858	12093	0;16;6	10;21;7	31;12;33	17;4;0	832	121	0.00124649465778	0.0166296953504	0.0;0.1;0.111	0.21;0.304;1.0	0.434	Chaperone protein DnaJ (AHRD V3.3 *** A0A2G2WDY8_CAPBA)
100029	gene:Solyc06g068980.4	Solyc06g068980.4	chrSL4.0ch06	-	40426340	40434192	40426340	40431189	40433628	40434192	100029	72;149;54	21;0;2	154;146;110	0;0;0	2532	121	194308	0.000101898875359	0.141;1.0;0.563	1.0;1.0;1.0	0.432	MAP kinase kinase kinase 39
35664	gene:Solyc02g085740.4	Solyc02g085740.4	chrSL4.0ch02	+	46555300	46558303	46555300	46556839	46558229	46558303	35664	145;198;184	20;27;7	268;261;301	4;3;0	1483	121	736.351	118538	0.372;0.374;0.682	0.845;0.877;1.0	0.431	atherin isoform X1 (AHRD V3.3 *** XP_010232178.1)
58528	gene:Solyc01g106740.4	Solyc01g106740.4	chrSL4.0ch01	-	86787924	86788354	86787924	86788207	86788282	86788354	58528	0;2;18	23;12;42	26;24;49	4;22;48	196	121	1.37394e+06	0.000484269286194	0.0;0.093;0.209	0.801;0.402;0.387	0.429	Aspartate--tRNA(Asp/Asn) ligase (AHRD V3.3 *** A0A2G3BV66_CAPCH)
114115	gene:Solyc06g036060.4	Solyc06g036060.4	chrSL4.0ch06	+	23285032	23293180	23285032	23292259	23292594	23293180	114115	0;0;8	22;50;19	2;9;16	0;19;12	428	121	0.00279419626003	0.0312678620468	0.0;0.0;0.106	1.0;0.118;0.274	0.429	Zinc finger, C2H2 (AHRD V3.3 *** A0A2U1MXZ4_ARTAN)
74320	gene:Solyc01g107660.3	Solyc01g107660.3	chrSL4.0ch01	-	87440552	87441259	87440552	87440880	87441059	87441259	74320	20;21;30	25;25;5	45;28;18	3;6;0	272	121	0.000317885767219	0.00572615230849	0.262;0.272;0.727	0.87;0.675;1.0	0.428	Stress enhanced protein 1, chloroplastic (AHRD V3.3 *** A0A2G2W962_CAPBA)
55573	gene:Solyc01g056520.3	Solyc01g056520.3	chrSL4.0ch01	-	47805113	47810101	47805113	47805152	47809738	47810101	55573	37;120;179	28;12;5	137;83;175	2;0;8	4679	121	0.00248996333362	0.0285847905816	0.033;0.205;0.481	0.639;1.0;0.361	0.427	ARM repeat superfamily protein (AHRD V3.3 *** AT5G06120.9)
32322	gene:Solyc02g093210.3	Solyc02g093210.3	chrSL4.0ch02	+	52209315	52212944	52209315	52212223	52212376	52212944	32322	10;7;7	24;6;8	10;28;11	5;4;1	246	121	4.45953e+06	0.0012229233632	0.17;0.365;0.301	0.496;0.775;0.844	0.426	PI-PLC X domain-containing protein (AHRD V3.3 *** A0A2G3A7Y6_CAPAN)
116401	gene:Solyc02g005510.4	Solyc02g005510.4	chrSL4.0ch02	-	9056576	9058444	9056576	9057176	9058320	9058444	116401	157;115;84	17;14;11	111;97;67	0;0;4	1237	121	1.10629e+06	0.000406219784966	0.475;0.446;0.428	1.0;1.0;0.621	0.424	Transcriptional coactivator/pterin dehydratase (AHRD V3.3 *** A0A1P8AWX1_ARATH)
123289	gene:Solyc08g076470.4	Solyc08g076470.4	chrSL4.0ch08	+	58589472	58590222	58589472	58589534	58590124	58590222	123289	8;33;29	20;3;0	14;18;65	0;0;0	683	121	221451	0.000112740027286	0.066;0.661;1.0	1.0;1.0;1.0	0.424	glycerol-3-phosphate acyltransferase
44822	gene:Solyc02g094030.3	Solyc02g094030.3	chrSL4.0ch02	+	52776003	52777035	52776003	52776534	52776954	52777035	44822	28;20;34	24;6;19	30;20;58	0;5;5	513	121	0.000332427135226	0.00593214610247	0.216;0.44;0.297	1.0;0.485;0.732	0.421	DSR6 (AHRD V3.3 *** A0A076V4W1_CAPAN)
56996	gene:Solyc02g075610.4	Solyc02g075610.4	chrSL4.0ch02	+	45591423	45593796	45591423	45592977	45593730	45593796	56996	0;48;60	28;0;3	9;6;37	0;0;0	846	121	55288.5	3.78465e+06	0.0;1.0;0.741	1.0;1.0;1.0	0.42	Golgin candidate 6 (AHRD V3.3 *-* A0A2G2XK18_CAPBA)
78937	gene:Solyc09g074400.3	Solyc09g074400.3	chrSL4.0ch09	-	62412605	62414105	62412605	62412671	62414015	62414105	78937	0;32;2	26;0;1	16;8;18	2;0;0	1437	121	0.000613646926734	0.00963130640187	0.0;1.0;0.144	0.402;1.0;1.0	0.419	Transducin/WD40 repeat-like superfamily protein (AHRD V3.3 *** A0A1P8B6P4_ARATH)
115243	gene:Solyc07g052340.4	Solyc07g052340.4	chrSL4.0ch07	+	60753969	60756234	60753969	60755807	60756187	60756234	115243	0;8;26	10;19;14	36;35;39	8;12;4	473	121	404587	0.000182578747105	0.0;0.097;0.322	0.535;0.427;0.714	0.419	Polynucleotidyl transferase, ribonuclease H fold protein with HRDC domain-containing protein (AHRD V3.3 *** F4ITQ7_ARATH)
24458	gene:Solyc12g088340.2	Solyc12g088340.2	chrSL4.0ch12	+	63332225	63333098	63332225	63332456	63332837	63333098	24458	0;4;4	12;1;5	12;12;20	2;2;2	474	121	1.04801e+06	0.000389572222326	0.0;0.505;0.17	0.605;0.605;0.719	0.418	Transducin/WD40 repeat-like superfamily protein (AHRD V3.3 *** A0A2U1Q4X4_ARTAN)
67417	gene:Solyc01g108412.1	Solyc01g108412.1	chrSL4.0ch01	+	88061120	88061742	88061120	88061192	88061655	88061742	67417	20;15;24	17;19;14	15;29;31	7;5;0	556	121	0.00268218236597	0.0303322057953	0.204;0.147;0.272	0.318;0.558;1.0	0.418	protein unc-13 homolog isoform X1 (AHRD V3.3 *-* XP_019066501.1)
6885	gene:Solyc11g039960.2	Solyc11g039960.2	chrSL4.0ch11	+	39142864	39146238	39142864	39145090	39145426	39146238	6885	6;1;10	33;35;22	18;31;18	2;6;40	429	121	899499	0.000345340741741	0.049;0.008;0.114	0.717;0.593;0.113	0.417	Peptidoglycan-binding LysM domain-containing protein (AHRD V3.3 *** A0A2U1KBL2_ARTAN)
75218	gene:Solyc08g077930.3	Solyc08g077930.3	chrSL4.0ch08	-	59936335	59937450	59936335	59936455	59937134	59937450	75218	20;17;22	24;0;2	20;17;15	0;0;0	772	121	258193	0.000127018344466	0.116;1.0;0.633	1.0;1.0;1.0	0.417	Isocitrate dehydrogenase [NAD] subunit, mitochondrial (AHRD V3.3 *** O65852_TOBAC)
76302	gene:Solyc09g065300.4	Solyc09g065300.4	chrSL4.0ch09	-	59453105	59454446	59453105	59453151	59454301	59454446	76302	12;70;71	14;22;17	87;80;97	20;2;3	1243	121	0.000710420528976	0.0107794865629	0.077;0.236;0.289	0.297;0.796;0.759	0.417	spindle pole body-associated protein (AHRD V3.3 *** AT4G02725.1)
37567	gene:Solyc03g005090.4	Solyc03g005090.4	chrSL4.0ch03	-	74304	76217	74304	74776	75381	76217	37567	0;29;10	16;0;4	7;17;59	1;0;0	698	121	233726	0.000117465858949	0.0;1.0;0.302	0.548;1.0;1.0	0.415	4-coumarate-CoA ligase (AHRD V3.3 *-* E5GBV5_CUCME)
5928	gene:Solyc11g067060.3	Solyc11g067060.3	chrSL4.0ch11	-	50838131	50838430	50838131	50838199	50838369	50838430	5928	25;41;53	22;12;6	34;73;29	0;0;0	263	121	1.51194	82.9685	0.343;0.611;0.803	1.0;1.0;1.0	0.414	Protein-tyrosine phosphatase (AHRD V3.3 *** Q67YE7_ARATH)
109773	gene:Solyc08g067190.4	Solyc08g067190.4	chrSL4.0ch08	-	54277383	54279226	54277383	54277966	54279084	54279226	109773	0;0;0	18;31;20	10;9;4	5;0;5	1211	121	0.000542662919747	0.00877135793391	0.0;0.0;0.0	0.167;1.0;0.074	0.414	Anaphase-promoting complex subunit 5 (AHRD V3.3 *** A0A2G2W608_CAPBA)
44015	gene:Solyc04g077110.3	Solyc04g077110.3	chrSL4.0ch04	+	60055162	60056010	60055162	60055240	60055932	60056010	44015	32;50;85	30;12;8	63;45;83	0;2;8	785	121	0.000605990575043	0.00953580701301	0.141;0.391;0.621	1.0;0.776;0.615	0.413	Unknown protein
124843	gene:Solyc09g018490.4	Solyc09g018490.4	chrSL4.0ch09	+	15140076	15140825	15140076	15140422	15140521	15140825	124843	0;29;0	8;22;11	8;42;40	4;11;26	220	121	0.000109144665008	0.00245211351548	0.0;0.42;0.0	0.524;0.677;0.458	0.413	G-type lectin S-receptor-like serine/threonine-protein kinase (AHRD V3.3 *** A0A1J3KAA6_NOCCA)
27947	gene:Solyc03g058470.3	Solyc03g058470.3	chrSL4.0ch03	-	20721894	20725548	20721894	20722438	20725232	20725548	27947	31;69;57	8;23;25	77;115;90	2;11;2	2887	121	101388	5.99426e+06	0.14;0.112;0.087	0.617;0.305;0.654	0.412	Ypt/Rab-GAP domain of gyp1p superfamily protein (AHRD V3.3 *** A0A2U1MNI3_ARTAN)
90244	gene:Solyc12g095990.2	Solyc12g095990.2	chrSL4.0ch12	-	64596151	64597657	64596151	64597193	64597587	64597657	90244	14;41;37	28;4;4	51;60;36	4;0;0	487	121	808572	0.00193754830591	0.111;0.718;0.697	0.76;1.0;1.0	0.411	RNA helicase DEAD40
96809	gene:Solyc08g076420.3	Solyc08g076420.3	chrSL4.0ch08	-	58541913	58543379	58541913	58542118	58543283	58543379	96809	26;45;25	26;26;16	33;23;39	2;1;9	1258	121	6.16167e+06	0.00156884764216	0.088;0.143;0.131	0.613;0.689;0.294	0.411	Poly [ADP-ribose] polymerase (AHRD V3.3 *** A0A2U1QD66_ARTAN)
15157	gene:Solyc10g005630.3	Solyc10g005630.3	chrSL4.0ch10	+	394520	395411	394520	394841	395200	395411	15157	0;34;18	14;8;0	12;8;11	1;0;0	452	121	1.42554e+06	0.000497163008758	0.0;0.532;1.0	0.763;1.0;1.0	0.41	Protein kinase superfamily protein (AHRD V3.3 *** A0A2U1KM25_ARTAN)
20734	gene:Solyc03g064030.3	Solyc03g064030.3	chrSL4.0ch03	-	33294995	33299875	33294995	33295468	33297810	33299875	20734	170;196;179	8;6;9	163;152;241	0;0;2	2435	121	2092.57	278380	0.514;0.619;0.497	1.0;1.0;0.857	0.409	Alpha/beta hydrolase family protein (AHRD V3.3 *** Q8RWA3_ARATH)
8418	gene:Solyc11g013130.2	Solyc11g013130.2	chrSL4.0ch11	+	6067922	6068951	6067922	6068124	6068896	6068951	8418	6;30;46	16;9;11	46;42;31	3;4;2	865	121	1.10454e+06	0.000406025785639	0.05;0.318;0.369	0.682;0.595;0.684	0.408	Unknown protein
107616	gene:Solyc06g072013.1	Solyc06g072013.1	chrSL4.0ch06	+	42052182	42052970	42052182	42052484	42052789	42052970	107616	0;4;4	47;26;34	8;9;38	4;36;2	398	121	230524	0.000116404589385	0.0;0.045;0.035	0.378;0.071;0.852	0.407	Unknown protein
66418	gene:Solyc07g021120.3	Solyc07g021120.3	chrSL4.0ch07	-	16336485	16337017	16336485	16336761	16336908	16337017	66418	0;0;2	29;17;5	23;2;8	16;5;1	242	121	12260	1.15863e+06	0.0;0.0;0.167	0.418;0.167;0.8	0.406	Cst complex subunit ctc1 (AHRD V3.3 *** A0A314KMU1_NICAT)
127932	gene:Solyc06g082150.4	Solyc06g082150.4	chrSL4.0ch06	+	45636603	45637475	45636603	45636651	45637385	45637475	127932	24;2;8	22;22;0	10;12;4	0;0;1	827	121	1.09003e+06	0.000401436240004	0.138;0.013;1.0	1.0;1.0;0.369	0.406	6-phosphofructo-2-kinase/fructose-2, 6-bisphosphatase (AHRD V3.3 *** A0A2G2XZJ1_CAPAN)
96320	gene:Solyc04g072230.4	Solyc04g072230.4	chrSL4.0ch04	-	57159645	57162389	57159645	57162129	57162344	57162389	96320	0;26;11	29;4;3	31;18;42	1;3;2	308	121	918638	0.00214640570653	0.0;0.719;0.59	0.924;0.702;0.892	0.403	Protein kinase superfamily protein (AHRD V3.3 *** A0A2U1PVM4_ARTAN)
124279	gene:Solyc09g074840.4	Solyc09g074840.4	chrSL4.0ch09	+	62881302	62884274	62881302	62884074	62884152	62884274	124279	7;7;0	0;20;11	8;2;12	0;2;0	199	121	0.000257972619787	0.00484460776335	1.0;0.175;0.0	1.0;0.378;1.0	0.401	kinetochore protein (AHRD V3.3 *-* AT1G02960.5)
20770	gene:Solyc09g007160.4	Solyc09g007160.4	chrSL4.0ch09	+	803943	806674	803943	805951	806249	806674	20770	0;18;26	26;0;2	8;7;6	0;0;0	391	121	383283	0.00017487168106	0.0;1.0;0.801	1.0;1.0;1.0	0.4	Rab-GTPase-TBC domain (AHRD V3.3 *** A0A200R6A4_9MAGN)
73348	gene:Solyc01g105820.3	Solyc01g105820.3	chrSL4.0ch01	+	86168794	86171727	86168794	86171378	86171544	86171727	73348	3;13;15	0;12;8	4;22;12	0;0;0	259	121	9412.27	940517	1.0;0.336;0.467	1.0;1.0;1.0	0.399	Unknown protein
98061	gene:Solyc05g052630.4	Solyc05g052630.4	chrSL4.0ch05	-	62240709	62242809	62240709	62241457	62242693	62242809	98061	34;149;154	63;26;12	171;111;61	19;5;0	1329	121	0.00196146407583	0.0237791308839	0.047;0.343;0.539	0.45;0.669;1.0	0.397	flocculation protein (AHRD V3.3 *** AT2G39950.8)
103354	gene:Solyc07g054490.3	Solyc07g054490.3	chrSL4.0ch07	-	62721054	62722026	62721054	62721165	62721805	62722026	103354	14;11;35	0;4;19	18;34;12	0;2;0	733	121	0.000329102868215	0.00588551357318	1.0;0.312;0.233	1.0;0.737;1.0	0.397	Secretory carrier-associated membrane protein (AHRD V3.3 *** A0A2G2Z3L9_CAPAN)
116377	gene:Solyc07g056220.3	Solyc07g056220.3	chrSL4.0ch07	-	63983025	63984646	63983025	63983128	63984471	63984646	116377	21;59;77	11;3;4	70;31;90	0;2;0	1436	121	2.38697e+06	0.000742750982144	0.139;0.624;0.619	1.0;0.566;1.0	0.395	Protein VACUOLELESS1 (AHRD V3.3 *** A0A2G2WG03_CAPBA)
48157	gene:Solyc03g019650.3	Solyc03g019650.3	chrSL4.0ch03	+	55945319	55947018	55945319	55945958	55946092	55947018	48157	7;6;31	12;3;8	21;6;43	4;0;4	242	121	0.00189582892254	0.0231586776204	0.226;0.5;0.66	0.724;1.0;0.843	0.394	Major facilitator superfamily protein (AHRD V3.3 *-* A0A2U1MHC8_ARTAN)
2117	gene:Solyc12g042920.2	Solyc12g042920.2	chrSL4.0ch12	+	58003099	58003862	58003099	58003379	58003746	58003862	2117	27;35;28	12;15;4	33;32;5	4;1;0	460	121	0.00141365586528	0.0183716290323	0.372;0.38;0.648	0.685;0.894;1.0	0.393	Cytochrome c1 (AHRD V3.3 *** A0A200Q1S0_9MAGN)
114763	gene:Solyc07g049180.3	Solyc07g049180.3	chrSL4.0ch07	-	59360792	59362006	59360792	59360882	59361301	59362006	114763	0;16;13	9;6;1	16;20;8	0;0;4	512	121	0.00351383351156	0.0371130549066	0.0;0.387;0.754	1.0;1.0;0.321	0.393	LysM receptor-like kinase (AHRD V3.3 *** E2FYC4_SOLLC)
39231	gene:Solyc02g079250.4	Solyc02g079250.4	chrSL4.0ch02	+	41837287	41839413	41837287	41837390	41838517	41839413	39231	0;0;2	11;17;26	7;4;25	4;11;0	1220	121	0.000448334202575	0.0075450346782	0.0;0.0;0.008	0.148;0.035;1.0	0.392	Inositol monophosphatase family protein (3',5'-bisphosphate nucleotidase) (AHRD V3.3 *** A0A166NZV4_9PEZI)
72328	gene:Solyc03g097460.3	Solyc03g097460.3	chrSL4.0ch03	-	54363093	54368320	54363093	54366385	54368077	54368320	72328	18;446;510	8;8;8	513;410;574	0;0;4	1785	121	477149	0.000208045767844	0.132;0.791;0.812	1.0;1.0;0.907	0.391	Integrator complex subunit (AHRD V3.3 *** A0A1I9LM23_ARATH)
70515	gene:Solyc11g011390.3	Solyc11g011390.3	chrSL4.0ch11	+	4501198	4502052	4501198	4501307	4501801	4502052	70515	0;8;16	28;0;3	22;11;10	2;0;0	587	121	5.90187e+06	0.0015178758751	0.0;1.0;0.524	0.694;1.0;1.0	0.39	Tetratricopeptide repeat (TPR)-like superfamily protein (AHRD V3.3 *** F4K786_ARATH)
92577	gene:Solyc02g079100.3	Solyc02g079100.3	chrSL4.0ch02	+	41700460	41702594	41700460	41702426	41702524	41702594	92577	1;4;10	0;20;2	35;28;14	0;0;0	219	121	559838	0.000236419481594	1.0;0.1;0.734	1.0;1.0;1.0	0.389	Riboflavin kinase/FMN hydrolase (AHRD V3.3 *** A0A2U1MB96_ARTAN)
30285	gene:Solyc05g052220.3	Solyc05g052220.3	chrSL4.0ch05	+	61894807	61902720	61894807	61901726	61902304	61902720	30285	13;5;10	5;14;0	13;5;8	2;0;0	671	121	0.00123118364901	0.016472771174	0.319;0.061;1.0	0.54;1.0;1.0	0.387	U-box domain-containing protein 62 (AHRD V3.3 *** A0A2G2WTN1_CAPBA)
93513	gene:Solyc02g089340.4	Solyc02g089340.4	chrSL4.0ch02	+	49233665	49236367	49233665	49235284	49236316	49236367	93513	0;43;90	12;19;11	38;61;57	3;1;10	1125	121	0.000872685657405	0.0125932737065	0.0;0.196;0.468	0.577;0.868;0.38	0.387	DNA-directed RNA polymerase (AHRD V3.3 *** A0A2G3ABW1_CAPAN)
127945	gene:Solyc06g082150.4	Solyc06g082150.4	chrSL4.0ch06	+	45640727	45641059	45640727	45640819	45640919	45641059	127945	18;30;26	26;4;11	35;32;25	2;2;0	221	121	550684	0.000233646686917	0.275;0.804;0.564	0.905;0.898;1.0	0.387	6-phosphofructo-2-kinase/fructose-2, 6-bisphosphatase (AHRD V3.3 *** A0A2G2XZJ1_CAPAN)
37321	gene:Solyc02g082800.3	Solyc02g082800.3	chrSL4.0ch02	-	44447011	44447750	44447011	44447611	44447691	44447750	37321	10;16;7	12;7;10	16;17;39	1;12;0	201	121	0.000915645537501	0.0130724203896	0.334;0.579;0.296	0.906;0.46;1.0	0.386	Ubiquitin domain-containing protein DSK2b (AHRD V3.3 *** A0A2G2XFV2_CAPBA)
63183	gene:Solyc06g060780.4	Solyc06g060780.4	chrSL4.0ch06	-	36471350	36473583	36471350	36471428	36473487	36473583	63183	157;329;322	7;16;12	233;308;374	0;3;0	2152	121	11.9689	42.6099	0.558;0.536;0.601	1.0;0.852;1.0	0.386	phosphatidylserine decarboxylase
110464	gene:Solyc07g005680.4	Solyc07g005680.4	chrSL4.0ch07	+	550603	552139	550603	550689	551826	552139	110464	22;25;143	0;8;17	40;56;44	0;1;0	1230	121	843445	0.000328658822528	1.0;0.235;0.453	1.0;0.846;1.0	0.386	Carboxypeptidase (AHRD V3.3 *** A0A2G3BXD7_CAPCH)
4162	gene:Solyc12g021180.2	Solyc12g021180.2	chrSL4.0ch12	+	14767994	14773016	14767994	14768142	14772664	14773016	4162	200;329;288	57;32;25	437;320;353	31;8;1	4615	121	0.000704701953475	0.0107123540754	0.084;0.212;0.232	0.27;0.512;0.902	0.385	Dual specificity phosphatase (AHRD V3.3 *** A0A200PUY3_9MAGN)
80189	gene:Solyc02g005003.1	Solyc02g005003.1	chrSL4.0ch02	+	5902646	5904347	5902646	5902757	5904263	5904347	80189	25;40;44	0;24;6	44;45;26	2;0;0	1599	121	0.000431781069485	0.00732204286846	1.0;0.112;0.357	0.625;1.0;1.0	0.385	Unknown protein
54781	gene:Solyc05g015735.1	Solyc05g015735.1	chrSL4.0ch05	+	11899968	11901460	11899968	11900080	11901185	11901460	54781	0;95;77	34;14;10	77;137;98	14;8;0	1198	121	0.000323533989605	0.00580368674689	0.0;0.407;0.437	0.357;0.634;1.0	0.382	Unknown protein
38611	gene:Solyc01g080110.3	Solyc01g080110.3	chrSL4.0ch01	-	71839681	71845102	71839681	71840274	71845052	71845102	38611	0;44;75	14;2;1	69;79;74	10;0;0	4871	121	0.00446577389227	0.044347429699	0.0;0.353;0.651	0.146;1.0;1.0	0.381	SNARE associated Golgi protein family (AHRD V3.3 *** B6U042_MAIZE)
11806	gene:Solyc10g079990.3	Solyc10g079990.3	chrSL4.0ch10	-	60533565	60534839	60533565	60533665	60534015	60534839	11806	34;120;139	34;11;4	54;54;53	0;0;0	443	121	7419.95	786538	0.215;0.749;0.905	1.0;1.0;1.0	0.377	Transcription initiation factor IIB (AHRD V3.3 *** A0A2G3BH71_CAPCH)
68147	gene:Solyc04g007880.4	Solyc04g007880.4	chrSL4.0ch04	+	1591939	1593859	1591939	1593279	1593624	1593859	68147	0;3;12	17;31;19	12;16;55	4;11;12	438	121	16.443	5574.08	0.0;0.026;0.149	0.453;0.287;0.559	0.375	Cysteine-rich receptor-like protein kinase 10 (AHRD V3.3 *** A0A2G3CFD2_CAPCH)
106424	gene:Solyc01g103100.3	Solyc01g103100.3	chrSL4.0ch01	+	84040787	84045181	84040787	84041993	84044987	84045181	106424	138;387;503	13;8;4	370;489;426	0;2;0	3087	121	1556.25	1.41552e+06	0.294;0.655;0.831	1.0;0.906;1.0	0.375	NAD(P)-binding Rossmann-fold superfamily protein (AHRD V3.3 *** A0A2U1N9F9_ARTAN)
91786	gene:Solyc06g035450.4	Solyc06g035450.4	chrSL4.0ch06	+	22114413	22116453	22114413	22116105	22116358	22116453	91786	34;146;68	80;32;13	60;30;101	3;3;6	346	121	5.59589e+06	0.0014595905453	0.129;0.615;0.647	0.875;0.778;0.855	0.372	DEAD-box ATP-dependent RNA helicase 7 (AHRD V3.3 *** A0A2G3C5Q1_CAPCH)
126191	gene:Solyc09g008800.3	Solyc09g008800.3	chrSL4.0ch09	+	2261628	2263119	2261628	2261739	2263049	2263119	126191	70;59;97	14;0;6	44;46;58	0;0;0	1403	121	42099.2	3.06113e+06	0.301;1.0;0.582	1.0;1.0;1.0	0.372	60S ribosomal protein l24-like (AHRD V3.3 *** A0A2K3LB43_TRIPR)
64943	gene:Solyc01g087290.3	Solyc01g087290.3	chrSL4.0ch01	-	74470322	74474960	74470322	74474621	74474833	74474960	64943	0;10;22	26;27;5	30;28;11	10;6;2	305	121	0.000290272058983	0.00531844166362	0.0;0.128;0.636	0.543;0.649;0.686	0.371	tRNA-dihydrouridine synthase (AHRD V3.3 *** A0A2G3DGY4_CAPCH)
53638	gene:Solyc05g013210.3	Solyc05g013210.3	chrSL4.0ch05	+	6354232	6357383	6354232	6356393	6357254	6357383	53638	56;12;29	6;7;19	10;31;103	1;4;1	954	121	0.0012325735289	0.0164860444059	0.542;0.179;0.162	0.559;0.496;0.929	0.367	Ribonuclease (AHRD V3.3 *** Q4ADQ2_9CARY)
102029	gene:Solyc06g019200.4	Solyc06g019200.4	chrSL4.0ch06	-	16323907	16327256	16323907	16326973	16327178	16327256	102029	0;74;88	24;52;33	134;89;105	25;22;20	298	121	516182	0.00137523386082	0.0;0.366;0.52	0.685;0.622;0.681	0.367	Ethylene-dependent gravitropism-deficient and yellow-green-like 2 (AHRD V3.3 *** F4K0T6_ARATH)
33253	gene:Solyc03g150147.1	Solyc03g150147.1	chrSL4.0ch03	-	52470167	52477371	52470167	52470494	52471979	52477371	33253	111;115;112	16;3;2	72;80;115	0;0;0	1578	121	3250.52	397608	0.347;0.746;0.811	1.0;1.0;1.0	0.365	Unknown protein
128740	gene:Solyc06g069010.3	Solyc06g069010.3	chrSL4.0ch06	+	40454452	40456002	40454452	40454608	40455649	40456002	128740	129;93;46	14;0;7	30;74;14	0;0;0	1134	121	42784.9	3.09512e+06	0.496;1.0;0.412	1.0;1.0;1.0	0.364	LeArcA1 protein containing 7 WD40 repeats
40345	gene:Solyc01g106010.3	Solyc01g106010.3	chrSL4.0ch01	-	86324198	86324862	86324198	86324595	86324742	86324862	40345	0;20;21	19;26;27	46;50;29	13;25;15	242	121	849115	0.000330177614873	0.0;0.278;0.28	0.639;0.5;0.492	0.358	Fructose-1,6-bisphosphatase (AHRD V3.3 *** B6SRX9_MAIZE)
31051	gene:Solyc03g006380.4	Solyc03g006380.4	chrSL4.0ch03	-	989693	990014	989693	989848	989937	990014	31051	0;1;9	10;19;28	41;11;25	15;13;31	210	121	134181	7.53393e+06	0.0;0.029;0.156	0.612;0.328;0.317	0.357	Defective in cullin neddylation protein (AHRD V3.3 *-* A0A2G2WWP7_CAPBA)
130444	gene:Solyc07g063120.4	Solyc07g063120.4	chrSL4.0ch07	-	65521517	65524244	65521517	65523199	65523292	65524244	130444	19;12;3	12;8;0	5;6;8	0;0;0	214	121	15540.2	1.41478e+06	0.472;0.459;1.0	1.0;1.0;1.0	0.356	Protein SPA1-RELATED 3 (AHRD V3.3 *** A0A2G2VZ51_CAPBA)
18968	gene:Solyc04g014887.1	Solyc04g014887.1	chrSL4.0ch04	+	5179373	5181846	5179373	5180069	5181531	5181846	18968	0;44;12	39;4;0	33;57;24	0;4;0	1555	121	0.00315006794219	0.034318361123	0.0;0.461;1.0	1.0;0.526;1.0	0.355	Receptor-like protein kinase (AHRD V3.3 *-* A0A2R6Q6W2_ACTCH)
77815	gene:Solyc01g099900.4	Solyc01g099900.4	chrSL4.0ch01	+	82290433	82293117	82290433	82292256	82292434	82293117	77815	42;53;65	33;27;31	62;28;48	11;0;11	271	121	0.000159760922991	0.00330175898379	0.362;0.467;0.484	0.716;1.0;0.661	0.355	60S ribosomal protein L18, putative, expressed (AHRD V3.3 *** Q10LN7_ORYSJ)
124760	gene:Solyc01g094030.3	Solyc01g094030.3	chrSL4.0ch01	-	77856614	77860423	77856614	77857669	77860301	77860423	124760	46;79;42	26;5;0	55;57;127	2;0;0	2725	121	0.000374878673732	0.00650844682196	0.073;0.412;1.0	0.55;1.0;1.0	0.355	CLB1
55539	gene:Solyc01g094010.3	Solyc01g094010.3	chrSL4.0ch01	-	77841570	77842781	77841570	77841672	77842137	77842781	55539	30;13;10	18;1;2	13;10;23	2;0;0	558	121	0.000147303680882	0.00308865064463	0.265;0.738;0.52	0.585;1.0;1.0	0.354	Alpha/beta-hydrolases superfamily protein (AHRD V3.3 *** A0A2U1LX98_ARTAN)
121302	gene:Solyc08g062560.4	Solyc08g062560.4	chrSL4.0ch08	-	49494342	49498183	49494342	49497386	49498124	49498183	121302	10;25;69	0;18;3	62;27;25	0;0;0	831	121	6249.12	0.000257656414275	1.0;0.168;0.77	1.0;1.0;1.0	0.354	S-adenosyl-L-methionine-dependent methyltransferases superfamily protein (AHRD V3.3 *** Q8GYE8_ARATH)
48207	gene:Solyc02g078920.4	Solyc02g078920.4	chrSL4.0ch02	-	41528545	41529310	41528545	41528619	41528697	41529310	48207	12;32;13	22;0;7	1;23;17	0;0;2	199	121	0.000213883011295	0.00417284032545	0.249;1.0;0.53	1.0;1.0;0.838	0.353	Endonuclease 3 (AHRD V3.3 *** A0A2G3D5Y1_CAPCH)
62012	gene:Solyc09g011930.3	Solyc09g011930.3	chrSL4.0ch09	-	5233749	5245915	5233749	5245304	5245707	5245915	62012	22;39;29	14;21;7	56;29;48	0;5;9	496	121	0.00151699011622	0.0193968902283	0.277;0.312;0.503	1.0;0.586;0.565	0.353	mRNA capping enzyme family protein (AHRD V3.3 *** A0A2U1MNN8_ARTAN)
26190	gene:Solyc05g018810.4	Solyc05g018810.4	chrSL4.0ch05	+	23946592	23947048	23946592	23946791	23946907	23947048	26190	18;18;24	18;6;0	10;13;4	0;0;0	237	121	114323	6.62491e+06	0.338;0.605;1.0	1.0;1.0;1.0	0.352	Nucleosome assembly protein family (AHRD V3.3 *** A9TVZ4_PHYPA)
46945	gene:Solyc02g084490.1	Solyc02g084490.1	chrSL4.0ch02	+	45584106	45585652	45584106	45585061	45585601	45585652	46945	93;130;152	14;16;24	152;143;176	2;2;4	633	121	0.429412	278.767	0.559;0.608;0.548	0.936;0.932;0.894	0.349	Golgin candidate 6 (AHRD V3.3 *** A0A2G2XK18_CAPBA)
649	gene:Solyc12g097030.2	Solyc12g097030.2	chrSL4.0ch12	+	65207666	65213505	65207666	65212860	65213396	65213505	649	38;46;94	19;6;5	92;81;70	0;5;1	629	121	0.000283999695772	0.00522568910384	0.278;0.596;0.783	1.0;0.757;0.931	0.344	Carboxyl-terminal-processing peptidase 2, chloroplastic (AHRD V3.3 *** A0A1U8EU11_CAPAN)
75292	gene:Solyc03g117960.4	Solyc03g117960.4	chrSL4.0ch03	-	61383811	61387360	61383811	61384675	61386682	61387360	75292	0;8;8	44;10;1	11;36;30	13;4;0	2100	121	0.00210102021927	0.0250520808258	0.0;0.044;0.316	0.046;0.341;1.0	0.342	Forkhead-associated domain-containing protein / FHA domain-containing protein (AHRD V3.3 *** A0A2U1Q1M6_ARTAN)
121404	gene:Solyc08g005070.4	Solyc08g005070.4	chrSL4.0ch08	+	65727	68181	65727	67866	68058	68181	121404	16;23;15	0;9;14	13;29;9	0;2;0	285	121	0.000118401733713	0.00261164827916	1.0;0.52;0.313	1.0;0.86;1.0	0.342	Arf GTPase activating protein (AHRD V3.3 *** A0A200QXI9_9MAGN)
32499	gene:Solyc02g005200.4	Solyc02g005200.4	chrSL4.0ch02	-	7069480	7072216	7069480	7070047	7071735	7072216	32499	162;429;578	22;16;2	470;444;601	0;0;2	1781	121	8422.56	870521	0.333;0.646;0.952	1.0;1.0;0.953	0.341	RNA binding protein (AHRD V3.3 *** A0A2U1QF55_ARTAN)
129953	gene:Solyc09g074670.4	Solyc09g074670.4	chrSL4.0ch09	+	62717538	62718770	62717538	62717699	62718637	62718770	129953	1;0;4	0;11;9	6;2;16	0;3;0	1031	121	0.00202650568679	0.0243477292053	1.0;0.0;0.05	1.0;0.073;1.0	0.341	Zinc finger, CW-type (AHRD V3.3 *-* A0A2U1Q0I4_ARTAN)
13997	gene:Solyc10g012410.3	Solyc10g012410.3	chrSL4.0ch10	-	4871370	4873536	4871370	4871883	4873455	4873536	13997	253;270;309	31;84;20	391;446;305	15;16;6	1665	121	677762	0.00027520986144	0.372;0.189;0.529	0.654;0.67;0.787	0.34	ribosomal RNA small subunit methyltransferase G (AHRD V3.3 *** AT2G45990.2)
71223	gene:Solyc09g009910.4	Solyc09g009910.4	chrSL4.0ch09	-	3420057	3426497	3420057	3426314	3426410	3426497	71223	0;8;8	7;9;18	9;23;3	4;11;2	217	121	0.000764996321987	0.0113883782496	0.0;0.331;0.199	0.556;0.538;0.455	0.34	ABC transporter ATP-binding protein (AHRD V3.3 *** A0A2T6DFU9_9BACT)
28896	gene:Solyc06g071580.3	Solyc06g071580.3	chrSL4.0ch06	+	41740847	41744297	41740847	41743690	41744208	41744297	28896	10;40;25	12;22;40	11;23;7	2;3;2	611	121	0.000123367987199	0.00268840164303	0.142;0.265;0.11	0.521;0.603;0.409	0.339	ATPase, histidine kinase, DNA gyrase B-, and HSP90-like domain containing protein, expressed (AHRD V3.3 *** Q33AG5_ORYSJ)
75283	gene:Solyc02g078440.3	Solyc02g078440.3	chrSL4.0ch02	+	41100940	41101527	41100940	41101024	41101449	41101527	75283	20;52;64	18;15;17	64;58;46	4;4;8	518	121	0.000259234291189	0.00486507012756	0.206;0.447;0.468	0.789;0.772;0.573	0.338	RNA polymerase II transcription factor B subunit 2 (AHRD V3.3 *** A0A2G3A8K6_CAPAN)
41098	gene:Solyc02g086830.3	Solyc02g086830.3	chrSL4.0ch02	+	47453210	47454764	47453210	47454459	47454565	47454764	41098	5;18;13	20;10;0	6;26;13	2;0;0	227	121	0.00022142455615	0.00429382937126	0.118;0.49;1.0	0.615;1.0;1.0	0.336	Protease Do-like chloroplastic-like (AHRD V3.3 *** A0A2K3P0Q7_TRIPR)
39933	gene:Solyc01g095460.3	Solyc01g095460.3	chrSL4.0ch01	+	78968896	78969687	78968896	78968945	78969425	78969687	39933	0;0;6	3;2;24	4;19;7	8;1;8	573	121	0.00135767496853	0.0178091740953	0.0;0.0;0.05	0.096;0.8;0.156	0.334	Common plant regulatory factor 1 (AHRD V3.3 *** A0A1U8DT23_CAPAN)
84663	gene:Solyc02g077920.4	Solyc02g077920.4	chrSL4.0ch02	-	40729427	40730571	40729427	40729532	40730263	40730571	84663	21;81;103	26;18;20	59;243;183	6;13;17	824	121	1.20978e+06	0.000435525486698	0.106;0.398;0.431	0.591;0.733;0.613	0.334	Colorless non-ripening
2399	gene:Solyc12g037980.2	Solyc12g037980.2	chrSL4.0ch12	+	47892786	47904766	47892786	47897646	47904688	47904766	2399	0;59;55	22;0;0	34;28;35	0;0;0	7135	121	0.000103111305747	0.00234359964378	0.0;1.0;1.0	1.0;1.0;1.0	0.333	actin-related protein 4-like (AHRD V3.3 *** A0A2I4G8E9_9ROSI)
11239	gene:Solyc10g081650.2	Solyc10g081650.2	chrSL4.0ch10	-	61791166	61792320	61791166	61791245	61791863	61792320	11239	0;22;6	34;0;0	6;1;7	0;0;0	711	121	0.000217381520615	0.00423195208449	0.0;1.0;1.0	1.0;1.0;1.0	0.333	carotenoid isomerase
44892	gene:Solyc01g079490.2	Solyc01g079490.2	chrSL4.0ch01	+	71108034	71117591	71108034	71114352	71117517	71117591	44892	0;2;16	28;0;0	36;18;32	0;0;0	3258	121	549321	0.000233267532641	0.0;1.0;1.0	1.0;1.0;1.0	0.333	Vacuolar protein sorting-associated protein 51-like protein (AHRD V3.3 *** A0A2S1CEW9_PRUYE)
64389	gene:Solyc02g071120.3	Solyc02g071120.3	chrSL4.0ch02	+	38614867	38620766	38614867	38619906	38620314	38620766	64389	0;6;25	23;0;0	13;18;7	0;0;0	501	121	0.000833888810544	0.0121690697474	0.0;1.0;1.0	1.0;1.0;1.0	0.333	O-acetyltransferase family protein (AHRD V3.3 *** A0A2U1PD69_ARTAN)
69582	gene:Solyc06g084360.4	Solyc06g084360.4	chrSL4.0ch06	+	47077579	47080541	47077579	47077690	47077895	47080541	69582	0;9;7	20;0;0	5;1;2	0;0;0	298	121	0.00228878236469	0.0266979810185	0.0;1.0;1.0	1.0;1.0;1.0	0.333	E3 Ubiquitin ligase family protein (AHRD V3.3 *** A0A2U1Q1V0_ARTAN)
74879	gene:Solyc01g102950.3	Solyc01g102950.3	chrSL4.0ch01	+	83877045	83879357	83877045	83877163	83878395	83879357	74879	0;60;56	22;0;0	98;122;112	0;0;0	1325	121	0.000268541309005	0.00500522903301	0.0;1.0;1.0	1.0;1.0;1.0	0.333	Lycopene beta/epsilon cyclase protein (AHRD V3.3 *** A0A2U1QDC2_ARTAN)
76766	gene:Solyc04g024710.4	Solyc04g024710.4	chrSL4.0ch04	-	28667297	28672301	28667297	28671786	28672226	28672301	76766	0;29;15	20;0;0	28;6;4	0;0;0	533	121	0.00107259271939	0.0147965655352	0.0;1.0;1.0	1.0;1.0;1.0	0.333	Cysteine proteinases superfamily protein (AHRD V3.3 *** A0A2U1NKP1_ARTAN)
802	gene:Solyc12g096280.2	Solyc12g096280.2	chrSL4.0ch12	-	64789576	64791878	64789576	64791183	64791815	64791878	802	0;10;2	12;28;30	16;6;32	22;8;1	725	121	0.000371850551325	0.00646491440755	0.0;0.056;0.011	0.108;0.111;0.842	0.331	Endonuclease V (AHRD V3.3 *** A0A2U1PD83_ARTAN)
14384	gene:Solyc10g008020.3	Solyc10g008020.3	chrSL4.0ch10	+	2064113	2068389	2064113	2067821	2067935	2068389	14384	6;37;38	12;13;16	33;85;118	5;20;8	235	121	0.000715140878674	0.0108345588429	0.205;0.594;0.55	0.773;0.686;0.884	0.331	S-adenosyl-L-methionine-dependent methyltransferase (AHRD V3.3 *** A0A2U1PPX3_ARTAN)
128741	gene:Solyc06g069010.3	Solyc06g069010.3	chrSL4.0ch06	+	40454452	40456002	40454452	40454738	40455649	40456002	128741	129;93;46	0;20;3	30;74;14	0;0;0	1004	121	21972.4	0.000112033237679	1.0;0.359;0.649	1.0;1.0;1.0	0.331	LeArcA1 protein containing 7 WD40 repeats
52684	gene:Solyc01g150174.1	Solyc01g150174.1	chrSL4.0ch01	-	89651623	89652333	89651623	89651792	89651939	89652333	52684	4;14;19	2;12;7	18;16;19	2;5;0	242	121	0.00262873898175	0.0298570039294	0.5;0.368;0.576	0.818;0.615;1.0	0.33	DNA mismatch repair protein MLH3 (AHRD V3.3 *-* A0A2G3A9Q9_CAPAN)
94928	gene:Solyc01g006860.3	Solyc01g006860.3	chrSL4.0ch01	-	1430365	1430827	1430365	1430658	1430782	1430827	94928	36;43;75	37;3;9	40;60;87	0;0;0	242	121	388.775	70415.3	0.327;0.878;0.806	1.0;1.0;1.0	0.33	Co-chaperone, HscB-like protein (AHRD V3.3 *** A8IK66_CHLRE)
99009	gene:Solyc05g054910.3	Solyc05g054910.3	chrSL4.0ch05	-	64095373	64097429	64095373	64095814	64096595	64097429	99009	6;95;119	14;4;3	124;112;138	1;2;4	874	121	0.00424295841343	0.042734253709	0.056;0.767;0.846	0.945;0.886;0.827	0.33	SAC3/GANP/Nin1/mts3/eIF-3 p25 (AHRD V3.3 *** A0A200QHS5_9MAGN)
21692	gene:Solyc02g062520.3	Solyc02g062520.3	chrSL4.0ch02	-	32212351	32221825	32212351	32219667	32221676	32221825	21692	0;0;8	21;7;2	20;6;4	0;3;3	2102	121	0.00509935141919	0.0488692296939	0.0;0.0;0.187	1.0;0.103;0.071	0.329	Pseudouridine synthase (AHRD V3.3 *** A0A200QI62_9MAGN)
31827	gene:Solyc04g051120.4	Solyc04g051120.4	chrSL4.0ch04	+	48929563	48930423	48929563	48929985	48930395	48930423	31827	1;5;20	20;0;0	6;13;7	0;0;0	503	121	0.00173233358299	0.0215727223082	0.012;1.0;1.0	1.0;1.0;1.0	0.329	chitinase-like protein (AHRD V3.3 *** AT1G08530.1)
47135	gene:Solyc08g083010.3	Solyc08g083010.3	chrSL4.0ch08	+	63764656	63765919	63764656	63765277	63765476	63765919	47135	4;14;37	36;16;39	29;30;34	13;3;34	292	121	0.00219434263487	0.0258605935226	0.044;0.266;0.282	0.48;0.806;0.293	0.329	homer protein (AHRD V3.3 *** AT4G24090.1)
122820	gene:Solyc02g069620.4	Solyc02g069620.4	chrSL4.0ch02	-	37472546	37474257	37472546	37473717	37474129	37474257	122820	0;12;8	54;32;40	10;13;19	30;11;1	505	121	0.000725849267971	0.0109533543818	0.0;0.082;0.046	0.074;0.221;0.82	0.329	Ribose 5-phosphate isomerase A (AHRD V3.3 *** A0A1Y1I8P0_KLENI)
90134	gene:Solyc01g058140.3	Solyc01g058140.3	chrSL4.0ch01	+	58665225	58668625	58665225	58665392	58665827	58668625	90134	19;30;93	10;10;2	41;27;72	0;4;0	528	121	0.00269748727496	0.0304498151592	0.303;0.407;0.914	1.0;0.607;1.0	0.328	beta-glycosidase 2
82763	gene:Solyc01g104920.3	Solyc01g104920.3	chrSL4.0ch01	-	85554361	85555245	85554361	85554421	85554654	85555245	82763	2;40;28	36;0;0	22;8;8	0;0;0	326	121	0.00235507916797	0.027330089772	0.02;1.0;1.0	1.0;1.0;1.0	0.327	Vesicle-fusing ATPase (AHRD V3.3 *** A0A2G3C862_CAPCH)
74231	gene:Solyc01g107510.3	Solyc01g107510.3	chrSL4.0ch01	+	87346766	87351410	87346766	87346828	87346956	87351410	74231	0;0;6	43;30;41	24;26;46	38;13;53	242	121	0.00153211	2.37511	0.0;0.0;0.068	0.24;0.5;0.303	0.325	DNA repair protein REV1 (AHRD V3.3 *** A0A2G2Y2A0_CAPAN)
9186	gene:Solyc11g008730.2	Solyc11g008730.2	chrSL4.0ch11	+	2936254	2939401	2936254	2936552	2938175	2939401	9186	9;66;62	21;0;0	62;51;55	0;0;0	1716	121	0.00159502284938	0.0201893264324	0.029;1.0;1.0	1.0;1.0;1.0	0.324	U11/U12 small nuclear ribonucleoprotein 25 kDa protein (AHRD V3.3 *** A0A2G2VEB7_CAPBA)
119060	gene:Solyc08g007330.3	Solyc08g007330.3	chrSL4.0ch08	-	1903339	1906760	1903339	1906374	1906620	1906760	119060	9;14;17	18;0;3	3;21;6	0;2;0	339	121	0.00135967164481	0.01782168811	0.151;1.0;0.669	1.0;0.789;1.0	0.323	DNA mismatch repair protein MutS (AHRD V3.3 *** A0A200Q639_9MAGN)
25288	gene:Solyc02g083320.3	Solyc02g083320.3	chrSL4.0ch02	-	44769430	44769912	44769430	44769669	44769762	44769912	25288	19;67;62	46;41;43	80;68;63	5;20;32	214	121	0.000609762261043	0.0095799804774	0.189;0.48;0.449	0.9;0.658;0.527	0.322	RNA-binding (RRM/RBD/RNP motif) family protein (AHRD V3.3 *-* A0A2K3NPI1_TRIPR)
28688	gene:Solyc03g044370.3	Solyc03g044370.3	chrSL4.0ch03	-	8186104	8188231	8186104	8186189	8188115	8188231	28688	6;68;60	16;10;11	121;79;121	7;8;4	2019	121	1.66767e+06	0.000559788995935	0.022;0.29;0.246	0.509;0.372;0.644	0.322	OTU domain-containing protein (AHRD V3.3 *** A0A1Q3CLG3_CEPFO)
106620	gene:Solyc01g068280.3	Solyc01g068280.3	chrSL4.0ch01	-	70205002	70217043	70205002	70205132	70206723	70217043	106620	14;16;8	0;34;0	5;28;11	0;0;0	1684	121	0.00114062446467	0.0155152732064	1.0;0.033;1.0	1.0;1.0;1.0	0.322	Protein CHROMATIN REMODELING 24 (AHRD V3.3 *** A0A2G3DH52_CAPCH)
86767	gene:Solyc08g081690.3	Solyc08g081690.3	chrSL4.0ch08	+	62791401	62798219	62791401	62797722	62798051	62798219	86767	10;39;63	30;84;73	78;71;98	40;35;16	422	121	15759.7	1.42692e+06	0.087;0.117;0.198	0.359;0.368;0.637	0.321	NADPH oxidase
25993	gene:Solyc04g049360.3	Solyc04g049360.3	chrSL4.0ch04	-	40845564	40846960	40845564	40846182	40846863	40846960	25993	114;453;494	38;33;6	353;350;314	1;1;4	774	121	242618	0.000120610787543	0.319;0.682;0.928	0.982;0.982;0.925	0.32	aminodeoxychorismate synthase/glutamine amidotransferase
47943	gene:Solyc01g091210.3	Solyc01g091210.3	chrSL4.0ch01	-	77138840	77140883	77138840	77138930	77140781	77140883	47943	13;23;27	20;0;0	35;17;61	0;0;0	1944	121	0.00176883389644	0.021922813422	0.039;1.0;1.0	1.0;1.0;1.0	0.32	RNA 2'-phosphotransferase, Tpt1 / KptA family (AHRD V3.3 *** F4IW52_ARATH)
64323	gene:Solyc01g094330.3	Solyc01g094330.3	chrSL4.0ch01	-	78105590	78108916	78105590	78105671	78106287	78108916	64323	14;9;14	13;20;12	64;31;20	5;7;11	709	121	0.000125622254243	0.00272598744454	0.155;0.071;0.166	0.686;0.43;0.237	0.32	Terpene utilization protein AtuA (AHRD V3.3 *** A0A191YQC8_9PSED)
49403	gene:Solyc03g097710.4	Solyc03g097710.4	chrSL4.0ch03	+	54622546	54623579	54622546	54623312	54623498	54623579	49403	0;16;24	29;29;22	23;8;27	10;2;23	279	121	0.000773571650228	0.0114919240441	0.0;0.193;0.321	0.499;0.634;0.337	0.319	meiosis chromosome segregation family protein (AHRD V3.3 *-* AT3G26890.8)
80191	gene:Solyc02g005003.1	Solyc02g005003.1	chrSL4.0ch02	+	5899373	5904636	5899373	5904347	5904439	5904636	80191	3;30;26	29;23;17	36;29;26	4;17;11	213	121	0.00334880240604	0.0358581068327	0.056;0.426;0.465	0.836;0.492;0.573	0.318	Unknown protein
90243	gene:Solyc12g095990.2	Solyc12g095990.2	chrSL4.0ch12	-	64596151	64597462	64596151	64597193	64597383	64597462	90243	14;41;37	12;4;5	51;58;36	0;4;0	283	121	5.28177e+06	0.00139933729685	0.333;0.814;0.76	1.0;0.861;1.0	0.318	RNA helicase DEAD40
122365	gene:Solyc11g064830.2	Solyc11g064830.2	chrSL4.0ch11	+	48095342	48101161	48095342	48098003	48100737	48101161	122365	89;292;295	26;1;0	319;300;291	0;0;0	2827	121	0.000605307841665	0.00952959286311	0.128;0.926;1.0	1.0;1.0;1.0	0.315	RING/U-box superfamily protein (AHRD V3.3 *** AT5G19430.6)
13652	gene:Solyc10g062340.2	Solyc10g062340.2	chrSL4.0ch10	-	25067446	25074066	25067446	25069292	25073663	25074066	13652	624;1163;772	42;41;45	884;940;997	1;17;37	4464	121	0.00286152790917	0.0318490878057	0.287;0.435;0.317	0.96;0.6;0.422	0.314	RNA binding protein (AHRD V3.3 *-* A0A2K3MUE2_TRIPR)
17776	gene:Solyc04g049690.3	Solyc04g049690.3	chrSL4.0ch04	-	42279363	42279789	42279363	42279636	42279764	42279789	17776	24;16;34	25;11;12	54;70;54	2;14;16	242	121	0.000566661151395	0.00905026834898	0.324;0.421;0.586	0.931;0.714;0.628	0.314	Adenylate kinase (AHRD V3.3 *** A0A2G2VGH6_CAPBA),Pfam:PF00406
32400	gene:Solyc02g093010.3	Solyc02g093010.3	chrSL4.0ch02	+	52025616	52026641	52025616	52025789	52026460	52026641	32400	11;11;8	28;0;0	6;4;12	0;0;0	764	121	0.00273595183674	0.0307676678554	0.059;1.0;1.0	1.0;1.0;1.0	0.314	Protein RER1 (AHRD V3.3 *** A0A2G3D8A3_CAPCH)
94741	gene:Solyc08g005980.3	Solyc08g005980.3	chrSL4.0ch08	+	764877	769840	764877	768356	768795	769840	94741	9;62;134	20;0;1	21;50;64	0;0;0	532	121	0.00236237829041	0.0273955894565	0.093;1.0;0.968	1.0;1.0;1.0	0.313	High-affinity nickel-transport family protein (AHRD V3.3 *** F4JM82_ARATH)
117104	gene:Solyc07g063270.3	Solyc07g063270.3	chrSL4.0ch07	-	65617164	65618985	65617164	65617505	65618844	65618985	117104	136;294;344	16;12;6	242;220;181	0;3;0	1432	121	83454.1	5.1549e+06	0.418;0.674;0.829	1.0;0.861;1.0	0.313	Nucleolar GTP-binding protein 2 (AHRD V3.3 *** A0A0H5RA30_9EUKA)
35087	gene:Solyc02g086650.3	Solyc02g086650.3	chrSL4.0ch02	+	47317301	47317822	47317301	47317387	47317682	47317822	35087	43;236;16	12;9;19	24;160;19	6;0;0	388	121	0.0038011044582	0.0393439662683	0.528;0.891;0.208	0.555;1.0;1.0	0.309	Phosphoenolpyruvate/phosphate translocator 2, chloroplastic (AHRD V3.3 *** A0A2G2XHT3_CAPBA)
116695	gene:Solyc08g075550.4	Solyc08g075550.4	chrSL4.0ch08	-	57828204	57830679	57828204	57828589	57828691	57830679	116695	0;6;0	52;1;4	4;5;8	2;13;0	223	121	0.00474039682482	0.0464018837711	0.0;0.765;0.0	0.52;0.173;1.0	0.309	alternative oxidase 1b
77011	gene:Solyc07g041730.4	Solyc07g041730.4	chrSL4.0ch07	+	53882396	53884964	53882396	53883237	53884830	53884964	77011	32;65;98	28;0;0	132;198;169	0;0;0	1686	121	0.00332293083164	0.0356464094235	0.076;1.0;1.0	1.0;1.0;1.0	0.308	MOB kinase activator family (AHRD V3.3 *** A0A2U1N847_ARTAN)
98913	gene:Solyc05g054740.3	Solyc05g054740.3	chrSL4.0ch05	+	63982022	63984304	63982022	63982786	63984187	63984304	98913	28;252;229	28;0;0	165;146;72	0;0;0	1494	121	0.00388065284143	0.0400047580151	0.075;1.0;1.0	1.0;1.0;1.0	0.308	Sulfate transporter (AHRD V3.3 *** Q93YK5_BRANA)
111800	gene:Solyc09g066080.3	Solyc09g066080.3	chrSL4.0ch09	-	60537106	60544318	60537106	60543042	60544217	60544318	111800	16;52;58	17;18;32	43;32;139	12;6;4	1268	121	0.00230573466575	0.0268610245925	0.082;0.216;0.147	0.255;0.337;0.768	0.305	Protein BREAST CANCER SUSCEPTIBILITY 1-like protein (AHRD V3.3 *** A0A1J3EMZ5_NOCCA)
68880	gene:Solyc08g077060.3	Solyc08g077060.3	chrSL4.0ch08	-	59107104	59110344	59107104	59108712	59110188	59110344	68880	55;285;577	28;0;2	371;400;510	0;0;0	1569	121	0.000772832471059	0.0114843783944	0.132;1.0;0.957	1.0;1.0;1.0	0.304	Zinc finger, LSD1-type (AHRD V3.3 *** A0A2U1LIJ4_ARTAN)
21300	gene:Solyc03g119570.3	Solyc03g119570.3	chrSL4.0ch03	+	62578131	62582447	62578131	62582221	62582361	62582447	21300	22;5;22	0;19;7	18;3;7	0;0;2	242	121	0.00121310935809	0.0162871163818	1.0;0.116;0.611	1.0;1.0;0.636	0.303	Carbon catabolite repressor protein 4-like protein 5 (AHRD V3.3 *** A0A1J3I9F8_NOCCA)
33098	gene:Solyc02g094640.4	Solyc02g094640.4	chrSL4.0ch02	+	53318211	53322746	53318211	53318271	53322199	53322746	33098	113;291;259	0;16;7	358;377;255	0;3;0	4021	121	0.000373915082225	0.00649625949659	1.0;0.354;0.527	1.0;0.791;1.0	0.303	Acetyl-coenzyme A synthetase (AHRD V3.3 *** A0A2G2XHZ6_CAPBA)
69300	gene:Solyc02g083785.1	Solyc02g083785.1	chrSL4.0ch02	+	45053730	45056499	45053730	45054257	45055520	45056499	69300	53;154;202	8;17;16	135;166;236	6;5;4	1356	121	7.89968e+06	0.00190076444116	0.372;0.447;0.53	0.668;0.748;0.84	0.302	Unknown protein
110671	gene:Solyc07g006160.3	Solyc07g006160.3	chrSL4.0ch07	+	978963	982122	978963	979036	979822	982122	110671	0;1;10	9;32;9	17;28;36	8;33;2	879	121	166303	0.000559176918632	0.0;0.004;0.133	0.226;0.105;0.712	0.302	AFG1-like ATPase family protein (AHRD V3.3 *** A0A2U1Q7V4_ARTAN)
86217	gene:Solyc04g072035.1	Solyc04g072035.1	chrSL4.0ch04	-	56946465	56950370	56946465	56950109	56950191	56950370	86217	0;1;7	14;13;25	14;13;19	23;9;20	203	121	440232	0.000194770770851	0.0;0.044;0.143	0.266;0.463;0.362	0.301	Inositol polyphosphate 5-phosphatase I (AHRD V3.3 *** F4HT46_ARATH)
125866	gene:Solyc09g065690.4	Solyc09g065690.4	chrSL4.0ch09	-	60016302	60020422	60016302	60020175	60020302	60020422	125866	0;2;3	21;28;12	1;9;26	1;22;11	242	121	114689	6.63644e+06	0.0;0.034;0.111	0.333;0.17;0.542	0.3	2-oxoglutarate (2OG) and Fe(II)-dependent oxygenase superfamily protein (AHRD V3.3 *** A0A2U1KR35_ARTAN),Pfam:PF13621
128286	gene:Solyc09g047900.2	Solyc09g047900.2	chrSL4.0ch09	+	30986881	30987599	30986881	30986962	30987371	30987599	128286	13;26;30	0;22;1	16;29;57	0;0;0	502	121	0.000122400603705	0.00267232780675	1.0;0.222;0.879	1.0;1.0;1.0	0.3	Alpha/beta-Hydrolases superfamily protein (AHRD V3.3 *** Q8VZ57_ARATH)
7799	gene:Solyc11g028010.2	Solyc11g028010.2	chrSL4.0ch11	+	19036570	19038249	19036570	19036848	19037879	19038249	7799	24;34;41	22;0;0	40;35;22	0;0;0	1124	121	0.00407810908805	0.0415146238773	0.105;1.0;1.0	1.0;1.0;1.0	0.298	P-loop containing nucleoside triphosphate hydrolases superfamily protein (AHRD V3.3 *** A0A1P8B8D5_ARATH)
40695	gene:Solyc01g097860.4	Solyc01g097860.4	chrSL4.0ch01	-	80815195	80816602	80815195	80815405	80816437	80816602	40695	32;182;229	21;24;41	348;305;255	14;23;23	1125	121	0.000109817127392	0.0024647644087	0.141;0.449;0.375	0.728;0.588;0.544	0.298	myelin-associated oligodendrocyte basic protein (AHRD V3.3 *-* AT1G54520.1)
52474	gene:Solyc01g091580.3	Solyc01g091580.3	chrSL4.0ch01	-	77417679	77421304	77417679	77420445	77421199	77421304	52474	18;16;30	22;0;0	29;12;43	0;0;0	847	121	0.00414399252274	0.0419616736998	0.105;1.0;1.0	1.0;1.0;1.0	0.298	Signal recognition particle receptor FtsY (AHRD V3.3 *** E0RG96_PAEP6)
97869	gene:Solyc12g042990.3	Solyc12g042990.3	chrSL4.0ch12	-	58214940	58216556	58214940	58215002	58216532	58216556	97869	241;272;277	42;0;5	215;276;262	0;0;0	1623	121	342256	0.000159300031035	0.3;1.0;0.805	1.0;1.0;1.0	0.298	CASC3/Barentsz eIF4AIII binding protein (AHRD V3.3 *** AT1G80000.3)
719	gene:Solyc12g096630.2	Solyc12g096630.2	chrSL4.0ch12	+	64983721	64984694	64983721	64983837	64984341	64984694	719	17;19;15	28;0;0	10;19;14	0;0;0	597	121	0.00412945883184	0.0418457492014	0.11;1.0;1.0	1.0;1.0;1.0	0.297	Inosine-uridine preferring nucleoside hydrolase family protein, expressed (AHRD V3.3 *** Q84MH2_ORYSJ)
88239	gene:Solyc06g069380.4	Solyc06g069380.4	chrSL4.0ch06	-	40761350	40762539	40761350	40762345	40762471	40762539	88239	0;19;5	41;82;31	17;15;26	10;44;15	242	121	200264	0.00010419698956	0.0;0.104;0.075	0.459;0.146;0.464	0.297	O-fucosyltransferase (AHRD V3.3 *** A0A2P5EBU6_TREOI)
94275	gene:Solyc05g014970.3	Solyc05g014970.3	chrSL4.0ch05	-	9236845	9237188	9236845	9236943	9237029	9237188	94275	5;13;13	50;8;20	26;11;24	19;2;14	207	121	0.00429755325379	0.0431427609594	0.055;0.487;0.275	0.444;0.763;0.501	0.297	Urease (AHRD V3.3 *** Q93WI8_SOLTU)
59734	gene:Solyc01g021640.3	Solyc01g021640.3	chrSL4.0ch01	+	32505075	32514374	32505075	32505396	32514273	32514374	59734	187;544;389	20;0;0	392;314;497	0;0;0	8970	121	0.00400529605203	0.0409134454322	0.112;1.0;1.0	1.0;1.0;1.0	0.296	Transducin/WD40 repeat-like superfamily protein (AHRD V3.3 *** AT5G17370.1)
60846	gene:Solyc12g006470.2	Solyc12g006470.2	chrSL4.0ch12	+	964427	966934	964427	966609	966859	966934	60846	0;54;14	22;2;3	2;15;1	1;0;0	343	121	5.68353e+06	0.00147547376105	0.0;0.905;0.622	0.414;1.0;1.0	0.296	viroid RNA-binding protein
73165	gene:Solyc02g069980.4	Solyc02g069980.4	chrSL4.0ch02	-	37778876	37780863	37778876	37780656	37780802	37780863	73165	62;11;27	27;4;0	17;22;25	0;0;0	242	121	40446.8	2.96869e+06	0.534;0.579;1.0	1.0;1.0;1.0	0.296	ELM2 domain, Zinc finger, PHD-type, Zinc finger, CW-type, Zinc finger, RING/FYVE/PHD-type (AHRD V3.3 *-* A0A2U1QAI8_ARTAN)
64326	gene:Solyc01g094330.3	Solyc01g094330.3	chrSL4.0ch01	-	78106510	78108916	78106510	78106701	78107018	78108916	64326	14;3;7	9;34;22	42;24;26	19;11;7	410	121	67324.4	4.39356e+06	0.315;0.025;0.086	0.395;0.392;0.523	0.295	Terpene utilization protein AtuA (AHRD V3.3 *** A0A191YQC8_9PSED)
75048	gene:Solyc08g016804.1	Solyc08g016804.1	chrSL4.0ch08	-	9665976	9668367	9665976	9666672	9666798	9668367	75048	51;52;24	8;25;4	37;19;66	0;1;0	242	121	2.77135	8314.07	0.761;0.51;0.75	1.0;0.905;1.0	0.295	Unknown protein
78076	gene:Solyc03g112640.3	Solyc03g112640.3	chrSL4.0ch03	+	57445760	57449288	57445760	57447873	57448910	57449288	78076	63;120;143	8;25;37	83;81;108	3;5;8	1130	121	6.07947e+06	0.00155189763779	0.457;0.339;0.293	0.748;0.634;0.591	0.295	Sec14p-like phosphatidylinositol transfer family protein (AHRD V3.3 *** A0A2U1Q4D3_ARTAN)
81025	gene:Solyc04g082120.3	Solyc04g082120.3	chrSL4.0ch04	+	63876202	63877000	63876202	63876365	63876506	63877000	81025	12;103;149	2;40;41	67;2;66	2;0;4	242	121	8776.94	887749	0.75;0.563;0.645	0.944;1.0;0.892	0.293	Prolyl oligopeptidase (AHRD V3.3 *** H2D7F1_COFAR)
106426	gene:Solyc01g103100.3	Solyc01g103100.3	chrSL4.0ch01	+	84043315	84045836	84043315	84043385	84045012	84045836	106426	130;282;410	8;9;5	227;365;290	0;0;1	1720	121	703.961	114437	0.533;0.688;0.852	1.0;1.0;0.953	0.293	NAD(P)-binding Rossmann-fold superfamily protein (AHRD V3.3 *** A0A2U1N9F9_ARTAN)
106909	gene:Solyc06g069090.3	Solyc06g069090.3	chrSL4.0ch06	-	40514751	40515842	40514751	40515538	40515757	40515842	106909	19;76;86	6;12;20	61;59;31	0;7;0	312	121	6.8465e+06	0.00169922296309	0.551;0.711;0.625	1.0;0.766;1.0	0.293	40S ribosomal protein S7 (AHRD V3.3 *-* A0A2G3D0S9_CAPCH)
13943	gene:Solyc10g078300.2	Solyc10g078300.2	chrSL4.0ch10	+	59254293	59255046	59254293	59254346	59254433	59255046	13943	32;23;18	0;14;6	6;5;25	0;0;0	208	121	131465	739240	1.0;0.489;0.636	1.0;1.0;1.0	0.292	Single-stranded nucleic acid binding R3H protein (AHRD V3.3 *** A0A2U1P9X7_ARTAN)
103406	gene:Solyc06g050930.3	Solyc06g050930.3	chrSL4.0ch06	+	31614318	31616097	31614318	31614411	31616015	31616097	103406	26;42;39	0;21;0	26;64;27	0;0;0	1697	121	0.00378130377782	0.0392017609158	1.0;0.125;1.0	1.0;1.0;1.0	0.292	Cytosolic endo-beta-N-acetylglucosaminidase-like protein (AHRD V3.3 *** A0A2K3NXL7_TRIPR)
92584	gene:Solyc02g079100.3	Solyc02g079100.3	chrSL4.0ch02	+	41702685	41704069	41702685	41702751	41703412	41704069	92584	94;283;198	18;20;31	253;232;266	2;6;17	754	121	3.05979e+06	0.000903753403475	0.456;0.694;0.506	0.953;0.861;0.715	0.291	Riboflavin kinase/FMN hydrolase (AHRD V3.3 *** A0A2U1MB96_ARTAN)
102766	gene:Solyc06g043070.4	Solyc06g043070.4	chrSL4.0ch06	-	27578926	27584134	27578926	27579405	27582795	27584134	102766	138;185;165	33;0;0	166;88;301	0;0;0	3483	121	0.00380225765067	0.039345224537	0.127;1.0;1.0	1.0;1.0;1.0	0.291	hypothetical protein (AHRD V3.3 *** AT3G04020.1)
34023	gene:Solyc10g044740.2	Solyc10g044740.2	chrSL4.0ch10	+	26670699	26673116	26670699	26672927	26673019	26673116	34023	0;11;2	11;77;30	24;11;10	29;42;5	213	121	2.53617e+06	0.000779652048293	0.0;0.075;0.036	0.32;0.13;0.532	0.29	Aspartic proteinase-like protein 2 (AHRD V3.3 *** A0A1J6HZG4_NICAT)
110003	gene:Solyc06g084230.3	Solyc06g084230.3	chrSL4.0ch06	-	46987349	46988403	46987349	46987520	46987651	46988403	110003	36;27;15	6;22;0	24;17;22	0;0;0	242	121	9232.37	5.55761e+06	0.75;0.38;1.0	1.0;1.0;1.0	0.29	40S ribosomal protein S24 (AHRD V3.3 *** A0A1U8H1N3_CAPAN)
2612	gene:Solyc12g062480.3	Solyc12g062480.3	chrSL4.0ch12	-	32894909	32908066	32894909	32907816	32907961	32908066	2612	0;0;0	5;12;9	10;0;12	38;22;2	242	121	0.000222190423168	0.00430363958291	0.0;0.0;0.0	0.116;0.0;0.75	0.289	Cst complex subunit ctc1 (AHRD V3.3 *** A0A314KMU1_NICAT)
36848	gene:Solyc03g025530.3	Solyc03g025530.3	chrSL4.0ch03	-	2890371	2891136	2890371	2890642	2891036	2891136	36848	0;2;3	18;11;9	10;9;30	5;6;12	487	121	5.64624	2376.32	0.0;0.043;0.076	0.332;0.272;0.383	0.289	oxidoreductase/transition metal ion-binding protein (AHRD V3.3 *** AT5G52410.3)
4473	gene:Solyc12g005760.2	Solyc12g005760.2	chrSL4.0ch12	+	421368	423127	421368	421434	422973	423127	4473	53;12;27	25;0;0	10;4;8	0;0;0	1632	121	0.00341552444112	0.036371090563	0.136;1.0;1.0	1.0;1.0;1.0	0.288	Peroxisome biogenesis protein 22 (AHRD V3.3 *** A0A1U8EC78_CAPAN)
54794	gene:Solyc12g056400.3	Solyc12g056400.3	chrSL4.0ch12	+	61922467	61923385	61922467	61923027	61923217	61923385	54794	7;30;55	0;20;8	6;25;24	0;0;0	283	121	56744.5	3.86203e+06	1.0;0.391;0.746	1.0;1.0;1.0	0.288	RING/U-box superfamily protein (AHRD V3.3 *** Q93YQ5_ARATH)
89230	gene:Solyc04g080700.4	Solyc04g080700.4	chrSL4.0ch04	-	62765872	62767462	62765872	62765928	62766495	62767462	89230	107;148;115	48;53;37	96;190;379	17;19;30	660	121	2411.33	311798	0.29;0.339;0.363	0.509;0.647;0.698	0.287	Bifunctional nuclease 2 (AHRD V3.3 *** A0A2G3AX92_CAPCH)
57820	gene:Solyc11g005170.2	Solyc11g005170.2	chrSL4.0ch11	+	163871	164194	163871	163928	164144	164194	57820	42;77;78	0;56;8	34;40;59	0;0;0	309	121	122338	699148	1.0;0.35;0.792	1.0;1.0;1.0	0.286	RNA-binding protein 39-like (AHRD V3.3 *** A0A2I4GQQ7_9ROSI)
122942	gene:Solyc01g007060.3	Solyc01g007060.3	chrSL4.0ch01	+	1603176	1607078	1603176	1603274	1605459	1607078	122942	48;222;238	25;16;10	239;266;231	5;9;8	2278	121	0.00153150784208	0.0195472907241	0.093;0.424;0.558	0.717;0.611;0.605	0.286	BTB/POZ domain-containing protein (AHRD V3.3 *** A0A2G3AY53_CAPCH)
19056	gene:Solyc04g014270.3	Solyc04g014270.3	chrSL4.0ch04	+	4603635	4605087	4603635	4603914	4604970	4605087	19056	45;25;7	28;0;0	6;5;12	0;0;0	1149	121	0.0034113725525	0.0363478415337	0.145;1.0;1.0	1.0;1.0;1.0	0.285	ATP-dependent 6-phosphofructokinase (AHRD V3.3 *** A0A2G2XA03_CAPBA)
44349	gene:Solyc01g080460.3	Solyc01g080460.3	chrSL4.0ch01	+	72279152	72279508	72279152	72279242	72279403	72279508	44349	10;36;39	9;6;1	68;36;42	4;0;0	254	121	0.000623280208848	0.00973385326161	0.346;0.741;0.949	0.89;1.0;1.0	0.285	Pyruvate, phosphate dikinase (AHRD V3.3 *** A0A0M8KRU1_NICAT)
72253	gene:Solyc01g104410.4	Solyc01g104410.4	chrSL4.0ch01	-	85088596	85091491	85088596	85088795	85089086	85091491	72253	47;56;39	164;59;74	63;83;94	38;19;47	384	121	659.81	109186	0.083;0.23;0.142	0.343;0.579;0.387	0.285	Sterol 3-beta-glucosyltransferase (AHRD V3.3 *** A0A1J3HV40_NOCCA)
80137	gene:Solyc03g005960.3	Solyc03g005960.3	chrSL4.0ch03	+	650691	657087	650691	656708	656973	657087	80137	0;2;0	6;36;6	0;36;16	9;8;15	358	121	106991	6.26585e+06	0.0;0.018;0.0	0.0;0.603;0.265	0.283	protein kinase LESK1
21348	gene:Solyc03g119340.3	Solyc03g119340.3	chrSL4.0ch03	+	62432240	62432741	62432240	62432451	62432532	62432741	21348	0;6;4	43;41;30	8;19;18	44;13;14	202	121	222210	0.000112952786027	0.0;0.081;0.074	0.098;0.467;0.435	0.282	Cysteine-rich receptor-like protein kinase 8 (AHRD V3.3 *** A0A2G3A3B2_CAPAN)
89211	gene:Solyc04g080670.3	Solyc04g080670.3	chrSL4.0ch04	+	62754334	62754711	62754334	62754385	62754470	62754711	89211	33;41;11	54;45;24	47;34;85	19;14;52	206	121	350955	0.000162586655966	0.264;0.349;0.212	0.592;0.588;0.49	0.282	Inositol-pentakisphosphate 2-kinase (AHRD V3.3 *** A0A2G2W2M9_CAPBA)
66201	gene:Solyc02g077910.4	Solyc02g077910.4	chrSL4.0ch02	+	40725469	40726021	40725469	40725574	40725648	40726021	66201	35;30;44	16;42;16	52;35;45	5;8;9	195	121	0.000323217020567	0.0057990481517	0.576;0.307;0.631	0.866;0.731;0.756	0.28	Mitochondrial substrate carrier family protein (AHRD V3.3 *** A0A1P8B094_ARATH)
15139	gene:Solyc10g005650.3	Solyc10g005650.3	chrSL4.0ch10	-	411035	416270	411035	414858	416076	416270	15139	51;63;66	24;0;0	53;29;55	0;0;0	1311	121	0.00411197234783	0.0417354947311	0.164;1.0;1.0	1.0;1.0;1.0	0.279	Peroxisomal targeting signal 1 receptor (AHRD V3.3 *** Q9ZTK6_TOBAC)
29958	gene:Solyc03g026110.4	Solyc03g026110.4	chrSL4.0ch03	-	3505835	3508609	3505835	3506021	3507904	3508609	29958	143;587;497	20;2;3	601;586;587	0;0;0	1976	121	223362	0.000113422435273	0.305;0.947;0.91	1.0;1.0;1.0	0.279	SUN-like protein 8
72333	gene:Solyc03g097460.3	Solyc03g097460.3	chrSL4.0ch03	-	54363093	54369435	54363093	54366385	54369272	54369435	72333	28;589;630	22;32;13	674;501;667	15;8;17	2980	121	0.00336885165936	0.036018427456	0.049;0.428;0.663	0.646;0.718;0.614	0.279	Integrator complex subunit (AHRD V3.3 *** A0A1I9LM23_ARATH)
63069	gene:Solyc01g150156.1	Solyc01g150156.1	chrSL4.0ch01	-	85135189	85136572	85135189	85136366	85136550	85136572	63069	54;150;122	28;52;11	92;94;141	2;3;16	277	121	0.000123072430517	0.00268365944751	0.457;0.558;0.829	0.953;0.932;0.794	0.278	nuclear pore complex protein NUP98A-like isoform X5 (AHRD V3.3 *-* XP_019068100.2)
9565	gene:Solyc11g007900.3	Solyc11g007900.3	chrSL4.0ch11	+	2161285	2167945	2161285	2166756	2167472	2167945	9565	96;109;157	15;20;10	153;175;121	2;2;11	809	121	0.000874510936606	0.0126086222642	0.489;0.449;0.701	0.92;0.929;0.622	0.277	EEIG1/EHBP1 N-terminal domain (AHRD V3.3 *-* A0A200R5E0_9MAGN)
34269	gene:Solyc02g088460.4	Solyc02g088460.4	chrSL4.0ch02	-	48593887	48594878	48593887	48594532	48594734	48594878	34269	0;8;0	58;14;15	7;7;4	16;4;2	295	121	3.79221e+06	0.00107188796546	0.0;0.19;0.0	0.152;0.418;0.451	0.277	Chorismate mutase (AHRD V3.3 *** B5LAU1_CAPAN)
68472	gene:Solyc02g092920.4	Solyc02g092920.4	chrSL4.0ch02	+	51929798	51931792	51929798	51929966	51931393	51931792	68472	234;1372;1127	23;14;21	921;119;432	2;0;0	1520	121	718.765	116462	0.447;0.886;0.81	0.973;1.0;1.0	0.277	Heavy metal atpase 1 (AHRD V3.3 *** A0A2U1LYE0_ARTAN)
81926	gene:Solyc12g008770.2	Solyc12g008770.2	chrSL4.0ch12	+	2173910	2175277	2173910	2174200	2175174	2175277	81926	0;16;1	19;17;18	8;12;26	36;3;2	1067	121	0.00165500197604	0.0207711740296	0.0;0.096;0.006	0.025;0.312;0.596	0.277	Mitochondrial substrate carrier family protein (AHRD V3.3 *** A0A1P8B7M7_ARATH)
34977	gene:Solyc02g086970.4	Solyc02g086970.4	chrSL4.0ch02	-	47550720	47551430	47550720	47550873	47551227	47551430	34977	77;322;269	46;23;17	654;223;234	45;3;1	447	121	0.00267929042207	0.0303064025933	0.312;0.791;0.811	0.797;0.953;0.984	0.273	Aldehyde dehydrogenase (AHRD V3.3 *** A0A2U1MUY7_ARTAN)
99824	gene:Solyc05g056520.4	Solyc05g056520.4	chrSL4.0ch05	-	65174970	65180972	65174970	65180789	65180892	65180972	99824	0;2;3	15;15;27	4;15;47	33;24;15	224	121	9.02306e+06	0.00211172427365	0.0;0.067;0.057	0.061;0.252;0.629	0.273	S-adenosyl-L-methionine-dependent methyltransferases superfamily protein (AHRD V3.3 *** A0A2U1MCW0_ARTAN)
5293	gene:Solyc11g070130.2	Solyc11g070130.2	chrSL4.0ch11	+	52717894	52718929	52717894	52718014	52718786	52718929	5293	45;32;29	0;20;0	70;38;44	0;0;0	865	121	0.00416988122644	0.04217652269	1.0;0.183;1.0	1.0;1.0;1.0	0.272	Profilin (AHRD V3.3 *** A0A2G2VQJ3_CAPBA)
24818	gene:Solyc04g011430.3	Solyc04g011430.3	chrSL4.0ch04	-	3919516	3921867	3919516	3920824	3921764	3921867	24818	46;77;62	24;0;0	38;54;6	0;0;0	1033	121	0.00424541791814	0.0427533341498	0.183;1.0;1.0	1.0;1.0;1.0	0.272	Ubiquitin conjugating enzyme (AHRD V3.3 *** A0A172MJZ4_PAESU)
64882	gene:Solyc01g098520.3	Solyc01g098520.3	chrSL4.0ch01	-	81278206	81278513	81278206	81278328	81278454	81278513	64882	14;5;8	4;14;6	3;9;0	0;0;1	242	121	0.000605571500662	0.00953223285313	0.636;0.152;0.4	1.0;1.0;0.0	0.271	MUTL protein homolog 3 (AHRD V3.3 *-* AT4G35520.6)
1549	gene:Solyc12g056410.2	Solyc12g056410.2	chrSL4.0ch12	+	61937427	61937755	61937427	61937546	61937664	61937755	1549	43;90;85	55;59;67	182;100;132	70;66;6	239	121	0.00344472755116	0.0366011514783	0.284;0.436;0.391	0.568;0.434;0.918	0.27	F-box protein PP2-A15 (AHRD V3.3 *** A0A2G2Y8Y0_CAPAN)
20182	gene:Solyc05g013490.4	Solyc05g013490.4	chrSL4.0ch05	+	6777929	6779231	6777929	6777978	6778833	6779231	20182	0;57;62	22;39;22	103;73;71	22;10;15	948	121	29465.4	2.30626e+06	0.0;0.157;0.265	0.374;0.482;0.377	0.27	Formin-like protein 3 (AHRD V3.3 *-* A0A142CD24_9LAMI)
64318	gene:Solyc01g094330.3	Solyc01g094330.3	chrSL4.0ch01	-	78103222	78108916	78103222	78104036	78104249	78108916	64318	14;2;7	49;47;41	30;11;20	9;22;23	306	121	567274	0.000238343878079	0.102;0.017;0.063	0.569;0.165;0.256	0.269	Terpene utilization protein AtuA (AHRD V3.3 *** A0A191YQC8_9PSED)
28051	gene:Solyc03g114250.4	Solyc03g114250.4	chrSL4.0ch03	+	58703300	58704089	58703300	58703546	58703987	58704089	28051	54;170;307	15;13;0	161;209;231	0;0;0	534	121	10583.2	103463	0.449;0.748;1.0	1.0;1.0;1.0	0.268	Phosphoglycerate mutase family protein (AHRD V3.3 *** A0A2U1L2I8_ARTAN)
55033	gene:Solyc01g104750.4	Solyc01g104750.4	chrSL4.0ch01	-	85434041	85436105	85434041	85434463	85434544	85436105	55033	0;1;11	8;37;27	7;12;29	31;5;39	202	121	0.00215849498608	0.0255300970747	0.0;0.016;0.196	0.119;0.59;0.308	0.268	WAT1-related protein (AHRD V3.3 *** K4B247_SOLLC)
129691	gene:Solyc09g072860.2	Solyc09g072860.2	chrSL4.0ch09	-	61713111	61715340	61713111	61713263	61714287	61715340	129691	43;45;49	0;20;0	34;75;33	0;0;0	1117	121	0.00379671283898	0.0393067023902	1.0;0.196;1.0	1.0;1.0;1.0	0.268	Fanconi anemia group F protein (FANCF) (AHRD V3.3 *** A0A1P8B9K4_ARATH)
22660	gene:Solyc05g055940.3	Solyc05g055940.3	chrSL4.0ch05	+	64759508	64759893	64759508	64759710	64759832	64759893	22660	13;14;10	26;0;0	19;4;7	0;0;0	242	121	0.00466331347916	0.0458416084044	0.2;1.0;1.0	1.0;1.0;1.0	0.267	Protein PHR1-LIKE 1 (AHRD V3.3 *** A0A2G3CIW3_CAPCH)
54310	gene:Solyc05g053100.3	Solyc05g053100.3	chrSL4.0ch05	+	62614341	62616573	62614341	62614466	62615648	62616573	54310	3;31;24	0;26;2	16;17;31	2;0;0	1275	121	0.00121665353051	0.0163268694503	1.0;0.102;0.532	0.432;1.0;1.0	0.266	Dihydrolipoyl dehydrogenase-like protein (AHRD V3.3 *** A0A2K3PDU3_TRIPR)
8569	gene:Solyc11g012410.2	Solyc11g012410.2	chrSL4.0ch11	+	5303231	5303451	5303231	5303332	5303420	5303451	8569	21;4;17	21;2;0	48;4;5	0;1;0	209	121	3.38626e+06	0.000980401079629	0.367;0.537;1.0	1.0;0.698;1.0	0.265	myo-inositol monophosphatase 3
61498	gene:Solyc04g015830.3	Solyc04g015830.3	chrSL4.0ch04	+	6216371	6216952	6216371	6216574	6216852	6216952	61498	0;10;3	20;0;0	12;4;4	1;0;0	371	121	0.00376622135449	0.0390970123697	0.0;1.0;1.0	0.796;1.0;1.0	0.265	Villin (AHRD V3.3 *** A0A2P5EN25_TREOI)
67388	gene:Solyc04g076530.3	Solyc04g076530.3	chrSL4.0ch04	+	59416791	59418544	59416791	59418190	59418475	59418544	67388	17;13;8	21;0;0	25;34;48	0;0;0	378	121	0.00391120104738	0.0402278185804	0.206;1.0;1.0	1.0;1.0;1.0	0.265	GATA transcription factor 28 (AHRD V3.3 *** A0A2G3CP85_CAPCH)
68303	gene:Solyc01g096090.4	Solyc01g096090.4	chrSL4.0ch01	-	79456822	79458740	79456822	79456886	79458522	79458740	68303	0;49;35	55;42;31	56;42;53	2;15;28	1729	121	0.000182287262335	0.00367180740852	0.0;0.075;0.073	0.662;0.164;0.117	0.265	Fiber protein Fb11 (AHRD V3.3 *** B6SNA3_MAIZE)
48364	gene:Solyc02g093190.3	Solyc02g093190.3	chrSL4.0ch02	+	52192867	52196418	52192867	52193088	52193371	52196418	48364	22;10;17	16;0;3	18;24;30	2;0;0	376	121	0.000234623494875	0.00448584766669	0.307;1.0;0.646	0.743;1.0;1.0	0.263	Histone-lysine N-methyltransferase (AHRD V3.3 *-* Q76I95_PETHY)
124437	gene:Solyc08g081190.3	Solyc08g081190.3	chrSL4.0ch08	+	62383439	62385420	62383439	62383920	62384791	62385420	124437	36;32;47	0;0;22	36;25;19	0;0;0	964	121	0.00329644645856	0.0354580403397	1.0;1.0;0.211	1.0;1.0;1.0	0.263	plasma membrane intrinsic protein 1.5
34162	gene:Solyc11g007830.2	Solyc11g007830.2	chrSL4.0ch11	+	2086765	2088289	2086765	2088004	2088181	2088289	34162	14;4;23	23;0;0	17;1;12	0;0;0	270	121	0.00436394702828	0.0436197080189	0.214;1.0;1.0	1.0;1.0;1.0	0.262	protein tyrosine phosphatase
50873	gene:Solyc01g080670.3	Solyc01g080670.3	chrSL4.0ch01	+	72492290	72494317	72492290	72493496	72494181	72494317	50873	458;1202;1027	82;94;71	690;208;862	24;2;24	778	121	59707.4	400976	0.465;0.665;0.692	0.817;0.942;0.848	0.262	Squamosa promoter binding protein 7
130133	gene:Solyc09g075190.3	Solyc09g075190.3	chrSL4.0ch09	-	63183439	63185012	63183439	63183523	63183592	63185012	130133	0;1;1	23;38;26	0;24;9	30;30;6	190	121	91304	5.51293e+06	0.0;0.016;0.024	0.0;0.338;0.489	0.262	Gamma-tubulin complex component (AHRD V3.3 *** A0A1U8GAP0_CAPAN),Pfam:PF17681
56282	gene:Solyc05g053950.4	Solyc05g053950.4	chrSL4.0ch05	+	63350116	63351168	63350116	63350783	63351075	63351168	56282	22;15;12	24;0;0	2;27;17	0;0;0	385	121	0.00339868911648	0.0362492733259	0.224;1.0;1.0	1.0;1.0;1.0	0.259	DUF1365 domain-containing protein (AHRD V3.3 *** A0A1Q3D604_CEPFO)
104114	gene:Solyc06g150119.1	Solyc06g150119.1	chrSL4.0ch06	-	34926371	34926613	34926371	34926470	34926549	34926613	104114	6;11;10	18;12;19	12;8;10	6;6;5	200	121	0.0037122415779	0.0386943430292	0.168;0.357;0.242	0.548;0.446;0.548	0.258	Unknown protein
27803	gene:Solyc03g013240.4	Solyc03g013240.4	chrSL4.0ch03	-	41500810	41501596	41500810	41501312	41501482	41501596	27803	5;8;34	26;22;34	23;21;25	13;20;10	263	121	0.000744520881768	0.0111537762567	0.081;0.143;0.315	0.449;0.326;0.535	0.257	lysine-tRNA ligase (AHRD V3.3 *** AT3G01060.1)
52012	gene:Solyc01g006900.3	Solyc01g006900.3	chrSL4.0ch01	-	1480971	1485363	1480971	1481381	1485182	1485363	52012	271;1043;773	10;6;3	639;819;759	0;1;0	3894	121	34655.9	2.63165e+06	0.457;0.844;0.889	1.0;0.962;1.0	0.257	MD-2-related lipid recognition domain-containing protein / ML domain-containing protein (AHRD V3.3 *** A0A2U1NF61_ARTAN)
108944	gene:Solyc06g076400.3	Solyc06g076400.3	chrSL4.0ch06	+	45152862	45154108	45152862	45153509	45153766	45154108	108944	40;53;53	8;28;22	72;100;89	6;24;5	350	121	0.00145763402824	0.0188343306693	0.634;0.396;0.454	0.806;0.59;0.86	0.257	Protein phosphatase 2C (AHRD V3.3 *** A0A2U1KC05_ARTAN)
16189	gene:Solyc09g091250.4	Solyc09g091250.4	chrSL4.0ch09	+	66643054	66645053	66643054	66643319	66644403	66645053	16189	117;245;243	22;12;2	184;132;168	1;4;0	1177	121	0.00216510486596	0.0256010762871	0.353;0.677;0.926	0.95;0.772;1.0	0.255	GATA transcription factor (AHRD V3.3 *** A0A1S3CCM6_CUCME)
118741	gene:Solyc08g006600.4	Solyc08g006600.4	chrSL4.0ch08	-	1201264	1201840	1201264	1201317	1201433	1201840	118741	20;53;57	55;122;84	84;47;93	32;36;76	237	121	35888.2	2.70249e+06	0.157;0.182;0.257	0.573;0.4;0.385	0.254	Dynamin-related protein 3A (AHRD V3.3 *** A0A2G3BQP9_CAPCH)
49242	gene:Solyc02g091030.4	Solyc02g091030.4	chrSL4.0ch02	+	50510585	50511063	50510585	50510678	50510795	50511063	49242	136;77;76	68;43;52	75;62;47	28;5;9	238	121	0.000412117804753	0.00705265350742	0.504;0.477;0.426	0.577;0.863;0.726	0.253	Nuclear transcription factor Y subunit C-2 (AHRD V3.3 *-* A0A2G3D858_CAPCH)
55034	gene:Solyc01g104750.4	Solyc01g104750.4	chrSL4.0ch01	-	85434544	85436105	85434544	85434696	85434787	85436105	55034	0;1;4	13;22;25	11;12;5	11;8;64	212	121	0.000254539907915	0.00479284823524	0.0;0.025;0.084	0.363;0.461;0.043	0.253	WAT1-related protein (AHRD V3.3 *** K4B247_SOLLC)
10054	gene:Solyc11g005800.2	Solyc11g005800.2	chrSL4.0ch11	-	661462	662713	661462	661601	661680	662713	10054	0;0;15	12;56;23	6;7;2	11;6;2	200	121	0.00179107162199	0.0221500886107	0.0;0.0;0.283	0.248;0.414;0.377	0.252	Transducin/WD40 repeat-like superfamily protein (AHRD V3.3 *** A0A2U1QNA9_ARTAN)
75843	gene:Solyc07g026873.1	Solyc07g026873.1	chrSL4.0ch07	-	32356968	32357264	32356968	32357070	32357213	32357264	75843	29;25;87	8;9;12	26;70;76	0;8;2	242	121	0.000455863271822	0.00764970763199	0.644;0.581;0.784	1.0;0.814;0.95	0.252	Heavy metal-associated isoprenylated plant protein 26 (AHRD V3.3 *-* A0A2G2ZMM7_CAPAN)
80399	gene:Solyc01g107880.3	Solyc01g107880.3	chrSL4.0ch01	-	87576201	87578112	87576201	87576948	87577708	87578112	80399	79;143;145	0;14;11	88;101;125	0;0;0	853	121	5704.24	6394.73	1.0;0.592;0.652	1.0;1.0;1.0	0.252	Zinc finger, RING-CH-type, Zinc finger, RING/FYVE/PHD-type (AHRD V3.3 *** A0A2U1NZJ9_ARTAN)
12339	gene:Solyc10g076270.3	Solyc10g076270.3	chrSL4.0ch10	+	58272531	58278880	58272531	58274346	58278220	58278880	12339	80;162;99	0;16;2	159;95;164	0;2;0	3967	121	0.00113794877441	0.0154979791606	1.0;0.236;0.602	1.0;0.592;1.0	0.251	Regulatory-associated protein of TOR 1 (AHRD V3.3 *-* A0A2G2VZ40_CAPBA)
34056	gene:Solyc02g088940.3	Solyc02g088940.3	chrSL4.0ch02	+	48908081	48912965	48908081	48908162	48908704	48912965	34056	5;2;0	8;18;13	7;8;4	1;4;22	635	121	0.00341457018226	0.0363702073301	0.106;0.021;0.0	0.572;0.276;0.033	0.251	CTP synthase (AHRD V3.3 *-* A0A2G3A9D9_CAPAN)
61706	gene:Solyc12g019740.2	Solyc12g019740.2	chrSL4.0ch12	+	11376815	11377211	11376815	11376980	11377136	11377211	61706	9;16;43	0;11;8	3;19;33	0;0;2	249	121	0.000153625535046	0.00319557199339	1.0;0.414;0.723	1.0;1.0;0.889	0.251	Thioredoxin-like 1-1, chloroplastic (AHRD V3.3 *** A0A1U8F9B4_CAPAN)

## Sheet: ES
Supplementary DataSheet S8. Exon Skipping events in leaves of T250 exposed to combined stress compared to control
ID	GeneID	geneSymbol	chr	strand	exonStart_0base	exonEnd	upstreamES	upstreamEE	downstreamES	downstreamEE	ID	IJC_SAMPLE_1	SJC_SAMPLE_1	IJC_SAMPLE_2	SJC_SAMPLE_2	IncFormLen	SkipFormLen	PValue	FDR	IncLevel1	IncLevel2	IncLevelDifference	Description			Legend:
25328	gene:Solyc06g011403.1	Solyc06g011403.1	chrSL4.0ch06	-	6923793	6927052	6919563	6919603	6928160	6928337	25328	12;7;23	0;0;0	25;31;16	13;22;4	3352	121	3.6788	1724.39	1.0;1.0;1.0	0.065;0.048;0.126	-0.92	paramyosin-like protein (AHRD V3.3 *** AT4G32560.2)			ID: identification number of the splicing event
15029	gene:Solyc04g014460.4	Solyc04g014460.4	chrSL4.0ch04	+	4714314	4715328	4713218	4713453	4715816	4715998	15029	18;17;10	0;0;0	12;3;27	10;5;10	1107	121	0.0624834	49.6274	1.0;1.0;1.0	0.116;0.062;0.228	-0.865	THO complex subunit 4D (AHRD V3.3 *** A0A2G3CDN8_CAPCH)			GeneID: associated Ensembl ID
15028	gene:Solyc04g014460.4	Solyc04g014460.4	chrSL4.0ch04	+	4714314	4714855	4713218	4713453	4715816	4715998	15028	32;17;9	0;0;0	12;3;27	10;5;10	634	121	0.00869305	8.28534	1.0;1.0;1.0	0.186;0.103;0.34	-0.79	THO complex subunit 4D (AHRD V3.3 *** A0A2G3CDN8_CAPCH)			geneSymbol: associated Gene ID
15027	gene:Solyc04g014460.4	Solyc04g014460.4	chrSL4.0ch04	+	4714314	4714803	4713218	4713453	4715816	4715998	15027	34;17;9	0;0;0	12;3;27	10;5;10	582	121	0.00779377	7.68438	1.0;1.0;1.0	0.2;0.111;0.36	-0.776	THO complex subunit 4D (AHRD V3.3 *** A0A2G3CDN8_CAPCH)			chr: chromosome of the gene
27520	gene:Solyc02g020940.3	Solyc02g020940.3	chrSL4.0ch02	+	18773700	18774008	18773350	18773624	18774102	18774347	27520	10;2;7	0;0;0	6;8;7	9;4;12	401	121	2.2101	1089.54	1.0;1.0;1.0	0.167;0.376;0.15	-0.769	Glyceraldehyde-3-phosphate dehydrogenase (AHRD V3.3 *** A0A2G3D2C2_CAPCH)			strand: strand of the gene
29443	gene:Solyc09g074840.4	Solyc09g074840.4	chrSL4.0ch09	+	62883942	62884068	62883503	62883826	62884152	62884274	29443	2;25;30	0;0;3	0;11;0	20;3;47	242	121	0.34055	221.303	1.0;1.0;0.833	0.0;0.647;0.0	-0.729	kinetochore protein (AHRD V3.3 *-* AT1G02960.5)			exonStart_0base: starting coordinate of skipped exon
27526	gene:Solyc02g020940.3	Solyc02g020940.3	chrSL4.0ch02	+	18773755	18774008	18773350	18773624	18774102	18774347	27526	2;3;2	0;0;0	7;30;0	9;4;12	346	121	1.11979	4509.61	1.0;1.0;1.0	0.214;0.724;0.0	-0.687	Glyceraldehyde-3-phosphate dehydrogenase (AHRD V3.3 *** A0A2G3D2C2_CAPCH)			exonEnd: end coordinate of skipped exon
6156	gene:Solyc09g074840.4	Solyc09g074840.4	chrSL4.0ch09	+	62883942	62884074	62883503	62883826	62884152	62884274	6156	2;31;34	0;0;3	6;12;0	20;3;47	242	121	7.75526	3260.97	1.0;1.0;0.85	0.13;0.667;0.0	-0.684	kinetochore protein (AHRD V3.3 *-* AT1G02960.5)			upstreamES: starting coordinate of the upstream exon
3496	gene:Solyc03g117660.4	Solyc03g117660.4	chrSL4.0ch03	+	61195916	61195991	61195319	61195535	61196104	61196164	3496	22;1;7	0;0;2	0;10;10	3;13;10	196	121	16400.1	1.55345e+06	1.0;1.0;0.684	0.0;0.322;0.382	-0.66	RING/U-box superfamily protein (AHRD V3.3 *-* AT2G21500.2)			upstreamEE: end coordinate of the upstream exon
18477	gene:Solyc01g098520.3	Solyc01g098520.3	chrSL4.0ch01	-	81278889	81278943	81278661	81278768	81279012	81279057	18477	20;13;0	1;0;41	0;0;0	4;5;6	175	121	60454.8	4.10098e+06	0.933;1.0;0.0	0.0;0.0;0.0	-0.644	MUTL protein homolog 3 (AHRD V3.3 *-* AT4G35520.6)			downstreamES: starting coordinate of the downstream exon
21222	gene:Solyc10g018530.2	Solyc10g018530.2	chrSL4.0ch10	-	8420820	8420923	8419055	8419109	8422398	8422460	21222	41;54;51	0;2;0	24;37;6	16;19;25	224	121	1.11022e-05	0.0244189	1.0;0.936;1.0	0.448;0.513;0.115	-0.62	DNA mismatch repair protein MutS (AHRD V3.3 *** A0A200QBI0_9MAGN)			downstreamEE: end coordinate of the downstream exon
12756	gene:Solyc07g008760.4	Solyc07g008760.4	chrSL4.0ch07	-	3715123	3715719	3713760	3713850	3716712	3717031	12756	14;9;8	0;0;0	4;16;15	10;0;10	689	121	7999.42	91126.5	1.0;1.0;1.0	0.066;1.0;0.209	-0.575	tetratricopeptide repeat protein 27 homolog (AHRD V3.3 *** A0A2I4DPN4_9ROSI)			ID: identification number of the splicing event
25309	gene:Solyc12g038430.3	Solyc12g038430.3	chrSL4.0ch12	+	49717643	49719901	49715226	49715312	49719999	49720241	25309	18;26;32	0;0;0	37;41;49	0;8;22	2351	121	5830.61	714096	1.0;1.0;1.0	1.0;0.209;0.103	-0.563	Transposase, Ptta/En/Spm, plant (AHRD V3.3 *-* A0A1R3I9M9_9ROSI)			IJC_Sample1: semi-colon delimited number of reads supporting the skipping junction in Control samples
16411	gene:Solyc01g049910.4	Solyc01g049910.4	chrSL4.0ch01	-	42503882	42504052	42503699	42503780	42507545	42507649	16411	26;0;5	0;6;0	4;0;10	8;10;20	263	121	0.00384878088933	0.0345242103397	1.0;0.0;1.0	0.187;0.0;0.187	-0.542	Membrane-bound transcription factor site-2 protease (AHRD V3.3 *** A0A200QAL7_9MAGN)			SJC_Sample1: semi-colon delimited number of reads supporting the inclusion junction in Control samples
2704	gene:Solyc01g049910.4	Solyc01g049910.4	chrSL4.0ch01	-	42503882	42504039	42503699	42503780	42507545	42507649	2704	26;0;4	0;6;0	4;0;10	8;10;20	250	121	0.00453811576869	0.0390513522955	1.0;0.0;1.0	0.195;0.0;0.195	-0.537	Membrane-bound transcription factor site-2 protease (AHRD V3.3 *** A0A200QAL7_9MAGN)			IJC_Sample2: semi-colon delimited number of reads supporting the skipping junction in Stress samples
17108	gene:Solyc03g116250.2	Solyc03g116250.2	chrSL4.0ch03	-	60209064	60210829	60208849	60208997	60211292	60211442	17108	20;14;9	0;0;5	1;5;13	5;12;1	1858	121	0.00257585082365	0.0252749837339	1.0;1.0;0.105	0.013;0.026;0.458	-0.536	Unknown protein			SJC_Sample2: semi-colon delimited number of reads supporting the inclusion junction in Stress samples
25311	gene:Solyc12g038430.3	Solyc12g038430.3	chrSL4.0ch12	+	49718279	49719901	49715226	49715312	49719999	49720241	25311	18;30;32	0;0;0	56;43;53	0;8;22	1715	121	14347.5	1.4445e+06	1.0;1.0;1.0	1.0;0.275;0.145	-0.527	Transposase, Ptta/En/Spm, plant (AHRD V3.3 *-* A0A1R3I9M9_9ROSI)			IncFormLen: length of inclusion form, used for normalization
17107	gene:Solyc03g116250.2	Solyc03g116250.2	chrSL4.0ch03	-	60209064	60210346	60208849	60208997	60211292	60211442	17107	20;14;10	0;0;5	1;5;13	5;12;1	1375	121	0.00156204923184	0.0173991716735	1.0;1.0;0.15	0.017;0.035;0.534	-0.521	Unknown protein			SkipFormLen: length of skipping form, used for normalization
17106	gene:Solyc03g116250.2	Solyc03g116250.2	chrSL4.0ch03	-	60209064	60210298	60208849	60208997	60211292	60211442	17106	20;14;8	0;0;5	1;5;13	5;12;1	1327	121	0.00214151719302	0.0219628411406	1.0;1.0;0.127	0.018;0.037;0.542	-0.51	Unknown protein			PValue: p-value of the statistical test
26421	gene:Solyc08g074280.4	Solyc08g074280.4	chrSL4.0ch08	-	56497542	56497883	56496051	56496180	56499013	56499135	26421	25;58;13	0;53;5	11;2;0	21;24;41	434	121	154856	8.53139e+06	1.0;0.234;0.42	0.127;0.023;0.0	-0.501	Beta-lactamase domain-containing protein/ABC1 domain-containing protein/WaaY domain-containing protein (AHRD V3.3 *** A0A1Q3B6T1_CEPFO)			FDR: FDR of the statistical test
26419	gene:Solyc08g074280.4	Solyc08g074280.4	chrSL4.0ch08	-	56497441	56497883	56496051	56496180	56499013	56499135	26419	25;58;13	0;53;5	9;2;0	21;24;41	535	121	107218	6.49509e+06	1.0;0.198;0.37	0.088;0.018;0.0	-0.487	Beta-lactamase domain-containing protein/ABC1 domain-containing protein/WaaY domain-containing protein (AHRD V3.3 *** A0A1Q3B6T1_CEPFO)			IncLevel1: semi-colon delimited values of inclusion levels (percentage) in Control samples
16827	gene:Solyc08g065350.4	Solyc08g065350.4	chrSL4.0ch08	+	51360021	51360563	51358628	51358684	51361130	51361193	16827	9;41;37	0;0;15	32;35;34	20;8;28	635	121	0.00266752662974	0.0259961107444	1.0;1.0;0.32	0.234;0.455;0.188	-0.481	Histone deacetylase (AHRD V3.3 *** A0A2G2Z7K8_CAPAN)			IncLevel2: semi-colon delimited values of inclusion levels (percentage) in Stress samples
27263	gene:Solyc06g083810.3	Solyc06g083810.3	chrSL4.0ch06	-	46696365	46696460	46695666	46695797	46697381	46697511	27263	5;10;6	0;5;8	5;1;0	8;4;4	216	121	0.00608351032396	0.0486561708232	1.0;0.528;0.296	0.259;0.123;0.0	-0.481	Glycolipid transfer protein domain (AHRD V3.3 *** A0A200QEY9_9MAGN)			IncLevelDifference: average difference of the inclusion levels n Stress samples v Control samples
7491	gene:Solyc12g006160.2	Solyc12g006160.2	chrSL4.0ch12	-	716105	719132	715314	715507	719209	719330	7491	60;38;117	0;2;6	34;47;113	18;28;10	3120	121	0.000461324917044	0.00697985197801	1.0;0.424;0.431	0.068;0.061;0.305	-0.474	Sterile alpha motif (SAM) domain-containing protein (AHRD V3.3 *** AT3G07760.5)			Description: Gene Description
11949	gene:Solyc11g069810.3	Solyc11g069810.3	chrSL4.0ch11	-	52506868	52507006	52505393	52505721	52507109	52507330	11949	25;26;20	5;26;9	5;10;0	41;48;13	242	121	23.7926	8611.4	0.714;0.333;0.526	0.057;0.094;0.0	-0.474	Cysteine proteinases superfamily protein (AHRD V3.3 *** A0A2U1LH85_ARTAN)
14360	gene:Solyc01g087370.2	Solyc01g087370.2	chrSL4.0ch01	-	74572746	74573331	74561266	74561342	74577384	74577511	14360	58;58;35	0;4;0	3;17;25	6;11;0	678	121	0.00178783236884	0.0192270670769	1.0;0.721;1.0	0.082;0.216;1.0	-0.474	RING/FYVE/PHD-type zinc finger family protein (AHRD V3.3 *-* A0A2U1QBS4_ARTAN)
22837	gene:Solyc04g076200.3	Solyc04g076200.3	chrSL4.0ch04	-	59125523	59125978	59123781	59124213	59128180	59128299	22837	8;11;11	6;0;10	0;0;0	14;6;6	548	121	50449.8	3.6255e+06	0.227;1.0;0.195	0.0;0.0;0.0	-0.474	Adenine nucleotide alpha hydrolases-like superfamily protein (AHRD V3.3 *** Q84TF6_ARATH)
7499	gene:Solyc12g006160.2	Solyc12g006160.2	chrSL4.0ch12	-	716112	719132	715314	715507	719209	719330	7499	60;38;117	0;2;6	35;47;113	18;28;10	3113	121	0.000478126637147	0.00716287376508	1.0;0.425;0.431	0.07;0.061;0.305	-0.473	Sterile alpha motif (SAM) domain-containing protein (AHRD V3.3 *** AT3G07760.5)
15455	gene:Solyc03g122040.4	Solyc03g122040.4	chrSL4.0ch03	+	64469039	64469109	64468709	64468858	64469219	64469347	15455	26;41;30	0;20;10	33;17;11	39;30;30	191	121	797359	0.000308509825461	1.0;0.565;0.655	0.349;0.264;0.189	-0.473	COP1-interacting protein-like protein (AHRD V3.3 *-* F4IDB4_ARATH)
7495	gene:Solyc12g006160.2	Solyc12g006160.2	chrSL4.0ch12	-	716110	719132	715314	715507	719209	719330	7495	60;38;117	0;2;6	34;47;123	18;28;10	3115	121	0.00059838241953	0.00845751286289	1.0;0.425;0.431	0.068;0.061;0.323	-0.468	Sterile alpha motif (SAM) domain-containing protein (AHRD V3.3 *** AT3G07760.5)
21243	gene:Solyc02g030450.3	Solyc02g030450.3	chrSL4.0ch02	-	24454645	24454765	24453667	24453762	24456252	24456357	21243	0;16;18	44;1;7	0;0;6	15;11;51	241	121	0.000853575181554	0.0110779441131	0.0;0.889;0.564	0.0;0.0;0.056	-0.466	Protein ROOT HAIR DEFECTIVE 3 homolog (AHRD V3.3 *** A0A2G3D211_CAPCH)
11609	gene:Solyc12g036170.2	Solyc12g036170.2	chrSL4.0ch12	-	43929783	43929905	43929507	43929579	43929999	43930056	11609	43;32;14	0;0;0	18;25;18	5;3;38	242	121	102.245	28383.4	1.0;1.0;1.0	0.643;0.806;0.191	-0.453	Photosynthetic NDH subcomplex B 4 (AHRD V3.3 *** A0A0F7GXZ5_9ROSI)
26047	gene:Solyc02g080940.3	Solyc02g080940.3	chrSL4.0ch02	+	43015217	43015594	43013982	43014333	43015799	43015846	26047	3;27;5	0;18;7	0;1;0	18;3;4	470	121	4.07836e+06	0.00105436425718	1.0;0.279;0.155	0.0;0.079;0.0	-0.452	Pyridoxal phosphate homeostasis protein (AHRD V3.3 *** A0A1U8FN56_CAPAN)
14350	gene:Solyc01g087370.2	Solyc01g087370.2	chrSL4.0ch01	-	74572746	74573187	74561266	74561342	74577384	74577511	14350	46;58;35	0;4;0	5;17;25	6;11;0	534	121	0.00200430658288	0.0208472674152	1.0;0.767;1.0	0.159;0.259;1.0	-0.45	RING/FYVE/PHD-type zinc finger family protein (AHRD V3.3 *-* A0A2U1QBS4_ARTAN)
5681	gene:Solyc11g050880.2	Solyc11g050880.2	chrSL4.0ch11	+	16366417	16366477	16366142	16366202	16366925	16366985	5681	30;2;4	0;0;0	15;18;1	6;0;20	181	121	282574	0.000134885559426	1.0;1.0;1.0	0.626;1.0;0.032	-0.447	Katanin p60 ATPase-containing subunit A1 (AHRD V3.3 *** A0A328D796_9ASTE)
14363	gene:Solyc01g087370.2	Solyc01g087370.2	chrSL4.0ch01	-	74572746	74575494	74561266	74561342	74577384	74577511	14363	46;64;39	0;4;0	3;17;39	6;11;0	2841	121	0.00559108668856	0.0456901565949	1.0;0.405;1.0	0.021;0.062;1.0	-0.441	RING/FYVE/PHD-type zinc finger family protein (AHRD V3.3 *-* A0A2U1QBS4_ARTAN)
26696	gene:Solyc06g083670.4	Solyc06g083670.4	chrSL4.0ch06	-	46594212	46595759	46592388	46592499	46597654	46598004	26696	32;36;20	0;3;10	28;22;14	10;16;36	1640	121	0.00317326140962	0.0297778350789	1.0;0.47;0.129	0.171;0.092;0.028	-0.436	Unknown protein
21844	gene:Solyc10g150105.1	Solyc10g150105.1	chrSL4.0ch10	+	3549415	3550942	3548845	3549043	3551873	3552155	21844	84;153;120	0;0;23	88;64;154	14;18;14	1620	121	0.00170817350816	0.0185569168385	1.0;1.0;0.28	0.319;0.21;0.451	-0.433	Bifunctional polymyxin resistance protein, ArnA (AHRD V3.3 *** A0A2U1N595_ARTAN)
27807	gene:Solyc07g053250.3	Solyc07g053250.3	chrSL4.0ch07	+	61652825	61652915	61650150	61650421	61657212	61657275	27807	21;32;35	5;0;0	29;43;44	24;34;18	211	121	3348.94	464836	0.707;1.0;1.0	0.409;0.42;0.584	-0.431	F-box protein isoform X1 (AHRD V3.3 *-* XP_025887864.1)
27701	gene:Solyc11g050880.2	Solyc11g050880.2	chrSL4.0ch11	+	16366417	16366709	16366142	16366202	16366925	16366985	27701	55;7;6	0;0;0	19;26;17	6;0;20	385	121	45300.1	3.32973e+06	1.0;1.0;1.0	0.499;1.0;0.211	-0.43	Katanin p60 ATPase-containing subunit A1 (AHRD V3.3 *** A0A328D796_9ASTE)
11950	gene:Solyc11g069810.3	Solyc11g069810.3	chrSL4.0ch11	-	52506868	52507020	52505393	52505721	52507109	52507330	11950	25;19;20	5;26;9	6;17;0	41;48;13	245	121	157087	8.60457e+06	0.712;0.265;0.523	0.067;0.149;0.0	-0.428	Cysteine proteinases superfamily protein (AHRD V3.3 *** A0A2U1LH85_ARTAN)
11948	gene:Solyc11g069810.3	Solyc11g069810.3	chrSL4.0ch11	-	52506868	52506921	52505393	52505721	52507109	52507330	11948	16;21;25	5;26;9	3;11;8	41;48;13	174	121	20923.3	0.000108184245772	0.69;0.36;0.659	0.048;0.137;0.3	-0.408	Cysteine proteinases superfamily protein (AHRD V3.3 *** A0A2U1LH85_ARTAN)
21842	gene:Solyc10g150105.1	Solyc10g150105.1	chrSL4.0ch10	+	3549415	3550669	3548845	3549043	3551873	3552155	21842	81;153;117	0;0;23	91;58;154	14;18;14	1347	121	0.00176069651636	0.0190047548102	1.0;1.0;0.314	0.369;0.224;0.497	-0.408	Bifunctional polymyxin resistance protein, ArnA (AHRD V3.3 *** A0A2U1N595_ARTAN)
21843	gene:Solyc10g150105.1	Solyc10g150105.1	chrSL4.0ch10	+	3549415	3550712	3548845	3549043	3551873	3552155	21843	81;153;117	0;0;23	93;58;160	14;18;14	1390	121	0.00197233300803	0.0205896012043	1.0;1.0;0.307	0.366;0.219;0.499	-0.408	Bifunctional polymyxin resistance protein, ArnA (AHRD V3.3 *** A0A2U1N595_ARTAN)
21864	gene:Solyc10g150105.1	Solyc10g150105.1	chrSL4.0ch10	+	3550579	3550942	3548845	3549043	3551873	3552155	21864	60;55;45	0;0;23	31;26;47	14;18;14	456	121	0.000492212950651	0.0073454305313	1.0;1.0;0.342	0.37;0.277;0.471	-0.408	Bifunctional polymyxin resistance protein, ArnA (AHRD V3.3 *** A0A2U1N595_ARTAN)
26045	gene:Solyc02g080940.3	Solyc02g080940.3	chrSL4.0ch02	+	43015204	43015594	43013982	43014333	43015799	43015846	26045	3;12;5	0;18;7	0;1;0	18;3;4	483	121	0.000374429633876	0.00590842523257	1.0;0.143;0.152	0.0;0.077;0.0	-0.406	Pyridoxal phosphate homeostasis protein (AHRD V3.3 *** A0A1U8FN56_CAPAN)
21852	gene:Solyc10g150105.1	Solyc10g150105.1	chrSL4.0ch10	+	3549422	3551386	3548845	3549043	3551873	3552155	21852	106;178;278	0;0;23	110;197;231	14;18;14	2057	121	0.00193835694854	0.0203837131142	1.0;1.0;0.416	0.316;0.392;0.493	-0.405	Bifunctional polymyxin resistance protein, ArnA (AHRD V3.3 *** A0A2U1N595_ARTAN)
30119	gene:Solyc06g083060.4	Solyc06g083060.4	chrSL4.0ch06	-	46185225	46185694	46184202	46184298	46186694	46186841	30119	34;42;38	0;29;10	22;45;21	33;23;52	562	121	0.0037930946007	0.0341056458861	1.0;0.238;0.45	0.126;0.296;0.08	-0.395	MIP18 family protein (AHRD V3.3 *** A0A2G3CCB8_CAPCH)
26417	gene:Solyc08g074280.4	Solyc08g074280.4	chrSL4.0ch08	-	56496547	56497883	56496051	56496180	56499013	56499135	26417	25;59;19	0;53;5	35;8;0	21;24;41	1429	121	0.00363731372091	0.0329536474087	1.0;0.086;0.243	0.124;0.027;0.0	-0.393	Beta-lactamase domain-containing protein/ABC1 domain-containing protein/WaaY domain-containing protein (AHRD V3.3 *** A0A1Q3B6T1_CEPFO)
15328	gene:Solyc02g070860.4	Solyc02g070860.4	chrSL4.0ch02	+	38479462	38479840	38479115	38479211	38480438	38480503	15328	62;77;35	0;0;0	27;25;44	7;1;13	471	121	50.1534	15369.6	1.0;1.0;1.0	0.498;0.865;0.465	-0.391	tobamovirus multiplication protein 1-like (AHRD V3.3 *** A0A2I4EJZ3_9ROSI)
5425	gene:Solyc12g008900.2	Solyc12g008900.2	chrSL4.0ch12	-	2259194	2259463	2257763	2258355	2259662	2259926	5425	1;21;11	0;0;0	45;51;8	23;22;0	362	121	8673.5	967337	1.0;1.0;1.0	0.395;0.437;1.0	-0.389	cytokinin oxidase6
20087	gene:Solyc03g097460.3	Solyc03g097460.3	chrSL4.0ch03	-	54364929	54365018	54364532	54364850	54365537	54365752	20087	16;14;9	0;35;22	0;4;10	30;16;58	210	121	0.00191976931525	0.0202403997164	1.0;0.187;0.191	0.0;0.126;0.09	-0.387	Integrator complex subunit (AHRD V3.3 *** A0A1I9LM23_ARATH)
21859	gene:Solyc10g150105.1	Solyc10g150105.1	chrSL4.0ch10	+	3549521	3551386	3548845	3549043	3551873	3552155	21859	106;180;278	0;0;23	119;211;236	14;18;14	1958	121	0.00242770700101	0.0241109504272	1.0;1.0;0.428	0.344;0.42;0.51	-0.385	Bifunctional polymyxin resistance protein, ArnA (AHRD V3.3 *** A0A2U1N595_ARTAN)
21860	gene:Solyc10g150105.1	Solyc10g150105.1	chrSL4.0ch10	+	3550579	3550669	3548845	3549043	3551873	3552155	21860	40;41;28	0;0;23	14;16;33	14;18;14	211	121	0.000273934394664	0.00463996280741	1.0;1.0;0.411	0.364;0.338;0.575	-0.378	Bifunctional polymyxin resistance protein, ArnA (AHRD V3.3 *** A0A2U1N595_ARTAN)
429	gene:Solyc11g013090.2	Solyc11g013090.2	chrSL4.0ch11	+	6019050	6019202	6018603	6018729	6019345	6019505	429	16;38;9	0;0;0	28;23;4	0;3;22	245	121	2.10182e+06	0.000653941889096	1.0;1.0;1.0	1.0;0.791;0.082	-0.376	Penicillin-binding protein, 1A family (AHRD V3.3 *-* B2IXM2_NOSP7)
23931	gene:Solyc03g025930.4	Solyc03g025930.4	chrSL4.0ch03	+	3338176	3338276	3334213	3334602	3340104	3340524	23931	24;34;47	10;17;16	29;6;14	43;17;41	221	121	81.2449	23000.3	0.568;0.523;0.617	0.27;0.162;0.158	-0.373	F-box/LRR-repeat protein (AHRD V3.3 *** A0A1U8G7I8_CAPAN)
24105	gene:Solyc05g018650.4	Solyc05g018650.4	chrSL4.0ch05	-	22752181	22759526	22751846	22752066	22762652	22762805	24105	466;639;498	0;0;6	821;554;760	19;10;9	7438	121	0.000401450766926	0.00624520227351	1.0;1.0;0.575	0.413;0.474;0.579	-0.37	Ferrochelatase (AHRD V3.3 *** O64391_SOLTU)
30362	gene:Solyc09g061420.3	Solyc09g061420.3	chrSL4.0ch09	-	55167796	55167937	55167487	55167682	55169717	55169901	30362	26;74;88	0;41;26	75;30;9	54;24;18	242	121	0.00386031268903	0.0345586857214	1.0;0.474;0.629	0.41;0.385;0.2	-0.369	phosphoglycolate phosphatase (AHRD V3.3 *** AT5G48830.1)
7964	gene:Solyc11g040260.2	Solyc11g040260.2	chrSL4.0ch11	-	36816047	36816148	36815092	36815269	36816311	36816631	7964	12;84;42	5;21;21	17;42;35	54;69;50	222	121	3.21346	10809.7	0.567;0.686;0.522	0.146;0.249;0.276	-0.368	Pentatricopeptide repeat-containing protein, chloroplastic (AHRD V3.3 *** A0A2G2VKR4_CAPBA)
25344	gene:Solyc06g011665.1	Solyc06g011665.1	chrSL4.0ch06	+	8790489	8790899	8789106	8789223	8791980	8792078	25344	71;119;131	0;0;2	64;99;128	9;16;20	503	121	0.000477396	0.650009	1.0;1.0;0.94	0.631;0.598;0.606	-0.368	SIT4 phosphatase-associated family protein (AHRD V3.3 *** A0A2U1PT03_ARTAN)
8208	gene:Solyc11g013090.2	Solyc11g013090.2	chrSL4.0ch11	+	6019033	6019202	6018603	6018729	6019345	6019505	8208	16;40;9	0;0;0	28;24;6	0;3;22	262	121	2.01458e+06	0.000635831200418	1.0;1.0;1.0	1.0;0.787;0.112	-0.367	Penicillin-binding protein, 1A family (AHRD V3.3 *-* B2IXM2_NOSP7)
4316	gene:Solyc07g064710.3	Solyc07g064710.3	chrSL4.0ch07	+	66572379	66572503	66572018	66572200	66573079	66573319	4316	33;21;7	0;6;3	2;15;16	7;5;14	242	121	0.00386599547618	0.0345762929779	1.0;0.636;0.538	0.125;0.6;0.364	-0.362	Tetraacyldisaccharide 4'-kinase (AHRD V3.3 *** A0A200QBG8_9MAGN)
24103	gene:Solyc05g018650.4	Solyc05g018650.4	chrSL4.0ch05	-	22752181	22759180	22751846	22752066	22762652	22762805	24103	473;650;542	0;0;6	858;564;780	19;10;9	7092	121	0.000276055039486	0.00466043778436	1.0;1.0;0.606	0.435;0.49;0.597	-0.361	Ferrochelatase (AHRD V3.3 *** O64391_SOLTU)
7074	gene:Solyc12g027580.3	Solyc12g027580.3	chrSL4.0ch12	-	25010485	25010585	25009847	25009921	25013268	25013378	7074	36;57;53	0;0;7	25;30;15	14;6;8	221	121	101944	6.20189e+06	1.0;1.0;0.806	0.494;0.732;0.507	-0.358	Exportin-4 (AHRD V3.3 *** A0A1J3GJA6_NOCCA)
26654	gene:Solyc12g008900.2	Solyc12g008900.2	chrSL4.0ch12	-	2259194	2259465	2257763	2258355	2259662	2259926	26654	1;23;19	0;0;0	56;61;8	23;22;0	364	121	7947.22	90893.9	1.0;1.0;1.0	0.447;0.48;1.0	-0.358	cytokinin oxidase6
22135	gene:Solyc01g050070.4	Solyc01g050070.4	chrSL4.0ch01	-	43730889	43740822	43728899	43729048	43746601	43746920	22135	85;85;75	0;0;2	44;48;89	24;2;0	10026	121	0.00255008210406	0.025084782472	1.0;1.0;0.312	0.022;0.225;1.0	-0.355	Transmembrane protein (AHRD V3.3 *** A0A1P8AMQ6_ARATH)
29802	gene:Solyc03g032180.3	Solyc03g032180.3	chrSL4.0ch03	+	4578929	4579000	4578526	4578662	4579408	4579506	29802	12;7;0	0;14;22	0;3;0	23;9;26	192	121	0.00164524821008	0.0180724479719	1.0;0.24;0.0	0.0;0.174;0.0	-0.355	Poly(A) polymerase I (AHRD V3.3 *** A0A1J3HIS1_NOCCA)
23027	gene:Solyc04g079060.3	Solyc04g079060.3	chrSL4.0ch04	-	61627918	61627977	61626855	61626893	61628188	61628265	23027	8;10;4	14;4;6	6;0;0	21;13;36	180	121	445168	0.0001958259872	0.278;0.627;0.309	0.161;0.0;0.0	-0.351	Serine carboxypeptidase (AHRD V3.3 *** A0A2K3MSK4_TRIPR)
14707	gene:Solyc03g063200.3	Solyc03g063200.3	chrSL4.0ch03	-	29545702	29546612	29543377	29544298	29547780	29547974	14707	44;80;54	2;7;5	98;48;37	24;51;7	1003	121	2.01987e+06	0.000636759435543	0.726;0.58;0.566	0.33;0.102;0.389	-0.35	Zinc finger transcription factor 25
22132	gene:Solyc01g050070.4	Solyc01g050070.4	chrSL4.0ch01	-	43729443	43740822	43728899	43729048	43746601	43746920	22132	94;84;75	0;0;2	52;52;81	24;2;0	11472	121	0.00335347051028	0.030980866656	1.0;1.0;0.283	0.022;0.215;1.0	-0.349	Transmembrane protein (AHRD V3.3 *** A0A1P8AMQ6_ARATH)
21845	gene:Solyc10g150105.1	Solyc10g150105.1	chrSL4.0ch10	+	3549415	3551386	3548845	3549043	3551873	3552155	21845	187;287;344	0;0;23	182;226;322	14;18;14	2064	121	0.00123127106463	0.014541814767	1.0;1.0;0.467	0.432;0.424;0.574	-0.346	Bifunctional polymyxin resistance protein, ArnA (AHRD V3.3 *** A0A2U1N595_ARTAN)
14356	gene:Solyc01g087370.2	Solyc01g087370.2	chrSL4.0ch01	-	74572746	74573203	74561266	74561342	74577384	74577511	14356	64;60;51	0;4;0	19;27;33	6;11;0	550	121	0.00202598358543	0.0210305514337	1.0;0.767;1.0	0.411;0.351;1.0	-0.335	RING/FYVE/PHD-type zinc finger family protein (AHRD V3.3 *-* A0A2U1QBS4_ARTAN)
13579	gene:Solyc09g075990.3	Solyc09g075990.3	chrSL4.0ch09	-	63888038	63888104	63887073	63887151	63888232	63888276	13579	27;27;36	0;11;12	25;10;29	10;24;23	187	121	0.00427278268668	0.0373390880819	1.0;0.614;0.66	0.618;0.212;0.449	-0.332	5'-nucleotidase surE-like protein (AHRD V3.3 *** A0A2K3MS27_TRIPR)
14706	gene:Solyc03g063200.3	Solyc03g063200.3	chrSL4.0ch03	-	29545702	29546598	29543377	29544298	29547780	29547974	14706	44;80;50	2;7;5	96;48;45	24;51;7	989	121	0.000128973059173	0.00260065351265	0.729;0.583;0.55	0.329;0.103;0.44	-0.33	Zinc finger transcription factor 25
7963	gene:Solyc11g040260.2	Solyc11g040260.2	chrSL4.0ch11	-	36816047	36816114	36815092	36815269	36816311	36816631	7963	12;59;16	5;21;21	11;39;21	54;69;50	188	121	6.9679e+06	0.00157372084664	0.607;0.644;0.329	0.116;0.267;0.213	-0.328	Pentatricopeptide repeat-containing protein, chloroplastic (AHRD V3.3 *** A0A2G2VKR4_CAPBA)
21851	gene:Solyc10g150105.1	Solyc10g150105.1	chrSL4.0ch10	+	3549422	3550953	3548845	3549043	3551873	3552155	21851	118;245;350	0;0;23	146;205;351	14;18;14	1624	121	0.00213237775426	0.0218926668322	1.0;1.0;0.531	0.437;0.459;0.651	-0.328	Bifunctional polymyxin resistance protein, ArnA (AHRD V3.3 *** A0A2U1N595_ARTAN)
25708	gene:Solyc06g053620.4	Solyc06g053620.4	chrSL4.0ch06	-	34240225	34240277	34239691	34240130	34240363	34240747	25708	26;22;10	1;25;12	3;4;8	14;73;4	173	121	0.00385026954089	0.0345242103397	0.948;0.381;0.368	0.13;0.037;0.583	-0.316	phosphoenolpyruvate carboxylase kinase 2
17868	gene:Solyc04g009060.4	Solyc04g009060.4	chrSL4.0ch04	-	2655309	2655341	2654440	2654518	2655490	2655739	17868	20;53;39	15;8;6	18;22;13	36;13;16	153	121	0.000666359133461	0.00916460158877	0.513;0.84;0.837	0.283;0.572;0.391	-0.315	CD2 antigen cytoplasmic tail-binding protein (AHRD V3.3 *** A0A2K3N4E5_TRIPR)
18798	gene:Solyc07g009320.3	Solyc07g009320.3	chrSL4.0ch07	-	4339313	4343166	4338286	4338363	4343325	4343612	18798	317;523;353	0;2;0	347;271;298	10;0;12	3946	121	1.40352e+06	0.000479462103725	1.0;0.889;1.0	0.516;1.0;0.432	-0.314	Mitochondrial outer membrane import complex protein METAXIN (AHRD V3.3 *** A0A2G2XVX3_CAPAN)
20840	gene:Solyc06g008250.3	Solyc06g008250.3	chrSL4.0ch06	-	2136158	2136931	2134864	2135082	2137476	2137572	20840	54;62;63	0;0;8	53;67;53	13;7;4	866	121	0.00624363997064	0.0496430208714	1.0;1.0;0.524	0.363;0.572;0.649	-0.313	Ypt/Rab-GAP domain of gyp1p superfamily protein (AHRD V3.3 *** A0A2U1P1B5_ARTAN)
18207	gene:Solyc02g031840.3	Solyc02g031840.3	chrSL4.0ch02	+	25675581	25678816	25674375	25674896	25679058	25679304	18207	47;167;146	0;2;0	268;178;162	12;0;10	3328	121	0.000457426311677	0.00694268259451	1.0;0.752;1.0	0.448;1.0;0.371	-0.311	Potassium transporter (AHRD V3.3 *** A0A1U8FIL6_CAPAN)
18206	gene:Solyc02g031840.3	Solyc02g031840.3	chrSL4.0ch02	+	25675581	25678693	25674375	25674896	25679058	25679304	18206	47;167;151	0;2;0	262;178;162	12;0;10	3205	121	0.0004065832298	0.00629834356895	1.0;0.759;1.0	0.452;1.0;0.38	-0.309	Potassium transporter (AHRD V3.3 *** A0A1U8FIL6_CAPAN)
11423	gene:Solyc01g020240.4	Solyc01g020240.4	chrSL4.0ch01	+	27997949	27998258	27997463	27997572	27998448	27998575	11423	11;33;11	0;0;0	10;13;7	0;0;26	402	121	0.00423180421596	0.0371310564541	1.0;1.0;1.0	1.0;1.0;0.075	-0.308	hypothetical protein (AHRD V3.3 *** AT1G09290.1)
25707	gene:Solyc06g053620.4	Solyc06g053620.4	chrSL4.0ch06	-	34240218	34240277	34239691	34240130	34240363	34240747	25707	47;6;6	1;25;12	0;12;3	14;73;4	180	121	0.00442892351819	0.0383073008503	0.969;0.139;0.252	0.0;0.1;0.335	-0.308	phosphoenolpyruvate carboxylase kinase 2
18205	gene:Solyc02g031840.3	Solyc02g031840.3	chrSL4.0ch02	+	25675581	25678629	25674375	25674896	25679058	25679304	18205	47;167;146	0;2;0	264;178;162	12;0;10	3141	121	0.000406628973115	0.00629834356895	1.0;0.763;1.0	0.459;1.0;0.384	-0.307	Potassium transporter (AHRD V3.3 *** A0A1U8FIL6_CAPAN)
26619	gene:Solyc06g076670.3	Solyc06g076670.3	chrSL4.0ch06	+	45294210	45294306	45293917	45294067	45294449	45294513	26619	91;97;98	16;25;34	47;41;77	66;45;40	217	121	193371	0.00010145078358	0.76;0.684;0.616	0.284;0.337;0.518	-0.307	RNA-binding (RRM/RBD/RNP motifs) family protein (AHRD V3.3 *-* A0A1P8AVT0_ARATH)
21858	gene:Solyc10g150105.1	Solyc10g150105.1	chrSL4.0ch10	+	3549521	3550953	3548845	3549043	3551873	3552155	21858	118;247;350	0;0;23	155;219;356	14;18;14	1525	121	0.00260427458133	0.0254863797311	1.0;1.0;0.547	0.468;0.491;0.669	-0.306	Bifunctional polymyxin resistance protein, ArnA (AHRD V3.3 *** A0A2U1N595_ARTAN)
24675	gene:Solyc05g052630.4	Solyc05g052630.4	chrSL4.0ch05	-	62240712	62240762	62239604	62239848	62242693	62242809	24675	101;140;215	19;37;100	209;152;171	146;206;214	171	121	2444.76	367910	0.79;0.728;0.603	0.503;0.343;0.361	-0.305	flocculation protein (AHRD V3.3 *** AT2G39950.8)
5064	gene:Solyc06g011403.1	Solyc06g011403.1	chrSL4.0ch06	-	6923793	6923873	6919563	6919603	6928160	6928337	5064	47;23;50	0;0;0	46;48;35	13;22;4	201	121	0.585854	335.026	1.0;1.0;1.0	0.681;0.568;0.84	-0.304	paramyosin-like protein (AHRD V3.3 *** AT4G32560.2)
19809	gene:Solyc02g093120.4	Solyc02g093120.4	chrSL4.0ch02	+	52099194	52101386	52093265	52093500	52102110	52102195	19809	79;159;79	4;16;2	65;54;79	25;7;15	2285	121	0.000590196379289	0.00836662621369	0.511;0.345;0.677	0.121;0.29;0.218	-0.301	RNA-binding (RRM/RBD/RNP motifs) family protein (AHRD V3.3 *** A0A2U1L4A5_ARTAN)
21862	gene:Solyc10g150105.1	Solyc10g150105.1	chrSL4.0ch10	+	3550579	3550712	3548845	3549043	3551873	3552155	21862	50;55;42	0;0;23	36;20;53	14;18;14	242	121	0.000930073180725	0.0117722808572	1.0;1.0;0.477	0.563;0.357;0.654	-0.301	Bifunctional polymyxin resistance protein, ArnA (AHRD V3.3 *** A0A2U1N595_ARTAN)
26620	gene:Solyc06g076670.3	Solyc06g076670.3	chrSL4.0ch06	+	45294222	45294306	45293917	45294067	45294449	45294513	26620	110;131;181	16;25;34	61;69;96	66;45;40	205	121	3649.23	489871	0.802;0.756;0.759	0.353;0.475;0.586	-0.301	RNA-binding (RRM/RBD/RNP motifs) family protein (AHRD V3.3 *-* A0A1P8AVT0_ARATH)
749	gene:Solyc10g018850.2	Solyc10g018850.2	chrSL4.0ch10	-	10496372	10496394	10495801	10495919	10496763	10496927	749	11;37;31	0;4;13	18;25;26	16;12;19	143	121	0.00124348958543	0.0146317274552	1.0;0.887;0.669	0.488;0.638;0.537	-0.298	Endo-1,3(4)-beta-D-glucanase (AHRD V3.3 *** A0A2I0WB41_9ASPA)
4200	gene:Solyc04g018100.4	Solyc04g018100.4	chrSL4.0ch04	+	9618223	9618408	9616816	9616872	9618997	9619045	4200	16;22;20	0;0;3	72;18;13	0;9;9	278	121	0.00431746076643	0.0376140023445	1.0;1.0;0.744	1.0;0.465;0.386	-0.298	Sodium/hydrogen exchanger 8 (AHRD V3.3 *** A0A2G3CD66_CAPCH)
24690	gene:Solyc05g052630.4	Solyc05g052630.4	chrSL4.0ch05	-	62241337	62241457	62239604	62239848	62242693	62242809	24690	57;36;13	19;37;100	30;4;0	146;206;214	241	121	4642.72	597970	0.601;0.328;0.061	0.094;0.01;0.0	-0.295	flocculation protein (AHRD V3.3 *** AT2G39950.8)
21866	gene:Solyc10g150105.1	Solyc10g150105.1	chrSL4.0ch10	+	3550579	3551386	3548845	3549043	3551873	3552155	21866	159;184;253	0;0;23	100;176;204	14;18;14	900	121	0.00043229769715	0.00663127041556	1.0;1.0;0.597	0.49;0.568;0.662	-0.292	Bifunctional polymyxin resistance protein, ArnA (AHRD V3.3 *** A0A2U1N595_ARTAN)
26618	gene:Solyc06g076670.3	Solyc06g076670.3	chrSL4.0ch06	+	45294168	45294306	45293917	45294067	45294449	45294513	26618	87;141;130	16;25;34	68;57;88	66;45;40	242	121	514.864	649225	0.731;0.738;0.657	0.34;0.388;0.524	-0.291	RNA-binding (RRM/RBD/RNP motifs) family protein (AHRD V3.3 *-* A0A1P8AVT0_ARATH)
23817	gene:Solyc05g013770.4	Solyc05g013770.4	chrSL4.0ch05	-	7143881	7144174	7143626	7143717	7144258	7144412	23817	44;120;90	8;8;4	31;51;75	11;16;24	386	121	2.27521e+06	0.000688476312098	0.633;0.825;0.876	0.469;0.5;0.495	-0.29	PK12 protein kinase (AHRD V3.3 *** O49967_TOBAC)
11813	gene:Solyc03g062665.1	Solyc03g062665.1	chrSL4.0ch03	+	27799852	27800108	27799174	27799340	27800741	27800858	11813	6;16;22	15;18;4	0;2;18	8;36;43	349	121	0.00124701251528	0.0146550878954	0.122;0.236;0.656	0.0;0.019;0.127	-0.289	Unknown protein
9883	gene:Solyc10g083350.2	Solyc10g083350.2	chrSL4.0ch10	-	62353289	62354353	62353090	62353192	62354427	62354517	9883	108;202;160	8;6;12	204;154;101	37;14;45	1157	121	0.000587349339202	0.00833453084655	0.585;0.779;0.582	0.366;0.535;0.19	-0.285	Heme-binding-like protein, chloroplastic (AHRD V3.3 *** A0A1U8EAT6_CAPAN)
4983	gene:Solyc03g121610.3	Solyc03g121610.3	chrSL4.0ch03	-	64142294	64142387	64142075	64142186	64142474	64142687	4983	12;15;10	0;0;3	30;47;7	4;9;12	214	121	0.0023166016667	0.0232416110372	1.0;1.0;0.653	0.809;0.747;0.248	-0.283	Serine/threonine-protein kinase PBS1 (AHRD V3.3 *** A0A2G2XXF9_CAPAN)
21962	gene:Solyc11g006460.3	Solyc11g006460.3	chrSL4.0ch11	-	1188789	1188966	1187839	1188373	1189049	1189326	21962	6;15;3	0;0;0	1;4;8	0;0;20	270	121	0.00515202474745	0.0428811659816	1.0;1.0;1.0	1.0;1.0;0.152	-0.283	DnaJ protein (AHRD V3.3 *** Q43177_SOLTU)
24676	gene:Solyc05g052630.4	Solyc05g052630.4	chrSL4.0ch05	-	62240712	62241082	62239604	62239848	62242693	62242809	24676	116;193;259	19;37;100	279;188;231	146;206;214	463	121	15336.4	1.50176e+06	0.615;0.577;0.404	0.333;0.193;0.22	-0.283	flocculation protein (AHRD V3.3 *** AT2G39950.8)
4127	gene:Solyc10g150105.1	Solyc10g150105.1	chrSL4.0ch10	+	3549415	3549628	3548845	3549043	3551873	3552155	4127	81;93;62	0;0;23	57;31;65	14;18;14	306	121	0.000384454784264	0.00603332362594	1.0;1.0;0.516	0.617;0.405;0.647	-0.282	Bifunctional polymyxin resistance protein, ArnA (AHRD V3.3 *** A0A2U1N595_ARTAN)
13417	gene:Solyc05g014160.4	Solyc05g014160.4	chrSL4.0ch05	-	7961086	7961144	7960759	7960881	7961492	7961731	13417	39;47;11	0;6;2	16;48;31	38;9;6	179	121	0.00217677282943	0.0222105138963	1.0;0.841;0.788	0.222;0.783;0.777	-0.282	Regulator of G-protein signaling 1 (AHRD V3.3 *** A0A1U8EL98_CAPAN)
24677	gene:Solyc05g052630.4	Solyc05g052630.4	chrSL4.0ch05	-	62240712	62241130	62239604	62239848	62242693	62242809	24677	116;201;265	19;37;100	279;193;237	146;206;214	511	121	6942.07	820226	0.591;0.563;0.386	0.312;0.182;0.208	-0.279	flocculation protein (AHRD V3.3 *** AT2G39950.8)
24681	gene:Solyc05g052630.4	Solyc05g052630.4	chrSL4.0ch05	-	62240712	62241457	62239604	62239848	62242693	62242809	24681	179;219;271	19;37;100	298;193;231	146;206;214	838	121	14486	1.4483e+06	0.576;0.461;0.281	0.228;0.119;0.135	-0.279	flocculation protein (AHRD V3.3 *** AT2G39950.8)
2806	gene:Solyc08g065350.4	Solyc08g065350.4	chrSL4.0ch08	+	51360445	51360563	51358628	51358684	51361130	51361193	2806	14;59;53	0;0;15	58;50;47	20;8;28	239	121	0.00207628820326	0.0214167779927	1.0;1.0;0.641	0.595;0.76;0.459	-0.276	Histone deacetylase (AHRD V3.3 *** A0A2G2Z7K8_CAPAN)
8116	gene:Solyc11g150122.1	Solyc11g150122.1	chrSL4.0ch11	-	19003988	19004092	19003025	19003342	19005313	19005447	8116	12;14;13	6;14;36	4;0;0	8;17;41	225	121	22520.2	1.95721e+06	0.518;0.35;0.163	0.212;0.0;0.0	-0.273	Unknown protein
23930	gene:Solyc03g025930.4	Solyc03g025930.4	chrSL4.0ch03	+	3338118	3338276	3334213	3334602	3340104	3340524	23930	23;13;29	10;17;16	26;3;14	43;17;41	251	121	0.000189615006594	0.00351827507044	0.526;0.269;0.466	0.226;0.078;0.141	-0.272	F-box/LRR-repeat protein (AHRD V3.3 *** A0A1U8G7I8_CAPAN)
24678	gene:Solyc05g052630.4	Solyc05g052630.4	chrSL4.0ch05	-	62240712	62241185	62239604	62239848	62242693	62242809	24678	116;193;265	19;37;100	283;188;231	146;206;214	566	121	532.802	665258	0.566;0.527;0.362	0.293;0.163;0.187	-0.271	flocculation protein (AHRD V3.3 *** AT2G39950.8)
19806	gene:Solyc02g093120.4	Solyc02g093120.4	chrSL4.0ch02	+	52098537	52101386	52093265	52093500	52102110	52102195	19806	79;123;69	4;16;2	70;40;79	25;7;15	2942	121	0.00120133193295	0.0142731703538	0.448;0.24;0.587	0.103;0.19;0.178	-0.268	RNA-binding (RRM/RBD/RNP motifs) family protein (AHRD V3.3 *** A0A2U1L4A5_ARTAN)
30549	gene:Solyc09g065950.3	Solyc09g065950.3	chrSL4.0ch09	-	60327372	60327403	60326869	60326948	60328276	60328341	30549	15;21;24	0;0;0	28;21;19	8;1;14	152	121	7450.61	862491	1.0;1.0;1.0	0.736;0.944;0.519	-0.267	F-actin-capping protein subunit alpha (AHRD V3.3 *** A0A2G2XXJ8_CAPAN)
612	gene:Solyc10g079990.3	Solyc10g079990.3	chrSL4.0ch10	-	60533565	60533665	60533288	60533418	60534015	60534040	612	34;29;21	42;47;10	4;5;18	36;27;55	221	121	1.93378e+06	0.00061853825293	0.307;0.253;0.535	0.057;0.092;0.152	-0.265	Transcription initiation factor IIB (AHRD V3.3 *** A0A2G3BH71_CAPCH)
29730	gene:Solyc09g008520.4	Solyc09g008520.4	chrSL4.0ch09	-	2040885	2040938	2040599	2040766	2041051	2041111	29730	62;81;47	0;10;0	18;40;52	18;7;6	174	121	0.000401820967343	0.00624756221818	1.0;0.849;1.0	0.41;0.799;0.858	-0.261	Acyl-CoA N-acyltransferase with RING/FYVE/PHD-type zinc finger domain-containing protein (AHRD V3.3 *** Q8RWG0_ARATH)
21139	gene:Solyc04g072140.4	Solyc04g072140.4	chrSL4.0ch04	+	57106642	57106736	57102769	57106239	57107471	57107532	21139	53;65;31	1;3;3	35;40;73	5;33;13	215	121	4.5395e+06	0.00114460132061	0.968;0.924;0.853	0.798;0.406;0.76	-0.26	tRNA pseudouridine synthase (AHRD V3.3 *** A0A2G3CNB1_CAPCH)
1691	gene:Solyc05g007990.4	Solyc05g007990.4	chrSL4.0ch05	-	2463797	2463883	2462861	2462916	2464006	2464183	1691	56;96;103	0;0;6	90;55;97	18;10;34	207	121	0.528322	314.715	1.0;1.0;0.909	0.745;0.763;0.625	-0.259	P-loop containing nucleoside triphosphate hydrolases superfamily protein (AHRD V3.3 *** A0A178VWR3_ARATH)
4875	gene:Solyc12g042990.3	Solyc12g042990.3	chrSL4.0ch12	-	58216208	58216278	58214940	58215002	58216494	58216564	4875	68;18;22	35;27;13	23;4;9	23;22;53	191	121	0.000722691319732	0.00978868446475	0.552;0.297;0.517	0.388;0.103;0.097	-0.259	CASC3/Barentsz eIF4AIII binding protein (AHRD V3.3 *** AT1G80000.3)
9207	gene:Solyc12g009500.2	Solyc12g009500.2	chrSL4.0ch12	+	2818786	2818948	2818225	2818298	2819129	2819276	9207	11;9;36	3;0;0	32;26;16	3;14;6	255	121	0.000582663646166	0.00829273351659	0.635;1.0;1.0	0.835;0.468;0.559	-0.258	Elongator complex protein 6 (AHRD V3.3 *** A0A2G2YVI7_CAPAN)
8084	gene:Solyc11g033270.2	Solyc11g033270.2	chrSL4.0ch11	+	25548360	25548429	25548120	25548224	25548548	25548639	8084	12;20;9	6;71;34	6;2;2	64;81;79	190	121	64964.7	436776	0.56;0.152;0.144	0.056;0.015;0.016	-0.256	MAP kinase kinase kinase 82
22563	gene:Solyc08g076840.3	Solyc08g076840.3	chrSL4.0ch08	-	58856455	58857347	58855982	58856276	58857439	58857919	22563	3;1;15	0;0;0	51;5;2	20;0;0	985	121	0.00196841395505	0.0205712208395	1.0;1.0;1.0	0.239;1.0;1.0	-0.254	RNA-binding protein (AHRD V3.3 *** Q40270_MESCR)
22528	gene:Solyc06g008970.4	Solyc06g008970.4	chrSL4.0ch06	-	2920670	2920764	2920198	2920275	2921124	2921405	22528	0;9;11	11;4;25	0;0;0	21;17;8	215	121	342233	0.000157913332599	0.0;0.559;0.198	0.0;0.0;0.0	-0.252	RNA helicase DEAH-box18
1904	gene:Solyc05g014160.4	Solyc05g014160.4	chrSL4.0ch05	-	7961086	7961211	7960759	7960881	7961492	7961731	1904	50;78;42	0;6;2	63;51;61	38;9;6	242	121	0.000135232405444	0.00270190107603	1.0;0.867;0.913	0.453;0.739;0.836	-0.251	Regulator of G-protein signaling 1 (AHRD V3.3 *** A0A1U8EL98_CAPAN)
7462	gene:Solyc12g006840.2	Solyc12g006840.2	chrSL4.0ch12	+	1259673	1259703	1259269	1259386	1259799	1259889	7462	7;2;10	24;2;20	0;7;0	18;28;18	151	121	0.00285299477654	0.0274388428004	0.189;0.445;0.286	0.0;0.167;0.0	-0.251	Lectin protein kinase family protein (AHRD V3.3 *** A0A1I9LPL5_ARATH)
12808	gene:Solyc03g150147.1	Solyc03g150147.1	chrSL4.0ch03	-	52470617	52471045	52470167	52470494	52471979	52472122	12808	0;1;8	16;3;2	4;12;2	0;0;0	521	121	0.000111022	0.211631	0.0;0.072;0.482	1.0;1.0;1.0	0.815	Unknown protein
8021	gene:Solyc11g044900.2	Solyc11g044900.2	chrSL4.0ch11	-	30810542	30810865	30809115	30809304	30811729	30811866	8021	0;0;2	8;4;10	2;1;18	2;0;0	416	121	43040.4	3.17999e+06	0.0;0.0;0.055	0.225;1.0;1.0	0.723	Poly(A) RNA polymerase GLD2 (AHRD V3.3 *-* A0A2I0VGJ9_9ASPA)
18131	gene:Solyc06g060780.4	Solyc06g060780.4	chrSL4.0ch06	-	36471990	36472301	36471350	36471428	36473487	36473594	18131	0;0;3	7;16;12	31;3;4	0;3;0	404	121	896.761	163319	0.0;0.0;0.07	1.0;0.23;1.0	0.72	phosphatidylserine decarboxylase
8024	gene:Solyc11g044900.2	Solyc11g044900.2	chrSL4.0ch11	-	30810559	30810865	30809115	30809304	30811729	30811866	8024	6;5;4	8;4;10	15;1;21	2;0;0	399	121	379.57	84132.1	0.185;0.275;0.108	0.695;1.0;1.0	0.709	Poly(A) RNA polymerase GLD2 (AHRD V3.3 *-* A0A2I0VGJ9_9ASPA)
18129	gene:Solyc06g060780.4	Solyc06g060780.4	chrSL4.0ch06	-	36471990	36472267	36471350	36471428	36473487	36473594	18129	0;0;4	7;16;12	31;0;10	0;3;0	370	121	687287	0.000273734013921	0.0;0.0;0.098	1.0;0.0;1.0	0.634	phosphatidylserine decarboxylase
10964	gene:Solyc03g114460.3	Solyc03g114460.3	chrSL4.0ch03	+	58879290	58881723	58877980	58878185	58881933	58882007	10964	6;24;23	18;5;0	61;35;35	0;0;0	2526	121	213.91	53651.9	0.016;0.187;1.0	1.0;1.0;1.0	0.599	Acetyl-coenzyme A synthetase (AHRD V3.3 *** A0A2S4Q6W4_CITFR)
29638	gene:Solyc09g005700.3	Solyc09g005700.3	chrSL4.0ch09	-	491359	491396	490145	490205	492085	492262	29638	10;13;14	17;28;24	8;18;15	3;0;0	158	121	5.91821	2563.93	0.311;0.262;0.309	0.671;1.0;1.0	0.596	Diaminopimelate epimerase (AHRD V3.3 *** A0A200R6G6_9MAGN)
8020	gene:Solyc11g044900.2	Solyc11g044900.2	chrSL4.0ch11	-	30810542	30810785	30809115	30809304	30811729	30811866	8020	7;17;9	8;4;10	25;30;21	2;0;0	336	121	206.573	52270.3	0.24;0.605;0.245	0.818;1.0;1.0	0.576	Poly(A) RNA polymerase GLD2 (AHRD V3.3 *-* A0A2I0VGJ9_9ASPA)
8725	gene:Solyc10g083800.2	Solyc10g083800.2	chrSL4.0ch10	+	62716753	62716933	62716616	62716676	62718527	62718741	8725	9;23;5	32;8;4	12;5;20	2;0;0	273	121	8694.63	967337	0.111;0.56;0.357	0.727;1.0;1.0	0.566	Acyl-CoA N-acyltransferase with RING/FYVE/PHD-type zinc finger domain-containing protein (AHRD V3.3 *** Q8RWG0_ARATH)
20098	gene:Solyc03g097460.3	Solyc03g097460.3	chrSL4.0ch03	-	54366543	54366858	54366312	54366385	54368077	54368320	20098	0;28;16	8;8;8	18;7;18	0;0;4	408	121	0.000378116503659	0.00594731486952	0.0;0.509;0.372	1.0;1.0;0.572	0.564	Integrator complex subunit (AHRD V3.3 *** A0A1I9LM23_ARATH)
20100	gene:Solyc03g097460.3	Solyc03g097460.3	chrSL4.0ch03	-	54366543	54367133	54366312	54366385	54368077	54368320	20100	0;24;13	8;8;8	18;5;8	0;0;4	683	121	0.00331141740211	0.0306517830296	0.0;0.347;0.224	1.0;1.0;0.262	0.564	Integrator complex subunit (AHRD V3.3 *** A0A1I9LM23_ARATH)
8714	gene:Solyc10g083800.2	Solyc10g083800.2	chrSL4.0ch10	+	62716717	62716933	62716616	62716676	62718527	62718741	8714	0;11;7	32;8;4	4;1;5	2;0;0	309	121	0.000167257902774	0.00319039707406	0.0;0.35;0.407	0.439;1.0;1.0	0.561	Acyl-CoA N-acyltransferase with RING/FYVE/PHD-type zinc finger domain-containing protein (AHRD V3.3 *** Q8RWG0_ARATH)
8726	gene:Solyc10g083800.2	Solyc10g083800.2	chrSL4.0ch10	+	62716753	62717046	62716616	62716676	62718527	62718741	8726	9;23;9	32;8;4	12;5;20	2;0;0	386	121	46440.8	3.40482e+06	0.081;0.474;0.414	0.653;1.0;1.0	0.561	Acyl-CoA N-acyltransferase with RING/FYVE/PHD-type zinc finger domain-containing protein (AHRD V3.3 *** Q8RWG0_ARATH)
23739	gene:Solyc03g097060.4	Solyc03g097060.4	chrSL4.0ch03	-	53986331	53986776	53985966	53986077	53986905	53987021	23739	0;17;11	20;8;0	33;32;27	0;0;0	538	121	551.628	115976	0.0;0.323;1.0	1.0;1.0;1.0	0.559	Exostosin-like (AHRD V3.3 *** A0A200QTM8_9MAGN)
23736	gene:Solyc03g097060.4	Solyc03g097060.4	chrSL4.0ch03	-	53986319	53986776	53985966	53986077	53986905	53987021	23736	8;13;10	20;8;0	31;32;27	0;0;0	550	121	5154.2	649225	0.081;0.263;1.0	1.0;1.0;1.0	0.552	Exostosin-like (AHRD V3.3 *** A0A200QTM8_9MAGN)
8715	gene:Solyc10g083800.2	Solyc10g083800.2	chrSL4.0ch10	+	62716717	62717046	62716616	62716676	62718527	62718741	8715	0;11;11	32;8;4	4;1;5	2;0;0	422	121	0.000806306797207	0.0106390079615	0.0;0.283;0.441	0.364;1.0;1.0	0.547	Acyl-CoA N-acyltransferase with RING/FYVE/PHD-type zinc finger domain-containing protein (AHRD V3.3 *** Q8RWG0_ARATH)
9248	gene:Solyc10g045540.2	Solyc10g045540.2	chrSL4.0ch10	+	33547984	33548068	33546573	33546756	33548181	33548279	9248	0;0;0	15;2;1	6;0;14	2;12;0	205	121	380603	0.000171920798769	0.0;0.0;0.0	0.639;0.0;1.0	0.546	Tetratricopeptide repeat (TPR)-like superfamily protein (AHRD V3.3 *** A0A2U1N909_ARTAN)
25334	gene:Solyc06g011530.3	Solyc06g011530.3	chrSL4.0ch06	+	8070902	8070950	8069821	8069909	8071294	8071304	25334	0;6;27	6;7;9	9;14;27	3;0;0	169	121	400449	0.000180032009615	0.0;0.38;0.682	0.682;1.0;1.0	0.54	Hydroxymethylglutaryl-CoA lyase (AHRD V3.3 *-* B6U7B9_MAIZE)
12498	gene:Solyc02g094540.4	Solyc02g094540.4	chrSL4.0ch02	+	53171294	53171400	53170968	53171112	53172509	53174301	12498	0;8;19	10;2;16	18;12;12	0;3;0	227	121	614477	0.000252752074498	0.0;0.681;0.388	1.0;0.681;1.0	0.537	nuclear factor kappa-B-binding protein (AHRD V3.3 *-* AT5G13950.4)
12564	gene:Solyc03g080010.3	Solyc03g080010.3	chrSL4.0ch03	-	46444312	46447065	46443148	46443252	46447503	46447651	12564	8;164;241	24;4;6	231;240;163	0;2;0	2846	121	551.408	115976	0.014;0.635;0.631	1.0;0.836;1.0	0.519	DNA mismatch repair protein MutS (AHRD V3.3 *** A0A200R035_9MAGN)
12561	gene:Solyc03g080010.3	Solyc03g080010.3	chrSL4.0ch03	-	46444312	46446576	46443148	46443252	46447503	46447651	12561	8;133;229	24;4;6	221;233;135	0;2;0	2357	121	615.834	124004	0.017;0.631;0.662	1.0;0.857;1.0	0.516	DNA mismatch repair protein MutS (AHRD V3.3 *** A0A200R035_9MAGN)
19396	gene:Solyc01g099750.2	Solyc01g099750.2	chrSL4.0ch01	+	82165929	82165954	82165148	82165230	82166044	82166160	19396	0;18;5	12;2;4	28;14;75	2;0;0	146	121	14043.5	1.41889e+06	0.0;0.882;0.509	0.921;1.0;1.0	0.51	Heparan-alpha-glucosaminide N-acetyltransferase-like protein (DUF1624) (AHRD V3.3 *** Q94CC1_ARATH)
8023	gene:Solyc11g044900.2	Solyc11g044900.2	chrSL4.0ch11	-	30810559	30810785	30809115	30809304	30811729	30811866	8023	13;22;11	8;4;10	38;30;24	2;0;0	319	121	338.301	76399.7	0.381;0.676;0.294	0.878;1.0;1.0	0.509	Poly(A) RNA polymerase GLD2 (AHRD V3.3 *-* A0A2I0VGJ9_9ASPA)
16201	gene:Solyc01g080510.3	Solyc01g080510.3	chrSL4.0ch01	+	72338332	72338382	72337695	72337950	72339132	72339211	16201	0;0;9	15;10;0	6;15;8	2;2;0	171	121	0.000181643268746	0.00340349015941	0.0;0.0;1.0	0.68;0.841;1.0	0.507	interactor of constitutive active ROPs protein (AHRD V3.3 *-* AT1G16520.1)
8723	gene:Solyc10g083800.2	Solyc10g083800.2	chrSL4.0ch10	+	62716753	62716801	62716616	62716676	62718527	62718741	8723	9;24;4	32;8;4	10;6;15	2;0;0	169	121	31071.8	2.43407e+06	0.168;0.682;0.417	0.782;1.0;1.0	0.505	Acyl-CoA N-acyltransferase with RING/FYVE/PHD-type zinc finger domain-containing protein (AHRD V3.3 *** Q8RWG0_ARATH)
12563	gene:Solyc03g080010.3	Solyc03g080010.3	chrSL4.0ch03	-	46444312	46446666	46443148	46443252	46447503	46447651	12563	8;160;237	24;4;6	228;239;166	0;2;0	2447	121	92.7312	166527	0.016;0.664;0.661	1.0;0.855;1.0	0.505	DNA mismatch repair protein MutS (AHRD V3.3 *** A0A200R035_9MAGN)
12562	gene:Solyc03g080010.3	Solyc03g080010.3	chrSL4.0ch03	-	46444312	46446661	46443148	46443252	46447503	46447651	12562	8;160;238	24;4;6	228;240;169	0;2;0	2442	121	914.098	165423	0.016;0.665;0.663	1.0;0.856;1.0	0.504	DNA mismatch repair protein MutS (AHRD V3.3 *** A0A200R035_9MAGN)
11898	gene:Solyc03g058470.3	Solyc03g058470.3	chrSL4.0ch03	-	20724980	20725051	20721894	20722438	20725232	20725316	11898	7;24;7	8;23;25	22;24;41	2;11;2	192	121	84376.2	5.37321e+06	0.355;0.397;0.15	0.874;0.579;0.928	0.493	Ypt/Rab-GAP domain of gyp1p superfamily protein (AHRD V3.3 *** A0A2U1MNI3_ARTAN)
11439	gene:Solyc04g049360.3	Solyc04g049360.3	chrSL4.0ch04	-	40846613	40846674	40845564	40846182	40846863	40846966	11439	5;18;22	38;33;6	16;26;11	1;1;4	182	121	2.59451e+06	0.000756217517079	0.08;0.266;0.709	0.914;0.945;0.646	0.483	aminodeoxychorismate synthase/glutamine amidotransferase
8720	gene:Solyc10g083800.2	Solyc10g083800.2	chrSL4.0ch10	+	62716748	62717046	62716616	62716676	62718527	62718741	8720	2;43;34	32;8;4	26;31;36	2;0;0	391	121	169.427	1.58314e+06	0.019;0.625;0.725	0.801;1.0;1.0	0.477	Acyl-CoA N-acyltransferase with RING/FYVE/PHD-type zinc finger domain-containing protein (AHRD V3.3 *** Q8RWG0_ARATH)
26470	gene:Solyc08g028690.4	Solyc08g028690.4	chrSL4.0ch08	-	41254114	41254209	41240998	41241632	41254588	41254677	26470	0;0;0	12;8;12	16;8;0	0;6;12	216	121	680209	0.000272397931201	0.0;0.0;0.0	1.0;0.428;0.0	0.476	NAD(P)-binding Rossmann-fold superfamily protein (AHRD V3.3 *** F4JI53_ARATH),Pfam:PF13561
12560	gene:Solyc03g080010.3	Solyc03g080010.3	chrSL4.0ch03	-	46444146	46447065	46443148	46443252	46447503	46447651	12560	46;230;328	24;4;6	352;341;240	0;2;0	3012	121	6603.15	79329.3	0.071;0.698;0.687	1.0;0.873;1.0	0.472	DNA mismatch repair protein MutS (AHRD V3.3 *** A0A200R035_9MAGN)
12557	gene:Solyc03g080010.3	Solyc03g080010.3	chrSL4.0ch03	-	46444146	46446576	46443148	46443252	46447503	46447651	12557	46;199;316	24;4;6	342;334;212	0;2;0	2523	121	7390.45	859005	0.084;0.705;0.716	1.0;0.889;1.0	0.461	DNA mismatch repair protein MutS (AHRD V3.3 *** A0A200R035_9MAGN)
12098	gene:Solyc03g110920.2	Solyc03g110920.2	chrSL4.0ch03	-	56056556	56057322	56056172	56056268	56060330	56060428	12098	45;81;39	14;21;5	51;56;83	0;6;0	859	121	2.55257e+06	0.000748569388673	0.312;0.352;0.524	1.0;0.568;1.0	0.46	HVA22-like protein (AHRD V3.3 *** A0A1U8FXC4_CAPAN)
12558	gene:Solyc03g080010.3	Solyc03g080010.3	chrSL4.0ch03	-	46444146	46446661	46443148	46443252	46447503	46447651	12558	46;226;325	24;4;6	349;341;246	0;2;0	2608	121	9485.77	1.02737e+06	0.082;0.724;0.715	1.0;0.888;1.0	0.456	DNA mismatch repair protein MutS (AHRD V3.3 *** A0A200R035_9MAGN)
12559	gene:Solyc03g080010.3	Solyc03g080010.3	chrSL4.0ch03	-	46444146	46446666	46443148	46443252	46447503	46447651	12559	46;226;324	24;4;6	349;340;243	0;2;0	2613	121	9480.59	1.02737e+06	0.082;0.723;0.714	1.0;0.887;1.0	0.456	DNA mismatch repair protein MutS (AHRD V3.3 *** A0A200R035_9MAGN)
8719	gene:Solyc10g083800.2	Solyc10g083800.2	chrSL4.0ch10	+	62716748	62716933	62716616	62716676	62718527	62718741	8719	2;43;30	32;8;4	26;31;36	2;0;0	278	121	28838.1	2.3162e+06	0.026;0.701;0.765	0.85;1.0;1.0	0.453	Acyl-CoA N-acyltransferase with RING/FYVE/PHD-type zinc finger domain-containing protein (AHRD V3.3 *** Q8RWG0_ARATH)
17310	gene:Solyc03g116930.3	Solyc03g116930.3	chrSL4.0ch03	-	60664762	60664964	60664068	60664117	60665401	60665516	17310	19;17;19	9;3;8	16;19;23	0;0;0	295	121	2.72519	9388.12	0.464;0.699;0.493	1.0;1.0;1.0	0.448	Phospholipase-like protein (AHRD V3.3 *** A0A2U1PUP4_ARTAN)
5631	gene:Solyc07g042330.2	Solyc07g042330.2	chrSL4.0ch07	+	55306074	55306328	55304332	55304716	55308185	55308267	5631	0;24;16	16;23;3	25;21;16	0;7;2	347	121	0.000638319536923	0.00885242717676	0.0;0.267;0.65	1.0;0.511;0.736	0.443	30S ribosomal protein S9 (AHRD V3.3 *-* A0A2G3CAH5_CAPCH)
17309	gene:Solyc03g116930.3	Solyc03g116930.3	chrSL4.0ch03	-	60664762	60664848	60664068	60664117	60665401	60665516	17309	12;17;12	9;3;8	26;16;16	0;0;0	207	121	29.0885	9901.52	0.438;0.768;0.467	1.0;1.0;1.0	0.442	Phospholipase-like protein (AHRD V3.3 *** A0A2U1PUP4_ARTAN)
30445	gene:Solyc07g062910.3	Solyc07g062910.3	chrSL4.0ch07	+	65382613	65382752	65380777	65380913	65384305	65384388	30445	0;10;28	17;15;9	38;21;26	3;2;14	242	121	0.000524008788926	0.00769542028853	0.0;0.25;0.609	0.864;0.84;0.481	0.442	Protein yippee-like (AHRD V3.3 *** A0A1U8EEB0_CAPAN)
18133	gene:Solyc06g060780.4	Solyc06g060780.4	chrSL4.0ch06	-	36471990	36472819	36471350	36471428	36473487	36473594	18133	78;77;73	7;16;12	85;66;135	0;3;0	922	121	726.336	141146	0.594;0.387;0.444	1.0;0.743;1.0	0.439	phosphatidylserine decarboxylase
18139	gene:Solyc06g060780.4	Solyc06g060780.4	chrSL4.0ch06	-	36471993	36472819	36471350	36471428	36473487	36473594	18139	82;77;72	7;16;12	54;66;143	0;3;0	919	121	299.869	430862	0.607;0.388;0.441	1.0;0.743;1.0	0.436	phosphatidylserine decarboxylase
27496	gene:Solyc07g042330.2	Solyc07g042330.2	chrSL4.0ch07	+	55306074	55307577	55304332	55304716	55308185	55308267	27496	0;27;20	16;23;3	33;25;26	0;7;2	1596	121	0.000819334326192	0.0107463728075	0.0;0.082;0.336	1.0;0.213;0.496	0.43	30S ribosomal protein S9 (AHRD V3.3 *-* A0A2G3CAH5_CAPCH)
29500	gene:Solyc08g082170.4	Solyc08g082170.4	chrSL4.0ch08	-	63149388	63149435	63148916	63149324	63150217	63150858	29500	23;6;24	5;19;17	23;42;75	0;6;6	168	121	366614	0.000980597151841	0.768;0.185;0.504	1.0;0.834;0.9	0.426	Pectin lyase-like superfamily protein (AHRD V3.3 *** A0A2U1LXC7_ARTAN)
20214	gene:Solyc01g086940.2	Solyc01g086940.2	chrSL4.0ch01	+	74099587	74099707	74099253	74099451	74100247	74100925	20214	0;50;51	18;24;3	38;68;32	2;10;0	241	121	0.00208792377957	0.0215212705945	0.0;0.511;0.895	0.905;0.773;1.0	0.424	Zinc finger CCCH domain-containing protein (AHRD V3.3 *-* A0A2K3NPU7_TRIPR)
12501	gene:Solyc02g094540.4	Solyc02g094540.4	chrSL4.0ch02	+	53171294	53172056	53170968	53171112	53172509	53174301	12501	28;50;35	10;2;16	42;28;32	0;3;0	855	121	0.000497485566045	0.00740479166576	0.284;0.78;0.236	1.0;0.569;1.0	0.423	nuclear factor kappa-B-binding protein (AHRD V3.3 *-* AT5G13950.4)
12102	gene:Solyc03g110920.2	Solyc03g110920.2	chrSL4.0ch03	-	56056705	56057322	56056172	56056268	56060330	56060428	12102	45;77;39	14;21;5	54;48;83	0;6;0	710	121	3.07395e+06	0.000859173565619	0.354;0.385;0.571	1.0;0.577;1.0	0.422	HVA22-like protein (AHRD V3.3 *** A0A1U8FXC4_CAPAN)
18962	gene:Solyc01g108412.1	Solyc01g108412.1	chrSL4.0ch01	+	88061596	88062244	88061120	88061192	88062809	88062938	18962	31;38;31	20;2;14	47;55;78	6;0;1	741	121	0.000895610569134	0.0114373349724	0.202;0.756;0.266	0.561;1.0;0.927	0.421	protein unc-13 homolog isoform X1 (AHRD V3.3 *-* XP_019066501.1)
17847	gene:Solyc01g007790.4	Solyc01g007790.4	chrSL4.0ch01	+	1892650	1892737	1891321	1891426	1892811	1892883	17847	0;29;40	10;10;4	25;40;19	2;4;0	208	121	0.00136011578115	0.0156687310759	0.0;0.628;0.853	0.879;0.853;1.0	0.417	alpha/beta-Hydrolases superfamily protein (AHRD V3.3 *** AT3G11620.8)
18971	gene:Solyc01g108412.1	Solyc01g108412.1	chrSL4.0ch01	+	88061664	88062244	88061120	88061192	88062809	88062938	18971	31;38;30	20;2;14	47;55;78	6;0;1	673	121	0.000799960976828	0.010593602524	0.218;0.774;0.278	0.585;1.0;0.933	0.416	protein unc-13 homolog isoform X1 (AHRD V3.3 *-* XP_019066501.1)
12500	gene:Solyc02g094540.4	Solyc02g094540.4	chrSL4.0ch02	+	53171294	53171842	53170968	53171112	53172509	53174301	12500	22;34;26	10;2;16	18;18;23	0;3;0	641	121	0.00137113342306	0.0157680685586	0.293;0.762;0.235	1.0;0.531;1.0	0.414	nuclear factor kappa-B-binding protein (AHRD V3.3 *-* AT5G13950.4)
29218	gene:Solyc01g007060.3	Solyc01g007060.3	chrSL4.0ch01	+	1604649	1604708	1603189	1603274	1605459	1607078	29218	0;5;8	25;16;10	7;19;26	5;9;8	180	121	126069	7.23453e+06	0.0;0.174;0.35	0.485;0.587;0.686	0.411	BTB/POZ domain-containing protein (AHRD V3.3 *** A0A2G3AY53_CAPCH)
559	gene:Solyc10g083800.2	Solyc10g083800.2	chrSL4.0ch10	+	62716748	62716801	62716616	62716676	62718527	62718741	559	2;33;26	32;8;4	14;30;30	2;0;0	174	121	12000.4	7.05497e+06	0.042;0.742;0.819	0.83;1.0;1.0	0.409	Acyl-CoA N-acyltransferase with RING/FYVE/PHD-type zinc finger domain-containing protein (AHRD V3.3 *** Q8RWG0_ARATH)
28376	gene:Solyc08g006600.4	Solyc08g006600.4	chrSL4.0ch08	-	1205821	1205925	1204583	1204632	1206029	1206072	28376	5;22;11	18;14;7	20;8;44	0;6;4	225	121	0.000931900418069	0.0117901896698	0.13;0.458;0.458	1.0;0.418;0.855	0.409	Dynamin-related protein 3A (AHRD V3.3 *** A0A2G3BQP9_CAPCH)
19325	gene:Solyc01g099530.3	Solyc01g099530.3	chrSL4.0ch01	-	82011322	82011582	82011173	82011234	82011838	82011930	19325	11;4;7	8;4;6	8;18;14	3;4;0	353	121	0.0045606046285	0.039206665106	0.32;0.255;0.286	0.478;0.607;1.0	0.408	Pentatricopeptide repeat-containing protein (AHRD V3.3 *** A0A2U1N811_ARTAN)
27494	gene:Solyc07g042330.2	Solyc07g042330.2	chrSL4.0ch07	+	55306074	55307378	55304332	55304716	55308185	55308267	27494	0;24;16	16;23;3	25;21;16	0;7;2	1397	121	0.00240725773291	0.0239577864104	0.0;0.083;0.316	1.0;0.206;0.409	0.405	30S ribosomal protein S9 (AHRD V3.3 *-* A0A2G3CAH5_CAPCH)
511	gene:Solyc11g005790.3	Solyc11g005790.3	chrSL4.0ch11	+	658951	659110	657262	658077	659796	660103	511	40;21;18	21;22;0	4;15;20	0;0;0	252	121	19015.2	1.72812e+06	0.478;0.314;1.0	1.0;1.0;1.0	0.403	Protein trichome berefringence-like 7 (AHRD V3.3 *** A0A2G3B1R7_CAPCH)
15864	gene:Solyc04g079040.4	Solyc04g079040.4	chrSL4.0ch04	-	61617366	61617453	61615672	61615710	61618619	61618968	15864	0;6;3	7;4;1	20;9;26	4;4;0	208	121	0.00173087861028	0.0187465954938	0.0;0.466;0.636	0.744;0.567;1.0	0.403	Serine carboxypeptidase (AHRD V3.3 *** A0A2K3MSK4_TRIPR)
6799	gene:Solyc12g056130.2	Solyc12g056130.2	chrSL4.0ch12	-	61687555	61687680	61687401	61687471	61687991	61688141	6799	32;28;10	8;21;6	17;26;43	0;0;8	242	121	7.83979e+06	0.0017302743863	0.667;0.4;0.455	1.0;1.0;0.729	0.402	BTB/POZ domain-containing protein (AHRD V3.3 *** A0A1U8EY34_CAPAN)
18409	gene:Solyc05g047640.3	Solyc05g047640.3	chrSL4.0ch05	-	58464757	58465120	58463762	58464152	58473102	58473548	18409	0;0;2	6;6;16	7;13;11	2;7;4	456	121	4.69258	2096.48	0.0;0.0;0.032	0.482;0.33;0.422	0.401	S-acyltransferase (AHRD V3.3 *** A0A2G3CFY8_CAPCH)
20213	gene:Solyc01g086940.2	Solyc01g086940.2	chrSL4.0ch01	+	74099587	74099695	74099253	74099451	74100247	74100925	20213	13;22;10	18;24;3	28;24;10	2;10;0	229	121	0.00134518327478	0.0155217212977	0.276;0.326;0.638	0.881;0.559;1.0	0.4	Zinc finger CCCH domain-containing protein (AHRD V3.3 *-* A0A2K3NPU7_TRIPR)
28061	gene:Solyc08g075020.3	Solyc08g075020.3	chrSL4.0ch08	+	57290883	57290909	57290696	57290750	57291597	57291703	28061	7;17;8	24;6;13	18;11;51	3;5;2	147	121	6.93486e+06	0.00157122414607	0.194;0.7;0.336	0.832;0.644;0.955	0.4	Pectin acetylesterase (AHRD V3.3 *** K4CMM0_SOLLC)
27493	gene:Solyc07g042330.2	Solyc07g042330.2	chrSL4.0ch07	+	55306074	55307301	55304332	55304716	55308185	55308267	27493	6;24;16	16;23;3	25;21;16	0;7;2	1320	121	0.00605568042635	0.0485150099273	0.033;0.087;0.328	1.0;0.216;0.423	0.397	30S ribosomal protein S9 (AHRD V3.3 *-* A0A2G3CAH5_CAPCH)
24906	gene:Solyc03g121250.3	Solyc03g121250.3	chrSL4.0ch03	-	63858611	63859315	63857912	63858044	63859427	63859577	24906	2;28;24	19;7;6	12;29;46	5;2;0	797	121	0.00266946140817	0.0260001346892	0.016;0.378;0.378	0.267;0.688;1.0	0.394	3'-5' exonuclease domain (AHRD V3.3 *** A0A200QLJ1_9MAGN)
18961	gene:Solyc01g108412.1	Solyc01g108412.1	chrSL4.0ch01	+	88061596	88062147	88061120	88061192	88062809	88062938	18961	31;34;29	20;2;14	35;43;64	6;0;1	644	121	0.00227794400418	0.0229504062408	0.226;0.762;0.28	0.523;1.0;0.923	0.393	protein unc-13 homolog isoform X1 (AHRD V3.3 *-* XP_019066501.1)
30553	gene:Solyc09g066120.4	Solyc09g066120.4	chrSL4.0ch09	+	60621078	60621250	60618731	60619157	60622166	60622416	30553	6;37;35	24;36;16	28;30;34	3;8;8	265	121	665511	0.00152720286286	0.102;0.319;0.5	0.81;0.631;0.66	0.393	RNA-binding KH domain-containing protein (AHRD V3.3 *** A0A2U1LYS9_ARTAN)
18956	gene:Solyc01g108412.1	Solyc01g108412.1	chrSL4.0ch01	+	88061585	88062244	88061120	88061192	88062809	88062938	18956	43;45;32	20;2;14	47;61;78	6;0;1	752	121	0.00181218339439	0.019427429377	0.257;0.784;0.269	0.558;1.0;0.926	0.391	protein unc-13 homolog isoform X1 (AHRD V3.3 *-* XP_019066501.1)
27439	gene:Solyc08g076810.4	Solyc08g076810.4	chrSL4.0ch08	+	58831185	58831295	58827596	58827684	58832565	58832695	27439	23;32;5	16;0;4	22;15;12	0;0;0	231	121	131773	7.50557e+06	0.43;1.0;0.396	1.0;1.0;1.0	0.391	GPI-anchored wall transfer protein (AHRD V3.3 *** A0A2K3PA77_TRIPR)
27495	gene:Solyc07g042330.2	Solyc07g042330.2	chrSL4.0ch07	+	55306074	55307400	55304332	55304716	55308185	55308267	27495	0;26;20	16;23;3	32;21;16	0;7;2	1419	121	0.00302616761401	0.0286893934308	0.0;0.088;0.362	1.0;0.204;0.406	0.387	30S ribosomal protein S9 (AHRD V3.3 *-* A0A2G3CAH5_CAPCH)
24245	gene:Solyc05g026130.3	Solyc05g026130.3	chrSL4.0ch05	+	39929037	39933383	39928501	39928792	39933460	39933529	24245	312;384;273	21;0;6	350;216;394	0;0;0	4439	121	30463.3	2.40575e+06	0.288;1.0;0.554	1.0;1.0;1.0	0.386	AP complex subunit sigma (AHRD V3.3 *** A0A1U8E025_CAPAN)
12499	gene:Solyc02g094540.4	Solyc02g094540.4	chrSL4.0ch02	+	53171294	53171637	53170968	53171112	53172509	53174301	12499	16;33;25	10;2;16	16;15;18	0;3;0	436	121	0.00128397288302	0.0149721336089	0.307;0.821;0.302	1.0;0.581;1.0	0.384	nuclear factor kappa-B-binding protein (AHRD V3.3 *-* AT5G13950.4)
3605	gene:Solyc03g097460.3	Solyc03g097460.3	chrSL4.0ch03	-	54366473	54367133	54366312	54366385	54368077	54368320	3605	6;257;232	8;8;8	276;227;266	0;0;4	753	121	701735	0.000277904551427	0.108;0.838;0.823	1.0;1.0;0.914	0.382	Integrator complex subunit (AHRD V3.3 *** A0A1I9LM23_ARATH)
18973	gene:Solyc01g108412.1	Solyc01g108412.1	chrSL4.0ch01	+	88061922	88062244	88061120	88061192	88062809	88062938	18973	23;63;25	20;2;14	43;44;65	6;0;1	415	121	0.00286934634709	0.0275590258993	0.251;0.902;0.342	0.676;1.0;0.95	0.377	protein unc-13 homolog isoform X1 (AHRD V3.3 *-* XP_019066501.1)
3094	gene:Solyc01g007790.4	Solyc01g007790.4	chrSL4.0ch01	+	1892650	1892724	1891321	1891426	1892811	1892883	3094	0;66;52	10;10;4	52;46;42	2;4;0	195	121	0.00137961382617	0.0158550233648	0.0;0.804;0.89	0.942;0.877;1.0	0.375	alpha/beta-Hydrolases superfamily protein (AHRD V3.3 *** AT3G11620.8)
18968	gene:Solyc01g108412.1	Solyc01g108412.1	chrSL4.0ch01	+	88061655	88062244	88061120	88061192	88062809	88062938	18968	48;50;35	20;2;14	53;57;78	6;0;1	682	121	0.00199630760223	0.0207943254173	0.299;0.816;0.307	0.61;1.0;0.933	0.374	protein unc-13 homolog isoform X1 (AHRD V3.3 *-* XP_019066501.1)
7468	gene:Solyc12g021180.2	Solyc12g021180.2	chrSL4.0ch12	+	14770190	14770575	14767994	14768142	14772664	14772717	7468	36;84;91	57;32;25	96;88;91	31;8;1	478	121	0.000699233674238	0.00950238863587	0.138;0.399;0.48	0.439;0.736;0.958	0.372	Dual specificity phosphatase (AHRD V3.3 *** A0A200PUY3_9MAGN)
11743	gene:Solyc02g070220.3	Solyc02g070220.3	chrSL4.0ch02	-	37994002	37994065	37993595	37993872	37994160	37994266	11743	7;23;18	12;7;1	13;37;8	0;0;0	184	121	14537.2	1.4483e+06	0.277;0.684;0.922	1.0;1.0;1.0	0.372	Twinkle-like protein, chloroplastic/mitochondrial (AHRD V3.3 *-* A0A1J3IPL8_NOCCA)
18955	gene:Solyc01g108412.1	Solyc01g108412.1	chrSL4.0ch01	+	88061585	88062147	88061120	88061192	88062809	88062938	18955	43;41;30	20;2;14	35;49;64	6;0;1	655	121	0.00437217716968	0.0379634563658	0.284;0.791;0.284	0.519;1.0;0.922	0.361	protein unc-13 homolog isoform X1 (AHRD V3.3 *-* XP_019066501.1)
13248	gene:Solyc12g038453.1	Solyc12g038453.1	chrSL4.0ch12	+	49891143	49891284	49887577	49887914	49891546	49891599	13248	8;20;7	70;24;40	23;16;24	14;3;25	242	121	3.06048e+06	0.000856876423118	0.054;0.294;0.08	0.451;0.727;0.324	0.358	Unknown protein
24539	gene:Solyc05g012200.3	Solyc05g012200.3	chrSL4.0ch05	+	5545900	5546330	5545266	5545402	5546556	5546671	24539	24;20;32	18;2;0	13;11;32	0;0;0	523	121	786021	0.000306452788437	0.236;0.698;1.0	1.0;1.0;1.0	0.355	Asparagine synthase family protein (AHRD V3.3 *** A0A2U1NH55_ARTAN)
27763	gene:Solyc07g052700.3	Solyc07g052700.3	chrSL4.0ch07	+	61070907	61070966	61070760	61070811	61071602	61071861	27763	15;12;16	40;1;2	20;16;40	0;0;0	180	121	9055.6	5.6907e+06	0.201;0.89;0.843	1.0;1.0;1.0	0.355	MADS-box transcription factor (AHRD V3.3 *** A0A2K3PNN3_TRIPR)
19331	gene:Solyc03g113770.3	Solyc03g113770.3	chrSL4.0ch03	-	58249451	58249872	58248635	58248992	58249948	58250019	19331	120;149;127	16;63;32	107;131;155	9;0;9	514	121	196731	0.000102863336103	0.638;0.358;0.483	0.737;1.0;0.802	0.353	NAD(P)H-hydrate epimerase (AHRD V3.3 *** A0A1U8G4A3_CAPAN)
22596	gene:Solyc03g097140.3	Solyc03g097140.3	chrSL4.0ch03	+	54045426	54045960	54045231	54045331	54047437	54047931	22596	23;46;23	11;3;3	56;45;80	5;0;0	627	121	0.000812942301279	0.0106931690592	0.287;0.747;0.597	0.684;1.0;1.0	0.351	Histone acetyltransferase MCC1 (AHRD V3.3 *** A0A2G3CY02_CAPCH)
16197	gene:Solyc01g080510.3	Solyc01g080510.3	chrSL4.0ch01	+	72338071	72338382	72337695	72337950	72339132	72339211	16197	0;0;1	15;10;0	6;9;8	2;2;0	404	121	1.76797e+06	0.000575104641687	0.0;0.0;1.0	0.473;0.574;1.0	0.349	interactor of constitutive active ROPs protein (AHRD V3.3 *-* AT1G16520.1)
1663	gene:Solyc02g093195.1	Solyc02g093195.1	chrSL4.0ch02	+	52205487	52205527	52205309	52205423	52205859	52206050	1663	37;21;28	22;11;8	5;26;13	0;2;0	161	121	7323.19	85579.9	0.558;0.589;0.725	1.0;0.907;1.0	0.345	Unknown protein
21902	gene:Solyc02g067900.3	Solyc02g067900.3	chrSL4.0ch02	-	36007787	36008195	36007001	36007142	36013634	36013784	21902	53;35;47	2;13;14	24;32;33	2;0;0	501	121	1.55988e+06	0.000521657671016	0.865;0.394;0.448	0.743;1.0;1.0	0.345	Bromodomain testis-specific protein (AHRD V3.3 *** Q45GG8_ARATH)
9679	gene:Solyc09g098370.4	Solyc09g098370.4	chrSL4.0ch09	+	68262778	68262839	68262374	68262515	68264987	68265261	9679	12;29;17	20;7;3	36;24;33	0;3;0	182	121	189030	99952.8	0.285;0.734;0.79	1.0;0.842;1.0	0.344	Fanconi-associated nuclease (AHRD V3.3 *** A0A328DUX8_9ASTE)
10016	gene:Solyc04g045470.4	Solyc04g045470.4	chrSL4.0ch04	+	32713183	32715503	32709498	32710117	32722011	32722100	10016	36;88;65	12;6;0	57;51;47	2;0;0	2413	121	0.0011461275545	0.0137636392969	0.131;0.424;1.0	0.588;1.0;1.0	0.344	O-fucosyltransferase (AHRD V3.3 *** A0A2P5CW83_PARAD)
18967	gene:Solyc01g108412.1	Solyc01g108412.1	chrSL4.0ch01	+	88061655	88062147	88061120	88061192	88062809	88062938	18967	48;46;33	20;2;14	41;45;64	6;0;1	585	121	0.00447566511661	0.0385924887452	0.332;0.826;0.328	0.586;1.0;0.93	0.343	protein unc-13 homolog isoform X1 (AHRD V3.3 *-* XP_019066501.1)
15096	gene:Solyc04g049630.3	Solyc04g049630.3	chrSL4.0ch04	-	41855058	41856308	41854261	41854484	41857602	41857658	15096	66;92;76	11;0;8	107;83;110	2;0;0	1343	121	5.88682e+06	0.00139805913893	0.351;1.0;0.461	0.828;1.0;1.0	0.339	Peptidase S9 (AHRD V3.3 *** A0A200PNL2_9MAGN)
9181	gene:Solyc10g049210.3	Solyc10g049210.3	chrSL4.0ch10	+	43617611	43618179	43616909	43617032	43618270	43618357	9181	22;107;199	6;24;0	130;110;60	4;0;0	661	121	0.00138138711298	0.0158690243959	0.402;0.449;1.0	0.856;1.0;1.0	0.335	Serine carboxypeptidase (AHRD V3.3 *** A0A2U1P833_ARTAN)
7465	gene:Solyc12g021180.2	Solyc12g021180.2	chrSL4.0ch12	+	14769489	14770575	14767994	14768142	14772664	14772717	7465	243;337;327	57;32;25	463;338;401	31;8;1	1179	121	5.78591e+06	0.00138093887562	0.304;0.519;0.573	0.605;0.813;0.976	0.333	Dual specificity phosphatase (AHRD V3.3 *** A0A200PUY3_9MAGN)
17423	gene:Solyc01g021640.3	Solyc01g021640.3	chrSL4.0ch01	+	32511115	32513227	32505265	32505396	32514273	32514374	17423	0;19;7	20;0;0	6;14;26	0;0;0	2205	121	5.49289e+06	0.00132786399971	0.0;1.0;1.0	1.0;1.0;1.0	0.333	Transducin/WD40 repeat-like superfamily protein (AHRD V3.3 *** AT5G17370.1)
17434	gene:Solyc01g021640.3	Solyc01g021640.3	chrSL4.0ch01	+	32513087	32513227	32505265	32505396	32514273	32514374	17434	0;3;3	20;0;0	12;5;9	0;0;0	242	121	0.00277234189484	0.0268437425666	0.0;1.0;1.0	1.0;1.0;1.0	0.333	Transducin/WD40 repeat-like superfamily protein (AHRD V3.3 *** AT5G17370.1)
17435	gene:Solyc01g021640.3	Solyc01g021640.3	chrSL4.0ch01	+	32513087	32513436	32505265	32505396	32514273	32514374	17435	0;2;1	20;0;0	12;3;8	0;0;0	442	121	4.56591e+06	0.001149234993	0.0;1.0;1.0	1.0;1.0;1.0	0.333	Transducin/WD40 repeat-like superfamily protein (AHRD V3.3 *** AT5G17370.1)
17438	gene:Solyc01g021640.3	Solyc01g021640.3	chrSL4.0ch01	+	32513087	32513985	32505265	32505396	32514273	32514374	17438	0;29;2	20;0;0	15;8;6	0;0;0	991	121	0.000161422199582	0.00310393070118	0.0;1.0;1.0	1.0;1.0;1.0	0.333	Transducin/WD40 repeat-like superfamily protein (AHRD V3.3 *** AT5G17370.1)
25568	gene:Solyc06g043070.4	Solyc06g043070.4	chrSL4.0ch06	-	27579795	27581640	27578926	27579405	27582795	27582980	25568	0;18;4	33;0;0	26;5;25	0;0;0	1938	121	3.85953e+06	0.00101510790363	0.0;1.0;1.0	1.0;1.0;1.0	0.333	hypothetical protein (AHRD V3.3 *** AT3G04020.1)
27411	gene:Solyc07g040661.1	Solyc07g040661.1	chrSL4.0ch07	+	49055763	49056025	49054622	49054971	49056341	49056581	27411	0;2;8	13;8;13	12;13;15	10;2;14	355	121	0.000405515174506	0.00628790422161	0.0;0.079;0.173	0.29;0.689;0.268	0.332	ARM repeat superfamily protein (AHRD V3.3 *-* AT3G06530.2)
20363	gene:Solyc08g075470.3	Solyc08g075470.3	chrSL4.0ch08	+	57735496	57736235	57733861	57733978	57737280	57737436	20363	71;161;220	15;10;6	180;175;95	0;2;0	832	121	2818.92	409145	0.408;0.701;0.842	1.0;0.927;1.0	0.325	WAT1-related protein (AHRD V3.3 *** K4CMR4_SOLLC)
29506	gene:Solyc01g094030.3	Solyc01g094030.3	chrSL4.0ch01	-	77857840	77860194	77857588	77857669	77860301	77860423	29506	117;233;194	26;5;0	238;238;323	2;0;0	2447	121	970250	0.0020534674441	0.182;0.697;1.0	0.855;1.0;1.0	0.325	CLB1
8065	gene:Solyc11g045480.3	Solyc11g045480.3	chrSL4.0ch11	-	29157134	29159270	29155487	29156858	29159571	29159675	8065	15;3;7	28;0;0	4;17;14	0;0;0	2229	121	0.000850654690732	0.0110608320019	0.028;1.0;1.0	1.0;1.0;1.0	0.324	Myosin-binding protein 7 (AHRD V3.3 *-* A0A1U8FIW1_CAPAN)
9918	gene:Solyc04g051680.4	Solyc04g051680.4	chrSL4.0ch04	-	50213460	50213558	50212578	50212724	50213930	50214077	9918	31;18;21	6;17;10	50;101;64	4;19;0	219	121	0.000247690129463	0.00430315790122	0.741;0.369;0.537	0.874;0.746;1.0	0.324	Ras GTPase (AHRD V3.3 *** K2SFN1_MACPH)
13247	gene:Solyc12g038453.1	Solyc12g038453.1	chrSL4.0ch12	+	49891143	49891275	49887577	49887914	49891546	49891599	13247	9;43;33	70;24;40	48;17;37	14;3;25	242	121	0.00100775759592	0.0125227348719	0.06;0.473;0.292	0.632;0.739;0.425	0.324	Unknown protein
11704	gene:Solyc10g008200.4	Solyc10g008200.4	chrSL4.0ch10	-	2196023	2196081	2195142	2195482	2196960	2197309	11704	0;4;20	14;30;15	14;16;13	10;14;6	179	121	0.00114566643549	0.0137636392969	0.0;0.083;0.474	0.486;0.436;0.594	0.32	Tyrosine aminotransferase (AHRD V3.3 *** A0A2G2XHT7_CAPBA)
24355	gene:Solyc09g007260.4	Solyc09g007260.4	chrSL4.0ch09	+	877239	877284	876973	877119	877378	877482	24355	0;28;73	41;35;21	27;48;53	24;25;0	166	121	0.00562103660701	0.0458890922778	0.0;0.368;0.717	0.451;0.583;1.0	0.316	AP2-like ethylene-responsive transcription factor TOE3 (AHRD V3.3 *** A0A2G2VZG0_CAPBA)
1484	gene:Solyc06g071580.3	Solyc06g071580.3	chrSL4.0ch06	+	41743802	41743914	41743635	41743690	41744208	41744297	1484	89;92;62	12;22;40	71;104;116	2;3;2	233	121	71.5084	20652.9	0.794;0.685;0.446	0.949;0.947;0.968	0.313	ATPase, histidine kinase, DNA gyrase B-, and HSP90-like domain containing protein, expressed (AHRD V3.3 *** Q33AG5_ORYSJ)
6605	gene:Solyc12g097030.2	Solyc12g097030.2	chrSL4.0ch12	+	65212950	65212972	65212784	65212860	65213396	65213505	6605	11;18;27	19;6;5	29;28;52	0;5;1	143	121	3.81682e+06	0.00100770435138	0.329;0.717;0.82	1.0;0.826;0.978	0.313	Carboxyl-terminal-processing peptidase 2, chloroplastic (AHRD V3.3 *** A0A1U8EU11_CAPAN)
2943	gene:Solyc03g116930.3	Solyc03g116930.3	chrSL4.0ch03	-	60664762	60664863	60664068	60664117	60665401	60665516	2943	12;56;42	9;3;8	45;37;50	0;0;0	222	121	2564.06	37963.1	0.421;0.911;0.741	1.0;1.0;1.0	0.309	Phospholipase-like protein (AHRD V3.3 *** A0A2U1PUP4_ARTAN)
2554	gene:Solyc02g071830.3	Solyc02g071830.3	chrSL4.0ch02	-	39213651	39213686	39213084	39213199	39214198	39214350	2554	0;2;11	41;25;17	19;5;24	19;28;6	156	121	0.00251762451287	0.0248229095505	0.0;0.058;0.334	0.437;0.122;0.756	0.308	plant/protein (DUF810) (AHRD V3.3 *-* AT5G06970.1)
25333	gene:Solyc06g011530.3	Solyc06g011530.3	chrSL4.0ch06	+	8070858	8071208	8069821	8069909	8071294	8071304	25333	43;71;40	6;7;9	72;53;38	3;0;0	443	121	1470.31	8.19506e+06	0.662;0.735;0.548	0.868;1.0;1.0	0.308	Hydroxymethylglutaryl-CoA lyase (AHRD V3.3 *-* B6U7B9_MAIZE)
24538	gene:Solyc05g012200.3	Solyc05g012200.3	chrSL4.0ch05	+	5545900	5546170	5545266	5545402	5546556	5546671	24538	24;21;32	18;2;0	13;11;29	0;0;0	363	121	1.43185e+06	0.000486813289417	0.308;0.778;1.0	1.0;1.0;1.0	0.305	Asparagine synthase family protein (AHRD V3.3 *** A0A2U1NH55_ARTAN)
14108	gene:Solyc01g089900.4	Solyc01g089900.4	chrSL4.0ch01	-	75858002	75858060	75857313	75857400	75858532	75858578	14108	9;7;6	22;31;5	35;6;30	11;14;5	179	121	0.00623614395092	0.0496303542253	0.217;0.132;0.448	0.683;0.225;0.802	0.304	Mannosyltransferase (AHRD V3.3 *** A0A1U8EDJ7_CAPAN)
25332	gene:Solyc06g011530.3	Solyc06g011530.3	chrSL4.0ch06	+	8070858	8071202	8069821	8069909	8071294	8071304	25332	43;76;40	6;7;9	72;53;38	3;0;0	437	121	202203	0.000105311044651	0.665;0.75;0.552	0.869;1.0;1.0	0.301	Hydroxymethylglutaryl-CoA lyase (AHRD V3.3 *-* B6U7B9_MAIZE)
27414	gene:Solyc07g040661.1	Solyc07g040661.1	chrSL4.0ch07	+	49055777	49056025	49054622	49054971	49056341	49056581	27414	0;2;8	13;8;13	4;11;24	10;2;14	341	121	0.002830700225	0.0272611018974	0.0;0.081;0.179	0.124;0.661;0.378	0.301	ARM repeat superfamily protein (AHRD V3.3 *-* AT3G06530.2)
11897	gene:Solyc03g058470.3	Solyc03g058470.3	chrSL4.0ch03	-	20724830	20725054	20721894	20722438	20725232	20725316	11897	29;128;87	8;23;25	96;131;111	2;11;2	317	121	2611.68	382953	0.58;0.68;0.571	0.948;0.82;0.955	0.297	Ypt/Rab-GAP domain of gyp1p superfamily protein (AHRD V3.3 *** A0A2U1MNI3_ARTAN)
15890	gene:Solyc03g058805.1	Solyc03g058805.1	chrSL4.0ch03	+	22090484	22090625	22088420	22088565	22093484	22094163	15890	8;9;32	20;29;20	60;15;15	21;3;15	242	121	0.00595004364668	0.0478968462808	0.167;0.134;0.444	0.588;0.714;0.333	0.297	Unknown protein
25331	gene:Solyc06g011530.3	Solyc06g011530.3	chrSL4.0ch06	+	8070858	8071178	8069821	8069909	8071294	8071304	25331	43;71;40	6;7;9	74;53;38	3;0;0	413	121	125996	7.23453e+06	0.677;0.748;0.566	0.878;1.0;1.0	0.296	Hydroxymethylglutaryl-CoA lyase (AHRD V3.3 *-* B6U7B9_MAIZE)
20096	gene:Solyc03g097460.3	Solyc03g097460.3	chrSL4.0ch03	-	54366473	54368346	54366312	54366385	54369272	54369435	20096	18;444;491	22;32;13	515;415;520	15;8;17	1966	121	0.00348976929174	0.0319146928935	0.048;0.461;0.699	0.679;0.761;0.653	0.295	Integrator complex subunit (AHRD V3.3 *** A0A1I9LM23_ARATH)
17425	gene:Solyc01g021640.3	Solyc01g021640.3	chrSL4.0ch01	+	32511115	32513671	32505265	32505396	32514273	32514374	17425	59;95;37	20;0;0	72;48;90	0;0;0	2649	121	0.00379933425815	0.0341510105134	0.119;1.0;1.0	1.0;1.0;1.0	0.294	Transducin/WD40 repeat-like superfamily protein (AHRD V3.3 *** AT5G17370.1)
17427	gene:Solyc01g021640.3	Solyc01g021640.3	chrSL4.0ch01	+	32511115	32513985	32505265	32505396	32514273	32514374	17427	66;124;38	20;0;0	73;56;104	0;0;0	2963	121	0.00381403422461	0.0342723697625	0.119;1.0;1.0	1.0;1.0;1.0	0.294	Transducin/WD40 repeat-like superfamily protein (AHRD V3.3 *** AT5G17370.1)
15892	gene:Solyc03g058805.1	Solyc03g058805.1	chrSL4.0ch03	+	22090484	22090670	22088420	22088565	22093484	22094163	15892	6;9;27	20;29;20	54;13;15	21;3;15	279	121	0.00256371113209	0.0251817905874	0.115;0.119;0.369	0.527;0.653;0.302	0.293	Unknown protein
17426	gene:Solyc01g021640.3	Solyc01g021640.3	chrSL4.0ch01	+	32511115	32513890	32505265	32505396	32514273	32514374	17426	66;127;39	20;0;0	73;56;98	0;0;0	2868	121	0.00386495987156	0.0345762929779	0.122;1.0;1.0	1.0;1.0;1.0	0.293	Transducin/WD40 repeat-like superfamily protein (AHRD V3.3 *** AT5G17370.1)
27438	gene:Solyc08g076810.4	Solyc08g076810.4	chrSL4.0ch08	+	58830975	58831498	58827596	58827684	58832565	58832695	27438	31;92;111	16;0;4	89;58;31	0;0;0	616	121	2.39609e+06	0.000718148355054	0.276;1.0;0.845	1.0;1.0;1.0	0.293	GPI-anchored wall transfer protein (AHRD V3.3 *** A0A2K3PA77_TRIPR)
1337	gene:Solyc04g049360.3	Solyc04g049360.3	chrSL4.0ch04	-	40846591	40846674	40845564	40846182	40846863	40846966	1337	50;92;119	38;33;6	63;61;68	1;1;4	204	121	496637	0.000213860650749	0.438;0.623;0.922	0.974;0.973;0.91	0.291	aminodeoxychorismate synthase/glutamine amidotransferase
17424	gene:Solyc01g021640.3	Solyc01g021640.3	chrSL4.0ch01	+	32511115	32513436	32505265	32505396	32514273	32514374	17424	59;95;37	20;0;0	70;51;98	0;0;0	2414	121	0.00389707207317	0.0348228311263	0.129;1.0;1.0	1.0;1.0;1.0	0.29	Transducin/WD40 repeat-like superfamily protein (AHRD V3.3 *** AT5G17370.1)
20365	gene:Solyc08g075470.3	Solyc08g075470.3	chrSL4.0ch08	+	57735669	57736235	57733861	57733978	57737280	57737436	20365	71;161;220	15;10;6	188;176;95	0;2;0	659	121	1961.67	301560	0.465;0.747;0.871	1.0;0.942;1.0	0.286	WAT1-related protein (AHRD V3.3 *** K4CMR4_SOLLC)
8396	gene:Solyc11g008730.2	Solyc11g008730.2	chrSL4.0ch11	+	2937401	2937676	2936254	2936552	2938175	2938242	8396	11;19;24	21;0;0	12;5;14	0;0;0	368	121	0.00571373795403	0.0464787793228	0.147;1.0;1.0	1.0;1.0;1.0	0.284	U11/U12 small nuclear ribonucleoprotein 25 kDa protein (AHRD V3.3 *** A0A2G2VEB7_CAPBA)
26226	gene:Solyc01g068280.3	Solyc01g068280.3	chrSL4.0ch01	-	70205213	70206033	70205002	70205132	70206723	70206852	26226	48;45;40	0;34;0	20;42;91	0;0;0	913	121	0.00398198467756	0.0353483042178	1.0;0.149;1.0	1.0;1.0;1.0	0.284	Protein CHROMATIN REMODELING 24 (AHRD V3.3 *** A0A2G3DH52_CAPCH)
3644	gene:Solyc01g086940.2	Solyc01g086940.2	chrSL4.0ch01	+	74099555	74099707	74099253	74099451	74100247	74100925	3644	16;132;114	18;24;3	119;121;69	2;10;0	245	121	0.00368677905876	0.0332752757661	0.305;0.731;0.949	0.967;0.857;1.0	0.28	Zinc finger CCCH domain-containing protein (AHRD V3.3 *-* A0A2K3NPU7_TRIPR)
14000	gene:Solyc03g120200.2	Solyc03g120200.2	chrSL4.0ch03	-	63106665	63106720	63105074	63105156	63108245	63108394	14000	0;0;0	4;16;6	2;4;14	6;12;11	176	121	6673.37	79837.6	0.0;0.0;0.0	0.186;0.186;0.467	0.28	RNA helicase DEAH-box11
25569	gene:Solyc06g043070.4	Solyc06g043070.4	chrSL4.0ch06	-	27579831	27581640	27578926	27579405	27582795	27582980	25569	100;111;79	33;0;0	66;48;53	0;0;0	1902	121	0.00375961177516	0.0338578203109	0.162;1.0;1.0	1.0;1.0;1.0	0.279	hypothetical protein (AHRD V3.3 *** AT3G04020.1)
16486	gene:Solyc05g014110.3	Solyc05g014110.3	chrSL4.0ch05	+	7862419	7862796	7861741	7861791	7862908	7863073	16486	14;6;11	15;25;5	38;20;100	16;5;20	470	121	2.28795e+06	0.000691537691135	0.194;0.058;0.362	0.379;0.507;0.563	0.278	Alpha/beta-Hydrolases superfamily protein (AHRD V3.3 *** A0A2U1Q7Z2_ARTAN)
10507	gene:Solyc09g007160.4	Solyc09g007160.4	chrSL4.0ch09	+	806059	806138	805858	805951	806249	806674	10507	14;28;40	26;0;2	21;39;44	0;0;0	200	121	0.000192371245959	0.00355557274448	0.246;1.0;0.924	1.0;1.0;1.0	0.277	Rab-GTPase-TBC domain (AHRD V3.3 *** A0A200R6A4_9MAGN)
24643	gene:Solyc12g042990.3	Solyc12g042990.3	chrSL4.0ch12	-	58216208	58216278	58214914	58215002	58216532	58216556	24643	66;18;16	42;0;5	16;4;7	0;0;0	191	121	79027.5	5.11229e+06	0.499;1.0;0.67	1.0;1.0;1.0	0.277	CASC3/Barentsz eIF4AIII binding protein (AHRD V3.3 *** AT1G80000.3)
27447	gene:Solyc07g040950.3	Solyc07g040950.3	chrSL4.0ch07	-	51038309	51038495	51037701	51037785	51041582	51041731	27447	10;10;17	0;21;0	23;10;10	0;0;0	279	121	0.00564000891006	0.0459574735723	1.0;0.171;1.0	1.0;1.0;1.0	0.276	Lactoylglutathione lyase / glyoxalase I family protein (AHRD V3.3 *** A0A1Y1IMJ5_KLENI)
9294	gene:Solyc10g062340.2	Solyc10g062340.2	chrSL4.0ch10	-	25070268	25071313	25069070	25069292	25073663	25074066	9294	256;513;429	42;41;45	366;434;482	1;17;37	1138	121	0.000671631763091	0.0092105357324	0.393;0.571;0.503	0.975;0.731;0.581	0.273	RNA binding protein (AHRD V3.3 *-* A0A2K3MUE2_TRIPR)
13249	gene:Solyc12g038453.1	Solyc12g038453.1	chrSL4.0ch12	+	49891143	49891463	49887577	49887914	49891546	49891599	13249	8;20;10	70;24;40	19;16;24	14;3;25	413	121	7.57369e+06	0.00168132418573	0.032;0.196;0.068	0.284;0.61;0.22	0.273	Unknown protein
9293	gene:Solyc10g062340.2	Solyc10g062340.2	chrSL4.0ch10	-	25070268	25071310	25069070	25069292	25073663	25074066	9293	264;513;429	42;41;45	366;434;478	1;17;37	1135	121	0.000728136719273	0.00984496152965	0.401;0.572;0.504	0.975;0.731;0.579	0.269	RNA binding protein (AHRD V3.3 *-* A0A2K3MUE2_TRIPR)
28103	gene:Solyc05g012210.4	Solyc05g012210.4	chrSL4.0ch05	+	5574414	5574600	5573503	5573611	5576406	5577090	28103	0;0;0	7;21;9	8;13;23	30;13;15	279	121	43.565	1384.06	0.0;0.0;0.0	0.104;0.303;0.399	0.269	Ninja-family protein AFP3 (AHRD V3.3 *** A0A2G3CFM6_CAPCH)
19393	gene:Solyc08g077060.3	Solyc08g077060.3	chrSL4.0ch08	-	59108815	59109752	59108598	59108712	59110188	59110344	19393	94;159;181	28;0;2	165;156;222	0;0;0	1030	121	7.84e+06	0.0017302743863	0.283;1.0;0.914	1.0;1.0;1.0	0.268	Zinc finger, LSD1-type (AHRD V3.3 *** A0A2U1LIJ4_ARTAN)
23956	gene:Solyc03g093640.4	Solyc03g093640.4	chrSL4.0ch03	-	49758777	49758890	49758512	49758681	49761041	49761229	23956	0;37;19	33;47;61	61;55;45	46;45;30	234	121	141044	7.92964e+06	0.0;0.289;0.139	0.407;0.387;0.437	0.268	embryonic flower 2
12502	gene:Solyc02g094540.4	Solyc02g094540.4	chrSL4.0ch02	+	53171294	53172268	53170968	53171112	53172509	53174301	12502	168;251;143	10;2;16	243;226;245	0;3;0	1067	121	8001.66	5.15621e+06	0.656;0.934;0.503	1.0;0.895;1.0	0.267	nuclear factor kappa-B-binding protein (AHRD V3.3 *-* AT5G13950.4)
1472	gene:Solyc03g044370.3	Solyc03g044370.3	chrSL4.0ch03	-	8187889	8187951	8186104	8186189	8188115	8188265	1472	13;30;20	16;10;11	26;37;49	7;8;4	183	121	0.00162266770626	0.0179069616847	0.349;0.665;0.546	0.711;0.754;0.89	0.265	OTU domain-containing protein (AHRD V3.3 *** A0A1Q3CLG3_CEPFO)
12103	gene:Solyc03g110920.2	Solyc03g110920.2	chrSL4.0ch03	-	56057075	56057306	56056172	56056268	56060330	56060428	12103	63;82;67	14;21;5	95;89;121	0;6;0	324	121	5051.76	64484.4	0.627;0.593;0.833	1.0;0.847;1.0	0.265	HVA22-like protein (AHRD V3.3 *** A0A1U8FXC4_CAPAN)
21904	gene:Solyc02g067900.3	Solyc02g067900.3	chrSL4.0ch02	-	36007787	36008203	36007001	36007142	36013634	36013784	21904	69;87;60	2;13;14	35;43;40	2;0;0	509	121	1.28237e+06	0.000450451625209	0.891;0.614;0.505	0.806;1.0;1.0	0.265	Bromodomain testis-specific protein (AHRD V3.3 *** Q45GG8_ARATH)
40	gene:Solyc12g096630.2	Solyc12g096630.2	chrSL4.0ch12	+	64984080	64984140	64983721	64983837	64984341	64984527	40	11;42;6	28;0;0	3;9;23	0;0;0	181	121	0.00574691862155	0.0466557763049	0.208;1.0;1.0	1.0;1.0;1.0	0.264	Inosine-uridine preferring nucleoside hydrolase family protein, expressed (AHRD V3.3 *** Q84MH2_ORYSJ)
1194	gene:Solyc11g072970.2	Solyc11g072970.2	chrSL4.0ch11	-	54182327	54182386	54181046	54181195	54183286	54183369	1194	75;56;77	20;41;21	93;95;133	12;9;2	180	121	16570.5	1.55345e+06	0.716;0.479;0.711	0.839;0.876;0.978	0.262	Nudix hydrolase 9 (AHRD V3.3 *** A0A2G2WKD2_CAPBA)
2268	gene:Solyc01g079490.2	Solyc01g079490.2	chrSL4.0ch01	+	71114931	71114999	71114214	71114352	71117517	71117591	2268	12;14;6	28;0;0	33;19;7	0;0;0	189	121	0.00447459446086	0.0385924887452	0.215;1.0;1.0	1.0;1.0;1.0	0.262	Vacuolar protein sorting-associated protein 51-like protein (AHRD V3.3 *** A0A2S1CEW9_PRUYE)
5551	gene:Solyc07g018100.2	Solyc07g018100.2	chrSL4.0ch07	-	9275463	9275540	9275211	9275345	9275662	9275714	5551	7;67;46	6;11;3	90;59;98	7;0;0	198	121	0.000283118861682	0.00476189271298	0.416;0.788;0.904	0.887;1.0;1.0	0.26	Protein CLEC16A-like protein (AHRD V3.3 *** A0A1J3E733_NOCCA)
19330	gene:Solyc03g113770.3	Solyc03g113770.3	chrSL4.0ch03	-	58249451	58249595	58248635	58248992	58249948	58250019	19330	120;145;126	16;63;32	107;131;155	9;0;9	242	121	3099	440844	0.789;0.535;0.663	0.856;1.0;0.896	0.255	NAD(P)H-hydrate epimerase (AHRD V3.3 *** A0A1U8G4A3_CAPAN)
27410	gene:Solyc07g040661.1	Solyc07g040661.1	chrSL4.0ch07	+	49055763	49055888	49054622	49054971	49056341	49056581	27410	12;4;8	13;8;13	28;4;21	10;2;14	242	121	0.00347262054314	0.0318064138066	0.316;0.2;0.235	0.583;0.5;0.429	0.254	ARM repeat superfamily protein (AHRD V3.3 *-* AT3G06530.2)
28102	gene:Solyc05g012210.4	Solyc05g012210.4	chrSL4.0ch05	+	5574414	5574568	5573503	5573611	5576406	5577090	28102	0;0;0	7;21;9	0;13;23	30;13;15	247	121	20883.7	1.84869e+06	0.0;0.0;0.0	0.0;0.329;0.429	0.253	Ninja-family protein AFP3 (AHRD V3.3 *** A0A2G3CFM6_CAPCH)
7466	gene:Solyc12g021180.2	Solyc12g021180.2	chrSL4.0ch12	+	14770113	14770575	14767994	14768142	14772664	14772717	7466	231;337;327	57;32;25	463;338;402	31;8;1	555	121	731884	0.000287850835614	0.469;0.697;0.74	0.765;0.902;0.989	0.25	Dual specificity phosphatase (AHRD V3.3 *** A0A200PUY3_9MAGN)
14723	gene:Solyc02g067090.4	Solyc02g067090.4	chrSL4.0ch02	+	35345575	35345639	35345345	35345444	35345751	35345817	14723	10;35;29	16;0;2	56;103;58	0;4;0	185	121	0.00334839053942	0.0309439336437	0.29;1.0;0.905	1.0;0.944;1.0	0.25	Coilin (AHRD V3.3 *-* COIL_ARATH)
19329	gene:Solyc03g113770.3	Solyc03g113770.3	chrSL4.0ch03	-	58249451	58249590	58248635	58248992	58249948	58250019	19329	120;145;134	16;63;32	107;131;155	9;0;9	242	121	4558.34	589758	0.789;0.535;0.677	0.856;1.0;0.896	0.25	NAD(P)H-hydrate epimerase (AHRD V3.3 *** A0A1U8G4A3_CAPAN)

## Sheet: A3SS
Supplementary DataSheet S8. Alternative 3' Splicing Site events in leaves of T250 exposed to combined stress compared to control
ID	GeneID	geneSymbol	chr	strand	longExonStart_0base	longExonEnd	shortES	shortEE	flankingES	flankingEE	ID	IJC_SAMPLE_1	SJC_SAMPLE_1	IJC_SAMPLE_2	SJC_SAMPLE_2	IncFormLen	SkipFormLen	PValue	FDR	IncLevel1	IncLevel2	IncLevelDifference	Description			Legend:
56848	gene:Solyc06g011403.1	Solyc06g011403.1	chrSL4.0ch06	-	6915186	6923873	6915186	6919603	6928160	6928337	56848	47;16;27	0;0;0	26;27;19	13;22;4	4363	121	1.11022e-05	0.0555291	1.0;1.0;1.0	0.053;0.033;0.116	-0.933	paramyosin-like protein (AHRD V3.3 *** AT4G32560.2)			ID: Id of the splicing event
71142	gene:Solyc11g068610.2	Solyc11g068610.2	chrSL4.0ch11	+	51321670	51321811	51321758	51321811	51321350	51321520	71142	33;23;34	0;0;1	2;3;0	10;20;7	209	121	0	0.0	1.0;1.0;0.952	0.104;0.08;0.0	-0.923	Arp2/3 complex 34 kDa subunit (AHRD V3.3 *** A0A1U8EJK3_CAPAN)			GeneID: associated Ensembl ID
2343	gene:Solyc12g008750.3	Solyc12g008750.3	chrSL4.0ch12	+	2162490	2162777	2162691	2162777	2162347	2162418	2343	14;19;2	0;0;0	0;13;8	2;4;22	294	121	0.290601	370.493	1.0;1.0;1.0	0.0;0.572;0.13	-0.766	U2 snRNP auxiliary factor large subunit (AHRD V3.3 *** A0A2I4F464_9ROSI)			GeneSymbol: associated Gene ID
16961	gene:Solyc03g007270.3	Solyc03g007270.3	chrSL4.0ch03	+	1864191	1864476	1864324	1864476	1863723	1863882	16961	5;7;12	0;0;0	0;5;0	17;1;13	242	121	0.00115463	3.00301	1.0;1.0;1.0	0.0;0.714;0.0	-0.762	Protein phosphatase 2C family protein (AHRD V3.3 *** A0A2U1NPK1_ARTAN)			chr: chromosome of the gene
45209	gene:Solyc02g081500.3	Solyc02g081500.3	chrSL4.0ch02	+	43427690	43428565	43428230	43428565	43424437	43424470	45209	3;26;4	0;0;1	4;2;0	4;13;30	633	121	0.333511	398.026	1.0;1.0;0.433	0.16;0.029;0.0	-0.748	Receptor kinase LRK10			strand: positive or negative strand
6802	gene:Solyc10g076860.2	Solyc10g076860.2	chrSL4.0ch10	+	58912740	58916610	58916165	58916610	58911921	58912069	6802	176;138;78	0;0;0	128;120;99	11;10;14	3518	121	1.11022e-05	0.0555291	1.0;1.0;1.0	0.286;0.292;0.196	-0.742	FH protein interacting protein FIP2 (AHRD V3.3 *** A0A1U8EL11_CAPAN)			longExonStart_0base: Start position of the Exon showing splicing event
9135	gene:Solyc09g090420.4	Solyc09g090420.4	chrSL4.0ch09	-	66032903	66038912	66032903	66038909	66040466	66040604	9135	9;6;7	0;0;7	0;5;1	9;14;10	124	121	37964	4.7108e+06	1.0;1.0;0.494	0.0;0.258;0.089	-0.716	U2 snRNP auxiliary factor large subunit (AHRD V3.3 *-* A0A1I7S9N1_BURXY)			longExonEnd: End position of the Exon showing the splicing event
4701	gene:Solyc11g012970.2	Solyc11g012970.2	chrSL4.0ch11	+	5881940	5884464	5884188	5884464	5881502	5881633	4701	8;9;10	0;0;4	0;1;0	12;7;5	2341	121	0.00011206260496	0.00350814763462	1.0;1.0;0.114	0.0;0.007;0.0	-0.702	Peptidase M20/M25/M40 family protein (AHRD V3.3 *** F4JTK8_ARATH)			shortES: Start position of the alternative 3’ splice site
26167	gene:Solyc02g084490.1	Solyc02g084490.1	chrSL4.0ch02	+	45585341	45585438	45585388	45585438	45584797	45584893	26167	20;4;3	0;0;0	3;2;2	1;9;17	168	121	0.157019	212.698	1.0;1.0;1.0	0.684;0.138;0.078	-0.7	Golgin candidate 6 (AHRD V3.3 *** A0A2G2XK18_CAPBA)			shortEE: End position of the alternative 3’ splice site
43932	gene:Solyc10g018530.2	Solyc10g018530.2	chrSL4.0ch10	-	8417544	8420923	8417544	8419109	8422398	8422460	43932	111;84;86	0;2;0	75;86;92	16;19;25	1907	121	0.00320854	6.95409	1.0;0.727;1.0	0.229;0.223;0.189	-0.695	DNA mismatch repair protein MutS (AHRD V3.3 *** A0A200QBI0_9MAGN)			flankingES: Start position of the flanking Exon
40383	gene:Solyc03g097460.3	Solyc03g097460.3	chrSL4.0ch03	-	54359875	54360869	54359875	54360863	54362097	54362183	40383	10;6;4	0;3;6	0;0;0	4;1;19	127	121	2.1633	180.333	1.0;0.656;0.388	0.0;0.0;0.0	-0.681	Integrator complex subunit (AHRD V3.3 *** A0A1I9LM23_ARATH)			flankingEE: End position of the flanking Exon
64527	gene:Solyc07g053250.3	Solyc07g053250.3	chrSL4.0ch07	+	61652825	61657275	61657212	61657275	61650150	61650421	64527	22;23;29	5;0;0	30;10;19	24;34;18	4480	121	0.00019505567773	0.00536040372852	0.106;1.0;1.0	0.033;0.008;0.028	-0.679	F-box protein isoform X1 (AHRD V3.3 *-* XP_025887864.1)			ID: identification number of the splicing event
56887	gene:Solyc06g011665.1	Solyc06g011665.1	chrSL4.0ch06	+	8790489	8792078	8791980	8792078	8789106	8789223	56887	43;28;53	0;0;2	47;47;60	9;16;20	1584	121	495.571	171039	1.0;1.0;0.669	0.285;0.183;0.186	-0.672	SIT4 phosphatase-associated family protein (AHRD V3.3 *** A0A2U1PT03_ARTAN)			IJC_Sample1: semi-colon delimited number of reads supporting the skipping junction in Control samples
69598	gene:Solyc09g074840.4	Solyc09g074840.4	chrSL4.0ch09	+	62883942	62884483	62884152	62884483	62883503	62883826	69598	2;11;23	0;0;3	6;10;10	20;3;47	303	121	1649.69	2.56613e+06	1.0;1.0;0.754	0.107;0.571;0.078	-0.666	kinetochore protein (AHRD V3.3 *-* AT1G02960.5)			SJC_Sample1: semi-colon delimited number of reads supporting the inclusion junction in Control samples
63858	gene:Solyc11g065205.1	Solyc11g065205.1	chrSL4.0ch11	-	48585891	48585926	48585891	48585899	48586215	48586418	63858	30;45;6	8;14;0	0;0;11	22;4;8	148	121	291716	0.000217021691858	0.754;0.724;1.0	0.0;0.0;0.529	-0.65	Transposase, Ptta/En/Spm (AHRD V3.3 *-* A0A2U1QKM9_ARTAN)			IJC_Sample2: semi-colon delimited number of reads supporting the skipping junction in Stress samples
42769	gene:Solyc06g008250.3	Solyc06g008250.3	chrSL4.0ch06	-	2134864	2136931	2134864	2135082	2137476	2137572	42769	16;12;18	0;0;8	7;0;13	13;7;4	1942	121	0.00127100101287	0.022305467438	1.0;1.0;0.123	0.032;0.0;0.168	-0.641	Ypt/Rab-GAP domain of gyp1p superfamily protein (AHRD V3.3 *** A0A2U1P1B5_ARTAN)			SJC_Sample2: semi-colon delimited number of reads supporting the inclusion junction in Stress samples
52575	gene:Solyc12g020120.2	Solyc12g020120.2	chrSL4.0ch12	-	14249670	14249826	14249670	14249821	14250162	14250247	52575	38;12;4	10;1;1	5;0;0	3;5;4	126	121	3.74488e+06	0.0015256630474	0.785;0.92;0.793	0.615;0.0;0.0	-0.628	Homeobox leucine-zipper protein (AHRD V3.3 *-* Q8H963_ZINVI)			IncFormLen: length of inclusion form, used for normalization
554	gene:Solyc12g089280.2	Solyc12g089280.2	chrSL4.0ch12	+	63969965	63970065	63970010	63970065	63969740	63969869	554	9;6;13	0;0;0	7;5;0	0;27;6	166	121	1335.99	217712	1.0;1.0;1.0	1.0;0.119;0.0	-0.627	5'-3' exoribonuclease (AHRD V3.3 *** A0A2G2VHX4_CAPBA)			SkipFormLen: length of skipping form, used for normalization
71860	gene:Solyc09g011160.4	Solyc09g011160.4	chrSL4.0ch09	+	4548298	4548392	4548371	4548392	4547385	4547429	71860	10;20;9	0;2;13	2;0;5	4;4;52	194	121	3124.02	4.07886e+06	1.0;0.862;0.302	0.238;0.0;0.057	-0.623	Regulator of chromosome condensation (RCC1) family protein (AHRD V3.3 *** A0A1I9LSN5_ARATH)			PValue:p-value of the statistical test
36784	gene:Solyc01g150159.1	Solyc01g150159.1	chrSL4.0ch01	-	85158530	85158686	85158530	85158680	85158827	85158963	36784	52;27;17	0;4;0	0;12;0	7;0;20	127	121	290872	0.00021664119276	1.0;0.865;1.0	0.0;1.0;0.0	-0.622	nuclear pore complex protein NUP98A-like isoform X1 (AHRD V3.3 *-* XP_025885413.1)			FDR: False Discovery Rate
42974	gene:Solyc02g069010.4	Solyc02g069010.4	chrSL4.0ch02	+	36983003	36983106	36983020	36983106	36982810	36982909	42974	20;8;32	0;0;0	0;2;4	6;0;22	138	121	38.696	847155	1.0;1.0;1.0	0.0;1.0;0.138	-0.621	Inositol-1-monophosphatase (AHRD V3.3 *** A0A1U8FS39_CAPAN)			IncLevel1: semi-colon delimited values of inclusion levels (percentage) in Control samples
18156	gene:Solyc05g007990.4	Solyc05g007990.4	chrSL4.0ch05	-	2459214	2463883	2459214	2462916	2464006	2464183	18156	49;23;81	0;0;6	67;33;70	18;10;34	1060	121	96219.6	9.58085e+06	1.0;1.0;0.606	0.298;0.274;0.19	-0.615	P-loop containing nucleoside triphosphate hydrolases superfamily protein (AHRD V3.3 *** A0A178VWR3_ARATH)			IncLevel2: IncLevel2: semi-colon delimited values of inclusion levels (percentage) in Stress samples
59780	gene:Solyc02g069650.3	Solyc02g069650.3	chrSL4.0ch02	-	37499968	37512851	37499968	37510352	37512966	37513055	59780	1;17;20	0;0;0	16;14;13	15;5;0	2592	121	580.415	193534	1.0;1.0;1.0	0.047;0.116;1.0	-0.612	Unknown protein			IncLevelDifference: average difference of the inclusion levels in Stress samples vs Control samples
30053	gene:Solyc08g048550.3	Solyc08g048550.3	chrSL4.0ch08	+	11737924	11738228	11738138	11738228	11737518	11737662	30053	16;3;14	0;12;1	1;2;2	15;22;16	307	121	253644	0.000195174110482	1.0;0.09;0.847	0.026;0.035;0.047	-0.61	Protease Do-like 5, chloroplastic (AHRD V3.3 *** A0A1U8DTN0_CAPAN)			Description: Gene Description
32136	gene:Solyc05g056590.4	Solyc05g056590.4	chrSL4.0ch05	+	65262069	65263684	65263265	65263684	65256574	65256611	32136	7;1;4	0;0;0	8;9;8	14;6;0	1289	121	998.487	297810	1.0;1.0;1.0	0.051;0.123;1.0	-0.609	Regulator of chromosome condensation (RCC1) family protein (AHRD V3.3 *-* A0A2U1PZI9_ARTAN)
42567	gene:Solyc01g150172.1	Solyc01g150172.1	chrSL4.0ch01	-	89629340	89632543	89629340	89630564	89632745	89632840	42567	10;11;34	0;2;0	2;16;32	2;3;13	2072	121	0.00070890140323	0.0143370071973	1.0;0.243;1.0	0.055;0.237;0.126	-0.608	DNA mismatch repair protein MLH3 (AHRD V3.3 *-* A0A2G2XFY3_CAPBA)
45194	gene:Solyc02g081500.3	Solyc02g081500.3	chrSL4.0ch02	+	43425777	43428565	43428230	43428565	43424437	43424470	45194	81;45;14	0;0;1	32;84;45	4;13;30	2546	121	4899.74	1.01138e+06	1.0;1.0;0.4	0.275;0.235;0.067	-0.608	Receptor kinase LRK10
42566	gene:Solyc01g150172.1	Solyc01g150172.1	chrSL4.0ch01	-	89629340	89631609	89629340	89630564	89632745	89632840	42566	10;11;34	0;2;0	0;16;32	2;3;13	1138	121	963194	0.0031220256755	1.0;0.369;1.0	0.0;0.362;0.207	-0.6	DNA mismatch repair protein MLH3 (AHRD V3.3 *-* A0A2G2XFY3_CAPBA)
45205	gene:Solyc02g081500.3	Solyc02g081500.3	chrSL4.0ch02	+	43427686	43428565	43428230	43428565	43424437	43424470	45205	130;55;88	0;0;1	40;21;54	4;13;30	637	121	0.00204281	4.74377	1.0;1.0;0.944	0.655;0.235;0.255	-0.6	Receptor kinase LRK10
13430	gene:Solyc01g107290.3	Solyc01g107290.3	chrSL4.0ch01	+	87192164	87192448	87192240	87192448	87191994	87192075	13430	16;12;14	0;4;2	0;4;6	2;4;9	197	121	5.34541e+06	0.00199539274227	1.0;0.648;0.811	0.0;0.381;0.291	-0.596	RING/U-box superfamily protein (AHRD V3.3 *-* A0A2U1QJN2_ARTAN)
495	gene:Solyc12g094630.2	Solyc12g094630.2	chrSL4.0ch12	+	64294759	64295980	64295711	64295980	64294484	64294571	495	22;28;15	0;6;0	14;9;10	5;4;8	1045	121	0.000805304320991	0.0157763459642	1.0;0.351;1.0	0.245;0.207;0.126	-0.591	Low-density receptor-like protein (AHRD V3.3 *** Q8H0X5_ARATH)
23440	gene:Solyc01g104320.4	Solyc01g104320.4	chrSL4.0ch01	-	85041878	85041988	85041878	85041929	85042118	85042217	23440	34;6;13	0;0;5	0;8;15	12;4;24	180	121	222938	0.000177425201532	1.0;1.0;0.636	0.0;0.573;0.296	-0.589	Plastid-lipid associated protein PAP / fibrillin family protein (AHRD V3.3 *** A0A2U1Q907_ARTAN)
13069	gene:Solyc08g075680.4	Solyc08g075680.4	chrSL4.0ch08	+	57931610	57932094	57931613	57932094	57931043	57931236	13069	8;17;15	0;37;3	10;6;2	36;35;52	124	121	818667	0.000473581469437	1.0;0.31;0.83	0.213;0.143;0.036	-0.583	Ribonuclease P protein subunit P38-like protein (AHRD V3.3 *-* AT5G53020.9)
40344	gene:Solyc01g104410.4	Solyc01g104410.4	chrSL4.0ch01	-	85088596	85094609	85088596	85094147	85094861	85095001	40344	21;9;12	0;0;4	2;13;11	32;7;4	555	121	3.20649e+06	0.00136535204064	1.0;1.0;0.395	0.013;0.288;0.375	-0.573	Sterol 3-beta-glucosyltransferase (AHRD V3.3 *** A0A1J3HV40_NOCCA)
69143	gene:Solyc01g005820.4	Solyc01g005820.4	chrSL4.0ch01	+	550421	550517	550444	550517	549934	550097	69143	24;4;0	0;0;6	2;1;1	20;9;6	144	121	0.00010184636868	0.00326536131062	1.0;1.0;0.0	0.078;0.085;0.123	-0.571	Serine/arginine-rich-splicing factor SCL30A (AHRD V3.3 *** A0A0M9UMR8_NICAT)
17569	gene:Solyc01g099700.3	Solyc01g099700.3	chrSL4.0ch01	+	82133293	82134788	82134668	82134788	82132950	82133046	17569	6;4;20	0;0;0	20;24;3	4;0;18	1468	121	895.065	271953	1.0;1.0;1.0	0.292;1.0;0.014	-0.565	T-box protein (AHRD V3.3 *** AT5G27710.1)
63915	gene:Solyc07g045070.3	Solyc07g045070.3	chrSL4.0ch07	-	58053085	58065510	58053085	58061952	58065585	58065707	63915	24;37;23	0;0;0	22;19;35	2;0;25	3651	121	2194.83	546781	1.0;1.0;1.0	0.267;1.0;0.044	-0.563	S-adenosyl-L-methionine-dependent methyltransferase (AHRD V3.3 *** A0A2P4QBT0_RHIID)
32134	gene:Solyc05g056590.4	Solyc05g056590.4	chrSL4.0ch05	+	65262055	65263684	65263265	65263684	65256574	65256611	32134	15;10;11	0;0;0	12;23;29	14;6;0	1303	121	8842.2	1.60947e+06	1.0;1.0;1.0	0.074;0.263;1.0	-0.554	Regulator of chromosome condensation (RCC1) family protein (AHRD V3.3 *-* A0A2U1PZI9_ARTAN)
56885	gene:Solyc06g011665.1	Solyc06g011665.1	chrSL4.0ch06	+	8790487	8800056	8791980	8800056	8789106	8789223	56885	44;64;104	0;0;2	104;121;116	9;16;20	1586	121	302.354	114032	1.0;1.0;0.799	0.469;0.366;0.307	-0.552	SIT4 phosphatase-associated family protein (AHRD V3.3 *** A0A2U1PT03_ARTAN)
64950	gene:Solyc10g076290.2	Solyc10g076290.2	chrSL4.0ch10	+	58314317	58314708	58314392	58314708	58312951	58313874	64950	4;32;13	0;3;0	3;6;10	6;3;8	196	121	25923.2	3.63266e+06	1.0;0.868;1.0	0.236;0.553;0.436	-0.548	F-box/LRR-repeat protein 3 (AHRD V3.3 *** A0A2G2YKP8_CAPAN)
50233	gene:Solyc11g005340.3	Solyc11g005340.3	chrSL4.0ch11	-	283116	283520	283116	283309	284096	284141	50233	28;14;121	0;3;31	47;19;2	36;20;41	304	121	47943.5	5.68857e+06	1.0;0.65;0.608	0.342;0.274;0.019	-0.541	Plastid-lipid associated protein PAP / fibrillin family protein (AHRD V3.3 *** F4KFC4_ARATH)
71855	gene:Solyc09g011160.4	Solyc09g011160.4	chrSL4.0ch09	+	4547882	4548392	4548371	4548392	4547385	4547429	71855	10;28;6	0;2;13	4;0;11	4;4;52	582	121	0.000340575715574	0.00824444288992	1.0;0.744;0.088	0.172;0.0;0.042	-0.539	Regulator of chromosome condensation (RCC1) family protein (AHRD V3.3 *** A0A1I9LSN5_ARATH)
31527	gene:Solyc08g065350.4	Solyc08g065350.4	chrSL4.0ch08	+	51361016	51361193	51361130	51361193	51358628	51358684	31527	11;5;16	0;0;15	11;14;5	20;8;28	235	121	0.00113933549124	0.0205722668636	1.0;1.0;0.355	0.221;0.474;0.084	-0.525	Histone deacetylase (AHRD V3.3 *** A0A2G2Z7K8_CAPAN)
50234	gene:Solyc11g005340.3	Solyc11g005340.3	chrSL4.0ch11	-	283116	283560	283116	283309	284096	284141	50234	28;14;121	0;3;31	48;23;2	36;20;41	344	121	18342.4	0.00015369056616	1.0;0.621;0.579	0.319;0.288;0.017	-0.525	Plastid-lipid associated protein PAP / fibrillin family protein (AHRD V3.3 *** F4KFC4_ARATH)
37081	gene:Solyc01g090220.4	Solyc01g090220.4	chrSL4.0ch01	-	76096423	76102360	76096423	76101735	76103580	76103675	37081	10;21;12	0;0;0	12;7;13	4;0;20	718	121	9560.27	1.6846e+06	1.0;1.0;1.0	0.336;1.0;0.099	-0.522	Phospholipase A1 (AHRD V3.3 *-* A4ZX88_BRACM)
14146	gene:Solyc03g095250.3	Solyc03g095250.3	chrSL4.0ch03	-	50802600	50802634	50802600	50802625	50802728	50802840	14146	23;15;16	0;0;0	1;5;4	12;8;0	130	121	30271.6	3.99247e+06	1.0;1.0;1.0	0.072;0.368;1.0	-0.52	COP1-Interacting protein-related (AHRD V3.3 *** A0A2R4QNN9_9POAL)
2537	gene:Solyc12g006160.2	Solyc12g006160.2	chrSL4.0ch12	-	715268	719141	715268	715507	719209	719330	2537	23;112;92	0;2;6	75;62;95	18;28;10	3727	121	0.00143481322518	0.0243584832153	1.0;0.645;0.332	0.119;0.067;0.236	-0.518	Sterile alpha motif (SAM) domain-containing protein (AHRD V3.3 *** AT3G07760.5)
43399	gene:Solyc02g070670.4	Solyc02g070670.4	chrSL4.0ch02	+	38360541	38360681	38360546	38360681	38360209	38360411	43399	14;12;9	0;0;2	11;31;0	11;9;6	126	121	223470	0.00017755707658	1.0;1.0;0.812	0.49;0.768;0.0	-0.518	Urease accessory protein UreG-like (AHRD V3.3 *** A0A2K3MUD0_TRIPR)
13019	gene:Solyc09g064920.3	Solyc09g064920.3	chrSL4.0ch09	-	58545054	58547390	58545054	58547364	58547457	58547523	13019	16;4;4	0;7;11	0;0;0	2;4;6	147	121	3759.08	825740	1.0;0.32;0.23	0.0;0.0;0.0	-0.517	transcription factor UNE12-like (AHRD V3.3 *** A0A2I4DEZ5_9ROSI)
2535	gene:Solyc12g006160.2	Solyc12g006160.2	chrSL4.0ch12	-	715268	719089	715268	715507	719209	719330	2535	23;117;77	0;2;6	67;62;92	18;28;10	3675	121	0.00203454058899	0.0317237083062	1.0;0.658;0.297	0.109;0.068;0.232	-0.515	Sterile alpha motif (SAM) domain-containing protein (AHRD V3.3 *** AT3G07760.5)
33262	gene:Solyc06g071780.4	Solyc06g071780.4	chrSL4.0ch06	+	41875176	41875463	41875179	41875463	41873881	41874123	33262	32;29;6	0;7;3	3;12;2	13;8;10	124	121	43461.5	0.000298148069125	1.0;0.802;0.661	0.184;0.594;0.163	-0.507	Drought induced 19 protein-like (AHRD V3.3 *** A0A200RD12_9MAGN)
49053	gene:Solyc04g071990.3	Solyc04g071990.3	chrSL4.0ch04	-	56854823	56863905	56854823	56863423	56865467	56865515	49053	9;35;34	0;0;3	41;22;9	8;12;3	575	121	10313.6	0.000566383089298	1.0;1.0;0.705	0.519;0.278;0.387	-0.507	Protein GIGANTEA (AHRD V3.3 *** A0A2G2ZPW3_CAPAN)
51190	gene:Solyc09g009780.4	Solyc09g009780.4	chrSL4.0ch09	+	3294871	3295621	3294906	3295621	3293366	3293514	51190	22;5;3	26;7;0	3;2;0	16;13;11	156	121	0.000447827625646	0.0101492506264	0.396;0.357;1.0	0.127;0.107;0.0	-0.506	Glucosamine 6-phosphate N-acetyltransferase (AHRD V3.3 *** A0A2G3BIH9_CAPCH)
2536	gene:Solyc12g006160.2	Solyc12g006160.2	chrSL4.0ch12	-	715268	719132	715268	715507	719209	719330	2536	111;172;212	0;2;6	129;139;243	18;28;10	3718	121	9.59583e+06	0.00311497898909	1.0;0.737;0.535	0.189;0.139;0.442	-0.501	Sterile alpha motif (SAM) domain-containing protein (AHRD V3.3 *** AT3G07760.5)
20752	gene:Solyc05g014160.4	Solyc05g014160.4	chrSL4.0ch05	-	7960425	7961137	7960425	7960881	7961492	7961731	20752	46;57;18	0;6;2	21;14;18	38;9;6	349	121	7508.53	1.42752e+06	1.0;0.767;0.757	0.161;0.35;0.51	-0.501	Regulator of G-protein signaling 1 (AHRD V3.3 *** A0A1U8EL98_CAPAN)
42669	gene:Solyc09g065300.4	Solyc09g065300.4	chrSL4.0ch09	-	59452353	59457089	59452353	59452676	59457802	59458232	42669	76;171;175	0;0;0	172;141;111	0;8;14	4506	121	15715.3	2.48619e+06	1.0;1.0;1.0	1.0;0.321;0.176	-0.501	spindle pole body-associated protein (AHRD V3.3 *** AT4G02725.1)
42670	gene:Solyc09g065300.4	Solyc09g065300.4	chrSL4.0ch09	-	59452353	59457136	59452353	59452676	59457802	59458232	42670	70;171;175	0;0;0	172;145;111	0;8;14	4553	121	15858.8	250280	1.0;1.0;1.0	1.0;0.325;0.174	-0.5	spindle pole body-associated protein (AHRD V3.3 *** AT4G02725.1)
35805	gene:Solyc05g056370.4	Solyc05g056370.4	chrSL4.0ch05	-	65096646	65096978	65096646	65096712	65097178	65097322	35805	5;8;11	0;2;4	4;5;5	4;17;6	359	121	0.000776970096853	0.0153601011455	1.0;0.574;0.481	0.252;0.09;0.219	-0.498	Mitogen-activated protein kinase kinase kinase (AHRD V3.3 *** A0A2P5BIW6_PARAD)
49054	gene:Solyc04g071990.3	Solyc04g071990.3	chrSL4.0ch04	-	56854823	56863905	56854823	56863426	56865467	56865515	49054	8;35;34	0;6;9	38;22;9	37;18;14	572	121	0.00102790384936	0.0189671041108	1.0;0.552;0.444	0.178;0.205;0.12	-0.498	Protein GIGANTEA (AHRD V3.3 *** A0A2G2ZPW3_CAPAN)
63532	gene:Solyc07g041330.3	Solyc07g041330.3	chrSL4.0ch07	+	52227546	52228767	52227565	52228767	52227273	52227454	63532	6;8;10	0;6;7	5;0;12	13;12;19	140	121	0.00150919377762	0.0253040971157	1.0;0.535;0.553	0.249;0.0;0.353	-0.495	maternal effect embryo arrest 22 (AHRD V3.3 *** AT2G34780.4)
52687	gene:Solyc05g014970.3	Solyc05g014970.3	chrSL4.0ch05	-	9232062	9236943	9232062	9236912	9237029	9237188	52687	50;20;42	1;11;9	21;9;17	15;31;71	152	121	39768.2	4.89729e+06	0.975;0.591;0.788	0.527;0.188;0.16	-0.493	Urease (AHRD V3.3 *** Q93WI8_SOLTU)
42668	gene:Solyc09g065300.4	Solyc09g065300.4	chrSL4.0ch09	-	59452353	59456831	59452353	59452676	59457802	59458232	42668	70;171;175	0;0;0	172;147;111	0;8;14	4248	121	16941.2	2.6227e+06	1.0;1.0;1.0	1.0;0.344;0.184	-0.491	spindle pole body-associated protein (AHRD V3.3 *** AT4G02725.1)
64272	gene:Solyc11g050880.2	Solyc11g050880.2	chrSL4.0ch11	+	16366417	16367846	16366925	16367846	16366142	16366202	64272	30;19;12	0;0;0	33;38;1	6;0;20	601	121	17086.3	2.63263e+06	1.0;1.0;1.0	0.525;1.0;0.01	-0.488	Katanin p60 ATPase-containing subunit A1 (AHRD V3.3 *** A0A328D796_9ASTE)
72298	gene:Solyc09g061420.3	Solyc09g061420.3	chrSL4.0ch09	-	55156850	55167937	55156850	55167594	55169717	55169901	72298	20;59;39	0;2;3	39;32;28	12;7;34	436	121	54710.5	62409.3	1.0;0.891;0.783	0.474;0.559;0.186	-0.485	phosphoglycolate phosphatase (AHRD V3.3 *** AT5G48830.1)
18277	gene:Solyc07g008760.4	Solyc07g008760.4	chrSL4.0ch07	-	3709662	3715719	3709662	3713850	3716712	3717031	18277	73;129;114	0;0;0	49;105;78	10;0;10	1962	121	16304.8	2.54234e+06	1.0;1.0;1.0	0.232;1.0;0.325	-0.481	tetratricopeptide repeat protein 27 homolog (AHRD V3.3 *** A0A2I4DPN4_9ROSI)
65764	gene:Solyc03g033310.4	Solyc03g033310.4	chrSL4.0ch03	-	4750685	4751819	4750685	4751816	4751911	4752061	65764	48;22;28	0;16;9	3;17;28	13;49;33	124	121	144333	0.000128833170852	1.0;0.573;0.752	0.184;0.253;0.453	-0.478	RNA-binding (RRM/RBD/RNP motifs) family protein (AHRD V3.3 *-* F4JNU2_ARATH)
55480	gene:Solyc05g055000.4	Solyc05g055000.4	chrSL4.0ch05	+	64165427	64170266	64169872	64170266	64165023	64165123	55480	169;143;137	2;0;1	178;124;121	10;8;4	4538	121	1.407e+06	0.000716403312107	0.693;1.0;0.785	0.322;0.292;0.446	-0.473	Cysteine desulfurase (AHRD V3.3 *** B2IZ65_NOSP7)
61009	gene:Solyc12g008900.2	Solyc12g008900.2	chrSL4.0ch12	-	2257763	2259245	2257763	2258355	2259662	2259926	61009	10;27;10	0;0;0	77;73;20	23;22;0	983	121	877.349	1.60242e+06	1.0;1.0;1.0	0.292;0.29;1.0	-0.473	cytokinin oxidase6
25954	gene:Solyc04g014460.4	Solyc04g014460.4	chrSL4.0ch04	+	4712214	4712371	4712253	4712371	4711649	4711926	25954	6;7;23	0;9;39	0;0;10	19;14;21	160	121	0.00144005667277	0.0244221923531	1.0;0.37;0.308	0.0;0.0;0.265	-0.471	THO complex subunit 4D (AHRD V3.3 *** A0A2G3CDN8_CAPCH)

## Sheet: A5SS
Supplementary DataSheet S8. Alternative 5' Splicing Site events in leaves of T250 exposed to combined stress compared to control
ID	GeneID	geneSymbol	chr	strand	longExonStart_0base	longExonEnd	shortES	shortEE	flankingES	flankingEE	ID	IJC_SAMPLE_1	SJC_SAMPLE_1	IJC_SAMPLE_2	SJC_SAMPLE_2	IncFormLen	SkipFormLen	PValue	FDR	IncLevel1	IncLevel2	IncLevelDifference	Description			Legend:
10708	gene:Solyc03g058950.3	Solyc03g058950.3	chrSL4.0ch03	-	23012581	23017450	23012633	23017450	23012257	23012416	10708	4;4;8	0;3;0	8;0;0	16;16;7	173	121	16937.2	2.69215e+06	1.0;0.483;1.0	0.259;0.0;0.0	-0.741	Inositol hexakisphosphate and diphosphoinositol-pentakisphosphate kinase (AHRD V3.3 *** A0A1U8GLV2_CAPAN)			ID: Id of the splicing event
25507	gene:Solyc02g072310.3	Solyc02g072310.3	chrSL4.0ch02	+	39608673	39610951	39608673	39610105	39611030	39611174	25507	12;6;5	0;0;0	15;43;11	8;4;34	939	121	15.0497	10517.3	1.0;1.0;1.0	0.195;0.581;0.04	-0.728	Protein NSP-INTERACTING KINASE 1 (AHRD V3.3 *** A0A2G3A7N6_CAPAN)			GeneID: associated Ensembl ID
29738	gene:Solyc10g018530.2	Solyc10g018530.2	chrSL4.0ch10	-	8420861	8422806	8422398	8422806	8419055	8419109	29738	70;94;71	0;2;0	69;51;108	16;19;25	1630	121	0.000877076	2.67063	1.0;0.777;1.0	0.242;0.166;0.243	-0.709	DNA mismatch repair protein MutS (AHRD V3.3 *** A0A200QBI0_9MAGN)			GeneSymbol: associated Gene ID
20180	gene:Solyc08g048550.3	Solyc08g048550.3	chrSL4.0ch08	+	11736564	11737433	11736564	11737429	11737518	11737662	20180	15;24;8	0;7;3	5;0;0	6;5;12	125	121	9998.63	1.86127e+06	1.0;0.768;0.721	0.446;0.0;0.0	-0.681	Protease Do-like 5, chloroplastic (AHRD V3.3 *** A0A1U8DTN0_CAPAN)			chr: chromosome of the gene
39954	gene:Solyc06g066730.3	Solyc06g066730.3	chrSL4.0ch06	+	39556035	39566621	39556035	39566612	39567381	39567448	39954	16;2;2	8;0;4	0;0;0	1;2;12	130	121	1090.95	312120	0.651;1.0;0.318	0.0;0.0;0.0	-0.656	Coatomer subunit beta' (AHRD V3.3 *** A0A2U1PZP9_ARTAN)			strand: positive or negative strand
41018	gene:Solyc06g051270.3	Solyc06g051270.3	chrSL4.0ch06	+	32269519	32270585	32269519	32269818	32270772	32270901	41018	20;7;0	0;0;4	0;5;0	4;10;15	860	121	0.000616328071141	0.0143423968478	1.0;1.0;0.0	0.0;0.066;0.0	-0.645	Glucose-1-phosphate adenylyltransferase family protein (AHRD V3.3 *** A0A2U1PR08_ARTAN)			longExonStart_0base: Start position of the Exon showing splicing event
38409	gene:Solyc06g011665.1	Solyc06g011665.1	chrSL4.0ch06	+	8784259	8790899	8784259	8789223	8791980	8792078	38409	72;119;132	0;0;2	64;99;124	9;16;20	1769	121	0.000799361	14.8156	1.0;1.0;0.819	0.327;0.297;0.298	-0.632	SIT4 phosphatase-associated family protein (AHRD V3.3 *** A0A2U1PT03_ARTAN)			longExonEnd: End position of the Exon showing the splicing event
26644	gene:Solyc03g117660.4	Solyc03g117660.4	chrSL4.0ch03	+	61192803	61195991	61192803	61195535	61196104	61196164	26644	21;10;15	0;0;2	8;9;14	3;13;10	549	121	7007.68	1.39594e+06	1.0;1.0;0.623	0.37;0.132;0.236	-0.628	RING/U-box superfamily protein (AHRD V3.3 *-* AT2G21500.2)			shortES: Start position of the alternative 3’ splice site
25563	gene:Solyc01g100690.3	Solyc01g100690.3	chrSL4.0ch01	+	82924614	82925401	82924614	82924760	82925707	82926288	25563	7;43;13	0;18;0	12;2;14	8;9;11	734	121	0.00141472615799	0.0267561496845	1.0;0.283;1.0	0.198;0.035;0.173	-0.626	transmembrane protein (AHRD V3.3 --* AT4G01960.2)			shortEE: End position of the alternative 3’ splice site
1040	gene:Solyc12g027580.3	Solyc12g027580.3	chrSL4.0ch12	-	25010485	25017972	25013268	25017972	25009847	25009921	1040	41;73;62	0;0;7	37;52;27	14;6;8	2876	121	0.000580325893352	0.0137360980054	1.0;1.0;0.271	0.1;0.267;0.124	-0.593	Exportin-4 (AHRD V3.3 *** A0A1J3GJA6_NOCCA)			flankingES: Start position of the flanking Exon
28819	gene:Solyc01g150172.1	Solyc01g150172.1	chrSL4.0ch01	-	89630647	89632840	89632745	89632840	89630519	89630564	28819	12;8;34	0;2;0	10;14;14	2;3;13	2191	121	0.000955016495785	0.0199798842547	1.0;0.181;1.0	0.216;0.205;0.056	-0.568	DNA mismatch repair protein MLH3 (AHRD V3.3 *-* A0A2G2XFY3_CAPBA)			flankingEE: End position of the flanking Exon
28822	gene:Solyc01g150172.1	Solyc01g150172.1	chrSL4.0ch01	-	89630857	89632840	89632745	89632840	89630519	89630564	28822	12;8;35	0;2;0	10;12;14	2;3;13	1981	121	0.000560874642955	0.0133423689478	1.0;0.196;1.0	0.234;0.196;0.062	-0.568	DNA mismatch repair protein MLH3 (AHRD V3.3 *-* A0A2G2XFY3_CAPBA)			ID: identification number of the splicing event
28824	gene:Solyc01g150172.1	Solyc01g150172.1	chrSL4.0ch01	-	89630885	89632840	89632745	89632840	89630519	89630564	28824	12;8;43	0;2;0	10;13;14	2;3;13	1953	121	0.000427832177688	0.0108430784201	1.0;0.199;1.0	0.237;0.212;0.063	-0.562	DNA mismatch repair protein MLH3 (AHRD V3.3 *-* A0A2G2XFY3_CAPBA)			IJC_Sample1: semi-colon delimited number of reads supporting the skipping junction in Control samples
48669	gene:Solyc09g065950.3	Solyc09g065950.3	chrSL4.0ch09	-	60327124	60328341	60328276	60328341	60326869	60326948	48669	23;95;68	0;0;0	39;55;32	8;1;14	1245	121	85.5618	41447.9	1.0;1.0;1.0	0.321;0.842;0.182	-0.552	F-actin-capping protein subunit alpha (AHRD V3.3 *** A0A2G2XXJ8_CAPAN)			SJC_Sample1: semi-colon delimited number of reads supporting the inclusion junction in Control samples
43374	gene:Solyc11g050880.2	Solyc11g050880.2	chrSL4.0ch11	+	16365711	16366709	16365711	16366202	16366925	16366985	43374	32;7;13	0;0;0	9;7;17	6;0;20	600	121	7870.99	1.51141e+06	1.0;1.0;1.0	0.232;1.0;0.146	-0.541	Katanin p60 ATPase-containing subunit A1 (AHRD V3.3 *** A0A328D796_9ASTE)			IJC_Sample2: semi-colon delimited number of reads supporting the skipping junction in Stress samples
28825	gene:Solyc01g150172.1	Solyc01g150172.1	chrSL4.0ch01	-	89631502	89633912	89632745	89633912	89630519	89630564	28825	12;8;34	0;2;0	10;12;14	2;3;13	1336	121	0.000192903376614	0.00584039633642	1.0;0.266;1.0	0.312;0.266;0.089	-0.533	DNA mismatch repair protein MLH3 (AHRD V3.3 *-* A0A2G2XFY3_CAPBA)			SJC_Sample2: semi-colon delimited number of reads supporting the inclusion junction in Stress samples
12619	gene:Solyc07g008760.4	Solyc07g008760.4	chrSL4.0ch07	-	3715660	3717197	3716712	3717197	3713760	3713850	12619	23;15;33	0;0;0	35;10;16	10;0;10	1145	121	672.918	1.35135e+06	1.0;1.0;1.0	0.27;1.0;0.145	-0.528	tetratricopeptide repeat protein 27 homolog (AHRD V3.3 *** A0A2I4DPN4_9ROSI)			IncFormLen: length of inclusion form, used for normalization
25560	gene:Solyc01g100690.3	Solyc01g100690.3	chrSL4.0ch01	+	82924614	82924764	82924614	82924760	82925707	82926288	25560	22;4;6	0;18;0	6;2;0	8;9;11	125	121	0.000297499027802	0.00818199100398	1.0;0.177;1.0	0.421;0.177;0.0	-0.526	transmembrane protein (AHRD V3.3 --* AT4G01960.2)			SkipFormLen: length of skipping form, used for normalization
19987	gene:Solyc01g080510.3	Solyc01g080510.3	chrSL4.0ch01	+	72335080	72338574	72335080	72338413	72339132	72339211	19987	1;20;16	0;0;1	3;10;56	4;10;10	254	121	16345.2	2.63932e+06	1.0;1.0;0.884	0.263;0.323;0.727	-0.524	interactor of constitutive active ROPs protein (AHRD V3.3 *-* AT1G16520.1)			PValue:p-value of the statistical test
23954	gene:Solyc03g059160.3	Solyc03g059160.3	chrSL4.0ch03	+	23836602	23838615	23836602	23838555	23838720	23838794	23954	15;7;2	0;4;0	16;4;0	2;18;9	181	121	0.000752168510547	0.0166135706923	1.0;0.539;1.0	0.842;0.129;0.0	-0.523	Ion channel CASTOR (AHRD V3.3 *** A0A2G2XVV6_CAPAN)			FDR: False Discovery Rate
30944	gene:Solyc10g150105.1	Solyc10g150105.1	chrSL4.0ch10	+	3548845	3550942	3548845	3549043	3551873	3552155	30944	62;107;127	0;0;23	66;45;132	14;18;14	1992	121	0.00122070486723	0.0240357634112	1.0;1.0;0.251	0.223;0.132;0.364	-0.511	Bifunctional polymyxin resistance protein, ArnA (AHRD V3.3 *** A0A2U1N595_ARTAN)			IncLevel1: semi-colon delimited values of inclusion levels (percentage) in Control samples
12066	gene:Solyc02g094540.4	Solyc02g094540.4	chrSL4.0ch02	+	53170758	53171842	53170758	53171400	53172509	53174301	12066	22;31;18	0;0;12	17;11;24	18;7;12	535	121	0.000833436450272	0.0179891455386	1.0;1.0;0.253	0.176;0.262;0.311	-0.501	nuclear factor kappa-B-binding protein (AHRD V3.3 *-* AT5G13950.4)			IncLevel2: IncLevel2: semi-colon delimited values of inclusion levels (percentage) in Stress samples
1596	gene:Solyc12g008470.2	Solyc12g008470.2	chrSL4.0ch12	+	1934425	1934688	1934425	1934502	1934795	1934893	1596	26;40;53	0;1;3	25;29;7	7;23;5	279	121	67.8956	35296.6	1.0;0.945;0.885	0.608;0.354;0.378	-0.497	Cytochrome B5-like protein (AHRD V3.3 *** A0A1U8EAT2_CAPAN)			IncLevelDifference: average difference of the inclusion levels in Stress samples vs Control samples
30942	gene:Solyc10g150105.1	Solyc10g150105.1	chrSL4.0ch10	+	3548845	3550669	3548845	3549043	3551873	3552155	30942	59;107;124	0;0;23	69;39;132	14;18;14	1719	121	0.00119229958582	0.0235963505311	1.0;1.0;0.275	0.258;0.132;0.399	-0.495	Bifunctional polymyxin resistance protein, ArnA (AHRD V3.3 *** A0A2U1N595_ARTAN)			Description: Gene Description
30943	gene:Solyc10g150105.1	Solyc10g150105.1	chrSL4.0ch10	+	3548845	3550712	3548845	3549043	3551873	3552155	30943	59;107;124	0;0;23	71;39;138	14;18;14	1762	121	0.00136228944296	0.026137785247	1.0;1.0;0.27	0.258;0.13;0.404	-0.493	Bifunctional polymyxin resistance protein, ArnA (AHRD V3.3 *** A0A2U1N595_ARTAN)
6065	gene:Solyc09g098520.4	Solyc09g098520.4	chrSL4.0ch09	+	68390102	68396791	68390102	68391415	68397716	68397761	6065	189;326;260	0;5;1	294;187;194	12;16;6	5469	121	4.92526e+06	0.00209155731564	1.0;0.591;0.852	0.352;0.205;0.417	-0.49	CMP-sialic acid transporter 2 (AHRD V3.3 *** A0A2G2V6Q4_CAPBA)
12065	gene:Solyc02g094540.4	Solyc02g094540.4	chrSL4.0ch02	+	53170758	53171637	53170758	53171400	53172509	53174301	12065	16;30;17	0;0;12	15;8;19	18;7;12	330	121	0.000400022019631	0.0102912122359	1.0;1.0;0.342	0.234;0.295;0.367	-0.482	nuclear factor kappa-B-binding protein (AHRD V3.3 *-* AT5G13950.4)
19986	gene:Solyc01g080510.3	Solyc01g080510.3	chrSL4.0ch01	+	72335080	72338574	72335080	72338382	72339132	72339211	19986	13;23;20	0;3;2	4;24;67	6;21;20	285	121	640254	0.0025507829927	1.0;0.765;0.809	0.221;0.327;0.587	-0.48	interactor of constitutive active ROPs protein (AHRD V3.3 *-* AT1G16520.1)
38349	gene:Solyc12g038430.3	Solyc12g038430.3	chrSL4.0ch12	+	49715046	49719879	49715046	49715312	49719999	49720241	38349	68;148;221	0;0;0	110;190;186	0;8;22	4660	121	11356.4	2.02557e+06	1.0;1.0;1.0	1.0;0.381;0.18	-0.48	Transposase, Ptta/En/Spm, plant (AHRD V3.3 *-* A0A1R3I9M9_9ROSI)
36631	gene:Solyc09g009190.4	Solyc09g009190.4	chrSL4.0ch09	+	2576971	2588772	2576971	2588682	2589508	2589612	36631	9;9;11	6;1;7	4;2;3	37;13;7	211	121	58238.9	6.95425e+06	0.462;0.838;0.474	0.058;0.081;0.197	-0.479	1,4-alpha-glucan-branching enzyme 1, chloroplastic/amyloplastic (AHRD V3.3 *** A0A2G2VX17_CAPBA)
21645	gene:Solyc05g056590.4	Solyc05g056590.4	chrSL4.0ch05	+	65251268	65262644	65251268	65256611	65263265	65263684	21645	116;176;136	0;0;0	255;130;141	14;6;0	6126	121	13079.5	2.25529e+06	1.0;1.0;1.0	0.265;0.3;1.0	-0.478	Regulator of chromosome condensation (RCC1) family protein (AHRD V3.3 *-* A0A2U1PZI9_ARTAN)
47804	gene:Solyc09g014410.3	Solyc09g014410.3	chrSL4.0ch09	-	6036926	6037877	6037696	6037877	6036807	6036832	47804	43;20;13	0;0;0	10;26;41	2;18;0	863	121	146506	0.000141941178573	1.0;1.0;1.0	0.412;0.168;1.0	-0.473	Unknown protein
10293	gene:Solyc12g036170.2	Solyc12g036170.2	chrSL4.0ch12	-	43929787	43930053	43929999	43930053	43929507	43929579	10293	25;36;26	0;0;0	22;24;27	5;3;38	305	121	47.327	2795.6	1.0;1.0;1.0	0.636;0.76;0.22	-0.461	Photosynthetic NDH subcomplex B 4 (AHRD V3.3 *** A0A0F7GXZ5_9ROSI)
12067	gene:Solyc02g094540.4	Solyc02g094540.4	chrSL4.0ch02	+	53170758	53172056	53170758	53171400	53172509	53174301	12067	28;47;27	0;0;12	41;21;33	18;7;12	749	121	0.00211621523583	0.0361716677178	1.0;1.0;0.267	0.269;0.326;0.308	-0.455	nuclear factor kappa-B-binding protein (AHRD V3.3 *-* AT5G13950.4)
40247	gene:Solyc06g069020.4	Solyc06g069020.4	chrSL4.0ch06	+	40458026	40459420	40458026	40459377	40460278	40460431	40247	16;2;2	0;2;10	0;2;0	2;6;20	164	121	1.77201e+06	0.000954982157772	1.0;0.425;0.129	0.0;0.197;0.0	-0.452	Elongation factor (AHRD V3.3 *** A0A200PY18_9MAGN)
18457	gene:Solyc03g122040.4	Solyc03g122040.4	chrSL4.0ch03	+	64468709	64469109	64468709	64468858	64469219	64469347	18457	26;28;20	0;20;10	28;8;10	39;30;30	344	121	0.000474188932563	0.0117895102508	1.0;0.33;0.413	0.202;0.086;0.105	-0.45	COP1-interacting protein-like protein (AHRD V3.3 *-* F4IDB4_ARATH)
20991	gene:Solyc05g013560.3	Solyc05g013560.3	chrSL4.0ch05	+	6909924	6910437	6909924	6910388	6910831	6911117	20991	12;5;8	2;0;2	30;8;13	31;10;12	170	121	3.87083e+06	0.00173694283712	0.81;1.0;0.74	0.408;0.363;0.435	-0.448	Serine-rich protein-like protein (AHRD V3.3 *-* Q9FKU6_ARATH)
16137	gene:Solyc07g022790.4	Solyc07g022790.4	chrSL4.0ch07	+	21802126	21814268	21802126	21813163	21815208	21815580	16137	10;22;109	0;0;1	25;37;64	16;0;8	1198	121	58668.6	0.000412023404912	1.0;1.0;0.917	0.136;1.0;0.447	-0.445	Calcium-transporting ATPase (AHRD V3.3 *** A0A2G2VA10_CAPBA)
38350	gene:Solyc12g038430.3	Solyc12g038430.3	chrSL4.0ch12	+	49715046	49719901	49715046	49715312	49719999	49720241	38350	93;200;261	0;0;0	155;237;257	0;8;22	4682	121	13523.6	2.29681e+06	1.0;1.0;1.0	1.0;0.434;0.232	-0.445	Transposase, Ptta/En/Spm, plant (AHRD V3.3 *-* A0A1R3I9M9_9ROSI)
1328	gene:Solyc12g014190.2	Solyc12g014190.2	chrSL4.0ch12	-	5075630	5075759	5075677	5075759	5075188	5075264	1328	24;4;4	2;0;3	2;8;0	2;3;13	168	121	0.0011034964044	0.0223260314301	0.896;1.0;0.49	0.419;0.658;0.0	-0.436	tRNA dimethylallyltransferase 9 (AHRD V3.3 *** A0A2G2VFT1_CAPBA)
25730	gene:Solyc09g091850.4	Solyc09g091850.4	chrSL4.0ch09	-	67158697	67158770	67158731	67158770	67157592	67157731	25730	14;21;27	0;44;45	3;6;3	25;45;20	155	121	0.000290059104967	0.00802917505561	1.0;0.271;0.319	0.086;0.094;0.105	-0.435	Non-lysosomal glucosylceramidase (AHRD V3.3 *** A0A328D7Z8_9ASTE)
27399	gene:Solyc03g095230.2	Solyc03g095230.2	chrSL4.0ch03	+	50779867	50785286	50779867	50785008	50785968	50786088	27399	19;17;35	0;11;1	9;15;18	9;6;17	371	121	0.00183510416215	0.0325363952897	1.0;0.335;0.919	0.246;0.449;0.257	-0.434	Tetratricopeptide repeat (TPR)-like superfamily protein (AHRD V3.3 *-* A0A2U1M751_ARTAN)
30622	gene:Solyc10g039280.2	Solyc10g039280.2	chrSL4.0ch10	+	20321361	20324811	20321361	20321599	20325184	20325278	30622	112;183;200	0;0;0	321;178;201	0;6;30	3305	121	53404.1	6.52307e+06	1.0;1.0;1.0	1.0;0.521;0.197	-0.427	Dual specificity phosphatase (AHRD V3.3 *** A0A200Q2H3_9MAGN)
16138	gene:Solyc07g022790.4	Solyc07g022790.4	chrSL4.0ch07	+	21802126	21814430	21802126	21813163	21815208	21815580	16138	21;38;138	0;0;1	47;59;74	16;0;8	1360	121	464165	0.000344689291809	1.0;1.0;0.925	0.207;1.0;0.451	-0.422	Calcium-transporting ATPase (AHRD V3.3 *** A0A2G2VA10_CAPBA)
1599	gene:Solyc12g008470.2	Solyc12g008470.2	chrSL4.0ch12	+	1934425	1934688	1934425	1934511	1934795	1934893	1599	26;40;53	0;5;22	25;29;7	13;15;23	270	121	0.000776159899238	0.0170287804141	1.0;0.782;0.519	0.463;0.464;0.12	-0.418	Cytochrome B5-like protein (AHRD V3.3 *** A0A1U8EAT2_CAPAN)
17801	gene:Solyc08g083010.3	Solyc08g083010.3	chrSL4.0ch08	+	63762978	63765277	63762978	63765068	63765476	63765919	17801	36;16;39	1;0;2	13;3;34	5;19;0	302	121	0.00053070679797	0.0127888638161	0.935;1.0;0.887	0.51;0.059;1.0	-0.418	homer protein (AHRD V3.3 *** AT4G24090.1)
6705	gene:Solyc04g051650.3	Solyc04g051650.3	chrSL4.0ch04	+	50175741	50176180	50175741	50176023	50176284	50176407	6705	11;4;4	4;4;2	0;5;0	6;15;12	250	121	314099	0.000251214195024	0.571;0.326;0.492	0.0;0.139;0.0	-0.417	Purple acid phosphatase (AHRD V3.3 *** A0A2G2VG27_CAPBA)
35780	gene:Solyc05g018650.4	Solyc05g018650.4	chrSL4.0ch05	-	22752181	22762759	22762652	22762759	22751846	22752066	35780	467;727;608	0;0;6	888;609;872	19;10;9	10564	121	0.000459314471526	0.011474849386	1.0;1.0;0.537	0.349;0.411;0.526	-0.417	Ferrochelatase (AHRD V3.3 *** O64391_SOLTU)
37325	gene:Solyc05g054750.3	Solyc05g054750.3	chrSL4.0ch05	+	63989448	63990221	63989448	63990079	63990363	63990469	37325	28;7;3	0;19;15	0;0;0	16;7;8	242	121	169004	0.000158272939304	1.0;0.156;0.091	0.0;0.0;0.0	-0.416	Plant protein 1589 of Uncharacterized protein function (AHRD V3.3 *** A0A061FM19_THECC)
16803	gene:Solyc04g076250.3	Solyc04g076250.3	chrSL4.0ch04	-	59181976	59182093	59181982	59182093	59181633	59181744	16803	27;29;10	8;10;20	4;5;0	12;9;30	127	121	6.14815e+06	0.00246788738212	0.763;0.734;0.323	0.241;0.346;0.0	-0.411	ADP-ribosylation factor-like protein 6-interacting protein 4 isoform X2 (AHRD V3.3 *** XP_010320203.1)
45463	gene:Solyc08g059715.1	Solyc08g059715.1	chrSL4.0ch08	+	42888594	42890823	42888594	42890775	42892649	42893001	45463	35;9;18	0;22;8	6;9;2	24;10;20	169	121	0.00113711464946	0.0228651228263	1.0;0.227;0.617	0.152;0.392;0.067	-0.411	PttA' (AHRD V3.3 *** O22369_PETHY)
26681	gene:Solyc05g050120.3	Solyc05g050120.3	chrSL4.0ch05	+	59488356	59491251	59488356	59491076	59491335	59491464	26681	26;92;25	0;4;0	14;14;28	459;3;0	268	121	0.000116903573001	0.0039936422996	1.0;0.912;1.0	0.014;0.678;1.0	-0.407	cytosolic NADP-malic enzyme
41876	gene:Solyc08g066620.3	Solyc08g066620.3	chrSL4.0ch08	+	53470801	53472329	53470801	53472318	53472397	53472726	41876	16;21;9	6;3;2	14;17;4	15;12;23	132	121	0.000120006538195	0.00406012596565	0.71;0.865;0.805	0.461;0.565;0.138	-0.405	Cystathionine beta-lyase (AHRD V3.3 *-* A0A1U8EBG6_CAPAN)
25727	gene:Solyc09g091850.4	Solyc09g091850.4	chrSL4.0ch09	-	67158593	67158770	67158731	67158770	67157592	67157731	25727	4;11;23	0;44;45	5;0;1	25;45;20	242	121	0.00115051993986	0.0230368785891	1.0;0.111;0.204	0.091;0.0;0.024	-0.4	Non-lysosomal glucosylceramidase (AHRD V3.3 *** A0A328D7Z8_9ASTE)
12554	gene:Solyc05g007990.4	Solyc05g007990.4	chrSL4.0ch05	-	2463797	2468632	2464006	2468632	2462861	2462916	12554	14;105;56	0;0;6	67;32;67	18;10;34	302	121	311.479	112526	1.0;1.0;0.789	0.599;0.562;0.441	-0.396	P-loop containing nucleoside triphosphate hydrolases superfamily protein (AHRD V3.3 *** A0A178VWR3_ARATH)
30945	gene:Solyc10g150105.1	Solyc10g150105.1	chrSL4.0ch10	+	3548845	3551386	3548845	3549043	3551873	3552155	30945	165;241;351	0;0;23	160;207;300	14;18;14	2436	121	0.00117905355669	0.0234319268132	1.0;1.0;0.431	0.362;0.364;0.516	-0.396	Bifunctional polymyxin resistance protein, ArnA (AHRD V3.3 *** A0A2U1N595_ARTAN)
13117	gene:Solyc06g005200.3	Solyc06g005200.3	chrSL4.0ch06	+	236264	236419	236264	236415	236508	237767	13117	3;44;30	0;6;4	60;10;8	9;26;10	125	121	0.00109238297308	0.0221748541712	1.0;0.877;0.879	0.866;0.271;0.436	-0.394	Ribonuclease P protein subunit p30 (AHRD V3.3 *-* A0A1J3CKF4_NOCCA)
46774	gene:Solyc08g081910.3	Solyc08g081910.3	chrSL4.0ch08	-	62943795	62946305	62946036	62946305	62943257	62943420	46774	41;17;17	0;2;0	34;1;18	13;8;0	2334	121	0.000586917756486	0.0138690227501	1.0;0.306;1.0	0.119;0.006;1.0	-0.394	V-type proton ATPase subunit E (AHRD V3.3 *** A0A2G3DAR4_CAPCH)
41860	gene:Solyc08g066620.3	Solyc08g066620.3	chrSL4.0ch08	+	53470801	53471068	53470801	53470916	53471894	53472074	41860	41;29;43	0;4;0	21;49;8	22;1;7	245	121	0.000281462035049	0.00786975579088	1.0;0.782;1.0	0.32;0.96;0.361	-0.38	Cystathionine beta-lyase (AHRD V3.3 *-* A0A1U8EBG6_CAPAN)
27496	gene:Solyc03g097460.3	Solyc03g097460.3	chrSL4.0ch03	-	54364929	54365752	54365537	54365752	54364532	54364850	27496	16;16;19	0;35;22	0;4;10	30;16;58	701	121	0.00131263428201	0.0254115743905	1.0;0.073;0.13	0.0;0.041;0.029	-0.378	Integrator complex subunit (AHRD V3.3 *** A0A1I9LM23_ARATH)
24029	gene:Solyc02g031840.3	Solyc02g031840.3	chrSL4.0ch02	+	25674375	25678693	25674375	25674896	25679058	25679304	24029	24;103;110	0;2;0	156;97;81	12;0;10	3890	121	0.000979383999812	0.0203560022077	1.0;0.616;1.0	0.288;1.0;0.201	-0.376	Potassium transporter (AHRD V3.3 *** A0A1U8FIL6_CAPAN)
10906	gene:Solyc11g069810.3	Solyc11g069810.3	chrSL4.0ch11	-	52506868	52507330	52507109	52507330	52505393	52505721	10906	25;28;24	5;26;9	3;12;8	41;48;13	334	121	2491.15	59660.3	0.644;0.281;0.491	0.026;0.083;0.182	-0.375	Cysteine proteinases superfamily protein (AHRD V3.3 *** A0A2U1LH85_ARTAN)
24028	gene:Solyc02g031840.3	Solyc02g031840.3	chrSL4.0ch02	+	25674375	25678629	25674375	25674896	25679058	25679304	24028	24;103;105	0;2;0	158;97;81	12;0;10	3826	121	0.000999174416334	0.0206482484682	1.0;0.62;1.0	0.294;1.0;0.204	-0.374	Potassium transporter (AHRD V3.3 *** A0A1U8FIL6_CAPAN)
24030	gene:Solyc02g031840.3	Solyc02g031840.3	chrSL4.0ch02	+	25674375	25678816	25674375	25674896	25679058	25679304	24030	24;103;105	0;2;0	162;97;81	12;0;10	4013	121	0.00108997548518	0.022161111644	1.0;0.608;1.0	0.289;1.0;0.196	-0.374	Potassium transporter (AHRD V3.3 *** A0A1U8FIL6_CAPAN)
42592	gene:Solyc07g066580.3	Solyc07g066580.3	chrSL4.0ch07	+	67820041	67822132	67820041	67821106	67823009	67823068	42592	66;271;214	0;3;3	176;209;184	12;16;22	1119	121	267.654	10312.9	1.0;0.907;0.885	0.613;0.585;0.475	-0.373	Sulfurtransferase (AHRD V3.3 *** A0A2G2WFU6_CAPBA)
18153	gene:Solyc01g094460.3	Solyc01g094460.3	chrSL4.0ch01	-	78196031	78196329	78196155	78196329	78194775	78195538	18153	10;0;21	0;66;54	6;3;0	86;105;69	242	121	0.00265332397113	0.0427955155374	1.0;0.0;0.163	0.034;0.014;0.0	-0.372	AT-hook motif nuclear-localized protein 9-like (AHRD V3.3 *** A0A2I4E613_9ROSI)
41218	gene:Solyc12g008900.2	Solyc12g008900.2	chrSL4.0ch12	-	2259194	2260410	2259662	2260410	2257763	2258355	41218	1;26;27	0;0;0	92;74;15	23;22;0	561	121	10205.9	1.88341e+06	1.0;1.0;1.0	0.463;0.42;1.0	-0.372	cytokinin oxidase6
18691	gene:Solyc03g098590.3	Solyc03g098590.3	chrSL4.0ch03	+	55409884	55410123	55409884	55410103	55412200	55412505	18691	19;24;27	1;32;22	6;15;19	14;25;84	141	121	0.00113679015919	0.0228651228263	0.942;0.392;0.513	0.269;0.34;0.163	-0.358	RING/U-box superfamily protein (AHRD V3.3 *** A0A1I9LQQ9_ARATH)
48373	gene:Solyc09g061420.3	Solyc09g061420.3	chrSL4.0ch09	-	55167796	55167937	55167869	55167937	55167487	55167682	48373	23;55;58	0;0;37	64;22;6	18;12;14	194	121	0.00182633205748	0.0324665176307	1.0;1.0;0.494	0.689;0.533;0.211	-0.354	phosphoglycolate phosphatase (AHRD V3.3 *** AT5G48830.1)
26453	gene:Solyc02g094570.3	Solyc02g094570.3	chrSL4.0ch02	-	53195713	53195826	53195754	53195826	53195360	53195547	26453	26;16;17	13;19;36	0;12;0	28;39;26	162	121	95605.5	0.000100991924165	0.599;0.386;0.261	0.0;0.187;0.0	-0.353	Protein kinase domain (AHRD V3.3 *** A0A200R3P6_9MAGN)
2635	gene:Solyc11g040050.3	Solyc11g040050.3	chrSL4.0ch11	+	38751384	38753802	38751384	38753783	38753910	38754105	2635	37;39;27	38;12;15	15;5;15	39;29;22	140	121	3.67005e+06	0.00167865627378	0.457;0.737;0.609	0.249;0.13;0.371	-0.351	Transcription initiation factor TFIID subunit 15 (AHRD V3.3 *** A0A2G3CEE0_CAPCH)
33896	gene:Solyc04g081755.2	Solyc04g081755.2	chrSL4.0ch04	+	63658201	63659024	63658201	63658304	63659707	63660140	33896	25;39;85	0;0;0	24;148;58	8;12;0	813	121	88769.2	9.5801e+06	1.0;1.0;1.0	0.309;0.647;1.0	-0.348	GDSL esterase/lipase (AHRD V3.3 *** A0A2G2ZSP1_CAPAN)
29563	gene:Solyc04g072140.4	Solyc04g072140.4	chrSL4.0ch04	+	57103065	57106736	57103065	57106239	57107471	57107532	29563	53;76;30	1;3;3	45;37;78	5;33;13	590	121	0.000349150741615	0.00933748241174	0.916;0.839;0.672	0.649;0.187;0.552	-0.346	tRNA pseudouridine synthase (AHRD V3.3 *** A0A2G3CNB1_CAPCH)
34651	gene:Solyc05g008420.4	Solyc05g008420.4	chrSL4.0ch05	+	2824593	2828746	2824593	2827252	2829135	2829193	34651	177;141;154	0;12;0	145;159;158	16;13;10	1587	121	0.00104700660514	0.0214416407708	1.0;0.473;1.0	0.409;0.483;0.546	-0.345	Tetratricopeptide repeat protein 5 (AHRD V3.3 *** A0A2U1PT40_ARTAN)
31588	gene:Solyc01g050070.4	Solyc01g050070.4	chrSL4.0ch01	-	43740726	43750453	43746601	43750453	43728899	43729048	31588	140;151;97	0;0;2	57;73;88	24;2;0	5968	121	0.000621634108793	0.0144254983254	1.0;1.0;0.496	0.046;0.425;1.0	-0.342	Transmembrane protein (AHRD V3.3 *** A0A1P8AMQ6_ARATH)
17844	gene:Solyc02g067890.3	Solyc02g067890.3	chrSL4.0ch02	-	35999658	36000222	35999666	36000222	35999376	35999541	17844	32;9;0	1;62;66	2;3;0	42;102;42	129	121	0.0018350501617	0.0325363952897	0.968;0.12;0.0	0.043;0.027;0.0	-0.339	S-adenosyl-L-methionine-dependent methyltransferases superfamily protein (AHRD V3.3 *** A0A2U1MED4_ARTAN)
48581	gene:Solyc04g063390.2	Solyc04g063390.2	chrSL4.0ch04	-	54863107	54863265	54863111	54863265	54862786	54862916	48581	10;8;3	8;15;20	0;0;0	15;48;24	125	121	58.7115	31681.2	0.548;0.34;0.127	0.0;0.0;0.0	-0.338	Chaperone protein dnaJ 10 (AHRD V3.3 *** A0A2G2ZPA7_CAPAN)
12819	gene:Solyc02g089930.4	Solyc02g089930.4	chrSL4.0ch02	-	49648504	49649283	49649253	49649283	49648114	49648403	12819	12;0;3	0;1;0	12;0;0	0;16;5	842	121	0.00119221914032	0.0235963505311	1.0;0.0;1.0	1.0;0.0;0.0	-0.333	Protein DA1 (AHRD V3.3 *** A0A2G3D8V7_CAPCH)
44625	gene:Solyc08g006610.3	Solyc08g006610.3	chrSL4.0ch08	+	1221140	1223275	1221140	1223240	1223901	1224119	44625	64;2;27	0;0;6	16;4;8	3;11;2	156	121	0.00167586006621	0.03038717089	1.0;1.0;0.777	0.805;0.22;0.756	-0.332	polyphosphatidylinositol phosphatase (AHRD V3.3 *** AT2G45320.1)
24185	gene:Solyc01g098460.4	Solyc01g098460.4	chrSL4.0ch01	+	81237365	81238486	81237365	81238469	81238587	81239047	24185	18;30;15	7;15;46	4;12;17	48;61;28	138	121	0.00174916993713	0.0314365354153	0.693;0.637;0.222	0.068;0.147;0.347	-0.33	U6 small nuclear RNA (adenine-(43)-N(6))-methyltransferase (AHRD V3.3 *** A0A2G2W7J1_CAPBA)
47285	gene:Solyc09g008520.4	Solyc09g008520.4	chrSL4.0ch09	-	2040885	2041111	2041051	2041111	2040599	2040766	47285	26;52;39	0;10;0	18;37;32	18;7;6	259	121	0.00176700277407	0.0317026772962	1.0;0.708;1.0	0.318;0.712;0.714	-0.321	Acyl-CoA N-acyltransferase with RING/FYVE/PHD-type zinc finger domain-containing protein (AHRD V3.3 *** Q8RWG0_ARATH)
40736	gene:Solyc06g073690.2	Solyc06g073690.2	chrSL4.0ch06	-	43130549	43130674	43130578	43130674	43129889	43130344	40736	0;10;8	10;6;5	2;0;0	7;4;2	150	121	0.000617847445662	0.0143689136722	0.0;0.573;0.563	0.187;0.0;0.0	-0.316	Transducin/WD40 repeat-like superfamily protein (AHRD V3.3 *-* A0A2U1PDP2_ARTAN)
42404	gene:Solyc01g094340.3	Solyc01g094340.3	chrSL4.0ch01	+	78118023	78118066	78118023	78118031	78118917	78119370	42404	6;51;51	4;48;42	9;18;5	43;26;99	156	121	28361.3	3.95103e+06	0.538;0.452;0.485	0.14;0.349;0.038	-0.316	Acetyl-coenzyme A carboxylase carboxyl transferase subunit alpha (AHRD V3.3 *** B5LAS6_CAPAN)
33762	gene:Solyc08g061930.4	Solyc08g061930.4	chrSL4.0ch08	+	48099900	48101041	48099900	48100695	48102099	48102362	33762	35;112;168	0;1;1	128;110;135	13;17;21	439	121	0.00693889	14.0856	1.0;0.969;0.979	0.731;0.641;0.639	-0.312	Cytokinin oxidase/dehydrogenase (AHRD V3.3 *** C3VPM8_SOLTU)
47105	gene:Solyc02g022930.3	Solyc02g022930.3	chrSL4.0ch02	-	22907897	22912367	22908814	22912367	22906496	22906639	47105	93;110;106	2;17;11	77;75;56	29;14;18	1010	121	0.00251519855358	0.0410242495829	0.848;0.437;0.536	0.241;0.391;0.272	-0.306	3-hydroxyisobutyrate dehydrogenase (AHRD V3.3 *** A0A1U8FBY0_CAPAN)
10710	gene:Solyc03g058950.3	Solyc03g058950.3	chrSL4.0ch03	-	23012616	23017450	23012633	23017450	23012257	23012416	10710	15;18;14	0;3;0	41;11;50	16;16;7	138	121	4.71772e+06	0.00203831967383	1.0;0.84;1.0	0.692;0.376;0.862	-0.303	Inositol hexakisphosphate and diphosphoinositol-pentakisphosphate kinase (AHRD V3.3 *** A0A1U8GLV2_CAPAN)
14151	gene:Solyc05g014160.4	Solyc05g014160.4	chrSL4.0ch05	-	7961086	7961753	7961492	7961753	7960759	7960881	14151	89;72;69	0;6;2	55;84;88	38;9;6	499	121	0.00139647771184	0.0265214000094	1.0;0.744;0.893	0.26;0.694;0.781	-0.301	Regulator of G-protein signaling 1 (AHRD V3.3 *** A0A1U8EL98_CAPAN)
14260	gene:Solyc04g007100.4	Solyc04g007100.4	chrSL4.0ch04	-	849239	849386	849243	849386	847926	848019	14260	40;3;10	20;8;19	1;3;8	29;20;31	125	121	0.00018125519059	0.00559502354791	0.659;0.266;0.338	0.032;0.127;0.2	-0.301	Phosphatase 2A regulatory A subunit (AHRD V3.3 *** Q9S7C5_ORYSA)
7604	gene:Solyc07g042750.4	Solyc07g042750.4	chrSL4.0ch07	+	56105128	56107027	56105128	56105555	56107557	56107620	7604	87;239;115	0;0;0	177;152;171	0;7;14	1565	121	21934.8	3.25805e+06	1.0;1.0;1.0	1.0;0.627;0.486	-0.296	Pseudouridine synthase (AHRD V3.3 *** A0A200R992_9MAGN)
8550	gene:Solyc03g115550.3	Solyc03g115550.3	chrSL4.0ch03	+	59645131	59645236	59645131	59645174	59645332	59645458	8550	15;15;26	0;0;2	6;18;10	0;4;18	183	121	0.000137013448108	0.00448598024531	1.0;1.0;0.896	1.0;0.748;0.269	-0.293	Unknown protein
2669	gene:Solyc11g040260.2	Solyc11g040260.2	chrSL4.0ch11	-	36816047	36816631	36816311	36816631	36815092	36815269	2669	12;90;47	5;21;21	23;59;52	54;69;50	357	121	15843.4	2.59038e+06	0.449;0.592;0.431	0.126;0.225;0.261	-0.287	Pentatricopeptide repeat-containing protein, chloroplastic (AHRD V3.3 *** A0A2G2VKR4_CAPBA)
47851	gene:Solyc02g068340.3	Solyc02g068340.3	chrSL4.0ch02	-	36324311	36324579	36324489	36324579	36323592	36323831	47851	12;34;55	0;1;7	42;38;43	10;17;8	271	121	0.00089138326142	0.0189520085043	1.0;0.938;0.778	0.652;0.5;0.706	-0.286	Kinesin-like protein (AHRD V3.3 *** O24147_TOBAC)
2902	gene:Solyc11g033270.2	Solyc11g033270.2	chrSL4.0ch11	+	25543841	25551985	25543841	25549102	25552090	25552135	2902	121;353;248	0;0;0	298;310;340	5;16;0	2976	121	72040.7	7.93546e+06	1.0;1.0;1.0	0.708;0.441;1.0	-0.284	MAP kinase kinase kinase 82
46733	gene:Solyc08g081530.3	Solyc08g081530.3	chrSL4.0ch08	+	62677729	62677981	62677729	62677898	62678072	62678247	46733	18;71;43	0;0;5	47;71;39	26;12;10	204	121	65993.9	7.52207e+06	1.0;1.0;0.836	0.517;0.778;0.698	-0.281	monodehydroascorbate reductase
6579	gene:Solyc09g082720.3	Solyc09g082720.3	chrSL4.0ch09	-	64521505	64522277	64522180	64522277	64521008	64521389	6579	27;30;34	0;0;2	68;36;49	13;0;10	768	121	0.000385975096975	0.0100560807914	1.0;1.0;0.728	0.452;1.0;0.436	-0.28	NAD(P)-linked oxidoreductase, aldo/keto reductase family protein (AHRD V3.3 *** A0A1Y1HY98_KLENI)
24792	gene:Solyc02g081480.4	Solyc02g081480.4	chrSL4.0ch02	+	43420683	43421476	43420683	43421360	43421567	43422845	24792	26;43;24	0;0;1	13;45;26	16;6;0	237	121	2.45414e+06	0.0012307924086	1.0;1.0;0.925	0.293;0.793;1.0	-0.28	Receptor-like protein kinase (AHRD V3.3 *** A0A2K3NJB3_TRIPR)
41147	gene:Solyc06g076670.3	Solyc06g076670.3	chrSL4.0ch06	+	45293524	45294306	45293524	45294067	45294449	45294513	41147	89;150;147	16;25;34	74;69;101	66;45;40	332	121	14794.2	2.47319e+06	0.67;0.686;0.612	0.29;0.358;0.479	-0.28	RNA-binding (RRM/RBD/RNP motifs) family protein (AHRD V3.3 *-* A0A1P8AVT0_ARATH)
48410	gene:Solyc09g063020.4	Solyc09g063020.4	chrSL4.0ch09	-	57029748	57032189	57032015	57032189	57029512	57029664	48410	181;265;234	0;2;0	259;284;178	12;14;0	2360	121	1.66949e+06	0.000918767855961	1.0;0.872;1.0	0.525;0.51;1.0	-0.279	Unknown protein
21653	gene:Solyc07g015860.3	Solyc07g015860.3	chrSL4.0ch07	+	5709182	5709349	5709182	5709333	5709430	5709928	21653	18;0;4	14;26;6	0;1;0	36;12;11	137	121	433490	0.000325339008586	0.532;0.0;0.371	0.0;0.069;0.0	-0.278	peptide deformylase AF271258
24023	gene:Solyc02g079340.3	Solyc02g079340.3	chrSL4.0ch02	-	41922931	41923061	41923007	41923061	41922529	41922640	24023	17;32;20	0;7;2	19;10;7	13;4;2	197	121	0.00249175290052	0.0407288858881	1.0;0.737;0.86	0.473;0.606;0.683	-0.278	Unknown protein
34809	gene:Solyc02g077850.3	Solyc02g077850.3	chrSL4.0ch02	-	40682394	40684192	40684044	40684192	40682135	40682207	34809	150;372;374	0;4;2	248;261;317	18;0;24	1743	121	0.00222791290411	0.0376730262552	1.0;0.866;0.928	0.489;1.0;0.478	-0.276	Leucine-rich repeat receptor-like serine/threonine-protein kinase (AHRD V3.3 *** A0A0A7LUM7_ALBBR)
29337	gene:Solyc11g073080.3	Solyc11g073080.3	chrSL4.0ch11	+	54250564	54251371	54250564	54251321	54251899	54252040	29337	28;11;0	50;7;10	0;0;0	25;7;35	171	121	5353.4	1.12975e+06	0.284;0.527;0.0	0.0;0.0;0.0	-0.27	Methyl-CpG-binding domain-containing protein 6 (AHRD V3.3 *** A0A2G2VN72_CAPBA)
28932	gene:Solyc09g074920.3	Solyc09g074920.3	chrSL4.0ch09	-	62935296	62935362	62935330	62935362	62934024	62934222	28932	12;13;16	14;32;11	3;3;14	22;43;37	155	121	0.000346436638074	0.00928729779632	0.401;0.241;0.532	0.096;0.052;0.228	-0.266	2-oxoglutarate (2OG) and Fe(II)-dependent oxygenase superfamily protein (AHRD V3.3 *** A0A2U1PRS2_ARTAN)
17422	gene:Solyc03g116150.4	Solyc03g116150.4	chrSL4.0ch03	+	60065058	60065666	60065058	60065226	60065931	60066321	17422	92;158;95	2;8;3	123;84;114	26;7;20	533	121	1.118e+06	0.00067976621636	0.913;0.818;0.878	0.518;0.731;0.564	-0.265	S-adenosyl-L-methionine-dependent methyltransferases superfamily protein (AHRD V3.3 *** A0A2U1LK68_ARTAN)
39533	gene:Solyc09g008600.3	Solyc09g008600.3	chrSL4.0ch09	+	2113858	2114086	2113858	2114037	2114609	2114772	39533	17;10;29	2;3;11	48;20;74	36;17;58	170	121	0.0013964199569	0.0265214000094	0.858;0.703;0.652	0.487;0.456;0.476	-0.265	aspartic proteinase-like protein 2 (AHRD V3.3 *** A0A1U8E8Q1_CAPAN)
35782	gene:Solyc05g018650.4	Solyc05g018650.4	chrSL4.0ch05	-	22758634	22762759	22762652	22762759	22751846	22752066	35782	462;716;604	0;0;6	871;611;874	19;10;9	4111	121	6.66963e+06	0.00262764400987	1.0;1.0;0.748	0.574;0.643;0.741	-0.263	Ferrochelatase (AHRD V3.3 *** O64391_SOLTU)
15529	gene:Solyc03g114960.4	Solyc03g114960.4	chrSL4.0ch03	+	59239837	59240866	59239837	59240128	59241008	59241158	15529	1;9;9	2;1;3	0;0;10	3;21;8	831	121	0.00204846398086	0.0353252310033	0.068;0.567;0.304	0.0;0.0;0.154	-0.262	Galactose oxidase/kelch repeat superfamily protein (AHRD V3.3 *** A0A1P8ATP8_ARATH)
18126	gene:Solyc02g070860.4	Solyc02g070860.4	chrSL4.0ch02	+	38468934	38479840	38468934	38479211	38480438	38480503	18126	95;168;102	0;0;0	125;106;85	7;1;13	722	121	2586.56	615990	1.0;1.0;1.0	0.75;0.947;0.523	-0.26	tobamovirus multiplication protein 1-like (AHRD V3.3 *** A0A2I4EJZ3_9ROSI)
32652	gene:Solyc08g076840.3	Solyc08g076840.3	chrSL4.0ch08	-	58856892	58857919	58857439	58857919	58855982	58856276	32652	27;6;9	0;0;0	30;6;7	20;0;0	640	121	0.00272432872771	0.043594372873	1.0;1.0;1.0	0.221;1.0;1.0	-0.26	RNA-binding protein (AHRD V3.3 *** Q40270_MESCR)
46293	gene:Solyc08g076360.4	Solyc08g076360.4	chrSL4.0ch08	-	58443946	58444409	58444302	58444409	58443537	58443811	46293	50;15;16	13;7;32	5;15;4	37;22;33	449	121	1.47195e+06	0.000835523102737	0.509;0.366;0.119	0.035;0.155;0.032	-0.257	gamma-tocopherol methyltransferase
31842	gene:Solyc04g007220.4	Solyc04g007220.4	chrSL4.0ch04	-	951189	951307	951193	951307	950887	950951	31842	10;18;2	3;11;3	2;0;0	0;18;28	125	121	0.0010958050651	0.02221258874	0.763;0.613;0.392	1.0;0.0;0.0	-0.256	translocase subunit seca (AHRD V3.3 *** AT1G13390.2)
12802	gene:Solyc04g076830.4	Solyc04g076830.4	chrSL4.0ch04	-	59695016	59695146	59695028	59695146	59694875	59694918	12802	20;11;3	18;14;44	10;2;0	59;21;40	133	121	0.00162259618855	0.0296483724482	0.503;0.417;0.058	0.134;0.08;0.0	-0.255	Phosphoglycerate mutase-like protein (AHRD V3.3 *** Q8LGT8_SOYBN)
9059	gene:Solyc09g064920.3	Solyc09g064920.3	chrSL4.0ch09	-	58547269	58547515	58547457	58547515	58547122	58547188	9059	41;38;31	23;12;11	33;36;13	24;59;20	281	121	0.000132138272841	0.00435708137579	0.434;0.577;0.548	0.372;0.208;0.219	-0.253	transcription factor UNE12-like (AHRD V3.3 *** A0A2I4DEZ5_9ROSI)
31949	gene:Solyc02g076950.2	Solyc02g076950.2	chrSL4.0ch02	+	40039772	40042706	40039772	40042016	40043461	40043558	31949	46;94;72	0;3;2	151;98;73	9;5;14	783	121	0.00188026562821	0.0330940724463	1.0;0.829;0.848	0.722;0.752;0.446	-0.252	Maternal effect embryo arrest 18 (AHRD V3.3 *-* A0A2U1M458_ARTAN)
36323	gene:Solyc03g117060.4	Solyc03g117060.4	chrSL4.0ch03	-	60774139	60775899	60775784	60775899	60773784	60773887	36323	12;6;10	13;14;2	1;3;15	0;0;0	1738	121	48.8327	2795.6	0.06;0.029;0.258	1.0;1.0;1.0	0.884	60S ribosomal protein L7-1 (AHRD V3.3 *** A0A2G2WQS6_CAPBA)
5689	gene:Solyc10g008110.4	Solyc10g008110.4	chrSL4.0ch10	+	2117845	2119856	2117845	2119428	2120360	2120478	5689	0;0;0	7;12;17	4;14;10	1;0;0	521	121	0	0.0	0.0;0.0;0.0	0.482;1.0;1.0	0.827	Acyl-coenzyme A oxidase (AHRD V3.3 *** A0A1U8EF39_CAPAN)
45853	gene:Solyc08g067070.3	Solyc08g067070.3	chrSL4.0ch08	+	54083534	54092122	54083534	54092011	54092905	54092971	45853	0;0;1	10;8;1	3;2;14	0;0;2	232	121	0.0263345	43.1774	0.0;0.0;0.343	1.0;1.0;0.785	0.814	cytosine-5 DNA methyltransferaseL
27391	gene:Solyc12g055780.3	Solyc12g055780.3	chrSL4.0ch12	-	61356268	61357452	61357402	61357452	61355954	61356125	27391	12;2;16	9;10;2	3;9;18	0;0;0	1227	121	0.0594524	81.7548	0.116;0.019;0.441	1.0;1.0;1.0	0.808	KH domain-containing protein (AHRD V3.3 *** A0A1J3JPM9_NOCCA)
23371	gene:Solyc02g071890.3	Solyc02g071890.3	chrSL4.0ch02	+	39278683	39284131	39278683	39283051	39284260	39284952	23371	0;14;12	27;10;8	20;26;9	0;2;0	1173	121	10.6846	7930.68	0.0;0.126;0.134	1.0;0.573;1.0	0.771	Histidinol dehydrogenase (AHRD V3.3 *** O48933_NOCGO)
18754	gene:Solyc01g028860.3	Solyc01g028860.3	chrSL4.0ch01	+	36926730	36927904	36926730	36927849	36928018	36928089	18754	0;4;7	28;4;10	15;6;4	0;0;0	176	121	0.000988098	2.80811	0.0;0.407;0.325	1.0;1.0;1.0	0.756	Evolutionarily conserved C-terminal region 2 (AHRD V3.3 *** F4JDC2_ARATH)
32785	gene:Solyc04g072910.3	Solyc04g072910.3	chrSL4.0ch04	-	57826526	57828012	57827938	57828012	57826127	57826208	32785	8;0;4	11;11;2	8;2;14	0;0;2	1505	121	4.98123e+06	0.00210347858351	0.055;0.0;0.139	1.0;1.0;0.36	0.722	Endoplasmic reticulum-Golgi intermediate compartment protein 3 (AHRD V3.3 *** A0A2G3CNL7_CAPCH)
2797	gene:Solyc11g044900.2	Solyc11g044900.2	chrSL4.0ch11	-	30810559	30811866	30811729	30811866	30809115	30809304	2797	12;9;4	8;4;10	15;1;4	2;0;0	1263	121	0.00243002876867	0.0400269305949	0.126;0.177;0.037	0.418;1.0;1.0	0.693	Poly(A) RNA polymerase GLD2 (AHRD V3.3 *-* A0A2I0VGJ9_9ASPA)
23868	gene:Solyc06g060780.4	Solyc06g060780.4	chrSL4.0ch06	-	36471990	36473583	36473487	36473583	36471350	36471428	23868	0;6;5	7;16;12	31;4;11	0;3;0	1590	121	2.00832e+06	0.00105175394683	0.0;0.028;0.031	1.0;0.092;1.0	0.678	phosphatidylserine decarboxylase
15024	gene:Solyc01g099640.4	Solyc01g099640.4	chrSL4.0ch01	-	82090148	82090297	82090153	82090297	82084884	82084977	15024	0;1;14	28;6;3	22;28;3	2;0;0	126	121	263.701	10312.9	0.0;0.138;0.818	0.914;1.0;1.0	0.653	Unknown protein
36035	gene:Solyc05g026130.3	Solyc05g026130.3	chrSL4.0ch05	+	39928501	39933383	39928501	39928792	39933460	39933529	36035	6;20;9	21;0;6	22;7;26	0;0;0	4684	121	2.11318	1916.65	0.007;1.0;0.037	1.0;1.0;1.0	0.652	AP complex subunit sigma (AHRD V3.3 *** A0A1U8E025_CAPAN)
47069	gene:Solyc09g005700.3	Solyc09g005700.3	chrSL4.0ch09	-	491359	492262	492085	492262	490145	490205	47069	19;106;75	17;28;24	57;54;33	3;0;0	819	121	24.1466	15137.5	0.142;0.359;0.316	0.737;1.0;1.0	0.64	Diaminopimelate epimerase (AHRD V3.3 *** A0A200R6G6_9MAGN)
28578	gene:Solyc01g109870.3	Solyc01g109870.3	chrSL4.0ch01	-	89053092	89053202	89053168	89053202	89052920	89053020	28578	0;5;0	4;25;4	11;0;4	0;11;0	197	121	0.00140538786536	0.0266149619336	0.0;0.109;0.0	1.0;0.0;1.0	0.63	Sec14p-like phosphatidylinositol transfer family protein (AHRD V3.3 *** A0A2U1MGM1_ARTAN)
3650	gene:Solyc11g007140.2	Solyc11g007140.2	chrSL4.0ch11	+	1626519	1628147	1626519	1627144	1628230	1628342	3650	0;8;4	14;6;0	10;4;10	0;0;0	1096	121	17.9252	11939.6	0.0;0.128;1.0	1.0;1.0;1.0	0.624	Major facilitator superfamily (AHRD V3.3 *** A0A200Q6B3_9MAGN)
42766	gene:Solyc08g076810.4	Solyc08g076810.4	chrSL4.0ch08	+	58825394	58831102	58825394	58827684	58832565	58832695	42766	15;21;14	16;0;4	79;10;13	0;0;0	3511	121	288.696	10639.9	0.031;1.0;0.108	1.0;1.0;1.0	0.62	GPI-anchored wall transfer protein (AHRD V3.3 *** A0A2K3PA77_TRIPR)
21011	gene:Solyc01g010480.3	Solyc01g010480.3	chrSL4.0ch01	-	5396334	5396811	5396750	5396811	5395669	5396226	21011	0;8;9	12;6;4	3;4;7	1;0;0	509	121	207976	0.000183557482158	0.0;0.241;0.348	0.416;1.0;1.0	0.609	Protein TWIN LOV 1 (AHRD V3.3 *** A0A2G3AIG6_CAPAN)
42769	gene:Solyc08g076810.4	Solyc08g076810.4	chrSL4.0ch08	+	58825394	58831498	58825394	58827684	58832565	58832695	42769	15;39;24	16;0;4	84;17;11	0;0;0	3907	121	601.022	203341	0.028;1.0;0.157	1.0;1.0;1.0	0.605	GPI-anchored wall transfer protein (AHRD V3.3 *** A0A2K3PA77_TRIPR)
4224	gene:Solyc10g083800.2	Solyc10g083800.2	chrSL4.0ch10	+	62712625	62716801	62712625	62716676	62718527	62718741	4224	2;5;16	32;8;4	11;14;14	2;0;0	242	121	2285.08	559832	0.03;0.238;0.667	0.733;1.0;1.0	0.599	Acyl-CoA N-acyltransferase with RING/FYVE/PHD-type zinc finger domain-containing protein (AHRD V3.3 *** Q8RWG0_ARATH)
8930	gene:Solyc03g114460.3	Solyc03g114460.3	chrSL4.0ch03	+	58877980	58881723	58877980	58878185	58881933	58882007	8930	0;39;54	18;5;0	43;46;27	0;0;0	3631	121	9.49848	44990.1	0.0;0.206;1.0	1.0;1.0;1.0	0.598	Acetyl-coenzyme A synthetase (AHRD V3.3 *** A0A2S4Q6W4_CITFR)
21020	gene:Solyc01g010480.3	Solyc01g010480.3	chrSL4.0ch01	-	5396568	5396811	5396750	5396811	5395669	5396226	21020	0;10;5	12;6;4	3;8;19	1;0;0	275	121	80.9609	253771	0.0;0.423;0.355	0.569;1.0;1.0	0.597	Protein TWIN LOV 1 (AHRD V3.3 *** A0A2G3AIG6_CAPAN)
42768	gene:Solyc08g076810.4	Solyc08g076810.4	chrSL4.0ch08	+	58825394	58831295	58825394	58827684	58832565	58832695	42768	16;55;28	16;0;4	106;26;22	0;0;0	3704	121	1195.16	336797	0.032;1.0;0.186	1.0;1.0;1.0	0.594	GPI-anchored wall transfer protein (AHRD V3.3 *** A0A2K3PA77_TRIPR)
16623	gene:Solyc04g077110.3	Solyc04g077110.3	chrSL4.0ch04	+	60055162	60055271	60055162	60055240	60055932	60056001	16623	6;8;2	30;12;8	10;10;17	0;2;8	152	121	34157.6	4.57895e+06	0.137;0.347;0.166	1.0;0.799;0.628	0.592	Unknown protein
32250	gene:Solyc04g063210.3	Solyc04g063210.3	chrSL4.0ch04	-	54694806	54695144	54695080	54695144	54694663	54694720	32250	4;15;1	5;8;10	3;6;14	0;3;0	367	121	0.000256602715845	0.00733852723862	0.209;0.382;0.032	1.0;0.397;1.0	0.591	Caffeoyl-CoA O-methyltransferase (AHRD V3.3 *** A0A2G2WYM3_CAPBA)
12060	gene:Solyc02g094540.4	Solyc02g094540.4	chrSL4.0ch02	+	53170758	53171400	53170758	53171112	53172509	53174301	12060	0;16;34	10;2;16	38;63;26	0;3;0	381	121	5332.46	1.12975e+06	0.0;0.718;0.403	1.0;0.87;1.0	0.583	nuclear factor kappa-B-binding protein (AHRD V3.3 *-* AT5G13950.4)
33397	gene:Solyc04g078750.3	Solyc04g078750.3	chrSL4.0ch04	+	61396922	61397748	61396922	61397582	61398110	61398685	33397	0;5;6	18;17;11	21;9;22	2;10;1	259	121	17887.4	0.000165048194028	0.0;0.121;0.203	0.831;0.296;0.911	0.571	Late embryogenesis abundant protein (AHRD V3.3 *** A0A200QZD5_9MAGN)
21016	gene:Solyc01g010480.3	Solyc01g010480.3	chrSL4.0ch01	-	5396467	5396811	5396750	5396811	5395669	5396226	21016	2;8;11	12;6;4	3;4;11	1;0;0	376	121	100964	0.000104699613103	0.051;0.3;0.469	0.491;1.0;1.0	0.557	Protein TWIN LOV 1 (AHRD V3.3 *** A0A2G3AIG6_CAPAN)
25738	gene:Solyc10g081370.3	Solyc10g081370.3	chrSL4.0ch10	+	61569510	61571071	61569510	61570610	61571236	61571301	25738	7;9;14	13;0;9	3;5;6	0;0;0	554	121	10946.7	1.98573e+06	0.105;1.0;0.254	1.0;1.0;1.0	0.547	Unknown protein
11155	gene:Solyc03g110920.2	Solyc03g110920.2	chrSL4.0ch03	-	56056556	56060417	56060330	56060417	56056172	56056268	11155	4;150;200	14;21;5	118;88;124	0;6;0	3867	121	0.000184861378807	0.00567977081698	0.009;0.183;0.556	1.0;0.315;1.0	0.522	HVA22-like protein (AHRD V3.3 *** A0A1U8FXC4_CAPAN)
4226	gene:Solyc10g083800.2	Solyc10g083800.2	chrSL4.0ch10	+	62712625	62717046	62712625	62716676	62718527	62718741	4226	2;19;29	32;8;4	12;17;19	2;0;0	463	121	104179	0.000107274863906	0.016;0.383;0.655	0.611;1.0;1.0	0.519	Acyl-CoA N-acyltransferase with RING/FYVE/PHD-type zinc finger domain-containing protein (AHRD V3.3 *** Q8RWG0_ARATH)
12288	gene:Solyc02g093400.3	Solyc02g093400.3	chrSL4.0ch02	-	52332452	52332576	52332486	52332576	52332129	52332296	12288	0;9;16	14;10;4	28;20;7	6;1;0	155	121	0.000166895763615	0.00524675479878	0.0;0.413;0.757	0.785;0.94;1.0	0.518	Integral membrane protein MviN (AHRD V3.3 *-* A0A1Y1IAL8_KLENI)
15023	gene:Solyc01g099640.4	Solyc01g099640.4	chrSL4.0ch01	-	82089127	82090297	82090153	82090297	82084884	82084977	15023	9;31;41	28;6;3	21;9;80	2;0;0	1119	121	273998	0.000226361778804	0.034;0.358;0.596	0.532;1.0;1.0	0.515	Unknown protein
11157	gene:Solyc03g110920.2	Solyc03g110920.2	chrSL4.0ch03	-	56056705	56060417	56060330	56060417	56056172	56056268	11157	4;146;200	14;21;5	121;80;124	0;6;0	3718	121	0.00022020960229	0.00648743271321	0.009;0.185;0.566	1.0;0.303;1.0	0.514	HVA22-like protein (AHRD V3.3 *** A0A1U8FXC4_CAPAN)
4225	gene:Solyc10g083800.2	Solyc10g083800.2	chrSL4.0ch10	+	62712625	62716933	62712625	62716676	62718527	62718741	4225	2;19;25	32;8;4	12;17;19	2;0;0	350	121	58915.9	6.9959e+06	0.021;0.451;0.684	0.675;1.0;1.0	0.506	Acyl-CoA N-acyltransferase with RING/FYVE/PHD-type zinc finger domain-containing protein (AHRD V3.3 *** Q8RWG0_ARATH)
21404	gene:Solyc08g059760.3	Solyc08g059760.3	chrSL4.0ch08	-	43328543	43329160	43329107	43329160	43328123	43328190	21404	25;27;13	0;14;8	10;38;6	0;0;0	657	121	20508.4	3.11122e+06	1.0;0.262;0.23	1.0;1.0;1.0	0.503	Peroxidase (AHRD V3.3 *** A0A2P5YQP5_GOSBA)
35164	gene:Solyc03g097060.4	Solyc03g097060.4	chrSL4.0ch03	-	53986331	53987021	53986905	53987021	53985966	53986077	35164	14;29;22	20;8;0	21;16;14	0;0;0	667	121	20168.9	3.07065e+06	0.113;0.397;1.0	1.0;1.0;1.0	0.497	Exostosin-like (AHRD V3.3 *** A0A200QTM8_9MAGN)
36326	gene:Solyc03g117060.4	Solyc03g117060.4	chrSL4.0ch03	-	60775762	60775899	60775784	60775899	60773784	60773887	36326	12;7;8	13;14;2	1;3;15	0;0;0	143	121	285.192	10639.9	0.439;0.297;0.772	1.0;1.0;1.0	0.497	60S ribosomal protein L7-1 (AHRD V3.3 *** A0A2G2WQS6_CAPBA)
35162	gene:Solyc03g097060.4	Solyc03g097060.4	chrSL4.0ch03	-	53986319	53987021	53986905	53987021	53985966	53986077	35162	22;25;21	20;8;0	19;16;14	0;0;0	679	121	17915.8	2.78735e+06	0.164;0.358;1.0	1.0;1.0;1.0	0.493	Exostosin-like (AHRD V3.3 *** A0A200QTM8_9MAGN)
12192	gene:Solyc03g080010.3	Solyc03g080010.3	chrSL4.0ch03	-	46444312	46447818	46447503	46447818	46443148	46443252	12192	13;247;327	24;4;6	279;325;240	0;2;0	3284	121	232.601	561100	0.02;0.695;0.668	1.0;0.857;1.0	0.491	DNA mismatch repair protein MutS (AHRD V3.3 *** A0A200R035_9MAGN)
33400	gene:Solyc04g078750.3	Solyc04g078750.3	chrSL4.0ch04	+	61396922	61397791	61396922	61397582	61398110	61398685	33400	4;11;28	18;17;11	21;25;52	2;10;1	302	121	306655	0.0014576189769	0.082;0.206;0.505	0.808;0.5;0.954	0.49	Late embryogenesis abundant protein (AHRD V3.3 *** A0A200QZD5_9MAGN)
12062	gene:Solyc02g094540.4	Solyc02g094540.4	chrSL4.0ch02	+	53170758	53171842	53170758	53171112	53172509	53174301	12062	22;50;42	10;2;16	43;67;41	0;3;0	823	121	1.63526e+06	0.000906494732473	0.244;0.786;0.278	1.0;0.767;1.0	0.486	nuclear factor kappa-B-binding protein (AHRD V3.3 *-* AT5G13950.4)
618	gene:Solyc12g056130.2	Solyc12g056130.2	chrSL4.0ch12	-	61687555	61688135	61687991	61688135	61687401	61687471	618	16;30;29	8;21;6	8;29;41	0;0;8	529	121	0.0010589778934	0.0216410204304	0.314;0.246;0.525	1.0;1.0;0.54	0.485	BTB/POZ domain-containing protein (AHRD V3.3 *** A0A1U8EY34_CAPAN)
17779	gene:Solyc12g094520.2	Solyc12g094520.2	chrSL4.0ch12	-	64221993	64224520	64222044	64224520	64221727	64221873	17779	0;6;18	68;61;26	26;28;55	14;26;7	172	121	466.112	161544	0.0;0.065;0.328	0.566;0.431;0.847	0.484	4-coumarate--CoA ligase-like 4 (AHRD V3.3 *** A0A2G3B4I9_CAPCH)
21685	gene:Solyc03g078080.4	Solyc03g078080.4	chrSL4.0ch03	+	44580585	44582440	44580585	44580961	44583185	44583412	21685	1;46;37	18;14;2	64;29;15	0;7;0	1572	121	0.00114508706298	0.0229712547801	0.004;0.202;0.587	1.0;0.242;1.0	0.483	Uridylate kinase (AHRD V3.3 *** A0A1U8G0D1_CAPAN)
12063	gene:Solyc02g094540.4	Solyc02g094540.4	chrSL4.0ch02	+	53170758	53172056	53170758	53171112	53172509	53174301	12063	28;66;51	10;2;16	67;77;50	0;3;0	1037	121	1.83264e+06	0.000979572461716	0.246;0.794;0.271	1.0;0.75;1.0	0.48	nuclear factor kappa-B-binding protein (AHRD V3.3 *-* AT5G13950.4)
17663	gene:Solyc04g049630.3	Solyc04g049630.3	chrSL4.0ch04	-	41855058	41857658	41857602	41857658	41854261	41854484	17663	14;31;18	11;0;8	60;28;50	2;0;0	2637	121	0.000179430630493	0.00555479182809	0.055;1.0;0.094	0.579;1.0;1.0	0.477	Peptidase S9 (AHRD V3.3 *** A0A200PNL2_9MAGN)
27499	gene:Solyc03g097460.3	Solyc03g097460.3	chrSL4.0ch03	-	54366543	54368320	54368077	54368320	54366312	54366385	27499	12;179;208	8;8;8	182;121;227	0;0;4	1627	121	69322.7	0.000466849719676	0.1;0.625;0.659	1.0;1.0;0.808	0.475	Integrator complex subunit (AHRD V3.3 *** A0A1I9LM23_ARATH)
33398	gene:Solyc04g078750.3	Solyc04g078750.3	chrSL4.0ch04	+	61396922	61397754	61396922	61397582	61398110	61398685	33398	10;6;12	18;17;11	34;8;32	2;10;1	265	121	0.000318860172054	0.00866328252039	0.202;0.139;0.332	0.886;0.268;0.936	0.472	Late embryogenesis abundant protein (AHRD V3.3 *** A0A200QZD5_9MAGN)
12061	gene:Solyc02g094540.4	Solyc02g094540.4	chrSL4.0ch02	+	53170758	53171637	53170758	53171112	53172509	53174301	12061	16;49;41	10;2;16	41;64;36	0;3;0	618	121	128163	0.000756714599538	0.239;0.827;0.334	1.0;0.807;1.0	0.469	nuclear factor kappa-B-binding protein (AHRD V3.3 *-* AT5G13950.4)
14056	gene:Solyc02g083310.3	Solyc02g083310.3	chrSL4.0ch02	-	44763637	44763964	44763901	44763964	44763383	44763493	14056	0;0;11	10;16;2	2;17;25	0;10;4	357	121	0.000860463617377	0.0184489824137	0.0;0.0;0.651	1.0;0.366;0.679	0.465	Bifunctional nuclease 2 (AHRD V3.3 *** A0A1J3GME9_NOCCA)
21684	gene:Solyc03g078080.4	Solyc03g078080.4	chrSL4.0ch03	+	44580585	44581899	44580585	44580961	44583185	44583412	21684	1;38;39	18;14;2	64;29;14	0;7;0	1031	121	0.00109450555345	0.0221968017307	0.006;0.242;0.696	1.0;0.327;1.0	0.461	Uridylate kinase (AHRD V3.3 *** A0A1U8G0D1_CAPAN)
14061	gene:Solyc02g083310.3	Solyc02g083310.3	chrSL4.0ch02	-	44763702	44763964	44763901	44763964	44763383	44763493	14061	0;0;11	10;16;2	2;17;19	0;10;4	292	121	0.00114083919342	0.0229183948993	0.0;0.0;0.695	1.0;0.413;0.663	0.46	Bifunctional nuclease 2 (AHRD V3.3 *** A0A1J3GME9_NOCCA)
42767	gene:Solyc08g076810.4	Solyc08g076810.4	chrSL4.0ch08	+	58825394	58831290	58825394	58827684	58832565	58832695	42767	83;105;111	16;0;4	200;75;45	0;0;0	3699	121	33899.7	4.55871e+06	0.145;1.0;0.476	1.0;1.0;1.0	0.46	GPI-anchored wall transfer protein (AHRD V3.3 *** A0A2K3PA77_TRIPR)
31600	gene:Solyc03g043950.4	Solyc03g043950.4	chrSL4.0ch03	+	7038451	7039006	7038451	7038698	7039599	7039687	31600	19;78;102	10;42;22	146;142;173	10;8;0	401	121	0.317677	2763.73	0.364;0.359;0.583	0.815;0.843;1.0	0.451	Amino-acid acetyltransferase-like protein (AHRD V3.3 *** A0A2K3MR62_TRIPR)
34558	gene:Solyc05g007820.4	Solyc05g007820.4	chrSL4.0ch05	+	2310063	2310817	2310063	2310802	2310950	2311285	34558	22;23;9	20;18;12	3;8;30	0;2;0	136	121	132.733	60841.8	0.495;0.532;0.4	1.0;0.781;1.0	0.451	RING/U-box superfamily protein (AHRD V3.3 *-* A0A2U1ME13_ARTAN)
45349	gene:Solyc08g023590.4	Solyc08g023590.4	chrSL4.0ch08	+	26932982	26933292	26932982	26933285	26933375	26933473	45349	0;4;0	9;6;2	10;8;15	15;6;4	128	121	0.000650191793737	0.0148936195461	0.0;0.387;0.0	0.387;0.558;0.78	0.446	WD40 repeat (AHRD V3.3 *** A0A200QX55_9MAGN)
32014	gene:Solyc01g105330.3	Solyc01g105330.3	chrSL4.0ch01	-	85841725	85842611	85841730	85842611	85838971	85840517	32014	12;6;9	0;17;12	30;17;13	0;0;0	126	121	16707	2.66742e+06	1.0;0.253;0.419	1.0;1.0;1.0	0.443	Methyl-CpG binding domain protein (AHRD V3.3 *-* A0A2K3LPB7_TRIPR)
14791	gene:Solyc02g079250.4	Solyc02g079250.4	chrSL4.0ch02	+	41837287	41838210	41837287	41837390	41838517	41838726	14791	0;19;20	11;17;26	16;21;30	4;11;0	913	121	0.00221246214246	0.037501013388	0.0;0.129;0.093	0.346;0.202;1.0	0.442	Inositol monophosphatase family protein (3',5'-bisphosphate nucleotidase) (AHRD V3.3 *** A0A166NZV4_9PEZI)
11065	gene:Solyc06g071580.3	Solyc06g071580.3	chrSL4.0ch06	+	41740847	41743914	41740847	41743690	41744208	41744297	11065	35;69;65	12;22;40	67;74;91	2;3;2	317	121	0.000310862	1.20471	0.527;0.545;0.383	0.927;0.904;0.946	0.441	ATPase, histidine kinase, DNA gyrase B-, and HSP90-like domain containing protein, expressed (AHRD V3.3 *** Q33AG5_ORYSJ)
28048	gene:Solyc08g075470.3	Solyc08g075470.3	chrSL4.0ch08	+	57732447	57736235	57732447	57733978	57737280	57737436	28048	105;219;334	15;10;6	236;236;134	0;2;0	2350	121	675.216	1.35135e+06	0.265;0.53;0.741	1.0;0.859;1.0	0.441	WAT1-related protein (AHRD V3.3 *** K4CMR4_SOLLC)
12191	gene:Solyc03g080010.3	Solyc03g080010.3	chrSL4.0ch03	-	46444146	46447818	46447503	46447818	46443148	46443252	12191	74;343;465	24;4;6	430;468;328	0;2;0	3450	121	25320.5	3.60999e+06	0.098;0.75;0.731	1.0;0.891;1.0	0.437	DNA mismatch repair protein MutS (AHRD V3.3 *** A0A200R035_9MAGN)
23773	gene:Solyc01g150156.1	Solyc01g150156.1	chrSL4.0ch01	-	85135189	85135333	85135213	85135333	85134966	85135001	23773	11;22;4	7;8;12	5;9;9	0;0;2	145	121	685828	0.000464803902484	0.567;0.696;0.218	1.0;1.0;0.79	0.436	nuclear pore complex protein NUP98A-like isoform X5 (AHRD V3.3 *-* XP_019068100.2)
35622	gene:Solyc08g005980.3	Solyc08g005980.3	chrSL4.0ch08	+	764344	768688	764344	768356	768795	769840	35622	0;16;9	20;0;1	8;7;24	0;0;0	425	121	747739	0.000494191891365	0.0;1.0;0.719	1.0;1.0;1.0	0.427	High-affinity nickel-transport family protein (AHRD V3.3 *** F4JM82_ARATH)
8352	gene:Solyc03g117510.4	Solyc03g117510.4	chrSL4.0ch03	+	61103542	61103799	61103542	61103642	61104098	61104133	8352	4;28;27	7;11;6	19;30;13	1;3;0	250	121	0.000101506927567	0.00360895647644	0.217;0.552;0.685	0.902;0.829;1.0	0.426	Formamidopyrimidine-DNA glycosylase (AHRD V3.3 *** A0A2G2WQG8_CAPBA)
9855	gene:Solyc04g049360.3	Solyc04g049360.3	chrSL4.0ch04	-	40846613	40846960	40846863	40846960	40845564	40846182	9855	8;37;30	38;33;6	11;14;20	1;1;4	343	121	0.000506908203152	0.0123550541979	0.069;0.283;0.638	0.795;0.832;0.638	0.425	aminodeoxychorismate synthase/glutamine amidotransferase
18149	gene:Solyc01g094460.3	Solyc01g094460.3	chrSL4.0ch01	-	78195870	78196329	78196031	78196329	78194775	78195538	18149	0;2;19	10;0;21	34;34;34	6;3;0	254	121	0.00122241735527	0.0240583700082	0.0;1.0;0.301	0.73;0.844;1.0	0.424	AT-hook motif nuclear-localized protein 9-like (AHRD V3.3 *** A0A2I4E613_9ROSI)
252	gene:Solyc12g097030.2	Solyc12g097030.2	chrSL4.0ch12	+	65207666	65213087	65207666	65212860	65213396	65213505	252	18;9;37	19;6;5	26;30;40	0;5;1	320	121	0.000187434575296	0.00573592857882	0.264;0.362;0.737	1.0;0.694;0.938	0.423	Carboxyl-terminal-processing peptidase 2, chloroplastic (AHRD V3.3 *** A0A1U8EU11_CAPAN)
11158	gene:Solyc03g110920.2	Solyc03g110920.2	chrSL4.0ch03	-	56057075	56060417	56060330	56060417	56056172	56056268	11158	164;259;337	14;21;5	264;220;334	0;6;0	3348	121	0.000298452703234	0.00819764193696	0.297;0.308;0.709	1.0;0.57;1.0	0.419	HVA22-like protein (AHRD V3.3 *** A0A1U8FXC4_CAPAN)
10994	gene:Solyc03g044370.3	Solyc03g044370.3	chrSL4.0ch03	-	8187889	8188231	8188115	8188231	8186104	8186189	10994	0;26;10	16;10;11	30;24;63	7;8;4	319	121	7.53867e+06	0.00286933752655	0.0;0.497;0.256	0.619;0.532;0.857	0.418	OTU domain-containing protein (AHRD V3.3 *** A0A1Q3CLG3_CEPFO)
20036	gene:Solyc08g065480.3	Solyc08g065480.3	chrSL4.0ch08	-	51691124	51691573	51691499	51691573	51690232	51690569	20036	8;90;61	10;27;9	57;54;25	4;5;0	468	121	0.000631539923311	0.0145839194967	0.171;0.463;0.637	0.787;0.736;1.0	0.417	Ferrochelatase (AHRD V3.3 *** A0A2G3BRU7_CAPCH)
13834	gene:Solyc11g011930.3	Solyc11g011930.3	chrSL4.0ch11	-	4919210	4920764	4919270	4920764	4918139	4918183	13834	0;0;4	11;25;1	11;20;8	1;6;8	181	121	6.46004e+06	0.00256535492824	0.0;0.0;0.728	0.88;0.69;0.401	0.414	Isocitrate dehydrogenase [NADP] (AHRD V3.3 *** A0A2G2VDF5_CAPBA)
39071	gene:Solyc06g051920.4	Solyc06g051920.4	chrSL4.0ch06	+	33365618	33366050	33365618	33366045	33366656	33366807	39071	0;39;38	8;16;1	59;36;62	0;2;2	126	121	0.000202218518616	0.00609213655836	0.0;0.701;0.973	1.0;0.945;0.968	0.413	Cyclic nucleotide gated channel 1 (AHRD V3.3 *** A0A2U1KHS4_ARTAN)
46787	gene:Solyc08g082170.4	Solyc08g082170.4	chrSL4.0ch08	-	63149388	63151833	63150217	63151833	63148916	63149324	46787	62;42;42	5;19;17	53;78;101	0;6;6	922	121	0.000974504664464	0.020294166752	0.619;0.225;0.245	1.0;0.63;0.688	0.41	Pectin lyase-like superfamily protein (AHRD V3.3 *** A0A2U1LXC7_ARTAN)
25520	gene:Solyc01g108412.1	Solyc01g108412.1	chrSL4.0ch01	+	88061120	88062093	88061120	88061192	88062809	88062938	25520	11;49;67	20;2;14	48;80;86	6;0;1	994	121	0.00128124064051	0.0249283465378	0.063;0.749;0.368	0.493;1.0;0.913	0.409	protein unc-13 homolog isoform X1 (AHRD V3.3 *-* XP_019066501.1)
12736	gene:Solyc03g150147.1	Solyc03g150147.1	chrSL4.0ch03	-	52470617	52477371	52471979	52477371	52470167	52470494	12736	98;71;87	16;3;2	68;83;87	0;0;0	1455	121	624.537	206436	0.337;0.663;0.783	1.0;1.0;1.0	0.406	Unknown protein
17732	gene:Solyc02g084490.1	Solyc02g084490.1	chrSL4.0ch02	+	45582838	45585478	45582838	45585061	45585601	45585652	17732	6;20;17	14;16;24	23;9;13	2;2;4	510	121	3.1166e+06	0.00147783570225	0.092;0.229;0.144	0.732;0.516;0.435	0.406	Golgin candidate 6 (AHRD V3.3 *** A0A2G2XK18_CAPBA)
6153	gene:Solyc09g098110.4	Solyc09g098110.4	chrSL4.0ch09	-	68061806	68066985	68061816	68066985	68061108	68061422	6153	9;36;39	24;34;16	56;33;62	3;0;24	131	121	2.07572e+06	0.00107778061731	0.257;0.494;0.692	0.945;1.0;0.705	0.402	bHLH transcription factor 092
26164	gene:Solyc08g077060.3	Solyc08g077060.3	chrSL4.0ch08	-	59108815	59110344	59110188	59110344	59108598	59108712	26164	52;26;49	28;0;2	31;28;37	0;0;0	1466	121	302286	0.000244880055693	0.133;1.0;0.669	1.0;1.0;1.0	0.399	Zinc finger, LSD1-type (AHRD V3.3 *** A0A2U1LIJ4_ARTAN)
33105	gene:Solyc04g076370.4	Solyc04g076370.4	chrSL4.0ch04	-	59270808	59272975	59271773	59272975	59269033	59269462	33105	38;5;3	20;0;4	14;16;12	2;0;0	1058	121	0.000636747018987	0.0146882514461	0.179;1.0;0.079	0.445;1.0;1.0	0.396	Pentatricopeptide repeat-containing protein, mitochondrial (AHRD V3.3 *** A0A2G2X056_CAPBA)
36941	gene:Solyc05g052630.4	Solyc05g052630.4	chrSL4.0ch05	-	62241032	62241368	62241337	62241368	62239604	62239848	36941	0;13;11	12;10;1	24;23;44	13;1;0	398	121	0.00247398055001	0.0405287346406	0.0;0.283;0.77	0.359;0.875;1.0	0.394	flocculation protein (AHRD V3.3 *** AT2G39950.8)
25521	gene:Solyc01g108412.1	Solyc01g108412.1	chrSL4.0ch01	+	88061120	88062244	88061120	88061192	88062809	88062938	25521	34;87;91	20;2;14	92;135;152	6;0;1	1145	121	0.000982532134233	0.0204114826268	0.152;0.821;0.407	0.618;1.0;0.941	0.393	protein unc-13 homolog isoform X1 (AHRD V3.3 *-* XP_019066501.1)
43828	gene:Solyc07g056220.3	Solyc07g056220.3	chrSL4.0ch07	-	63983195	63984646	63984471	63984646	63983025	63983128	43828	17;58;56	11;3;4	50;21;56	0;2;0	1369	121	0.000104506406004	0.00369709840792	0.12;0.631;0.553	1.0;0.481;1.0	0.392	Protein VACUOLELESS1 (AHRD V3.3 *** A0A2G2WG03_CAPBA)
27498	gene:Solyc03g097460.3	Solyc03g097460.3	chrSL4.0ch03	-	54366473	54368346	54368077	54368346	54366312	54366385	27498	18;417;473	8;8;8	475;373;499	0;0;4	1697	121	59857.8	0.000418984912304	0.138;0.788;0.808	1.0;1.0;0.899	0.388	Integrator complex subunit (AHRD V3.3 *** A0A1I9LM23_ARATH)
23853	gene:Solyc11g042620.3	Solyc11g042620.3	chrSL4.0ch11	-	34382426	34382717	34382598	34382717	34381142	34381194	23853	5;0;0	15;5;8	6;15;18	6;4;16	265	121	706788	0.000474483035432	0.132;0.0;0.0	0.313;0.631;0.339	0.384	Nuclear transport factor 2 (NTF2)-like protein (AHRD V3.3 *-* Q67TV5_ORYSJ)
33599	gene:Solyc04g079760.4	Solyc04g079760.4	chrSL4.0ch04	+	62084023	62084440	62084023	62084332	62085076	62085154	33599	6;14;15	24;16;0	43;8;8	0;3;0	229	121	0.000846909309898	0.0182429999857	0.117;0.316;1.0	1.0;0.585;1.0	0.384	UPF0114 domain-containing protein (AHRD V3.3 *** A0A1Q3D8A0_CEPFO)
23871	gene:Solyc06g060780.4	Solyc06g060780.4	chrSL4.0ch06	-	36472751	36473583	36473487	36473583	36471350	36471428	23871	90;125;73	7;16;12	86;73;138	0;3;0	829	121	1586.33	425306	0.652;0.533;0.47	1.0;0.78;1.0	0.375	phosphatidylserine decarboxylase
12403	gene:Solyc02g005200.4	Solyc02g005200.4	chrSL4.0ch02	-	7071706	7071861	7071735	7071861	7069480	7070047	12403	1;0;14	22;16;2	5;9;0	0;0;2	150	121	0.000979127593477	0.0203560022077	0.035;0.0;0.85	1.0;1.0;0.0	0.372	RNA binding protein (AHRD V3.3 *** A0A2U1QF55_ARTAN)
28047	gene:Solyc08g075470.3	Solyc08g075470.3	chrSL4.0ch08	+	57732447	57736068	57732447	57733978	57737280	57737436	28047	144;313;466	15;10;6	329;354;193	0;2;0	2183	121	4461.43	980342	0.347;0.634;0.811	1.0;0.907;1.0	0.372	WAT1-related protein (AHRD V3.3 *** K4CMR4_SOLLC)
10728	gene:Solyc03g058470.3	Solyc03g058470.3	chrSL4.0ch03	-	20724830	20725548	20725232	20725548	20721894	20722438	10728	30;127;92	8;23;25	111;145;117	2;11;2	495	121	1609.9	428927	0.478;0.574;0.474	0.931;0.763;0.935	0.368	Ypt/Rab-GAP domain of gyp1p superfamily protein (AHRD V3.3 *** A0A2U1MNI3_ARTAN)
17665	gene:Solyc04g049630.3	Solyc04g049630.3	chrSL4.0ch04	-	41855479	41862851	41857602	41862851	41854261	41854484	17665	61;126;103	11;0;8	104;133;83	2;0;0	2216	121	0.00019840381574	0.00599415752033	0.232;1.0;0.413	0.74;1.0;1.0	0.365	Peptidase S9 (AHRD V3.3 *** A0A200PNL2_9MAGN)
35620	gene:Solyc08g005980.3	Solyc08g005980.3	chrSL4.0ch08	+	764344	768409	764344	768356	768795	769840	35620	0;25;15	20;0;1	7;12;33	0;0;0	174	121	0.000903395405368	0.0191500958406	0.0;1.0;0.913	1.0;1.0;1.0	0.362	High-affinity nickel-transport family protein (AHRD V3.3 *** F4JM82_ARATH)
8659	gene:Solyc11g072970.2	Solyc11g072970.2	chrSL4.0ch11	-	54182327	54183344	54183286	54183344	54181046	54181195	8659	68;109;128	20;41;21	93;137;134	12;9;2	1052	121	0.000228723725696	0.00669660968592	0.281;0.234;0.412	0.471;0.636;0.885	0.355	Nudix hydrolase 9 (AHRD V3.3 *** A0A2G2WKD2_CAPBA)
48319	gene:Solyc09g059510.3	Solyc09g059510.3	chrSL4.0ch09	-	50688830	50689570	50688989	50689570	50688434	50688494	48319	0;5;0	14;0;7	8;14;22	2;7;1	252	121	0.00138498513695	0.0264281698313	0.0;1.0;0.0	0.658;0.49;0.914	0.354	Ethylene-responsive transcription factor-like protein (AHRD V3.3 *** A0A1U8EE68_CAPAN)
11899	gene:Solyc03g006380.4	Solyc03g006380.4	chrSL4.0ch03	-	989937	990014	989991	990014	989693	989848	11899	10;19;36	5;6;12	15;17;46	0;0;0	175	121	4.03718	3442.02	0.58;0.686;0.675	1.0;1.0;1.0	0.353	Defective in cullin neddylation protein (AHRD V3.3 *-* A0A2G2WWP7_CAPBA)
38402	gene:Solyc06g011530.3	Solyc06g011530.3	chrSL4.0ch06	+	8069278	8071208	8069278	8069909	8071294	8071304	38402	38;234;300	6;7;9	316;259;205	3;0;0	1392	121	43673	5.5081e+06	0.355;0.744;0.743	0.902;1.0;1.0	0.353	Hydroxymethylglutaryl-CoA lyase (AHRD V3.3 *-* B6U7B9_MAIZE)
38401	gene:Solyc06g011530.3	Solyc06g011530.3	chrSL4.0ch06	+	8069278	8071202	8069278	8069909	8071294	8071304	38401	38;239;300	6;7;9	316;259;200	3;0;0	1386	121	50222	6.20554e+06	0.356;0.749;0.744	0.902;1.0;1.0	0.351	Hydroxymethylglutaryl-CoA lyase (AHRD V3.3 *-* B6U7B9_MAIZE)
47017	gene:Solyc09g005230.3	Solyc09g005230.3	chrSL4.0ch09	-	182137	182275	182174	182275	181798	181857	47017	0;10;27	65;15;13	36;18;13	13;6;6	158	121	0.00018385489865	0.00565888120906	0.0;0.338;0.614	0.68;0.697;0.624	0.35	Protein root UVB sensitive 5 (AHRD V3.3 *** A0A2G3BL77_CAPCH)
9854	gene:Solyc04g049360.3	Solyc04g049360.3	chrSL4.0ch04	-	40846591	40846960	40846863	40846960	40845564	40846182	9854	53;101;127	38;33;6	52;60;66	1;1;4	365	121	0.000101341971893	0.0036060992653	0.316;0.504;0.875	0.945;0.952;0.845	0.349	aminodeoxychorismate synthase/glutamine amidotransferase
26190	gene:Solyc03g097940.3	Solyc03g097940.3	chrSL4.0ch03	+	54833919	54838548	54833919	54838540	54839838	54840063	26190	0;42;22	32;0;1	2;26;17	0;0;0	129	121	0.00152712047459	0.0283782121671	0.0;1.0;0.954	1.0;1.0;1.0	0.349	Potassium channel SKOR (AHRD V3.3 *** A0A2G3A0N7_CAPAN)
38400	gene:Solyc06g011530.3	Solyc06g011530.3	chrSL4.0ch06	+	8069278	8071178	8069278	8069909	8071294	8071304	38400	38;234;300	6;7;9	318;259;200	3;0;0	1362	121	45182.4	5.63181e+06	0.36;0.748;0.748	0.904;1.0;1.0	0.349	Hydroxymethylglutaryl-CoA lyase (AHRD V3.3 *-* B6U7B9_MAIZE)
46809	gene:Solyc01g094030.3	Solyc01g094030.3	chrSL4.0ch01	-	77867640	77867727	77867644	77867727	77867405	77867541	46809	0;12;3	22;13;22	23;11;14	10;14;14	125	121	0.000608844280694	0.0142248453044	0.0;0.472;0.117	0.69;0.432;0.492	0.342	CLB1
16475	gene:Solyc01g081190.4	Solyc01g081190.4	chrSL4.0ch01	+	73060140	73060831	73060140	73060787	73060943	73061016	16475	60;83;100	62;41;9	89;103;117	2;3;1	165	121	17.2453	11.7939	0.415;0.598;0.891	0.97;0.962;0.988	0.339	Calcium-binding EF hand family protein (AHRD V3.3 *** A0A2U1PWG2_ARTAN)
9561	gene:Solyc04g007400.4	Solyc04g007400.4	chrSL4.0ch04	-	1122957	1123055	1122975	1123055	1122337	1122699	9561	14;12;15	16;10;4	12;6;9	0;2;0	139	121	504799	0.000364113004355	0.432;0.511;0.765	1.0;0.723;1.0	0.338	NAD(P)-binding Rossmann-fold superfamily protein (AHRD V3.3 *** F4IKL5_ARATH),Pfam:PF13561
23088	gene:Solyc01g017860.3	Solyc01g017860.3	chrSL4.0ch01	+	25817793	25818082	25817793	25817974	25818233	25818699	23088	0;2;1	14;19;22	10;11;8	12;7;9	229	121	20.1055	13185.8	0.0;0.053;0.023	0.306;0.454;0.32	0.335	Unknown protein
26075	gene:Solyc03g113770.3	Solyc03g113770.3	chrSL4.0ch03	-	58249451	58250024	58249948	58250024	58248635	58248992	26075	172;189;212	16;63;32	174;190;242	9;0;9	590	121	44283.9	5.55228e+06	0.688;0.381;0.576	0.799;1.0;0.846	0.333	NAD(P)H-hydrate epimerase (AHRD V3.3 *** A0A1U8G4A3_CAPAN)
22426	gene:Solyc01g021640.3	Solyc01g021640.3	chrSL4.0ch01	+	32505075	32513227	32505075	32505396	32514273	32514374	22426	46;357;323	20;0;0	274;226;348	0;0;0	7924	121	0.0015318832974	0.0284475288432	0.034;1.0;1.0	1.0;1.0;1.0	0.322	Transducin/WD40 repeat-like superfamily protein (AHRD V3.3 *** AT5G17370.1)
45145	gene:Solyc09g010150.4	Solyc09g010150.4	chrSL4.0ch09	+	3554092	3560245	3554092	3554380	3562194	3562554	45145	37;212;239	20;0;0	255;143;213	0;0;0	5958	121	0.00164466947786	0.0299746110183	0.036;1.0;1.0	1.0;1.0;1.0	0.321	NAD(P)-binding Rossmann-fold superfamily protein (AHRD V3.3 *** A0A2U1PYP4_ARTAN)
40680	gene:Solyc08g074280.4	Solyc08g074280.4	chrSL4.0ch08	-	56496547	56499543	56499374	56499543	56496051	56496180	40680	22;62;12	22;0;0	31;8;16	0;0;0	2920	121	0.00161305213909	0.0295246026781	0.04;1.0;1.0	1.0;1.0;1.0	0.32	Beta-lactamase domain-containing protein/ABC1 domain-containing protein/WaaY domain-containing protein (AHRD V3.3 *** A0A1Q3B6T1_CEPFO)
45144	gene:Solyc09g010150.4	Solyc09g010150.4	chrSL4.0ch09	+	3554092	3559637	3554092	3554380	3562194	3562554	45144	37;208;238	20;0;0	259;141;209	0;0;0	5350	121	0.00188266226748	0.0331089149342	0.04;1.0;1.0	1.0;1.0;1.0	0.32	NAD(P)-binding Rossmann-fold superfamily protein (AHRD V3.3 *** A0A2U1PYP4_ARTAN)
16088	gene:Solyc02g150124.1	Solyc02g150124.1	chrSL4.0ch02	+	33339481	33341176	33339481	33340157	33341263	33341381	16088	56;81;77	10;5;10	115;116;132	6;2;2	1112	121	0.000454379011969	0.0113872562617	0.379;0.638;0.456	0.676;0.863;0.878	0.315	Enolase (AHRD V3.3 *-* A0A2G3A202_CAPAN)
40683	gene:Solyc08g074280.4	Solyc08g074280.4	chrSL4.0ch08	-	56497441	56499543	56499374	56499543	56496051	56496180	40683	22;61;6	22;0;0	5;2;16	0;0;0	2026	121	0.00244154345876	0.0401700332318	0.056;1.0;1.0	1.0;1.0;1.0	0.315	Beta-lactamase domain-containing protein/ABC1 domain-containing protein/WaaY domain-containing protein (AHRD V3.3 *** A0A1Q3B6T1_CEPFO)
40685	gene:Solyc08g074280.4	Solyc08g074280.4	chrSL4.0ch08	-	56497542	56499543	56499374	56499543	56496051	56496180	40685	22;61;6	22;0;0	7;2;16	0;0;0	1925	121	0.00256588557076	0.0417337776637	0.059;1.0;1.0	1.0;1.0;1.0	0.314	Beta-lactamase domain-containing protein/ABC1 domain-containing protein/WaaY domain-containing protein (AHRD V3.3 *** A0A1Q3B6T1_CEPFO)
22428	gene:Solyc01g021640.3	Solyc01g021640.3	chrSL4.0ch01	+	32505075	32513671	32505075	32505396	32514273	32514374	22428	113;470;370	20;0;0	366;282;479	0;0;0	8368	121	0.00327379591946	0.0498245791684	0.076;1.0;1.0	1.0;1.0;1.0	0.308	Transducin/WD40 repeat-like superfamily protein (AHRD V3.3 *** AT5G17370.1)
33742	gene:Solyc04g080700.4	Solyc04g080700.4	chrSL4.0ch04	-	62766104	62767462	62766495	62767462	62765872	62765928	33742	87;59;50	48;53;37	48;119;256	17;19;30	484	121	66811.9	7.5748e+06	0.312;0.218;0.253	0.414;0.61;0.681	0.307	Bifunctional nuclease 2 (AHRD V3.3 *** A0A2G3AX92_CAPCH)
37659	gene:Solyc05g056520.4	Solyc05g056520.4	chrSL4.0ch05	-	65175927	65176318	65175937	65176318	65175747	65175845	37659	21;24;31	11;15;36	41;12;4	6;4;0	131	121	0.000319120297559	0.0086648274934	0.638;0.596;0.443	0.863;0.735;1.0	0.307	S-adenosyl-L-methionine-dependent methyltransferases superfamily protein (AHRD V3.3 *** A0A2U1MCW0_ARTAN)
28613	gene:Solyc07g007210.3	Solyc07g007210.3	chrSL4.0ch07	+	1920101	1920266	1920101	1920242	1920516	1921270	28613	0;21;12	14;72;39	50;31;34	57;39;29	145	121	612084	0.000423567431304	0.0;0.196;0.204	0.423;0.399;0.495	0.306	Elongation factor 2 (AHRD V3.3 *** A0A2I0WLE3_9ASPA)
20039	gene:Solyc05g013210.3	Solyc05g013210.3	chrSL4.0ch05	+	6353732	6357149	6353732	6356393	6357254	6357383	20039	0;0;2	6;7;19	1;5;13	1;4;1	849	121	846580	0.000545590732254	0.0;0.0;0.015	0.125;0.151;0.649	0.303	Ribonuclease (AHRD V3.3 *** Q4ADQ2_9CARY)
38399	gene:Solyc06g011530.3	Solyc06g011530.3	chrSL4.0ch06	+	8069278	8070950	8069278	8069909	8071294	8071304	38399	38;273;360	6;7;9	355;310;263	3;0;0	1134	121	48258.5	5.98026e+06	0.403;0.806;0.81	0.927;1.0;1.0	0.303	Hydroxymethylglutaryl-CoA lyase (AHRD V3.3 *-* B6U7B9_MAIZE)
38758	gene:Solyc06g043070.4	Solyc06g043070.4	chrSL4.0ch06	-	27579795	27582980	27582795	27582980	27578926	27579405	38758	86;89;95	33;0;0	89;50;266	0;0;0	3093	121	0.0032230054456	0.0493351173159	0.093;1.0;1.0	1.0;1.0;1.0	0.302	hypothetical protein (AHRD V3.3 *** AT3G04020.1)
26387	gene:Solyc12g019977.1	Solyc12g019977.1	chrSL4.0ch12	+	12975101	12979990	12975101	12978649	12980229	12980316	26387	103;191;198	27;13;8	223;180;300	6;7;2	1434	121	0.00120291833046	0.023751368925	0.244;0.554;0.676	0.758;0.685;0.927	0.299	Unknown protein
4771	gene:Solyc10g076270.3	Solyc10g076270.3	chrSL4.0ch10	+	58272531	58277981	58272531	58274346	58278220	58278880	4771	41;72;59	0;16;2	83;56;43	0;2;0	3728	121	0.00248073025841	0.0405954127393	1.0;0.127;0.489	1.0;0.476;1.0	0.287	Regulatory-associated protein of TOR 1 (AHRD V3.3 *-* A0A2G2VZ40_CAPBA)
11454	gene:Solyc03g026110.4	Solyc03g026110.4	chrSL4.0ch03	-	3506113	3508609	3507904	3508609	3505946	3506021	11454	124;551;453	20;2;3	551;570;529	0;0;0	1884	121	237005	0.00020086032064	0.285;0.947;0.907	1.0;1.0;1.0	0.287	SUN-like protein 8
4763	gene:Solyc10g076270.3	Solyc10g076270.3	chrSL4.0ch10	+	58272531	58277761	58272531	58274110	58277899	58277981	4763	8;34;6	18;0;1	19;29;38	0;1;1	3744	121	0.00134391513666	0.0258527790436	0.014;1.0;0.162	1.0;0.484;0.551	0.286	Regulatory-associated protein of TOR 1 (AHRD V3.3 *-* A0A2G2VZ40_CAPBA)
17401	gene:Solyc02g062130.4	Solyc02g062130.4	chrSL4.0ch02	-	31709333	31710523	31709686	31710523	31709088	31709180	17401	38;53;41	16;6;6	62;103;78	0;0;14	446	121	0.00124129653281	0.0243400321514	0.392;0.706;0.65	1.0;1.0;0.602	0.285	Ferredoxin--NADP reductase, chloroplastic (AHRD V3.3 *** K4B6A3_SOLLC)
5156	gene:Solyc10g049210.3	Solyc10g049210.3	chrSL4.0ch10	+	43615319	43618179	43615319	43617032	43618270	43618357	5156	50;347;429	6;24;0	298;294;205	4;0;0	1240	121	0.000431954091816	0.0109086320972	0.448;0.585;1.0	0.879;1.0;1.0	0.282	Serine carboxypeptidase (AHRD V3.3 *** A0A2U1P833_ARTAN)
27749	gene:Solyc02g069980.4	Solyc02g069980.4	chrSL4.0ch02	-	37780019	37780114	37780023	37780114	37778719	37778767	27749	0;1;3	76;63;33	20;28;43	59;55;77	125	121	0	0.0	0.0;0.015;0.081	0.247;0.33;0.351	0.277	ELM2 domain, Zinc finger, PHD-type, Zinc finger, CW-type, Zinc finger, RING/FYVE/PHD-type (AHRD V3.3 *-* A0A2U1QAI8_ARTAN)
22216	gene:Solyc03g116930.3	Solyc03g116930.3	chrSL4.0ch03	-	60658407	60658611	60658443	60658611	60657013	60657115	22216	14;44;27	13;2;6	64;67;97	0;0;0	157	121	394.384	139929	0.454;0.944;0.776	1.0;1.0;1.0	0.275	Phospholipase-like protein (AHRD V3.3 *** A0A2U1PUP4_ARTAN)
29556	gene:Solyc04g072140.4	Solyc04g072140.4	chrSL4.0ch04	+	57103065	57103267	57103065	57103195	57103657	57103724	29556	10;52;45	20;2;0	30;29;20	0;0;0	193	121	0.000572098223117	0.0135941890486	0.239;0.942;1.0	1.0;1.0;1.0	0.273	tRNA pseudouridine synthase (AHRD V3.3 *** A0A2G3CNB1_CAPCH)
46180	gene:Solyc01g007060.3	Solyc01g007060.3	chrSL4.0ch01	+	1603176	1604708	1603176	1603274	1605459	1607078	46180	30;122;162	25;16;10	103;168;164	5;9;8	1527	121	0.00207224351389	0.0355913250417	0.087;0.377;0.562	0.62;0.597;0.619	0.27	BTB/POZ domain-containing protein (AHRD V3.3 *** A0A2G3AY53_CAPCH)
10729	gene:Solyc03g058470.3	Solyc03g058470.3	chrSL4.0ch03	-	20724980	20725316	20725232	20725316	20721894	20722438	10729	1;0;1	8;23;25	12;7;0	2;11;2	345	121	3.66231e+06	0.00167691163544	0.042;0.0;0.014	0.678;0.182;0.0	0.268	Ypt/Rab-GAP domain of gyp1p superfamily protein (AHRD V3.3 *** A0A2U1MNI3_ARTAN)
33376	gene:Solyc06g069380.4	Solyc06g069380.4	chrSL4.0ch06	-	40762426	40762539	40762471	40762539	40762256	40762345	33376	0;23;13	41;82;31	15;17;18	10;44;15	166	121	0.000629980637728	0.0145715922983	0.0;0.17;0.234	0.522;0.22;0.467	0.268	O-fucosyltransferase (AHRD V3.3 *** A0A2P5EBU6_TREOI)
[truncated: 12 more rows]

## Sheet: MXE
Supplementary DataSheet S8. Mutually Exclusive Exon events in leaves of T250 exposed to combined stress compared to control
[truncated: 72 more rows]
