# Supplementary material for: Transcriptomic and splicing changes underlying tomato responses to combined water and nutrient stress
Source: Front Plant Sci. 2022 Nov 25;13:974048. doi: 10.3389/fpls.2022.974048 (PMC9732681; doi:10.3389/fpls.2022.974048)
Supplement: Supplementary file 10 [file DataSheet_9.xlsx]

## Sheet: IR
Supplementary DataSheet S9. Intron Retention events in roots of T250 exposed to combined stress compared to control
ID	GeneID	geneSymbol	chr	strand	riExonStart_0base	riExonEnd	upstreamES	upstreamEE	downstreamES	downstreamEE	ID	IJC_SAMPLE_1	SJC_SAMPLE_1	IJC_SAMPLE_2	SJC_SAMPLE_2	IncFormLen	SkipFormLen	PValue	FDR	IncLevel1	IncLevel2	IncLevelDifference	Description			Legend:
137951	gene:Solyc07g062910.3	Solyc07g062910.3	chrSL4.0ch07	+	65375240	65382752	65375240	65375352	65377785	65382752	137951	10;6;1	0;0;0	0;3;2	6;8;16	2526	121	0.00263123	2.36123	1.0;1.0;1.0	0.0;0.018;0.006	-0.992	Protein yippee-like (AHRD V3.3 *** A0A1U8EEB0_CAPAN)			ID: identification number of the splicing event
84176	gene:Solyc05g018300.3	Solyc05g018300.3	chrSL4.0ch05	-	20427390	20434159	20427390	20429314	20434093	20434159	84176	21;6;2	0;0;0	7;19;21	10;12;6	4872	121	141.044	24471.7	1.0;1.0;1.0	0.017;0.038;0.08	-0.955	Protein phosphatase 2C and cyclic nucleotide-binding/kinase domain-containing protein (AHRD V3.3 *** A0A2G2WSK6_CAPBA)			GeneID: associated Ensembl ID
83792	gene:Solyc02g062620.3	Solyc02g062620.3	chrSL4.0ch02	-	32354429	32364545	32354429	32354473	32364425	32364545	83792	34;50;40	0;0;0	32;34;52	8;3;14	10045	121	0.0754175	45.6847	1.0;1.0;1.0	0.046;0.12;0.043	-0.93	Nuclear cap-binding protein subunit 2 (AHRD V3.3 *** B8YFW2_SOLTU)			geneSymbol: associated Gene ID
64535	gene:Solyc02g085810.3	Solyc02g085810.3	chrSL4.0ch02	+	46601199	46603064	46601199	46601293	46602995	46603064	64535	5;16;10	0;0;0	22;4;20	10;10;6	1795	121	9.0727	2452.56	1.0;1.0;1.0	0.129;0.026;0.183	-0.887	HEAT repeat-containing protein 5B (AHRD V3.3 *** A0A1J3HBB6_NOCCA)			chr: chromosome of the gene
137903	gene:Solyc09g064780.3	Solyc09g064780.3	chrSL4.0ch09	+	58276026	58279374	58276026	58276237	58277521	58279374	137903	17;8;1	0;0;0	13;4;21	10;4;10	1377	121	10.4125	2746.91	1.0;1.0;1.0	0.103;0.081;0.156	-0.887	mediator of RNA polymerase II transcription subunit 33A-like (AHRD V3.3 *** A0A2I4F330_9ROSI)			strand: strand of the gene
42033	gene:Solyc05g013720.3	Solyc05g013720.3	chrSL4.0ch05	-	7083381	7085671	7083381	7085242	7085573	7085671	42033	4;6;10	0;0;0	10;6;2	11;11;13	424	121	0.0417	27.3375	1.0;1.0;1.0	0.206;0.135;0.042	-0.872	Alpha-galactosidase (AHRD V3.3 *** A0A2G3B902_CAPCH)			riExonStart_0base: starting coordinate of retained intron
30924	gene:Solyc01g081430.4	Solyc01g081430.4	chrSL4.0ch01	+	73215161	73222231	73215161	73216978	73218755	73222231	30924	12;6;14	0;0;0	24;14;6	3;16;22	1870	121	2.79697	93.9311	1.0;1.0;1.0	0.341;0.054;0.017	-0.863	Armadillo-type fold (AHRD V3.3 *** A0A2U1LXZ4_ARTAN)			riExonEnd: end coordinate of retained intron
12631	gene:Solyc10g079920.2	Solyc10g079920.2	chrSL4.0ch10	-	60488228	60489574	60488228	60488835	60489461	60489574	12631	1;5;2	0;0;0	5;0;13	6;18;5	719	121	179	29337	1.0;1.0;1.0	0.123;0.0;0.304	-0.858	BnaCnng08120D protein (AHRD V3.3 *-* A0A078HK72_BRANA)			upstreamES: starting coordinate of the upstream exon
46871	gene:Solyc04g077110.3	Solyc04g077110.3	chrSL4.0ch04	+	60055932	60056598	60055932	60056001	60056495	60056598	46871	12;15;2	0;0;0	5;3;5	7;14;3	587	121	0.000477396	0.580731	1.0;1.0;1.0	0.128;0.042;0.256	-0.858	Unknown protein			upstreamEE: end coordinate of the upstream exon
41783	gene:Solyc02g079250.4	Solyc02g079250.4	chrSL4.0ch02	+	41838517	41839413	41838517	41838726	41839319	41839413	41783	7;5;2	0;0;0	2;10;12	2;12;8	686	121	26.2763	5993.23	1.0;1.0;1.0	0.15;0.128;0.209	-0.838	Inositol monophosphatase family protein (3',5'-bisphosphate nucleotidase) (AHRD V3.3 *** A0A166NZV4_9PEZI)			downstreamES: starting coordinate of the downstream exon
49602	gene:Solyc02g068500.3	Solyc02g068500.3	chrSL4.0ch02	+	36464791	36466200	36464791	36465755	36466155	36466200	49602	34;10;3	1;0;0	0;8;9	2;10;8	493	121	0.135747	71.7957	0.893;1.0;1.0	0.0;0.164;0.216	-0.838	Thioredoxin O1, mitochondrial (AHRD V3.3 *** A0A2G3A6C2_CAPAN)			downstreamEE: end coordinate of the downstream exon
59227	gene:Solyc02g079060.3	Solyc02g079060.3	chrSL4.0ch02	-	41669072	41673795	41669072	41672241	41673734	41673795	59227	16;7;14	0;0;0	21;15;8	4;12;4	1586	121	0.0596079	37.5053	1.0;1.0;1.0	0.286;0.087;0.132	-0.832	Eukaryotic translation initiation factor 3 subunit J (AHRD V3.3 *** A0A2G3D5W1_CAPCH)			ID: identification number of the splicing event
87615	gene:Solyc04g049090.3	Solyc04g049090.3	chrSL4.0ch04	-	38791430	38792982	38791430	38792335	38792907	38792982	87615	10;21;1	0;0;0	4;1;51	3;19;14	665	121	0.382006	170.703	1.0;1.0;1.0	0.195;0.009;0.399	-0.799	SlMlo1			IJC_Sample1: semi-colon delimited number of reads supporting the skipping junction in Control samples
56377	gene:Solyc01g107940.3	Solyc01g107940.3	chrSL4.0ch01	+	87630757	87631492	87630757	87630808	87631344	87631492	56377	13;4;5	0;0;0	11;3;0	1;12;18	629	121	0.00127676	1.30636	1.0;1.0;1.0	0.679;0.046;0.0	-0.758	RING/U-box superfamily protein (AHRD V3.3 *** A0A1P8B1Z6_ARATH)			SJC_Sample1: semi-colon delimited number of reads supporting the inclusion junction in Control samples
78836	gene:Solyc01g068340.3	Solyc01g068340.3	chrSL4.0ch01	+	70349423	70357296	70349423	70356468	70357137	70357296	78836	25;20;14	0;0;0	26;27;16	15;10;8	762	121	0.00177192	13.3787	1.0;1.0;1.0	0.216;0.3;0.241	-0.748	Crossover junction endonuclease MUS81 (AHRD V3.3 *** A0A2G3AKQ4_CAPAN)			IJC_Sample2: semi-colon delimited number of reads supporting the skipping junction in Stress samples
79151	gene:Solyc05g052930.3	Solyc05g052930.3	chrSL4.0ch05	+	62506246	62508277	62506246	62507071	62508111	62508277	79151	14;5;6	4;0;0	3;0;0	9;6;17	1133	121	62724.2	3.49827e+06	0.272;1.0;1.0	0.034;0.0;0.0	-0.746	Protein YIPF (AHRD V3.3 *** A0A2G2WTU7_CAPBA)			SJC_Sample2: semi-colon delimited number of reads supporting the inclusion junction in Stress samples
68481	gene:Solyc01g105140.3	Solyc01g105140.3	chrSL4.0ch01	-	85714939	85717068	85714939	85715143	85716950	85717068	68481	6;2;2	1;0;0	2;4;22	11;5;23	1900	121	0.000959228330811	0.0127339974397	0.276;1.0;1.0	0.011;0.048;0.057	-0.72	Arginine/serine-rich splicing factor, putative, expressed (AHRD V3.3 *-* Q6AVF4_ORYSJ)			IncFormLen: length of inclusion form, used for normalization
13682	gene:Solyc10g054040.3	Solyc10g054040.3	chrSL4.0ch10	-	53580788	53587553	53580788	53582586	53587412	53587553	13682	18;67;58	0;0;0	22;70;22	1;2;18	4919	121	0.00716094	5.85065	1.0;1.0;1.0	0.351;0.463;0.029	-0.719	26S proteasome regulatory subunit (AHRD V3.3 *** A8IR41_CHLRE)			SkipFormLen: length of skipping form, used for normalization
3170	gene:Solyc12g017420.2	Solyc12g017420.2	chrSL4.0ch12	+	6720858	6721507	6720858	6721059	6721129	6721507	3170	9;10;4	7;2;0	0;0;1	25;6;11	191	121	1.16367	447.016	0.449;0.76;1.0	0.0;0.0;0.054	-0.718	ABC transporter-like (AHRD V3.3 *** A0A200R0Y3_9MAGN)			PValue: p-value of the statistical test
46939	gene:Solyc01g080580.4	Solyc01g080580.4	chrSL4.0ch01	-	72398518	72399155	72398518	72398641	72398828	72399155	46939	2;9;2	0;0;2	6;0;5	29;11;26	280	121	234175	999770	1.0;1.0;0.302	0.082;0.0;0.077	-0.714	Inosine-uridine preferring nucleoside hydrolase family protein (AHRD V3.3 *** A0A2U1LEG5_ARTAN)			FDR: FDR of the statistical test
78890	gene:Solyc01g106770.4	Solyc01g106770.4	chrSL4.0ch01	+	86831450	86838851	86831450	86838150	86838727	86838851	78890	15;4;6	18;0;0	0;0;0	5;24;20	670	121	323330	0.000129272913953	0.131;1.0;1.0	0.0;0.0;0.0	-0.71	Serine/threonine-protein kinase TOR (AHRD V3.3 *** A0A0K0XR78_TOBAC)			IncLevel1: semi-colon delimited values of inclusion levels (percentage) in Control samples
37443	gene:Solyc02g086790.4	Solyc02g086790.4	chrSL4.0ch02	-	47415214	47416433	47415214	47415291	47416017	47416433	37443	33;27;12	0;0;0	2;14;25	2;20;2	819	121	0.0183509	92.1593	1.0;1.0;1.0	0.129;0.094;0.649	-0.709	Protein kinase (AHRD V3.3 *** A7L4B0_CARPA)			IncLevel2: semi-colon delimited values of inclusion levels (percentage) in Stress samples
116041	gene:Solyc11g010110.3	Solyc11g010110.3	chrSL4.0ch11	-	3255500	3255923	3255500	3255735	3255833	3255923	116041	3;3;10	0;2;0	9;1;0	17;5;6	219	121	71142.2	3.87306e+06	1.0;0.453;1.0	0.226;0.1;0.0	-0.709	S-adenosyl-L-methionine-dependent methyltransferases superfamily protein (AHRD V3.3 *** Q8L601_ARATH)			IncLevelDifference: average difference of the inclusion levels n Stress samples v Control samples
44493	gene:Solyc12g007310.3	Solyc12g007310.3	chrSL4.0ch12	-	1708297	1709474	1708297	1708502	1709411	1709474	44493	4;4;1	1;0;0	0;7;10	3;10;8	1002	121	0.000201762010884	0.00363906206155	0.326;1.0;1.0	0.0;0.078;0.131	-0.706	Lactoylglutathione lyase (AHRD V3.3 *** A0A2G3BNM5_CAPCH)			Description: Gene Description
121028	gene:Solyc11g072010.3	Solyc11g072010.3	chrSL4.0ch11	-	53369998	53373975	53369998	53372992	53373921	53373975	121028	4;2;26	0;0;0	19;18;25	7;13;3	1022	121	40.0354	8679.44	1.0;1.0;1.0	0.243;0.141;0.497	-0.706	Homoserine dehydrogenase (AHRD V3.3 *** A0A1U8EXE8_CAPAN)
80193	gene:Solyc02g072000.3	Solyc02g072000.3	chrSL4.0ch02	+	39338419	39339639	39338419	39338585	39338776	39339639	80193	23;6;4	0;4;0	3;4;12	16;27;27	284	121	3686.28	2.27988e+06	1.0;0.39;1.0	0.074;0.059;0.159	-0.699	Heat shock transcription factor (AHRD V3.3 *** Q9M597_MEDSA)
85627	gene:Solyc02g005003.1	Solyc02g005003.1	chrSL4.0ch02	+	5902646	5904347	5902646	5902757	5904035	5904347	85627	38;27;45	0;0;0	68;43;72	8;11;22	1371	121	0.126443	67.2351	1.0;1.0;1.0	0.429;0.257;0.224	-0.697	Unknown protein
71788	gene:Solyc01g007780.4	Solyc01g007780.4	chrSL4.0ch01	-	1882362	1884087	1882362	1883308	1883922	1884087	71788	13;14;6	0;6;0	8;1;16	15;14;22	707	121	8.22258e+06	0.00176651482367	1.0;0.285;1.0	0.084;0.012;0.111	-0.693	HVA22-like protein (AHRD V3.3 *** A0A2G3AY13_CAPCH)
2723	gene:Solyc12g062480.3	Solyc12g062480.3	chrSL4.0ch12	-	32893562	32896438	32893562	32893885	32896231	32896438	2723	14;6;7	0;0;1	8;2;8	6;14;3	2439	121	374021	0.000145723228572	1.0;1.0;0.258	0.062;0.007;0.117	-0.691	Cst complex subunit ctc1 (AHRD V3.3 *** A0A314KMU1_NICAT)
128904	gene:Solyc08g075070.3	Solyc08g075070.3	chrSL4.0ch08	-	57337806	57340762	57337806	57339569	57340688	57340762	128904	21;24;8	0;7;0	2;3;3	6;14;2	1212	121	350044	0.000137902542556	1.0;0.255;1.0	0.032;0.021;0.13	-0.691	Profilin family protein (AHRD V3.3 *** AT4G19400.1)
10632	gene:Solyc11g006550.3	Solyc11g006550.3	chrSL4.0ch11	-	1234519	1236143	1234519	1235839	1236051	1236143	10632	18;3;24	19;0;1	4;0;0	11;21;12	305	121	7972.51	662748	0.273;1.0;0.905	0.126;0.0;0.0	-0.684	urate oxidase
37278	gene:Solyc01g109980.4	Solyc01g109980.4	chrSL4.0ch01	-	89144407	89148962	89144407	89147966	89148714	89148962	37278	3;6;5	0;0;3	1;2;4	14;17;4	841	121	0.000227831716076	0.00401145772076	1.0;1.0;0.193	0.01;0.017;0.126	-0.68	BEL1-like homeodomain protein 7 (AHRD V3.3 *** A0A2G3BW58_CAPCH)
30368	gene:Solyc03g122270.4	Solyc03g122270.4	chrSL4.0ch03	-	64581851	64586539	64581851	64585158	64585981	64586539	30368	10;6;7	11;0;0	0;0;7	10;3;12	916	121	0.000410778256682	0.00646619903951	0.107;1.0;1.0	0.0;0.0;0.072	-0.678	Inter-alpha-trypsin inhibitor heavy chain-like protein (AHRD V3.3 *** Q8L798_ARATH)
95746	gene:Solyc04g081290.3	Solyc04g081290.3	chrSL4.0ch04	+	63303150	63305008	63303150	63303528	63304648	63305008	95746	11;19;2	0;0;0	57;23;51	9;9;8	1213	121	2745.22	279062	1.0;1.0;1.0	0.387;0.203;0.389	-0.674	Cytokinin riboside 5'-monophosphate phosphoribohydrolase (AHRD V3.3 *** A0A2G2X1Q5_CAPBA)
42894	gene:Solyc09g005660.4	Solyc09g005660.4	chrSL4.0ch09	-	449615	453049	449615	451265	452847	453049	42894	38;8;9	2;0;0	25;8;61	6;2;36	1675	121	1.00558e+06	0.000324084870725	0.579;1.0;1.0	0.231;0.224;0.109	-0.672	HAT transposon superfamily protein (AHRD V3.3 *** Q9LDK4_ARATH)
73184	gene:Solyc12g056290.2	Solyc12g056290.2	chrSL4.0ch12	-	61832459	61833067	61832459	61832838	61832933	61833067	73184	2;7;10	0;0;0	8;23;15	14;18;17	216	121	5.80824	1677.82	1.0;1.0;1.0	0.242;0.417;0.331	-0.67	RING/U-box superfamily protein (AHRD V3.3 *-* AT2G15530.4)
33217	gene:Solyc06g063100.3	Solyc06g063100.3	chrSL4.0ch06	+	37510403	37511390	37510403	37511156	37511328	37511390	33217	28;2;10	0;0;0	0;0;12	18;5;0	265	121	311.607	47185.3	1.0;1.0;1.0	0.0;0.0;1.0	-0.667	Ubiquitin-conjugating enzyme (AHRD V3.3 *** A0A200PV82_9MAGN)
75008	gene:Solyc12g087970.2	Solyc12g087970.2	chrSL4.0ch12	-	63039425	63041153	63039425	63039812	63039942	63041153	75008	8;8;2	0;0;0	0;3;0	17;0;4	242	121	113.769	20656	1.0;1.0;1.0	0.0;1.0;0.0	-0.667	Homeodomain-like superfamily protein (AHRD V3.3 *-* AT1G09710.4)
136130	gene:Solyc09g014980.4	Solyc09g014980.4	chrSL4.0ch09	+	7395922	7402174	7395922	7399549	7399633	7402174	136130	14;6;3	15;2;0	0;0;0	15;20;9	205	121	47.8028	10045.1	0.355;0.639;1.0	0.0;0.0;0.0	-0.665	Protein SCAR4 (AHRD V3.3 *** A0A2G3BKZ2_CAPCH)
47662	gene:Solyc01g079535.1	Solyc01g079535.1	chrSL4.0ch01	+	71190199	71195770	71190199	71191585	71195168	71195770	47662	66;70;22	0;5;0	15;41;22	5;8;7	3676	121	0.000429330650534	0.00670234549424	1.0;0.315;1.0	0.09;0.144;0.094	-0.662	GTP-binding protein (AHRD V3.3 *** Q9SDK4_ORYSJ)
59296	gene:Solyc03g119870.3	Solyc03g119870.3	chrSL4.0ch03	-	62856966	62857659	62856966	62857029	62857465	62857659	59296	10;8;6	0;0;0	1;0;12	16;6;0	529	121	65.845	1306.7	1.0;1.0;1.0	0.014;0.0;1.0	-0.662	Nuclear-interacting partner of ALK (AHRD V3.3 *** A0A1J3JWS8_NOCCA)
26154	gene:Solyc01g107290.3	Solyc01g107290.3	chrSL4.0ch01	+	87191994	87192437	87191994	87192075	87192240	87192437	26154	10;6;8	1;0;0	5;6;30	30;18;8	258	121	500.058	69830.2	0.824;1.0;1.0	0.072;0.135;0.638	-0.66	RING/U-box superfamily protein (AHRD V3.3 *-* A0A2U1QJN2_ARTAN)
125000	gene:Solyc07g064150.4	Solyc07g064150.4	chrSL4.0ch07	+	66237806	66241849	66237806	66238144	66238358	66241849	125000	6;4;18	0;0;12	4;8;2	18;8;21	307	121	9.7615e+06	0.00203097544123	1.0;1.0;0.372	0.081;0.283;0.036	-0.657	Protein translation factor SUI1-like protein (AHRD V3.3 *** A0A1U8FM48_CAPAN)
115095	gene:Solyc06g073500.3	Solyc06g073500.3	chrSL4.0ch06	+	42965835	42971593	42965835	42965959	42966916	42971593	115095	7;8;4	2;0;0	7;16;0	8;6;9	1050	121	0.000560225686916	0.00828883878666	0.287;1.0;1.0	0.092;0.235;0.0	-0.653	Pentatricopeptide repeat (PPR) superfamily protein (AHRD V3.3 *** A0A1I9LM77_ARATH)
113252	gene:Solyc03g098170.3	Solyc03g098170.3	chrSL4.0ch03	-	55011023	55013765	55011023	55011707	55012287	55013765	113252	5;12;4	0;0;0	2;18;0	7;0;17	673	121	89.3896	1690.24	1.0;1.0;1.0	0.049;1.0;0.0	-0.65	Tubulin-folding cofactor B (AHRD V3.3 *** A0A2G3CXG8_CAPCH)
25836	gene:Solyc04g076550.3	Solyc04g076550.3	chrSL4.0ch04	-	59448281	59452037	59448281	59449398	59451777	59452037	25836	12;6;7	0;0;0	2;6;16	9;0;18	2472	121	3.04289	1006.46	1.0;1.0;1.0	0.011;1.0;0.042	-0.649	HYPERSENSITIVE TO PI STARVATION 4 (AHRD V3.3 *-* AT1G58250.1)
76269	gene:Solyc01g103410.3	Solyc01g103410.3	chrSL4.0ch01	-	84298450	84308625	84298450	84308368	84308465	84308625	76269	10;2;4	0;0;4	0;0;5	1;15;4	218	121	444929	0.00107435584109	1.0;1.0;0.357	0.0;0.0;0.41	-0.649	KH domain-containing protein (AHRD V3.3 *** A0A2G2W8I6_CAPBA)
27924	gene:Solyc03g093520.3	Solyc03g093520.3	chrSL4.0ch03	+	49427963	49429957	49427963	49428122	49428219	49429957	27924	6;3;6	0;0;2	4;11;0	8;7;6	218	121	481332	0.000178089437128	1.0;1.0;0.625	0.217;0.466;0.0	-0.647	ATP-dependent 6-phosphofructokinase (AHRD V3.3 *** A0A2G2ZX77_CAPAN)
87400	gene:Solyc12g008770.2	Solyc12g008770.2	chrSL4.0ch12	+	2173910	2175277	2173910	2174200	2175174	2175277	87400	2;4;3	1;0;0	12;2;3	11;2;9	1067	121	0.000302111053146	0.00505817712333	0.185;1.0;1.0	0.11;0.102;0.036	-0.646	Mitochondrial substrate carrier family protein (AHRD V3.3 *** A0A1P8B7M7_ARATH)
134791	gene:Solyc09g009430.3	Solyc09g009430.3	chrSL4.0ch09	-	2900485	2900810	2900485	2900622	2900744	2900810	134791	9;13;8	0;0;0	13;3;5	4;12;5	242	121	3.14506	1027.75	1.0;1.0;1.0	0.619;0.111;0.333	-0.646	Cell division protein FtsZ (AHRD V3.3 *** A0A1U8EHX5_CAPAN)
69875	gene:Solyc01g094190.3	Solyc01g094190.3	chrSL4.0ch01	+	78013370	78013820	78013370	78013494	78013732	78013820	69875	31;17;6	0;0;0	6;8;13	7;10;3	331	121	0.414357	180.017	1.0;1.0;1.0	0.239;0.226;0.613	-0.641	dTDP-4-dehydrorhamnose reductase (AHRD V3.3 *-* A0A200QUJ0_9MAGN)
105233	gene:Solyc08g005290.3	Solyc08g005290.3	chrSL4.0ch08	-	231306	232665	231306	231575	232539	232665	105233	15;15;3	0;0;0	12;3;7	14;15;0	1057	121	155.511	26233.4	1.0;1.0;1.0	0.089;0.022;1.0	-0.63	bZIP transcription factor 16-like (AHRD V3.3 *** A0A2I4H7V6_9ROSI)
104803	gene:Solyc05g052950.4	Solyc05g052950.4	chrSL4.0ch05	-	62518296	62518986	62518296	62518513	62518657	62518986	104803	56;9;10	11;0;0	10;0;14	12;7;6	242	121	4.0773e+06	0.00100131664742	0.718;1.0;1.0	0.294;0.0;0.538	-0.629	Regulator of chromosome condensation (RCC1) family protein (AHRD V3.3 *** Q9M2S1_ARATH)
41747	gene:Solyc02g079270.4	Solyc02g079270.4	chrSL4.0ch02	+	41855544	41856329	41855544	41855798	41856120	41856329	41747	32;8;27	0;0;0	17;35;33	24;11;11	415	121	0.0459632	29.6006	1.0;1.0;1.0	0.171;0.481;0.467	-0.627	Inositol monophosphatase (AHRD V3.3 *** A0A200QBY1_9MAGN)
85988	gene:Solyc03g124030.4	Solyc03g124030.4	chrSL4.0ch03	-	65190938	65191467	65190938	65191066	65191410	65191467	85988	5;8;14	0;4;0	3;8;1	4;6;8	437	121	0.000160954117368	0.00302306016874	1.0;0.356;1.0	0.172;0.27;0.033	-0.627	Tetratricopeptide repeat (TPR)-like superfamily protein (AHRD V3.3 *** F4IBX4_ARATH)
110735	gene:Solyc09g013110.3	Solyc09g013110.3	chrSL4.0ch09	+	5509878	5511806	5509878	5510029	5510253	5511806	110735	4;6;10	0;0;0	14;4;17	8;13;4	317	121	59.3032	11986.4	1.0;1.0;1.0	0.4;0.105;0.619	-0.625	Reticulon-like protein (AHRD V3.3 *** A0A2G3BKW2_CAPCH)
46396	gene:Solyc08g021920.4	Solyc08g021920.4	chrSL4.0ch08	-	34012725	34020704	34012725	34013079	34017672	34020704	46396	26;24;40	0;0;0	50;7;138	10;13;0	4686	121	31.1151	47185.3	1.0;1.0;1.0	0.114;0.014;1.0	-0.624	DnaJ-like protein subfamily C GRV2 (AHRD V3.3 *** A0A2G2YXE7_CAPAN)
27133	gene:Solyc10g081710.2	Solyc10g081710.2	chrSL4.0ch10	+	61832402	61833057	61832402	61832551	61832886	61833057	27133	9;2;6	0;0;0	8;3;0	15;0;10	428	121	258.227	40100.6	1.0;1.0;1.0	0.131;1.0;0.0	-0.623	RING/U-box superfamily protein (AHRD V3.3 *-* A0A1P8BE16_ARATH)
122977	gene:Solyc07g052570.4	Solyc07g052570.4	chrSL4.0ch07	-	60963315	60967660	60963315	60967477	60967628	60967660	122977	5;2;1	0;0;0	10;5;14	7;6;9	244	121	1828.54	198856	1.0;1.0;1.0	0.415;0.292;0.435	-0.619	Histone-lysine N-methyltransferase ATXR2 (AHRD V3.3 *** A0A2G2Z378_CAPAN)
137403	gene:Solyc06g069010.3	Solyc06g069010.3	chrSL4.0ch06	+	40454452	40456002	40454452	40454738	40455649	40456002	137403	21;41;28	0;0;0	48;41;46	12;4;15	1004	121	5.1132	1508.89	1.0;1.0;1.0	0.325;0.553;0.27	-0.617	LeArcA1 protein containing 7 WD40 repeats
124736	gene:Solyc07g063250.3	Solyc07g063250.3	chrSL4.0ch07	+	65600692	65601777	65600692	65600955	65601686	65601777	124736	21;11;2	0;0;0	15;26;6	18;0;18	824	121	2268.49	238575	1.0;1.0;1.0	0.109;1.0;0.047	-0.615	HrpN-interacting protein from malus protein (AHRD V3.3 *** AT3G15395.5)
121908	gene:Solyc02g068900.3	Solyc02g068900.3	chrSL4.0ch02	+	36794913	36796826	36794913	36796477	36796601	36796826	121908	6;14;8	0;0;0	0;18;45	10;17;5	242	121	127.951	22683	1.0;1.0;1.0	0.0;0.346;0.818	-0.612	Glutathione S-transferase (AHRD V3.3 *** A0A200QN08_9MAGN)
23240	gene:Solyc03g118350.4	Solyc03g118350.4	chrSL4.0ch03	-	61705029	61706059	61705029	61705190	61705300	61706059	23240	20;7;8	10;3;0	0;2;9	2;18;22	231	121	954432	0.000311173168425	0.512;0.55;1.0	0.0;0.055;0.176	-0.61	Dual specificity protein phosphatase PHS1 (AHRD V3.3 *** A0A2G3CZP6_CAPCH)
49924	gene:Solyc03g006610.3	Solyc03g006610.3	chrSL4.0ch03	+	1226664	1230318	1226664	1230159	1230259	1230318	49924	19;6;2	5;0;3	2;0;3	12;9;46	221	121	23549.7	1.60639e+06	0.675;1.0;0.267	0.084;0.0;0.034	-0.608	Arf GTPase activating protein (AHRD V3.3 *** A0A200RBV9_9MAGN)
90921	gene:Solyc06g009270.3	Solyc06g009270.3	chrSL4.0ch06	-	3236038	3236915	3236038	3236126	3236781	3236915	90921	13;2;6	0;0;0	27;3;93	4;6;11	748	121	169.516	27908	1.0;1.0;1.0	0.522;0.075;0.578	-0.608	Diacylglycerol kinase (AHRD V3.3 *** A0A2G3ATC8_CAPCH)
9737	gene:Solyc11g010480.2	Solyc11g010480.2	chrSL4.0ch11	+	3573761	3577831	3573761	3575138	3577726	3577831	9737	5;17;10	0;0;0	44;39;10	0;14;6	2681	121	311.309	30871.7	1.0;1.0;1.0	1.0;0.112;0.07	-0.606	Protein CURVATURE THYLAKOID 1A, chloroplastic (AHRD V3.3 *** A0A2G3B0C6_CAPCH)
127503	gene:Solyc06g005290.3	Solyc06g005290.3	chrSL4.0ch06	-	315998	316928	315998	316428	316815	316928	127503	18;6;6	0;6;0	0;4;14	1;12;8	480	121	0.00154830880447	0.0186070687401	1.0;0.201;1.0	0.0;0.078;0.306	-0.606	UDP-galactose/UDP-glucose transporter 5B (AHRD V3.3 *** A0A1U8GXB7_CAPAN)
126776	gene:Solyc02g082230.4	Solyc02g082230.4	chrSL4.0ch02	-	43914258	43915016	43914258	43914366	43914798	43915016	126776	8;7;5	4;0;0	10;4;16	11;4;21	525	121	0.00245297060061	0.0265815771875	0.316;1.0;1.0	0.173;0.187;0.149	-0.602	Serine/threonine-protein phosphatase (AHRD V3.3 *** A0A2G2XFJ1_CAPBA)
95340	gene:Solyc01g066620.4	Solyc01g066620.4	chrSL4.0ch01	+	67529747	67534673	67529747	67533884	67534561	67534673	95340	8;4;6	0;0;0	18;1;2	12;24;0	770	121	20.4592	4890.6	1.0;1.0;1.0	0.191;0.007;1.0	-0.601	Glyoxysomal fatty acid beta-oxidation multifunctional protein MFP-a (AHRD V3.3 *** A0A2G3AJZ7_CAPAN)
6093	gene:Solyc11g068980.2	Solyc11g068980.2	chrSL4.0ch11	-	51619655	51624989	51619655	51622003	51624862	51624989	6093	26;54;49	0;3;0	20;60;67	2;10;15	2952	121	0.000371838096147	0.00595860752404	1.0;0.425;1.0	0.291;0.197;0.155	-0.594	Mitochondrial import inner membrane translocase subunit TIM22 (AHRD V3.3 *** A0A2K3PIN2_TRIPR),Pfam:PF02466
108647	gene:Solyc06g011665.1	Solyc06g011665.1	chrSL4.0ch06	+	8784259	8792078	8784259	8789223	8791980	8792078	108647	70;26;44	0;0;0	39;96;108	2;21;3	2850	121	35.278	7755.57	1.0;1.0;1.0	0.453;0.163;0.604	-0.593	SIT4 phosphatase-associated family protein (AHRD V3.3 *** A0A2U1PT03_ARTAN)
104714	gene:Solyc05g052630.4	Solyc05g052630.4	chrSL4.0ch05	-	62240712	62242809	62240712	62241457	62242693	62242809	104714	45;6;28	3;0;0	33;47;29	8;15;6	1329	121	0.000203022656105	0.00365818357686	0.577;1.0;1.0	0.273;0.222;0.306	-0.592	flocculation protein (AHRD V3.3 *** AT2G39950.8)
105880	gene:Solyc07g049220.4	Solyc07g049220.4	chrSL4.0ch07	+	59430281	59435129	59430281	59433465	59434448	59435129	105880	22;22;18	1;4;0	32;31;10	27;24;13	1076	121	5.01239e+06	0.00118191040177	0.712;0.382;1.0	0.118;0.127;0.08	-0.59	Serine/threonine protein phosphatase 2A regulatory subunit (AHRD V3.3 *-* A0A2G2WCX9_CAPBA)
74096	gene:Solyc01g150166.1	Solyc01g150166.1	chrSL4.0ch01	-	86449543	86453340	86449543	86450053	86453265	86453340	74096	63;47;40	0;0;2	131;82;119	12;9;32	3305	121	1.81813e+06	0.000523681162895	1.0;1.0;0.423	0.286;0.25;0.12	-0.589	Unknown protein
7772	gene:Solyc11g044320.2	Solyc11g044320.2	chrSL4.0ch11	+	31731503	31733887	31731503	31731588	31732736	31733887	7772	18;3;16	0;0;0	27;14;12	14;14;0	1241	121	3013.63	301036	1.0;1.0;1.0	0.158;0.089;1.0	-0.584	Telomere repeat-binding factor 1 (AHRD V3.3 *** A0A2G2YFA0_CAPAN)
54796	gene:Solyc02g071830.3	Solyc02g071830.3	chrSL4.0ch02	-	39213084	39214360	39213084	39213199	39214198	39214360	54796	112;63;28	2;0;0	63;81;71	4;21;37	1092	121	144.093	2486.43	0.861;1.0;1.0	0.636;0.299;0.175	-0.584	plant/protein (DUF810) (AHRD V3.3 *-* AT5G06970.1)
112991	gene:Solyc06g066320.3	Solyc06g066320.3	chrSL4.0ch06	-	39242951	39243865	39242951	39243480	39243746	39243865	112991	10;4;13	0;4;0	0;21;0	8;7;1	359	121	0.000580232642458	0.00852791648932	1.0;0.252;1.0	0.0;0.503;0.0	-0.583	Transcription factor IIS (AHRD V3.3 *** A0A200R1D0_9MAGN)
52919	gene:Solyc06g084290.3	Solyc06g084290.3	chrSL4.0ch06	-	47053101	47053763	47053101	47053491	47053711	47053763	52919	22;1;3	0;0;0	4;1;7	0;16;9	313	121	2654.93	271895	1.0;1.0;1.0	1.0;0.024;0.231	-0.582	Protein trichome birefringence-like 11 (AHRD V3.3 *** A0A2G2ZES4_CAPAN)
90105	gene:Solyc08g054570.3	Solyc08g054570.3	chrSL4.0ch08	-	9885661	9887383	9885661	9887009	9887298	9887383	90105	13;2;10	2;0;0	16;10;1	15;2;4	382	121	2.06549e+06	0.000578193904661	0.673;1.0;1.0	0.253;0.613;0.073	-0.578	Calcineurin B-like protein 8 (AHRD V3.3 *** A0A2G2X9D2_CAPBA)
110862	gene:Solyc06g053420.4	Solyc06g053420.4	chrSL4.0ch06	+	33981312	33993535	33981312	33992295	33993473	33993535	110862	94;121;91	0;1;0	67;43;89	20;11;4	1271	121	2.63665	913.49	1.0;0.92;1.0	0.242;0.271;0.679	-0.576	C2 domain-containing protein/GRAM domain-containing protein (AHRD V3.3 *** A0A1Q3BEV5_CEPFO)
122551	gene:Solyc07g049720.4	Solyc07g049720.4	chrSL4.0ch07	-	59980730	59981127	59980730	59980867	59981037	59981127	122551	4;10;4	0;18;0	8;0;0	4;1;12	263	121	0.00302949793727	0.0312426962764	1.0;0.204;1.0	0.479;0.0;0.0	-0.575	10kDa polypeptide precursor of photosystem 2
3367	gene:Solyc12g014480.2	Solyc12g014480.2	chrSL4.0ch12	-	5486022	5486759	5486022	5486169	5486562	5486759	3367	0;10;33	6;0;0	0;6;7	3;6;19	486	121	0.00449767299114	0.0420719187238	0.0;1.0;1.0	0.0;0.199;0.084	-0.572	golgin family A protein (AHRD V3.3 *-* AT4G22320.2)
8329	gene:Solyc12g056650.2	Solyc12g056650.2	chrSL4.0ch12	-	62228711	62235919	62228711	62234168	62235768	62235919	8329	48;8;9	0;0;0	179;149;171	12;16;21	1693	121	3538.42	343720	1.0;1.0;1.0	0.516;0.4;0.368	-0.572	Protein GIGANTEA (AHRD V3.3 *** A0A2G3B3F7_CAPCH)
13257	gene:Solyc10g074990.2	Solyc10g074990.2	chrSL4.0ch10	-	57735233	57738206	57735233	57735296	57737825	57738206	13257	58;42;75	0;0;8	99;104;45	10;22;20	2622	121	0.00109769266441	0.0141483977622	1.0;1.0;0.302	0.314;0.179;0.094	-0.572	Holliday junction resolvase-like protein (AHRD V3.3 *** A0A2K3NCX3_TRIPR)
103108	gene:Solyc05g044610.3	Solyc05g044610.3	chrSL4.0ch05	-	56489601	56501463	56489601	56500630	56500781	56501463	103108	45;5;6	0;0;0	8;7;23	4;14;8	244	121	0.0781775	322.979	1.0;1.0;1.0	0.498;0.199;0.588	-0.572	vacuolar protein sorting-associated protein 8 homolog (AHRD V3.3 *** A0A2I4ETR7_9ROSI)
67542	gene:Solyc02g080780.3	Solyc02g080780.3	chrSL4.0ch02	-	42895904	42896654	42895904	42896239	42896407	42896654	67542	1;20;15	0;4;4	0;7;10	25;8;9	261	121	395839	0.000977375736187	1.0;0.699;0.635	0.0;0.289;0.34	-0.568	orotidine 5'-phosphate decarboxylase (AHRD V3.3 *** AT1G62250.3)
63587	gene:Solyc01g021640.3	Solyc01g021640.3	chrSL4.0ch01	+	32513810	32514326	32513810	32513989	32514283	32514326	63587	14;13;1	4;0;0	14;8;8	6;8;13	387	121	0.00128715219768	0.0160657859097	0.523;1.0;1.0	0.422;0.238;0.161	-0.567	Transducin/WD40 repeat-like superfamily protein (AHRD V3.3 *** AT5G17370.1)
56777	gene:Solyc01g020520.4	Solyc01g020520.4	chrSL4.0ch01	+	31167895	31171258	31167895	31167999	31171148	31171258	56777	72;16;13	0;0;3	32;22;81	20;9;7	3242	121	0.0049586684456	0.0451234294816	1.0;1.0;0.139	0.056;0.084;0.302	-0.566	Membrane-bound transcription factor site-2 protease (AHRD V3.3 *** A0A200QAL7_9MAGN)
82028	gene:Solyc02g069920.4	Solyc02g069920.4	chrSL4.0ch02	+	37718979	37720884	37718979	37720420	37720756	37720884	82028	29;29;80	0;1;8	24;14;25	10;14;16	429	121	858.837	109333	1.0;0.891;0.738	0.404;0.22;0.306	-0.566	2-succinylbenzoate--CoA ligase, chloroplastic/peroxisomal (AHRD V3.3 *** A0A2G2XDL4_CAPBA)
52262	gene:Solyc06g150131.1	Solyc06g150131.1	chrSL4.0ch06	-	42121659	42123499	42121659	42123128	42123244	42123499	52262	8;4;1	0;0;0	5;22;11	5;3;26	237	121	363.612	5357.82	1.0;1.0;1.0	0.338;0.789;0.178	-0.565	ankyrin repeat protein (AHRD V3.3 *** AT1G73350.6)
59111	gene:Solyc04g053145.1	Solyc04g053145.1	chrSL4.0ch04	+	51037803	51041754	51037803	51041206	51041507	51041754	59111	7;2;16	4;0;0	4;6;9	10;6;6	394	121	0.00160575929596	0.019164955138	0.35;1.0;1.0	0.109;0.235;0.315	-0.564	transmembrane protein (AHRD V3.3 --* AT5G64880.1)
96223	gene:Solyc04g082340.3	Solyc04g082340.3	chrSL4.0ch04	-	64019161	64020624	64019161	64019287	64019470	64020624	96223	8;19;12	0;2;4	6;2;10	15;7;6	276	121	3.26358e+06	0.000833255107967	1.0;0.806;0.568	0.149;0.111;0.422	-0.564	Zn-dependent exopeptidases superfamily protein (AHRD V3.3 *** A0A1R7T3D6_ARATH)
24162	gene:Solyc03g118070.3	Solyc03g118070.3	chrSL4.0ch03	+	61501716	61503763	61501716	61501776	61502538	61503763	24162	34;1;4	0;0;0	8;19;21	10;10;0	855	121	10861.9	855521	1.0;1.0;1.0	0.102;0.212;1.0	-0.562	Sucrose nonfermenting 4-like protein (AHRD V3.3 *** A0A2G2XRA5_CAPBA)
27811	gene:Solyc02g094560.3	Solyc02g094560.3	chrSL4.0ch02	+	53179429	53192195	53179429	53191392	53192084	53192195	27811	33;15;20	0;9;0	5;33;2	6;9;7	785	121	0.000948349032846	0.0126217117025	1.0;0.204;1.0	0.114;0.361;0.042	-0.562	Aminopeptidase (DUF3754) (AHRD V3.3 *** Q8RWC3_ARATH)
100629	gene:Solyc05g014650.2	Solyc05g014650.2	chrSL4.0ch05	+	8712509	8713150	8712509	8712597	8713098	8713150	100629	16;2;10	0;0;4	6;8;6	9;9;2	594	121	0.00293329017608	0.0304744298508	1.0;1.0;0.337	0.12;0.153;0.379	-0.562	Ribosomal silencing factor RsfS (AHRD V3.3 *-* A0A2G2XZV2_CAPAN)
72096	gene:Solyc04g082770.4	Solyc04g082770.4	chrSL4.0ch04	-	64294854	64296489	64294854	64294984	64295951	64296489	72096	48;14;13	2;0;0	15;34;17	2;4;17	1060	121	282710	0.000115705944753	0.733;1.0;1.0	0.461;0.492;0.102	-0.559	RNA-binding protein 38-like (AHRD V3.3 *** A0A2I4G7F9_9ROSI)
94592	gene:Solyc04g079070.4	Solyc04g079070.4	chrSL4.0ch04	-	61631750	61632885	61631750	61632238	61632756	61632885	94592	30;8;19	2;0;4	15;23;2	22;8;5	611	121	0.000223122398313	0.00394631070916	0.748;1.0;0.485	0.119;0.363;0.073	-0.559	Serine carboxypeptidase (AHRD V3.3 *** A0A2K3MSK4_TRIPR)
37009	gene:Solyc02g087250.4	Solyc02g087250.4	chrSL4.0ch02	-	47708937	47714763	47708937	47713555	47714027	47714763	37009	38;10;9	22;2;0	4;2;0	13;8;7	565	121	900318	0.000297159150534	0.27;0.517;1.0	0.062;0.051;0.0	-0.558	Chloroplastic group IIA intron splicing facilitator CRS1, chloroplastic (AHRD V3.3 *** A0A1J3K6T8_NOCCA)
87859	gene:Solyc02g068530.4	Solyc02g068530.4	chrSL4.0ch02	+	36499692	36504028	36499692	36503037	36503960	36504028	87859	32;20;2	6;3;0	10;11;0	11;19;2	1016	121	0.00198834190601	0.0225979092922	0.388;0.443;1.0	0.098;0.065;0.0	-0.556	UDP-N-acetylglucosamine diphosphorylase 1 (AHRD V3.3 *** A0A1U8FKE1_CAPAN)
74540	gene:Solyc01g005100.4	Solyc01g005100.4	chrSL4.0ch01	-	107425	108822	107425	108265	108771	108822	74540	13;8;22	2;0;6	22;0;8	16;8;13	599	121	0.000491020831001	0.0074518230661	0.568;1.0;0.426	0.217;0.0;0.111	-0.555	2-oxoglutarate (2OG) and Fe(II)-dependent oxygenase superfamily protein (AHRD V3.3 *** AT1G68080.1)
118703	gene:Solyc07g008260.3	Solyc07g008260.3	chrSL4.0ch07	-	2990693	2999453	2990693	2991568	2999302	2999453	118703	96;49;34	0;0;2	111;124;74	3;30;8	7827	121	0.00131459618484	0.0163289431487	1.0;1.0;0.208	0.364;0.06;0.125	-0.553	DUF4050 domain-containing protein (AHRD V3.3 *** A0A1Q3CR15_CEPFO)
94659	gene:Solyc06g074110.3	Solyc06g074110.3	chrSL4.0ch06	-	43472979	43478412	43472979	43473624	43473703	43478412	94659	71;10;13	4;1;5	8;0;12	21;4;6	200	121	125207	0.000389537593652	0.915;0.858;0.611	0.187;0.0;0.548	-0.55	Transcription factor (AHRD V3.3 *** A0A2G2WMH3_CAPBA)
124053	gene:Solyc07g056340.4	Solyc07g056340.4	chrSL4.0ch07	-	64125284	64130675	64125284	64130417	64130529	64130675	124053	16;13;16	6;1;0	12;16;7	15;19;14	233	121	275601	0.000113432406502	0.581;0.871;1.0	0.294;0.304;0.206	-0.549	Protein MEI2-like 5 (AHRD V3.3 *** A0A1U8HKE2_CAPAN)
62894	gene:Solyc05g024160.3	Solyc05g024160.3	chrSL4.0ch05	-	30634680	30635347	30634680	30634814	30635168	30635347	62894	26;11;20	5;0;0	16;39;35	15;14;23	447	121	6.47974e+06	0.00146268698135	0.585;1.0;1.0	0.224;0.43;0.292	-0.546	Pyruvate dehydrogenase E1 component subunit beta (AHRD V3.3 *** A0A1U8ENS4_CAPAN)
36901	gene:Solyc03g123760.3	Solyc03g123760.3	chrSL4.0ch03	+	64959376	64963871	64959376	64963275	64963823	64963871	36901	14;5;9	0;0;0	24;25;42	9;3;11	641	121	1669.95	184302	1.0;1.0;1.0	0.335;0.611;0.419	-0.545	phytoene desaturase
6213	gene:Solyc11g068640.2	Solyc11g068640.2	chrSL4.0ch11	-	51344224	51344861	51344224	51344586	51344762	51344861	6213	2;6;7	0;0;5	6;7;6	16;4;13	269	121	0.00392201291687	0.0380398216189	1.0;1.0;0.386	0.144;0.44;0.172	-0.543	Protein TPLATE (AHRD V3.3 *** A0A1U8EJ68_CAPAN)
136975	gene:Solyc09g055260.4	Solyc09g055260.4	chrSL4.0ch09	-	34491010	34491934	34491010	34491660	34491846	34491934	136975	18;10;0	5;0;12	0;0;0	18;2;8	279	121	579893	0.00020619454906	0.61;1.0;0.0	0.0;0.0;0.0	-0.537	E3 ubiquitin-protein ligase listerin (AHRD V3.3 *** A0A2I4FA41_9ROSI)
34639	gene:Solyc02g092640.4	Solyc02g092640.4	chrSL4.0ch02	+	51712293	51716522	51712293	51715997	51716458	51716522	34639	11;15;13	2;0;1	1;11;11	16;18;2	554	121	930014	0.000304482104728	0.546;1.0;0.74	0.013;0.118;0.546	-0.536	Protein kinase domain (AHRD V3.3 *** A0A200R2Z4_9MAGN)
86349	gene:Solyc01g111190.4	Solyc01g111190.4	chrSL4.0ch01	+	89886991	89888649	89886991	89888083	89888556	89888649	86349	5;5;12	0;2;2	1;1;15	11;3;11	566	121	0.0030257538211	0.0312098751016	1.0;0.348;0.562	0.019;0.067;0.226	-0.533	magnesium transporter NIPA (DUF803) (AHRD V3.3 *-* AT4G13800.8)
128431	gene:Solyc08g043170.4	Solyc08g043170.4	chrSL4.0ch08	+	22611656	22614885	22611656	22611746	22612024	22614885	128431	40;15;26	0;0;0	6;12;48	18;9;0	371	121	31157.9	1.99602e+06	1.0;1.0;1.0	0.098;0.303;1.0	-0.533	delta 1-pyrroline-5-carboxylate synthetase
59112	gene:Solyc04g053145.1	Solyc04g053145.1	chrSL4.0ch04	+	51037803	51041754	51037803	51041255	51041507	51041754	59112	7;2;10	0;0;0	4;6;9	0;20;7	345	121	9536.25	765985	1.0;1.0;1.0	1.0;0.095;0.311	-0.531	transmembrane protein (AHRD V3.3 --* AT5G64880.1)
12470	gene:Solyc10g080410.3	Solyc10g080410.3	chrSL4.0ch10	-	60795393	60796114	60795393	60795466	60795871	60796114	12470	29;7;14	10;0;12	0;3;0	8;14;16	498	121	28591.5	1.86879e+06	0.413;1.0;0.221	0.0;0.049;0.0	-0.528	Transcription factor HBP-1b(C1) (AHRD V3.3 *** A0A2G2VVQ6_CAPBA)
106302	gene:Solyc02g049108.1	Solyc02g049108.1	chrSL4.0ch02	+	3743584	3744679	3743584	3743727	3743935	3744679	106302	9;2;4	0;0;6	5;0;5	14;18;2	301	121	0.00171907373093	0.0201738475561	1.0;1.0;0.211	0.126;0.0;0.501	-0.528	DUF639 domain-containing protein (AHRD V3.3 *** A0A1Q3B335_CEPFO)
51683	gene:Solyc06g082580.4	Solyc06g082580.4	chrSL4.0ch06	-	45925773	45929611	45925773	45928289	45929558	45929611	51683	32;18;29	0;0;10	5;34;12	2;28;2	1362	121	0.0017076756804	0.0200965324267	1.0;1.0;0.205	0.182;0.097;0.348	-0.526	Eukaryotic translation initiation factor 2 subunit beta (AHRD V3.3 *** A0A1U8H294_CAPAN)
72653	gene:Solyc12g044920.3	Solyc12g044920.3	chrSL4.0ch12	+	59925060	59926306	59925060	59926091	59926218	59926306	72653	4;10;2	0;0;2	3;9;6	5;10;11	242	121	640387	0.00144825834384	1.0;1.0;0.333	0.231;0.31;0.214	-0.526	Phospholipid-transporting ATPase (AHRD V3.3 *** A0A1U8F7U0_CAPAN)
26632	gene:Solyc03g097630.3	Solyc03g097630.3	chrSL4.0ch03	+	54534176	54535246	54534176	54534454	54535063	54535246	26632	18;10;2	9;2;0	1;0;0	1;15;13	702	121	195222	8.65306e+06	0.256;0.463;1.0	0.147;0.0;0.0	-0.524	S-acyltransferase (AHRD V3.3 *** A0A2G3AT51_CAPCH)
17269	gene:Solyc09g091570.2	Solyc09g091570.2	chrSL4.0ch09	+	66922367	66925758	66922367	66922467	66922881	66925758	17269	22;12;6	4;0;0	10;8;9	11;2;4	507	121	0.000886015159829	0.0119416257187	0.568;1.0;1.0	0.178;0.488;0.349	-0.518	2-octaprenyl-3-methyl-6-methoxy-1,4-benzoquinol hydroxylase (AHRD V3.3 *** A0A0D5XRL2_9PSED)
42663	gene:Solyc12g044440.2	Solyc12g044440.2	chrSL4.0ch12	+	59061641	59070695	59061641	59062075	59070546	59070695	42663	344;109;94	0;3;0	221;221;310	6;12;14	8564	121	0.00106700323178	0.013835909134	1.0;0.339;1.0	0.342;0.206;0.238	-0.518	Zinc finger protein (AHRD V3.3 *-* A0A200QX85_9MAGN)
137639	gene:Solyc09g061860.4	Solyc09g061860.4	chrSL4.0ch09	+	56619397	56619674	56619397	56619461	56619567	56619674	137639	35;29;17	11;0;2	42;20;13	58;20;19	227	121	3985.2	376449	0.629;1.0;0.819	0.278;0.348;0.267	-0.518	Sterol 3-beta-glucosyltransferase (AHRD V3.3 *** B6U4Q7_MAIZE)
128138	gene:Solyc01g073750.4	Solyc01g073750.4	chrSL4.0ch01	+	73585560	73585873	73585560	73585611	73585776	73585873	128138	32;6;8	14;0;0	4;5;14	6;9;6	258	121	0.00350189911909	0.034945895311	0.517;1.0;1.0	0.238;0.207;0.523	-0.516	Callose synthase (AHRD V3.3 *** K7PRK8_MAIZE)
49440	gene:Solyc04g014460.4	Solyc04g014460.4	chrSL4.0ch04	+	4711649	4712371	4711649	4711926	4712306	4712371	49440	16;0;17	0;2;0	5;6;2	16;5;3	473	121	0.00158373158021	0.0189578522997	1.0;0.0;1.0	0.074;0.235;0.146	-0.515	THO complex subunit 4D (AHRD V3.3 *** A0A2G3CDN8_CAPCH)
135439	gene:Solyc06g068760.3	Solyc06g068760.3	chrSL4.0ch06	+	40250413	40252869	40250413	40252696	40252776	40252869	135439	17;22;10	0;0;0	22;17;7	6;10;12	201	121	7.8945	2182.57	1.0;1.0;1.0	0.688;0.506;0.26	-0.515	Chromophore lyase CRL, chloroplastic (AHRD V3.3 *** A0A1U8H4X1_CAPAN)
7512	gene:Solyc11g040260.2	Solyc11g040260.2	chrSL4.0ch11	-	36827891	36835085	36827891	36832566	36834790	36835085	7512	88;34;70	1;1;0	102;58;46	7;10;7	2317	121	5964.19	3.36233e+06	0.821;0.64;1.0	0.432;0.232;0.255	-0.514	Pentatricopeptide repeat-containing protein, chloroplastic (AHRD V3.3 *** A0A2G2VKR4_CAPBA)
69007	gene:Solyc01g088020.3	Solyc01g088020.3	chrSL4.0ch01	+	75113813	75124560	75113813	75123469	75124321	75124560	69007	33;30;56	0;0;2	80;31;46	3;16;16	945	121	28189.1	0.000115457035167	1.0;1.0;0.782	0.773;0.199;0.269	-0.514	Protein transport protein SEC31-like protein B (AHRD V3.3 *** A0A2G3AKI6_CAPAN)
49439	gene:Solyc04g014460.4	Solyc04g014460.4	chrSL4.0ch04	+	4711649	4712371	4711649	4711926	4712253	4712371	49439	16;0;4	4;23;0	0;0;0	27;17;27	420	121	0.000507855565867	0.00767221404811	0.535;0.0;1.0	0.0;0.0;0.0	-0.512	THO complex subunit 4D (AHRD V3.3 *** A0A2G3CDN8_CAPCH)
1789	gene:Solyc12g056130.2	Solyc12g056130.2	chrSL4.0ch12	-	61687401	61687680	61687401	61687471	61687555	61687680	1789	6;14;6	10;0;0	4;3;10	8;12;10	205	121	0.00109373422549	0.0141090039756	0.262;1.0;1.0	0.228;0.129;0.371	-0.511	BTB/POZ domain-containing protein (AHRD V3.3 *** A0A1U8EY34_CAPAN)
102450	gene:Solyc09g007370.4	Solyc09g007370.4	chrSL4.0ch09	-	984403	984987	984403	984556	984883	984987	102450	21;3;5	0;0;0	47;6;23	0;7;18	420	121	67189.2	3.6946e+06	1.0;1.0;1.0	1.0;0.198;0.269	-0.511	Ribonuclease P protein subunit p29 (AHRD V3.3 *** A0A2G2WVI5_CAPBA)
2674	gene:Solyc12g062870.2	Solyc12g062870.2	chrSL4.0ch12	+	35098348	35100488	35098348	35098567	35098884	35100488	2674	6;7;14	0;0;2	11;16;16	2;16;11	410	121	2.14761e+06	0.000596151693841	1.0;1.0;0.674	0.619;0.228;0.3	-0.509	Shaggy-related protein kinase epsilon (AHRD V3.3 *** A0A2G3CLN0_CAPCH)
46941	gene:Solyc01g080580.4	Solyc01g080580.4	chrSL4.0ch01	-	72398828	72399337	72398828	72399130	72399250	72399337	46941	3;9;3	5;0;0	17;11;2	15;13;22	241	121	0.00344184413426	0.0344880594603	0.232;1.0;1.0	0.363;0.298;0.044	-0.509	Inosine-uridine preferring nucleoside hydrolase family protein (AHRD V3.3 *** A0A2U1LEG5_ARTAN)
85949	gene:Solyc01g067790.3	Solyc01g067790.3	chrSL4.0ch01	+	69544302	69544802	69544302	69544576	69544690	69544802	85949	12;12;0	2;0;6	0;0;4	4;6;7	235	121	0.00294159689655	0.0305491339244	0.755;1.0;0.0	0.0;0.0;0.227	-0.509	BRCT domain-containing DNA repair protein (AHRD V3.3 *-* A0A1P8B7K8_ARATH)
57465	gene:Solyc08g048550.3	Solyc08g048550.3	chrSL4.0ch08	+	11737124	11738228	11737124	11737662	11738138	11738228	57465	42;10;1	2;0;0	18;42;2	13;0;6	569	121	0.000228950002913	0.00402661450103	0.817;1.0;1.0	0.227;1.0;0.066	-0.508	Protease Do-like 5, chloroplastic (AHRD V3.3 *** A0A1U8DTN0_CAPAN)
51538	gene:Solyc09g008490.4	Solyc09g008490.4	chrSL4.0ch09	+	1984059	1996207	1984059	1996027	1996107	1996207	51538	10;2;4	25;0;3	3;2;0	18;35;25	201	121	0.000434859382193	0.00677416619549	0.194;1.0;0.445	0.091;0.033;0.0	-0.505	Protein SHOOT GRAVITROPISM 6 (AHRD V3.3 *** A0A2G2YPS4_CAPAN)
53859	gene:Solyc01g008220.3	Solyc01g008220.3	chrSL4.0ch01	-	2300461	2302317	2300461	2301228	2302126	2302317	53859	32;6;8	9;0;2	6;7;41	31;20;94	991	121	0.000598753590305	0.00874278114538	0.303;1.0;0.328	0.023;0.041;0.051	-0.505	UPF0664 stress-induced protein C29B12.11c (AHRD V3.3 *** A0A1J3H3L4_NOCCA)
72016	gene:Solyc01g107750.3	Solyc01g107750.3	chrSL4.0ch01	-	87499295	87506008	87499295	87504198	87505652	87506008	72016	99;37;76	12;0;0	73;29;144	8;15;22	1547	121	0.00124708757619	0.0156789612918	0.392;1.0;1.0	0.416;0.131;0.339	-0.502	phosphatidylinositol 3,4,5-trisphosphate 3-phosphatase and protein-tyrosine-phosphatase PTEN2A-like (AHRD V3.3 *** A0A2I4FJ12_9ROSI)
29571	gene:Solyc03g062665.1	Solyc03g062665.1	chrSL4.0ch03	+	27797827	27801829	27797827	27800924	27801779	27801829	29571	19;16;39	2;0;0	34;50;23	4;15;10	948	121	1.25125e+06	0.000389392657738	0.548;1.0;1.0	0.52;0.298;0.227	-0.501	Unknown protein
43837	gene:Solyc05g053230.3	Solyc05g053230.3	chrSL4.0ch05	-	62750332	62753941	62750332	62752628	62753847	62753941	43837	12;13;27	0;5;4	0;12;3	9;24;8	1312	121	0.000100882320542	0.00208508539461	1.0;0.193;0.384	0.0;0.044;0.033	-0.5	Protein kinase superfamily protein (AHRD V3.3 *** Q9LUT0_ARATH)
90357	gene:Solyc08g016010.3	Solyc08g016010.3	chrSL4.0ch08	-	6519192	6521034	6519192	6520181	6520250	6521034	90357	33;10;16	0;0;0	16;28;10	38;16;2	190	121	5.13574	1511.47	1.0;1.0;1.0	0.211;0.527;0.761	-0.5	Apyrase-like protein (AHRD V3.3 *** A0MWC2_TOBAC)
55302	gene:Solyc01g088560.3	Solyc01g088560.3	chrSL4.0ch01	-	75581726	75585135	75581726	75584428	75585064	75585135	55302	14;23;13	0;4;0	12;4;51	9;1;12	729	121	0.00268390189297	0.0284476970805	1.0;0.488;1.0	0.181;0.399;0.414	-0.498	Rab family GTPase (AHRD V3.3 *** A0A1Y1IFP9_KLENI)
67143	gene:Solyc05g050390.4	Solyc05g050390.4	chrSL4.0ch05	-	59891421	59894391	59891421	59891571	59892646	59894391	67143	88;57;61	0;0;0	32;36;42	3;18;1	1168	121	13.0599	23024.3	1.0;1.0;1.0	0.525;0.172;0.813	-0.497	beclin 1
130973	gene:Solyc02g069620.4	Solyc02g069620.4	chrSL4.0ch02	-	37472152	37473032	37472152	37472450	37472567	37473032	130973	0;12;17	3;0;9	0;0;0	12;11;6	238	121	28282.7	0.000115710510598	0.0;1.0;0.49	0.0;0.0;0.0	-0.497	Ribose 5-phosphate isomerase A (AHRD V3.3 *** A0A1Y1I8P0_KLENI)
2776	gene:Solyc12g027740.3	Solyc12g027740.3	chrSL4.0ch12	-	26434920	26435292	26434920	26435106	26435227	26435292	2776	12;3;8	2;0;4	1;9;13	9;7;14	242	121	0.00402312243817	0.0387630546491	0.75;1.0;0.5	0.053;0.391;0.317	-0.496	serine/arginine-rich splicing factor (AHRD V3.3 *-* AT3G48120.2)
7754	gene:Solyc11g044310.2	Solyc11g044310.2	chrSL4.0ch11	-	31769535	31776378	31769535	31775654	31776280	31776378	7754	66;15;20	8;4;0	17;18;16	25;43;6	719	121	4.90262e+06	0.00116354572801	0.581;0.387;1.0	0.103;0.066;0.31	-0.496	Proline iminopeptidase (AHRD V3.3 *** A0A1U8GCK3_CAPAN)
40670	gene:Solyc02g090260.3	Solyc02g090260.3	chrSL4.0ch02	+	49905590	49907684	49905590	49906790	49907207	49907684	40670	139;25;43	5;0;0	45;67;37	18;9;15	510	121	914.103	113983	0.868;1.0;1.0	0.372;0.638;0.369	-0.496	golgin (AHRD V3.3 *** AT3G50430.1)
108660	gene:Solyc06g011665.1	Solyc06g011665.1	chrSL4.0ch06	+	8792149	8799744	8792149	8796179	8799602	8799744	108660	209;89;89	0;0;0	176;148;170	8;10;2	3516	121	134.779	23571.5	1.0;1.0;1.0	0.431;0.337;0.745	-0.496	SIT4 phosphatase-associated family protein (AHRD V3.3 *** A0A2U1PT03_ARTAN)
98485	gene:Solyc02g091290.3	Solyc02g091290.3	chrSL4.0ch02	+	50667605	50669628	50667605	50669224	50669594	50669628	98485	9;8;6	3;9;0	5;0;8	25;9;20	463	121	0.00132358814189	0.0164257258402	0.439;0.189;1.0	0.05;0.0;0.095	-0.494	Methionyl-tRNA formyltransferase (AHRD V3.3 *** B4FRN6_MAIZE)
74668	gene:Solyc02g077320.4	Solyc02g077320.4	chrSL4.0ch02	-	40277223	40278375	40277223	40278000	40278309	40278375	74668	23;22;22	3;0;0	27;19;18	8;35;4	402	121	275925	0.000113480543908	0.698;1.0;1.0	0.504;0.14;0.575	-0.493	Negative regulator of systemic acquired resistance (SNI1) (AHRD V3.3 *** A0A2U1M5U8_ARTAN)
15782	gene:Solyc10g007050.3	Solyc10g007050.3	chrSL4.0ch10	-	1320751	1323379	1320751	1323069	1323223	1323379	15782	11;4;1	11;0;1	4;2;0	20;9;4	247	121	0.00330186375492	0.0333817846295	0.329;1.0;0.329	0.089;0.098;0.0	-0.49	Enolase-phosphatase E1 (AHRD V3.3 *** U2LNY1_SERFO)
90353	gene:Solyc08g016010.3	Solyc08g016010.3	chrSL4.0ch08	-	6519350	6519621	6519350	6519443	6519603	6519621	90353	36;39;57	0;8;1	12;8;19	7;5;19	253	121	1278.54	147966	1.0;0.7;0.965	0.451;0.433;0.324	-0.486	Apyrase-like protein (AHRD V3.3 *** A0MWC2_TOBAC)
92242	gene:Solyc01g091750.3	Solyc01g091750.3	chrSL4.0ch01	-	77578665	77580997	77578665	77580450	77580874	77580997	92242	15;18;8	0;0;0	16;13;32	16;1;5	517	121	429.549	61640.1	1.0;1.0;1.0	0.19;0.753;0.6	-0.486	Arginine/serine-rich-splicing factor (AHRD V3.3 *-* G5DW02_SILLA)
117941	gene:Solyc07g006120.3	Solyc07g006120.3	chrSL4.0ch07	+	958928	960900	958928	959041	959247	960900	117941	5;13;3	0;0;8	4;6;7	4;11;11	299	121	0.0052025250949	0.0467417528718	1.0;1.0;0.132	0.288;0.181;0.205	-0.486	Autophagy-related protein 18b (AHRD V3.3 *** A0A2G3BX89_CAPCH)
128981	gene:Solyc08g059715.1	Solyc08g059715.1	chrSL4.0ch08	+	42890418	42893001	42890418	42890823	42892649	42893001	128981	172;132;179	0;1;2	176;160;395	18;19;20	1919	121	30.8072	6883.28	1.0;0.893;0.849	0.381;0.347;0.555	-0.486	PttA' (AHRD V3.3 *** O22369_PETHY)
110710	gene:Solyc09g008700.2	Solyc09g008700.2	chrSL4.0ch09	-	2177505	2186844	2177505	2185232	2186251	2186844	110710	30;50;27	14;0;0	42;13;31	4;13;29	1112	121	0.00243264017255	0.0264291353701	0.189;1.0;1.0	0.533;0.098;0.104	-0.485	E3 ubiquitin-protein ligase UPL7 (AHRD V3.3 *** A0A2G2YPP3_CAPAN)
137916	gene:Solyc09g064870.3	Solyc09g064870.3	chrSL4.0ch09	-	58457961	58458979	58457961	58458827	58458905	58458979	137916	6;5;34	0;0;2	3;15;10	1;12;10	199	121	1125.14	134038	1.0;1.0;0.912	0.646;0.432;0.378	-0.485	DUF21 domain-containing protein (AHRD V3.3 *** A0A2G2VZ76_CAPBA)
85598	gene:Solyc09g065820.4	Solyc09g065820.4	chrSL4.0ch09	+	60195766	60197417	60195766	60196621	60197351	60197417	85598	41;43;48	0;0;1	100;64;67	8;14;16	823	121	162.027	27082.2	1.0;1.0;0.876	0.648;0.402;0.381	-0.482	bHLH transcription factor 059
86065	gene:Solyc01g097190.4	Solyc01g097190.4	chrSL4.0ch01	+	80395138	80395377	80395138	80395210	80395339	80395377	86065	22;12;4	0;0;0	5;2;24	10;0;22	242	121	7179	610694	1.0;1.0;1.0	0.2;1.0;0.353	-0.482	Ankyrin-like protein (AHRD V3.3 *** Q8H9C2_SOLTU)
110991	gene:Solyc06g053770.4	Solyc06g053770.4	chrSL4.0ch06	-	34410352	34413049	34410352	34410522	34412906	34413049	110991	119;40;112	1;0;0	75;136;113	14;4;4	2477	121	10184.9	809181	0.853;1.0;1.0	0.207;0.624;0.58	-0.481	DNA repair protein XRCC4 (AHRD V3.3 *** A0A1U8GWB4_CAPAN)
114795	gene:Solyc11g016990.3	Solyc11g016990.3	chrSL4.0ch11	+	7760136	7769373	7760136	7763902	7769290	7769373	114795	187;75;135	0;1;0	152;190;156	11;6;3	5481	121	31319.8	2.00522e+06	1.0;0.623;1.0	0.234;0.411;0.534	-0.481	Protein-tyrosine-phosphatase PTP1 (AHRD V3.3 *** A0A2G3CM37_CAPCH)
73074	gene:Solyc07g062250.3	Solyc07g062250.3	chrSL4.0ch07	-	64877223	64877808	64877223	64877348	64877441	64877808	73074	1;11;9	0;10;5	0;3;0	5;2;12	214	121	0.000708729691924	0.0100028922781	1.0;0.383;0.504	0.0;0.459;0.0	-0.476	epstein-barr nuclear antigen (AHRD V3.3 *** AT3G14830.4)
108	gene:Solyc12g100140.3	Solyc12g100140.3	chrSL4.0ch12	+	66515102	66517159	66515102	66516621	66517063	66517159	108	4;4;16	0;3;6	6;7;7	22;23;24	535	121	0.00477410914583	0.0439443621485	1.0;0.232;0.376	0.058;0.064;0.062	-0.475	Transcription factor bHLH80 (AHRD V3.3 *** A0A2G2YBF5_CAPAN)
108908	gene:Solyc07g066010.3	Solyc07g066010.3	chrSL4.0ch07	+	67399985	67400741	67399985	67400079	67400194	67400741	108908	57;13;33	4;0;20	41;33;42	42;68;35	236	121	6.85364e+06	0.00152601908151	0.88;1.0;0.458	0.334;0.199;0.381	-0.475	Amino acid transporter (AHRD V3.3 *** A0A200RAG5_9MAGN)
35708	gene:Solyc11g066350.2	Solyc11g066350.2	chrSL4.0ch11	+	50124743	50126078	50124743	50124809	50125880	50126078	35708	18;32;14	0;2;0	20;2;10	9;10;0	1164	121	8.47953e+06	0.00181141031467	1.0;0.625;1.0	0.188;0.02;1.0	-0.472	shugoshin-1-like (AHRD V3.3 *** A0A2I4EHP2_9ROSI)
58968	gene:Solyc01g066310.4	Solyc01g066310.4	chrSL4.0ch01	+	66720134	66723215	66720134	66720266	66720596	66723215	58968	34;10;2	4;0;0	9;22;22	6;4;10	423	121	0.00243314000861	0.0264294673363	0.709;1.0;1.0	0.3;0.611;0.386	-0.471	Acyl-CoA dehydrogenase family member 10 (AHRD V3.3 *** A0A1J3CLI6_NOCCA)
62717	gene:Solyc03g114760.3	Solyc03g114760.3	chrSL4.0ch03	+	59082533	59083123	59082533	59082646	59082781	59083123	62717	17;16;23	1;12;6	13;0;6	14;4;10	242	121	0.00156405468028	0.0187695133675	0.895;0.4;0.657	0.317;0.0;0.231	-0.468	Protein MICROTUBULE BINDING PROTEIN 2C (AHRD V3.3 *** MBP2C_TOBAC)
137159	gene:Solyc09g055910.3	Solyc09g055910.3	chrSL4.0ch09	-	42177744	42181812	42177744	42177903	42181155	42181812	137159	81;50;76	0;0;4	126;78;62	10;8;3	3345	121	0.00473281626072	0.0436597115807	1.0;1.0;0.407	0.313;0.261;0.428	-0.468	D-amino acid dehydrogenase (AHRD V3.3 *** A0A1J3CZD8_NOCCA)
95834	gene:Solyc10g081920.2	Solyc10g081920.2	chrSL4.0ch10	-	61965307	61966344	61965307	61965497	61966099	61966344	95834	12;29;4	6;0;1	4;0;2	2;9;30	695	121	154567	7.1221e+06	0.258;1.0;0.411	0.258;0.0;0.011	-0.467	Coatomer subunit beta (AHRD V3.3 *** A0A1U8EI71_CAPAN)
115660	gene:Solyc01g067800.3	Solyc01g067800.3	chrSL4.0ch01	-	69548372	69552373	69548372	69551713	69552246	69552373	115660	45;14;28	0;0;1	34;15;52	6;7;6	626	121	6223.86	543376	1.0;1.0;0.844	0.523;0.293;0.626	-0.467	Zinc finger protein (AHRD V3.3 *** A0A2K3PE50_TRIPR)
88223	gene:Solyc02g071440.3	Solyc02g071440.3	chrSL4.0ch02	-	38899699	38900411	38899699	38900017	38900163	38900411	88223	5;1;1	0;0;2	16;0;7	9;2;7	242	121	0.00534743013788	0.0477188414559	1.0;1.0;0.2	0.471;0.0;0.333	-0.465	2-oxoglutarate (2OG) and Fe(II)-dependent oxygenase superfamily protein (AHRD V3.3 *** Q9SB33_ARATH)
91205	gene:Solyc03g083320.4	Solyc03g083320.4	chrSL4.0ch03	+	47732162	47733024	47732162	47732459	47732941	47733024	91205	8;5;26	0;5;8	6;4;0	13;8;6	575	121	0.00249936948708	0.026961618959	1.0;0.174;0.406	0.089;0.095;0.0	-0.465	calcium sensor calcineurin B
111159	gene:Solyc05g006410.3	Solyc05g006410.3	chrSL4.0ch05	-	1098250	1099207	1098250	1098351	1098844	1099207	111159	15;16;8	1;0;3	22;1;12	7;7;6	586	121	0.00406838647665	0.0390985796919	0.756;1.0;0.355	0.394;0.029;0.292	-0.465	zinc finger MYND domain-containing protein 15 (AHRD V3.3 *** A0A2I4DZS7_9ROSI)
68948	gene:Solyc01g005080.3	Solyc01g005080.3	chrSL4.0ch01	-	86630	87820	86630	86834	87174	87820	68948	17;20;16	0;4;0	15;12;44	16;9;5	433	121	0.00170067863702	0.0200404451361	1.0;0.583;1.0	0.208;0.271;0.711	-0.464	65-kDa microtubule-associated protein 6 (AHRD V3.3 *** A0A2G2XSF2_CAPBA),Pfam:PF03999
95924	gene:Solyc11g032130.3	Solyc11g032130.3	chrSL4.0ch11	-	24198406	24200571	24198406	24199204	24199791	24200571	95924	51;14;33	0;0;3	42;43;81	9;11;21	680	121	639814	0.000223081052656	1.0;1.0;0.662	0.454;0.41;0.407	-0.464	12-oxophytodienoate reductase (AHRD V3.3 *** A0A2K3MVZ0_TRIPR)
125655	gene:Solyc02g078880.4	Solyc02g078880.4	chrSL4.0ch02	-	41504508	41505492	41504508	41504598	41504740	41505492	125655	26;15;11	0;0;0	14;11;11	0;10;16	242	121	18991.1	1.35098e+06	1.0;1.0;1.0	1.0;0.355;0.256	-0.463	RNA helicase DEAD8
88031	gene:Solyc11g006460.3	Solyc11g006460.3	chrSL4.0ch11	-	1188613	1191438	1188613	1191225	1191293	1191438	88031	10;5;15	7;0;6	2;0;21	4;38;15	189	121	0.00104627089896	0.0136221332137	0.478;1.0;0.615	0.242;0.0;0.473	-0.459	DnaJ protein (AHRD V3.3 *** Q43177_SOLTU)
104801	gene:Solyc05g052950.4	Solyc05g052950.4	chrSL4.0ch05	-	62518296	62518986	62518296	62518513	62518620	62518986	104801	36;9;5	47;0;3	2;0;2	2;2;30	228	121	4.53269e+06	0.00109069756777	0.289;1.0;0.469	0.347;0.0;0.034	-0.459	Regulator of chromosome condensation (RCC1) family protein (AHRD V3.3 *** Q9M2S1_ARATH)
84859	gene:Solyc02g036450.3	Solyc02g036450.3	chrSL4.0ch02	-	29473367	29477886	29473367	29477405	29477718	29477886	84859	6;11;12	0;0;0	17;5;4	4;0;16	406	121	63174.6	3.51801e+06	1.0;1.0;1.0	0.559;1.0;0.069	-0.457	RAB GTPase (AHRD V3.3 *** A0A0P0YPT5_MARPO)
71565	gene:Solyc02g068720.3	Solyc02g068720.3	chrSL4.0ch02	-	36660281	36669989	36660281	36669808	36669908	36669989	71565	25;8;0	4;3;5	0;0;0	11;6;4	221	121	62261	3.48308e+06	0.774;0.594;0.0	0.0;0.0;0.0	-0.456	Protein NAP1 (AHRD V3.3 *** A0A2G3A6H3_CAPAN)
72161	gene:Solyc12g005390.2	Solyc12g005390.2	chrSL4.0ch12	+	245720	249469	245720	249225	249336	249469	72161	26;21;23	0;0;0	39;9;89	11;20;12	232	121	224.938	35638.8	1.0;1.0;1.0	0.649;0.19;0.795	-0.455	Vesicle-associated protein 4-1 (AHRD V3.3 *** A0A2G2Z5C6_CAPAN)
126819	gene:Solyc12g008710.2	Solyc12g008710.2	chrSL4.0ch12	+	2133922	2134836	2133922	2134014	2134597	2134836	126819	43;7;19	0;0;0	10;8;31	0;2;20	676	121	71816.5	3.90774e+06	1.0;1.0;1.0	1.0;0.417;0.217	-0.455	Insulinase (Peptidase family M16) protein (AHRD V3.3 *** A0A2U1P5D1_ARTAN)
59242	gene:Solyc01g011340.3	Solyc01g011340.3	chrSL4.0ch01	+	8723061	8724379	8723061	8724045	8724264	8724379	59242	32;18;14	0;9;2	9;7;5	11;4;10	312	121	0.000258750209778	0.00445930544733	1.0;0.437;0.731	0.241;0.404;0.162	-0.454	protein phosphatase 2A catalytic subunit 2
138586	gene:Solyc09g074360.4	Solyc09g074360.4	chrSL4.0ch09	-	62372174	62375325	62372174	62374972	62375245	62375325	138586	84;17;46	21;0;6	31;49;47	24;33;37	366	121	654803	0.00147385768823	0.569;1.0;0.717	0.299;0.329;0.296	-0.454	RNA binding protein (AHRD V3.3 *** B6UFA0_MAIZE)
31915	gene:Solyc03g026150.3	Solyc03g026150.3	chrSL4.0ch03	+	3543472	3547176	3543472	3546153	3547067	3547176	31915	70;61;54	0;0;0	88;95;36	26;0;8	1007	121	19921.4	1.40258e+06	1.0;1.0;1.0	0.289;1.0;0.351	-0.453	RING/U-box superfamily protein (AHRD V3.3 *-* A0A2U1NQN4_ARTAN)
31528	gene:Solyc03g031970.4	Solyc03g031970.4	chrSL4.0ch03	+	4362643	4363671	4362643	4362791	4362977	4363671	31528	7;5;2	16;0;2	3;0;4	24;27;30	279	121	0.00108970616971	0.0140636710086	0.159;1.0;0.302	0.051;0.0;0.055	-0.452	Auxin response factor (AHRD V3.3 *** E0A8P3_SOLLC)
64005	gene:Solyc08g005570.4	Solyc08g005570.4	chrSL4.0ch08	+	437713	440765	437713	438454	439875	440765	64005	58;28;55	6;0;0	39;38;34	13;1;17	1514	121	0.00542246698608	0.0481629975745	0.436;1.0;1.0	0.193;0.752;0.138	-0.451	Root UVB sensitive family (AHRD V3.3 *** A0A2U1QLM3_ARTAN)
80838	gene:Solyc01g110030.3	Solyc01g110030.3	chrSL4.0ch01	-	89191352	89192857	89191352	89192086	89192809	89192857	80838	35;36;17	0;3;0	10;31;9	17;0;5	816	121	0.00237109515926	0.025938236324	1.0;0.64;1.0	0.08;1.0;0.211	-0.45	WD40 repeat (AHRD V3.3 *** A0A200QE38_9MAGN)
118514	gene:Solyc07g007840.3	Solyc07g007840.3	chrSL4.0ch07	-	2473357	2475093	2473357	2473546	2474587	2475093	118514	80;69;107	4;1;10	84;87;95	34;14;64	1134	121	320610	0.000128574087962	0.681;0.88;0.533	0.209;0.399;0.137	-0.45	SPOC domain-containing protein (AHRD V3.3 *-* A0A1Q3D798_CEPFO)
119711	gene:Solyc07g017400.3	Solyc07g017400.3	chrSL4.0ch07	+	6992355	7003047	6992355	7002456	7002595	7003047	119711	5;8;0	0;0;1	7;11;5	8;21;15	242	121	0.00013499552825	0.00262000450777	1.0;1.0;0.0	0.304;0.208;0.143	-0.448	26S proteasome regulatory subunit RPN13 (AHRD V3.3 *** A0A1U8H9R1_CAPAN)
129543	gene:Solyc09g074370.4	Solyc09g074370.4	chrSL4.0ch09	-	62381645	62381900	62381645	62381722	62381838	62381900	129543	11;14;4	8;5;0	3;2;0	1;19;22	237	121	0.000150652806375	0.00286198505895	0.412;0.588;1.0	0.605;0.051;0.0	-0.448	Mitochondrial substrate carrier family protein (AHRD V3.3 *** F4JI50_ARATH)
57177	gene:Solyc01g006130.4	Solyc01g006130.4	chrSL4.0ch01	+	795024	798790	795024	795142	797020	798790	57177	30;12;21	2;1;0	26;23;23	16;2;22	1971	121	0.00267508598341	0.0283679861052	0.479;0.424;1.0	0.091;0.414;0.06	-0.446	DnaJ/Hsp40 cysteine-rich domain superfamily protein (AHRD V3.3 *-* AT2G34860.2)
90772	gene:Solyc04g057960.4	Solyc04g057960.4	chrSL4.0ch04	-	54400063	54406201	54400063	54404576	54406027	54406201	90772	26;12;18	7;4;0	4;2;14	21;28;19	1544	121	9.89726e+06	0.00205325609589	0.225;0.19;1.0	0.015;0.006;0.055	-0.446	Peroxisome biogenesis protein 1 (AHRD V3.3 *** A0A1U8F2X9_CAPAN)
110448	gene:Solyc06g051380.3	Solyc06g051380.3	chrSL4.0ch06	+	32497553	32499715	32497553	32497757	32497854	32499715	110448	10;17;29	4;1;0	6;1;15	27;14;0	218	121	0.00297788911515	0.0308324454526	0.581;0.904;1.0	0.11;0.038;1.0	-0.446	Transducin family protein / WD-40 repeat family protein (AHRD V3.3 *** A0A2U1PI35_ARTAN)
134374	gene:Solyc09g065690.4	Solyc09g065690.4	chrSL4.0ch09	-	60017362	60020226	60017362	60017444	60020156	60020226	134374	256;44;100	6;0;1	159;227;92	4;24;16	2805	121	0.00171494589352	0.0201496019928	0.648;1.0;0.812	0.632;0.29;0.199	-0.446	2-oxoglutarate (2OG) and Fe(II)-dependent oxygenase superfamily protein (AHRD V3.3 *** A0A2U1KR35_ARTAN),Pfam:PF13621
121937	gene:Solyc03g118660.3	Solyc03g118660.3	chrSL4.0ch03	-	61972198	61974046	61972198	61973765	61973950	61974046	121937	25;9;4	3;4;0	1;6;16	1;12;8	278	121	0.00541987258946	0.0481477662258	0.784;0.495;1.0	0.303;0.179;0.465	-0.444	Down syndrome critical region protein 3-like protein (AHRD V3.3 *** A0A1J3H0S9_NOCCA)
79775	gene:Solyc01g108160.3	Solyc01g108160.3	chrSL4.0ch01	+	87836410	87844267	87836410	87837474	87838331	87844267	79775	10;6;8	5;0;4	0;13;6	4;25;54	950	121	0.0020099000613	0.0227762135793	0.203;1.0;0.203	0.0;0.062;0.014	-0.443	autophagy-related protein 2-like (AHRD V3.3 *** A0A1S4AVK1_TOBAC)
36067	gene:Solyc08g077440.3	Solyc08g077440.3	chrSL4.0ch08	-	59434964	59440640	59434964	59439880	59440512	59440640	36067	4;6;22	0;1;0	35;0;84	4;6;10	725	121	1.27356e+06	0.000394541418328	1.0;0.5;1.0	0.594;0.0;0.584	-0.441	Lon protease homolog (AHRD V3.3 *** A0A2U1LET6_ARTAN)
50740	gene:Solyc06g063250.3	Solyc06g063250.3	chrSL4.0ch06	-	37598473	37602166	37598473	37600982	37602111	37602166	50740	20;7;4	0;1;4	10;0;2	5;7;12	1222	121	0.0041458687579	0.0396067938467	1.0;0.409;0.09	0.165;0.0;0.016	-0.439	Cation diffusion facilitator family transporter (AHRD V3.3 *** A0A317RWF5_9PSEU)
1024	gene:Solyc12g095860.2	Solyc12g095860.2	chrSL4.0ch12	-	64495210	64495747	64495210	64495542	64495668	64495747	1024	3;20;7	1;0;1	8;8;31	10;10;16	242	121	14875.1	6.88602e+06	0.6;1.0;0.778	0.286;0.286;0.492	-0.438	LEY17226 cyclin-dependent protein kinase 2A-2
81603	gene:Solyc06g008250.3	Solyc06g008250.3	chrSL4.0ch06	-	2131135	2138343	2131135	2137582	2138254	2138343	81603	13;9;3	4;0;0	0;3;8	13;17;0	765	121	0.00474774288513	0.0437605353432	0.34;1.0;1.0	0.0;0.027;1.0	-0.438	Ypt/Rab-GAP domain of gyp1p superfamily protein (AHRD V3.3 *** A0A2U1P1B5_ARTAN)
46020	gene:Solyc07g044980.3	Solyc07g044980.3	chrSL4.0ch07	-	57908219	57910275	57908219	57908970	57910175	57910275	46020	28;26;17	0;1;0	16;18;40	7;0;13	1298	121	1.64197e+06	0.000482590636378	1.0;0.708;1.0	0.176;1.0;0.223	-0.436	NIM1-like protein 2
107936	gene:Solyc06g009120.3	Solyc06g009120.3	chrSL4.0ch06	+	3077112	3077783	3077112	3077248	3077340	3077783	107936	22;37;38	0;0;0	24;15;31	11;6;14	213	121	0.000810463	0.905411	1.0;1.0;1.0	0.553;0.587;0.557	-0.434	LYR motif protein (AHRD V3.3 *** AT4G02425.1)
21098	gene:Solyc02g078670.3	Solyc02g078670.3	chrSL4.0ch02	-	41314301	41316924	41314301	41314991	41315070	41316924	21098	24;33;11	0;0;0	9;37;22	18;0;15	200	121	43117	2.58233e+06	1.0;1.0;1.0	0.232;1.0;0.47	-0.433	COP1-interacting protein 7 (AHRD V3.3 *** CIP7_ARATH)
115661	gene:Solyc01g067800.3	Solyc01g067800.3	chrSL4.0ch01	-	69548372	69552373	69548372	69551720	69552246	69552373	115661	45;14;28	6;0;0	34;15;52	8;4;14	619	121	0.00150815650626	0.018236633804	0.594;1.0;1.0	0.454;0.423;0.421	-0.432	Zinc finger protein (AHRD V3.3 *** A0A2K3PE50_TRIPR)
120183	gene:Solyc03g111160.3	Solyc03g111160.3	chrSL4.0ch03	+	56220052	56222972	56220052	56222630	56222891	56222972	120183	13;7;21	0;0;0	12;18;20	3;18;1	354	121	3041.67	302732	1.0;1.0;1.0	0.578;0.255;0.872	-0.432	Phosphoglucan phosphatase DSP4, chloroplastic (AHRD V3.3 *** A0A1U8EVM1_CAPAN)
135730	gene:Solyc11g068610.2	Solyc11g068610.2	chrSL4.0ch11	+	51318750	51319282	51318750	51318826	51319215	51319282	135730	34;11;28	0;2;0	4;14;8	5;0;15	482	121	0.00011458273204	0.00230007922378	1.0;0.58;1.0	0.167;1.0;0.118	-0.432	Arp2/3 complex 34 kDa subunit (AHRD V3.3 *** A0A1U8EJK3_CAPAN)
33589	gene:Solyc03g005080.4	Solyc03g005080.4	chrSL4.0ch03	-	69074	72084	69074	71849	72053	72084	33589	39;19;4	0;0;0	16;16;35	12;0;26	297	121	9665.64	774107	1.0;1.0;1.0	0.352;1.0;0.354	-0.431	Protoporphyrinogen oxidase (AHRD V3.3 *** A0A1U8GRF0_CAPAN)
1873	gene:Solyc12g049540.3	Solyc12g049540.3	chrSL4.0ch12	-	60851289	60852214	60851289	60851512	60851661	60852214	1873	18;5;4	2;0;1	0;12;35	16;5;9	242	121	0.000239269538081	0.00417524199851	0.818;1.0;0.667	0.0;0.545;0.66	-0.427	Phosphoinositide phosphatase SAC2 (AHRD V3.3 *-* A0A2G2V918_CAPBA)
106128	gene:Solyc05g055770.3	Solyc05g055770.3	chrSL4.0ch05	+	64661573	64666454	64661573	64665966	64666085	64666454	106128	41;25;7	0;4;1	15;4;37	9;13;9	240	121	368099	0.000919247353745	1.0;0.759;0.779	0.457;0.134;0.675	-0.424	basic leucine zipper and W2 domain-containing protein 2-like (AHRD V3.3 *** A0A2I4DVN7_9ROSI)
98820	gene:Solyc06g011405.1	Solyc06g011405.1	chrSL4.0ch06	-	7034568	7036876	7034568	7036617	7036723	7036876	98820	32;2;3	0;0;0	22;35;23	16;0;27	227	121	36690.9	227204	1.0;1.0;1.0	0.423;1.0;0.312	-0.422	Retrovirus-related Pol polyprotein from transposon TNT 1-94 (AHRD V3.3 *-* A0A1J3J7R1_NOCCA)
27613	gene:Solyc05g053240.4	Solyc05g053240.4	chrSL4.0ch05	+	62771211	62778494	62771211	62776758	62778054	62778494	27613	3;24;11	0;7;18	0;2;0	14;9;23	1389	121	0.00258414265388	0.0276445692681	1.0;0.23;0.051	0.0;0.019;0.0	-0.421	Squamosa promoter binding protein12b
54759	gene:Solyc01g079340.3	Solyc01g079340.3	chrSL4.0ch01	+	71016562	71017983	71016562	71016775	71017509	71017983	54759	47;38;24	33;4;0	8;11;18	16;19;5	827	121	0.00493373118421	0.0449637745591	0.172;0.582;1.0	0.068;0.078;0.345	-0.421	Serine/threonine-protein kinase (AHRD V3.3 *** A0A2G2XQS7_CAPBA)
66519	gene:Solyc02g021060.4	Solyc02g021060.4	chrSL4.0ch02	-	19815114	19815522	19815114	19815331	19815480	19815522	66519	11;13;34	0;0;9	19;17;13	10;10;8	242	121	0.000654261306667	0.00937064130236	1.0;1.0;0.654	0.487;0.459;0.448	-0.42	Uracil-DNA glycosylase (AHRD V3.3 *** A0A2G2XBC7_CAPBA)
20057	gene:Solyc04g016130.3	Solyc04g016130.3	chrSL4.0ch04	-	6899085	6899772	6899085	6899238	6899708	6899772	20057	8;8;10	0;13;6	0;6;0	14;9;11	563	121	0.00106259491271	0.0137885449376	1.0;0.117;0.264	0.0;0.125;0.0	-0.419	F-box/LRR plant protein (AHRD V3.3 *** G7J3V2_MEDTR)
65776	gene:Solyc08g008210.3	Solyc08g008210.3	chrSL4.0ch08	-	2672507	2673354	2672507	2672700	2673048	2673354	65776	13;24;32	8;2;3	4;0;30	5;7;13	441	121	0.00244610194394	0.0265334079981	0.308;0.767;0.745	0.18;0.0;0.388	-0.417	vacuolar proton ATPase subunit E
108361	gene:Solyc09g064810.4	Solyc09g064810.4	chrSL4.0ch09	-	58315010	58318310	58315010	58317206	58318064	58318310	108361	25;0;14	0;1;0	11;18;16	9;4;6	951	121	0.000842186032897	0.0114737890826	1.0;0.0;1.0	0.135;0.364;0.253	-0.416	ERD (Early-responsive to dehydration stress) family protein (AHRD V3.3 *** A0A1P8B4I8_ARATH)
64620	gene:Solyc02g032850.3	Solyc02g032850.3	chrSL4.0ch02	+	28019638	28028440	28019638	28019954	28027970	28028440	64620	779;630;437	0;0;0	1041;859;1614	18;19;3	8109	121	526.009	72988.6	1.0;1.0;1.0	0.463;0.403;0.889	-0.415	Phytoalexin-deficient 4-1 protein (AHRD V3.3 *** Q2TNK3_SOLTU)
112881	gene:Solyc07g052690.4	Solyc07g052690.4	chrSL4.0ch07	+	61053918	61054478	61053918	61053984	61054079	61054478	112881	16;11;2	10;2;5	1;0;4	19;15;14	216	121	637821	0.000222528081061	0.473;0.755;0.183	0.029;0.0;0.138	-0.415	Beta-amylase (AHRD V3.3 *** A0A2G3BZU4_CAPCH)
122891	gene:Solyc07g052390.3	Solyc07g052390.3	chrSL4.0ch07	+	60815555	60817389	60815555	60816890	60817111	60817389	122891	31;24;14	4;0;7	12;29;17	16;12;21	314	121	0.00125621114828	0.0157628942951	0.749;1.0;0.435	0.224;0.482;0.238	-0.413	glutamate receptor-like 3.1
64988	gene:Solyc01g008290.3	Solyc01g008290.3	chrSL4.0ch01	+	2347694	2348617	2347694	2347947	2348556	2348617	64988	23;48;43	0;0;0	27;37;33	14;6;0	702	121	31979	2.03908e+06	1.0;1.0;1.0	0.249;0.515;1.0	-0.412	Dihydroorotate dehydrogenase (quinone), mitochondrial (AHRD V3.3 *** A0A1U8E220_CAPAN)
1708	gene:Solyc12g056410.2	Solyc12g056410.2	chrSL4.0ch12	+	61937427	61937762	61937427	61937546	61937664	61937762	1708	38;8;28	3;0;11	48;17;36	12;14;108	239	121	0.0025627760483	0.0274616114852	0.865;1.0;0.563	0.669;0.381;0.144	-0.411	F-box protein PP2-A15 (AHRD V3.3 *** A0A2G2Y8Y0_CAPAN)
20575	gene:Solyc09g005320.3	Solyc09g005320.3	chrSL4.0ch09	+	250988	253585	250988	253208	253438	253585	20575	7;33;19	2;8;10	7;6;0	8;18;9	323	121	142834	6.68272e+06	0.567;0.607;0.416	0.247;0.111;0.0	-0.411	RING/U-box superfamily protein (AHRD V3.3 *** Q0WS06_ARATH)
122582	gene:Solyc07g049740.4	Solyc07g049740.4	chrSL4.0ch07	+	60005377	60006426	60005377	60005483	60005583	60006426	122582	22;22;29	0;2;0	21;22;9	16;20;1	221	121	4816.26	437584	1.0;0.858;1.0	0.418;0.376;0.831	-0.411	Lipid-A-disaccharide synthase (AHRD V3.3 *** A0A2K3MQP4_TRIPR)
52289	gene:Solyc02g091030.4	Solyc02g091030.4	chrSL4.0ch02	+	50510585	50511962	50510585	50510678	50510801	50511962	52289	8;7;18	0;2;0	9;3;11	1;12;6	242	121	3.93182e+06	0.000972789735011	1.0;0.636;1.0	0.818;0.111;0.478	-0.41	Nuclear transcription factor Y subunit C-2 (AHRD V3.3 *-* A0A2G3D858_CAPCH)
126653	gene:Solyc08g006830.3	Solyc08g006830.3	chrSL4.0ch08	-	1374965	1379445	1374965	1378594	1379391	1379445	126653	36;12;16	0;4;1	30;35;3	6;10;16	890	121	0.00496557933219	0.0451750532547	1.0;0.29;0.685	0.405;0.322;0.025	-0.408	Caffeoyl-CoA O-methyltransferase (AHRD V3.3 *** A0A1Y1IA85_KLENI)
3903	gene:Solyc12g010010.2	Solyc12g010010.2	chrSL4.0ch12	+	3182030	3184565	3182030	3183899	3183980	3184565	3903	10;10;9	21;0;0	0;0;8	10;3;0	202	121	0.00405919999436	0.0390445681411	0.222;1.0;1.0	0.0;0.0;1.0	-0.407	Cyclic nucleotide-gated channel 6 (AHRD V3.3 *** A0A2U1KIM7_ARTAN)
23058	gene:Solyc04g049380.4	Solyc04g049380.4	chrSL4.0ch04	+	40996721	40997060	40996721	40996836	40997007	40997060	23058	21;8;5	8;2;2	11;5;3	18;14;8	264	121	1.44071e+06	0.000435119214207	0.546;0.647;0.534	0.219;0.141;0.147	-0.407	Protein kinase superfamily protein (AHRD V3.3 *-* O80962_ARATH)
107226	gene:Solyc09g065660.4	Solyc09g065660.4	chrSL4.0ch09	+	59975273	59977022	59975273	59975808	59976165	59977022	107226	21;14;22	11;0;5	161;340;56	71;328;220	450	121	0.00529785351873	0.0474200587272	0.339;1.0;0.542	0.379;0.218;0.064	-0.407	Heat shock transcription factor (AHRD V3.3 *-* A0A1Y1I763_KLENI)
129531	gene:Solyc08g062960.4	Solyc08g062960.4	chrSL4.0ch08	-	50482161	50483561	50482161	50482336	50482634	50483561	129531	19;21;30	0;0;0	172;153;267	30;28;76	391	121	0.573221	1660.23	1.0;1.0;1.0	0.64;0.628;0.521	-0.404	Heat shock transcription factor (AHRD V3.3 *-* A0A1Y1I763_KLENI)
84486	gene:Solyc02g077570.3	Solyc02g077570.3	chrSL4.0ch02	+	40455198	40458837	40455198	40458701	40458787	40458837	84486	27;12;43	3;9;21	11;13;0	12;21;3	207	121	0.00425876329008	0.0404663828989	0.84;0.438;0.545	0.349;0.266;0.0	-0.403	MLO-like protein (AHRD V3.3 *** A0A1C9A1H9_SOLLC)
31536	gene:Solyc03g031970.4	Solyc03g031970.4	chrSL4.0ch03	+	4363374	4365034	4363374	4363860	4364943	4365034	31536	150;92;68	10;11;3	96;73;38	30;34;25	1176	121	864.613	109813	0.607;0.463;0.7	0.248;0.181;0.135	-0.402	Auxin response factor (AHRD V3.3 *** E0A8P3_SOLLC)
83335	gene:Solyc04g072140.4	Solyc04g072140.4	chrSL4.0ch04	+	57103154	57107532	57103154	57106216	57107471	57107532	83335	110;66;59	3;0;0	51;76;48	10;0;13	1348	121	0.00127270136099	0.0159210948934	0.767;1.0;1.0	0.314;1.0;0.249	-0.401	tRNA pseudouridine synthase (AHRD V3.3 *** A0A2G3CNB1_CAPCH)
62147	gene:Solyc02g031770.4	Solyc02g031770.4	chrSL4.0ch02	+	25517075	25520909	25517075	25519708	25520303	25520909	62147	77;31;31	0;0;0	106;123;164	16;7;28	688	121	21.5919	5083.66	1.0;1.0;1.0	0.538;0.756;0.507	-0.4	ATP synthase mitochondrial F1 complex assembly factor 1-like (AHRD V3.3 *** A0A2I4G3K4_9ROSI)
94493	gene:Solyc01g103340.4	Solyc01g103340.4	chrSL4.0ch01	+	84252758	84255114	84252758	84254782	84255043	84255114	94493	51;25;22	0;1;6	37;30;43	13;39;12	354	121	0.000129698882649	0.00253744877972	1.0;0.895;0.556	0.493;0.208;0.551	-0.4	Zinc finger CCCH domain-containing protein (AHRD V3.3 *-* A0A2K3NPU7_TRIPR)
110493	gene:Solyc02g050200.2	Solyc02g050200.2	chrSL4.0ch02	+	3994114	3996283	3994114	3996060	3996171	3996283	110493	14;9;5	8;2;2	5;3;3	25;13;3	232	121	22764.8	0.000625574340834	0.477;0.701;0.566	0.094;0.107;0.343	-0.4	BREAST CANCER 2 like 2A (AHRD V3.3 *** A0A1P8B5L3_ARATH)
44842	gene:Solyc06g063260.4	Solyc06g063260.4	chrSL4.0ch06	-	37608653	37610309	37608653	37609447	37610182	37610309	44842	67;13;29	2;0;1	62;55;84	6;7;28	828	121	3.82239e+06	0.000950440209821	0.83;1.0;0.809	0.602;0.534;0.305	-0.399	alpha-1,2-Mannosidase (AHRD V3.3 *** A0A2G2WKP9_CAPBA)
109150	gene:Solyc06g034220.3	Solyc06g034220.3	chrSL4.0ch06	+	21701633	21706435	21701633	21705546	21706064	21706435	109150	31;25;35	2;7;2	10;12;32	14;4;19	611	121	0.000258766064494	0.00445930544733	0.754;0.414;0.776	0.124;0.373;0.25	-0.399	Vesicle-associated protein 1-1 (AHRD V3.3 *** A0A1U8GX77_CAPAN)
23135	gene:Solyc01g100910.3	Solyc01g100910.3	chrSL4.0ch01	+	83083411	83084917	83083411	83084555	83084641	83084917	23135	4;6;10	8;8;1	4;0;0	10;10;4	207	121	0.000668540929312	0.00954021500026	0.226;0.305;0.854	0.19;0.0;0.0	-0.398	WAT1-related protein (AHRD V3.3 *** K4B1C2_SOLLC)
118031	gene:Solyc07g065640.3	Solyc07g065640.3	chrSL4.0ch07	+	67183308	67185093	67183308	67183454	67184910	67185093	118031	4;4;4	0;1;0	4;6;4	24;0;10	1549	121	0.000227576912598	0.00400890554596	1.0;0.238;1.0	0.013;1.0;0.03	-0.398	RPM1-interacting protein 4 (AHRD V3.3 *** A0A2G3CUK4_CAPCH)
32295	gene:Solyc03g025360.3	Solyc03g025360.3	chrSL4.0ch03	+	2770695	2772528	2770695	2771334	2771538	2772528	32295	0;10;16	25;4;3	0;0;0	43;76;38	297	121	18479.4	1.32491e+06	0.0;0.505;0.685	0.0;0.0;0.0	-0.397	MAP kinase kinase kinase 26
92725	gene:Solyc11g007720.2	Solyc11g007720.2	chrSL4.0ch11	-	1983853	1997298	1983853	1996013	1997247	1997298	92725	5;16;6	3;13;0	3;3;0	15;11;3	1327	121	0.00422558508234	0.0402209424795	0.132;0.101;1.0	0.018;0.024;0.0	-0.397	Dihydrolipoamide acetyltransferase component of pyruvate dehydrogenase complex (AHRD V3.3 *** A0A1U8F4C0_CAPAN)
104003	gene:Solyc05g012200.3	Solyc05g012200.3	chrSL4.0ch05	+	5545271	5546671	5545271	5546330	5546556	5546671	104003	53;26;71	9;0;0	54;50;32	12;26;15	319	121	413496	0.00015790022656	0.691;1.0;1.0	0.631;0.422;0.447	-0.397	Asparagine synthase family protein (AHRD V3.3 *** A0A2U1NH55_ARTAN)
57049	gene:Solyc10g006890.4	Solyc10g006890.4	chrSL4.0ch10	+	1213414	1214145	1213414	1213505	1213966	1214145	57049	16;27;38	0;0;1	60;16;50	0;11;12	554	121	1.58205e+06	0.00046913404579	1.0;1.0;0.892	1.0;0.241;0.476	-0.392	Transducin/WD40 repeat-like superfamily protein (AHRD V3.3 *** A0A2U1PNI0_ARTAN)
99892	gene:Solyc05g012780.4	Solyc05g012780.4	chrSL4.0ch05	-	6022115	6022583	6022115	6022426	6022513	6022583	99892	21;15;13	5;0;0	16;9;28	16;11;3	208	121	0.00196847154325	0.0224326254842	0.71;1.0;1.0	0.368;0.322;0.844	-0.392	Protein ENHANCED DISEASE RESISTANCE 2-like (AHRD V3.3 *** A0A1J3E5X3_NOCCA)
36557	gene:Solyc10g078180.3	Solyc10g078180.3	chrSL4.0ch10	+	59155599	59164683	59155599	59163078	59163271	59164683	36557	32;45;14	5;6;1	16;15;12	15;8;7	286	121	943644	0.000308391156214	0.73;0.76;0.856	0.311;0.442;0.42	-0.391	cyclinT1_1
67592	gene:Solyc03g059160.3	Solyc03g059160.3	chrSL4.0ch03	+	23837112	23837675	23837112	23837322	23837426	23837675	67592	7;10;2	20;0;18	0;0;1	12;33;12	225	121	6.81491e+06	0.00152079671832	0.158;1.0;0.056	0.0;0.0;0.043	-0.39	Ion channel CASTOR (AHRD V3.3 *** A0A2G2XVV6_CAPAN)
98443	gene:Solyc05g008790.4	Solyc05g008790.4	chrSL4.0ch05	+	3072458	3075065	3072458	3074944	3075038	3075065	98443	36;37;12	1;14;8	13;17;17	15;26;30	215	121	0.000153647912141	0.0029095623362	0.953;0.598;0.458	0.328;0.269;0.242	-0.39	Ceramide kinase (AHRD V3.3 *** A0A2G3B681_CAPCH)
41043	gene:Solyc10g007760.4	Solyc10g007760.4	chrSL4.0ch10	+	1877074	1877340	1877074	1877143	1877217	1877340	41043	6;5;12	5;9;2	12;0;0	17;9;8	195	121	0.00426420076207	0.0404969607592	0.427;0.256;0.788	0.305;0.0;0.0	-0.389	Ribose-phosphate pyrophosphokinase (AHRD V3.3 *** A0A2U1NXC0_ARTAN)
64455	gene:Solyc01g008920.4	Solyc01g008920.4	chrSL4.0ch01	+	2893355	2895150	2893355	2893535	2894883	2895150	64455	6;11;10	0;4;6	0;0;2	1;8;1	1441	121	0.000701533525404	0.00992179200294	1.0;0.188;0.123	0.0;0.0;0.144	-0.389	NAD(P)-binding Rossmann-fold superfamily protein (AHRD V3.3 *** A0A2U1L7S8_ARTAN)
7528	gene:Solyc11g040370.2	Solyc11g040370.2	chrSL4.0ch11	+	36517982	36518418	36517982	36518043	36518232	36518418	7528	41;6;11	5;2;4	0;5;11	3;4;8	282	121	0.00262030705659	0.0279467936544	0.779;0.563;0.541	0.0;0.349;0.371	-0.388	RNA-binding KH domain protein (AHRD V3.3 *** A0A2K3P1D4_TRIPR)
115461	gene:Solyc10g075170.3	Solyc10g075170.3	chrSL4.0ch10	+	57942803	57943591	57942803	57943010	57943095	57943591	115461	16;8;2	7;7;5	0;0;0	6;13;2	206	121	307.207	46908.4	0.573;0.402;0.19	0.0;0.0;0.0	-0.388	Aspartate aminotransferase (AHRD V3.3 *** A0A2G2VSJ3_CAPBA)
122503	gene:Solyc07g049570.3	Solyc07g049570.3	chrSL4.0ch07	+	59827382	59828091	59827382	59827463	59827555	59828091	122503	3;10;2	3;3;1	0;8;0	19;7;5	213	121	0.000598764836164	0.00874278114538	0.362;0.654;0.532	0.0;0.394;0.0	-0.385	3-oxoacyl-[acyl-carrier-protein] synthase (AHRD V3.3 *** A0A2G2WHD0_CAPBA)
129466	gene:Solyc08g005070.4	Solyc08g005070.4	chrSL4.0ch08	+	65727	68181	65727	67866	68058	68181	129466	15;22;35	0;0;6	15;26;23	7;5;15	285	121	0.000366122642326	0.00588683698113	1.0;1.0;0.712	0.476;0.688;0.394	-0.385	Arf GTPase activating protein (AHRD V3.3 *** A0A200QXI9_9MAGN)
101992	gene:Solyc06g065020.3	Solyc06g065020.3	chrSL4.0ch06	-	38182582	38184721	38182582	38184434	38184503	38184721	101992	56;13;18	5;0;0	17;23;36	11;19;6	190	121	570164	0.000203461839434	0.877;1.0;1.0	0.496;0.435;0.793	-0.384	Protein NRT1/ PTR FAMILY 5.12 (AHRD V3.3 *** A0A2G2WK86_CAPBA)
47515	gene:Solyc07g017290.4	Solyc07g017290.4	chrSL4.0ch07	-	6772715	6773127	6772715	6772980	6773067	6773127	47515	15;18;15	0;0;2	3;18;13	12;9;0	208	121	0.000124371922662	0.00245384077581	1.0;1.0;0.814	0.127;0.538;1.0	-0.383	3-phosphoinositide-dependent protein kinase-1 (AHRD V3.3 *** AT3G10572.1)
76761	gene:Solyc01g107180.3	Solyc01g107180.3	chrSL4.0ch01	+	87116335	87117332	87116335	87116405	87117201	87117332	76761	98;68;60	0;0;13	46;109;149	8;15;47	889	121	0.000817628644748	0.0112117737545	1.0;1.0;0.386	0.439;0.497;0.301	-0.383	Phototropic-responsive NPH3 family protein (AHRD V3.3 *** A0A2U1N5P4_ARTAN)
69845	gene:Solyc04g077030.3	Solyc04g077030.3	chrSL4.0ch04	-	59985426	59985664	59985426	59985472	59985580	59985664	69845	42;5;6	0;0;0	19;21;40	18;8;2	229	121	4283.29	397406	1.0;1.0;1.0	0.358;0.581;0.914	-0.382	Xylulose kinase (AHRD V3.3 *** A0A2G2X084_CAPBA)
122845	gene:Solyc07g052340.4	Solyc07g052340.4	chrSL4.0ch07	+	60752507	60755807	60752507	60752594	60754158	60755807	122845	20;4;12	9;0;11	2;0;0	2;3;11	1657	121	0.00263656259254	0.0280732209655	0.14;1.0;0.074	0.068;0.0;0.0	-0.382	Polynucleotidyl transferase, ribonuclease H fold protein with HRDC domain-containing protein (AHRD V3.3 *** F4ITQ7_ARATH)
136812	gene:Solyc09g031580.3	Solyc09g031580.3	chrSL4.0ch09	-	28043748	28047404	28043748	28044086	28047305	28047404	136812	267;291;252	4;6;0	284;254;389	11;31;15	3312	121	0.000290631039642	0.00490044306962	0.709;0.639;1.0	0.485;0.23;0.487	-0.382	Zinc finger, RING-type (AHRD V3.3 *** A0A1R3IP44_COCAP)
24902	gene:Solyc03g113980.3	Solyc03g113980.3	chrSL4.0ch03	+	58460756	58461476	58460756	58460806	58460915	58461476	24902	24;6;25	11;1;0	25;12;71	22;11;53	230	121	0.000968397196011	0.0128195170321	0.534;0.759;1.0	0.374;0.365;0.413	-0.38	Calmodulin binding protein-like (AHRD V3.3 *** A0A200RE12_9MAGN)
132356	gene:Solyc08g079820.3	Solyc08g079820.3	chrSL4.0ch08	+	61380697	61381076	61380697	61380790	61380973	61381076	132356	111;65;108	6;1;15	83;44;84	34;22;38	276	121	11.6334	3010.97	0.89;0.966;0.759	0.517;0.467;0.492	-0.38	Nudix hydrolase 14, chloroplastic (AHRD V3.3 *** A0A2G3AE90_CAPAN)
35095	gene:Solyc03g123370.3	Solyc03g123370.3	chrSL4.0ch03	+	64712607	64713120	64712607	64712793	64713051	64713120	35095	14;21;38	0;0;0	11;17;26	2;0;34	351	121	323369	0.000129272913953	1.0;1.0;1.0	0.655;1.0;0.209	-0.379	GTP pyrophosphokinase, (P)ppGpp synthetase II Guanosine-3',5'-bis(Diphosphate) 3'-pyrophosphohydrolase (AHRD V3.3 *-* A0A2D1JZR2_9GAMM)
10168	gene:Solyc11g008360.3	Solyc11g008360.3	chrSL4.0ch11	-	2603916	2606769	2603916	2606231	2606696	2606769	10168	49;39;11	0;1;0	29;45;67	10;10;2	558	121	74358.1	4.0142e+06	1.0;0.894;1.0	0.386;0.494;0.879	-0.378	Pseudouridine synthase family protein (AHRD V3.3 *** A0A1P8AXV3_ARATH)
26630	gene:Solyc03g097630.3	Solyc03g097630.3	chrSL4.0ch03	+	54533337	54534454	54533337	54533823	54534187	54534454	26630	28;12;5	53;0;8	4;0;7	14;18;27	457	121	0.00529833035855	0.0474200587272	0.123;1.0;0.142	0.07;0.0;0.064	-0.377	S-acyltransferase (AHRD V3.3 *** A0A2G3AT51_CAPCH)
72499	gene:Solyc07g040980.3	Solyc07g040980.3	chrSL4.0ch07	+	51274899	51275811	51274899	51275455	51275546	51275811	72499	5;5;15	32;1;7	5;6;0	15;37;40	212	121	0.00131379601945	0.0163282667732	0.082;0.741;0.55	0.16;0.085;0.0	-0.376	Plant/F27B13-30 protein (AHRD V3.3 *** A0A072V820_MEDTR)
19738	gene:Solyc04g008220.4	Solyc04g008220.4	chrSL4.0ch04	+	1928017	1930699	1928017	1928426	1929639	1930699	19738	261;115;162	0;0;0	210;189;338	5;18;22	1306	121	0.266964	125.44	1.0;1.0;1.0	0.796;0.493;0.587	-0.375	Protein OBERON (AHRD V3.3 *-* A0A200Q0D6_9MAGN)
43382	gene:Solyc11g065980.3	Solyc11g065980.3	chrSL4.0ch11	+	49643248	49645124	49643248	49643299	49643997	49645124	43382	113;54;67	3;0;0	76;53;77	14;15;1	791	121	3.427e+06	0.000866291546123	0.852;1.0;1.0	0.454;0.351;0.922	-0.375	U3 small nucleolar ribonucleoprotein imp4 (BRIX domain-containing protein) (AHRD V3.3 *** A0A166XUR7_9PEZI)
128251	gene:Solyc08g068430.4	Solyc08g068430.4	chrSL4.0ch08	+	55677310	55683822	55677310	55683232	55683332	55683822	128251	7;2;27	0;0;0	20;20;22	9;8;4	221	121	1104.05	13195.7	1.0;1.0;1.0	0.549;0.578;0.751	-0.374	Glycosyltransferases (AHRD V3.3 *** K4CM67_SOLLC)
7515	gene:Solyc11g040330.2	Solyc11g040330.2	chrSL4.0ch11	-	36598070	36599266	36598070	36598217	36598283	36599266	7515	131;28;60	46;38;43	0;2;11	8;12;24	187	121	2.55555e+06	0.000687599846215	0.648;0.323;0.474	0.0;0.097;0.229	-0.373	Endo-1,4-beta-xylanase (AHRD V3.3 *** A0A1J3CP06_NOCCA)
18504	gene:Solyc04g051860.3	Solyc04g051860.3	chrSL4.0ch04	+	50392617	50398441	50392617	50398045	50398379	50398441	18504	42;35;46	0;0;1	82;19;111	0;28;17	427	121	1.14494e+06	0.000360717368996	1.0;1.0;0.929	1.0;0.161;0.649	-0.373	shikimate kinase precursor
22795	gene:Solyc08g080030.4	Solyc08g080030.4	chrSL4.0ch08	+	61490240	61491350	61490240	61491133	61491204	61491350	22795	55;38;32	30;4;9	16;42;18	22;45;29	192	121	1.21682e+06	0.000379675885387	0.536;0.857;0.691	0.314;0.37;0.281	-0.373	Glyoxylate/hydroxypyruvate reductase HPR3 (AHRD V3.3 *** A0A2G3DBG2_CAPCH)
74783	gene:Solyc01g067120.4	Solyc01g067120.4	chrSL4.0ch01	-	68253637	68254670	68253637	68253899	68254474	68254670	74783	36;62;39	2;0;1	102;24;366	19;8;31	668	121	1.01184e+06	0.000325912468451	0.765;1.0;0.876	0.493;0.352;0.681	-0.372	cullin-1-like (AHRD V3.3 *-* A0A2I4G9U1_9ROSI)
43361	gene:Solyc01g088000.4	Solyc01g088000.4	chrSL4.0ch01	-	75087705	75088386	75087705	75087787	75087875	75088386	43361	41;13;19	4;0;0	23;6;68	2;16;17	209	121	0.000555688734259	0.00823461807193	0.856;1.0;1.0	0.869;0.178;0.698	-0.37	S-adenosyl-L-methionine-dependent methyltransferases superfamily protein (AHRD V3.3 *** Q8RXT8_ARATH)
23615	gene:Solyc03g117510.4	Solyc03g117510.4	chrSL4.0ch03	+	61103542	61104133	61103542	61103642	61104098	61104133	23615	26;14;24	3;11;4	6;2;0	5;3;1	549	121	0.00493935576165	0.0449963062191	0.656;0.219;0.569	0.209;0.128;0.0	-0.369	Formamidopyrimidine-DNA glycosylase (AHRD V3.3 *** A0A2G2WQG8_CAPBA)
43672	gene:Solyc11g071340.3	Solyc11g071340.3	chrSL4.0ch11	-	52923540	52928310	52923540	52924924	52927800	52928310	43672	107;104;124	1;0;1	148;138;143	3;11;5	2969	121	858988	0.000285757705462	0.813;1.0;0.835	0.668;0.338;0.538	-0.368	FRIGIDA-like protein (AHRD V3.3 *** A0A2G2VQV0_CAPBA)
52328	gene:Solyc01g049880.3	Solyc01g049880.3	chrSL4.0ch01	-	42088158	42090132	42088158	42088498	42089411	42090132	52328	262;114;139	1;2;3	850;545;955	71;76;98	1006	121	0.231559	112.174	0.969;0.873;0.848	0.59;0.463;0.54	-0.366	Unknown protein
74791	gene:Solyc01g067120.4	Solyc01g067120.4	chrSL4.0ch01	-	68254317	68256428	68254317	68255834	68256188	68256428	74791	28;13;21	0;0;0	57;32;72	0;20;13	447	121	79392.3	422736	1.0;1.0;1.0	1.0;0.302;0.6	-0.366	cullin-1-like (AHRD V3.3 *-* A0A2I4G9U1_9ROSI)
53733	gene:Solyc02g093080.3	Solyc02g093080.3	chrSL4.0ch02	-	52070367	52071429	52070367	52070752	52071299	52071429	53733	35;54;39	0;0;0	53;37;55	8;13;0	640	121	31856.8	2.03247e+06	1.0;1.0;1.0	0.556;0.35;1.0	-0.365	2-oxoglutarate (2OG) and Fe(II)-dependent oxygenase superfamily protein (AHRD V3.3 *** A0A2U1Q3D7_ARTAN)
79605	gene:Solyc03g118200.4	Solyc03g118200.4	chrSL4.0ch03	-	61588262	61589446	61588262	61588397	61588490	61589446	79605	10;2;7	0;2;0	11;16;4	3;10;17	214	121	0.000285904497738	0.00483638910953	1.0;0.361;1.0	0.675;0.475;0.117	-0.365	Calcium-dependent phospholipid-binding Copine family protein (AHRD V3.3 *** A0A2U1NDK1_ARTAN)
137400	gene:Solyc06g069010.3	Solyc06g069010.3	chrSL4.0ch06	+	40454452	40456002	40454452	40454513	40455649	40456002	137400	30;41;28	2;3;2	55;44;48	27;16;12	1229	121	1.21486e+06	0.000379251970062	0.596;0.574;0.58	0.167;0.213;0.283	-0.362	LeArcA1 protein containing 7 WD40 repeats
13282	gene:Solyc10g074920.2	Solyc10g074920.2	chrSL4.0ch10	+	57674924	57676378	57674924	57675063	57675145	57676378	13282	10;26;13	11;14;14	1;6;0	20;26;117	203	121	0	0.0	0.351;0.525;0.356	0.029;0.121;0.0	-0.361	Mannan endo-1,4-beta-mannosidase (AHRD V3.3 *** A0A2K3PQN7_TRIPR)
43689	gene:Solyc02g086830.3	Solyc02g086830.3	chrSL4.0ch02	+	47453210	47454764	47453210	47454278	47454565	47454764	43689	38;20;24	0;1;0	24;4;17	8;0;13	380	121	175936	7.92987e+06	1.0;0.864;1.0	0.489;1.0;0.294	-0.36	Protease Do-like chloroplastic-like (AHRD V3.3 *** A0A2K3P0Q7_TRIPR)
75536	gene:Solyc01g044556.1	Solyc01g044556.1	chrSL4.0ch01	-	40151560	40154048	40151560	40153458	40154008	40154048	75536	42;13;14	0;0;4	38;40;37	6;6;25	643	121	0.00530902056002	0.0474791140021	1.0;1.0;0.397	0.544;0.556;0.218	-0.36	TPX2 (targeting protein for Xklp2) protein family (AHRD V3.3 --* AT4G32330.4)
68951	gene:Solyc01g005080.3	Solyc01g005080.3	chrSL4.0ch01	-	87174	88556	87174	87866	88408	88556	68951	82;56;46	0;0;0	72;49;120	12;7;5	635	121	132.608	23241.2	1.0;1.0;1.0	0.533;0.572;0.821	-0.358	65-kDa microtubule-associated protein 6 (AHRD V3.3 *** A0A2G2XSF2_CAPBA),Pfam:PF03999
70297	gene:Solyc01g150159.1	Solyc01g150159.1	chrSL4.0ch01	-	85158827	85160307	85158827	85158963	85159044	85160307	70297	24;22;26	7;3;22	22;6;21	37;11;27	202	121	0.000468963006551	0.00718301750021	0.673;0.815;0.414	0.263;0.246;0.318	-0.358	nuclear pore complex protein NUP98A-like isoform X1 (AHRD V3.3 *-* XP_025885413.1)
71440	gene:Solyc03g118030.3	Solyc03g118030.3	chrSL4.0ch03	-	61470470	61472563	61470470	61472215	61472335	61472563	71440	33;19;12	0;0;0	35;17;22	3;10;7	241	121	1158.65	136987	1.0;1.0;1.0	0.854;0.46;0.612	-0.358	Glutamyl-tRNA(Gln) amidotransferase subunit A (AHRD V3.3 *** A0A2K3P380_TRIPR)
120953	gene:Solyc07g039340.4	Solyc07g039340.4	chrSL4.0ch07	-	46981367	46983399	46981367	46981821	46983285	46983399	120953	163;68;83	4;5;1	88;194;140	15;25;18	1557	121	0.000334400749874	0.00548929852991	0.76;0.514;0.866	0.313;0.376;0.377	-0.358	Receptor-like serine/threonine-protein kinase ALE2 (AHRD V3.3 *** A0A2G3BYY1_CAPCH)
36273	gene:Solyc02g088940.3	Solyc02g088940.3	chrSL4.0ch02	+	48907085	48907776	48907085	48907234	48907343	48907776	36273	88;16;56	6;2;0	32;37;119	12;28;37	230	121	757.158	98216.1	0.885;0.808;1.0	0.584;0.41;0.629	-0.357	CTP synthase (AHRD V3.3 *-* A0A2G3A9D9_CAPAN)
3352	gene:Solyc12g014490.3	Solyc12g014490.3	chrSL4.0ch12	+	5494480	5495097	5494480	5494583	5494893	5495097	3352	21;13;8	5;8;4	0;8;12	10;17;47	403	121	9104.35	73724.4	0.558;0.328;0.375	0.0;0.124;0.071	-0.355	65-kDa microtubule-associated protein 1-like (AHRD V3.3 *** Q9FEV7_TOBAC),Pfam:PF03999
23603	gene:Solyc08g062190.3	Solyc08g062190.3	chrSL4.0ch08	-	48772092	48784980	48772092	48782742	48784863	48784980	23603	266;250;262	0;7;0	255;242;322	12;18;10	2214	121	4.54601e+06	0.00109283566956	1.0;0.661;1.0	0.537;0.424;0.638	-0.354	Carbon-nitrogen hydrolase (AHRD V3.3 *** A0A200QEN6_9MAGN)
105290	gene:Solyc05g053960.3	Solyc05g053960.3	chrSL4.0ch05	-	63353745	63355073	63353745	63354038	63354416	63355073	105290	100;115;41	0;4;0	44;83;112	25;8;8	471	121	277203	0.000113963577704	1.0;0.881;1.0	0.311;0.727;0.782	-0.354	Pistil extensin like protein, partial CDS only (AHRD V3.3 *-* Q7DLN2_TOBAC)
112093	gene:Solyc06g062500.4	Solyc06g062500.4	chrSL4.0ch06	+	37085335	37087256	37085335	37086753	37086913	37087256	112093	50;51;23	0;9;5	30;40;58	35;14;29	253	121	578224	0.00133160612141	1.0;0.73;0.688	0.291;0.577;0.489	-0.354	60S ribosomal protein L28 (AHRD V3.3 *** B3TLS3_ELAGV)
4605	gene:Solyc12g005900.3	Solyc12g005900.3	chrSL4.0ch12	-	542361	543453	542361	542495	543023	543453	4605	28;22;41	22;10;4	6;12;2	27;37;41	621	121	71.0438	92926.5	0.199;0.3;0.666	0.042;0.059;0.009	-0.352	RecQ-mediated genome instability protein 1 (AHRD V3.3 *** A0A2G3BMT0_CAPCH)
15329	gene:Solyc10g008890.3	Solyc10g008890.3	chrSL4.0ch10	-	2804323	2806238	2804323	2804406	2806103	2806238	15329	65;69;61	0;1;2	134;84;87	2;17;10	1790	121	0.00138341941628	0.0169967614312	1.0;0.823;0.673	0.819;0.25;0.37	-0.352	OPA3-like protein (AHRD V3.3 *** A0A2I4G3K5_9ROSI)
118317	gene:Solyc05g015710.3	Solyc05g015710.3	chrSL4.0ch05	-	11800271	11802373	11800271	11800792	11802331	11802373	118317	130;128;87	12;0;0	197;106;183	18;11;12	1632	121	0.00442484311269	0.0416110847638	0.445;1.0;1.0	0.448;0.417;0.531	-0.35	transmembrane protein (AHRD V3.3 *** AT1G27290.2)
138604	gene:Solyc06g069190.4	Solyc06g069190.4	chrSL4.0ch06	-	40591974	40592866	40591974	40592089	40592503	40592866	138604	67;57;110	0;6;0	76;35;87	5;20;16	507	121	9.25939e+06	0.00194734848335	1.0;0.694;1.0	0.784;0.295;0.565	-0.35	Eukaryotic aspartyl protease family protein (AHRD V3.3 *** A0A2U1MGD4_ARTAN)
38440	gene:Solyc12g038453.1	Solyc12g038453.1	chrSL4.0ch12	+	49889300	49891599	49889300	49891275	49891546	49891599	38440	51;15;38	12;0;5	47;68;39	14;45;20	364	121	0.00355383252838	0.0353449435901	0.586;1.0;0.716	0.527;0.334;0.393	-0.349	Unknown protein
50210	gene:Solyc01g010720.4	Solyc01g010720.4	chrSL4.0ch01	-	5786469	5787476	5786469	5786973	5787380	5787476	50210	7;11;15	2;0;0	35;35;67	19;5;18	500	121	0.000422041846747	0.00661496970991	0.459;1.0;1.0	0.308;0.629;0.474	-0.349	Carboxypeptidase (AHRD V3.3 *** A0A2I4FWA2_9ROSI)
64447	gene:Solyc11g044937.1	Solyc11g044937.1	chrSL4.0ch11	+	30768671	30769953	30768671	30768984	30769898	30769953	64447	117;59;109	0;6;0	183;205;133	15;34;17	1007	121	0.000165206087589	0.00308861469866	1.0;0.542;1.0	0.594;0.42;0.485	-0.348	Plant transposase (Ptta/En/Spm family) (AHRD V3.3 *-* F4I6H5_ARATH)
72210	gene:Solyc04g005330.3	Solyc04g005330.3	chrSL4.0ch04	-	260370	261086	260370	260895	261011	261086	72210	34;15;40	4;0;0	11;25;3	0;7;11	237	121	0.00350858228575	0.0349966378668	0.813;1.0;1.0	1.0;0.646;0.122	-0.348	Transducin/WD40 repeat-like superfamily protein (AHRD V3.3 *** A0A2U1N878_ARTAN)
84064	gene:Solyc02g030450.3	Solyc02g030450.3	chrSL4.0ch02	-	24452004	24456605	24452004	24456357	24456437	24456605	84064	85;57;35	23;0;45	44;38;66	72;57;57	201	121	0.00176299463211	0.020577229778	0.69;1.0;0.319	0.269;0.286;0.411	-0.348	Protein ROOT HAIR DEFECTIVE 3 homolog (AHRD V3.3 *** A0A2G3D211_CAPCH)
79776	gene:Solyc01g108160.3	Solyc01g108160.3	chrSL4.0ch01	+	87838331	87844267	87838331	87838480	87838982	87844267	79776	7;8;4	0;1;1	0;16;2	10;0;14	595	121	0.000267967298908	0.00458467383212	1.0;0.619;0.449	0.0;1.0;0.028	-0.347	autophagy-related protein 2-like (AHRD V3.3 *** A0A1S4AVK1_TOBAC)
56005	gene:Solyc05g012290.3	Solyc05g012290.3	chrSL4.0ch05	+	5652584	5654581	5652584	5654381	5654488	5654581	56005	40;28;20	5;1;10	12;36;41	11;23;32	228	121	0.000548293278129	0.00814822084453	0.809;0.937;0.515	0.367;0.454;0.405	-0.345	Protein root UVB sensitive 3 (AHRD V3.3 *** A0A2G2VKX6_CAPBA)
105805	gene:Solyc05g055010.4	Solyc05g055010.4	chrSL4.0ch05	-	64171156	64171542	64171156	64171242	64171393	64171542	105805	76;75;60	51;7;8	67;84;88	60;79;92	244	121	0.000134590976646	0.00261493428823	0.425;0.842;0.788	0.356;0.345;0.322	-0.344	RNA-binding protein 42 (AHRD V3.3 *** A0A2I4E3H6_9ROSI)
111101	gene:Solyc06g150119.1	Solyc06g150119.1	chrSL4.0ch06	-	34926543	34926952	34926543	34926733	34926860	34926952	111101	3;11;8	1;0;0	3;12;7	0;9;17	242	121	1.71986e+06	0.000501978619139	0.6;1.0;1.0	1.0;0.4;0.171	-0.343	Unknown protein
5209	gene:Solyc11g072340.2	Solyc11g072340.2	chrSL4.0ch11	+	53615244	53616552	53615244	53615385	53615699	53616552	5209	55;5;31	0;0;2	79;81;120	23;13;20	407	121	18954	1.34922e+06	1.0;1.0;0.822	0.505;0.649;0.641	-0.342	Serine/arginine-rich-splicing factor RS40 (AHRD V3.3 *** A0A0N0RI43_NICAT)
51105	gene:Solyc05g017860.3	Solyc05g017860.3	chrSL4.0ch05	-	18791846	18795633	18791846	18792397	18792629	18795633	51105	7;11;5	18;2;3	0;0;8	27;24;16	325	121	6.21231e+06	0.00141369786836	0.126;0.672;0.383	0.0;0.0;0.157	-0.341	Protein VAC14-like protein (AHRD V3.3 *** A0A1U8EIK4_CAPAN)
116467	gene:Solyc01g105520.3	Solyc01g105520.3	chrSL4.0ch01	+	85983290	85985713	85983290	85985530	85985609	85985713	116467	16;4;7	13;3;24	0;0;0	36;20;20	200	121	2.78124	936.902	0.427;0.446;0.15	0.0;0.0;0.0	-0.341	DNA helicase (AHRD V3.3 *** A0A2U1PZH1_ARTAN)
50914	gene:Solyc01g107580.4	Solyc01g107580.4	chrSL4.0ch01	+	87390764	87392844	87390764	87390845	87391469	87392844	50914	125;78;32	8;4;2	54;77;29	18;12;9	717	121	2.0803e+06	0.000581002258837	0.725;0.767;0.73	0.336;0.52;0.352	-0.338	Pseudouridine synthase family protein (AHRD V3.3 *** A0A2U1QNN7_ARTAN)
11243	gene:Solyc10g085680.2	Solyc10g085680.2	chrSL4.0ch10	-	63936056	63937572	63936056	63936861	63937151	63937572	11243	38;46;26	2;24;5	20;27;34	15;19;34	383	121	0.00191523099251	0.0219814869788	0.857;0.377;0.622	0.296;0.31;0.24	-0.337	Serine/threonine-protein kinase STN8, chloroplastic (AHRD V3.3 *** A0A2G2VU68_CAPBA)
76992	gene:Solyc01g079880.3	Solyc01g079880.3	chrSL4.0ch01	-	71609467	71612366	71609467	71611935	71612025	71612366	76992	42;33;57	5;0;0	91;165;28	33;15;31	211	121	1.0183e+06	0.000327606735501	0.828;1.0;1.0	0.613;0.863;0.341	-0.337	Aluminum induced protein with YGL and LRDR motifs (AHRD V3.3 *** Q94BR2_ARATH)
59411	gene:Solyc06g007200.4	Solyc06g007200.4	chrSL4.0ch06	+	1286069	1290373	1286069	1290173	1290281	1290373	59411	55;35;19	5;16;0	35;25;21	19;26;9	229	121	0.00171087535823	0.0201168880995	0.853;0.536;1.0	0.493;0.337;0.552	-0.336	Methionine aminopeptidase 2A (AHRD V3.3 *** A0A2I0WVF2_9ASPA)
86115	gene:Solyc06g065730.3	Solyc06g065730.3	chrSL4.0ch06	+	38817488	38825338	38817488	38824576	38825195	38825338	86115	174;161;80	48;11;6	81;101;78	41;34;55	712	121	5.50651e+06	0.00127778448769	0.381;0.713;0.694	0.251;0.335;0.194	-0.336	CHD3-type chromatin-remodeling factor PICKLE (AHRD V3.3 *** A0A2G2ZAQ4_CAPAN)
67170	gene:Solyc01g103110.3	Solyc01g103110.3	chrSL4.0ch01	+	84047960	84048600	84047960	84048134	84048542	84048600	67170	26;23;19	5;8;15	6;12;12	45;31;34	501	121	429.837	61640.1	0.557;0.41;0.234	0.031;0.085;0.079	-0.335	GNAT family N-acetyltransferase (AHRD V3.3 *** A0A248JVD2_9PROT)
40669	gene:Solyc02g090260.3	Solyc02g090260.3	chrSL4.0ch02	+	49905590	49906790	49905590	49906122	49906211	49906790	40669	46;12;16	8;1;8	12;5;8	14;5;5	210	121	0.00199792531214	0.0226809271151	0.768;0.874;0.535	0.331;0.366;0.48	-0.333	golgin (AHRD V3.3 *** AT3G50430.1)
54994	gene:Solyc03g058805.1	Solyc03g058805.1	chrSL4.0ch03	+	22090451	22094163	22090451	22090625	22093484	22094163	54994	163;89;86	0;0;2	146;112;282	0;8;30	2952	121	0.000428649722153	0.00669425144151	1.0;1.0;0.638	1.0;0.365;0.278	-0.332	Unknown protein
72470	gene:Solyc01g098430.3	Solyc01g098430.3	chrSL4.0ch01	-	81203739	81205008	81203739	81203982	81204697	81205008	72470	18;16;2	0;0;1	4;4;14	0;4;18	808	121	4.33136e+06	0.00105191012502	1.0;1.0;0.23	1.0;0.13;0.104	-0.332	Autophagy-related protein 18h (AHRD V3.3 *** A0A2G3BUA1_CAPCH)
108489	gene:Solyc12g038430.3	Solyc12g038430.3	chrSL4.0ch12	+	49715046	49723107	49715046	49722305	49723002	49723107	108489	58;25;70	0;0;2	64;59;108	8;7;6	790	121	393530	0.000152079356868	1.0;1.0;0.843	0.551;0.564;0.734	-0.331	Transposase, Ptta/En/Spm, plant (AHRD V3.3 *-* A0A1R3I9M9_9ROSI)
100002	gene:Solyc02g089340.4	Solyc02g089340.4	chrSL4.0ch02	+	49233665	49240133	49233665	49239993	49240085	49240133	100002	38;14;24	30;20;3	13;23;27	48;52;61	213	121	0.00198551690524	0.022582212373	0.418;0.285;0.82	0.133;0.201;0.201	-0.329	DNA-directed RNA polymerase (AHRD V3.3 *** A0A2G3ABW1_CAPAN)
51944	gene:Solyc04g008307.1	Solyc04g008307.1	chrSL4.0ch04	+	2016168	2016536	2016168	2016231	2016314	2016536	51944	119;76;121	14;29;10	95;89;21	61;42;29	204	121	1.6673e+06	0.000488722845658	0.834;0.609;0.878	0.48;0.557;0.3	-0.328	Unknown protein
68114	gene:Solyc03g032080.4	Solyc03g032080.4	chrSL4.0ch03	+	4500994	4501506	4500994	4501080	4501453	4501506	68114	13;8;11	14;5;2	22;7;1	85;112;20	466	121	11239	88331.3	0.194;0.294;0.588	0.063;0.016;0.013	-0.328	Auxin efflux carrier (AHRD V3.3 *** A0A200PYL2_9MAGN)
78839	gene:Solyc02g078460.3	Solyc02g078460.3	chrSL4.0ch02	-	41105722	41106609	41105722	41106335	41106481	41106609	78839	62;21;54	4;9;4	37;45;35	32;17;29	242	121	0.000140746399058	0.00270857031381	0.886;0.538;0.871	0.366;0.57;0.376	-0.328	RING/U-box superfamily protein (AHRD V3.3 *** F4JAD0_ARATH)
99523	gene:Solyc01g090590.3	Solyc01g090590.3	chrSL4.0ch01	-	76500692	76503745	76500692	76502903	76503612	76503745	99523	33;14;6	0;0;9	4;0;11	0;25;14	802	121	0.0039942941167	0.0385659506297	1.0;1.0;0.091	1.0;0.0;0.106	-0.328	Alpha/beta-Hydrolases superfamily protein (AHRD V3.3 *** A0A2U1P0W9_ARTAN)
63593	gene:Solyc01g021640.3	Solyc01g021640.3	chrSL4.0ch01	+	32505075	32515940	32505075	32514830	32515884	32515940	63593	163;54;122	0;0;4	67;53;67	12;8;0	1147	121	0.00223731681159	0.0247943801852	1.0;1.0;0.763	0.371;0.411;1.0	-0.327	Transducin/WD40 repeat-like superfamily protein (AHRD V3.3 *** AT5G17370.1)
15768	gene:Solyc10g007070.4	Solyc10g007070.4	chrSL4.0ch10	-	1339703	1340805	1339703	1339879	1340558	1340805	15768	82;65;24	1;5;4	75;49;71	15;14;24	772	121	0.00130261974269	0.0162206678855	0.928;0.671;0.485	0.439;0.354;0.317	-0.325	Early nodulin-like protein 1 (AHRD V3.3 *-* A0A2G3BCD1_CAPCH)
57494	gene:Solyc02g088200.4	Solyc02g088200.4	chrSL4.0ch02	-	48402530	48402864	48402530	48402643	48402747	48402864	57494	51;18;8	0;10;0	23;10;24	10;5;16	225	121	0.00151552295265	0.0183075105792	1.0;0.492;1.0	0.553;0.518;0.446	-0.325	Putative eukaryotic LigT (AHRD V3.3 *-* AT3G16230.2)
82214	gene:Solyc06g067940.4	Solyc06g067940.4	chrSL4.0ch06	+	39747862	39749235	39747862	39748806	39749168	39749235	82214	4;6;22	1;3;3	19;1;19	13;2;28	455	121	0.00403172914083	0.0388315068239	0.515;0.347;0.661	0.28;0.117;0.153	-0.324	Cytochrome c oxidase subunit 5b-1, mitochondrial (AHRD V3.3 *** A0A2G3C921_CAPCH)
103459	gene:Solyc08g076420.3	Solyc08g076420.3	chrSL4.0ch08	-	58543464	58544510	58543464	58543644	58544387	58544510	103459	200;71;97	2;0;0	140;158;226	25;7;11	836	121	1181	139179	0.935;1.0;1.0	0.448;0.766;0.748	-0.324	Poly [ADP-ribose] polymerase (AHRD V3.3 *** A0A2U1QD66_ARTAN)
16692	gene:Solyc09g098260.3	Solyc09g098260.3	chrSL4.0ch09	+	68166407	68169062	68166407	68166482	68166576	68169062	16692	8;8;5	18;1;17	1;1;4	15;11;19	215	121	0.0044120253283	0.0415333572629	0.2;0.818;0.142	0.036;0.049;0.106	-0.323	Histone-lysine N-methyltransferase (AHRD V3.3 *** A0A0D3H3X4_9ORYZ)
101802	gene:Solyc05g012920.3	Solyc05g012920.3	chrSL4.0ch05	-	6126046	6126585	6126046	6126484	6126563	6126585	101802	20;18;25	34;2;24	25;22;14	79;65;35	200	121	0.00470151334918	0.0434624996185	0.262;0.845;0.387	0.161;0.17;0.195	-0.323	Pentatricopeptide repeat-containing protein (AHRD V3.3 *** A0A2U1PEF4_ARTAN)
131250	gene:Solyc08g075890.3	Solyc08g075890.3	chrSL4.0ch08	+	58093425	58094204	58093425	58093478	58093615	58094204	131250	10;4;17	0;1;20	2;0;0	0;5;3	242	121	0.00178005554683	0.0207387742176	1.0;0.667;0.298	1.0;0.0;0.0	-0.322	Serine/threonine-protein kinase MAK (AHRD V3.3 *-* A0A2G2XMD0_CAPBA)
87506	gene:Solyc11g067100.2	Solyc11g067100.2	chrSL4.0ch11	-	50873625	50874933	50873625	50874692	50874784	50874933	87506	3;4;21	4;10;13	0;0;0	12;7;18	213	121	40.8477	8838.05	0.299;0.185;0.479	0.0;0.0;0.0	-0.321	60S acidic ribosomal protein family (AHRD V3.3 *-* F4IGR3_ARATH),Pfam:PF00428
42157	gene:Solyc02g085220.4	Solyc02g085220.4	chrSL4.0ch02	-	46197579	46199139	46197579	46197822	46198280	46199139	42157	30;4;7	3;3;4	0;2;9	6;4;13	551	121	0.0011029682164	0.0141996781867	0.687;0.226;0.278	0.0;0.099;0.132	-0.32	Vacuolar sorting protein 39 (AHRD V3.3 *** A0A2U1PI44_ARTAN)
110492	gene:Solyc02g050200.2	Solyc02g050200.2	chrSL4.0ch02	+	3994114	3996060	3994114	3995887	3995984	3996060	110492	10;11;5	9;1;17	5;3;3	8;39;12	218	121	0.00539786943065	0.0480185376726	0.381;0.859;0.14	0.258;0.041;0.122	-0.32	BREAST CANCER 2 like 2A (AHRD V3.3 *** A0A1P8B5L3_ARATH)
119238	gene:Solyc07g015980.4	Solyc07g015980.4	chrSL4.0ch07	-	6150198	6151035	6150198	6150277	6150463	6151035	119238	1;6;14	29;5;4	0;0;0	7;9;31	279	121	106601	5.30973e+06	0.015;0.342;0.603	0.0;0.0;0.0	-0.32	Arginine decarboxylase-like protein (AHRD V3.3 *** A0A2K3MP95_TRIPR)
127241	gene:Solyc07g062600.4	Solyc07g062600.4	chrSL4.0ch07	-	65137736	65140276	65137736	65138515	65138692	65140276	127241	93;18;59	0;0;4	77;77;104	20;11;43	270	121	152.343	25898.5	1.0;1.0;0.869	0.633;0.758;0.52	-0.319	Acyl-CoA N-acyltransferase with RING/FYVE/PHD-type zinc finger protein (AHRD V3.3 *-* A0A1I9LNP0_ARATH)
22249	gene:Solyc04g024590.3	Solyc04g024590.3	chrSL4.0ch04	+	29270783	29271490	29270783	29270822	29271250	29271490	22249	67;46;46	0;6;0	39;42;56	3;29;6	521	121	0.00200868768058	0.0227653349853	1.0;0.64;1.0	0.751;0.252;0.684	-0.318	NAD(P)-binding Rossmann-fold superfamily protein (AHRD V3.3 *** A0A2U1NGM8_ARTAN)
67355	gene:Solyc01g150156.1	Solyc01g150156.1	chrSL4.0ch01	-	85136269	85138740	85136269	85136366	85136517	85138740	67355	24;6;7	0;0;0	32;59;59	16;8;9	244	121	11992.2	937133	1.0;1.0;1.0	0.498;0.785;0.765	-0.317	nuclear pore complex protein NUP98A-like isoform X5 (AHRD V3.3 *-* XP_019068100.2)
15098	gene:Solyc10g012160.3	Solyc10g012160.3	chrSL4.0ch10	-	4303703	4305003	4303703	4304798	4304933	4305003	15098	45;8;13	15;4;24	9;2;18	29;30;36	242	121	0.000228176969768	0.00401559923279	0.6;0.5;0.213	0.134;0.032;0.2	-0.316	Methyltransferase (AHRD V3.3 *** A0A2I0X7P3_9ASPA)
66749	gene:Solyc01g087400.4	Solyc01g087400.4	chrSL4.0ch01	-	74596135	74596684	74596135	74596216	74596664	74596684	66749	64;13;45	1;0;0	62;104;96	19;1;14	541	121	215463	9.38993e+06	0.935;1.0;1.0	0.422;0.959;0.605	-0.316	RING/FYVE/PHD-type zinc finger family protein (AHRD V3.3 *** A0A2U1QBS4_ARTAN)
91916	gene:Solyc04g072033.1	Solyc04g072033.1	chrSL4.0ch04	-	56932923	56934388	56932923	56934203	56934288	56934388	91916	16;0;2	7;11;1	0;2;0	9;6;3	206	121	0.000872558440337	0.0117951068782	0.573;0.0;0.54	0.0;0.164;0.0	-0.316	NAD(P)-binding Rossmann-fold superfamily protein (AHRD V3.3 *** Q9SZ91_ARATH)
65164	gene:Solyc07g025520.3	Solyc07g025520.3	chrSL4.0ch07	-	29004702	29010648	29004702	29004969	29005126	29010648	65164	55;32;60	0;4;0	28;19;7	10;2;4	250	121	1.26432e+06	0.00039267655451	1.0;0.795;1.0	0.575;0.821;0.459	-0.313	S-adenosyl-L-methionine-dependent methyltransferases superfamily protein (AHRD V3.3 *** A0A2U1LEQ9_ARTAN)
71513	gene:Solyc02g069410.4	Solyc02g069410.4	chrSL4.0ch02	-	37324504	37325124	37324504	37324589	37324725	37325124	71513	38;44;49	10;54;7	16;38;14	37;24;35	242	121	0.00547163906099	0.0484856751142	0.655;0.289;0.778	0.178;0.442;0.167	-0.312	Haloacid dehalogenase-like hydrolase domain-containing protein (AHRD V3.3 *** A0A1J3HBG0_NOCCA)
100271	gene:Solyc09g005340.3	Solyc09g005340.3	chrSL4.0ch09	+	267887	273068	267887	272361	272445	273068	100271	12;12;8	6;8;8	0;8;4	18;9;21	205	121	0.000135117509985	0.00262190714475	0.541;0.47;0.371	0.0;0.344;0.101	-0.312	HEAT repeat-containing protein (AHRD V3.3 *-* A0A2U1QKL7_ARTAN)
44845	gene:Solyc06g063260.4	Solyc06g063260.4	chrSL4.0ch06	-	37608653	37610543	37608653	37610354	37610477	37610543	44845	21;0;2	7;14;2	0;0;0	2;6;12	242	121	1.64666e+06	0.000483448170097	0.6;0.0;0.333	0.0;0.0;0.0	-0.311	alpha-1,2-Mannosidase (AHRD V3.3 *** A0A2G2WKP9_CAPBA)
105580	gene:Solyc01g098190.3	Solyc01g098190.3	chrSL4.0ch01	+	81044331	81044719	81044331	81044401	81044580	81044719	105580	0;16;5	44;1;17	2;0;3	30;44;40	272	121	0.00374094950299	0.0367242518565	0.0;0.877;0.116	0.029;0.0;0.032	-0.311	(Sodium/potassium)/proton exchanger 4
109145	gene:Solyc06g034220.3	Solyc06g034220.3	chrSL4.0ch06	+	21704474	21705546	21704474	21704552	21705394	21705546	109145	10;9;13	0;0;0	11;13;31	20;0;0	935	121	0.00342663453648	0.0343702588812	1.0;1.0;1.0	0.066;1.0;1.0	-0.311	Vesicle-associated protein 1-1 (AHRD V3.3 *** A0A1U8GX77_CAPAN)
121169	gene:Solyc07g040940.3	Solyc07g040940.3	chrSL4.0ch07	+	51031730	51033413	51031730	51032048	51033177	51033413	121169	138;33;77	0;3;0	68;110;126	12;12;4	1222	121	0.000386993437474	0.00615372963371	1.0;0.521;1.0	0.359;0.476;0.757	-0.31	Protein kinase domain (AHRD V3.3 *** A0A200Q1Z0_9MAGN)
76101	gene:Solyc03g115680.4	Solyc03g115680.4	chrSL4.0ch03	+	59739389	59748718	59739389	59747797	59747887	59748718	76101	24;13;11	5;10;8	12;3;6	18;9;11	211	121	0.00214964120579	0.024041768194	0.734;0.427;0.441	0.277;0.16;0.238	-0.309	Formin-like protein (AHRD V3.3 *-* A0A328D036_9ASTE)
90557	gene:Solyc02g078990.4	Solyc02g078990.4	chrSL4.0ch02	+	41579553	41581529	41579553	41581361	41581470	41581529	90557	54;38;35	0;0;3	11;24;24	6;0;16	230	121	3.51068e+06	0.000883164175427	1.0;1.0;0.86	0.491;1.0;0.441	-0.309	thiosulfate sulfurtransferase
85512	gene:Solyc02g061960.3	Solyc02g061960.3	chrSL4.0ch02	+	31507611	31508424	31507611	31508197	31508308	31508424	85512	47;28;78	0;0;2	38;44;55	0;21;28	232	121	35466.5	2.21375e+06	1.0;1.0;0.953	1.0;0.522;0.506	-0.308	la-related protein 1C-like (AHRD V3.3 *** A0A2I4FDA4_9ROSI)
112762	gene:Solyc06g074210.3	Solyc06g074210.3	chrSL4.0ch06	-	43542801	43545623	43542801	43543188	43543325	43545623	112762	35;47;35	0;0;0	55;33;27	7;4;15	242	121	142.779	24733.6	1.0;1.0;1.0	0.797;0.805;0.474	-0.308	mRNA-decapping enzyme-like protein (AHRD V3.3 *** A0A2G3CBG2_CAPCH)
75009	gene:Solyc12g087970.2	Solyc12g087970.2	chrSL4.0ch12	-	63034603	63040055	63034603	63039812	63039968	63040055	75009	8;8;4	3;35;5	0;3;0	38;66;55	249	121	1220.23	142879	0.564;0.1;0.28	0.0;0.022;0.0	-0.307	Homeodomain-like superfamily protein (AHRD V3.3 *-* AT1G09710.4)
119771	gene:Solyc07g017610.3	Solyc07g017610.3	chrSL4.0ch07	+	7776245	7778393	7776245	7777738	7778221	7778393	119771	38;8;10	18;1;5	16;10;4	23;26;7	576	121	0.000583103631555	0.0085586229637	0.307;0.627;0.296	0.128;0.075;0.107	-0.307	Saccharopine dehydrogenase / Homospermidine synthase (AHRD V3.3 *** A0A200PV89_9MAGN)
111682	gene:Solyc06g066030.4	Solyc06g066030.4	chrSL4.0ch06	+	39026188	39026397	39026188	39026260	39026363	39026397	111682	10;9;7	11;20;2	1;4;0	5;11;34	224	121	3.59608e+06	0.000901446507452	0.329;0.196;0.654	0.098;0.164;0.0	-0.306	Protein WVD2-like 1 (AHRD V3.3 *** A0A2G3C7U3_CAPCH)
127780	gene:Solyc12g040390.3	Solyc12g040390.3	chrSL4.0ch12	+	53402464	53403960	53402464	53403572	53403672	53403960	127780	7;8;3	58;1;19	2;0;1	52;12;25	221	121	0.000298333635443	0.00500588634494	0.062;0.814;0.08	0.021;0.0;0.021	-0.305	RING/U-box superfamily protein (AHRD V3.3 *** A0A2U1NS63_ARTAN)
31140	gene:Solyc03g033540.3	Solyc03g033540.3	chrSL4.0ch03	-	4943733	4948632	4943733	4948492	4948590	4948632	31140	8;0;10	4;6;5	0;0;18	44;14;62	219	121	0.00555034913974	0.0489533371601	0.525;0.0;0.525	0.0;0.0;0.138	-0.304	calcium-dependent protein kinase2
95733	gene:Solyc09g007680.4	Solyc09g007680.4	chrSL4.0ch09	-	1247892	1251473	1247892	1249975	1250981	1251473	95733	148;50;177	17;6;16	33;35;22	13;11;16	1099	121	7957.16	661974	0.489;0.478;0.549	0.218;0.259;0.131	-0.303	Zinc finger, RING-CH-type, Zinc finger, RING/FYVE/PHD-type (AHRD V3.3 *** A0A2U1LSH5_ARTAN)
133869	gene:Solyc09g005570.3	Solyc09g005570.3	chrSL4.0ch09	+	401823	402407	401823	401890	402013	402407	133869	56;12;7	0;0;0	31;48;72	8;13;10	242	121	1.45582	25043.4	1.0;1.0;1.0	0.66;0.649;0.783	-0.303	hypothetical protein (AHRD V3.3 *-* AT5G58630.1)
138943	gene:Solyc07g017520.4	Solyc07g017520.4	chrSL4.0ch07	-	7568946	7574709	7568946	7574449	7574607	7574709	138943	17;9;14	2;0;0	15;13;39	3;6;9	251	121	4.10437e+06	0.00100638422746	0.804;1.0;1.0	0.707;0.511;0.676	-0.303	conserved oligomeric Golgi complex subunit 3 (AHRD V3.3 *-* A0A2I4FHP6_9ROSI)
25355	gene:Solyc03g113020.3	Solyc03g113020.3	chrSL4.0ch03	+	57749434	57752853	57749434	57751637	57752316	57752853	25355	17;26;28	2;0;0	30;43;40	16;0;8	772	121	0.00113680121981	0.0145497000638	0.571;1.0;1.0	0.227;1.0;0.439	-0.302	Vacuolar protein sorting-associated protein 29 (AHRD V3.3 *** A0A1U8FXR4_CAPAN)
37991	gene:Solyc02g085570.4	Solyc02g085570.4	chrSL4.0ch02	+	46415890	46416329	46415890	46415961	46416242	46416329	37991	94;34;63	17;1;6	37;51;54	12;17;23	374	121	0.000381469370022	0.00608178944217	0.641;0.917;0.773	0.499;0.493;0.432	-0.302	U2 snRNP auxiliary factor large subunit (AHRD V3.3 *** A0A2G2XGE1_CAPBA)
65433	gene:Solyc01g017860.3	Solyc01g017860.3	chrSL4.0ch01	+	25819942	25820449	25819942	25820016	25820340	25820449	65433	18;5;27	2;0;0	10;25;17	0;20;4	417	121	0.000385096072366	0.00612889999981	0.723;1.0;1.0	1.0;0.266;0.552	-0.302	Unknown protein
112586	gene:Solyc06g065040.4	Solyc06g065040.4	chrSL4.0ch06	+	38195608	38197582	38195608	38196185	38197046	38197582	112586	79;47;85	9;18;27	8;9;14	25;33;20	954	121	0.390665	173.228	0.527;0.249;0.285	0.039;0.033;0.082	-0.302	bHLH transcription factor 086
68281	gene:Solyc04g005540.3	Solyc04g005540.3	chrSL4.0ch04	+	377163	378841	377163	377661	378211	378841	68281	52;17;12	0;0;3	53;70;16	6;6;11	643	121	0.0045299534822	0.0422907680724	1.0;1.0;0.429	0.624;0.687;0.215	-0.301	Pvr4 (AHRD V3.3 *** A0A1D5AHY8_CAPAN)
124368	gene:Solyc05g053610.2	Solyc05g053610.2	chrSL4.0ch05	-	63064606	63069182	63064606	63067812	63068583	63069182	124368	55;29;61	6;18;6	8;28;143	34;21;63	864	121	0.000832436292083	0.0113607526419	0.562;0.184;0.587	0.032;0.157;0.241	-0.301	Pleiotropic drug resistance protein (AHRD V3.3 *** C8CA13_CUCSA)
1715	gene:Solyc12g056350.2	Solyc12g056350.2	chrSL4.0ch12	-	61902744	61903370	61902744	61902788	61902863	61903370	1715	28;7;8	14;6;15	2;10;0	18;18;11	196	121	0.000441640328817	0.00685346914801	0.553;0.419;0.248	0.064;0.255;0.0	-0.3	Stress responsive alpha-beta barrel (AHRD V3.3 *** A0A200QUF2_9MAGN)
77418	gene:Solyc01g104640.3	Solyc01g104640.3	chrSL4.0ch01	+	85377071	85386175	85377071	85385993	85386088	85386175	77418	35;33;15	0;0;0	35;25;21	0;10;11	216	121	19221.5	1.36383e+06	1.0;1.0;1.0	1.0;0.583;0.517	-0.3	P-loop containing nucleoside triphosphate hydrolases superfamily protein (AHRD V3.3 *** A0A1P8B6E0_ARATH)
18531	gene:Solyc04g051490.3	Solyc04g051490.3	chrSL4.0ch04	-	49841094	49849748	49841094	49841209	49842087	49849748	18531	24;12;10	4;22;1	5;0;8	6;6;17	971	121	0.00178618449028	0.0207924789134	0.428;0.064;0.555	0.094;0.0;0.055	-0.299	Crossover junction endonuclease EME1B (AHRD V3.3 *** A0A2G2VFP4_CAPBA)
69155	gene:Solyc03g095180.3	Solyc03g095180.3	chrSL4.0ch03	+	50718060	50719822	50718060	50719688	50719795	50719822	69155	20;23;9	7;44;19	1;0;8	16;27;41	228	121	730234	0.000250224643442	0.603;0.217;0.201	0.032;0.0;0.094	-0.298	Superoxide dismutase (AHRD V3.3 *** S8E1B9_9LAMI)
89304	gene:Solyc02g071210.3	Solyc02g071210.3	chrSL4.0ch02	-	38700142	38700849	38700142	38700238	38700712	38700849	89304	71;27;32	5;3;3	66;40;51	17;32;9	567	121	0.000461975207056	0.00710957374806	0.752;0.658;0.695	0.453;0.211;0.547	-0.298	Cold-regulated inner membrane protein 2, chloroplastic (AHRD V3.3 *** A0A2G3D4Q0_CAPCH)
96663	gene:Solyc09g018670.3	Solyc09g018670.3	chrSL4.0ch09	+	16684997	16685283	16684997	16685133	16685224	16685283	96663	2;6;12	0;2;0	4;15;36	6;2;11	212	121	0.000743897744179	0.0103788287155	1.0;0.631;1.0	0.276;0.811;0.651	-0.298	TRAM%2C LAG1 and CLN8 (TLC) lipid-sensing domain containing protein (AHRD V3.3 *** AT4G10360.3)
12578	gene:Solyc10g080130.3	Solyc10g080130.3	chrSL4.0ch10	+	60630432	60631025	60630432	60630502	60630942	60631025	12578	43;11;15	1;0;2	31;51;114	8;18;7	533	121	0.00194746459691	0.0222513391914	0.907;1.0;0.63	0.468;0.391;0.787	-0.297	Exosome complex component RRP43 (AHRD V3.3 *** A0A2U1QHR4_ARTAN)
72370	gene:Solyc12g008790.3	Solyc12g008790.3	chrSL4.0ch12	+	2184357	2189598	2184357	2184488	2184574	2189598	72370	4;18;16	2;4;9	9;31;35	37;27;37	207	121	0.00242063575384	0.0263333923232	0.539;0.725;0.51	0.124;0.402;0.356	-0.297	Acyl-[acyl-carrier-protein]--UDP-N-acetylglucosamine O-acyltransferase (AHRD V3.3 *** D4HZ69_ERWAC)
89836	gene:Solyc03g110940.3	Solyc03g110940.3	chrSL4.0ch03	+	56070004	56074302	56070004	56072620	56074191	56074302	89836	46;32;29	3;7;4	9;12;19	28;7;13	1664	121	268.428	274395	0.527;0.249;0.345	0.023;0.111;0.096	-0.297	Protein kinase superfamily protein (AHRD V3.3 *** A0A2U1P6F2_ARTAN)
128210	gene:Solyc08g048450.4	Solyc08g048450.4	chrSL4.0ch08	+	12387432	12389856	12387432	12389104	12389775	12389856	128210	60;50;47	9;5;24	32;39;32	26;44;22	764	121	0.000149283529097	0.00284060193966	0.514;0.613;0.237	0.163;0.123;0.187	-0.297	ornithine aminotransferase
137691	gene:Solyc09g063020.4	Solyc09g063020.4	chrSL4.0ch09	-	57029179	57032182	57029179	57029664	57032015	57032182	137691	119;67;46	1;2;0	125;99;188	4;6;8	2444	121	0.00380116676981	0.0371833040677	0.855;0.624;1.0	0.607;0.45;0.538	-0.295	Unknown protein
100525	gene:Solyc02g078530.3	Solyc02g078530.3	chrSL4.0ch02	+	41183028	41184945	41183028	41183263	41184883	41184945	100525	227;77;187	0;0;0	147;225;287	4;20;1	1713	121	20200.5	1.41949e+06	1.0;1.0;1.0	0.722;0.443;0.953	-0.294	Protein kinase domain (AHRD V3.3 *** A0A200PQT3_9MAGN)
116021	gene:Solyc06g075590.4	Solyc06g075590.4	chrSL4.0ch06	+	44673914	44674303	44673914	44674118	44674182	44674303	116021	18;2;1	3;10;7	0;0;1	12;2;5	185	121	0.000135343188237	0.00262442571579	0.797;0.116;0.085	0.0;0.0;0.116	-0.294	NOT2/NOT3/NOT5-like protein (AHRD V3.3 *** A0A2U1KP40_ARTAN)
56913	gene:Solyc12g098540.2	Solyc12g098540.2	chrSL4.0ch12	-	65541655	65544964	65541655	65543912	65544835	65544964	56913	313;123;466	3;6;7	242;134;24	51;7;2	1016	121	2.57995e+06	0.000691952637541	0.926;0.709;0.888	0.361;0.695;0.588	-0.293	Apyrase (AHRD V3.3 *** A0A2G3AV93_CAPCH)
138302	gene:Solyc09g066120.4	Solyc09g066120.4	chrSL4.0ch09	+	60618731	60621250	60618731	60619157	60621078	60621250	138302	28;22;15	4;4;1	21;9;28	32;13;26	2014	121	15384.8	1.14348e+06	0.296;0.248;0.474	0.038;0.04;0.061	-0.293	RNA-binding KH domain-containing protein (AHRD V3.3 *** A0A2U1LYS9_ARTAN)
111	gene:Solyc12g100140.3	Solyc12g100140.3	chrSL4.0ch12	+	66517063	66517627	66517063	66517172	66517271	66517627	111	18;16;17	2;0;6	70;43;28	20;41;13	220	121	0.00554831613073	0.0489432921045	0.832;1.0;0.609	0.658;0.366;0.542	-0.292	Transcription factor bHLH80 (AHRD V3.3 *** A0A2G2YBF5_CAPAN)
41031	gene:Solyc11g006370.2	Solyc11g006370.2	chrSL4.0ch11	+	1122336	1122882	1122336	1122666	1122766	1122882	41031	45;20;41	5;1;0	27;34;61	15;8;16	221	121	975901	0.000316758353639	0.831;0.916;1.0	0.496;0.699;0.676	-0.292	Calcium-dependent protein kinase (AHRD V3.3 *** A0A060N6D3_SOLTU)
87823	gene:Solyc02g068430.4	Solyc02g068430.4	chrSL4.0ch02	-	36398879	36401770	36398879	36399035	36399333	36401770	87823	0;6;11	24;1;10	0;1;4	14;43;60	391	121	0.000250149849845	0.00433401736206	0.0;0.65;0.254	0.0;0.007;0.02	-0.292	Choline-phosphate cytidylyltransferase (AHRD V3.3 *** A0A2I0V8H3_9ASPA)
98344	gene:Solyc05g008540.3	Solyc05g008540.3	chrSL4.0ch05	+	2915191	2915704	2915191	2915442	2915612	2915704	98344	14;12;6	17;10;6	0;2;0	15;12;3	263	121	1068.43	128966	0.275;0.356;0.315	0.0;0.071;0.0	-0.292	Origin of replication complex subunit 4 (AHRD V3.3 *** A0A2G2VJZ3_CAPBA)
20309	gene:Solyc03g005000.4	Solyc03g005000.4	chrSL4.0ch03	+	29302	31386	29302	29620	29857	31386	20309	35;45;34	0;0;0	58;64;26	9;0;13	330	121	8096.05	4.29024e+06	1.0;1.0;1.0	0.703;1.0;0.423	-0.291	Peptidase M48 (AHRD V3.3 *-* A0A200R452_9MAGN)
76094	gene:Solyc03g115680.4	Solyc03g115680.4	chrSL4.0ch03	+	59739389	59747033	59739389	59746235	59747000	59747033	76094	122;56;60	0;0;0	115;70;124	0;16;6	858	121	147791	6.84736e+06	1.0;1.0;1.0	1.0;0.382;0.745	-0.291	Formin-like protein (AHRD V3.3 *-* A0A328D036_9ASTE)
126096	gene:Solyc08g005335.1	Solyc08g005335.1	chrSL4.0ch08	+	286206	291153	286206	288494	288648	291153	126096	187;82;132	9;8;7	169;233;509	51;68;223	247	121	1.11022e-05	0.0196046	0.911;0.834;0.902	0.619;0.627;0.528	-0.291	Unknown protein
52283	gene:Solyc02g091030.4	Solyc02g091030.4	chrSL4.0ch02	+	50507312	50509639	50507312	50509326	50509480	50509639	52283	8;7;18	7;3;4	9;3;11	7;9;24	247	121	0.00550545529432	0.0487182954314	0.359;0.533;0.688	0.386;0.14;0.183	-0.29	Nuclear transcription factor Y subunit C-2 (AHRD V3.3 *-* A0A2G3D858_CAPCH)
5742	gene:Solyc11g069590.2	Solyc11g069590.2	chrSL4.0ch11	-	52285109	52289497	52285109	52286435	52289297	52289497	5742	51;107;49	12;2;6	42;19;30	16;17;14	2955	121	0.000932364525917	0.012439215289	0.148;0.687;0.251	0.097;0.044;0.081	-0.288	Receptor-like serine/threonine-protein kinase NCRK (AHRD V3.3 *** A0A2G3BBL7_CAPCH)
39185	gene:Solyc04g077650.3	Solyc04g077650.3	chrSL4.0ch04	+	60577696	60579019	60577696	60578622	60578905	60579019	39185	77;13;30	1;0;0	81;98;70	15;20;4	376	121	1520.62	170224	0.961;1.0;1.0	0.635;0.612;0.849	-0.288	Serine carboxypeptidase-like 17 (AHRD V3.3 *** A0A2G2ZRB2_CAPAN)
90229	gene:Solyc02g077690.4	Solyc02g077690.4	chrSL4.0ch02	+	40570039	40573050	40570039	40570167	40571093	40573050	90229	8;15;3	12;1;2	0;0;0	5;17;8	1019	121	259862	0.000108380854773	0.073;0.64;0.151	0.0;0.0;0.0	-0.288	Myosin heavy chain-like protein (AHRD V3.3 *** F4HY55_ARATH)
84485	gene:Solyc02g077570.3	Solyc02g077570.3	chrSL4.0ch02	+	40455198	40458701	40455198	40458510	40458612	40458701	84485	27;12;43	23;4;43	11;13;0	35;13;11	223	121	0.00373644699396	0.0366911788811	0.389;0.619;0.352	0.146;0.352;0.0	-0.287	MLO-like protein (AHRD V3.3 *** A0A1C9A1H9_SOLLC)
91046	gene:Solyc03g058860.3	Solyc03g058860.3	chrSL4.0ch03	-	22341699	22345443	22341699	22345219	22345298	22345443	91046	28;19;42	44;7;8	20;12;28	47;15;46	200	121	0.00487060757949	0.0445777452274	0.278;0.622;0.761	0.205;0.326;0.269	-0.287	3-dehydroquinate synthase (AHRD V3.3 *** A0A200QS88_9MAGN)
121657	gene:Solyc07g042620.4	Solyc07g042620.4	chrSL4.0ch07	+	55931317	55939296	55931317	55934388	55939195	55939296	121657	163;133;160	0;0;0	170;153;207	26;0;0	4900	121	0.00373234488615	0.0366574729058	1.0;1.0;1.0	0.139;1.0;1.0	-0.287	PREFOLDIN 1 (AHRD V3.3 *** F4IL65_ARATH)
122455	gene:Solyc03g111330.4	Solyc03g111330.4	chrSL4.0ch03	+	56352562	56353396	56352562	56352915	56353242	56353396	122455	37;22;18	3;0;0	32;22;31	5;17;0	420	121	0.00464617185409	0.0430855108214	0.78;1.0;1.0	0.648;0.272;1.0	-0.287	UPF0235 protein (AHRD V3.3 *** A0A1U8G4Z0_CAPAN)
64402	gene:Solyc04g009457.1	Solyc04g009457.1	chrSL4.0ch04	+	2910132	2910389	2910132	2910195	2910314	2910389	64402	58;14;37	15;1;0	19;32;38	4;13;26	240	121	0.00223385611223	0.0247660557998	0.661;0.876;1.0	0.705;0.554;0.424	-0.285	Unknown protein
102402	gene:Solyc06g076300.3	Solyc06g076300.3	chrSL4.0ch06	-	45085512	45086142	45085512	45086020	45086104	45086142	102402	14;0;16	7;25;19	0;0;6	8;6;183	205	121	99624.3	5.04371e+06	0.541;0.0;0.332	0.0;0.0;0.019	-0.285	Haloacid dehalogenase-like hydrolase (HAD) superfamily protein (AHRD V3.3 *** A0A2U1Q3B7_ARTAN)
92363	gene:Solyc04g072670.4	Solyc04g072670.4	chrSL4.0ch04	-	57572217	57575077	57572217	57573675	57573976	57575077	92363	198;88;122	25;0;8	104;95;107	13;45;24	394	121	0.00053443895321	0.00797803531993	0.709;1.0;0.824	0.711;0.393;0.578	-0.284	Apoptotic chromatin condensation inducer in the nucleus (AHRD V3.3 *-* A0A2K3PQX0_TRIPR)
98123	gene:Solyc06g035450.4	Solyc06g035450.4	chrSL4.0ch06	+	22115936	22116452	22115936	22116105	22116358	22116452	98123	128;66;83	18;5;4	78;39;64	16;32;13	346	121	0.00100551313378	0.0132075085062	0.713;0.822;0.879	0.63;0.299;0.633	-0.284	DEAD-box ATP-dependent RNA helicase 7 (AHRD V3.3 *** A0A2G3C5Q1_CAPCH)
120291	gene:Solyc01g090160.4	Solyc01g090160.4	chrSL4.0ch01	-	76030527	76031230	76030527	76030751	76031038	76031230	120291	75;81;98	6;0;8	108;118;93	33;32;13	380	121	1.11317e+06	0.000352803682346	0.799;1.0;0.796	0.51;0.54;0.695	-0.283	Unknown protein
109225	gene:Solyc02g087550.3	Solyc02g087550.3	chrSL4.0ch02	-	47992017	47994554	47992017	47992973	47993370	47994554	109225	8;6;7	0;0;0	28;14;15	0;0;20	490	121	0.00504288086795	0.0457442586201	1.0;1.0;1.0	1.0;1.0;0.156	-0.281	Core-2/I-branching beta-16-N-acetylglucosaminyltransferase family protein (AHRD V3.3 *** B6ST68_MAIZE)
75105	gene:Solyc01g102490.3	Solyc01g102490.3	chrSL4.0ch01	+	83556812	83558301	83556812	83556874	83558214	83558301	75105	95;47;57	0;0;0	62;61;231	0;27;0	1433	121	0.00455777356587	0.0424780461194	1.0;1.0;1.0	1.0;0.16;1.0	-0.28	NADPH:adrenodoxin oxidoreductase, mitochondrial (AHRD V3.3 *** A0A2G2XXN3_CAPAN)
127401	gene:Solyc05g056260.2	Solyc05g056260.2	chrSL4.0ch05	-	64995329	64996065	64995329	64995536	64996005	64996065	127401	68;16;27	2;0;0	31;86;66	10;0;8	562	121	0.000305993434788	0.00511379441826	0.88;1.0;1.0	0.4;1.0;0.64	-0.28	Phenylalanine--tRNA ligase, mitochondrial (AHRD V3.3 *** A0A2G2V640_CAPBA)
86798	gene:Solyc02g024000.4	Solyc02g024000.4	chrSL4.0ch02	-	23249371	23253337	23249371	23252536	23253060	23253337	86798	16;12;2	28;1;9	0;0;1	9;20;23	617	121	28375	0.00074669463944	0.101;0.702;0.042	0.0;0.0;0.008	-0.279	WPP domain-associated protein (AHRD V3.3 *** A0A2G2XDL8_CAPBA)
79547	gene:Solyc01g107870.3	Solyc01g107870.3	chrSL4.0ch01	+	87570053	87573742	87570053	87572739	87573562	87573742	79547	89;45;94	0;3;0	65;76;32	12;0;6	916	121	0.00152545427906	0.0184031140414	1.0;0.665;1.0	0.417;1.0;0.413	-0.278	Polyadenylate-binding protein (AHRD V3.3 *** Q9M6E6_TOBAC)
104296	gene:Solyc05g051630.4	Solyc05g051630.4	chrSL4.0ch05	+	61393984	61397101	61393984	61396503	61396949	61397101	104296	117;64;134	9;31;16	60;75;77	46;24;54	539	121	0.00311970093813	0.0319352948488	0.745;0.317;0.653	0.226;0.412;0.242	-0.278	RFT1 (AHRD V3.3 *** A0A200RCA1_9MAGN)
14258	gene:Solyc10g047290.2	Solyc10g047290.2	chrSL4.0ch10	+	39370023	39371808	39370023	39370901	39371574	39371808	14258	10;3;17	1;18;9	5;0;3	36;27;29	766	121	1.40072e+06	0.000425270367013	0.612;0.026;0.23	0.021;0.0;0.016	-0.277	Protein phosphatase 2C (AHRD V3.3 *** A0A2U1L906_ARTAN)
70123	gene:Solyc09g065010.4	Solyc09g065010.4	chrSL4.0ch09	-	58785627	58794962	58785627	58794802	58794878	58794962	70123	12;0;24	22;5;6	2;0;1	14;8;12	197	121	0.000509504910214	0.0076907634186	0.251;0.0;0.711	0.081;0.0;0.049	-0.277	mRNA capping enzyme family protein (AHRD V3.3 *** A0A2U1MNN8_ARTAN)
73309	gene:Solyc04g076810.4	Solyc04g076810.4	chrSL4.0ch04	-	59673814	59674117	59673814	59673934	59674025	59674117	73309	52;17;29	1;3;1	10;18;55	8;6;8	212	121	0.000234595153377	0.00411239172691	0.967;0.764;0.943	0.416;0.631;0.797	-0.277	Non-specific serine/threonine protein kinase (AHRD V3.3 *** A0A2G3CPB2_CAPCH)
42673	gene:Solyc03g034200.3	Solyc03g034200.3	chrSL4.0ch03	-	5749750	5751417	5749750	5751264	5751361	5751417	42673	30;23;39	0;0;0	39;40;35	5;15;6	218	121	10.1052	18602.7	1.0;1.0;1.0	0.812;0.597;0.764	-0.276	KH domain-containing protein (AHRD V3.3 *** A0A2I0VQH4_9ASPA)
102068	gene:Solyc05g024190.3	Solyc05g024190.3	chrSL4.0ch05	-	30734163	30736129	30734163	30734240	30736056	30736129	102068	26;2;12	0;0;1	40;6;124	13;0;10	1909	121	0.000118183490542	0.00235551551575	1.0;1.0;0.432	0.163;1.0;0.44	-0.276	Chlorophyll synthase, chloroplastic (AHRD V3.3 --* A0A2G2YSE5_CAPAN)
129583	gene:Solyc08g065160.3	Solyc08g065160.3	chrSL4.0ch08	-	51023740	51024012	51023740	51023843	51023936	51024012	129583	15;17;5	6;16;8	9;5;1	15;20;30	214	121	0.000255460675851	0.00441276274106	0.586;0.375;0.261	0.253;0.124;0.018	-0.276	Mediator of RNA polymerase II transcription subunit 10 (AHRD V3.3 *** S8C6L6_9LAMI)
29114	gene:Solyc03g063730.4	Solyc03g063730.4	chrSL4.0ch03	+	31769633	31772061	31769633	31770510	31771838	31772061	29114	14;0;16	0;1;0	21;2;8	9;22;0	1421	121	0.00129752608794	0.016171955104	1.0;0.0;1.0	0.166;0.008;1.0	-0.275	Protein DETOXIFICATION (AHRD V3.3 *** A0A191UP89_GLYSO)
90027	gene:Solyc04g010000.3	Solyc04g010000.3	chrSL4.0ch04	+	3349744	3353444	3349744	3352837	3353358	3353444	90027	78;48;78	0;0;0	120;49;121	0;16;6	614	121	427714	0.000162095568658	1.0;1.0;1.0	1.0;0.376;0.799	-0.275	RNA-binding protein 42 (AHRD V3.3 *** A0A2I4E3H6_9ROSI)
55051	gene:Solyc01g058260.4	Solyc01g058260.4	chrSL4.0ch01	-	59098870	59099412	59098870	59098933	59099308	59099412	55051	275;85;103	12;0;2	138;199;500	18;37;51	468	121	8905.47	724892	0.856;1.0;0.93	0.665;0.582;0.717	-0.274	Nuclear poly(A) polymerase 3 (AHRD V3.3 *** A0A2G3B5G8_CAPCH)
115956	gene:Solyc06g075550.3	Solyc06g075550.3	chrSL4.0ch06	+	44602636	44603886	44602636	44603483	44603696	44603886	115956	51;10;6	9;7;6	29;4;22	29;37;37	306	121	0.00160626930826	0.0191689524894	0.691;0.361;0.283	0.283;0.041;0.19	-0.274	Receptor-like cytoplasmic protein kinase 1 (AHRD V3.3 *** F6JSQ7_CAPAN)
6650	gene:Solyc11g066560.3	Solyc11g066560.3	chrSL4.0ch11	+	50350101	50356295	50350101	50350362	50352551	50356295	6650	81;19;38	7;2;7	16;2;28	10;17;40	2282	121	0.00196509	1.91466	0.38;0.335;0.224	0.078;0.006;0.036	-0.273	Vacuolar protein sorting-associated protein 41 homolog (AHRD V3.3 *** A0A2G2YHK9_CAPAN)
102340	gene:Solyc10g005125.1	Solyc10g005125.1	chrSL4.0ch10	+	64789332	64790769	64789332	64790445	64790535	64790769	102340	0;4;16	30;2;23	0;0;0	39;21;20	211	121	828734	0.000277588309521	0.0;0.534;0.285	0.0;0.0;0.0	-0.273	Endoribonuclease Dicer-like protein 1 (AHRD V3.3 *** A0A2G2YJZ3_CAPAN)
12600	gene:Solyc10g080130.3	Solyc10g080130.3	chrSL4.0ch10	+	60630315	60633042	60630315	60632540	60632743	60633042	12600	18;40;25	0;0;0	78;61;33	7;12;6	296	121	1744.66	191093	1.0;1.0;1.0	0.82;0.675;0.692	-0.271	Exosome complex component RRP43 (AHRD V3.3 *** A0A2U1QHR4_ARTAN)
41748	gene:Solyc02g079270.4	Solyc02g079270.4	chrSL4.0ch02	+	41855544	41856329	41855544	41855913	41856120	41856329	41748	32;8;27	0;0;0	17;35;33	2;0;19	300	121	632392	0.000220985987606	1.0;1.0;1.0	0.774;1.0;0.412	-0.271	Inositol monophosphatase (AHRD V3.3 *** A0A200QBY1_9MAGN)
116398	gene:Solyc06g082220.4	Solyc06g082220.4	chrSL4.0ch06	+	45716674	45717050	45716674	45716888	45717017	45717050	116398	829;1456;1362	109;180;123	1158;1381;1215	483;554;542	242	121	0	0.0	0.792;0.802;0.847	0.545;0.555;0.528	-0.271	Transcription initiation factor TFIID subunit 15b (AHRD V3.3 *-* A0A2G3CBW1_CAPCH)
130927	gene:Solyc08g074760.3	Solyc08g074760.3	chrSL4.0ch08	+	57014330	57024786	57014330	57022024	57023975	57024786	130927	166;143;163	0;2;2	162;189;233	7;8;7	2044	121	0.000260348827083	0.00448093852191	1.0;0.809;0.828	0.578;0.583;0.663	-0.271	Receptor-like protein kinase (AHRD V3.3 *** A0A0K9Q349_ZOSMR)
87912	gene:Solyc02g068640.3	Solyc02g068640.3	chrSL4.0ch02	+	36609829	36615528	36609829	36614751	36615407	36615528	87912	24;3;20	0;1;0	39;49;22	11;0;20	749	121	0.000179048383069	0.00329562811479	1.0;0.326;1.0	0.364;1.0;0.151	-0.27	Pyrroline-5-carboxylate reductase (AHRD V3.3 *** A0A328DV79_9ASTE)
101180	gene:Solyc05g015980.3	Solyc05g015980.3	chrSL4.0ch05	-	13197360	13199149	13197360	13197936	13198477	13199149	101180	112;117;88	0;0;6	71;93;210	14;19;2	634	121	0.00252846321512	0.0272004206794	1.0;1.0;0.737	0.492;0.483;0.952	-0.27	Gap junction beta-4 protein (AHRD V3.3 *** AT5G13100.1)
10519	gene:Solyc11g007010.2	Solyc11g007010.2	chrSL4.0ch11	+	1537001	1538866	1537001	1537073	1537559	1538866	10519	19;12;28	3;23;17	0;8;4	11;27;13	579	121	6.62837e+06	0.00148765900424	0.57;0.098;0.256	0.0;0.058;0.06	-0.269	Proline-, glutamic acid-and leucine-rich protein 1 (AHRD V3.3 *** A0A1J3ID65_NOCCA)
55986	gene:Solyc01g150174.1	Solyc01g150174.1	chrSL4.0ch01	-	89651418	89652565	89651418	89651540	89651633	89652565	55986	13;13;2	31;17;2	1;2;0	51;26;89	214	121	0.0345057	23.1762	0.192;0.302;0.361	0.011;0.042;0.0	-0.267	DNA mismatch repair protein MLH3 (AHRD V3.3 *-* A0A2G3A9Q9_CAPAN)
121041	gene:Solyc07g040661.1	Solyc07g040661.1	chrSL4.0ch07	+	49054622	49056025	49054622	49054971	49055946	49056025	121041	28;13;36	2;9;13	12;26;35	29;30;63	1068	121	0.000329979396338	0.0054276553922	0.613;0.141;0.239	0.045;0.089;0.059	-0.267	ARM repeat superfamily protein (AHRD V3.3 *-* AT3G06530.2)
129834	gene:Solyc03g119140.4	Solyc03g119140.4	chrSL4.0ch03	+	62288418	62288883	62288418	62288459	62288704	62288883	129834	0;23;5	20;3;25	0;0;0	13;11;8	338	121	0.000505603570196	0.00764030151396	0.0;0.733;0.067	0.0;0.0;0.0	-0.267	MAP kinase kinase kinase 30
4964	gene:Solyc12g008420.3	Solyc12g008420.3	chrSL4.0ch12	+	1900139	1902421	1900139	1902255	1902348	1902421	4964	21;8;21	28;8;13	2;15;4	28;24;54	214	121	735232	0.000251543449897	0.298;0.361;0.477	0.039;0.261;0.04	-0.265	RNA-dependent RNA polymerase (AHRD V3.3 *** A0A328CYP7_9ASTE)
101528	gene:Solyc04g005030.4	Solyc04g005030.4	chrSL4.0ch04	-	44859	49109	44859	48735	49020	49109	101528	166;118;104	15;0;0	71;84;171	10;25;16	378	121	2.23062e+06	0.000614984619985	0.78;1.0;1.0	0.694;0.518;0.774	-0.265	Phosphoglucosamine mutase family protein (AHRD V3.3 *** A0A2U1MUU8_ARTAN)
32283	gene:Solyc03g025390.3	Solyc03g025390.3	chrSL4.0ch03	-	2794069	2794277	2794069	2794123	2794198	2794277	32283	30;89;17	0;5;0	75;11;27	24;5;2	196	121	2.52971e+06	0.000681471241735	1.0;0.917;1.0	0.659;0.576;0.893	-0.263	Short-chain dehydrogenase TIC 32, chloroplastic (AHRD V3.3 *** A0A2G2X6Q5_CAPBA)
42381	gene:Solyc02g065360.4	Solyc02g065360.4	chrSL4.0ch02	+	34585734	34586261	34585734	34585837	34585937	34586261	42381	24;26;30	8;8;3	23;18;8	22;13;4	221	121	0.00146884055014	0.0178618385283	0.622;0.64;0.846	0.364;0.431;0.523	-0.263	Protein root UVB sensitive 4 (AHRD V3.3 *** A0A1U8FR98_CAPAN)
136899	gene:Solyc09g047910.4	Solyc09g047910.4	chrSL4.0ch09	-	30991907	30993130	30991907	30991976	30992065	30993130	136899	2;8;13	3;5;21	8;0;8	32;6;39	210	121	0.00193846123278	0.0221783545016	0.278;0.48;0.263	0.126;0.0;0.106	-0.263	Lysine ketoglutarate reductase trans-splicing-like protein, putative (DUF707) (AHRD V3.3 *** A0A1P8B5N9_ARATH)
84484	gene:Solyc02g077570.3	Solyc02g077570.3	chrSL4.0ch02	+	40455198	40458510	40455198	40458290	40458435	40458510	84484	27;12;43	41;6;40	11;13;0	44;25;13	242	121	0.000357372685061	0.00577241699839	0.248;0.5;0.35	0.111;0.206;0.0	-0.26	MLO-like protein (AHRD V3.3 *** A0A1C9A1H9_SOLLC)
123326	gene:Solyc08g006760.4	Solyc08g006760.4	chrSL4.0ch08	-	1340309	1342363	1340309	1341157	1342019	1342363	123326	12;14;24	6;6;2	2;20;6	24;10;17	955	121	0.000261370651758	0.00449428621409	0.202;0.228;0.603	0.01;0.202;0.043	-0.259	Unknown protein
131239	gene:Solyc08g075890.3	Solyc08g075890.3	chrSL4.0ch08	+	58091463	58092206	58091463	58092040	58092130	58092206	131239	105;23;65	0;1;10	6;95;24	3;8;12	211	121	0.00328104415853	0.0332095261113	1.0;0.93;0.788	0.534;0.872;0.534	-0.259	Serine/threonine-protein kinase MAK (AHRD V3.3 *-* A0A2G2XMD0_CAPBA)
44382	gene:Solyc02g090430.3	Solyc02g090430.3	chrSL4.0ch02	+	50034536	50037157	50034536	50036026	50036947	50037157	44382	16;4;10	1;11;5	3;8;8	28;32;12	1014	121	0.00241922115142	0.0263298158786	0.656;0.042;0.193	0.013;0.029;0.074	-0.258	MAP kinase kinase kinase 20
18512	gene:Solyc04g051680.4	Solyc04g051680.4	chrSL4.0ch04	-	50211733	50211989	50211733	50211794	50211957	50211989	18512	10;7;14	17;110;6	0;0;0	12;31;31	256	121	13824.9	1.0489e+06	0.218;0.029;0.524	0.0;0.0;0.0	-0.257	Ras GTPase (AHRD V3.3 *** K2SFN1_MACPH)
121598	gene:Solyc11g062220.2	Solyc11g062220.2	chrSL4.0ch11	+	47091718	47093465	47091718	47091903	47092560	47093465	121598	62;11;11	0;0;0	25;37;24	0;20;0	750	121	0.00308748734664	0.0316766190795	1.0;1.0;1.0	1.0;0.23;1.0	-0.257	Zinc finger CCCH domain-containing protein 44 (AHRD V3.3 *-* A0A2G3B9D7_CAPCH)
133734	gene:Solyc09g005270.3	Solyc09g005270.3	chrSL4.0ch09	-	212843	215635	212843	213962	215553	215635	133734	254;82;106	4;0;1	147;176;159	4;10;6	1684	121	0.00135563978889	0.0167334919409	0.82;1.0;0.884	0.725;0.558;0.656	-0.255	RNA-binding CRS1 / YhbY (CRM) domain protein (AHRD V3.3 *** A0A2U1NZ44_ARTAN)
18925	gene:Solyc04g049710.3	Solyc04g049710.3	chrSL4.0ch04	-	42369003	42369420	42369003	42369102	42369286	42369420	18925	14;9;33	0;3;0	20;9;10	2;1;18	277	121	0.00329261945226	0.0333062189822	1.0;0.567;1.0	0.814;0.797;0.195	-0.254	Protein TONNEAU 1b (AHRD V3.3 *** A0A1U8GVY3_CAPAN)
37094	gene:Solyc02g087060.4	Solyc02g087060.4	chrSL4.0ch02	+	47602999	47604641	47602999	47603823	47604403	47604641	37094	62;10;15	0;0;0	39;35;16	0;20;0	673	121	0.003085980824	0.0316653599675	1.0;1.0;1.0	1.0;0.239;1.0	-0.254	WAT1-related protein (AHRD V3.3 *** K4BBL3_SOLLC)
117461	gene:Solyc05g012110.4	Solyc05g012110.4	chrSL4.0ch05	-	5395899	5397023	5395899	5396618	5396887	5397023	117461	91;36;29	3;0;0	59;65;130	6;20;7	362	121	1.29716e+06	0.000399895707577	0.91;1.0;1.0	0.767;0.521;0.861	-0.254	6-phosphogluconolactonase (AHRD V3.3 *** B6U0H2_MAIZE)
3217	gene:Solyc12g017400.3	Solyc12g017400.3	chrSL4.0ch12	-	6691459	6692428	6691459	6691975	6692139	6692428	3217	6;25;5	6;19;23	1;0;0	11;12;2	257	121	26757	1.77862e+06	0.32;0.383;0.093	0.041;0.0;0.0	-0.252	NAC domain-containing protein (AHRD V3.3 *-* A0A2K3MP41_TRIPR)
75255	gene:Solyc01g010590.2	Solyc01g010590.2	chrSL4.0ch01	+	5634062	5635173	5634062	5634176	5634242	5635173	75255	10;6;14	5;31;19	10;0;0	20;40;12	187	121	0.00213297073086	0.0238943792679	0.564;0.111;0.323	0.244;0.0;0.0	-0.251	Peptidyl-prolyl cis-trans isomerase (AHRD V3.3 *** A0A1U8HBC6_CAPAN)
86774	gene:Solyc11g065700.2	Solyc11g065700.2	chrSL4.0ch11	-	49284830	49286628	49284830	49285128	49286351	49286628	86774	8;0;2	14;4;6	6;8;6	0;0;0	1316	121	0.0116684	9.06009	0.05;0.0;0.03	1.0;1.0;1.0	0.973	Nuclear transcription factor Y subunit A-9 (AHRD V3.3 *** A0A2G2YFZ7_CAPAN)
52305	gene:Solyc02g091030.4	Solyc02g091030.4	chrSL4.0ch02	+	50507312	50512610	50507312	50511531	50512517	50512610	52305	7;0;19	14;2;16	13;5;12	0;0;0	1079	121	0.0194511	14.1968	0.053;0.0;0.118	1.0;1.0;1.0	0.943	Nuclear transcription factor Y subunit C-2 (AHRD V3.3 *-* A0A2G3D858_CAPCH)
20004	gene:Solyc04g016420.3	Solyc04g016420.3	chrSL4.0ch04	+	7268754	7271553	7268754	7268881	7270988	7271553	20004	20;23;2	9;6;5	20;34;59	0;0;0	2200	121	0	0.0	0.109;0.174;0.022	1.0;1.0;1.0	0.898	hypothetical protein (AHRD V3.3 *-* AT5G04000.2)
83126	gene:Solyc12g006670.3	Solyc12g006670.3	chrSL4.0ch12	+	1138300	1138578	1138300	1138408	1138491	1138578	83126	9;0;2	22;9;4	6;2;7	0;0;0	204	121	0.00237588	16.8905	0.195;0.0;0.229	1.0;1.0;1.0	0.859	binding protein (AHRD V3.3 *** AT2G25570.3)
88987	gene:Solyc04g056450.4	Solyc04g056450.4	chrSL4.0ch04	+	53533520	53534981	53533520	53534807	53534921	53534981	88987	5;0;0	8;9;8	15;3;1	2;0;0	235	121	8.9436	2429.66	0.243;0.0;0.0	0.794;1.0;1.0	0.85	Cyclopropane-fatty-acyl-phospholipid synthase (AHRD V3.3 *** A0A2U1QM01_ARTAN)
27247	gene:Solyc10g085630.3	Solyc10g085630.3	chrSL4.0ch10	+	63903604	63905668	63903604	63905069	63905583	63905668	27247	5;3;8	8;10;4	7;5;7	0;0;0	607	121	0.0652589	40.8263	0.111;0.056;0.285	1.0;1.0;1.0	0.849	3-hydroxyisobutyryl-CoA hydrolase-like protein mitochondrial-like (AHRD V3.3 *** A0A2K3NNR6_TRIPR)
1408	gene:Solyc12g088200.3	Solyc12g088200.3	chrSL4.0ch12	+	63214617	63214853	63214617	63214710	63214798	63214853	1408	0;5;0	9;6;4	8;3;6	1;0;0	209	121	2.33714	820.104	0.0;0.325;0.0	0.822;1.0;1.0	0.832	Inositol-tetrakisphosphate 1-kinase (AHRD V3.3 *** A0A2G2Y9E6_CAPAN)
27026	gene:Solyc11g007320.2	Solyc11g007320.2	chrSL4.0ch11	+	1739508	1740731	1739508	1739621	1740633	1740731	27026	15;10;10	8;10;3	6;16;4	0;0;0	1105	121	0.669365	281.857	0.17;0.099;0.267	1.0;1.0;1.0	0.821	Galactose oxidase/kelch repeat superfamily protein (AHRD V3.3 *** F4IMW1_ARATH)
67081	gene:Solyc01g087250.3	Solyc01g087250.3	chrSL4.0ch01	-	74434901	74435490	74434901	74435040	74435388	74435490	67081	0;0;3	14;2;3	6;8;7	0;0;1	441	121	0.0423883	27.6233	0.0;0.0;0.215	1.0;1.0;0.658	0.814	carotenoid cleavage dioxygenase 1A
8778	gene:Solyc11g018530.2	Solyc11g018530.2	chrSL4.0ch11	-	8733526	8738134	8733526	8737361	8737813	8738134	8778	2;0;4	9;24;12	5;4;5	0;0;1	545	121	8.64123	2353.36	0.047;0.0;0.069	1.0;1.0;0.526	0.803	root-specific metal transporter
129438	gene:Solyc08g062670.3	Solyc08g062670.3	chrSL4.0ch08	-	49807348	49812055	49807348	49807433	49811813	49812055	129438	17;18;14	11;8;8	38;19;17	1;0;0	4473	121	1423.5	162130	0.04;0.057;0.045	0.507;1.0;1.0	0.788	Serine/threonine-protein kinase (AHRD V3.3 *** F8WL77_CITUN)
17159	gene:Solyc09g091840.4	Solyc09g091840.4	chrSL4.0ch09	-	67139053	67140152	67139053	67139659	67140052	67140152	17159	0;0;0	4;5;5	4;3;13	0;0;6	486	121	3956.14	374349	0.0;0.0;0.0	1.0;1.0;0.35	0.783	Glutathione reductase (AHRD V3.3 *** A0A2H4ZA20_LYCCN)
131822	gene:Solyc08g077550.3	Solyc08g077550.3	chrSL4.0ch08	+	59637133	59643382	59637133	59641854	59642931	59643382	131822	36;35;2	3;17;15	16;26;32	0;0;0	1170	121	0.0660805	4.11054	0.554;0.176;0.014	1.0;1.0;1.0	0.752	Novel plant snare, putative (AHRD V3.3 *** B9RUR4_RICCO)
133913	gene:Solyc09g005700.3	Solyc09g005700.3	chrSL4.0ch09	-	490145	491396	490145	490205	491359	491396	133913	6;10;1	10;20;1	1;6;15	0;0;2	1247	121	0.000120732976587	0.00239514861233	0.055;0.046;0.088	1.0;1.0;0.421	0.744	Diaminopimelate epimerase (AHRD V3.3 *** A0A200R6G6_9MAGN)
9453	gene:Solyc11g011500.2	Solyc11g011500.2	chrSL4.0ch11	+	4580050	4581983	4580050	4580286	4581943	4581983	9453	34;6;86	3;3;21	6;9;10	0;0;0	1750	121	495.675	69395.1	0.439;0.121;0.221	1.0;1.0;1.0	0.74	Potassium channel SKOR (AHRD V3.3 *** A0A2G3AZU6_CAPCH)
18356	gene:Solyc04g054710.3	Solyc04g054710.3	chrSL4.0ch04	+	52385237	52386558	52385237	52386359	52386444	52386558	18356	8;13;0	8;11;1	8;12;28	0;0;0	206	121	1.63364	602.196	0.37;0.41;0.0	1.0;1.0;1.0	0.74	Aminotransferase (AHRD V3.3 *** A0A200QW13_9MAGN)
47766	gene:Solyc06g036300.4	Solyc06g036300.4	chrSL4.0ch06	-	23649511	23651293	23649511	23650155	23651161	23651293	47766	19;3;22	20;1;3	28;26;12	0;0;0	1099	121	0.0592304	37.4833	0.095;0.248;0.447	1.0;1.0;1.0	0.737	Homeodomain-like superfamily protein (AHRD V3.3 *** A0A2U1MBK2_ARTAN)
59369	gene:Solyc08g080110.3	Solyc08g080110.3	chrSL4.0ch08	+	61559265	61561755	61559265	61559353	61560856	61561755	59369	11;0;4	9;6;19	12;2;8	2;0;0	1596	121	0.000101732114851	0.00209829194913	0.085;0.0;0.016	0.313;1.0;1.0	0.737	FAM63A-like protein (DUF544) (AHRD V3.3 *-* Q8LE63_ARATH)
96688	gene:Solyc05g005160.3	Solyc05g005160.3	chrSL4.0ch05	-	187872	188212	187872	188002	188110	188212	96688	1;7;0	3;18;2	8;34;12	2;4;0	229	121	165.566	27422.7	0.15;0.17;0.0	0.679;0.818;1.0	0.726	ATP-citrate synthase (AHRD V3.3 *** B6TD54_MAIZE)
110097	gene:Solyc01g081050.4	Solyc01g081050.4	chrSL4.0ch01	+	72941262	72950453	72941262	72947238	72950388	72950453	110097	25;6;2	19;8;2	21;6;42	0;0;4	3243	121	0.000471475792305	0.00720816104138	0.047;0.027;0.036	1.0;1.0;0.281	0.724	AMP-dependent synthetase/ligase (AHRD V3.3 *** A0A200PXA7_9MAGN)
20176	gene:Solyc08g078330.4	Solyc08g078330.4	chrSL4.0ch08	+	60252707	60253370	60252707	60253076	60253267	60253370	20176	8;0;2	14;7;5	8;24;11	0;10;0	284	121	11825.8	5.78438e+06	0.196;0.0;0.146	1.0;0.506;1.0	0.721	2-oxoglutarate (2OG) and Fe(II)-dependent oxygenase superfamily protein (AHRD V3.3 *** A0A2U1QFG6_ARTAN)
18644	gene:Solyc04g051150.3	Solyc04g051150.3	chrSL4.0ch04	+	48947697	48960334	48947697	48955140	48960203	48960334	18644	40;67;10	11;3;2	38;40;265	0;0;4	5156	121	2.16933e+06	0.00060120922546	0.079;0.344;0.105	1.0;1.0;0.609	0.694	Sterol 3-beta-glucosyltransferase (AHRD V3.3 *** A0A2K3NV48_TRIPR)
69019	gene:Solyc01g095480.4	Solyc01g095480.4	chrSL4.0ch01	-	78984716	78985194	78984716	78984833	78985118	78985194	69019	0;2;8	3;7;11	6;15;2	4;0;0	378	121	0.000224233735646	0.00396148678591	0.0;0.084;0.189	0.324;1.0;1.0	0.684	Exosome complex component Rrp41 (AHRD V3.3 *** A0A2G2YY34_CAPAN)
51374	gene:Solyc02g086870.4	Solyc02g086870.4	chrSL4.0ch02	-	47489641	47491011	47489641	47489747	47490095	47491011	51374	17;3;13	3;5;14	8;7;4	0;0;0	441	121	9.65569	2578.33	0.609;0.141;0.203	1.0;1.0;1.0	0.682	farnesyl protein transferase subunit B
122849	gene:Solyc07g052340.4	Solyc07g052340.4	chrSL4.0ch07	+	60753969	60756234	60753969	60755807	60756187	60756234	122849	0;12;3	10;9;5	5;20;3	0;0;1	473	121	232.161	242993	0.0;0.254;0.133	1.0;1.0;0.434	0.682	Polynucleotidyl transferase, ribonuclease H fold protein with HRDC domain-containing protein (AHRD V3.3 *** F4ITQ7_ARATH)
71870	gene:Solyc04g076530.3	Solyc04g076530.3	chrSL4.0ch04	+	59412781	59416730	59412781	59415022	59416649	59416730	71870	76;8;31	30;4;5	39;40;93	0;0;4	1720	121	22845.3	1.56712e+06	0.151;0.123;0.304	1.0;1.0;0.621	0.681	GATA transcription factor 28 (AHRD V3.3 *** A0A2G3CP85_CAPCH)
74809	gene:Solyc06g050220.4	Solyc06g050220.4	chrSL4.0ch06	-	30454439	30459549	30454439	30455482	30459400	30459549	74809	5;8;4	11;12;4	5;19;11	2;0;0	4011	121	0.00256304574464	0.0274618135808	0.014;0.02;0.029	0.07;1.0;1.0	0.669	Alpha-soluble NSF attachment protein (AHRD V3.3 *-* A0A1U8GWI2_CAPAN)
30018	gene:Solyc03g033450.4	Solyc03g033450.4	chrSL4.0ch03	+	4872212	4875885	4872212	4872341	4873738	4875885	30018	8;0;6	13;1;15	21;13;29	0;12;0	1490	121	6.04196e+06	0.00138327056152	0.048;0.0;0.031	1.0;0.081;1.0	0.667	S-adenosyl-L-methionine-dependent methyltransferase superfamily protein (AHRD V3.3 *** A0A097PSI6_HOUCO)
49321	gene:Solyc04g050240.3	Solyc04g050240.3	chrSL4.0ch04	-	45526445	45534290	45526445	45526512	45534227	45534290	49321	3;2;3	0;14;7	2;4;10	0;0;0	7808	121	0.002498	2.2602	1.0;0.002;0.007	1.0;1.0;1.0	0.664	Vacuolar protein sorting-associated protein 26B (AHRD V3.3 *** A0A2G2Y850_CAPAN)
84277	gene:Solyc03g115370.3	Solyc03g115370.3	chrSL4.0ch03	+	59517914	59520268	59517914	59518028	59519226	59520268	84277	34;0;2	0;5;19	8;6;47	0;0;0	1291	121	9.54529	2555.08	1.0;0.0;0.01	1.0;1.0;1.0	0.663	Diacylglycerol kinase (AHRD V3.3 *** A0A1U8G5K6_CAPAN)
137001	gene:Solyc05g006630.4	Solyc05g006630.4	chrSL4.0ch05	+	1337363	1338556	1337363	1337747	1338525	1338556	137001	9;4;0	13;6;4	14;8;4	10;0;0	871	121	0.0038616729121	0.0376038256773	0.088;0.085;0.0	0.163;1.0;1.0	0.663	Disease resistance protein (TIR-NBS-LRR class) (AHRD V3.3 *** A0A1P8AUG7_ARATH)
57080	gene:Solyc02g150146.1	Solyc02g150146.1	chrSL4.0ch02	+	48961397	48970140	48961397	48966664	48968029	48970140	57080	13;9;15	2;14;10	3;5;36	0;0;3	1458	121	0.00222666724912	0.0247113793311	0.35;0.051;0.111	1.0;1.0;0.499	0.662	Receptor-like protein kinase (AHRD V3.3 *-* A0A2K3LZH3_TRIPR)
70149	gene:Solyc02g067860.4	Solyc02g067860.4	chrSL4.0ch02	+	35978490	35980204	35978490	35978611	35978808	35980204	70149	1;0;9	4;4;10	18;14;24	15;0;0	290	121	259540	0.000694906920914	0.094;0.0;0.273	0.334;1.0;1.0	0.656	Glucose-6-phosphate 1-epimerase (AHRD V3.3 *** A0A1U8FRS7_CAPAN)
60301	gene:Solyc03g123980.4	Solyc03g123980.4	chrSL4.0ch03	+	65129837	65131776	65129837	65129948	65130445	65131776	60301	12;0;1	10;2;17	2;10;8	0;0;8	590	121	0.00371986220096	0.0365797012487	0.197;0.0;0.012	1.0;1.0;0.17	0.654	Pumilio-like protein 2 (AHRD V3.3 *** A0A2G2WPH9_CAPBA)
130730	gene:Solyc08g069231.1	Solyc08g069231.1	chrSL4.0ch08	+	56417237	56418894	56417237	56417363	56417699	56418894	130730	4;0;0	8;2;6	14;2;1	0;0;4	429	121	0.000636057196563	0.00915903958134	0.124;0.0;0.0	1.0;1.0;0.066	0.647	L-arabinokinase (AHRD V3.3 *** A0A2G3AGT3_CAPAN)
108769	gene:Solyc06g018050.4	Solyc06g018050.4	chrSL4.0ch06	+	14508164	14510114	14508164	14509343	14509900	14510114	108769	11;1;1	0;22;3	3;6;5	0;0;0	650	121	178.34	2927.27	1.0;0.008;0.058	1.0;1.0;1.0	0.645	Calcium uptake protein mitochondrial-like (AHRD V3.3 *** A0A2K3MWX9_TRIPR)
2728	gene:Solyc12g062480.3	Solyc12g062480.3	chrSL4.0ch12	-	32895036	32896513	32895036	32895205	32896305	32896513	2728	14;7;11	8;3;13	11;15;26	0;3;0	1193	121	929798	0.00195384371205	0.151;0.191;0.079	1.0;0.336;1.0	0.638	Cst complex subunit ctc1 (AHRD V3.3 *** A0A314KMU1_NICAT)
119981	gene:Solyc01g034150.4	Solyc01g034150.4	chrSL4.0ch01	-	34035916	34039405	34035916	34035953	34039369	34039405	119981	40;8;28	22;9;0	49;58;40	0;0;0	3509	121	124.008	22220.1	0.059;0.03;1.0	1.0;1.0;1.0	0.637	DNA polymerase eta (AHRD V3.3 *** A0A2G3AIQ2_CAPAN)
39468	gene:Solyc02g083390.4	Solyc02g083390.4	chrSL4.0ch02	+	44811951	44813509	44811951	44812264	44813379	44813509	39468	28;29;10	7;11;2	41;28;59	0;1;0	1208	121	0.381454	1210.49	0.286;0.209;0.334	1.0;0.737;1.0	0.636	2-oxoglutarate (2OG) and Fe(II)-dependent oxygenase superfamily protein (AHRD V3.3 *** F4JZ25_ARATH)
103447	gene:Solyc05g048810.4	Solyc05g048810.4	chrSL4.0ch05	-	58858655	58864169	58858655	58860901	58864048	58864169	103447	19;14;15	8;7;13	18;32;20	6;0;0	3240	121	0.00350622739627	0.0349802015586	0.081;0.07;0.041	0.101;1.0;1.0	0.636	tRNA-specific adenosine deaminase 1-like protein (AHRD V3.3 *** A0A2K3PA98_TRIPR)
131817	gene:Solyc08g077550.3	Solyc08g077550.3	chrSL4.0ch08	+	59637133	59642013	59637133	59641846	59641938	59642013	131817	0;2;0	9;10;6	6;13;0	0;0;3	213	121	228297	9.81705e+06	0.0;0.102;0.0	1.0;1.0;0.0	0.633	Novel plant snare, putative (AHRD V3.3 *** B9RUR4_RICCO)
69736	gene:Solyc06g060810.3	Solyc06g060810.3	chrSL4.0ch06	-	36508992	36510306	36508992	36509284	36509595	36510306	69736	3;5;10	12;7;23	31;7;34	13;0;2	404	121	190056	8.47558e+06	0.07;0.176;0.115	0.417;1.0;0.836	0.631	dehydrodolichyl diphosphate synthase complex subunit NUS1 isoform X3 (AHRD V3.3 *** A0A2I4GYQ7_9ROSI)
46643	gene:Solyc01g098610.4	Solyc01g098610.4	chrSL4.0ch01	-	81339047	81342644	81339047	81341665	81342568	81342644	46643	34;2;18	10;25;8	28;10;28	5;0;0	996	121	4.28727e+06	0.00104283184848	0.292;0.01;0.215	0.405;1.0;1.0	0.629	glutathione synthetase 2
60409	gene:Solyc03g115020.3	Solyc03g115020.3	chrSL4.0ch03	-	59298519	59299685	59298519	59298775	59298877	59299685	60409	6;0;4	25;8;16	11;20;10	5;0;4	223	121	1841.22	199188	0.115;0.0;0.119	0.544;1.0;0.576	0.629	Wiskott-aldrich syndrome family protein, putative (DUF1118) (AHRD V3.3 *** Q9SD79_ARATH)
52294	gene:Solyc02g091030.4	Solyc02g091030.4	chrSL4.0ch02	+	50507312	50511325	50507312	50511110	50511232	50511325	52294	10;2;41	7;5;21	12;3;38	0;0;1	242	121	7.80599	2163.56	0.417;0.167;0.494	1.0;1.0;0.95	0.624	Nuclear transcription factor Y subunit C-2 (AHRD V3.3 *-* A0A2G3D858_CAPCH)
12753	gene:Solyc12g044410.2	Solyc12g044410.2	chrSL4.0ch12	+	58994613	58999240	58994613	58997797	58999090	58999240	12753	33;20;6	13;6;8	39;36;66	7;0;0	1386	121	4.39943e+06	0.00106537067412	0.181;0.225;0.061	0.327;1.0;1.0	0.62	Homeobox leucine-zipper protein (AHRD V3.3 *** Q76CL1_ZINVI)
37270	gene:Solyc01g109980.4	Solyc01g109980.4	chrSL4.0ch01	-	89144407	89144804	89144407	89144645	89144743	89144804	37270	10;1;1	0;4;16	12;7;10	0;0;0	219	121	13637.5	1.03828e+06	1.0;0.121;0.033	1.0;1.0;1.0	0.615	BEL1-like homeodomain protein 7 (AHRD V3.3 *** A0A2G3BW58_CAPCH)
138196	gene:Solyc12g014440.2	Solyc12g014440.2	chrSL4.0ch12	-	5449164	5450867	5449164	5449549	5450739	5450867	138196	63;2;15	8;2;8	35;78;116	1;0;4	1283	121	107024	532597	0.426;0.086;0.15	0.767;1.0;0.732	0.612	BNR/Asp-box repeat family protein (AHRD V3.3 *** A0A2U1NQE8_ARTAN)
12037	gene:Solyc10g081650.2	Solyc10g081650.2	chrSL4.0ch10	-	61791166	61791785	61791166	61791245	61791723	61791785	12037	4;3;16	15;2;3	9;6;11	1;0;0	571	121	17583.8	1.27659e+06	0.053;0.241;0.531	0.656;1.0;1.0	0.61	carotenoid isomerase
24113	gene:Solyc03g115700.3	Solyc03g115700.3	chrSL4.0ch03	+	59766525	59766948	59766525	59766648	59766728	59766948	24113	0;5;9	4;9;5	19;20;10	8;0;0	201	121	7.70912e+06	0.00167793685687	0.0;0.251;0.52	0.588;1.0;1.0	0.606	SNF1-related protein kinase
85783	gene:Solyc02g081430.3	Solyc02g081430.3	chrSL4.0ch02	+	43395406	43396531	43395406	43396040	43396169	43396531	85783	10;21;8	20;16;17	48;25;93	4;2;6	242	121	1.11022e-05	0.0196046	0.2;0.396;0.19	0.857;0.862;0.886	0.606	Microsomal glutathione s-transferase (AHRD V3.3 *** F4IBK9_ARATH)
128621	gene:Solyc02g070440.3	Solyc02g070440.3	chrSL4.0ch02	+	38188620	38188906	38188620	38188768	38188879	38188906	128621	2;0;2	19;9;10	15;7;10	11;3;0	232	121	5855.4	514491	0.052;0.0;0.094	0.416;0.549;1.0	0.606	Katanin p60 ATPase-containing subunit (AHRD V3.3 *** A0A1Y1IFT3_KLENI)
107086	gene:Solyc12g005080.2	Solyc12g005080.2	chrSL4.0ch12	+	47636	48822	47636	47992	48761	48822	107086	4;6;16	20;3;6	7;2;10	2;0;0	862	121	0.000550892012651	0.00818347468617	0.027;0.219;0.272	0.329;1.0;1.0	0.604	Dihydrolipoyllysine-residue succinyltransferase component of 2-oxoglutarate dehydrogenase complex (AHRD V3.3 *** B6TFG5_MAIZE)
9765	gene:Solyc11g010380.2	Solyc11g010380.2	chrSL4.0ch11	-	3480745	3484785	3480745	3480835	3481087	3484785	9765	1;9;4	8;15;0	4;1;51	0;0;0	345	121	3509.79	341257	0.042;0.174;1.0	1.0;1.0;1.0	0.595	Protein DETOXIFICATION (AHRD V3.3 *** A0A328DDG5_9ASTE)
88988	gene:Solyc04g056450.4	Solyc04g056450.4	chrSL4.0ch04	+	53533520	53535222	53533520	53534981	53535060	53535222	88988	5;0;0	17;8;4	15;3;1	4;0;2	200	121	0.000288438296996	0.00487097226491	0.151;0.0;0.0	0.694;1.0;0.232	0.592	Cyclopropane-fatty-acyl-phospholipid synthase (AHRD V3.3 *** A0A2U1QM01_ARTAN)
64323	gene:Solyc03g097070.3	Solyc03g097070.3	chrSL4.0ch03	-	53995961	53998533	53995961	53997000	53997904	53998533	64323	49;2;43	9;11;6	47;84;55	3;0;0	997	121	4252.73	395576	0.398;0.022;0.465	0.655;1.0;1.0	0.59	TOM1-like protein 2 (AHRD V3.3 *** A0A2I4ECI5_9ROSI)
105672	gene:Solyc01g090420.4	Solyc01g090420.4	chrSL4.0ch01	-	76336117	76343553	76336117	76342697	76343150	76343553	105672	0;0;8	4;10;4	3;6;14	8;0;0	546	121	0.00107911312223	0.013953275509	0.0;0.0;0.307	0.077;1.0;1.0	0.59	Protein ARABIDILLO 1 (AHRD V3.3 *** A0A2G3DEY3_CAPCH)
23307	gene:Solyc04g048900.3	Solyc04g048900.3	chrSL4.0ch04	+	37814930	37815299	37814930	37814987	37815074	37815299	23307	0;0;0	8;12;2	7;10;13	1;4;13	208	121	5.95184	1710.27	0.0;0.0;0.0	0.803;0.593;0.368	0.588	Calreticulin (AHRD V3.3 *** A0A2G3ASL1_CAPCH)
138083	gene:Solyc07g065430.2	Solyc07g065430.2	chrSL4.0ch07	-	67018999	67020240	67018999	67020097	67020192	67020240	138083	15;0;3	6;2;19	12;2;6	9;0;0	216	121	0.0050941738128	0.0460731303758	0.583;0.0;0.081	0.428;1.0;1.0	0.588	DNA topoisomerase 6 subunit A (AHRD V3.3 *-* E1ZHQ0_CHLVA)
48963	gene:Solyc03g121590.3	Solyc03g121590.3	chrSL4.0ch03	+	64111496	64113657	64111496	64113499	64113600	64113657	48963	3;2;5	3;6;10	3;3;6	0;2;0	222	121	2.19853e+06	0.000607975334438	0.353;0.154;0.214	1.0;0.45;1.0	0.576	Protein ROOT HAIR DEFECTIVE 3 homolog (AHRD V3.3 *** A0A2G2XXF0_CAPAN)
37133	gene:Solyc11g062130.2	Solyc11g062130.2	chrSL4.0ch11	+	46952367	46953179	46952367	46952436	46952668	46953179	37133	7;10;2	9;0;12	9;5;12	0;0;0	325	121	13136	1.00693e+06	0.225;1.0;0.058	1.0;1.0;1.0	0.572	ADP/ATP translocator
85069	gene:Solyc08g078820.3	Solyc08g078820.3	chrSL4.0ch08	+	60641077	60641820	60641077	60641285	60641765	60641820	85069	22;18;7	9;15;7	33;18;90	2;2;0	573	121	83.4262	16001.6	0.34;0.202;0.174	0.777;0.655;1.0	0.572	Autophagy-related protein (AHRD V3.3 *** F1JYZ6_SOLLC)
54861	gene:Solyc04g079040.4	Solyc04g079040.4	chrSL4.0ch04	-	61614754	61616634	61614754	61614895	61614987	61616634	54861	2;2;6	2;12;4	13;5;14	2;0;2	213	121	622963	0.000218178511057	0.362;0.086;0.46	0.787;1.0;0.799	0.559	Serine carboxypeptidase (AHRD V3.3 *** A0A2K3MSK4_TRIPR)
59307	gene:Solyc06g076880.3	Solyc06g076880.3	chrSL4.0ch06	+	45451064	45452832	45451064	45451564	45452374	45452832	59307	73;37;23	16;15;7	74;62;129	5;0;1	903	121	763.061	98747.9	0.379;0.248;0.306	0.665;1.0;0.945	0.559	Quinone reductase (AHRD V3.3 *** F8WQS4_NICBE)
64717	gene:Solyc01g007960.3	Solyc01g007960.3	chrSL4.0ch01	+	2100019	2102228	2100019	2100800	2101224	2102228	64717	15;12;53	13;5;4	23;10;18	0;0;0	517	121	149.884	25679.9	0.213;0.36;0.756	1.0;1.0;1.0	0.557	Cysteine-rich receptor-like protein kinase 2 (AHRD V3.3 *** A0A2G2YVX5_CAPAN)
78489	gene:Solyc03g117540.4	Solyc03g117540.4	chrSL4.0ch03	+	61115506	61118104	61115506	61115725	61117338	61118104	78489	36;6;0	3;12;4	10;22;38	0;0;14	1706	121	0.00445717662647	0.041825332497	0.46;0.034;0.0	1.0;1.0;0.161	0.556	ABC transporter C family member 13 (AHRD V3.3 *** A0A2G3CZQ5_CAPCH)
17545	gene:Solyc09g090870.3	Solyc09g090870.3	chrSL4.0ch09	-	66378986	66386196	66378986	66381783	66385870	66386196	17545	13;53;18	34;0;1	28;22;62	0;0;0	4180	121	1483.11	167395	0.011;1.0;0.343	1.0;1.0;1.0	0.549	DNA mismatch repair protein 1
8304	gene:Solyc11g030390.2	Solyc11g030390.2	chrSL4.0ch11	-	20827151	20828500	20827151	20827768	20828288	20828500	8304	20;20;6	5;16;8	40;15;36	4;1;0	613	121	253467	0.000106158342301	0.441;0.198;0.129	0.664;0.748;1.0	0.548	Elongation factor (AHRD V3.3 *** B3H607_ARATH)
10331	gene:Solyc11g007740.2	Solyc11g007740.2	chrSL4.0ch11	+	2007759	2010385	2007759	2008973	2010286	2010385	10331	16;20;28	10;1;16	52;60;5	4;0;0	1406	121	0.000455262320081	0.00702799972713	0.121;0.633;0.131	0.528;1.0;1.0	0.548	Ribosome recycling factor (AHRD V3.3 *** A0A200QY71_9MAGN)
74288	gene:Solyc08g015870.3	Solyc08g015870.3	chrSL4.0ch08	-	6105438	6107504	6105438	6106762	6107443	6107504	74288	14;2;50	13;6;0	32;18;33	0;0;1	774	121	396575	0.00015277068804	0.144;0.05;1.0	1.0;1.0;0.838	0.548	MLO-like protein (AHRD V3.3 *** K4CJB5_SOLLC)
97245	gene:Solyc02g088790.3	Solyc02g088790.3	chrSL4.0ch02	-	48812618	48814070	48812618	48813477	48813941	48814070	97245	0;2;28	17;13;8	8;23;7	0;0;13	557	121	0.000855388982604	0.0116165780684	0.0;0.032;0.432	1.0;1.0;0.105	0.547	RNA-binding protein (AHRD V3.3 *-* Q941H8_SOLTU)
19850	gene:Solyc01g108070.4	Solyc01g108070.4	chrSL4.0ch01	+	87744591	87745018	87744591	87744752	87744838	87745018	19850	32;10;1	14;16;4	18;2;13	7;0;0	207	121	0.00188545081455	0.0216942764716	0.572;0.268;0.128	0.6;1.0;1.0	0.544	Protein DJ-1-like protein C (AHRD V3.3 *** A0A1U8DX25_CAPAN)
111309	gene:Solyc12g094410.3	Solyc12g094410.3	chrSL4.0ch12	+	64117175	64118702	64117175	64117492	64118226	64118702	111309	38;7;3	16;9;11	46;29;66	8;1;3	827	121	28561.7	1.86796e+06	0.258;0.102;0.038	0.457;0.809;0.763	0.544	MAP kinase kinase kinase 88
85132	gene:Solyc03g033640.3	Solyc03g033640.3	chrSL4.0ch03	+	5098189	5099869	5098189	5098271	5098559	5099869	85132	6;8;3	4;8;10	16;8;24	1;1;3	381	121	39638.7	2.41631e+06	0.323;0.241;0.087	0.836;0.718;0.718	0.54	Transmembrane/coiled-coil protein (DUF726) (AHRD V3.3 *** B3H797_ARATH)
88160	gene:Solyc06g008490.3	Solyc06g008490.3	chrSL4.0ch06	+	2398656	2401656	2398656	2399481	2401287	2401656	88160	38;28;21	6;4;8	67;59;35	0;0;4	1899	121	0.000323613077393	0.00534623258278	0.288;0.308;0.143	1.0;1.0;0.358	0.54	Transcription factor jumonji (Jmj) family protein / zinc finger (C5HC2 type) family protein (AHRD V3.3 *** A0A1P8AMS3_ARATH)
78833	gene:Solyc01g068340.3	Solyc01g068340.3	chrSL4.0ch01	+	70349423	70357296	70349423	70354832	70357137	70357296	78833	27;26;24	24;23;40	70;56;65	0;19;2	2398	121	270602	0.000719421224898	0.054;0.054;0.029	1.0;0.129;0.621	0.538	Crossover junction endonuclease MUS81 (AHRD V3.3 *** A0A2G3AKQ4_CAPAN)
25734	gene:Solyc03g083140.3	Solyc03g083140.3	chrSL4.0ch03	+	47554215	47567006	47554215	47565973	47566763	47567006	25734	16;8;30	0;10;10	18;32;44	0;0;0	883	121	8920.97	725294	1.0;0.099;0.291	1.0;1.0;1.0	0.537	Unknown protein
75464	gene:Solyc05g006760.4	Solyc05g006760.4	chrSL4.0ch05	+	1435186	1440997	1435186	1439956	1440642	1440997	75464	7;13;2	8;4;8	18;11;22	0;15;0	779	121	0.0026345791704	0.0280580118827	0.12;0.335;0.037	1.0;0.102;1.0	0.537	Tetratricopeptide repeat (TPR)-like superfamily protein (AHRD V3.3 *** A0A2U1KMN1_ARTAN)
32489	gene:Solyc01g106790.3	Solyc01g106790.3	chrSL4.0ch01	+	86863357	86864025	86863357	86863460	86863798	86864025	32489	2;11;0	18;0;4	6;4;1	1;0;0	431	121	607601	0.000214099514047	0.03;1.0;0.0	0.627;1.0;1.0	0.532	Tubulin alpha-6 chain, putative (AHRD V3.3 *** Q8LED1_ARATH)
84314	gene:Solyc03g122360.3	Solyc03g122360.3	chrSL4.0ch03	+	64668687	64669870	64668687	64669696	64669763	64669870	84314	6;2;7	0;6;15	16;19;2	0;0;0	188	121	35637.3	2.22061e+06	1.0;0.177;0.231	1.0;1.0;1.0	0.531	Cytochrome P450 (AHRD V3.3 *** Q43795_TOBAC)
2283	gene:Solyc12g042650.2	Solyc12g042650.2	chrSL4.0ch12	-	57634584	57636033	57634584	57634726	57635935	57636033	2283	42;64;72	17;4;4	51;46;86	0;0;0	1302	121	24.9211	5735.34	0.187;0.598;0.626	1.0;1.0;1.0	0.53	40S ribosomal protein S12 (AHRD V3.3 *** A0A1U8DVK6_CAPAN)
75299	gene:Solyc06g059750.3	Solyc06g059750.3	chrSL4.0ch06	+	35305408	35307282	35305408	35306936	35307233	35307282	75299	9;7;15	8;12;0	7;23;10	0;0;0	390	121	23444.6	16022.1	0.259;0.153;1.0	1.0;1.0;1.0	0.529	Transcriptional corepressor SEUSS (AHRD V3.3 *** A0A2G2WJJ1_CAPBA)
50812	gene:Solyc01g058730.4	Solyc01g058730.4	chrSL4.0ch01	-	61180103	61188774	61180103	61188170	61188380	61188774	50812	0;0;6	9;2;8	13;7;9	2;29;0	303	121	0.00278408310898	0.0292686962602	0.0;0.0;0.23	0.722;0.088;1.0	0.527	Transmembrane protein (AHRD V3.3 *** F4JLQ2_ARATH)
51397	gene:Solyc02g093190.3	Solyc02g093190.3	chrSL4.0ch02	+	52191383	52200777	52191383	52191431	52191526	52200777	51397	0;0;6	8;5;8	8;15;18	4;4;5	216	121	98624.2	5.01043e+06	0.0;0.0;0.296	0.528;0.677;0.669	0.526	Histone-lysine N-methyltransferase (AHRD V3.3 *-* Q76I95_PETHY)
25244	gene:Solyc03g113140.3	Solyc03g113140.3	chrSL4.0ch03	-	57831846	57832067	57831846	57831915	57832015	57832067	25244	25;6;7	21;22;17	9;12;18	3;0;5	221	121	2.05744e+06	0.000576234671991	0.395;0.13;0.184	0.622;1.0;0.663	0.525	Nuclear ribonuclease Z (AHRD V3.3 *** A0A2G3CYI6_CAPCH)
19397	gene:Solyc02g061810.3	Solyc02g061810.3	chrSL4.0ch02	-	31320201	31322569	31320201	31320311	31322435	31322569	19397	141;57;65	30;4;6	96;71;199	0;2;1	2217	121	240.964	249820	0.204;0.437;0.372	1.0;0.66;0.916	0.521	S-acyltransferase (AHRD V3.3 *** A0A1U8FFD7_CAPAN)
122277	gene:Solyc07g048010.4	Solyc07g048010.4	chrSL4.0ch07	-	59096132	59099806	59096132	59099033	59099694	59099806	122277	65;47;32	20;14;5	104;142;82	6;0;0	754	121	29.4978	6631.32	0.343;0.35;0.507	0.736;1.0;1.0	0.512	Thymidylate kinase (AHRD V3.3 *** A0A1J3DB39_NOCCA)
114060	gene:Solyc06g050770.3	Solyc06g050770.3	chrSL4.0ch06	-	31283956	31284658	31283956	31284325	31284513	31284658	114060	1;8;4	19;0;3	27;4;13	1;0;0	281	121	155957	7.17106e+06	0.022;1.0;0.365	0.921;1.0;1.0	0.511	Alpha-soluble NSF attachment protein (AHRD V3.3 *** A0A2G2WJF0_CAPBA),Pfam:PF14938
56105	gene:Solyc06g074810.3	Solyc06g074810.3	chrSL4.0ch06	+	44007570	44012259	44007570	44008269	44009180	44012259	56105	3;0;4	28;6;16	10;3;10	1;15;0	1004	121	0.00070545343434	0.00996307371581	0.013;0.0;0.029	0.547;0.024;1.0	0.51	Smg8/Smg9 (AHRD V3.3 *** A0A200R5I2_9MAGN)
110021	gene:Solyc06g050310.3	Solyc06g050310.3	chrSL4.0ch06	-	30646004	30646732	30646004	30646238	30646666	30646732	110021	9;5;11	10;5;4	17;6;16	1;0;4	521	121	0.00177187258535	0.02065442744	0.173;0.188;0.39	0.798;1.0;0.482	0.51	Haloacid dehalogenase-like hydrolase (HAD) superfamily protein (AHRD V3.3 *** F4J510_ARATH)
132033	gene:Solyc08g078370.4	Solyc08g078370.4	chrSL4.0ch08	-	60304299	60304883	60304299	60304438	60304684	60304883	132033	0;0;5	5;8;4	8;8;5	5;0;2	339	121	0.000220633022543	0.00390986143429	0.0;0.0;0.309	0.363;1.0;0.472	0.509	Ribokinase, Carbohydrate kinase PfkB, Ribokinase-like protein (AHRD V3.3 *-* A0A2U1LX89_ARTAN)
104637	gene:Solyc05g052470.3	Solyc05g052470.3	chrSL4.0ch05	+	62080749	62083454	62080749	62081119	62082326	62083454	104637	16;15;29	17;12;42	42;60;28	18;4;0	1300	121	0.000286068463975	0.00483841518684	0.081;0.104;0.06	0.178;0.583;1.0	0.505	Ferritin (AHRD V3.3 *** A0A2G3CHZ4_CAPCH)
68125	gene:Solyc12g099280.2	Solyc12g099280.2	chrSL4.0ch12	+	66005189	66007525	66005189	66007268	66007343	66007525	68125	6;0;2	15;2;12	14;7;7	7;13;0	196	121	0.00228288947402	0.0251897825544	0.198;0.0;0.093	0.553;0.249;1.0	0.504	Fip1 domain-containing protein (AHRD V3.3 *** A0A1Q3BSA1_CEPFO)
75276	gene:Solyc01g102660.4	Solyc01g102660.4	chrSL4.0ch01	+	83678931	83681015	83678931	83680018	83680939	83681015	75276	51;31;53	72;33;48	61;78;196	10;0;37	1014	121	393816	0.000152136119731	0.078;0.101;0.116	0.421;1.0;0.387	0.504	Glutathione S-transferase (AHRD V3.3 *** A0A2U1NYU9_ARTAN)
29117	gene:Solyc06g150101.1	Solyc06g150101.1	chrSL4.0ch06	+	2084470	2085846	2084470	2084582	2085803	2085846	29117	2;0;4	4;18;34	7;10;7	7;1;0	1314	121	4.87279e+06	0.00115847515064	0.044;0.0;0.011	0.084;0.479;1.0	0.503	Unknown protein
110121	gene:Solyc06g050510.3	Solyc06g050510.3	chrSL4.0ch06	-	30922756	30924730	30922756	30923697	30924520	30924730	110121	58;26;24	17;11;4	40;73;38	0;0;5	916	121	3.58106e+06	0.000898392085109	0.311;0.238;0.442	1.0;1.0;0.501	0.503	SNF2 domain-containing protein CLASSY 1 (AHRD V3.3 *** A0A1U8GWM4_CAPAN)
27360	gene:Solyc01g098700.4	Solyc01g098700.4	chrSL4.0ch01	+	81382332	81384857	81382332	81382524	81382621	81384857	27360	7;6;4	7;12;41	15;18;2	12;4;0	218	121	0.00101128640192	0.0132690132513	0.357;0.217;0.051	0.41;0.714;1.0	0.5	Branched-chain-amino-acid aminotransferase-like protein 1 (AHRD V3.3 *** A0A2G2W7E2_CAPBA)
116729	gene:Solyc04g081750.4	Solyc04g081750.4	chrSL4.0ch04	+	63648594	63652035	63648594	63651630	63651969	63652035	116729	18;5;15	16;4;0	15;30;14	0;0;0	432	121	34507.8	2.16501e+06	0.24;0.259;1.0	1.0;1.0;1.0	0.5	1-phosphatidylinositol-3-phosphate 5-kinase FAB1A (AHRD V3.3 *** A0A2I0X875_9ASPA)
123922	gene:Solyc07g056150.4	Solyc07g056150.4	chrSL4.0ch07	-	63911956	63912748	63911956	63912377	63912653	63912748	123922	3;3;6	4;18;8	3;3;5	1;0;2	369	121	0.00540626581856	0.0480697951825	0.197;0.052;0.197	0.496;1.0;0.45	0.5	Rab family GTPase (AHRD V3.3 *** A0A1Y1I8A7_KLENI)
119177	gene:Solyc09g066080.3	Solyc09g066080.3	chrSL4.0ch09	-	60537106	60543042	60537106	60537519	60542855	60543042	119177	409;129;168	16;2;6	455;576;664	2;0;0	5429	121	1.28215	485.714	0.363;0.59;0.384	0.835;1.0;1.0	0.499	Protein BREAST CANCER SUSCEPTIBILITY 1-like protein (AHRD V3.3 *** A0A1J3EMZ5_NOCCA)
39006	gene:Solyc02g031980.3	Solyc02g031980.3	chrSL4.0ch02	+	25834657	25840131	25834657	25834723	25834938	25840131	39006	0;0;2	10;8;20	12;1;12	5;8;0	308	121	695971	0.000239829826177	0.0;0.0;0.038	0.485;0.047;1.0	0.498	urease accessory protein D
11398	gene:Solyc10g085215.1	Solyc10g085215.1	chrSL4.0ch10	+	63639751	63642370	63639751	63640292	63642312	63642370	11398	109;65;117	17;8;18	121;87;130	8;0;1	2113	121	0.000132108676531	0.0025763074484	0.269;0.318;0.271	0.464;1.0;0.882	0.496	UvrABC system C protein (AHRD V3.3 *** AT5G01350.1)
17324	gene:Solyc09g091440.3	Solyc09g091440.3	chrSL4.0ch09	-	66823225	66823498	66823225	66823293	66823411	66823498	17324	17;26;11	7;23;12	29;28;57	2;1;3	239	121	6.81514	1923.01	0.551;0.364;0.317	0.88;0.934;0.906	0.496	Histone deacetylase (AHRD V3.3 *** A0A1U8GVA3_CAPAN)
109702	gene:Solyc05g007190.4	Solyc05g007190.4	chrSL4.0ch05	-	1857014	1857859	1857014	1857090	1857340	1857859	109702	22;8;0	13;3;8	3;25;14	2;0;0	343	121	1.86738e+06	0.000534626257903	0.374;0.485;0.0	0.346;1.0;1.0	0.496	SlSUT2
53049	gene:Solyc01g028930.4	Solyc01g028930.4	chrSL4.0ch01	-	35745842	35752362	35745842	35745887	35746680	35752362	53049	38;36;34	13;15;11	33;33;37	0;10;0	886	121	0.00133258966844	0.0165077725473	0.285;0.247;0.297	1.0;0.311;1.0	0.494	TATA-box-binding protein (AHRD V3.3 *** A0A1U8HIY4_CAPAN)
115898	gene:Solyc11g061750.2	Solyc11g061750.2	chrSL4.0ch11	+	46334563	46334822	46334563	46334610	46334745	46334822	115898	0;5;2	41;58;7	1;12;5	0;8;9	242	121	0.00109782354392	0.0141484190008	0.0;0.041;0.125	1.0;0.429;0.217	0.493	AP2-like ethylene-responsive transcription factor PLT1 (AHRD V3.3 *** A0A2G2VMY9_CAPBA)
130563	gene:Solyc08g068300.3	Solyc08g068300.3	chrSL4.0ch08	+	55500822	55502136	55500822	55500918	55502074	55502136	130563	41;47;57	28;1;4	35;36;97	0;0;0	1249	121	30.9005	4711.72	0.124;0.82;0.58	1.0;1.0;1.0	0.492	Coiled-coil domain-containing protein 25 (AHRD V3.3 *** A0A1U8DSI6_CAPAN)
29419	gene:Solyc02g070220.3	Solyc02g070220.3	chrSL4.0ch02	-	37994517	38000082	37994517	37999956	38000070	38000082	29419	2;0;6	14;4;11	17;5;10	7;2;3	235	121	105061	5.25042e+06	0.069;0.0;0.219	0.556;0.563;0.632	0.488	Twinkle-like protein, chloroplastic/mitochondrial (AHRD V3.3 *-* A0A1J3IPL8_NOCCA)
28660	gene:Solyc03g078520.4	Solyc03g078520.4	chrSL4.0ch03	+	45600030	45601003	45600030	45600095	45600961	45601003	28660	2;0;0	4;3;3	6;3;13	10;0;2	959	121	0.000715949543954	0.010086587572	0.059;0.0;0.0	0.07;1.0;0.451	0.487	LRR receptor-like kinase (AHRD V3.3 *** A0A072TVB6_MEDTR)
122830	gene:Solyc05g054230.4	Solyc05g054230.4	chrSL4.0ch05	-	63573060	63578646	63573060	63576581	63578413	63578646	122830	31;6;40	20;0;3	33;15;52	0;0;0	1925	121	8042.85	667075	0.089;1.0;0.456	1.0;1.0;1.0	0.485	Nudix hydrolase 2 (AHRD V3.3 *** A0A2G2ZK43_CAPAN)
23247	gene:Solyc02g062520.3	Solyc02g062520.3	chrSL4.0ch02	-	32210387	32212914	32210387	32210710	32211664	32212914	23247	16;30;7	20;4;0	44;17;53	0;0;0	1047	121	10223.2	811046	0.085;0.464;1.0	1.0;1.0;1.0	0.484	Pseudouridine synthase (AHRD V3.3 *** A0A200QI62_9MAGN)
49460	gene:Solyc04g014460.4	Solyc04g014460.4	chrSL4.0ch04	+	4712028	4715998	4712028	4715328	4715816	4715998	49460	23;16;6	12;3;9	30;9;32	0;3;0	581	121	0.000109682171149	0.00222372477399	0.285;0.526;0.122	1.0;0.385;1.0	0.484	THO complex subunit 4D (AHRD V3.3 *** A0A2G3CDN8_CAPCH)
133068	gene:Solyc10g079880.2	Solyc10g079880.2	chrSL4.0ch10	-	60462545	60463544	60462545	60463043	60463324	60463544	133068	1;7;6	20;2;2	12;9;9	4;0;0	374	121	0.000382283695285	0.00609211080691	0.016;0.531;0.493	0.493;1.0;1.0	0.484	Eukaryotic translation initiation factor 3 subunit E (AHRD V3.3 *** A0A2G3BH80_CAPCH)
53111	gene:Solyc07g066600.3	Solyc07g066600.3	chrSL4.0ch07	-	67827355	67828019	67827355	67827580	67827701	67828019	53111	7;1;12	15;6;1	6;19;8	0;0;3	242	121	0.000356674694062	0.00576711005473	0.189;0.077;0.857	1.0;1.0;0.571	0.483	Phosphoglycerate kinase (AHRD V3.3 *** A0A2G3C3B1_CAPCH)
6641	gene:Solyc11g066590.2	Solyc11g066590.2	chrSL4.0ch11	+	50394032	50398188	50394032	50396984	50398138	50398188	6641	48;71;42	11;6;3	120;79;26	2;0;0	1247	121	4758.46	433411	0.297;0.534;0.576	0.853;1.0;1.0	0.482	Serine carboxypeptidase S28 family protein (AHRD V3.3 *** A0A2U1Q514_ARTAN)
91287	gene:Solyc07g018290.4	Solyc07g018290.4	chrSL4.0ch07	-	10113453	10114825	10113453	10114395	10114689	10114825	91287	2;0;2	25;8;8	26;2;2	19;2;0	387	121	0.000915521482543	0.0122518283132	0.024;0.0;0.072	0.3;0.238;1.0	0.481	AP2-like ethylene-responsive transcription factor (AHRD V3.3 *-* A0A2U1PB27_ARTAN)
16193	gene:Solyc10g005790.3	Solyc10g005790.3	chrSL4.0ch10	+	518394	519019	518394	518473	518570	519019	16193	5;2;4	10;10;11	8;10;6	7;5;0	218	121	0.00165374156668	0.0196069041223	0.217;0.1;0.168	0.388;0.526;1.0	0.476	Transmembrane protein C9orf5 protein (AHRD V3.3 *** Q93XX1_ARATH)
91962	gene:Solyc04g072035.1	Solyc04g072035.1	chrSL4.0ch04	-	56943730	56948209	56943730	56946644	56947344	56948209	91962	27;4;15	4;0;29	6;11;25	0;0;0	793	121	11935.3	934013	0.507;1.0;0.073	1.0;1.0;1.0	0.473	Inositol polyphosphate 5-phosphatase I (AHRD V3.3 *** F4HT46_ARATH)
66244	gene:Solyc01g104170.3	Solyc01g104170.3	chrSL4.0ch01	-	84942523	84944146	84942523	84943560	84943980	84944146	66244	9;4;8	8;5;11	23;33;10	7;8;0	513	121	0.00166257595678	0.0196864025875	0.21;0.159;0.146	0.437;0.493;1.0	0.472	Ankyrin repeat domain-containing protein 2 (AHRD V3.3 *** A0A2G2XWN6_CAPAN)
37995	gene:Solyc02g085570.4	Solyc02g085570.4	chrSL4.0ch02	+	46415896	46416644	46415896	46416361	46416570	46416644	37995	14;6;6	6;10;4	17;15;23	8;0;0	302	121	0.000553113128656	0.00821089877131	0.483;0.194;0.375	0.46;1.0;1.0	0.469	U2 snRNP auxiliary factor large subunit (AHRD V3.3 *** A0A2G2XGE1_CAPBA)
122114	gene:Solyc12g038340.2	Solyc12g038340.2	chrSL4.0ch12	+	49292003	49292524	49292003	49292100	49292252	49292524	122114	17;2;2	4;6;3	22;9;20	0;0;11	245	121	0.00469677373389	0.0434333546043	0.677;0.141;0.248	1.0;1.0;0.473	0.469	translation initiation factor eIF-2B subunit delta-like (AHRD V3.3 *** A0A2I4GSP7_9ROSI)
46529	gene:Solyc01g080930.4	Solyc01g080930.4	chrSL4.0ch01	-	72842956	72843172	72842956	72842992	72843070	72843172	46529	2;18;4	8;2;7	28;5;31	5;0;3	199	121	0.00334663057707	0.0337346894584	0.132;0.845;0.258	0.773;1.0;0.863	0.467	3-hydroxyisobutyryl-CoA hydrolase 1 (AHRD V3.3 *** A0A2G2XSY1_CAPBA)
38507	gene:Solyc02g084740.4	Solyc02g084740.4	chrSL4.0ch02	-	45857461	45859481	45857461	45857550	45857645	45859481	38507	8;7;25	13;3;4	13;8;2	0;0;0	216	121	1497.71	168412	0.256;0.567;0.778	1.0;1.0;1.0	0.466	Cytochrome P450 (AHRD V3.3 *** A0A200QE89_9MAGN)
67595	gene:Solyc03g059160.3	Solyc03g059160.3	chrSL4.0ch03	+	23837112	23838794	23837112	23838394	23838720	23838794	67595	72;10;39	34;14;13	49;61;26	4;6;1	419	121	64322.9	3.57242e+06	0.379;0.171;0.464	0.78;0.746;0.882	0.465	Ion channel CASTOR (AHRD V3.3 *** A0A2G2XVV6_CAPAN)
95358	gene:Solyc04g080700.4	Solyc04g080700.4	chrSL4.0ch04	-	62765872	62767770	62765872	62765928	62766495	62767770	95358	70;80;26	22;27;11	152;108;139	15;6;0	660	121	3572.88	345855	0.368;0.352;0.302	0.65;0.767;1.0	0.465	Bifunctional nuclease 2 (AHRD V3.3 *** A0A2G3AX92_CAPCH)
97378	gene:Solyc05g015860.4	Solyc05g015860.4	chrSL4.0ch05	+	12589824	12593771	12589824	12592573	12593361	12593771	97378	54;41;35	5;2;13	64;58;142	0;0;0	881	121	1.17059	302.257	0.597;0.738;0.27	1.0;1.0;1.0	0.465	Sphingosine-1-phosphate lyase-like protein (AHRD V3.3 *** A0A2K3NP24_TRIPR)
17218	gene:Solyc09g091820.4	Solyc09g091820.4	chrSL4.0ch09	+	67131121	67132968	67131121	67131615	67132759	67132968	17218	51;46;80	2;3;18	48;71;44	0;0;0	1237	121	129.912	22940.2	0.714;0.6;0.303	1.0;1.0;1.0	0.461	putative type 1 membrane protein (AHRD V3.3 *** AT3G24160.1)
17323	gene:Solyc09g091440.3	Solyc09g091440.3	chrSL4.0ch09	-	66823225	66823498	66823225	66823293	66823385	66823498	17323	12;4;8	7;16;2	8;17;35	2;0;0	213	121	17906.5	1.29486e+06	0.493;0.124;0.694	0.694;1.0;1.0	0.461	Histone deacetylase (AHRD V3.3 *** A0A1U8GVA3_CAPAN)
41976	gene:Solyc11g069530.2	Solyc11g069530.2	chrSL4.0ch11	-	52205544	52207419	52205544	52207036	52207243	52207419	41976	6;6;0	16;0;5	5;2;3	2;0;0	300	121	0.000677475458467	0.00964508331189	0.131;1.0;0.0	0.502;1.0;1.0	0.457	Protein ENHANCED DISEASE RESISTANCE 2-like (AHRD V3.3 *** A0A1J3FC31_NOCCA)
103469	gene:Solyc08g076420.3	Solyc08g076420.3	chrSL4.0ch08	-	58545974	58547748	58545974	58546216	58547417	58547748	103469	28;1;8	3;1;13	28;22;66	6;0;3	1294	121	0.0039349082493	0.0381375531393	0.466;0.086;0.054	0.304;1.0;0.673	0.457	Poly [ADP-ribose] polymerase (AHRD V3.3 *** A0A2U1QD66_ARTAN)
108418	gene:Solyc06g010030.4	Solyc06g010030.4	chrSL4.0ch06	+	4801330	4802099	4801330	4801354	4802038	4802099	108418	18;43;18	5;4;8	33;15;180	1;0;8	777	121	0.000301663904699	0.00505146313098	0.359;0.626;0.259	0.837;1.0;0.778	0.457	MLO-like protein (AHRD V3.3 *** K4C430_SOLLC)
43396	gene:Solyc06g036340.4	Solyc06g036340.4	chrSL4.0ch06	-	23746093	23746636	23746093	23746246	23746482	23746636	43396	16;7;1	12;0;7	8;13;11	1;0;0	329	121	850544	0.000283465335399	0.329;1.0;0.05	0.746;1.0;1.0	0.456	Pentatricopeptide repeat (PPR) superfamily protein (AHRD V3.3 *-* A0A2U1LU47_ARTAN)
68932	gene:Solyc06g007250.4	Solyc06g007250.4	chrSL4.0ch06	+	1321684	1324517	1321684	1323453	1324397	1324517	68932	131;116;112	11;16;9	57;107;74	0;0;0	1037	121	0.154132	78.8531	0.582;0.458;0.592	1.0;1.0;1.0	0.456	Plant intracellular Ras-group-related LRR protein 8 (AHRD V3.3 *** A0A199VAW6_ANACO)
105972	gene:Solyc07g041760.3	Solyc07g041760.3	chrSL4.0ch07	+	53941630	53944352	53941630	53941770	53944182	53944352	105972	81;68;31	24;37;3	36;52;50	1;0;6	2505	121	0.00215104150533	0.024050058726	0.14;0.082;0.333	0.635;1.0;0.287	0.456	Unknown protein
104257	gene:Solyc11g065030.3	Solyc11g065030.3	chrSL4.0ch11	+	48383964	48384438	48383964	48384094	48384329	48384438	104257	5;1;0	3;6;11	4;12;5	1;0;7	328	121	0.00115619963492	0.014749696135	0.381;0.058;0.0	0.596;1.0;0.209	0.455	GDP-mannose transporter (AHRD V3.3 *** A0A1B0VP09_ARATH)
86773	gene:Solyc11g065700.2	Solyc11g065700.2	chrSL4.0ch11	-	49284830	49285645	49284830	49285128	49285549	49285645	86773	4;0;2	8;8;14	6;8;6	0;3;11	514	121	0.00172499639632	0.0202286129462	0.105;0.0;0.033	1.0;0.386;0.114	0.454	Nuclear transcription factor Y subunit A-9 (AHRD V3.3 *** A0A2G2YFZ7_CAPAN)
136281	gene:Solyc09g018170.4	Solyc09g018170.4	chrSL4.0ch09	+	13442838	13444740	13442838	13444280	13444374	13444740	136281	27;16;16	20;15;32	14;6;53	1;1;11	215	121	62314.7	3.48431e+06	0.432;0.375;0.22	0.887;0.772;0.731	0.454	MAP kinase kinase kinase 70
126522	gene:Solyc08g006420.3	Solyc08g006420.3	chrSL4.0ch08	+	1026788	1039040	1026788	1037899	1038904	1039040	126522	37;34;22	8;12;10	35;32;46	1;0;10	1098	121	0.00519796703543	0.0467224719924	0.338;0.238;0.195	0.794;1.0;0.336	0.453	nucleoporin (AHRD V3.3 *** AT4G31570.3)
80547	gene:Solyc03g121380.3	Solyc03g121380.3	chrSL4.0ch03	-	63926968	63929621	63926968	63927043	63928241	63929621	80547	0;0;0	11;13;6	10;16;16	0;7;7	1291	121	1.2262e+06	0.000382031131227	0.0;0.0;0.0	1.0;0.176;0.176	0.451	Mitochondrial outer membrane import complex protein METAXIN (AHRD V3.3 *-* A0A2G2V8U8_CAPBA)
123017	gene:Solyc08g074730.2	Solyc08g074730.2	chrSL4.0ch08	-	56979282	56983495	56979282	56982530	56983413	56983495	123017	35;13;15	14;0;10	15;4;24	0;0;1	976	121	2.03981e+06	0.00057159182167	0.237;1.0;0.157	1.0;1.0;0.748	0.451	Poly [ADP-ribose] polymerase (AHRD V3.3 *** A0A2G3AGA5_CAPAN)
113905	gene:Solyc02g069650.3	Solyc02g069650.3	chrSL4.0ch02	-	37497323	37502438	37497323	37502055	37502358	37502438	113905	15;2;19	0;6;28	10;17;35	2;0;0	396	121	0.000101568613689	0.00209610431579	1.0;0.092;0.172	0.604;1.0;1.0	0.447	Unknown protein
133914	gene:Solyc09g005700.3	Solyc09g005700.3	chrSL4.0ch09	-	491359	492262	491359	491396	492085	492262	133914	61;48;53	8;25;1	64;37;43	0;0;0	782	121	1140.9	13562.1	0.541;0.229;0.891	1.0;1.0;1.0	0.446	Diaminopimelate epimerase (AHRD V3.3 *** A0A200R6G6_9MAGN)
37134	gene:Solyc11g062130.2	Solyc11g062130.2	chrSL4.0ch11	+	46951156	46953057	46951156	46951305	46952694	46953057	37134	83;79;68	8;40;11	106;91;136	3;0;10	1482	121	0.00013580784453	0.00263128506012	0.459;0.139;0.335	0.743;1.0;0.526	0.445	ADP/ATP translocator
27483	gene:Solyc01g079650.3	Solyc01g079650.3	chrSL4.0ch01	+	71351760	71357615	71351760	71357066	71357525	71357615	27483	44;23;16	29;4;2	16;3;46	1;0;0	552	121	9148.89	740303	0.25;0.558;0.637	0.778;1.0;1.0	0.444	CTP synthase (AHRD V3.3 *** A0A2G3AL34_CAPAN)
82999	gene:Solyc04g080050.4	Solyc04g080050.4	chrSL4.0ch04	-	62315075	62318644	62315075	62315820	62317896	62318644	82999	53;43;70	6;22;36	68;53;80	5;0;6	2169	121	0.000868614195138	0.0117635762862	0.33;0.098;0.098	0.431;1.0;0.427	0.444	EXS (AHRD V3.3 *** A0A200R094_9MAGN)
111312	gene:Solyc12g094410.3	Solyc12g094410.3	chrSL4.0ch12	+	64118205	64118899	64118205	64118702	64118782	64118899	111312	22;13;4	15;3;6	15;15;53	0;0;8	201	121	0.000201912456746	0.00364057603376	0.469;0.723;0.286	1.0;1.0;0.8	0.441	MAP kinase kinase kinase 88
104572	gene:Solyc12g096160.2	Solyc12g096160.2	chrSL4.0ch12	-	64706733	64707257	64706733	64706885	64707009	64707257	104572	16;20;19	26;16;13	15;5;29	4;0;6	242	121	0.000530405489405	0.00793121881769	0.235;0.385;0.422	0.652;1.0;0.707	0.439	WAT1-related protein (AHRD V3.3 *** K4DH89_SOLLC)
1145	gene:Solyc12g089340.2	Solyc12g089340.2	chrSL4.0ch12	-	64035550	64038051	64035550	64035631	64035700	64038051	1145	18;3;2	10;12;6	18;10;13	0;12;2	190	121	0.00431210576282	0.040830124295	0.534;0.137;0.175	1.0;0.347;0.805	0.435	Vacuolar protein sorting-associated protein 35 (AHRD V3.3 *** A0A2G2VHW8_CAPBA)
53060	gene:Solyc03g071720.4	Solyc03g071720.4	chrSL4.0ch03	+	15355279	15355944	15355279	15355347	15355429	15355944	53060	7;10;6	10;8;4	12;10;26	0;6;0	203	121	0.000149293699919	0.00284060193966	0.294;0.427;0.472	1.0;0.498;1.0	0.435	Phytol kinase 1, chloroplastic (AHRD V3.3 *** A0A1U8G8P2_CAPAN)
71855	gene:Solyc01g081440.3	Solyc01g081440.3	chrSL4.0ch01	-	73232709	73235400	73232709	73233372	73233975	73235400	71855	72;14;20	0;7;13	72;77;160	0;4;0	696	121	0.000543394261827	0.00808855842	1.0;0.258;0.211	1.0;0.77;1.0	0.434	DUF1005 domain-containing protein (AHRD V3.3 *** A0A1Q3BB96_CEPFO)
105217	gene:Solyc05g053835.2	Solyc05g053835.2	chrSL4.0ch05	+	63255353	63262979	63255353	63262512	63262851	63262979	105217	12;7;14	24;34;5	26;35;44	11;9;0	432	121	0.000136341817169	0.00263911571525	0.123;0.055;0.44	0.398;0.521;1.0	0.434	Tetratricopeptide repeat (TPR)-like superfamily protein (AHRD V3.3 *** A0A2U1Q1B2_ARTAN)
7779	gene:Solyc11g044320.2	Solyc11g044320.2	chrSL4.0ch11	+	31731503	31733887	31731503	31731588	31733043	31733887	7779	18;10;20	14;0;8	30;14;32	2;0;0	1548	121	0.000360980586649	0.00581782947253	0.091;1.0;0.163	0.54;1.0;1.0	0.429	Telomere repeat-binding factor 1 (AHRD V3.3 *** A0A2G2YFA0_CAPAN)
12013	gene:Solyc12g005470.2	Solyc12g005470.2	chrSL4.0ch12	+	291584	297887	291584	296229	297558	297887	12013	57;120;84	8;12;1	57;121;94	0;0;0	1422	121	534.783	73646	0.377;0.46;0.877	1.0;1.0;1.0	0.429	RING/U-box superfamily protein (AHRD V3.3 *** A0A2U1L742_ARTAN)
77376	gene:Solyc03g081260.4	Solyc03g081260.4	chrSL4.0ch03	-	46720147	46721385	46720147	46720830	46721349	46721385	77376	74;19;40	22;2;4	58;86;30	0;0;0	612	121	1.48828	55.9817	0.399;0.653;0.664	1.0;1.0;1.0	0.428	Subtilisin-like protease SBT3.5 (AHRD V3.3 *** A0A1U8FZF7_CAPAN)
117987	gene:Solyc07g006160.3	Solyc07g006160.3	chrSL4.0ch07	+	982241	982545	982241	982334	982482	982545	117987	9;4;2	12;12;3	12;13;10	8;6;0	242	121	0.00301991413661	0.031164409425	0.273;0.143;0.25	0.429;0.52;1.0	0.428	AFG1-like ATPase family protein (AHRD V3.3 *** A0A2U1Q7V4_ARTAN)
66178	gene:Solyc02g071890.3	Solyc02g071890.3	chrSL4.0ch02	+	39278683	39284952	39278683	39284131	39284260	39284952	66178	6;4;5	14;16;8	9;9;16	12;4;0	242	121	0.00191547612662	0.0219819959977	0.176;0.111;0.238	0.273;0.529;1.0	0.426	Histidinol dehydrogenase (AHRD V3.3 *** O48933_NOCGO)
101419	gene:Solyc01g079410.3	Solyc01g079410.3	chrSL4.0ch01	-	71064708	71065689	71064708	71065472	71065620	71065689	101419	10;34;1	57;54;30	20;25;4	43;4;1	242	121	0.00140183695289	0.0171729340315	0.081;0.239;0.016	0.189;0.758;0.667	0.426	Calcium-dependent phosphotriesterase superfamily protein (AHRD V3.3 *** A0A2U1MTE8_ARTAN)
94135	gene:Solyc06g060600.3	Solyc06g060600.3	chrSL4.0ch06	-	36274329	36275016	36274329	36274431	36274926	36275016	94135	15;108;17	4;10;6	31;37;19	2;0;0	588	121	922419	0.000302700282306	0.436;0.69;0.368	0.761;1.0;1.0	0.422	Trehalose 6-phosphate phosphatase (AHRD V3.3 *** A0A1U8H254_CAPAN)
16603	gene:Solyc09g098440.4	Solyc09g098440.4	chrSL4.0ch09	+	68317928	68320846	68317928	68319367	68320473	68320846	16603	10;28;15	8;14;4	13;30;43	2;0;6	1199	121	0.00539884017851	0.0480232711719	0.112;0.168;0.275	0.396;1.0;0.42	0.42	V-type proton ATPase subunit e1 (AHRD V3.3 *** A0A1U8GDX0_CAPAN)
39346	gene:Solyc02g083670.4	Solyc02g083670.4	chrSL4.0ch02	-	44982748	44983777	44982748	44982791	44982901	44983777	39346	13;6;9	20;0;5	14;15;1	0;0;0	231	121	29543.4	1.91274e+06	0.254;1.0;0.485	1.0;1.0;1.0	0.42	Histidine kinase 1 (AHRD V3.3 *** A0A2G3AA52_CAPAN)
80799	gene:Solyc01g109990.4	Solyc01g109990.4	chrSL4.0ch01	+	89156690	89164074	89156690	89163923	89164003	89164074	80799	0;0;6	18;6;4	5;2;9	2;3;1	201	121	0.000479894387382	0.00731541596003	0.0;0.0;0.475	0.601;0.286;0.844	0.419	RNA-binding protein 28 (AHRD V3.3 *** A0A1J3F968_NOCCA)
1694	gene:Solyc12g056440.2	Solyc12g056440.2	chrSL4.0ch12	+	61959506	61961695	61959506	61959814	61961390	61961695	1694	85;42;35	5;11;4	77;87;111	8;0;0	1669	121	0.00185585058225	0.0214189729702	0.552;0.217;0.388	0.411;1.0;1.0	0.418	SPX domain-containing protein (AHRD V3.3 *** D7MDY2_ARALL)
35511	gene:Solyc02g090390.4	Solyc02g090390.4	chrSL4.0ch02	-	49986135	49987157	49986135	49986889	49987064	49987157	35511	11;0;0	2;1;6	20;43;18	3;3;15	268	121	0.00509591392534	0.0460838764775	0.713;0.0;0.0	0.751;0.866;0.351	0.418	Protein kinase (AHRD V3.3 *** O65765_CRAPL)
42488	gene:Solyc01g095460.3	Solyc01g095460.3	chrSL4.0ch01	+	78968349	78968896	78968349	78968510	78968727	78968896	42488	3;0;7	27;4;21	11;29;33	21;2;20	310	121	7.99305e+06	0.00172567073339	0.042;0.0;0.115	0.17;0.85;0.392	0.418	Common plant regulatory factor 1 (AHRD V3.3 *** A0A1U8DT23_CAPAN)
132059	gene:Solyc08g078370.4	Solyc08g078370.4	chrSL4.0ch08	-	60304684	60308358	60304684	60307880	60308122	60308358	132059	19;2;23	18;6;6	20;33;30	4;9;0	335	121	0.00286651447718	0.0299255145872	0.276;0.107;0.581	0.644;0.57;1.0	0.417	Ribokinase, Carbohydrate kinase PfkB, Ribokinase-like protein (AHRD V3.3 *-* A0A2U1LX89_ARTAN)
6942	gene:Solyc11g065320.2	Solyc11g065320.2	chrSL4.0ch11	-	48746889	48747269	48746889	48746950	48747062	48747269	6942	11;35;35	35;33;48	53;52;47	14;20;7	233	121	1616.11	178540	0.14;0.355;0.275	0.663;0.575;0.777	0.415	Zinc finger transcription factor 67
43444	gene:Solyc01g091600.4	Solyc01g091600.4	chrSL4.0ch01	-	77428490	77430955	77428490	77428655	77430840	77430955	43444	100;92;71	10;14;4	106;105;230	0;4;4	2278	121	0.000240652919786	0.00419403411511	0.347;0.259;0.485	1.0;0.582;0.753	0.415	RING/U-box superfamily protein (AHRD V3.3 *** Q93YQ5_ARATH)
8765	gene:Solyc11g018530.2	Solyc11g018530.2	chrSL4.0ch11	-	8733526	8734514	8733526	8733634	8734444	8734514	8765	135;141;71	20;40;6	47;55;79	0;4;0	903	121	2.22605e+06	0.000614034883301	0.475;0.321;0.613	1.0;0.648;1.0	0.413	root-specific metal transporter
31086	gene:Solyc03g110920.2	Solyc03g110920.2	chrSL4.0ch03	-	56056705	56060737	56056705	56060438	56060678	56060737	31086	23;18;13	7;9;11	35;23;19	0;2;3	333	121	1.99075e+06	0.000561290018996	0.544;0.421;0.3	1.0;0.807;0.697	0.413	HVA22-like protein (AHRD V3.3 *** A0A1U8FXC4_CAPAN)
32668	gene:Solyc03g007270.3	Solyc03g007270.3	chrSL4.0ch03	+	1863723	1864265	1863723	1863882	1864191	1864265	32668	0;6;7	7;16;3	20;5;27	1;4;5	402	121	0.000540926668343	0.00805949817323	0.0;0.101;0.413	0.858;0.273;0.619	0.412	Protein phosphatase 2C family protein (AHRD V3.3 *** A0A2U1NPK1_ARTAN)
69303	gene:Solyc03g121940.3	Solyc03g121940.3	chrSL4.0ch03	-	64378164	64380425	64378164	64379226	64380276	64380425	69303	145;49;58	27;26;15	96;98;159	11;2;6	1143	121	1.50673e+06	0.000451818220729	0.362;0.166;0.29	0.48;0.838;0.737	0.412	Nuclear transcription factor Y subunit A-8 (AHRD V3.3 *** A0A2G2ZVT6_CAPAN)
101461	gene:Solyc05g018130.3	Solyc05g018130.3	chrSL4.0ch05	+	20117900	20118156	20117900	20117999	20118082	20118156	101461	34;17;9	9;22;3	1;8;12	0;0;1	204	121	124559	601006	0.691;0.314;0.64	1.0;1.0;0.877	0.411	2-oxoglutarate (2OG) and Fe(II)-dependent oxygenase superfamily protein (AHRD V3.3 *** B4FBV2_MAIZE)
521	gene:Solyc12g098840.3	Solyc12g098840.3	chrSL4.0ch12	+	65756706	65760400	65756706	65760058	65760136	65760400	521	2;3;10	27;26;10	21;21;7	11;13;2	199	121	485604	0.000179386970627	0.043;0.066;0.378	0.537;0.496;0.68	0.409	ABC transporter B family member 12 (AHRD V3.3 *** A0A2G3B551_CAPCH)
39209	gene:Solyc03g019780.4	Solyc03g019780.4	chrSL4.0ch03	+	55844376	55844958	55844376	55844574	55844749	55844958	39209	18;13;31	4;16;14	19;26;21	2;2;0	268	121	1.09999e+06	0.000349269006057	0.67;0.268;0.5	0.811;0.854;1.0	0.409	40S ribosomal protein SA (AHRD V3.3 *** A0A1U8G5B2_CAPAN)
32067	gene:Solyc03g025860.3	Solyc03g025860.3	chrSL4.0ch03	+	3242879	3243551	3242879	3243156	3243234	3243551	32067	9;0;4	27;44;29	33;44;13	26;23;8	199	121	0.000899281	0.994486	0.169;0.0;0.077	0.436;0.538;0.497	0.408	25.3 kDa vesicle transport protein (AHRD V3.3 *** A0A2U1P9C4_ARTAN)
64024	gene:Solyc01g067830.3	Solyc01g067830.3	chrSL4.0ch01	-	69572357	69573044	69572357	69572853	69572984	69573044	64024	2;0;4	14;13;22	15;24;29	24;10;10	242	121	1514.16	169.999	0.067;0.0;0.083	0.238;0.545;0.592	0.408	U1 small nuclear ribonucleoprotein C (AHRD V3.3 *** A0A2G3ALC7_CAPAN)
88708	gene:Solyc07g062040.3	Solyc07g062040.3	chrSL4.0ch07	-	64725627	64726773	64725627	64726420	64726722	64726773	88708	12;4;4	1;6;6	62;36;68	0;6;9	395	121	0.00337317951197	0.0339491695302	0.786;0.17;0.17	1.0;0.648;0.698	0.407	Receptor-like serine/threonine-protein kinase (AHRD V3.3 *** A0A1U8HKL5_CAPAN)
136973	gene:Solyc09g055260.4	Solyc09g055260.4	chrSL4.0ch09	-	34481339	34490241	34481339	34489100	34489769	34490241	136973	0;0;4	2;2;11	6;8;12	4;0;23	762	121	0.00384952761257	0.0375423242964	0.0;0.0;0.055	0.192;1.0;0.077	0.405	E3 ubiquitin-protein ligase listerin (AHRD V3.3 *** A0A2I4FA41_9ROSI)
103120	gene:Solyc04g016360.3	Solyc04g016360.3	chrSL4.0ch04	+	7206000	7207485	7206000	7206095	7207046	7207485	103120	62;22;86	13;9;8	78;82;115	10;0;2	1044	121	0.00153797600291	0.0185108866839	0.356;0.221;0.555	0.475;1.0;0.87	0.404	S-formylglutathione hydrolase (AHRD V3.3 *** A0A2G2ZFA7_CAPAN)
35207	gene:Solyc05g010050.3	Solyc05g010050.3	chrSL4.0ch05	-	4292381	4293210	4292381	4292525	4292656	4293210	35207	4;15;1	20;4;10	8;10;29	2;10;0	242	121	0.0031489621897	0.032186680001	0.091;0.652;0.048	0.667;0.333;1.0	0.403	Alpha/Beta hydrolase fold protein (AHRD V3.3 *** A0A2U1Q9F9_ARTAN)
72852	gene:Solyc02g090180.3	Solyc02g090180.3	chrSL4.0ch02	+	49847733	49852208	49847733	49851822	49851890	49852208	72852	33;4;6	49;17;31	27;42;13	12;10;11	189	121	224337	9.67876e+06	0.301;0.131;0.11	0.59;0.729;0.431	0.403	Oligopeptidase B (AHRD V3.3 *** A0A2I0V9Y9_9ASPA)
98491	gene:Solyc02g091290.3	Solyc02g091290.3	chrSL4.0ch02	+	50667605	50672174	50667605	50671209	50672057	50672174	98491	84;35;43	16;8;4	81;45;77	0;0;8	941	121	0.000645511954839	0.00926958215212	0.403;0.36;0.58	1.0;1.0;0.553	0.403	Methionyl-tRNA formyltransferase (AHRD V3.3 *** B4FRN6_MAIZE)
40085	gene:Solyc03g115760.3	Solyc03g115760.3	chrSL4.0ch03	+	59796138	59796956	59796138	59796259	59796332	59796956	40085	5;0;9	12;14;0	5;6;5	1;2;0	194	121	0.00365328883937	0.0361077652273	0.206;0.0;1.0	0.757;0.652;1.0	0.401	Vesicle transport v-SNARE protein (AHRD V3.3 *** A0A0K0XR76_TOBAC)
36286	gene:Solyc02g088940.3	Solyc02g088940.3	chrSL4.0ch02	+	48910368	48912965	48910368	48910462	48910528	48912965	36286	3;4;1	1;7;7	5;20;41	2;0;18	187	121	0.00237494123852	0.0259647435325	0.66;0.27;0.085	0.618;1.0;0.596	0.4	CTP synthase (AHRD V3.3 *-* A0A2G3A9D9_CAPAN)
57111	gene:Solyc08g065480.3	Solyc08g065480.3	chrSL4.0ch08	-	51685169	51685663	51685169	51685362	51685562	51685663	57111	40;27;3	26;10;24	50;29;72	11;3;12	293	121	6.98441e+06	0.0015491489291	0.389;0.527;0.049	0.652;0.8;0.712	0.4	Ferrochelatase (AHRD V3.3 *** A0A2G3BRU7_CAPCH)
40909	gene:Solyc07g007040.4	Solyc07g007040.4	chrSL4.0ch07	-	1792312	1795852	1792312	1794605	1794843	1795852	40909	1;3;0	12;0;12	4;11;4	0;1;2	331	121	0.000378083140298	0.00604188005882	0.03;1.0;0.0	1.0;0.801;0.422	0.398	G-patch domain-containing protein (AHRD V3.3 *** A0A2G2WAZ6_CAPBA)
115885	gene:Solyc06g075360.3	Solyc06g075360.3	chrSL4.0ch06	-	44444584	44446733	44444584	44445125	44445548	44446733	115885	22;5;19	13;5;17	45;45;2	2;2;2	516	121	0.00325274602451	0.0330132462695	0.284;0.19;0.208	0.841;0.841;0.19	0.397	Tetraspanin-3 (AHRD V3.3 *** A0A1U8H2M6_CAPAN)
126374	gene:Solyc10g008790.3	Solyc10g008790.3	chrSL4.0ch10	-	2739228	2739744	2739228	2739456	2739565	2739744	126374	12;12;12	0;5;18	6;4;3	0;0;0	230	121	103176	5.1887e+06	1.0;0.558;0.26	1.0;1.0;1.0	0.394	SUN-like protein 28
47654	gene:Solyc02g094030.3	Solyc02g094030.3	chrSL4.0ch02	+	52776003	52777035	52776003	52776534	52776954	52777035	47654	5;26;62	26;22;10	32;25;56	4;1;12	513	121	0.00117627914724	0.0149727028623	0.043;0.218;0.594	0.654;0.855;0.524	0.393	DSR6 (AHRD V3.3 *** A0A076V4W1_CAPAN)
94346	gene:Solyc06g066550.3	Solyc06g066550.3	chrSL4.0ch06	+	39443346	39444216	39443346	39443683	39444036	39444216	94346	8;4;55	18;0;6	4;6;13	0;0;0	446	121	303811	0.000123054225012	0.108;1.0;0.713	1.0;1.0;1.0	0.393	LETM1-like protein (AHRD V3.3 *** A0A2U1PU88_ARTAN)
66088	gene:Solyc09g011930.3	Solyc09g011930.3	chrSL4.0ch09	-	5233749	5236416	5233749	5235725	5236293	5236416	66088	21;10;20	14;0;7	33;31;30	0;0;2	661	121	8.10255e+06	0.00174552368706	0.215;1.0;0.343	1.0;1.0;0.733	0.392	mRNA capping enzyme family protein (AHRD V3.3 *** A0A2U1MNN8_ARTAN)
119275	gene:Solyc07g009350.4	Solyc07g009350.4	chrSL4.0ch07	-	4364963	4365199	4364963	4365036	4365165	4365199	119275	16;9;13	9;6;15	12;21;20	4;3;0	242	121	0.000242890090251	0.0042269670912	0.471;0.429;0.302	0.6;0.778;1.0	0.392	U3 small nucleolar RNA-associated protein 25 (AHRD V3.3 *** A0A1J3F8A5_NOCCA)
49058	gene:Solyc10g050540.2	Solyc10g050540.2	chrSL4.0ch10	-	48977576	48981678	48977576	48977717	48977852	48981678	49058	0;9;9	4;10;2	14;7;38	2;2;6	242	121	0.00455625567035	0.0424675146472	0.0;0.31;0.692	0.778;0.636;0.76	0.391	Cleavage stimulation factor subunit 77 (AHRD V3.3 *** A0A1J3CDQ4_NOCCA)
117944	gene:Solyc07g006120.3	Solyc07g006120.3	chrSL4.0ch07	+	956229	960560	956229	959363	960452	960560	117944	155;60;50	22;15;27	198;95;153	6;5;10	1182	121	21430.3	148858	0.419;0.291;0.159	0.772;0.66;0.61	0.391	Autophagy-related protein 18b (AHRD V3.3 *** A0A2G3BX89_CAPCH)
91132	gene:Solyc04g064470.2	Solyc04g064470.2	chrSL4.0ch04	-	54950416	54951991	54950416	54951072	54951889	54951991	91132	61;12;13	8;1;9	100;140;101	8;4;0	910	121	0.000613750870028	0.00890459302962	0.503;0.615;0.161	0.624;0.823;1.0	0.389	Glutathione S-transferase (AHRD V3.3 *-* A0A200PZB1_9MAGN)
100154	gene:Solyc07g049150.2	Solyc07g049150.2	chrSL4.0ch07	-	59335707	59337935	59335707	59336865	59337801	59337935	100154	108;59;73	4;14;8	139;89;101	1;1;1	1029	121	75251.4	405521	0.76;0.331;0.518	0.942;0.913;0.922	0.389	Dicer-like 3 (AHRD V3.3 *-* B3SRQ0_PHYPA)
68432	gene:Solyc09g016950.3	Solyc09g016950.3	chrSL4.0ch09	+	11897738	11902483	11897738	11897920	11901021	11902483	68432	743;231;343	25;19;2	670;837;1091	1;3;0	3194	121	359.394	346973	0.53;0.315;0.867	0.962;0.914;1.0	0.388	Unknown protein
9781	gene:Solyc11g010350.2	Solyc11g010350.2	chrSL4.0ch11	+	3455426	3456063	3455426	3455824	3455907	3456063	9781	2;0;21	27;6;12	12;4;29	5;3;8	204	121	0.000229428717215	0.00403398852886	0.042;0.0;0.509	0.587;0.442;0.683	0.387	'putative glucan 1,3-beta-glucosidase (AHRD V3.3 *** Q5W708_ORYSJ)
70468	gene:Solyc02g071870.4	Solyc02g071870.4	chrSL4.0ch02	-	39234367	39239602	39234367	39239408	39239554	39239602	70468	0;0;0	27;12;2	0;9;12	14;0;31	242	121	0.000666126413689	0.00950823805699	0.0;0.0;0.0	0.0;1.0;0.162	0.387	Protein kinase domain (AHRD V3.3 *** A0A200QV78_9MAGN)
24084	gene:Solyc03g115810.3	Solyc03g115810.3	chrSL4.0ch03	+	59822602	59831300	59822602	59830537	59831235	59831300	24084	42;19;4	15;0;3	31;27;33	0;0;3	791	121	0.00458769282488	0.0426733388412	0.3;1.0;0.169	1.0;1.0;0.627	0.386	Solyc03g115810
131923	gene:Solyc05g006940.3	Solyc05g006940.3	chrSL4.0ch05	-	1586770	1587004	1586770	1586863	1586959	1587004	131923	24;6;8	33;2;6	19;22;37	3;0;8	217	121	8.5927e+06	0.00183129817288	0.289;0.626;0.426	0.779;1.0;0.721	0.386	Regulator of chromosome condensation (RCC1) family protein (AHRD V3.3 *** A0A2U1PVX2_ARTAN)
118457	gene:Solyc08g066620.3	Solyc08g066620.3	chrSL4.0ch08	+	53470847	53471068	53470847	53470916	53470985	53471068	118457	17;5;12	28;5;9	42;51;6	3;7;3	190	121	263612	0.000109402794673	0.279;0.389;0.459	0.899;0.823;0.56	0.385	Cystathionine beta-lyase (AHRD V3.3 *-* A0A1U8EBG6_CAPAN)
68463	gene:Solyc11g065900.2	Solyc11g065900.2	chrSL4.0ch11	+	49534731	49538551	49534731	49534866	49536619	49538551	68463	349;74;158	25;16;46	236;265;427	19;2;12	1846	121	0.000254419431101	0.0043996357189	0.478;0.233;0.184	0.449;0.897;0.7	0.384	DNA replication complex GINS protein SLD5 (AHRD V3.3 *** A0A328DQ87_9ASTE)
78181	gene:Solyc12g008620.2	Solyc12g008620.2	chrSL4.0ch12	+	2054899	2056219	2054899	2055368	2056136	2056219	78181	85;44;41	14;10;2	171;118;127	3;3;0	861	121	117500	5.75572e+06	0.46;0.382;0.742	0.889;0.847;1.0	0.384	Dual specificity phosphatase (AHRD V3.3 *** A0A200QPW3_9MAGN)
115914	gene:Solyc06g075510.4	Solyc06g075510.4	chrSL4.0ch06	-	44556234	44556497	44556234	44556338	44556449	44556497	115914	0;4;4	34;60;32	19;14;10	27;3;14	232	121	1196.38	14068.8	0.0;0.034;0.061	0.268;0.709;0.271	0.384	APETALA2e
31236	gene:Solyc09g005280.3	Solyc09g005280.3	chrSL4.0ch09	-	217014	217614	217014	217104	217311	217614	31236	16;7;6	0;2;21	8;6;25	0;0;2	300	121	0.000513553592312	0.00773719088198	1.0;0.585;0.103	1.0;1.0;0.834	0.382	Transposase, Ptta/En/Spm, plant (AHRD V3.3 *-* A0A1R3I9M9_9ROSI)
66794	gene:Solyc02g014380.3	Solyc02g014380.3	chrSL4.0ch02	+	14836779	14837438	14836779	14836970	14837033	14837438	66794	22;19;6	18;18;0	26;10;21	0;0;0	184	121	2981.79	298946	0.446;0.41;1.0	1.0;1.0;1.0	0.381	protein odr-4 homolog (AHRD V3.3 *** A0A2I4GXT3_9ROSI)
39648	gene:Solyc12g035500.3	Solyc12g035500.3	chrSL4.0ch12	+	39906796	39910756	39906796	39906879	39906945	39910756	39648	9;1;0	17;9;18	18;14;26	34;20;2	187	121	0.0015060519121	0.018217221234	0.255;0.067;0.0	0.255;0.312;0.894	0.38	Zn-dependent exopeptidases superfamily protein (AHRD V3.3 *** F4HRW2_ARATH)
96306	gene:Solyc05g007150.4	Solyc05g007150.4	chrSL4.0ch05	+	1799183	1799601	1799183	1799389	1799497	1799601	96306	7;5;2	6;18;1	9;11;8	2;0;5	229	121	0.00219373491663	0.0244251288933	0.381;0.128;0.514	0.704;1.0;0.458	0.38	UDP-galactose/UDP-glucose transporter 3 (AHRD V3.3 *** A0A2G2YDQ6_CAPAN)
44461	gene:Solyc01g088480.3	Solyc01g088480.3	chrSL4.0ch01	-	75511951	75512403	75511951	75512023	75512131	75512403	44461	0;0;0	12;20;12	10;0;10	4;1;4	229	121	4147.18	389063	0.0;0.0;0.0	0.569;0.0;0.569	0.379	UMP-CMP kinase (AHRD V3.3 *** A0A2G2XT48_CAPBA),Pfam:PF00406
105548	gene:Solyc05g012400.4	Solyc05g012400.4	chrSL4.0ch05	+	5736873	5737480	5736873	5736934	5737410	5737480	105548	26;18;11	25;16;15	47;42;29	7;11;4	569	121	4535.2	415496	0.181;0.193;0.135	0.588;0.448;0.607	0.378	Chromatin modification-related protein Eaf7/MRGBP (AHRD V3.3 *** A0A2U1PNN2_ARTAN)
23295	gene:Solyc04g048900.3	Solyc04g048900.3	chrSL4.0ch04	+	37813970	37814346	37813970	37814018	37814238	37814346	23295	1;0;19	3;9;7	24;14;70	7;3;23	313	121	0.00124659786536	0.0156764048814	0.114;0.0;0.512	0.57;0.643;0.541	0.376	Calreticulin (AHRD V3.3 *** A0A2G3ASL1_CAPCH)
63668	gene:Solyc01g108800.4	Solyc01g108800.4	chrSL4.0ch01	+	88327803	88333090	88327803	88332984	88333048	88333090	63668	0;8;0	50;66;8	2;18;8	10;3;13	185	121	4.572e+06	0.0010974508193	0.0;0.073;0.0	0.116;0.797;0.287	0.376	3-hydroxyisobutyryl-CoA hydrolase 1 (AHRD V3.3 *** A0A2G3BVS1_CAPCH)
69649	gene:Solyc04g050470.4	Solyc04g050470.4	chrSL4.0ch04	-	46489519	46491709	46489519	46489802	46491479	46491709	69649	154;59;105	9;13;18	148;165;189	15;1;2	1770	121	0.00274523278591	0.0289444226009	0.539;0.237;0.285	0.403;0.919;0.866	0.376	Ammonium transporter (AHRD V3.3 *** A0A2K3LM80_TRIPR)
83079	gene:Solyc09g014770.3	Solyc09g014770.3	chrSL4.0ch09	+	6901679	6902311	6901679	6901760	6902177	6902311	83079	25;13;19	35;5;9	42;60;40	12;2;5	510	121	0.000103333015104	0.00212370974781	0.145;0.382;0.334	0.454;0.877;0.655	0.375	AMP deaminase (AHRD V3.3 *** A0A2G3BKE7_CAPCH)
104706	gene:Solyc05g052630.4	Solyc05g052630.4	chrSL4.0ch05	-	62239604	62241082	62239604	62239848	62241032	62241082	104706	100;22;51	5;7;10	155;160;62	16;0;1	1277	121	0.00497174480658	0.0452198714937	0.655;0.229;0.326	0.479;1.0;0.855	0.375	flocculation protein (AHRD V3.3 *** AT2G39950.8)
24680	gene:Solyc03g114580.4	Solyc03g114580.4	chrSL4.0ch03	-	58943078	58947054	58943078	58944977	58946941	58947054	24680	154;59;101	30;7;8	343;366;358	6;10;11	2057	121	1835.44	199002	0.232;0.331;0.426	0.771;0.683;0.657	0.374	Uridine kinase (AHRD V3.3 *** A0A200QPY2_9MAGN)
138736	gene:Solyc09g074870.4	Solyc09g074870.4	chrSL4.0ch09	-	62898523	62900548	62898523	62898613	62900440	62900548	138736	70;101;80	4;8;11	136;120;74	0;2;3	1920	121	0.000286697739466	0.0048460637972	0.524;0.443;0.314	1.0;0.791;0.609	0.373	Aldose 1-epimerase (AHRD V3.3 *-* A0A1U8FSY0_CAPAN)
10332	gene:Solyc11g007740.2	Solyc11g007740.2	chrSL4.0ch11	+	2007759	2010385	2007759	2009468	2010286	2010385	10332	16;20;28	0;1;20	52;60;5	0;0;0	911	121	183939	0.000528412230145	1.0;0.727;0.157	1.0;1.0;1.0	0.372	Ribosome recycling factor (AHRD V3.3 *** A0A200QY71_9MAGN)
21140	gene:Solyc04g017620.4	Solyc04g017620.4	chrSL4.0ch04	+	7623035	7624349	7623035	7623247	7624191	7624349	21140	24;11;16	9;7;3	43;33;80	2;1;15	1037	121	0.00359956982364	0.0357018134285	0.237;0.155;0.384	0.715;0.794;0.384	0.372	Phosphatidylinositol 4-phosphate 5-kinase (AHRD V3.3 *-* K4CQN6_SOLLC)
69427	gene:Solyc04g064930.3	Solyc04g064930.3	chrSL4.0ch04	+	55432844	55434496	55432844	55433100	55434413	55434496	69427	29;9;24	16;2;1	45;20;66	0;2;2	1406	121	0.00374115673912	0.0367242518565	0.135;0.279;0.674	1.0;0.463;0.74	0.372	Thioredoxin superfamily protein (AHRD V3.3 *** AT1G21350.3)
63313	gene:Solyc11g039950.3	Solyc11g039950.3	chrSL4.0ch11	-	39292379	39298956	39292379	39296546	39298796	39298956	63313	204;313;251	23;29;45	566;464;980	25;1;49	2343	121	0.000153572659439	0.00290937676554	0.314;0.358;0.224	0.539;0.96;0.508	0.37	Splicing factor 3B subunit 4 (AHRD V3.3 *-* A0A1J3HL99_NOCCA)
87079	gene:Solyc04g049550.3	Solyc04g049550.3	chrSL4.0ch04	-	41732987	41739696	41732987	41733073	41733168	41739696	87079	9;10;5	8;19;1	13;5;14	1;2;0	216	121	0.000121322014248	0.00240528426509	0.387;0.228;0.737	0.879;0.583;1.0	0.37	CDP-diacylglycerol--glycerol-3-phosphate 3-phosphatidyltransferase (AHRD V3.3 *** B6TWM7_MAIZE)
42711	gene:Solyc09g014500.3	Solyc09g014500.3	chrSL4.0ch09	-	6143280	6146811	6143280	6146568	6146675	6146811	42711	32;6;24	6;27;19	54;69;112	8;24;2	228	121	0.00126750866165	0.0158719107613	0.739;0.105;0.401	0.782;0.604;0.967	0.369	Protein yippee-like (AHRD V3.3 *** A0A2G3BKF5_CAPCH)
117841	gene:Solyc07g005790.4	Solyc07g005790.4	chrSL4.0ch07	-	628495	628946	628495	628609	628861	628946	117841	15;19;10	34;12;6	18;19;11	2;1;8	345	121	0.00388694798308	0.0378028739571	0.134;0.357;0.369	0.759;0.87;0.325	0.365	Multipolar spindle 1 (AHRD V3.3 *** A0A2U1M6R9_ARTAN)
42402	gene:Solyc11g017170.1	Solyc11g017170.1	chrSL4.0ch11	+	8057068	8065449	8057068	8065170	8065274	8065449	42402	0;4;0	17;20;15	0;8;11	4;2;6	225	121	0.000139391691721	0.00268574228308	0.0;0.097;0.0	0.0;0.683;0.496	0.361	Phospholipid-transporting ATPase (AHRD V3.3 *** A0A328CWN8_9ASTE)
58271	gene:Solyc01g104560.3	Solyc01g104560.3	chrSL4.0ch01	+	85335717	85337128	85335717	85335789	85337104	85337128	58271	90;49;54	6;5;6	68;67;44	2;0;1	1408	121	0.000170054406834	0.00315822332733	0.563;0.457;0.436	0.745;1.0;0.791	0.36	protein-protein interaction regulator family protein (AHRD V3.3 *** AT1G15200.1)
80491	gene:Solyc02g032920.3	Solyc02g032920.3	chrSL4.0ch02	+	28065151	28067293	28065151	28066668	28066772	28067293	80491	0;4;0	11;0;6	16;5;11	4;0;9	225	121	0.00400862580848	0.0386668160474	0.0;1.0;0.0	0.683;1.0;0.397	0.36	U3 small nucleolar RNA-associated protein 6 homolog (AHRD V3.3 *** A0A2I4H129_9ROSI)
31488	gene:Solyc03g032030.4	Solyc03g032030.4	chrSL4.0ch03	-	4437553	4438621	4437553	4437768	4438586	4438621	31488	85;17;52	31;68;46	100;208;75	6;20;32	911	121	57964.8	0.000206174278315	0.267;0.032;0.131	0.689;0.58;0.237	0.359	Phosphate carrier protein mitochondrial-like (AHRD V3.3 *** A0A2K3NVK0_TRIPR)
63112	gene:Solyc01g080350.3	Solyc01g080350.3	chrSL4.0ch01	-	72143097	72143568	72143097	72143194	72143459	72143568	63112	24;16;36	9;2;14	35;21;26	4;0;0	358	121	8.03199e+06	0.00173270930282	0.474;0.73;0.465	0.747;1.0;1.0	0.359	Mo25 family protein (AHRD V3.3 *** Q3E9D4_ARATH)
1540	gene:Solyc12g056860.2	Solyc12g056860.2	chrSL4.0ch12	-	62542294	62543053	62542294	62542818	62542975	62543053	1540	6;1;0	8;2;12	11;7;27	2;15;8	250	121	0.00157869980463	0.0189100255263	0.266;0.195;0.0	0.727;0.184;0.62	0.357	Transcription factor TGA7 (AHRD V3.3 *** A0A1U8F8B9_CAPAN)
107933	gene:Solyc06g009120.3	Solyc06g009120.3	chrSL4.0ch06	+	3073995	3077211	3073995	3074941	3077112	3077211	107933	8;7;4	29;1;2	25;14;20	6;2;0	2264	121	0.00234372226693	0.0257133036883	0.015;0.272;0.097	0.182;0.272;1.0	0.357	LYR motif protein (AHRD V3.3 *** AT4G02425.1)
25424	gene:Solyc03g112910.3	Solyc03g112910.3	chrSL4.0ch03	+	57622105	57623975	57622105	57622237	57623349	57623975	25424	100;61;46	14;6;4	70;94;56	1;0;3	1205	121	7.93395e+06	0.0017152776762	0.418;0.505;0.536	0.875;1.0;0.652	0.356	Pantothenate kinase 2 (AHRD V3.3 *** A0A0K9S3P1_SPIOL)
100550	gene:Solyc05g014480.4	Solyc05g014480.4	chrSL4.0ch05	+	8406530	8409504	8406530	8406670	8409084	8409504	100550	229;124;164	4;6;15	226;134;226	6;0;0	2507	121	0.00131447372505	0.0163289431487	0.734;0.499;0.345	0.645;1.0;1.0	0.356	Glyceraldehyde-3-phosphate dehydrogenase (AHRD V3.3 *-* A0A078FNT0_BRANA)
99375	gene:Solyc07g066020.2	Solyc07g066020.2	chrSL4.0ch07	+	67404230	67405988	67404230	67404324	67405647	67405988	99375	191;96;121	35;32;24	317;357;151	24;8;10	1416	121	44436.8	2.6401e+06	0.318;0.204;0.301	0.53;0.792;0.563	0.354	Amino acid permease (AHRD V3.3 *** S8CYC9_9LAMI)
12926	gene:Solyc10g078600.3	Solyc10g078600.3	chrSL4.0ch10	-	59485305	59486569	59485305	59485907	59486092	59486569	12926	0;1;3	12;4;0	8;24;31	0;12;6	278	121	0.00525870336477	0.0471478077813	0.0;0.098;1.0	1.0;0.465;0.692	0.353	Jacalin-related lectin 3 (AHRD V3.3 *** A0A2G2Y0W6_CAPAN)
36493	gene:Solyc02g088480.3	Solyc02g088480.3	chrSL4.0ch02	+	48612000	48614690	48612000	48612066	48613165	48614690	36493	6;0;0	19;2;2	10;9;12	1;1;10	1192	121	1.15121e+06	0.000362482589574	0.031;0.0;0.0	0.504;0.477;0.109	0.353	T-box transcription factor%2C putative (DUF863) (AHRD V3.3 *-* AT1G69360.1)
60655	gene:Solyc02g075610.4	Solyc02g075610.4	chrSL4.0ch02	+	45591423	45595804	45591423	45594950	45595413	45595804	60655	101;74;61	19;8;44	207;159;155	20;7;1	556	121	0.000146184462512	0.00279504385964	0.536;0.668;0.232	0.693;0.832;0.971	0.353	Golgin candidate 6 (AHRD V3.3 *-* A0A2G2XK18_CAPBA)
15530	gene:Solyc10g007850.3	Solyc10g007850.3	chrSL4.0ch10	-	1933763	1934437	1933763	1933937	1934288	1934437	15530	67;38;52	32;29;19	87;135;151	16;5;24	444	121	487463	0.00017993230885	0.363;0.263;0.427	0.597;0.88;0.632	0.352	GPI-anchor transamidase (AHRD V3.3 *** A0A1U8GLL8_CAPAN)
3539	gene:Solyc12g014110.2	Solyc12g014110.2	chrSL4.0ch12	+	4968579	4969813	4968579	4968765	4969668	4969813	3539	267;131;122	14;16;20	230;237;254	3;0;9	996	121	108726	5.39105e+06	0.699;0.499;0.426	0.903;1.0;0.774	0.351	Sodium/calcium exchanger family protein / calcium-binding EF hand family protein (AHRD V3.3 *** A0A2U1MZE4_ARTAN)
129909	gene:Solyc08g066580.4	Solyc08g066580.4	chrSL4.0ch08	-	53399766	53401995	53399766	53401596	53401848	53401995	129909	0;1;3	11;4;4	4;1;16	4;4;0	345	121	0.00439671278821	0.0414244798194	0.0;0.081;0.208	0.26;0.081;1.0	0.351	Nuclear pore complex protein NUP85 (AHRD V3.3 *** A0A2G2W614_CAPBA)
4278	gene:Solyc12g007280.3	Solyc12g007280.3	chrSL4.0ch12	+	1695133	1696769	1695133	1696595	1696684	1696769	4278	24;7;12	17;4;0	40;12;17	0;0;0	210	121	22366.6	1.5391e+06	0.449;0.502;1.0	1.0;1.0;1.0	0.35	Casein kinase I isoform epsilon (AHRD V3.3 *** A0A2G2X3F7_CAPBA)
40484	gene:Solyc03g124060.3	Solyc03g124060.3	chrSL4.0ch03	-	65233491	65233872	65233491	65233636	65233725	65233872	40484	5;1;1	6;0;14	6;6;4	1;2;0	210	121	0.00138116775027	0.0169767179148	0.324;1.0;0.04	0.776;0.634;1.0	0.349	Polyketide cyclase/dehydrase and lipid transport superfamily protein (AHRD V3.3 *** Q93YV2_ARATH)
70550	gene:Solyc06g075080.4	Solyc06g075080.4	chrSL4.0ch06	-	44246426	44247507	44246426	44246526	44247371	44247507	70550	40;18;27	8;7;26	36;50;27	9;3;1	938	121	0.00368075601614	0.0362775830949	0.392;0.249;0.118	0.34;0.683;0.777	0.347	NADH pyrophosphatase-like, NUDIX hydrolase domain-like protein (AHRD V3.3 *** A0A2U1PJU9_ARTAN)
15116	gene:Solyc10g012080.4	Solyc10g012080.4	chrSL4.0ch10	-	4204755	4206608	4204755	4205524	4206355	4206608	15116	75;31;30	22;11;12	75;28;383	9;2;22	924	121	25407.4	1.70861e+06	0.309;0.27;0.247	0.522;0.647;0.695	0.346	PLAC8 family protein (AHRD V3.3 *** A0A2U1MEC7_ARTAN)
34023	gene:Solyc03g111000.3	Solyc03g111000.3	chrSL4.0ch03	+	56111124	56112620	56111124	56112380	56112549	56112620	34023	22;0;15	34;11;7	50;63;33	5;21;27	262	121	0.00348708146597	0.034845754383	0.23;0.0;0.497	0.822;0.581;0.361	0.346	Glyceraldehyde-3-phosphate dehydrogenase (AHRD V3.3 *** A0A2G2X869_CAPBA)
17313	gene:Solyc09g091440.3	Solyc09g091440.3	chrSL4.0ch09	-	66822506	66822959	66822506	66822575	66822863	66822959	17313	24;16;11	6;12;0	52;39;25	2;0;0	381	121	2.01325e+06	0.000565886058307	0.56;0.297;1.0	0.892;1.0;1.0	0.345	Histone deacetylase (AHRD V3.3 *** A0A1U8GVA3_CAPAN)
98359	gene:Solyc01g068270.3	Solyc01g068270.3	chrSL4.0ch01	+	70199671	70203124	70199671	70200116	70201398	70203124	98359	156;97;91	6;6;7	101;82;130	0;0;2	1375	121	81196.2	4.29857e+06	0.696;0.587;0.534	1.0;1.0;0.851	0.345	Protein kinase family protein (AHRD V3.3 *** S8DW53_9LAMI)
117705	gene:Solyc07g005480.3	Solyc07g005480.3	chrSL4.0ch07	-	369974	370329	369974	370041	370144	370329	117705	16;23;26	10;10;8	10;14;45	2;0;1	224	121	10507.5	5.25042e+06	0.464;0.554;0.637	0.73;1.0;0.96	0.345	Formin-like protein (AHRD V3.3 *-* A0A2G3BXE8_CAPCH)
28609	gene:Solyc03g079940.3	Solyc03g079940.3	chrSL4.0ch03	-	46397846	46400528	46397846	46397995	46400422	46400528	28609	325;180;198	10;4;6	238;207;321	0;0;1	2520	121	159.493	26740.4	0.609;0.684;0.613	1.0;1.0;0.939	0.344	mitochondrial import inner membrane translocase subunit TIM22-like (AHRD V3.3 *** A0A2I4GFQ5_9ROSI)
61718	gene:Solyc02g032650.3	Solyc02g032650.3	chrSL4.0ch02	+	27511498	27513781	27511498	27512956	27513028	27513781	61718	0;0;0	2;24;4	8;6;16	11;6;20	193	121	13.9739	3525.07	0.0;0.0;0.0	0.313;0.385;0.334	0.344	Disease resistance protein (TIR-NBS-LRR class) (AHRD V3.3 *** A0A2K3NUH8_TRIPR)
53058	gene:Solyc03g071720.4	Solyc03g071720.4	chrSL4.0ch03	+	15355279	15355944	15355279	15355347	15355416	15355944	53058	11;10;6	24;22;21	22;14;28	6;11;19	190	121	2.1273e+06	0.00059111395232	0.226;0.224;0.154	0.7;0.448;0.484	0.343	Phytol kinase 1, chloroplastic (AHRD V3.3 *** A0A1U8G8P2_CAPAN)
104276	gene:Solyc11g065030.3	Solyc11g065030.3	chrSL4.0ch11	+	48383423	48389202	48383423	48388871	48388993	48389202	104276	8;33;5	6;16;10	41;18;21	9;6;2	242	121	0.00227624940115	0.0251296385382	0.4;0.508;0.2	0.695;0.6;0.84	0.342	GDP-mannose transporter (AHRD V3.3 *** A0A1B0VP09_ARATH)
136774	gene:Solyc09g011160.4	Solyc09g011160.4	chrSL4.0ch09	+	4544668	4548947	4544668	4547429	4548903	4548947	136774	264;191;116	24;21;24	919;1012;1326	31;29;35	1567	121	16.6708	4110.66	0.459;0.413;0.272	0.696;0.729;0.745	0.342	Regulator of chromosome condensation (RCC1) family protein (AHRD V3.3 *** A0A1I9LSN5_ARATH)
23967	gene:Solyc03g122080.3	Solyc03g122080.3	chrSL4.0ch03	+	64488892	64489392	64488892	64489038	64489300	64489392	23967	19;4;2	8;18;9	34;53;100	9;19;27	355	121	4.55277e+06	0.00109355347975	0.447;0.07;0.07	0.563;0.487;0.558	0.34	DUF936 domain-containing protein (AHRD V3.3 *** A0A1Q3B0V3_CEPFO)
47362	gene:Solyc02g078790.4	Solyc02g078790.4	chrSL4.0ch02	+	41413279	41417835	41413279	41417643	41417749	41417835	47362	2;2;0	9;3;4	6;15;14	5;5;12	227	121	0.000142017658145	0.00272691973548	0.106;0.262;0.0	0.39;0.615;0.383	0.34	Lysine-specific demethylase JMJ25 (AHRD V3.3 *** A0A1J3D4G6_NOCCA)
35335	gene:Solyc02g090890.4	Solyc02g090890.4	chrSL4.0ch02	-	50410285	50411383	50410285	50410704	50411268	50411383	35335	33;33;22	14;6;1	37;43;18	0;0;2	657	121	2.96738e+06	0.000772401341072	0.303;0.503;0.802	1.0;1.0;0.624	0.339	zeaxanthin epoxidase
18120	gene:Solyc09g082770.3	Solyc09g082770.3	chrSL4.0ch09	+	64552854	64553206	64552854	64552962	64553183	64553206	18120	26;10;25	7;25;6	23;13;43	5;2;0	314	121	0.00167849652706	0.0198427252218	0.589;0.134;0.616	0.639;0.715;1.0	0.338	Transmembrane emp24 domain-containing protein p24beta3 (AHRD V3.3 *** A0A2G3C534_CAPCH)
85696	gene:Solyc06g084550.3	Solyc06g084550.3	chrSL4.0ch06	-	47206499	47208496	47206499	47208236	47208444	47208496	85696	11;16;24	15;12;10	41;42;25	9;0;13	301	121	0.00509809554127	0.0460838764775	0.228;0.349;0.491	0.647;1.0;0.436	0.338	Outer envelope pore protein 16-4, chloroplastic (AHRD V3.3 *** A0A1U8H1S9_CAPAN),Pfam:PF02466
115372	gene:Solyc06g060170.3	Solyc06g060170.3	chrSL4.0ch06	-	35806933	35811279	35806933	35807758	35809072	35811279	115372	189;136;106	12;0;17	182;123;179	0;0;1	1407	121	112979	5.57834e+06	0.575;1.0;0.349	1.0;1.0;0.939	0.338	Pectin lyase-like superfamily protein (AHRD V3.3 *** Q84K13_ARATH)
98599	gene:Solyc12g008390.3	Solyc12g008390.3	chrSL4.0ch12	+	1875294	1886174	1875294	1885175	1886073	1886174	98599	44;57;77	2;17;4	32;22;83	0;1;0	991	121	157535	7.23288e+06	0.729;0.29;0.702	1.0;0.729;1.0	0.336	Golgin candidate 1 (AHRD V3.3 *** A0A2G2X3N0_CAPBA)
86594	gene:Solyc03g113590.3	Solyc03g113590.3	chrSL4.0ch03	-	58094618	58100074	58094618	58099700	58099764	58100074	86594	3;4;4	2;12;2	2;7;8	4;0;0	185	121	0.00467793053756	0.0433029942659	0.495;0.179;0.567	0.246;1.0;1.0	0.335	5-formyltetrahydrofolate cycloligase
51238	gene:Solyc02g078920.4	Solyc02g078920.4	chrSL4.0ch02	-	41528545	41529310	41528545	41528619	41528697	41529310	51238	41;25;47	21;18;2	51;63;177	0;0;7	199	121	38635.3	2.36172e+06	0.543;0.458;0.935	1.0;1.0;0.939	0.334	Endonuclease 3 (AHRD V3.3 *** A0A2G3D5Y1_CAPCH)
30728	gene:Solyc05g054920.4	Solyc05g054920.4	chrSL4.0ch05	+	64102612	64105576	64102612	64104465	64104904	64105576	30728	8;0;19	28;1;9	12;26;7	5;2;4	532	121	0.00560070206924	0.0492635233404	0.061;0.0;0.324	0.353;0.747;0.285	0.333	Serine/arginine-rich-splicing factor RS2Z32 (AHRD V3.3 *-* A0A0M8KRK6_NICAT)
76420	gene:Solyc11g012910.2	Solyc11g012910.2	chrSL4.0ch11	+	5757751	5759144	5757751	5757792	5757885	5759144	76420	0;25;1	26;0;0	22;8;13	0;0;0	214	121	0.00269631175864	0.0285474187661	0.0;1.0;1.0	1.0;1.0;1.0	0.333	Gamma-glutamylcyclotransferase (AHRD V3.3 *** A0A2G2ZMV7_CAPAN)
113259	gene:Solyc03g098170.3	Solyc03g098170.3	chrSL4.0ch03	-	55012287	55015349	55012287	55014645	55015287	55015349	113259	0;12;22	20;0;0	12;16;26	0;0;0	735	121	0.000528268732499	0.00791181793471	0.0;1.0;1.0	1.0;1.0;1.0	0.333	Tubulin-folding cofactor B (AHRD V3.3 *** A0A2G3CXG8_CAPCH)
47837	gene:Solyc03g118640.3	Solyc03g118640.3	chrSL4.0ch03	+	61962617	61964032	61962617	61962759	61962892	61964032	47837	40;39;12	23;20;7	32;32;35	0;18;1	242	121	0.00126180781643	0.0158168057649	0.465;0.494;0.462	1.0;0.471;0.946	0.332	Ketose-bisphosphate aldolase class-II family protein (AHRD V3.3 *** Q8VYC5_ARATH)
385	gene:Solyc12g099250.2	Solyc12g099250.2	chrSL4.0ch12	-	65978358	65978635	65978358	65978453	65978552	65978635	385	15;6;15	14;3;10	7;25;18	2;4;1	220	121	0.000204335105134	0.00367638646593	0.371;0.524;0.452	0.658;0.775;0.908	0.331	MAP kinase kinase kinase 89
29336	gene:Solyc01g100610.3	Solyc01g100610.3	chrSL4.0ch01	-	82856409	82857766	82856409	82857484	82857676	82857766	29336	49;23;46	21;8;2	42;63;25	1;0;0	285	121	1384.13	158511	0.498;0.55;0.907	0.947;1.0;1.0	0.331	Solute carrier family 40 protein (AHRD V3.3 *** A0A1U8E683_CAPAN)
121640	gene:Solyc07g042590.4	Solyc07g042590.4	chrSL4.0ch07	-	55898770	55899653	55898770	55899182	55899517	55899653	121640	22;40;10	11;23;0	45;32;103	2;2;0	428	121	0.000199595229064	0.00360675067214	0.361;0.33;1.0	0.864;0.819;1.0	0.331	Protein kinase superfamily protein (AHRD V3.3 *** A0A2U1P9U5_ARTAN)
133249	gene:Solyc05g053720.4	Solyc05g053720.4	chrSL4.0ch05	-	63143789	63145218	63143789	63144073	63144174	63145218	133249	9;1;2	22;0;2	2;5;14	1;0;0	222	121	1.36873e+06	0.000417177552796	0.182;1.0;0.353	0.522;1.0;1.0	0.329	O-fucosyltransferase (AHRD V3.3 *** A0A2P5A877_PARAD)
44912	gene:Solyc11g068400.2	Solyc11g068400.2	chrSL4.0ch11	-	51205640	51206226	51205640	51205683	51205971	51206226	44912	56;48;28	0;18;19	23;9;30	0;0;3	381	121	0.0038194852537	0.0373124890747	1.0;0.459;0.319	1.0;1.0;0.761	0.328	Cytochrome b-c1 complex subunit 9 (AHRD V3.3 *** A0A2G2VPU7_CAPBA)
133033	gene:Solyc08g081910.3	Solyc08g081910.3	chrSL4.0ch08	-	62942254	62944306	62942254	62943915	62944205	62944306	133033	16;63;10	8;15;0	50;28;19	1;0;0	383	121	139681	6.58303e+06	0.387;0.57;1.0	0.94;1.0;1.0	0.328	V-type proton ATPase subunit E (AHRD V3.3 *** A0A2G3DAR4_CAPCH)
103991	gene:Solyc05g012200.3	Solyc05g012200.3	chrSL4.0ch05	+	5542542	5545178	5542542	5543008	5544228	5545178	103991	366;28;163	21;7;15	327;486;333	21;0;9	1313	121	0.00131399146094	0.0163288421266	0.616;0.269;0.5	0.589;1.0;0.773	0.326	Asparagine synthase family protein (AHRD V3.3 *** A0A2U1NH55_ARTAN)
7792	gene:Solyc11g044330.3	Solyc11g044330.3	chrSL4.0ch11	-	31690288	31690924	31690288	31690436	31690706	31690924	7792	28;22;39	42;44;27	65;68;32	12;20;13	363	121	17220.9	1.25357e+06	0.182;0.143;0.325	0.644;0.531;0.451	0.325	Zinc finger SWIM domain protein (AHRD V3.3 *** F4JJV9_ARATH)
90696	gene:Solyc03g123640.3	Solyc03g123640.3	chrSL4.0ch03	+	64892247	64896354	64892247	64895787	64896205	64896354	90696	52;57;56	20;4;7	100;63;66	0;1;3	511	121	260013	0.000108394640955	0.381;0.771;0.654	1.0;0.937;0.839	0.323	Pumilio-like protein 23 (AHRD V3.3 *** A0A2G2WPL0_CAPBA)
24323	gene:Solyc02g085290.3	Solyc02g085290.3	chrSL4.0ch02	-	46245998	46248495	46245998	46247648	46248420	46248495	24323	22;9;5	4;5;14	46;42;61	13;8;1	865	121	0.00519947539225	0.0467244328506	0.435;0.201;0.048	0.331;0.423;0.895	0.322	Maf-like protein (AHRD V3.3 *** A0A2U1MK08_ARTAN)
39667	gene:Solyc01g067270.4	Solyc01g067270.4	chrSL4.0ch01	+	68442547	68444904	68442547	68444580	68444868	68444904	39667	0;1;3	18;3;20	4;16;8	9;14;1	381	121	1.98857e+06	0.000561027314433	0.0;0.096;0.045	0.124;0.266;0.718	0.322	Cullin (AHRD V3.3 *-* A0A200Q1J8_9MAGN)
68390	gene:Solyc07g063390.3	Solyc07g063390.3	chrSL4.0ch07	-	65695909	65696307	65695909	65695997	65696083	65696307	68390	51;34;11	0;12;9	28;29;2	0;0;0	207	121	126594	6.09093e+06	1.0;0.624;0.417	1.0;1.0;1.0	0.32	Beta-glucosidase 16 (AHRD V3.3 *** A0A2G2WEV4_CAPBA)
28273	gene:Solyc03g117850.4	Solyc03g117850.4	chrSL4.0ch03	-	61320335	61323653	61320335	61322457	61323451	61323653	28273	61;58;36	2;14;4	65;105;185	1;6;0	1087	121	0.0015470982895	0.0185986458584	0.772;0.316;0.5	0.879;0.661;1.0	0.317	Ribulose bisphosphate carboxylase/oxygenase activase, chloroplastic (AHRD V3.3 *** A0A2G2WQM5_CAPBA)
88407	gene:Solyc03g114280.3	Solyc03g114280.3	chrSL4.0ch03	+	58720357	58720628	58720357	58720424	58720560	58720628	88407	47;18;22	0;5;16	27;53;43	0;0;0	242	121	4323.49	2.58514e+06	1.0;0.643;0.407	1.0;1.0;1.0	0.317	RING/U-box superfamily protein (AHRD V3.3 *-* Q93YQ5_ARATH)
114994	gene:Solyc06g073130.4	Solyc06g073130.4	chrSL4.0ch06	-	42718965	42719419	42718965	42719120	42719313	42719419	114994	3;13;12	13;24;15	39;9;22	5;5;24	286	121	0.00314116094307	0.032122639273	0.089;0.186;0.253	0.767;0.432;0.279	0.317	RNA-binding ASCH domain protein (AHRD V3.3 *** F4IR54_ARATH)
80269	gene:Solyc08g078660.3	Solyc08g078660.3	chrSL4.0ch08	+	60543566	60543862	60543566	60543620	60543801	60543862	80269	27;17;23	5;0;19	11;7;16	0;0;0	274	121	15557.8	7.15666e+06	0.705;1.0;0.348	1.0;1.0;1.0	0.316	Chaperone protein dnaJ 13 (AHRD V3.3 *** A0A1U8GDM7_CAPAN)
36613	gene:Solyc02g088110.4	Solyc02g088110.4	chrSL4.0ch02	-	48333067	48334227	48333067	48333125	48334163	48334227	36613	11;25;4	20;0;0	24;16;21	0;0;0	1131	121	0.00274014519815	0.0289150685724	0.056;1.0;1.0	1.0;1.0;1.0	0.315	Polypyrimidine tract-binding protein (AHRD V3.3 *** B6U4H8_MAIZE)
63447	gene:Solyc11g069050.2	Solyc11g069050.2	chrSL4.0ch11	+	51688268	51692132	51688268	51688458	51690848	51692132	63447	402;308;324	8;7;8	447;555;300	0;0;0	2483	121	0.0479261	205.765	0.71;0.682;0.664	1.0;1.0;1.0	0.315	4-coumarate--CoA ligase-like 7 (AHRD V3.3 *** A0A1U8ELY2_CAPAN)
29167	gene:Solyc03g063600.4	Solyc03g063600.4	chrSL4.0ch03	+	31214025	31215191	31214025	31214102	31214638	31215191	29167	37;57;27	5;4;5	67;56;187	1;0;7	629	121	0.000821033946852	0.0112425616972	0.587;0.733;0.51	0.928;1.0;0.837	0.312	Guanylate kinase 1 (AHRD V3.3 *** A0A2G2X5F7_CAPBA)
35700	gene:Solyc02g089930.4	Solyc02g089930.4	chrSL4.0ch02	-	49645769	49647934	49645769	49647562	49647843	49647934	35700	7;0;6	24;18;5	8;16;11	1;6;28	374	121	0.00481414387653	0.0442013825685	0.086;0.0;0.28	0.721;0.463;0.113	0.31	Protein DA1 (AHRD V3.3 *** A0A2G3D8V7_CAPCH)
39553	gene:Solyc04g051600.4	Solyc04g051600.4	chrSL4.0ch04	+	50125414	50136576	50125414	50136301	50136400	50136576	39553	4;0;0	14;6;10	27;27;2	70;6;5	220	121	0.00040977361664	0.00645594805823	0.136;0.0;0.0	0.175;0.712;0.18	0.31	tRNA(His) guanylyltransferase 1 (AHRD V3.3 *** A0A1U8DYC8_CAPAN)
74000	gene:Solyc01g102820.4	Solyc01g102820.4	chrSL4.0ch01	-	83793354	83795420	83793354	83794264	83795337	83795420	74000	213;203;207	11;6;13	224;156;207	0;0;0	1166	121	0.299261	13.7661	0.668;0.778;0.623	1.0;1.0;1.0	0.31	2-C-methyl-D-erythritol 4-phosphate cytidylyltransferase (AHRD V3.3 *** A9ZN09_HEVBR)
120613	gene:Solyc07g066580.3	Solyc07g066580.3	chrSL4.0ch07	+	67820041	67823068	67820041	67821106	67823009	67823068	120613	152;69;121	18;9;14	129;125;193	4;7;4	1996	121	0.000145097956456	0.00277815134151	0.339;0.317;0.344	0.662;0.52;0.745	0.309	Sulfurtransferase (AHRD V3.3 *** A0A2G2WFU6_CAPBA)
129828	gene:Solyc03g119140.4	Solyc03g119140.4	chrSL4.0ch03	+	62283713	62286680	62283713	62285420	62286576	62286680	129828	18;2;3	21;0;0	4;8;8	0;0;0	1249	121	0.00297874111876	0.0308383504892	0.077;1.0;1.0	1.0;1.0;1.0	0.308	MAP kinase kinase kinase 30
41613	gene:Solyc03g112570.2	Solyc03g112570.2	chrSL4.0ch03	+	57377120	57384509	57377120	57377245	57384453	57384509	41613	648;194;247	10;8;13	572;499;650	4;9;3	7301	121	0.00331772537834	0.0335186523114	0.518;0.287;0.239	0.703;0.479;0.782	0.307	ribonucleoside-diphosphate reductase subunit beta (AHRD V3.3 *** AT5G50410.1)
66588	gene:Solyc06g054140.4	Solyc06g054140.4	chrSL4.0ch06	+	34745992	34748825	34745992	34746098	34747569	34748825	66588	27;8;33	14;8;12	26;32;38	1;5;7	1564	121	0.00333707230836	0.0336655462432	0.13;0.072;0.175	0.668;0.331;0.296	0.306	hypothetical protein (AHRD V3.3 *** AT1G05430.1)
38359	gene:Solyc02g081640.4	Solyc02g081640.4	chrSL4.0ch02	+	43507060	43507908	43507060	43507247	43507849	43507908	38359	74;79;60	5;10;8	82;49;43	4;0;0	695	121	0.000195028467444	0.00354153452384	0.72;0.579;0.566	0.781;1.0;1.0	0.305	Myb_DNA-binding domain-containing protein (AHRD V3.3 *** A0A1Q3B0N5_CEPFO)
72999	gene:Solyc02g092920.4	Solyc02g092920.4	chrSL4.0ch02	+	51925644	51932238	51925644	51929966	51932053	51932238	72999	247;213;185	13;16;16	214;211;192	2;13;1	2180	121	0.00567410110067	0.0497460061991	0.513;0.425;0.391	0.856;0.474;0.914	0.305	Heavy metal atpase 1 (AHRD V3.3 *** A0A2U1LYE0_ARTAN)
63309	gene:Solyc11g039950.3	Solyc11g039950.3	chrSL4.0ch11	-	39292379	39298956	39292379	39292521	39298796	39298956	63309	200;309;249	13;1;3	569;461;973	1;4;0	6368	121	0.00233355083178	0.0256376797405	0.226;0.854;0.612	0.915;0.687;1.0	0.303	Splicing factor 3B subunit 4 (AHRD V3.3 *-* A0A1J3HL99_NOCCA)
41252	gene:Solyc02g080130.4	Solyc02g080130.4	chrSL4.0ch02	+	42426332	42426965	42426332	42426445	42426599	42426965	41252	0;7;1	27;9;3	23;5;9	4;10;7	247	121	0.000585526160925	0.00858727255515	0.0;0.276;0.14	0.738;0.197;0.386	0.302	Chaperone protein dnaJ 50 (AHRD V3.3 *** A0A2G3A964_CAPAN)
90439	gene:Solyc10g080630.2	Solyc10g080630.2	chrSL4.0ch10	-	60970075	60970961	60970075	60970217	60970695	60970961	90439	36;14;8	0;28;0	26;6;24	0;0;0	571	121	0.00417005785293	0.0398135609834	1.0;0.096;1.0	1.0;1.0;1.0	0.301	ripening related X72734
72372	gene:Solyc12g008790.3	Solyc12g008790.3	chrSL4.0ch12	+	2184574	2189598	2184574	2184648	2187531	2189598	72372	28;22;16	7;8;2	16;43;51	2;2;1	2976	121	0.00524636000961	0.0470607734709	0.14;0.101;0.245	0.245;0.466;0.675	0.3	Acyl-[acyl-carrier-protein]--UDP-N-acetylglucosamine O-acyltransferase (AHRD V3.3 *** D4HZ69_ERWAC)
83014	gene:Solyc04g080050.4	Solyc04g080050.4	chrSL4.0ch04	-	62322469	62322770	62322469	62322565	62322687	62322770	83014	7;0;18	2;16;5	12;3;21	2;2;0	242	121	0.00382649468048	0.0373576301154	0.636;0.0;0.643	0.75;0.429;1.0	0.3	EXS (AHRD V3.3 *** A0A200R094_9MAGN)
15398	gene:Solyc10g008470.3	Solyc10g008470.3	chrSL4.0ch10	+	2467958	2470518	2467958	2470279	2470397	2470518	15398	10;4;5	13;28;36	18;26;8	10;11;10	239	121	776350	0.000262481924907	0.28;0.067;0.066	0.477;0.545;0.288	0.299	ELMO/CED-12 family protein (AHRD V3.3 *** A0A1P8APM3_ARATH)
27009	gene:Solyc11g007320.2	Solyc11g007320.2	chrSL4.0ch11	+	1733650	1735184	1733650	1734110	1735076	1735184	27009	41;8;21	0;0;20	11;34;14	0;0;0	1059	121	0.00405197219867	0.0389887474321	1.0;1.0;0.107	1.0;1.0;1.0	0.298	Galactose oxidase/kelch repeat superfamily protein (AHRD V3.3 *** F4IMW1_ARATH)
10552	gene:Solyc11g045040.2	Solyc11g045040.2	chrSL4.0ch11	+	30586557	30586911	30586557	30586618	30586830	30586911	10552	10;2;3	14;9;12	4;24;6	2;11;4	305	121	0.000168824671803	0.00314124641293	0.221;0.081;0.09	0.442;0.464;0.373	0.296	Glycerophosphodiester phosphodiesterase GDPD4 (AHRD V3.3 *** A0A2G3ADB8_CAPAN)
79106	gene:Solyc05g041530.3	Solyc05g041530.3	chrSL4.0ch05	+	51391613	51394789	51391613	51391863	51393318	51394789	79106	38;3;0	7;6;8	28;56;50	14;4;3	1548	121	0.00118913779619	0.015104767962	0.298;0.038;0.0	0.135;0.523;0.566	0.296	Alpha/beta-Hydrolases superfamily protein (AHRD V3.3 *** A0A2U1LLS3_ARTAN)
39990	gene:Solyc06g051510.2	Solyc06g051510.2	chrSL4.0ch06	+	32750755	32754368	32750755	32754143	32754224	32754368	39990	34;30;52	3;26;6	37;41;61	0;0;0	202	121	762.514	98747.9	0.872;0.409;0.838	1.0;1.0;1.0	0.294	Protein kinase superfamily protein (AHRD V3.3 *** A0A2U1KT12_ARTAN)
75110	gene:Solyc01g102490.3	Solyc01g102490.3	chrSL4.0ch01	+	83554811	83559695	83554811	83559399	83559631	83559695	75110	0;0;3	2;4;0	12;20;42	7;1;10	325	121	0.00253716881766	0.0272557655775	0.0;0.0;1.0	0.39;0.882;0.61	0.294	NADPH:adrenodoxin oxidoreductase, mitochondrial (AHRD V3.3 *** A0A2G2XXN3_CAPAN)
88093	gene:Solyc03g005870.4	Solyc03g005870.4	chrSL4.0ch03	+	596208	596909	596208	596644	596783	596909	88093	39;9;22	6;9;5	48;53;45	0;2;8	242	121	0.00236864522046	0.0259192051356	0.765;0.333;0.688	1.0;0.93;0.738	0.294	eukaryotic translation initiation factor 4E
138611	gene:Solyc06g069190.4	Solyc06g069190.4	chrSL4.0ch06	-	40592503	40593521	40592503	40592927	40593284	40593521	138611	34;16;13	15;5;14	31;21;70	2;6;11	450	121	0.00372041699842	0.0365797012487	0.379;0.462;0.2	0.806;0.485;0.631	0.294	Eukaryotic aspartyl protease family protein (AHRD V3.3 *** A0A2U1MGD4_ARTAN)
4530	gene:Solyc12g006160.2	Solyc12g006160.2	chrSL4.0ch12	-	714186	716203	714186	714627	715268	716203	4530	34;14;35	15;11;21	46;53;61	7;16;5	734	121	0.000591042182843	0.00864847490241	0.272;0.173;0.216	0.52;0.353;0.668	0.293	Sterile alpha motif (SAM) domain-containing protein (AHRD V3.3 *** AT3G07760.5)
68672	gene:Solyc01g094330.3	Solyc01g094330.3	chrSL4.0ch01	-	78106510	78108236	78106510	78106701	78107018	78108236	68672	22;11;13	18;7;23	17;24;31	6;7;5	410	121	0.000142000099805	0.00272691973548	0.265;0.317;0.143	0.455;0.503;0.647	0.293	Terpene utilization protein AtuA (AHRD V3.3 *** A0A191YQC8_9PSED)
60600	gene:Solyc01g056990.3	Solyc01g056990.3	chrSL4.0ch01	+	51124635	51125238	51124635	51124787	51125167	51125238	60600	34;30;11	9;32;7	28;22;10	4;2;3	473	121	0.00423823865852	0.0402993405049	0.491;0.193;0.287	0.642;0.738;0.46	0.29	hypothetical protein (AHRD V3.3 *** AT5G06590.1)
86133	gene:Solyc06g065730.3	Solyc06g065730.3	chrSL4.0ch06	+	38835466	38845989	38835466	38835543	38842181	38845989	86133	174;156;76	21;0;0	81;102;78	0;0;0	6731	121	0.00349327954819	0.0348881341891	0.13;1.0;1.0	1.0;1.0;1.0	0.29	CHD3-type chromatin-remodeling factor PICKLE (AHRD V3.3 *** A0A2G2ZAQ4_CAPAN)
37935	gene:Solyc02g085740.4	Solyc02g085740.4	chrSL4.0ch02	+	46555295	46558303	46555295	46556839	46558229	46558303	37935	210;108;217	25;7;4	254;343;255	3;1;5	1483	121	0.000152698376847	0.00289632207131	0.407;0.557;0.816	0.874;0.966;0.806	0.289	atherin isoform X1 (AHRD V3.3 *** XP_010232178.1)
67833	gene:Solyc01g005020.3	Solyc01g005020.3	chrSL4.0ch01	-	47852	51431	47852	50678	51128	51431	67833	6;0;0	10;3;4	9;6;7	2;8;3	543	121	0.00193632341993	0.0221562107376	0.118;0.0;0.0	0.501;0.143;0.342	0.289	Salt Overly Sensitive 1
100076	gene:Solyc07g052320.3	Solyc07g052320.3	chrSL4.0ch07	-	60729411	60729740	60729411	60729623	60729704	60729740	100076	21;0;2	6;15;0	3;2;2	0;1;0	202	121	7.77364e+06	0.0016889573023	0.677;0.0;1.0	1.0;0.545;1.0	0.289	Hexosyltransferase (AHRD V3.3 *** A0A2G2WDG1_CAPBA)
131610	gene:Solyc01g005820.4	Solyc01g005820.4	chrSL4.0ch01	+	549934	550684	549934	550097	550421	550684	131610	6;3;0	9;0;12	35;6;17	0;7;1	417	121	0.00551597114744	0.0487712441029	0.162;1.0;0.0	1.0;0.199;0.831	0.289	Serine/arginine-rich-splicing factor SCL30A (AHRD V3.3 *** A0A0M9UMR8_NICAT)
605	gene:Solyc12g098640.3	Solyc12g098640.3	chrSL4.0ch12	-	65613259	65616633	65613259	65615912	65616483	65616633	605	69;40;45	33;14;5	123;75;61	2;12;6	664	121	0.00421781714446	0.0401749468238	0.276;0.342;0.621	0.918;0.532;0.649	0.287	Cycloeucalenol cycloisomerase (AHRD V3.3 *** A0A2G2YAV1_CAPAN)
11220	gene:Solyc10g085790.2	Solyc10g085790.2	chrSL4.0ch10	+	64027063	64027594	64027063	64027149	64027506	64027594	11220	2;0;0	14;12;14	16;0;8	7;2;2	450	121	64932.5	3.59397e+06	0.037;0.0;0.0	0.381;0.0;0.518	0.287	RNA helicase DEAD34
35695	gene:Solyc02g089930.4	Solyc02g089930.4	chrSL4.0ch02	-	49647211	49647484	49647211	49647362	49647451	49647484	35695	4;2;10	9;5;35	21;7;30	27;9;5	210	121	0.00250039191124	0.0269679797433	0.204;0.187;0.141	0.309;0.309;0.776	0.287	Protein DA1 (AHRD V3.3 *** A0A2G3D8V7_CAPCH)
84141	gene:Solyc06g073360.3	Solyc06g073360.3	chrSL4.0ch06	+	42869909	42871230	42869909	42869978	42871174	42871230	84141	408;340;164	3;8;22	250;263;254	0;0;0	1289	121	2690.16	274484	0.927;0.8;0.412	1.0;1.0;1.0	0.287	succinate dehydrogenase subunit 7B, mitochondrial (AHRD V3.3 *** A0A2I4HJZ8_9ROSI)
96135	gene:Solyc05g054100.3	Solyc05g054100.3	chrSL4.0ch05	-	63458781	63459284	63458781	63458840	63459189	63459284	96135	64;114;84	9;39;6	102;162;77	1;6;2	442	121	43111	0.000163146755513	0.661;0.445;0.793	0.965;0.881;0.913	0.287	ER membrane protein complex subunit 3 (AHRD V3.3 *** A0A1U8F473_CAPAN)
14613	gene:Solyc10g062340.2	Solyc10g062340.2	chrSL4.0ch10	-	25066981	25067808	25066981	25067381	25067446	25067808	14613	4;5;2	15;7;40	12;22;6	10;9;9	186	121	5.23025e+06	0.00122462828906	0.148;0.317;0.032	0.438;0.614;0.302	0.286	RNA binding protein (AHRD V3.3 *-* A0A2K3MUE2_TRIPR)
42436	gene:Solyc09g089560.4	Solyc09g089560.4	chrSL4.0ch09	-	65361287	65363606	65361287	65361805	65363447	65363606	42436	222;49;92	12;0;7	84;64;120	0;0;1	1735	121	708910	0.000243756723967	0.563;1.0;0.478	1.0;1.0;0.893	0.284	MATH domain-containing protein (AHRD V3.3 *-* A0A1Q3BTU7_CEPFO)
83838	gene:Solyc10g018530.2	Solyc10g018530.2	chrSL4.0ch10	-	8415805	8416447	8415805	8416025	8416089	8416447	83838	16;2;4	48;18;67	30;32;47	64;31;31	185	121	1969.83	1.38968e+06	0.179;0.068;0.038	0.235;0.403;0.498	0.284	DNA mismatch repair protein MutS (AHRD V3.3 *** A0A200QBI0_9MAGN)
85086	gene:Solyc02g038803.1	Solyc02g038803.1	chrSL4.0ch02	+	30443806	30445148	30443806	30443930	30444475	30445148	85086	4;2;4	19;10;11	32;23;28	13;9;10	638	121	3.16754	1027.75	0.038;0.037;0.065	0.318;0.326;0.347	0.284	Eukaryotic translation initiation factor 6 (AHRD V3.3 *** A0A2G3A551_CAPAN)
135371	gene:Solyc09g010460.3	Solyc09g010460.3	chrSL4.0ch09	+	3857087	3859428	3857087	3859063	3859206	3859428	135371	10;0;14	28;12;20	18;27;24	14;17;16	242	121	6.69879e+06	0.00150069633545	0.152;0.0;0.259	0.391;0.443;0.429	0.284	Eukaryotic translation initiation factor 3 subunit A (AHRD V3.3 *** A0A2G2VY82_CAPBA)
51839	gene:Solyc01g094150.3	Solyc01g094150.3	chrSL4.0ch01	+	77955822	77958486	77955822	77957041	77958239	77958486	51839	110;33;82	27;36;19	92;49;156	12;8;6	1291	121	0.000392255983925	0.00622522065709	0.276;0.079;0.288	0.418;0.365;0.709	0.283	AAA-type ATPase family protein (AHRD V3.3 *** A0A2U1ML03_ARTAN)
94186	gene:Solyc07g007810.3	Solyc07g007810.3	chrSL4.0ch07	+	2436194	2444775	2436194	2441335	2444718	2444775	94186	882;350;511	77;75;69	1265;923;1056	43;24;56	3476	121	37.1559	8087.2	0.285;0.14;0.205	0.506;0.572;0.396	0.281	N-alpha-acetyltransferase 35, NatC auxiliary subunit (AHRD V3.3 *** A0A1J3EIH3_NOCCA)
17403	gene:Solyc09g091190.3	Solyc09g091190.3	chrSL4.0ch09	-	66606361	66606709	66606361	66606425	66606570	66606709	17403	12;2;8	20;3;6	7;17;6	2;6;3	242	121	0.00514078439189	0.0463344528085	0.231;0.25;0.4	0.636;0.586;0.5	0.28	PHD finger protein ING (AHRD V3.3 *** A0A2G2ZU28_CAPAN)
50634	gene:Solyc01g059930.3	Solyc01g059930.3	chrSL4.0ch01	+	62533552	62533869	62533552	62533662	62533748	62533869	50634	30;3;29	25;21;24	26;29;35	16;7;17	207	121	0.00534427009321	0.0477008188436	0.412;0.077;0.414	0.487;0.708;0.546	0.279	Adenine nucleotide alpha hydrolases-like superfamily protein (AHRD V3.3 *** Q9M9P5_ARATH)
72292	gene:Solyc04g015450.3	Solyc04g015450.3	chrSL4.0ch04	-	5679533	5680118	5679533	5679605	5680044	5680118	72292	46;20;2	20;1;0	5;5;3	0;0;0	532	121	1.21804e+06	0.000379728447353	0.343;0.82;1.0	1.0;1.0;1.0	0.279	extensin X55684
31595	gene:Solyc07g005400.3	Solyc07g005400.3	chrSL4.0ch07	+	295948	296940	295948	296515	296609	296940	31595	15;26;23	8;5;4	60;65;100	0;2;6	215	121	130330	0.000401142504019	0.513;0.745;0.764	1.0;0.948;0.904	0.277	bHLH transcription factor 050
84852	gene:Solyc02g036450.3	Solyc02g036450.3	chrSL4.0ch02	-	29473367	29475168	29473367	29474835	29475074	29475168	84852	10;11;3	18;1;0	12;7;22	0;0;2	332	121	0.00138226559637	0.0169863979971	0.168;0.8;1.0	1.0;1.0;0.8	0.277	RAB GTPase (AHRD V3.3 *** A0A0P0YPT5_MARPO)
70148	gene:Solyc02g067860.4	Solyc02g067860.4	chrSL4.0ch02	+	35978718	35978950	35978718	35978734	35978808	35978950	70148	1;0;3	10;1;3	18;8;10	16;5;11	195	121	0.00340416833663	0.0341950411655	0.058;0.0;0.383	0.411;0.498;0.361	0.276	Glucose-6-phosphate 1-epimerase (AHRD V3.3 *** A0A1U8FRS7_CAPAN)
87718	gene:Solyc01g068410.4	Solyc01g068410.4	chrSL4.0ch01	+	70461581	70462933	70461581	70461667	70462870	70462933	87718	321;160;452	35;9;16	81;33;9	1;1;0	1296	121	0.000128554901692	0.00251957020984	0.461;0.624;0.725	0.883;0.755;1.0	0.276	SlPIN5
30584	gene:Solyc03g044300.3	Solyc03g044300.3	chrSL4.0ch03	+	8063825	8064783	8063825	8063917	8064017	8064783	30584	81;49;10	39;23;7	41;16;32	3;2;10	221	121	0.00133261199453	0.0165077725473	0.532;0.538;0.439	0.882;0.814;0.637	0.275	APETALA2a
42412	gene:Solyc11g017170.1	Solyc11g017170.1	chrSL4.0ch11	+	8066860	8075757	8066860	8075497	8075592	8075757	42412	0;4;0	29;11;23	0;8;11	8;1;29	216	121	0.00502483174467	0.045615555907	0.0;0.169;0.0	0.0;0.818;0.175	0.275	Phospholipid-transporting ATPase (AHRD V3.3 *** A0A328CWN8_9ASTE)
54598	gene:Solyc01g056850.3	Solyc01g056850.3	chrSL4.0ch01	-	50242670	50248011	50242670	50247084	50247880	50248011	54598	14;8;0	14;23;8	23;32;15	13;2;17	889	121	0.00285996902183	0.0298714242014	0.12;0.045;0.0	0.194;0.685;0.107	0.274	CTP synthase (AHRD V3.3 *** A0A2G2XFG8_CAPBA)
42134	gene:Solyc01g096740.4	Solyc01g096740.4	chrSL4.0ch01	-	80012043	80014428	80012043	80014252	80014367	80014428	42134	31;41;19	2;9;10	35;22;29	2;0;0	236	121	334571	0.000132714433258	0.888;0.7;0.493	0.9;1.0;1.0	0.273	Protein ZINC INDUCED FACILITATOR-LIKE 1 (AHRD V3.3 *** A0A1J3IH30_NOCCA)
134761	gene:Solyc06g082890.4	Solyc06g082890.4	chrSL4.0ch06	-	46095744	46096317	46095744	46096056	46096177	46096317	134761	44;41;35	13;6;5	20;42;45	0;0;0	242	121	53.9655	11105.6	0.629;0.774;0.778	1.0;1.0;1.0	0.273	Ribonuclease 2 (AHRD V3.3 *** A0A2G3CBX2_CAPCH)
67865	gene:Solyc04g008030.2	Solyc04g008030.2	chrSL4.0ch04	-	1712867	1715813	1712867	1713978	1714338	1715813	67865	0;0;2	59;15;13	4;0;14	15;14;1	453	121	0.00268614348033	0.0284604349531	0.0;0.0;0.039	0.066;0.0;0.789	0.272	Cleavage and polyadenylation specificity factor subunit 3-II (AHRD V3.3 *** A0A2G3CFF4_CAPCH)
73562	gene:Solyc03g005390.3	Solyc03g005390.3	chrSL4.0ch03	+	236550	243899	236550	240784	243674	243899	73562	29;10;0	10;3;22	30;26;41	2;26;1	2983	121	0.00355790760161	0.0353790446986	0.105;0.119;0.0	0.378;0.039;0.624	0.272	Magnesium transporter MRS2-I (AHRD V3.3 *** A0A2G2ZKY8_CAPAN)
84992	gene:Solyc10g049280.2	Solyc10g049280.2	chrSL4.0ch10	-	43868534	43868923	43868534	43868597	43868845	43868923	84992	2;26;13	0;0;20	5;16;31	0;0;0	341	121	0.00484525024659	0.0443827679256	1.0;1.0;0.187	1.0;1.0;1.0	0.271	Nucleobase-ascorbate transporter 8 (AHRD V3.3 *** A0A2G2V1P3_CAPBA)
23310	gene:Solyc04g048900.3	Solyc04g048900.3	chrSL4.0ch04	+	37812948	37816090	37812948	37815151	37815775	37816090	23310	82;91;174	6;10;8	293;329;1010	4;1;1	717	121	0.0771827	46.1751	0.698;0.606;0.786	0.925;0.982;0.994	0.27	Calreticulin (AHRD V3.3 *** A0A2G3ASL1_CAPCH)
37033	gene:Solyc10g081310.2	Solyc10g081310.2	chrSL4.0ch10	-	61515905	61516234	61515905	61516026	61516145	61516234	37033	33;9;23	16;23;36	66;45;29	17;28;9	240	121	0.0027245166322	0.0287862193988	0.51;0.165;0.244	0.662;0.448;0.619	0.27	Histidine triad (HIT) protein (AHRD V3.3 *** A0A2U1PU92_ARTAN)
129318	gene:Solyc08g005560.3	Solyc08g005560.3	chrSL4.0ch08	+	430736	434046	430736	433210	433953	434046	129318	5978;2208;2088	1359;684;982	7634;10966;5592	811;1238;508	836	121	0	0.0	0.389;0.318;0.235	0.577;0.562;0.614	0.27	transglutaminase family protein (AHRD V3.3 *** AT4G19160.2)
76935	gene:Solyc12g055780.3	Solyc12g055780.3	chrSL4.0ch12	-	61355954	61358882	61355954	61356125	61356268	61358882	76935	80;47;45	14;19;22	80;75;67	7;6;4	242	121	688564	0.000237731606786	0.741;0.553;0.506	0.851;0.862;0.893	0.269	KH domain-containing protein (AHRD V3.3 *** A0A1J3JPM9_NOCCA)
23640	gene:Solyc03g117420.4	Solyc03g117420.4	chrSL4.0ch03	-	61009220	61009976	61009220	61009364	61009945	61009976	23640	45;49;36	0;0;26	20;20;51	0;0;0	674	121	0.00410886326982	0.0393469535696	1.0;1.0;0.199	1.0;1.0;1.0	0.267	F-box/LRR-repeat protein 14-like (AHRD V3.3 *** A0A2I4G8X3_9ROSI)
121136	gene:Solyc10g017850.3	Solyc10g017850.3	chrSL4.0ch10	+	5842399	5843158	5842399	5842599	5842869	5843158	121136	30;16;39	6;6;6	40;27;29	0;2;3	363	121	0.00168415739008	0.0198924625335	0.625;0.471;0.684	1.0;0.818;0.763	0.267	Peroxisomal membrane protein 11C (AHRD V3.3 *** A0A2G3BDG9_CAPCH)
51235	gene:Solyc02g078920.4	Solyc02g078920.4	chrSL4.0ch02	-	41524162	41528745	41524162	41528574	41528683	41528745	51235	35;116;75	24;34;23	100;92;265	9;9;33	230	121	299595	0.000121706579602	0.434;0.642;0.632	0.854;0.843;0.809	0.266	Endonuclease 3 (AHRD V3.3 *** A0A2G3D5Y1_CAPCH)
79907	gene:Solyc01g108400.3	Solyc01g108400.3	chrSL4.0ch01	+	88053212	88056040	88053212	88055060	88055932	88056040	79907	108;31;53	68;33;22	60;82;86	9;11;19	965	121	3614	348603	0.166;0.105;0.232	0.455;0.483;0.362	0.266	CDPK-related protein kinase (AHRD V3.3 *** A0A2G3AU42_CAPCH)
118810	gene:Solyc07g008320.3	Solyc07g008320.3	chrSL4.0ch07	-	3061821	3072790	3061821	3072258	3072642	3072790	118810	89;30;55	5;7;5	44;110;227	0;4;0	477	121	242325	0.000102551315956	0.819;0.521;0.736	1.0;0.875;1.0	0.266	Calcium-transporting ATPase (AHRD V3.3 *** G3LY22_SOLLC)
45045	gene:Solyc03g059310.3	Solyc03g059310.3	chrSL4.0ch03	+	24651147	24652463	24651147	24651226	24652357	24652463	45045	98;73;76	9;14;0	141;102;92	0;2;2	1224	121	0.00397175684674	0.038406307253	0.518;0.34;1.0	1.0;0.834;0.82	0.265	Transducin/WD40 repeat-like superfamily protein (AHRD V3.3 *** A0A2U1N2N2_ARTAN)
49834	gene:Solyc03g044380.3	Solyc03g044380.3	chrSL4.0ch03	+	8244124	8246935	8244124	8246771	8246863	8246935	49834	42;23;12	28;26;28	20;44;48	10;23;10	213	121	0.00170680174513	0.020088406994	0.46;0.334;0.196	0.532;0.521;0.732	0.265	EZ2
23349	gene:Solyc03g118250.4	Solyc03g118250.4	chrSL4.0ch03	-	61614006	61616226	61614006	61614994	61616169	61616226	23349	27;25;20	4;14;9	62;87;64	5;10;6	1268	121	0.00033071267354	0.00543808263921	0.392;0.146;0.175	0.542;0.454;0.504	0.262	mRNA cap guanine-N7 methyltransferase (AHRD V3.3 *** A0A2G3CZT9_CAPCH)
126073	gene:Solyc01g074030.3	Solyc01g074030.3	chrSL4.0ch01	+	73798391	73798615	73798391	73798423	73798507	73798615	126073	13;16;21	28;0;0	30;7;9	0;0;0	205	121	0.00506835594517	0.0459116893292	0.215;1.0;1.0	1.0;1.0;1.0	0.262	Beta-glucosidase (AHRD V3.3 *** Q43014_PRUAV)
101173	gene:Solyc05g015950.3	Solyc05g015950.3	chrSL4.0ch05	-	13142929	13145150	13142929	13144126	13144795	13145150	101173	260;137;244	4;24;8	109;139;62	0;0;0	762	121	7594.13	637587	0.912;0.475;0.829	1.0;1.0;1.0	0.261	Glucose-6-phosphate 1-dehydrogenase (AHRD V3.3 *** Q8H9C8_SOLTU)
35522	gene:Solyc02g090390.4	Solyc02g090390.4	chrSL4.0ch02	-	49987769	49987990	49987769	49987844	49987925	49987990	35522	8;4;0	20;4;11	26;6;16	17;9;7	202	121	0.00282846034039	0.0296101230184	0.193;0.375;0.0	0.478;0.285;0.578	0.258	Protein kinase (AHRD V3.3 *** O65765_CRAPL)
119164	gene:Solyc09g066080.3	Solyc09g066080.3	chrSL4.0ch09	-	60536781	60537254	60536781	60536947	60537106	60537254	119164	3;0;9	21;17;19	5;22;16	18;17;7	252	121	0.000714390696869	0.010071105831	0.064;0.0;0.185	0.118;0.383;0.523	0.258	Protein BREAST CANCER SUSCEPTIBILITY 1-like protein (AHRD V3.3 *** A0A1J3EMZ5_NOCCA)
127579	gene:Solyc01g111990.3	Solyc01g111990.3	chrSL4.0ch01	+	90477298	90478529	90477298	90477474	90478350	90478529	127579	2;0;0	15;1;4	4;3;26	4;6;2	969	121	2.56112e+06	0.000688252992667	0.016;0.0;0.0	0.111;0.059;0.619	0.258	Alanine--tRNA ligase (AHRD V3.3 *** K3XV85_SETIT)
17438	gene:Solyc09g091100.4	Solyc09g091100.4	chrSL4.0ch09	-	66549894	66550994	66549894	66550149	66550966	66550994	17438	58;16;62	48;16;35	58;64;63	26;5;15	910	121	0.00147730745466	0.0179428774621	0.138;0.117;0.191	0.229;0.63;0.358	0.257	7-hydroxymethyl chlorophyll a reductase, chloroplastic (AHRD V3.3 *** A0A2G2VZY5_CAPBA)
119874	gene:Solyc07g017990.3	Solyc07g017990.3	chrSL4.0ch07	+	8836177	8836482	8836177	8836258	8836345	8836482	119874	7;1;3	103;8;25	17;7;17	13;38;14	208	121	80423.4	4.27005e+06	0.038;0.068;0.065	0.432;0.097;0.414	0.257	DNA ligase (AHRD V3.3 *** V4LG43_EUTSA)
47531	gene:Solyc01g010430.4	Solyc01g010430.4	chrSL4.0ch01	+	5369985	5372548	5369985	5371856	5372148	5372548	47531	59;11;97	0;5;12	54;61;267	0;2;1	385	121	3.45576e+06	0.000871752435742	1.0;0.409;0.718	1.0;0.906;0.988	0.256	Actin cross-linking protein, putative (DUF569) (AHRD V3.3 *** Q8GXC9_ARATH)
111702	gene:Solyc11g013840.3	Solyc11g013840.3	chrSL4.0ch11	-	7327037	7329484	7327037	7327845	7329386	7329484	111702	82;47;42	20;0;0	43;53;92	0;0;0	1634	121	0.00264629162264	0.0281498885676	0.233;1.0;1.0	1.0;1.0;1.0	0.256	Exostosin family protein (AHRD V3.3 *** A0A2U1KYW8_ARTAN)
67468	gene:Solyc06g060780.4	Solyc06g060780.4	chrSL4.0ch06	-	36469676	36473594	36469676	36471428	36473487	36473594	67468	382;172;357	29;21;11	542;651;436	6;26;9	2152	121	0.00370288389612	0.0364465910124	0.425;0.315;0.646	0.836;0.585;0.731	0.255	phosphatidylserine decarboxylase
68091	gene:Solyc01g096890.4	Solyc01g096890.4	chrSL4.0ch01	-	80141249	80142816	80141249	80141381	80142722	80142816	68091	73;35;46	20;0;0	34;24;114	0;0;0	1434	121	0.00264336648466	0.0281242377169	0.235;1.0;1.0	1.0;1.0;1.0	0.255	Serine-rich adhesin for platelets-like protein (AHRD V3.3 *-* A0A2K3NC33_TRIPR)
87522	gene:Solyc02g067900.3	Solyc02g067900.3	chrSL4.0ch02	-	36005128	36013784	36005128	36005555	36013634	36013784	87522	243;166;156	19;12;12	193;217;342	5;9;3	8172	121	0.00269232590098	0.0285176598264	0.159;0.17;0.161	0.364;0.263;0.628	0.255	Bromodomain testis-specific protein (AHRD V3.3 *** Q45GG8_ARATH)
94569	gene:Solyc04g079060.3	Solyc04g079060.3	chrSL4.0ch04	-	61627733	61627977	61627733	61627836	61627918	61627977	94569	3;1;2	22;16;12	2;8;11	25;4;11	203	121	0.00300054684659	0.031010231636	0.075;0.036;0.09	0.046;0.544;0.373	0.254	Serine carboxypeptidase (AHRD V3.3 *** A0A2K3MSK4_TRIPR)
111283	gene:Solyc06g059740.4	Solyc06g059740.4	chrSL4.0ch06	+	35288642	35289216	35288642	35288725	35288812	35289216	111283	18;13;45	4;5;9	23;25;27	0;3;0	208	121	3.81725e+06	0.000949377251404	0.724;0.602;0.744	1.0;0.829;1.0	0.253	Alcohol dehydrogenase (AHRD V3.3 *** A0A2U1MN94_ARTAN)
48296	gene:Solyc12g095770.2	Solyc12g095770.2	chrSL4.0ch12	+	64422651	64423881	64422651	64422685	64423850	64423881	48296	200;106;107	6;4;6	245;266;311	0;4;0	1258	121	422292	0.000160586900872	0.762;0.718;0.632	1.0;0.865;1.0	0.251	Secondary thiamine-phosphate synthase enzyme (AHRD V3.3 *** Q9LPU1_ARATH)
121548	gene:Solyc07g042330.2	Solyc07g042330.2	chrSL4.0ch07	+	55304332	55308741	55304332	55304716	55308185	55308741	121548	76;61;51	28;13;14	124;168;101	12;14;3	3562	121	1.98654e+06	0.000560682641928	0.084;0.137;0.11	0.26;0.29;0.534	0.251	30S ribosomal protein S9 (AHRD V3.3 *-* A0A2G3CAH5_CAPCH)
9560	gene:Solyc11g011300.2	Solyc11g011300.2	chrSL4.0ch11	+	4373129	4379326	4373129	4378827	4378930	4379326	9560	6;0;2	37;11;18	5;17;29	5;15;84	224	121	3.08372e+06	0.000796385609757	0.081;0.0;0.057	0.351;0.38;0.157	0.25	Rhamnogalacturonate lyase (AHRD V3.3 *** A0A200QXQ6_9MAGN)
19955	gene:Solyc04g017610.2	Solyc04g017610.2	chrSL4.0ch04	+	7611799	7615735	7611799	7611900	7615674	7615735	19955	908;289;597	29;23;11	809;586;1042	10;7;13	3867	121	0.00111590674555	0.0143392707053	0.495;0.282;0.629	0.717;0.724;0.715	0.25	F-box protein (AHRD V3.3 *** A0A2I0VRX1_9ASPA)
46327	gene:Solyc01g094680.4	Solyc01g094680.4	chrSL4.0ch01	+	78388066	78390593	78388066	78388101	78390306	78390593	46327	317;97;189	10;4;13	231;277;255	1;7;4	2298	121	0.00491038614843	0.0448032324291	0.625;0.561;0.434	0.924;0.676;0.77	0.25	Signal peptide peptidase-like 4 (AHRD V3.3 *** A0A2G3BSX8_CAPCH)

## Sheet: ES
Supplementary DataSheet S9. Exon Skipping events in roots of T250 exposed to combined stress compared to control
ID	GeneID	geneSymbol	chr	strand	exonStart_0base	exonEnd	upstreamES	upstreamEE	downstreamES	downstreamEE	ID	IJC_SAMPLE_1	SJC_SAMPLE_1	IJC_SAMPLE_2	SJC_SAMPLE_2	IncFormLen	SkipFormLen	PValue	FDR	IncLevel1	IncLevel2	IncLevelDifference	Description			Legend:
24451	gene:Solyc03g044620.4	Solyc03g044620.4	chrSL4.0ch03	+	9489020	9489095	9488426	9488628	9489376	9491198	24451	18;8;9	10;0;0	0;5;1	2;10;10	196	121	77257.4	4.70821e+06	0.526;1.0;1.0	0.0;0.236;0.058	-0.744	Transmembrane protein 131-like protein (AHRD V3.3 *-* A0A2K3P8P0_TRIPR)			ID: identification number of the splicing event
33638	gene:Solyc03g111330.4	Solyc03g111330.4	chrSL4.0ch03	+	56352562	56353131	56351622	56351776	56353242	56353396	33638	31;25;25	0;0;0	30;26;18	9;5;12	662	121	0.217459	125.235	1.0;1.0;1.0	0.379;0.487;0.215	-0.64	UPF0235 protein (AHRD V3.3 *** A0A1U8G4Z0_CAPAN)			GeneID: associated Ensembl ID
32053	gene:Solyc11g016990.3	Solyc11g016990.3	chrSL4.0ch11	+	7767878	7769171	7763770	7763902	7769290	7769373	32053	28;16;12	0;1;0	17;22;18	11;6;3	1386	121	15236.1	1.32279e+06	1.0;0.583;1.0	0.119;0.242;0.344	-0.626	Protein-tyrosine-phosphatase PTP1 (AHRD V3.3 *** A0A2G3CM37_CAPCH)			geneSymbol: associated Gene ID
35990	gene:Solyc09g005270.3	Solyc09g005270.3	chrSL4.0ch09	-	214082	214438	213616	213962	215553	215635	35990	11;6;5	4;0;1	2;0;2	4;10;6	449	121	23571.6	0.000112374385896	0.426;1.0;0.574	0.119;0.0;0.082	-0.6	RNA-binding CRS1 / YhbY (CRM) domain protein (AHRD V3.3 *** A0A2U1NZ44_ARTAN)			chr: chromosome of the gene
18575	gene:Solyc01g010720.4	Solyc01g010720.4	chrSL4.0ch01	-	5787222	5787277	5786458	5786973	5787380	5787476	18575	7;8;7	2;0;0	2;8;14	19;5;18	176	121	1161.9	1.09099e+06	0.706;1.0;1.0	0.067;0.524;0.348	-0.589	Carboxypeptidase (AHRD V3.3 *** A0A2I4FWA2_9ROSI)			strand: strand of the gene
33637	gene:Solyc03g111330.4	Solyc03g111330.4	chrSL4.0ch03	+	56352562	56353008	56351622	56351776	56353242	56353396	33637	33;25;25	0;0;0	30;27;22	9;5;12	539	121	0.450273	223.857	1.0;1.0;1.0	0.428;0.548;0.292	-0.577	UPF0235 protein (AHRD V3.3 *** A0A1U8G4Z0_CAPAN)			exonStart_0base: starting coordinate of skipped exon
3167	gene:Solyc02g071830.3	Solyc02g071830.3	chrSL4.0ch02	-	39213651	39213686	39213084	39213199	39214198	39214350	3167	7;3;3	2;0;0	10;10;6	4;21;37	156	121	512637	0.000211126496656	0.731;1.0;1.0	0.66;0.27;0.112	-0.563	plant/protein (DUF810) (AHRD V3.3 *-* AT5G06970.1)			exonEnd: end coordinate of skipped exon
18573	gene:Solyc01g010720.4	Solyc01g010720.4	chrSL4.0ch01	-	5787222	5787274	5786458	5786973	5787380	5787476	18573	7;8;9	2;0;0	6;8;12	19;5;18	173	121	5313.11	582823	0.71;1.0;1.0	0.181;0.528;0.318	-0.561	Carboxypeptidase (AHRD V3.3 *** A0A2I4FWA2_9ROSI)			upstreamES: starting coordinate of the upstream exon
20823	gene:Solyc01g091780.4	Solyc01g091780.4	chrSL4.0ch01	+	77597021	77597673	77596646	77596735	77597765	77597906	20823	20;23;18	2;0;0	70;31;65	23;21;11	745	121	254905	0.000119836366042	0.619;1.0;1.0	0.331;0.193;0.49	-0.535	Protein-ribulosamine 3-kinase, chloroplastic (AHRD V3.3 *** A0A2G2W3U1_CAPBA)			upstreamEE: end coordinate of the upstream exon
15255	gene:Solyc10g084760.3	Solyc10g084760.3	chrSL4.0ch10	-	63343783	63344529	63342275	63343391	63344657	63345033	15255	3;4;19	0;3;1	6;5;4	12;58;2	839	121	0.000659771153273	0.00955479146278	1.0;0.161;0.733	0.067;0.012;0.224	-0.53	E3 ubiquitin-protein ligase ubr3-like protein (AHRD V3.3 *** A0A2K3NLG7_TRIPR)			downstreamES: starting coordinate of the downstream exon
33636	gene:Solyc03g111330.4	Solyc03g111330.4	chrSL4.0ch03	+	56352562	56352915	56351622	56351776	56353242	56353396	33636	29;25;25	0;0;0	30;43;18	9;5;12	446	121	2.12882	5746.82	1.0;1.0;1.0	0.475;0.7;0.289	-0.512	UPF0235 protein (AHRD V3.3 *** A0A1U8G4Z0_CAPAN)			downstreamEE: end coordinate of the downstream exon
32026	gene:Solyc08g079750.3	Solyc08g079750.3	chrSL4.0ch08	-	61344444	61344513	61344085	61344246	61345547	61345673	32026	21;1;4	24;2;0	0;2;1	25;16;40	190	121	482930	0.000201535983109	0.358;0.242;1.0	0.0;0.074;0.016	-0.503	1-aminocyclopropane-1-carboxylate synthase (AHRD V3.3 *** Q6U5H3_ROSHC)			ID: identification number of the splicing event
19372	gene:Solyc02g071830.3	Solyc02g071830.3	chrSL4.0ch02	-	39213625	39213686	39213084	39213199	39214198	39214350	19372	21;5;5	2;0;0	19;24;13	4;21;37	182	121	7794.4	4.72699e+06	0.875;1.0;1.0	0.759;0.432;0.189	-0.498	plant/protein (DUF810) (AHRD V3.3 *-* AT5G06970.1)			IJC_Sample1: semi-colon delimited number of reads supporting the skipping junction in Control samples
13197	gene:Solyc03g113980.3	Solyc03g113980.3	chrSL4.0ch03	+	58459912	58460028	58459630	58459775	58460756	58460806	13197	10;3;22	2;0;0	8;12;28	8;4;35	237	121	26178.9	2.05122e+06	0.719;1.0;1.0	0.338;0.605;0.29	-0.495	Calmodulin binding protein-like (AHRD V3.3 *** A0A200RE12_9MAGN)			SJC_Sample1: semi-colon delimited number of reads supporting the inclusion junction in Control samples
16911	gene:Solyc09g005660.4	Solyc09g005660.4	chrSL4.0ch09	-	451681	451741	449612	451265	452847	453049	16911	18;2;1	2;0;0	3;25;20	6;2;36	181	121	6.90976e+06	0.00167198794504	0.857;1.0;1.0	0.251;0.893;0.271	-0.481	HAT transposon superfamily protein (AHRD V3.3 *** Q9LDK4_ARATH)			IJC_Sample2: semi-colon delimited number of reads supporting the skipping junction in Stress samples
1483	gene:Solyc03g113980.3	Solyc03g113980.3	chrSL4.0ch03	+	58459912	58459997	58459630	58459775	58460756	58460806	1483	10;2;22	2;0;0	8;12;27	8;4;35	206	121	24423.3	1.9356e+06	0.746;1.0;1.0	0.37;0.638;0.312	-0.475	Calmodulin binding protein-like (AHRD V3.3 *** A0A200RE12_9MAGN)			SJC_Sample2: semi-colon delimited number of reads supporting the inclusion junction in Stress samples
32590	gene:Solyc07g005790.4	Solyc07g005790.4	chrSL4.0ch07	-	628861	629053	628495	628609	629187	629323	32590	34;24;6	17;2;2	6;1;10	29;11;9	285	121	452007	0.000190937142666	0.459;0.836;0.56	0.081;0.037;0.321	-0.472	Multipolar spindle 1 (AHRD V3.3 *** A0A2U1M6R9_ARTAN)			IncFormLen: length of inclusion form, used for normalization
10786	gene:Solyc10g080390.2	Solyc10g080390.2	chrSL4.0ch10	-	60772360	60772398	60772222	60772272	60772478	60772559	10786	8;27;16	0;0;0	14;19;2	10;0;10	159	121	182741	9.08551e+06	1.0;1.0;1.0	0.516;1.0;0.132	-0.451	serine/threonine-protein kinase Nek6-like isoform X1 (AHRD V3.3 *** A0A2I4G4E6_9ROSI)			SkipFormLen: length of skipping form, used for normalization
28264	gene:Solyc04g081290.3	Solyc04g081290.3	chrSL4.0ch04	+	63305494	63305731	63305120	63305191	63306011	63306457	28264	13;11;6	0;3;0	55;1;18	22;16;2	330	121	0.000906783351622	0.0122442328769	1.0;0.573;1.0	0.478;0.022;0.767	-0.435	Cytokinin riboside 5'-monophosphate phosphoribohydrolase (AHRD V3.3 *** A0A2G2X1Q5_CAPBA)			PValue: p-value of the statistical test
16875	gene:Solyc12g044440.2	Solyc12g044440.2	chrSL4.0ch12	+	59068669	59070394	59061946	59062075	59070546	59070695	16875	54;26;49	0;3;0	106;63;78	6;12;14	1818	121	0.00234811414158	0.0259887046919	1.0;0.366;1.0	0.54;0.259;0.271	-0.432	Zinc finger protein (AHRD V3.3 *-* A0A200QX85_9MAGN)			FDR: FDR of the statistical test
15254	gene:Solyc10g084760.3	Solyc10g084760.3	chrSL4.0ch10	-	63343783	63343885	63342275	63343391	63344657	63345033	15254	3;4;17	0;3;1	7;23;6	12;58;2	223	121	0.00182465101101	0.021230815996	1.0;0.42;0.902	0.24;0.177;0.619	-0.429	E3 ubiquitin-protein ligase ubr3-like protein (AHRD V3.3 *** A0A2K3NLG7_TRIPR)			IncLevel1: semi-colon delimited values of inclusion levels (percentage) in Control samples
886	gene:Solyc10g044510.2	Solyc10g044510.2	chrSL4.0ch10	+	25661984	25662045	25661489	25661606	25663548	25663623	886	12;44;10	0;3;0	8;25;8	11;6;4	182	121	129945	7.13851e+06	1.0;0.907;1.0	0.326;0.735;0.571	-0.425	MLO-like protein (AHRD V3.3 *** K4CZH6_SOLLC)			IncLevel2: semi-colon delimited values of inclusion levels (percentage) in Stress samples
19370	gene:Solyc02g071830.3	Solyc02g071830.3	chrSL4.0ch02	-	39213567	39213686	39213084	39213199	39214198	39214350	19370	22;16;35	2;0;0	38;51;20	4;21;37	240	121	35979.3	2.59006e+06	0.847;1.0;1.0	0.827;0.55;0.214	-0.419	plant/protein (DUF810) (AHRD V3.3 *-* AT5G06970.1)			IncLevelDifference: average difference of the inclusion levels n Stress samples v Control samples
30153	gene:Solyc12g042990.3	Solyc12g042990.3	chrSL4.0ch12	-	58216359	58216419	58216208	58216278	58216494	58216564	30153	49;42;49	0;12;4	33;7;42	14;16;28	181	121	898472	0.000330978861	1.0;0.701;0.891	0.612;0.226;0.501	-0.418	CASC3/Barentsz eIF4AIII binding protein (AHRD V3.3 *** AT1G80000.3)			Description: Gene Description
13196	gene:Solyc03g113980.3	Solyc03g113980.3	chrSL4.0ch03	+	58459912	58460001	58459630	58459775	58460756	58460806	13196	22;7;24	2;0;0	9;26;47	8;4;35	210	121	26132.3	2.05122e+06	0.864;1.0;1.0	0.393;0.789;0.436	-0.415	Calmodulin binding protein-like (AHRD V3.3 *** A0A200RE12_9MAGN)
11408	gene:Solyc10g012240.3	Solyc10g012240.3	chrSL4.0ch10	+	4515817	4516566	4514258	4514338	4517708	4518066	11408	22;6;9	0;2;0	23;12;51	8;4;8	842	121	0.00208079497784	0.023629426142	1.0;0.301;1.0	0.292;0.301;0.478	-0.41	Ubiquitin-conjugating enzyme (AHRD V3.3 *** A0A200QU68_9MAGN)
32051	gene:Solyc11g016990.3	Solyc11g016990.3	chrSL4.0ch11	+	7767596	7769171	7763770	7763902	7769290	7769373	32051	90;50;57	0;1;0	66;122;89	11;6;3	1668	121	40739.9	284389	1.0;0.784;1.0	0.303;0.596;0.683	-0.401	Protein-tyrosine-phosphatase PTP1 (AHRD V3.3 *** A0A2G3CM37_CAPCH)
11271	gene:Solyc10g044510.2	Solyc10g044510.2	chrSL4.0ch10	+	25661992	25662348	25661489	25661606	25663548	25663623	11271	1;28;31	0;3;0	16;36;24	11;6;4	449	121	0.000314355444057	0.00541835402826	1.0;0.716;1.0	0.282;0.618;0.618	-0.399	MLO-like protein (AHRD V3.3 *** K4CZH6_SOLLC)
36707	gene:Solyc09g031580.3	Solyc09g031580.3	chrSL4.0ch09	-	28044175	28047166	28043748	28044086	28047305	28047438	36707	113;131;153	4;6;0	174;167;123	11;31;15	3084	121	0.00234142566328	0.0259312892208	0.526;0.461;1.0	0.383;0.174;0.243	-0.396	Zinc finger, RING-type (AHRD V3.3 *** A0A1R3IP44_COCAP)
11288	gene:Solyc10g044450.3	Solyc10g044450.3	chrSL4.0ch10	+	25427550	25427679	25425789	25425888	25436102	25436778	11288	56;47;35	1;0;0	26;15;20	13;16;0	242	121	23688.8	1.8904e+06	0.966;1.0;1.0	0.5;0.319;1.0	-0.382	Regulator of nonsense transcripts UPF3 (AHRD V3.3 *** A0A2I0X275_9ASPA)
32588	gene:Solyc07g005790.4	Solyc07g005790.4	chrSL4.0ch07	-	628861	628946	628495	628609	629187	629323	32588	28;3;2	17;2;2	2;0;3	29;11;9	206	121	384.723	68172.9	0.492;0.468;0.37	0.039;0.0;0.164	-0.376	Multipolar spindle 1 (AHRD V3.3 *** A0A2U1M6R9_ARTAN)
16991	gene:Solyc06g036340.4	Solyc06g036340.4	chrSL4.0ch06	-	23746482	23746636	23746093	23746246	23746947	23747289	16991	20;2;30	10;19;4	3;8;0	32;19;57	247	121	0.000133101696895	0.0028009720064	0.495;0.049;0.786	0.044;0.171;0.0	-0.372	Pentatricopeptide repeat (PPR) superfamily protein (AHRD V3.3 *-* A0A2U1LU47_ARTAN)
31390	gene:Solyc06g053770.4	Solyc06g053770.4	chrSL4.0ch06	-	34410961	34411750	34410399	34410522	34412906	34413049	31390	45;32;63	1;0;0	66;51;76	14;4;4	882	121	17855.8	1.51595e+06	0.861;1.0;1.0	0.393;0.636;0.723	-0.37	DNA repair protein XRCC4 (AHRD V3.3 *** A0A1U8GWB4_CAPAN)
32589	gene:Solyc07g005790.4	Solyc07g005790.4	chrSL4.0ch07	-	628861	629027	628495	628609	629187	629323	32589	38;13;8	17;2;2	2;15;12	29;11;9	259	121	0.000671949681566	0.00968650366993	0.511;0.752;0.651	0.031;0.389;0.384	-0.37	Multipolar spindle 1 (AHRD V3.3 *** A0A2U1M6R9_ARTAN)
6153	gene:Solyc12g042990.3	Solyc12g042990.3	chrSL4.0ch12	-	58216352	58216419	58216208	58216278	58216494	58216564	6153	53;49;52	0;12;4	40;11;57	14;16;28	188	121	1.97562e+06	0.000623430865087	1.0;0.724;0.893	0.648;0.307;0.567	-0.365	CASC3/Barentsz eIF4AIII binding protein (AHRD V3.3 *** AT1G80000.3)
13716	gene:Solyc01g098700.4	Solyc01g098700.4	chrSL4.0ch01	+	81383753	81384857	81383274	81383326	81385916	81385970	13716	129;183;124	2;3;0	92;132;129	13;24;2	1197	121	0.000106786966529	0.00235326329174	0.867;0.86;1.0	0.417;0.357;0.867	-0.362	Branched-chain-amino-acid aminotransferase-like protein 1 (AHRD V3.3 *** A0A2G2W7E2_CAPBA)
18572	gene:Solyc01g010720.4	Solyc01g010720.4	chrSL4.0ch01	-	5787051	5787277	5786458	5786973	5787380	5787476	18572	24;17;21	2;0;0	52;27;65	19;5;18	319	121	30552.9	2.29011e+06	0.82;1.0;1.0	0.509;0.672;0.578	-0.354	Carboxypeptidase (AHRD V3.3 *** A0A2I4FWA2_9ROSI)
18571	gene:Solyc01g010720.4	Solyc01g010720.4	chrSL4.0ch01	-	5787051	5787274	5786458	5786973	5787380	5787476	18571	24;17;23	2;0;0	56;27;65	19;5;18	316	121	25295.8	2.00016e+06	0.821;1.0;1.0	0.53;0.674;0.58	-0.346	Carboxypeptidase (AHRD V3.3 *** A0A2I4FWA2_9ROSI)
32340	gene:Solyc06g082380.3	Solyc06g082380.3	chrSL4.0ch06	-	45792191	45792883	45791440	45791707	45793023	45793429	32340	109;227;193	2;1;7	167;93;152	22;29;7	785	121	1.03014e+06	0.000370016658937	0.894;0.972;0.81	0.539;0.331;0.77	-0.345	protein LURP-one-related 7-like (AHRD V3.3 *** A0A2I4F9W5_9ROSI)
33634	gene:Solyc03g111330.4	Solyc03g111330.4	chrSL4.0ch03	+	56352548	56353131	56351622	56351776	56353242	56353396	33634	72;72;83	0;0;0	91;125;70	9;5;12	676	121	54.0681	13064.8	1.0;1.0;1.0	0.644;0.817;0.511	-0.343	UPF0235 protein (AHRD V3.3 *** A0A1U8G4Z0_CAPAN)
18747	gene:Solyc01g058225.1	Solyc01g058225.1	chrSL4.0ch01	+	58842756	58842889	58841194	58841317	58843334	58843590	18747	6;16;1	14;2;13	0;0;0	5;1;18	242	121	1.27434e+06	0.000437275702317	0.176;0.8;0.037	0.0;0.0;0.0	-0.338	myosin 1 (AHRD V3.3 --* NP_001104925.1)
35981	gene:Solyc09g005270.3	Solyc09g005270.3	chrSL4.0ch09	-	214071	214438	213616	213962	215553	215635	35981	42;13;28	4;0;1	31;35;19	4;10;6	460	121	0.00237695361993	0.0262084748442	0.734;1.0;0.88	0.671;0.479;0.454	-0.337	RNA-binding CRS1 / YhbY (CRM) domain protein (AHRD V3.3 *** A0A2U1NZ44_ARTAN)
36780	gene:Solyc05g006630.4	Solyc05g006630.4	chrSL4.0ch05	+	1338525	1338556	1337363	1337747	1338703	1340302	36780	13;6;4	5;4;5	12;2;0	9;18;14	152	121	0.00222810126768	0.0249077357501	0.674;0.544;0.389	0.515;0.081;0.0	-0.337	Disease resistance protein (TIR-NBS-LRR class) (AHRD V3.3 *** A0A1P8AUG7_ARATH)
23093	gene:Solyc01g007780.4	Solyc01g007780.4	chrSL4.0ch01	-	1883433	1883464	1883261	1883308	1883922	1884087	23093	12;16;15	0;6;0	19;26;38	15;14;22	152	121	0.000217915226424	0.00411075079209	1.0;0.68;1.0	0.502;0.597;0.579	-0.334	HVA22-like protein (AHRD V3.3 *** A0A2G3AY13_CAPCH)
8789	gene:Solyc12g062480.3	Solyc12g062480.3	chrSL4.0ch12	-	32895036	32895205	32893562	32893885	32896305	32896513	8789	12;9;13	35;3;8	0;3;0	4;8;32	262	121	48599.3	32322.3	0.137;0.581;0.429	0.0;0.148;0.0	-0.333	Cst complex subunit ctc1 (AHRD V3.3 *** A0A314KMU1_NICAT)
8824	gene:Solyc12g077460.2	Solyc12g077460.2	chrSL4.0ch12	-	21241571	21241662	21240372	21240644	21241832	21242129	8824	5;13;26	8;8;4	14;13;6	29;24;34	212	121	0.00168311806843	0.019978860095	0.263;0.481;0.788	0.216;0.236;0.092	-0.329	Unknown protein
21500	gene:Solyc11g044937.1	Solyc11g044937.1	chrSL4.0ch11	+	30769260	30769813	30768671	30768984	30769898	30769991	21500	72;26;66	0;6;0	96;133;98	15;34;17	646	121	0.00075591653864	0.0106135473694	1.0;0.448;1.0	0.545;0.423;0.519	-0.32	Plant transposase (Ptta/En/Spm family) (AHRD V3.3 *-* F4I6H5_ARATH)
6533	gene:Solyc06g053420.4	Solyc06g053420.4	chrSL4.0ch06	+	33992377	33992431	33992148	33992295	33993473	33993535	6533	48;60;62	0;1;0	23;43;33	20;11;4	175	121	5.57322	186.968	1.0;0.976;1.0	0.443;0.73;0.851	-0.317	C2 domain-containing protein/GRAM domain-containing protein (AHRD V3.3 *** A0A1Q3BEV5_CEPFO)
17500	gene:Solyc01g087370.2	Solyc01g087370.2	chrSL4.0ch01	-	74569780	74569883	74561266	74561342	74575392	74575494	17500	46;32;45	2;2;0	19;49;25	16;2;11	224	121	37459	0.00104341794289	0.926;0.896;1.0	0.391;0.93;0.551	-0.317	RING/FYVE/PHD-type zinc finger family protein (AHRD V3.3 *-* A0A2U1QBS4_ARTAN)
29690	gene:Solyc05g026130.3	Solyc05g026130.3	chrSL4.0ch05	+	39929037	39933383	39928501	39928792	39933460	39933529	29690	441;561;548	1;10;6	378;371;271	14;7;19	4439	121	0.00156634663662	0.0188912885451	0.923;0.605;0.713	0.424;0.591;0.28	-0.315	AP complex subunit sigma (AHRD V3.3 *** A0A1U8E025_CAPAN)
8823	gene:Solyc12g077460.2	Solyc12g077460.2	chrSL4.0ch12	-	21241571	21241647	21240372	21240644	21241832	21242129	8823	3;7;14	8;8;4	10;1;5	29;24;34	197	121	0.00111912298391	0.0144130359993	0.187;0.35;0.683	0.175;0.025;0.083	-0.312	Unknown protein
19068	gene:Solyc03g095820.4	Solyc03g095820.4	chrSL4.0ch03	-	52036830	52037086	52036664	52036758	52037180	52037287	19068	10;16;9	3;16;11	2;0;2	20;18;11	349	121	2507.98	328260	0.536;0.257;0.221	0.034;0.0;0.059	-0.307	Plant cadmium resistance 2 (AHRD V3.3 *** A0A0K9PMY3_ZOSMR)
17498	gene:Solyc01g087370.2	Solyc01g087370.2	chrSL4.0ch01	-	74569780	74569878	74561266	74561342	74575392	74575494	17498	38;30;36	2;2;0	20;49;25	16;2;11	219	121	0.000103073527503	0.00229041972305	0.913;0.892;1.0	0.409;0.931;0.557	-0.303	RING/FYVE/PHD-type zinc finger family protein (AHRD V3.3 *-* A0A2U1QBS4_ARTAN)
4407	gene:Solyc02g077320.4	Solyc02g077320.4	chrSL4.0ch02	-	40278155	40278230	40277934	40278000	40278309	40278375	4407	45;39;48	3;0;0	64;42;19	8;35;4	196	121	10875.4	1.04386e+06	0.903;1.0;1.0	0.832;0.426;0.746	-0.3	Negative regulator of systemic acquired resistance (SNI1) (AHRD V3.3 *** A0A2U1M5U8_ARTAN)
19421	gene:Solyc03g058805.1	Solyc03g058805.1	chrSL4.0ch03	+	22092366	22092468	22087960	22090625	22093484	22094163	19421	5;9;6	0;0;2	7;12;21	0;8;30	223	121	0.000691506768725	0.00991877330283	1.0;1.0;0.619	1.0;0.449;0.275	-0.298	Unknown protein
17232	gene:Solyc01g111410.3	Solyc01g111410.3	chrSL4.0ch01	+	90025155	90025544	90024595	90024706	90026260	90026329	17232	58;36;43	5;0;1	28;53;93	3;23;10	482	121	0.00130376225058	0.0162930201832	0.744;1.0;0.915	0.701;0.366;0.7	-0.297	Protein prenyltransferase alpha subunit repeat-containing protein 1 (AHRD V3.3 *** A0A1J3ITR8_NOCCA)
33633	gene:Solyc03g111330.4	Solyc03g111330.4	chrSL4.0ch03	+	56352548	56353008	56351622	56351776	56353242	56353396	33633	74;72;83	0;0;0	91;126;74	9;5;12	553	121	73.562	16505.6	1.0;1.0;1.0	0.689;0.846;0.574	-0.297	UPF0235 protein (AHRD V3.3 *** A0A1U8G4Z0_CAPAN)
19871	gene:Solyc01g006130.4	Solyc01g006130.4	chrSL4.0ch01	+	796301	796740	795024	795142	797020	797186	19871	24;4;13	2;1;0	57;26;17	16;2;22	532	121	0.00531970171053	0.0486803424009	0.732;0.476;1.0	0.448;0.747;0.149	-0.288	DnaJ/Hsp40 cysteine-rich domain superfamily protein (AHRD V3.3 *-* AT2G34860.2)
27645	gene:Solyc07g008700.3	Solyc07g008700.3	chrSL4.0ch07	+	3641430	3642907	3640659	3640820	3648233	3648657	27645	158;252;239	0;0;0	208;172;220	6;0;24	1570	121	27012.5	2.07882e+06	1.0;1.0;1.0	0.728;1.0;0.414	-0.286	protein FAR1-RELATED SEQUENCE 9-like (AHRD V3.3 *** A0A2I4HQF4_9ROSI)
17880	gene:Solyc04g047750.3	Solyc04g047750.3	chrSL4.0ch04	+	36202060	36203963	36201548	36201605	36204235	36204619	17880	282;222;268	2;8;2	332;261;167	20;16;8	1996	121	0.000237635626456	0.00438870199709	0.895;0.627;0.89	0.502;0.497;0.559	-0.285	Alpha-taxilin (AHRD V3.3 *** A0A1J3J675_NOCCA)
19069	gene:Solyc03g095820.4	Solyc03g095820.4	chrSL4.0ch03	-	52036834	52037086	52036664	52036758	52037180	52037287	19069	12;12;17	3;16;11	4;0;9	20;18;11	345	121	0.000217685313328	0.00411032694904	0.584;0.208;0.352	0.066;0.0;0.223	-0.285	Plant cadmium resistance 2 (AHRD V3.3 *** A0A0K9PMY3_ZOSMR)
2943	gene:Solyc01g010720.4	Solyc01g010720.4	chrSL4.0ch01	-	5787051	5787137	5786458	5786973	5787380	5787476	2943	24;17;21	2;0;0	47;27;63	19;5;18	207	121	14366.5	1.26961e+06	0.875;1.0;1.0	0.591;0.759;0.672	-0.284	Carboxypeptidase (AHRD V3.3 *** A0A2I4FWA2_9ROSI)
19071	gene:Solyc03g095820.4	Solyc03g095820.4	chrSL4.0ch03	-	52036895	52037086	52036664	52036758	52037180	52037287	19071	7;10;9	3;16;11	4;0;1	20;18;11	284	121	400260	0.000173750857122	0.499;0.21;0.258	0.079;0.0;0.037	-0.284	Plant cadmium resistance 2 (AHRD V3.3 *** A0A0K9PMY3_ZOSMR)
17678	gene:Solyc08g021920.4	Solyc08g021920.4	chrSL4.0ch08	-	34016011	34017401	34012725	34013079	34017672	34017796	17678	232;259;227	0;0;0	207;175;178	10;13;0	1483	121	3544.55	413684	1.0;1.0;1.0	0.628;0.523;1.0	-0.283	DnaJ-like protein subfamily C GRV2 (AHRD V3.3 *** A0A2G2YXE7_CAPAN)
13387	gene:Solyc04g076550.3	Solyc04g076550.3	chrSL4.0ch04	-	59448281	59448341	59445928	59446099	59449181	59449398	13387	12;0;7	2;12;20	1;0;0	4;3;32	181	121	0.000212650839299	0.0040284742879	0.8;0.0;0.19	0.143;0.0;0.0	-0.282	HYPERSENSITIVE TO PI STARVATION 4 (AHRD V3.3 *-* AT1G58250.1)
27644	gene:Solyc07g008700.3	Solyc07g008700.3	chrSL4.0ch07	+	3641343	3647169	3640659	3640820	3648233	3648657	27644	1016;680;799	0;0;0	768;824;882	6;0;24	5919	121	26599.2	2.06661e+06	1.0;1.0;1.0	0.724;1.0;0.429	-0.282	protein FAR1-RELATED SEQUENCE 9-like (AHRD V3.3 *** A0A2I4HQF4_9ROSI)
20824	gene:Solyc01g091780.4	Solyc01g091780.4	chrSL4.0ch01	+	77597031	77597140	77596646	77596735	77597765	77597906	20824	15;34;31	2;0;0	95;106;27	23;21;11	230	121	13467.6	1.22463e+06	0.798;1.0;1.0	0.685;0.726;0.564	-0.274	Protein-ribulosamine 3-kinase, chloroplastic (AHRD V3.3 *** A0A2G2W3U1_CAPBA)
16990	gene:Solyc06g036340.4	Solyc06g036340.4	chrSL4.0ch06	-	23746457	23746636	23746093	23746246	23746947	23747289	16990	8;2;23	10;19;4	2;10;0	32;19;57	272	121	0.00190682143451	0.0220282770713	0.262;0.045;0.719	0.027;0.19;0.0	-0.27	Pentatricopeptide repeat (PPR) superfamily protein (AHRD V3.3 *-* A0A2U1LU47_ARTAN)
29030	gene:Solyc08g014480.4	Solyc08g014480.4	chrSL4.0ch08	-	4524013	4524246	4518336	4518520	4525211	4525290	29030	0;8;10	31;2;11	1;0;1	15;9;16	326	121	0.000207818123766	0.00395208995521	0.0;0.598;0.252	0.024;0.0;0.023	-0.268	Beta-galactosidase (AHRD V3.3 *** A0A1J3H0Q0_NOCCA)
2944	gene:Solyc01g010720.4	Solyc01g010720.4	chrSL4.0ch01	-	5787222	5787315	5786458	5786973	5787380	5787476	2944	35;33;29	2;0;0	41;29;126	19;5;18	214	121	7679.54	785086	0.908;1.0;1.0	0.55;0.766;0.798	-0.265	Carboxypeptidase (AHRD V3.3 *** A0A2I4FWA2_9ROSI)
34981	gene:Solyc08g075070.3	Solyc08g075070.3	chrSL4.0ch08	-	57340526	57340596	57337039	57339569	57340688	57340762	34981	16;33;11	0;7;0	23;25;8	6;14;2	191	121	0.00386892301228	0.0382071351147	1.0;0.749;1.0	0.708;0.531;0.717	-0.264	Profilin family protein (AHRD V3.3 *** AT4G19400.1)
35987	gene:Solyc09g005270.3	Solyc09g005270.3	chrSL4.0ch09	-	214076	215339	213616	213962	215553	215635	35987	110;81;85	4;0;1	116;139;75	4;10;6	1356	121	0.00459391547345	0.0436093833158	0.71;1.0;0.884	0.721;0.554;0.527	-0.264	RNA-binding CRS1 / YhbY (CRM) domain protein (AHRD V3.3 *** A0A2U1NZ44_ARTAN)
33632	gene:Solyc03g111330.4	Solyc03g111330.4	chrSL4.0ch03	+	56352548	56352915	56351622	56351776	56353242	56353396	33632	70;72;83	0;0;0	91;142;70	9;5;12	460	121	203.814	39125.6	1.0;1.0;1.0	0.727;0.882;0.605	-0.262	UPF0235 protein (AHRD V3.3 *** A0A1U8G4Z0_CAPAN)
5199	gene:Solyc04g049090.3	Solyc04g049090.3	chrSL4.0ch04	-	38792714	38792809	38792285	38792335	38792907	38792982	5199	27;33;26	0;0;0	24;38;172	3;19;14	216	121	3555.71	413684	1.0;1.0;1.0	0.818;0.528;0.873	-0.26	SlMlo1
11289	gene:Solyc10g044450.3	Solyc10g044450.3	chrSL4.0ch10	+	25427550	25427828	25425789	25425888	25436102	25436778	11289	73;50;30	1;0;0	68;60;98	13;16;0	371	121	12297.4	6.83158e+06	0.96;1.0;1.0	0.63;0.55;1.0	-0.26	Regulator of nonsense transcripts UPF3 (AHRD V3.3 *** A0A2I0X275_9ASPA)
32304	gene:Solyc06g076670.3	Solyc06g076670.3	chrSL4.0ch06	+	45294222	45294333	45293917	45294067	45294449	45294513	32304	142;34;90	2;9;6	155;67;262	25;57;90	232	121	0.00014501888619	0.00297741092894	0.974;0.663;0.887	0.764;0.38;0.603	-0.259	RNA-binding (RRM/RBD/RNP motifs) family protein (AHRD V3.3 *-* A0A1P8AVT0_ARATH)
35323	gene:Solyc12g040680.2	Solyc12g040680.2	chrSL4.0ch12	+	54464718	54465757	54464491	54464619	54466466	54466616	35323	80;109;91	0;0;0	95;64;133	0;24;0	1132	121	0.00397681235033	0.0389718587502	1.0;1.0;1.0	1.0;0.222;1.0	-0.259	mitogen-activated protein kinase 16
29489	gene:Solyc04g005030.4	Solyc04g005030.4	chrSL4.0ch04	-	53355	54865	53014	53081	55879	56060	29489	162;115;66	0;0;4	123;96;125	2;8;10	1603	121	0.0037345408145	0.0371447713912	1.0;1.0;0.555	0.823;0.475;0.485	-0.257	Phosphoglucosamine mutase family protein (AHRD V3.3 *** A0A2U1MUU8_ARTAN)
19070	gene:Solyc03g095820.4	Solyc03g095820.4	chrSL4.0ch03	-	52036859	52037086	52036664	52036758	52037180	52037287	19070	7;10;9	3;16;11	6;0;1	20;18;11	320	121	498950	0.00130970311225	0.469;0.191;0.236	0.102;0.0;0.033	-0.254	Plant cadmium resistance 2 (AHRD V3.3 *** A0A0K9PMY3_ZOSMR)
30142	gene:Solyc12g042990.3	Solyc12g042990.3	chrSL4.0ch12	-	58216208	58216278	58214914	58215002	58216532	58216556	30142	41;41;37	0;1;3	33;19;69	3;24;6	191	121	0.000363472752088	0.00606860509578	1.0;0.963;0.887	0.875;0.334;0.879	-0.254	CASC3/Barentsz eIF4AIII binding protein (AHRD V3.3 *** AT1G80000.3)
10980	gene:Solyc10g074990.2	Solyc10g074990.2	chrSL4.0ch10	-	57735415	57736198	57735238	57735296	57737825	57738206	10980	126;161;64	0;0;8	217;196;127	10;22;20	876	121	0.00180530731145	0.0210676299227	1.0;1.0;0.525	0.75;0.552;0.467	-0.252	Holliday junction resolvase-like protein (AHRD V3.3 *** A0A2K3NCX3_TRIPR)
18974	gene:Solyc02g091030.4	Solyc02g091030.4	chrSL4.0ch02	+	50511650	50512392	50511447	50511531	50512517	50512610	18974	29;2;6	14;2;16	23;29;44	0;0;0	835	121	0	0.0	0.231;0.127;0.052	1.0;1.0;1.0	0.863	Nuclear transcription factor Y subunit C-2 (AHRD V3.3 *-* A0A2G3D858_CAPCH)
18975	gene:Solyc02g091030.4	Solyc02g091030.4	chrSL4.0ch02	+	50511656	50512392	50511447	50511531	50512517	50512610	18975	29;2;6	14;2;16	24;24;57	0;0;0	829	121	0	0.0	0.232;0.127;0.052	1.0;1.0;1.0	0.863	Nuclear transcription factor Y subunit C-2 (AHRD V3.3 *-* A0A2G3D858_CAPCH)
18976	gene:Solyc02g091030.4	Solyc02g091030.4	chrSL4.0ch02	+	50511674	50512392	50511447	50511531	50512517	50512610	18976	32;2;6	14;2;16	26;26;64	0;0;0	811	121	0	0.0	0.254;0.13;0.053	1.0;1.0;1.0	0.854	Nuclear transcription factor Y subunit C-2 (AHRD V3.3 *-* A0A2G3D858_CAPCH)
32927	gene:Solyc09g066080.3	Solyc09g066080.3	chrSL4.0ch09	-	60542640	60542778	60537428	60537519	60542855	60543042	32927	12;0;0	16;2;6	5;11;12	2;0;0	242	121	1191.13	176645	0.273;0.0;0.0	0.556;1.0;1.0	0.761	Protein BREAST CANCER SUSCEPTIBILITY 1-like protein (AHRD V3.3 *** A0A1J3EMZ5_NOCCA)
14037	gene:Solyc03g078020.4	Solyc03g078020.4	chrSL4.0ch03	+	43482933	43483382	43474343	43474472	43484487	43484587	14037	14;0;0	8;4;6	6;14;13	0;0;6	542	121	0.000142743167538	0.00294644409266	0.281;0.0;0.0	1.0;1.0;0.326	0.682	Peptide chain release factor 1 (AHRD V3.3 *** A0A1J3H9D8_NOCCA)
24245	gene:Solyc03g044100.4	Solyc03g044100.4	chrSL4.0ch03	-	7389950	7394510	7388057	7388258	7396614	7396818	24245	23;7;41	7;5;6	58;62;17	4;0;0	4653	121	0.0010748127124	0.013962059573	0.079;0.035;0.151	0.274;1.0;1.0	0.67	Peroxidase (AHRD V3.3 *** K4BG30_SOLLC)
8632	gene:Solyc12g042650.2	Solyc12g042650.2	chrSL4.0ch12	-	57635110	57635156	57634434	57634726	57635935	57636033	8632	4;8;2	17;4;4	7;8;4	0;0;0	167	121	2.42754	901.947	0.146;0.592;0.266	1.0;1.0;1.0	0.665	40S ribosomal protein S12 (AHRD V3.3 *** A0A1U8DVK6_CAPAN)
18977	gene:Solyc02g091030.4	Solyc02g091030.4	chrSL4.0ch02	+	50512305	50512392	50511447	50511531	50512517	50512610	18977	29;2;4	14;2;16	27;23;38	0;0;0	208	121	0.000577316	0.67774	0.546;0.368;0.127	1.0;1.0;1.0	0.653	Nuclear transcription factor Y subunit C-2 (AHRD V3.3 *-* A0A2G3D858_CAPCH)
24803	gene:Solyc01g068340.3	Solyc01g068340.3	chrSL4.0ch01	+	70356327	70356468	70354774	70354832	70357137	70357296	24803	0;0;0	24;23;40	12;13;8	0;19;2	242	121	0.312506	17.1402	0.0;0.0;0.0	1.0;0.255;0.667	0.641	Crossover junction endonuclease MUS81 (AHRD V3.3 *** A0A2G3AKQ4_CAPAN)
36699	gene:Solyc09g011160.4	Solyc09g011160.4	chrSL4.0ch09	+	4548371	4548462	4547385	4547429	4548903	4548947	36699	18;18;4	24;21;24	261;384;553	31;29;35	212	121	0	0.0	0.3;0.329;0.087	0.828;0.883;0.9	0.632	Regulator of chromosome condensation (RCC1) family protein (AHRD V3.3 *** A0A1I9LSN5_ARATH)
32920	gene:Solyc09g066080.3	Solyc09g066080.3	chrSL4.0ch09	-	60538032	60542759	60537428	60537519	60542855	60543042	32920	39;24;55	16;2;6	44;60;51	2;0;0	4820	121	1.66893e+06	0.000544038832808	0.058;0.232;0.187	0.356;1.0;1.0	0.626	Protein BREAST CANCER SUSCEPTIBILITY 1-like protein (AHRD V3.3 *** A0A1J3EMZ5_NOCCA)
32923	gene:Solyc09g066080.3	Solyc09g066080.3	chrSL4.0ch09	-	60538281	60542778	60537428	60537519	60542855	60543042	32923	50;27;22	16;2;6	26;66;46	2;0;0	4590	121	8.406e+06	0.00194809497863	0.076;0.262;0.088	0.255;1.0;1.0	0.61	Protein BREAST CANCER SUSCEPTIBILITY 1-like protein (AHRD V3.3 *** A0A1J3EMZ5_NOCCA)
28216	gene:Solyc04g080700.4	Solyc04g080700.4	chrSL4.0ch04	-	62766104	62766223	62765872	62765928	62766495	62766614	28216	0;0;0	22;27;11	11;11;17	15;6;0	240	121	1.97637	750.458	0.0;0.0;0.0	0.27;0.48;1.0	0.583	Bifunctional nuclease 2 (AHRD V3.3 *** A0A2G3AX92_CAPCH)
34922	gene:Solyc08g023460.4	Solyc08g023460.4	chrSL4.0ch08	-	27456901	27457508	27455586	27455648	27457804	27457952	34922	0;2;0	4;7;13	16;17;1	4;5;0	700	121	174651	8.81007e+06	0.0;0.047;0.0	0.409;0.37;1.0	0.577	ALA-interacting subunit (AHRD V3.3 *** A0A2G3BRL9_CAPCH)
31230	gene:Solyc01g081050.4	Solyc01g081050.4	chrSL4.0ch01	+	72947916	72949525	72947178	72947238	72950388	72950453	31230	52;11;30	19;8;2	38;46;54	0;0;4	1702	121	9.50594e+06	0.00213886730692	0.163;0.089;0.516	1.0;1.0;0.49	0.574	AMP-dependent synthetase/ligase (AHRD V3.3 *** A0A200PXA7_9MAGN)
12197	gene:Solyc02g061810.3	Solyc02g061810.3	chrSL4.0ch02	-	31321230	31321551	31320201	31320311	31322435	31322573	12197	16;7;19	30;4;6	17;21;35	0;2;1	414	121	765.639	123626	0.135;0.338;0.481	1.0;0.754;0.911	0.57	S-acyltransferase (AHRD V3.3 *** A0A1U8FFD7_CAPAN)
14656	gene:Solyc03g115720.3	Solyc03g115720.3	chrSL4.0ch03	-	59780499	59780690	59780308	59780413	59780804	59780975	14656	10;6;2	13;13;8	13;8;9	2;4;0	284	121	6.70878e+06	0.00163250158427	0.247;0.164;0.096	0.735;0.46;1.0	0.563	Zinc finger (C3HC4-type RING finger) family protein (AHRD V3.3 *** A0A2U1MKI1_ARTAN)
32922	gene:Solyc09g066080.3	Solyc09g066080.3	chrSL4.0ch09	-	60538281	60542759	60537428	60537519	60542855	60543042	32922	87;51;77	16;2;6	66;115;83	2;0;0	4571	121	587519	0.000234486259749	0.126;0.403;0.254	0.466;1.0;1.0	0.561	Protein BREAST CANCER SUSCEPTIBILITY 1-like protein (AHRD V3.3 *** A0A1J3EMZ5_NOCCA)
24802	gene:Solyc01g068340.3	Solyc01g068340.3	chrSL4.0ch01	+	70356159	70356468	70354774	70354832	70357137	70357296	24802	0;0;7	24;23;40	12;14;8	0;19;2	402	121	34814.4	2.52196e+06	0.0;0.0;0.05	1.0;0.182;0.546	0.559	Crossover junction endonuclease MUS81 (AHRD V3.3 *** A0A2G3AKQ4_CAPAN)
17033	gene:Solyc08g066540.3	Solyc08g066540.3	chrSL4.0ch08	-	53381418	53381604	53380922	53381000	53381735	53381796	17033	1;0;3	5;7;10	10;12;1	1;0;8	279	121	0.000284804527987	0.00505451240887	0.08;0.0;0.115	0.813;1.0;0.051	0.556	Peptidyl-tRNA hydrolase (AHRD V3.3 *** A0A200RC13_9MAGN)
22416	gene:Solyc01g150177.1	Solyc01g150177.1	chrSL4.0ch01	-	90044564	90045458	90044225	90044353	90045754	90045802	22416	18;9;0	13;3;8	3;25;19	5;0;0	987	121	0.0026273967283	0.028388701235	0.145;0.269;0.0	0.069;1.0;1.0	0.552	Unknown protein
6023	gene:Solyc05g026070.1	Solyc05g026070.1	chrSL4.0ch05	+	39860800	39860856	39856697	39856823	39860936	39861036	6023	15;0;6	14;5;5	18;37;26	4;2;4	177	121	1.14271e+06	0.000401273976975	0.423;0.0;0.451	0.755;0.927;0.816	0.541	glycine-rich protein (AHRD V3.3 *-* AT4G32920.3)
22743	gene:Solyc01g105470.4	Solyc01g105470.4	chrSL4.0ch01	-	85943680	85943710	85943085	85943228	85943975	85944017	22743	12;2;0	2;20;10	10;5;5	0;4;0	151	121	0.000262258878971	0.00474656047187	0.828;0.074;0.0	1.0;0.5;1.0	0.533	Unknown protein
33295	gene:Solyc07g040661.1	Solyc07g040661.1	chrSL4.0ch07	+	49055946	49056025	49054622	49054971	49056341	49056581	33295	7;0;13	24;12;10	40;24;51	21;4;7	200	121	251285	0.000118618660522	0.15;0.0;0.44	0.535;0.784;0.815	0.515	ARM repeat superfamily protein (AHRD V3.3 *-* AT3G06530.2)
30306	gene:Solyc05g053960.3	Solyc05g053960.3	chrSL4.0ch05	-	63354416	63355073	63353745	63354038	63355207	63360736	30306	0;4;0	6;4;14	25;8;24	22;0;4	750	121	91573.1	0.000335904048114	0.0;0.139;0.0	0.155;1.0;0.492	0.503	Pistil extensin like protein, partial CDS only (AHRD V3.3 *-* Q7DLN2_TOBAC)
18311	gene:Solyc03g115580.4	Solyc03g115580.4	chrSL4.0ch03	-	59662917	59663094	59662641	59662741	59663985	59664085	18311	11;4;17	8;4;10	23;28;6	1;5;0	270	121	4.27651e+06	0.00116446551211	0.381;0.309;0.432	0.912;0.715;1.0	0.502	DNA excision repair protein ERCC-1 (AHRD V3.3 *** A0A2G3A240_CAPAN)
29116	gene:Solyc05g012640.3	Solyc05g012640.3	chrSL4.0ch05	-	5921960	5922084	5918858	5919094	5923395	5923510	29116	0;0;0	4;9;10	0;6;16	11;0;8	242	121	3.35253e+06	0.000952657914895	0.0;0.0;0.0	0.0;1.0;0.5	0.5	T-box transcription factor%2C putative (DUF863) (AHRD V3.3 *-* AT1G13940.2)
26804	gene:Solyc06g008490.3	Solyc06g008490.3	chrSL4.0ch06	+	2399694	2399836	2399256	2399481	2401287	2401656	26804	45;0;22	6;4;8	29;33;46	0;0;4	242	121	71612.1	0.00172317958099	0.789;0.0;0.579	1.0;1.0;0.852	0.495	Transcription factor jumonji (Jmj) family protein / zinc finger (C5HC2 type) family protein (AHRD V3.3 *** A0A1P8AMS3_ARATH)
24246	gene:Solyc03g044100.4	Solyc03g044100.4	chrSL4.0ch03	-	7394445	7394510	7388057	7388258	7396614	7396818	24246	0;3;38	7;5;6	8;32;31	4;0;0	186	121	746068	0.00177667982575	0.0;0.281;0.805	0.565;1.0;1.0	0.493	Peroxidase (AHRD V3.3 *** K4BG30_SOLLC)
13542	gene:Solyc03g097630.3	Solyc03g097630.3	chrSL4.0ch03	+	54534187	54536834	54533337	54533823	54537880	54538177	13542	152;68;32	18;11;8	74;88;116	1;0;10	2740	121	0.00246400708053	0.0269519786833	0.272;0.214;0.15	0.766;1.0;0.339	0.49	S-acyltransferase (AHRD V3.3 *** A0A2G3AT51_CAPCH)
13537	gene:Solyc03g097630.3	Solyc03g097630.3	chrSL4.0ch03	+	54534176	54536834	54533337	54533823	54537880	54538177	13537	99;68;30	18;11;8	60;70;91	1;0;10	2751	121	0.00361653911281	0.0362956411571	0.195;0.214;0.142	0.725;1.0;0.286	0.487	S-acyltransferase (AHRD V3.3 *** A0A2G3AT51_CAPCH)
29685	gene:Solyc05g026070.1	Solyc05g026070.1	chrSL4.0ch05	+	39860777	39860856	39856697	39856823	39860936	39861036	29685	0;0;4	14;5;5	4;20;8	4;2;4	200	121	421745	0.000180806230115	0.0;0.0;0.326	0.377;0.858;0.548	0.486	glycine-rich protein (AHRD V3.3 *-* AT4G32920.3)
31231	gene:Solyc01g081050.4	Solyc01g081050.4	chrSL4.0ch01	+	72948962	72949525	72947178	72947238	72950388	72950453	31231	52;11;30	19;8;2	38;48;54	0;0;4	656	121	4.08363e+06	0.00112434926359	0.335;0.202;0.735	1.0;1.0;0.713	0.48	AMP-dependent synthetase/ligase (AHRD V3.3 *** A0A200PXA7_9MAGN)
3513	gene:Solyc07g018340.3	Solyc07g018340.3	chrSL4.0ch07	+	10435017	10435074	10434681	10434905	10435174	10435471	3513	8;0;2	21;3;6	19;14;12	1;7;17	178	121	0.000725281711909	0.0102921495989	0.206;0.0;0.185	0.928;0.576;0.324	0.479	DNA mismatch repair protein MutS (AHRD V3.3 *-* A0A200PNX5_9MAGN)
17923	gene:Solyc03g063200.3	Solyc03g063200.3	chrSL4.0ch03	-	29545702	29546598	29543377	29544298	29547780	29547974	17923	47;37;45	14;7;15	52;29;52	2;0;4	989	121	7.13456e+06	0.00171916025822	0.291;0.393;0.268	0.761;1.0;0.614	0.474	Zinc finger transcription factor 25
17924	gene:Solyc03g063200.3	Solyc03g063200.3	chrSL4.0ch03	-	29545702	29546612	29543377	29544298	29547780	29547974	17924	50;37;41	14;7;15	48;29;52	2;0;4	1003	121	0.000100419277339	0.00223719388083	0.301;0.389;0.248	0.743;1.0;0.611	0.472	Zinc finger transcription factor 25
935	gene:Solyc10g008830.2	Solyc10g008830.2	chrSL4.0ch10	-	2771147	2771384	2769844	2770103	2772361	2772492	935	18;41;1	0;25;6	23;25;24	0;2;0	330	121	5.82037e+06	0.00146907902804	1.0;0.376;0.058	1.0;0.821;1.0	0.462	GDSL esterase/lipase (AHRD V3.3 *** A0A2G3BD38_CAPCH)
18312	gene:Solyc03g115580.4	Solyc03g115580.4	chrSL4.0ch03	-	59662990	59663091	59662641	59662741	59663985	59664085	18312	1;10;19	8;4;10	10;18;18	1;5;0	222	121	0.000811273867596	0.0112131028884	0.064;0.577;0.509	0.845;0.662;1.0	0.452	DNA excision repair protein ERCC-1 (AHRD V3.3 *** A0A2G3A240_CAPAN)
32158	gene:Solyc10g083710.2	Solyc10g083710.2	chrSL4.0ch10	+	62635258	62635494	62634798	62634921	62635666	62635783	32158	43;19;22	19;19;5	25;34;15	4;0;0	329	121	781717	0.000294563193474	0.454;0.269;0.618	0.697;1.0;1.0	0.452	3-deoxy-D-manno-octulosonic-acid transferase (AHRD V3.3 *** A0A200R573_9MAGN)
6247	gene:Solyc07g041760.3	Solyc07g041760.3	chrSL4.0ch07	+	53941949	53943697	53941630	53941770	53944182	53944616	6247	92;75;41	24;37;3	43;48;62	1;0;6	1841	121	0.00175649302359	0.0206511942624	0.201;0.118;0.473	0.739;1.0;0.404	0.45	Unknown protein
36677	gene:Solyc09g011160.4	Solyc09g011160.4	chrSL4.0ch09	+	4547822	4548462	4547385	4547429	4548903	4548947	36677	90;59;28	24;21;24	370;502;766	31;29;35	733	121	0.000756062	7.25693	0.382;0.317;0.161	0.663;0.741;0.783	0.442	Regulator of chromosome condensation (RCC1) family protein (AHRD V3.3 *** A0A1I9LSN5_ARATH)
36689	gene:Solyc09g011160.4	Solyc09g011160.4	chrSL4.0ch09	+	4547894	4548462	4547385	4547429	4548903	4548947	36689	89;59;28	24;21;24	366;506;766	31;29;35	661	121	0.0136446	12.0892	0.404;0.34;0.176	0.684;0.762;0.8	0.442	Regulator of chromosome condensation (RCC1) family protein (AHRD V3.3 *** A0A1I9LSN5_ARATH)
34921	gene:Solyc08g023460.4	Solyc08g023460.4	chrSL4.0ch08	-	27456901	27457448	27455586	27455648	27457804	27457952	34921	0;0;0	4;7;13	3;6;12	4;5;0	640	121	2.39981e+06	0.000726012976627	0.0;0.0;0.0	0.124;0.185;1.0	0.436	ALA-interacting subunit (AHRD V3.3 *** A0A2G3BRL9_CAPCH)
36685	gene:Solyc09g011160.4	Solyc09g011160.4	chrSL4.0ch09	+	4547882	4548462	4547385	4547429	4548903	4548947	36685	91;63;28	24;21;24	369;502;757	31;29;35	673	121	0.0559885	37.9339	0.405;0.35;0.173	0.682;0.757;0.795	0.435	Regulator of chromosome condensation (RCC1) family protein (AHRD V3.3 *** A0A1I9LSN5_ARATH)
36700	gene:Solyc09g011160.4	Solyc09g011160.4	chrSL4.0ch09	+	4548371	4548462	4547812	4548001	4548903	4548947	36700	42;18;16	121;125;121	571;727;1279	408;399;390	212	121	0	0.0	0.165;0.076;0.07	0.444;0.51;0.652	0.432	Regulator of chromosome condensation (RCC1) family protein (AHRD V3.3 *** A0A1I9LSN5_ARATH)
28374	gene:Solyc05g054100.3	Solyc05g054100.3	chrSL4.0ch05	-	63458988	63459074	63458781	63458840	63459189	63459289	28374	5;3;0	9;39;6	1;21;4	1;6;2	207	121	67450.6	4.18436e+06	0.245;0.043;0.0	0.369;0.672;0.539	0.431	ER membrane protein complex subunit 3 (AHRD V3.3 *** A0A1U8F473_CAPAN)
30485	gene:Solyc03g121250.3	Solyc03g121250.3	chrSL4.0ch03	-	63858611	63858787	63854271	63858044	63859315	63859577	30485	61;18;7	16;17;4	59;36;55	7;0;3	269	121	268162	0.000124711428669	0.632;0.323;0.44	0.791;1.0;0.892	0.429	3'-5' exonuclease domain (AHRD V3.3 *** A0A200QLJ1_9MAGN)
24801	gene:Solyc01g068340.3	Solyc01g068340.3	chrSL4.0ch01	+	70355144	70356468	70354774	70354832	70357137	70357296	24801	0;6;0	24;23;40	12;10;8	0;19;2	1417	121	0.000414752864817	0.0066700284762	0.0;0.022;0.0	1.0;0.043;0.255	0.425	Crossover junction endonuclease MUS81 (AHRD V3.3 *** A0A2G3AKQ4_CAPAN)
4084	gene:Solyc01g097320.3	Solyc01g097320.3	chrSL4.0ch01	-	80477976	80479056	80476343	80476441	80481258	80481513	4084	75;10;40	16;12;0	50;39;102	0;2;0	1173	121	6.67382e+06	0.0016297336129	0.326;0.079;1.0	1.0;0.668;1.0	0.421	Mediator of RNA polymerase II transcription subunit 14 (AHRD V3.3 *** A0A2G2W775_CAPBA)
22604	gene:Solyc01g097320.3	Solyc01g097320.3	chrSL4.0ch01	-	80476557	80479056	80476343	80476441	80481258	80481513	22604	64;10;37	16;12;0	34;36;99	0;2;0	2592	121	0.000286214755155	0.00507172546135	0.157;0.037;1.0	1.0;0.457;1.0	0.421	Mediator of RNA polymerase II transcription subunit 14 (AHRD V3.3 *** A0A2G2W775_CAPBA)
33296	gene:Solyc07g040661.1	Solyc07g040661.1	chrSL4.0ch07	+	49055946	49056242	49054622	49054971	49056341	49056581	33296	2;1;6	24;12;10	24;16;41	21;4;7	389	121	1392.1	197142	0.025;0.025;0.157	0.262;0.554;0.646	0.418	ARM repeat superfamily protein (AHRD V3.3 *-* AT3G06530.2)
32925	gene:Solyc09g066080.3	Solyc09g066080.3	chrSL4.0ch09	-	60542630	60542778	60537428	60537519	60542855	60543042	32925	17;8;19	16;2;6	29;24;19	2;0;0	242	121	1941.89	262110	0.347;0.667;0.613	0.879;1.0;1.0	0.417	Protein BREAST CANCER SUSCEPTIBILITY 1-like protein (AHRD V3.3 *** A0A1J3EMZ5_NOCCA)
36681	gene:Solyc09g011160.4	Solyc09g011160.4	chrSL4.0ch09	+	4547877	4548462	4547385	4547429	4548903	4548947	36681	89;80;36	24;21;24	383;554;783	31;29;35	678	121	0.0653699	41.8295	0.398;0.405;0.211	0.688;0.773;0.8	0.416	Regulator of chromosome condensation (RCC1) family protein (AHRD V3.3 *** A0A1I9LSN5_ARATH)
5417	gene:Solyc07g005470.4	Solyc07g005470.4	chrSL4.0ch07	-	363544	363613	363265	363413	363730	363833	5417	17;52;9	27;4;6	58;30;59	0;0;4	190	121	103854	5.96108e+06	0.286;0.892;0.489	1.0;1.0;0.904	0.412	Reticulon-like protein (AHRD V3.3 *-* A0A2G3BP47_CAPCH)
27064	gene:Solyc03g110940.3	Solyc03g110940.3	chrSL4.0ch03	+	56072490	56072620	56071245	56071374	56074191	56074302	27064	3;4;7	12;2;4	28;12;15	0;2;6	242	121	0.000506956931316	0.00778204789191	0.111;0.5;0.467	1.0;0.75;0.556	0.409	Protein kinase superfamily protein (AHRD V3.3 *** A0A2U1P6F2_ARTAN)
32153	gene:Solyc10g083710.2	Solyc10g083710.2	chrSL4.0ch10	+	62635208	62635328	62634798	62634921	62635666	62635783	32153	11;17;22	19;19;5	6;10;9	4;0;0	241	121	0.00312443022848	0.0324403732316	0.225;0.31;0.688	0.43;1.0;1.0	0.402	3-deoxy-D-manno-octulosonic-acid transferase (AHRD V3.3 *** A0A200R573_9MAGN)
13544	gene:Solyc03g097630.3	Solyc03g097630.3	chrSL4.0ch03	+	54535063	54536834	54533337	54533823	54537880	54538177	13544	188;167;101	18;11;8	144;141;269	1;0;10	1864	121	9.53796e+06	0.0021442728476	0.404;0.496;0.45	0.903;1.0;0.636	0.396	S-acyltransferase (AHRD V3.3 *** A0A2G3AT51_CAPCH)
28805	gene:Solyc01g068270.3	Solyc01g068270.3	chrSL4.0ch01	+	70200766	70201216	70199671	70200116	70201398	70202164	28805	22;52;35	6;6;7	44;73;42	0;0;2	543	121	3958.03	448413	0.45;0.659;0.527	1.0;1.0;0.824	0.396	Protein kinase family protein (AHRD V3.3 *** S8DW53_9LAMI)
28372	gene:Solyc05g054100.3	Solyc05g054100.3	chrSL4.0ch05	-	63458923	63459074	63458781	63458840	63459189	63459289	28372	3;12;6	9;39;6	4;11;7	1;6;2	244	121	0.000346001334873	0.00583233148464	0.142;0.132;0.332	0.665;0.476;0.634	0.39	ER membrane protein complex subunit 3 (AHRD V3.3 *** A0A1U8F473_CAPAN)
23872	gene:Solyc01g067120.4	Solyc01g067120.4	chrSL4.0ch01	-	68254474	68254670	68253637	68253899	68255472	68255658	23872	2;0;1	0;9;2	19;8;41	1;1;8	289	121	0.000943485087798	0.0126067995838	1.0;0.0;0.173	0.888;0.77;0.682	0.389	cullin-1-like (AHRD V3.3 *-* A0A2I4G9U1_9ROSI)
33423	gene:Solyc07g042510.3	Solyc07g042510.3	chrSL4.0ch07	-	55622552	55622755	55622065	55622435	55623481	55623878	33423	24;39;39	36;50;91	27;82;35	12;24;6	296	121	19.8908	5411.85	0.214;0.242;0.149	0.479;0.583;0.705	0.387	Bax inhibitor 1-related (AHRD V3.3 *** A0A200RBK8_9MAGN)
17762	gene:Solyc01g098610.4	Solyc01g098610.4	chrSL4.0ch01	-	81342008	81342039	81341542	81341665	81342568	81342644	17762	21;36;12	10;25;8	38;50;13	5;0;0	152	121	11.8619	3595.39	0.626;0.534;0.544	0.858;1.0;1.0	0.385	glutathione synthetase 2
29881	gene:Solyc05g048810.4	Solyc05g048810.4	chrSL4.0ch05	-	58862750	58863306	58860787	58860901	58864048	58864169	29881	81;37;57	8;7;13	95;126;46	6;0;0	649	121	458560	0.00019323250967	0.654;0.496;0.45	0.747;1.0;1.0	0.382	tRNA-specific adenosine deaminase 1-like protein (AHRD V3.3 *** A0A2K3PA98_TRIPR)
32155	gene:Solyc10g083710.2	Solyc10g083710.2	chrSL4.0ch10	+	62635208	62635494	62634798	62634921	62635666	62635783	32155	43;21;37	19;19;5	14;23;24	4;0;0	379	121	0.000876975124929	0.0119256192313	0.419;0.261;0.703	0.528;1.0;1.0	0.382	3-deoxy-D-manno-octulosonic-acid transferase (AHRD V3.3 *** A0A200R573_9MAGN)
32768	gene:Solyc07g007940.3	Solyc07g007940.3	chrSL4.0ch07	-	2571071	2571178	2570102	2570301	2574445	2574559	32768	24;0;1	5;20;10	12;64;24	5;9;10	228	121	0.000373719830473	0.00618560474745	0.718;0.0;0.05	0.56;0.791;0.56	0.381	Small nuclear RNA activating complex (SNAPc)%2C subunit SNAP43 protein (AHRD V3.3 *** AT3G53270.9)
37171	gene:Solyc09g066120.4	Solyc09g066120.4	chrSL4.0ch09	+	60621078	60621250	60618731	60619157	60622166	60622416	37171	21;4;5	25;25;32	43;49;35	25;15;15	265	121	357.977	63812.2	0.277;0.068;0.067	0.44;0.599;0.516	0.381	RNA-binding KH domain-containing protein (AHRD V3.3 *** A0A2U1LYS9_ARTAN)
33297	gene:Solyc07g040661.1	Solyc07g040661.1	chrSL4.0ch07	+	49055946	49056245	49054622	49054971	49056341	49056581	33297	3;12;6	24;12;10	29;18;50	21;4;7	392	121	1.06415e+06	0.000378297372374	0.037;0.236;0.156	0.299;0.581;0.688	0.38	ARM repeat superfamily protein (AHRD V3.3 *-* AT3G06530.2)
8474	gene:Solyc12g055940.3	Solyc12g055940.3	chrSL4.0ch12	-	61528177	61528257	61524210	61527891	61528829	61528907	8474	0;0;4	4;2;0	8;5;9	0;19;0	201	121	0.00409273550667	0.0397806983678	0.0;0.0;1.0	1.0;0.137;1.0	0.379	Pentatricopeptide repeat (PPR) superfamily protein (AHRD V3.3 *** AT1G64430.2)
16820	gene:Solyc09g089560.4	Solyc09g089560.4	chrSL4.0ch09	-	65362515	65362844	65361692	65361805	65363447	65363606	16820	17;9;14	12;0;7	3;22;12	0;0;1	422	121	1.7453e+06	0.00056679587143	0.289;1.0;0.364	1.0;1.0;0.775	0.374	MATH domain-containing protein (AHRD V3.3 *-* A0A1Q3BTU7_CEPFO)
19752	gene:Solyc01g100270.4	Solyc01g100270.4	chrSL4.0ch01	+	82601941	82602057	82600887	82600980	82604617	82604672	19752	3;7;48	4;2;11	36;60;28	5;0;1	237	121	0.000380948334902	0.00625631595257	0.277;0.641;0.69	0.786;1.0;0.935	0.371	exonuclease mut-7 homolog isoform X1 (AHRD V3.3 *** A0A2I4EA87_9ROSI)
28107	gene:Solyc12g096600.2	Solyc12g096600.2	chrSL4.0ch12	+	64966191	64966242	64965537	64965726	64966579	64966728	28107	16;11;3	25;8;9	6;14;8	3;3;2	172	121	0.000899749915334	0.012185547823	0.31;0.492;0.19	0.585;0.767;0.738	0.366	Poly (ADP-ribose) glycohydrolase (AHRD V3.3 *-* A0A2U1PVC3_ARTAN)
7170	gene:Solyc08g074730.2	Solyc08g074730.2	chrSL4.0ch08	-	56982855	56983091	56982403	56982530	56983413	56983495	7170	37;22;16	14;0;10	39;12;59	0;0;1	329	121	91111.3	5.33603e+06	0.493;1.0;0.37	1.0;1.0;0.956	0.364	Poly [ADP-ribose] polymerase (AHRD V3.3 *** A0A2G3AGA5_CAPAN)
33424	gene:Solyc07g042510.3	Solyc07g042510.3	chrSL4.0ch07	-	55622552	55622955	55622065	55622435	55623481	55623878	33424	118;158;250	36;50;91	162;296;142	12;24;6	496	121	5.55112e-05	0.0737743	0.444;0.435;0.401	0.767;0.751;0.852	0.363	Bax inhibitor 1-related (AHRD V3.3 *** A0A200RBK8_9MAGN)
20080	gene:Solyc04g005520.3	Solyc04g005520.3	chrSL4.0ch04	-	367068	367175	366618	366661	367339	367570	20080	53;31;59	44;29;43	58;18;66	11;6;4	228	121	33637.6	2.44963e+06	0.39;0.362;0.421	0.737;0.614;0.898	0.359	Amino acid kinase family protein (AHRD V3.3 *** A0A2U1KEH8_ARTAN)
22795	gene:Solyc01g009120.3	Solyc01g009120.3	chrSL4.0ch01	-	3083246	3083314	3082648	3082720	3084228	3084330	22795	2;0;0	1;10;5	13;8;4	11;0;11	189	121	0.00023600147953	0.00436776701064	0.561;0.0;0.0	0.431;1.0;0.189	0.353	Histone deacetylase (AHRD V3.3 *** A0A2G2ZNY2_CAPAN)
22018	gene:Solyc06g054140.4	Solyc06g054140.4	chrSL4.0ch06	+	34748759	34748839	34747562	34747607	34749069	34749157	22018	12;0;0	40;16;17	8;14;14	13;33;3	201	121	0.000732428534176	0.0103637737797	0.153;0.0;0.0	0.27;0.203;0.737	0.352	hypothetical protein (AHRD V3.3 *** AT1G05430.1)
21999	gene:Solyc02g080660.3	Solyc02g080660.3	chrSL4.0ch02	+	42822758	42822863	42821083	42821783	42822947	42823327	21999	38;46;25	1;48;18	52;48;42	3;4;0	226	121	0.000486229253628	0.00755448094868	0.953;0.339;0.426	0.903;0.865;1.0	0.35	Glucan endo-1,3-beta-glucosidase 1 (AHRD V3.3 *** A0A1U8FWM4_CAPAN)
20081	gene:Solyc04g005520.3	Solyc04g005520.3	chrSL4.0ch04	-	367095	367166	366618	366661	367339	367570	20081	40;29;66	44;29;43	41;23;47	11;6;4	192	121	4547.55	3.08715e+06	0.364;0.387;0.492	0.701;0.707;0.881	0.349	Amino acid kinase family protein (AHRD V3.3 *** A0A2U1KEH8_ARTAN)
32599	gene:Solyc07g006120.3	Solyc07g006120.3	chrSL4.0ch07	+	960018	960194	959243	959363	960452	960560	32599	61;40;37	22;15;27	117;111;57	6;5;10	269	121	2385.88	315869	0.555;0.545;0.381	0.898;0.909;0.719	0.348	Autophagy-related protein 18b (AHRD V3.3 *** A0A2G3BX89_CAPCH)
35680	gene:Solyc08g078250.4	Solyc08g078250.4	chrSL4.0ch08	+	60187677	60188581	60187250	60187313	60188974	60189097	35680	154;83;113	4;42;10	110;110;137	4;2;0	997	121	0.000628134984734	0.00922680889673	0.824;0.193;0.578	0.769;0.87;1.0	0.348	Alpha/beta-Hydrolases superfamily protein (AHRD V3.3 *-* A0A2U1MCE4_ARTAN)
7493	gene:Solyc01g104980.4	Solyc01g104980.4	chrSL4.0ch01	-	85608052	85608129	85606058	85607797	85608280	85608420	7493	0;0;0	15;7;5	8;6;17	14;10;10	198	121	93.4373	20053.6	0.0;0.0;0.0	0.259;0.268;0.51	0.346	F-box/kelch-repeat protein (AHRD V3.3 *** A0A1U8E5W2_CAPAN)
12530	gene:Solyc02g077720.4	Solyc02g077720.4	chrSL4.0ch02	+	40593969	40594077	40593681	40593830	40594423	40594597	12530	0;0;3	7;17;3	8;0;17	2;13;4	229	121	0.000918685731024	0.0123566628065	0.0;0.0;0.346	0.679;0.0;0.692	0.342	Unknown protein
24306	gene:Solyc01g103980.4	Solyc01g103980.4	chrSL4.0ch01	+	84766558	84766627	84766197	84766296	84766945	84767478	24306	46;33;27	90;70;48	95;99;86	53;50;27	190	121	0.0147771	12.4538	0.246;0.231;0.264	0.533;0.558;0.67	0.34	E3 ubiquitin-protein ligase RNF170-like protein (DUF 1232) (AHRD V3.3 *** Q93WJ5_ARATH)
26677	gene:Solyc02g067900.3	Solyc02g067900.3	chrSL4.0ch02	-	36007001	36008203	36005414	36005555	36013634	36013784	26677	74;62;75	19;12;12	102;109;119	5;9;3	1295	121	4.71213e+06	0.00125056140578	0.267;0.326;0.369	0.656;0.531;0.788	0.338	Bromodomain testis-specific protein (AHRD V3.3 *** Q45GG8_ARATH)
16823	gene:Solyc01g099640.4	Solyc01g099640.4	chrSL4.0ch01	-	82089127	82089667	82084884	82084977	82090148	82090297	16823	30;67;79	26;54;33	82;29;59	8;17;3	633	121	0.00377821055788	0.0374504554266	0.181;0.192;0.314	0.662;0.246;0.79	0.337	Unknown protein
4511	gene:Solyc03g044100.4	Solyc03g044100.4	chrSL4.0ch03	-	7389950	7390048	7388057	7388258	7396614	7396818	4511	26;6;43	7;5;6	52;65;10	4;0;0	219	121	1.94282e+06	0.00061533756694	0.672;0.399;0.798	0.878;1.0;1.0	0.336	Peroxidase (AHRD V3.3 *** K4BG30_SOLLC)
16821	gene:Solyc01g099640.4	Solyc01g099640.4	chrSL4.0ch01	-	82089127	82089476	82084884	82084977	82090148	82090297	16821	30;67;79	26;54;33	82;29;59	8;17;3	442	121	0.00317447949725	0.032836499559	0.24;0.254;0.396	0.737;0.318;0.843	0.336	Unknown protein
24307	gene:Solyc01g103980.4	Solyc01g103980.4	chrSL4.0ch01	+	84766561	84766627	84766197	84766296	84766945	84767478	24307	62;34;36	90;70;48	105;116;104	53;50;27	187	121	0.453493	223.857	0.308;0.239;0.327	0.562;0.6;0.714	0.334	E3 ubiquitin-protein ligase RNF170-like protein (DUF 1232) (AHRD V3.3 *** Q93WJ5_ARATH)
28837	gene:Solyc02g091290.3	Solyc02g091290.3	chrSL4.0ch02	+	50671268	50671439	50671149	50671209	50672057	50672174	28837	18;19;20	16;8;4	16;41;22	0;0;8	264	121	0.00151142087625	0.0184016414724	0.34;0.521;0.696	1.0;1.0;0.558	0.334	Methionyl-tRNA formyltransferase (AHRD V3.3 *** B4FRN6_MAIZE)
4530	gene:Solyc01g103980.4	Solyc01g103980.4	chrSL4.0ch01	+	84766575	84766627	84766197	84766296	84766945	84767478	4530	132;44;60	90;70;48	201;186;177	53;50;27	173	121	28.4925	751.549	0.506;0.305;0.466	0.726;0.722;0.821	0.331	E3 ubiquitin-protein ligase RNF170-like protein (DUF 1232) (AHRD V3.3 *** Q93WJ5_ARATH)
32257	gene:Solyc01g080470.3	Solyc01g080470.3	chrSL4.0ch01	+	72286781	72287921	72286214	72286316	72288838	72289415	32257	93;85;67	0;5;20	108;148;130	0;0;2	1233	121	5.15518e+06	0.00134034781774	1.0;0.625;0.247	1.0;1.0;0.864	0.331	tRNA/rRNA methyltransferase (AHRD V3.3 *** A0A200Q1Y8_9MAGN)
16822	gene:Solyc01g099640.4	Solyc01g099640.4	chrSL4.0ch01	-	82089127	82089482	82084884	82084977	82090148	82090297	16822	42;70;82	26;54;33	82;36;65	8;17;3	448	121	0.00181296049944	0.02114243574	0.304;0.259;0.402	0.735;0.364;0.854	0.329	Unknown protein
2092	gene:Solyc04g005720.3	Solyc04g005720.3	chrSL4.0ch04	-	484475	484577	483933	484019	484658	484697	2092	0;57;5	11;59;13	41;27;49	19;27;17	223	121	0.000928288214176	0.0124518908978	0.0;0.344;0.173	0.539;0.352;0.61	0.328	Caleosin (AHRD V3.3 *** A0A200QL80_9MAGN)
9319	gene:Solyc11g072220.2	Solyc11g072220.2	chrSL4.0ch11	+	53509256	53509452	53509025	53509055	53514389	53514644	9319	0;0;0	24;6;19	6;10;14	20;29;2	289	121	46993.1	3.15301e+06	0.0;0.0;0.0	0.112;0.126;0.746	0.328	Ubiquitin-like-specific protease 1D (AHRD V3.3 *-* A0A1J3EWQ3_NOCCA)
28105	gene:Solyc12g096600.2	Solyc12g096600.2	chrSL4.0ch12	+	64966138	64966242	64965537	64965726	64966579	64966728	28105	49;24;27	25;8;9	44;50;49	3;3;2	225	121	92.1908	14349.4	0.513;0.617;0.617	0.887;0.9;0.929	0.323	Poly (ADP-ribose) glycohydrolase (AHRD V3.3 *-* A0A2U1PVC3_ARTAN)
2880	gene:Solyc03g115580.4	Solyc03g115580.4	chrSL4.0ch03	-	59662990	59663094	59662641	59662741	59663985	59664085	2880	11;21;40	8;4;10	37;57;17	1;5;0	225	121	0.000104398347286	0.00231390666589	0.425;0.738;0.683	0.952;0.86;1.0	0.322	DNA excision repair protein ERCC-1 (AHRD V3.3 *** A0A2G3A240_CAPAN)
26676	gene:Solyc02g067900.3	Solyc02g067900.3	chrSL4.0ch02	-	36007001	36008195	36005414	36005555	36013634	36013784	26676	50;59;55	19;12;12	81;92;70	5;9;3	1287	121	5.31053e+06	0.00137042726474	0.198;0.316;0.301	0.604;0.49;0.687	0.322	Bromodomain testis-specific protein (AHRD V3.3 *** Q45GG8_ARATH)
33429	gene:Solyc07g042510.3	Solyc07g042510.3	chrSL4.0ch07	-	55622624	55622955	55622065	55622435	55623481	55623878	33429	111;103;182	36;50;91	104;173;74	12;24;6	424	121	53.15	12933.4	0.468;0.37;0.363	0.712;0.673;0.779	0.321	Bax inhibitor 1-related (AHRD V3.3 *** A0A200RBK8_9MAGN)
23967	gene:Solyc01g102660.4	Solyc01g102660.4	chrSL4.0ch01	+	83680757	83680834	83679946	83680018	83680939	83681015	23967	55;32;39	72;33;48	22;40;41	10;0;37	198	121	0.00325069774845	0.0333802704309	0.318;0.372;0.332	0.573;1.0;0.404	0.318	Glutathione S-transferase (AHRD V3.3 *** A0A2U1NYU9_ARTAN)
35081	gene:Solyc08g062670.3	Solyc08g062670.3	chrSL4.0ch08	-	49811248	49811303	49807348	49807433	49811813	49812057	35081	30;21;31	11;8;8	59;23;25	1;0;0	176	121	0.163096	662.264	0.652;0.643;0.727	0.976;1.0;1.0	0.318	Serine/threonine-protein kinase (AHRD V3.3 *** F8WL77_CITUN)
1597	gene:Solyc03g097240.3	Solyc03g097240.3	chrSL4.0ch03	-	54118685	54118756	54117436	54117840	54119451	54119527	1597	29;100;52	31;31;22	76;57;53	0;20;2	192	121	5.26728e+06	0.0013612983159	0.371;0.67;0.598	1.0;0.642;0.944	0.316	Chaperone protein DnaJ (AHRD V3.3 *** A0A2G3CXE4_CAPCH)
28992	gene:Solyc07g066020.2	Solyc07g066020.2	chrSL4.0ch07	+	67404511	67405509	67404230	67404324	67405647	67405781	28992	304;178;207	35;32;24	512;554;234	24;8;10	1091	121	2213.01	294109	0.491;0.382;0.489	0.703;0.885;0.722	0.316	Amino acid permease (AHRD V3.3 *** S8CYC9_9LAMI)
36674	gene:Solyc09g011160.4	Solyc09g011160.4	chrSL4.0ch09	+	4547812	4548805	4547385	4547429	4548903	4548947	36674	245;216;103	24;21;24	914;794;1412	31;29;35	1086	121	1159.96	173148	0.532;0.534;0.323	0.767;0.753;0.818	0.316	Regulator of chromosome condensation (RCC1) family protein (AHRD V3.3 *** A0A1I9LSN5_ARATH)
11179	gene:Solyc12g009500.2	Solyc12g009500.2	chrSL4.0ch12	+	2818786	2818872	2818225	2818298	2819129	2819276	11179	40;12;28	0;14;13	46;35;45	2;0;3	207	121	0.00129347207407	0.016211328998	1.0;0.334;0.557	0.931;1.0;0.898	0.313	Elongator complex protein 6 (AHRD V3.3 *** A0A2G2YVI7_CAPAN)
24650	gene:Solyc02g089980.3	Solyc02g089980.3	chrSL4.0ch02	+	49713582	49713761	49713448	49713508	49713914	49714043	24650	92;154;120	40;118;59	142;131;164	28;25;10	272	121	1359.68	194948	0.506;0.367;0.475	0.693;0.7;0.879	0.308	electron transporter%2C putative (Protein of unknown function%2C DUF547) (AHRD V3.3 *** AT5G66600.9)
36673	gene:Solyc09g011160.4	Solyc09g011160.4	chrSL4.0ch09	+	4547812	4548462	4547385	4547429	4548903	4548947	36673	273;232;105	24;21;24	1174;1183;2002	31;29;35	743	121	14.83	4270.3	0.649;0.643;0.416	0.86;0.869;0.903	0.308	Regulator of chromosome condensation (RCC1) family protein (AHRD V3.3 *** A0A1I9LSN5_ARATH)
5573	gene:Solyc12g096600.2	Solyc12g096600.2	chrSL4.0ch12	+	64966138	64966199	64965537	64965726	64966579	64966728	5573	26;28;16	25;8;9	25;24;21	3;3;2	182	121	8.38322e+06	0.00194411934349	0.409;0.699;0.542	0.847;0.842;0.875	0.305	Poly (ADP-ribose) glycohydrolase (AHRD V3.3 *-* A0A2U1PVC3_ARTAN)
22016	gene:Solyc06g054140.4	Solyc06g054140.4	chrSL4.0ch06	+	34748759	34748825	34747562	34747607	34749069	34749157	22016	8;0;2	40;16;17	6;7;14	13;33;3	187	121	0.00548976008406	0.0499718572035	0.115;0.0;0.071	0.23;0.121;0.751	0.305	hypothetical protein (AHRD V3.3 *** AT1G05430.1)
1826	gene:Solyc03g115720.3	Solyc03g115720.3	chrSL4.0ch03	-	59780606	59780690	59780308	59780413	59780804	59780975	1826	59;32;22	13;13;8	67;61;31	2;4;0	205	121	296.848	372992	0.728;0.592;0.619	0.952;0.9;1.0	0.304	Zinc finger (C3HC4-type RING finger) family protein (AHRD V3.3 *** A0A2U1MKI1_ARTAN)
13536	gene:Solyc03g097630.3	Solyc03g097630.3	chrSL4.0ch03	+	54534176	54535246	54533337	54533823	54537880	54538177	13536	332;141;96	18;11;8	222;183;267	1;0;10	1163	121	48359.8	0.00127898247489	0.657;0.571;0.555	0.959;1.0;0.735	0.304	S-acyltransferase (AHRD V3.3 *** A0A2G3AT51_CAPCH)
7096	gene:Solyc07g042510.3	Solyc07g042510.3	chrSL4.0ch07	-	55622841	55622955	55622065	55622435	55623481	55623878	7096	90;84;131	36;50;91	89;150;49	12;24;6	235	121	24.8636	6608.76	0.563;0.464;0.426	0.792;0.763;0.808	0.303	Bax inhibitor 1-related (AHRD V3.3 *** A0A200RBK8_9MAGN)
17359	gene:Solyc03g059310.3	Solyc03g059310.3	chrSL4.0ch03	+	24651629	24652241	24651147	24651226	24652357	24652459	17359	82;27;35	9;14;0	65;104;76	0;2;2	705	121	0.00215151129686	0.0242793342102	0.61;0.249;1.0	1.0;0.899;0.867	0.302	Transducin/WD40 repeat-like superfamily protein (AHRD V3.3 *** A0A2U1N2N2_ARTAN)
17360	gene:Solyc03g059310.3	Solyc03g059310.3	chrSL4.0ch03	+	24651629	24652246	24651147	24651226	24652357	24652459	17360	84;27;39	9;14;0	68;98;75	0;2;2	710	121	0.00259406954672	0.0281518464565	0.614;0.247;1.0	1.0;0.893;0.865	0.299	Transducin/WD40 repeat-like superfamily protein (AHRD V3.3 *** A0A2U1N2N2_ARTAN)
25830	gene:Solyc06g073230.4	Solyc06g073230.4	chrSL4.0ch06	+	42790274	42790358	42787787	42789141	42792019	42792128	25830	25;23;38	9;26;8	52;70;53	9;9;0	205	121	0.000496243371057	0.00766183799978	0.621;0.343;0.737	0.773;0.821;1.0	0.298	tRNA-dihydrouridine synthase (AHRD V3.3 *** Q7XUN7_ORYSJ)
5923	gene:Solyc05g014590.3	Solyc05g014590.3	chrSL4.0ch05	+	8528482	8528653	8527996	8528212	8529480	8529747	5923	1;97;7	0;28;10	4;10;13	0;0;2	264	121	0.000356003574585	0.00596863052703	1.0;0.614;0.243	1.0;1.0;0.749	0.297	Basic helix-loop-helix (BHLH) DNA-binding superfamily protein (AHRD V3.3 *** A0A2U1MR86_ARTAN)
26680	gene:Solyc02g067900.3	Solyc02g067900.3	chrSL4.0ch02	-	36007787	36008203	36005414	36005555	36013634	36013784	26680	37;20;50	19;12;12	29;52;62	5;9;3	509	121	0.00169251806129	0.0200353782425	0.316;0.284;0.498	0.58;0.579;0.831	0.297	Bromodomain testis-specific protein (AHRD V3.3 *** Q45GG8_ARATH)
13541	gene:Solyc03g097630.3	Solyc03g097630.3	chrSL4.0ch03	+	54534187	54535246	54533337	54533823	54537880	54538177	13541	385;141;98	18;11;8	236;201;292	1;0;10	1152	121	4.69907e+06	0.00124805175255	0.692;0.574;0.563	0.961;1.0;0.754	0.295	S-acyltransferase (AHRD V3.3 *** A0A2G3AT51_CAPCH)
3400	gene:Solyc04g005520.3	Solyc04g005520.3	chrSL4.0ch04	-	367068	367166	366618	366661	367339	367570	3400	93;86;129	44;29;43	117;63;162	11;6;4	219	121	0.0146327	12.4538	0.539;0.621;0.624	0.855;0.853;0.957	0.294	Amino acid kinase family protein (AHRD V3.3 *** A0A2U1KEH8_ARTAN)
36695	gene:Solyc09g011160.4	Solyc09g011160.4	chrSL4.0ch09	+	4548355	4548462	4547812	4548001	4548903	4548947	36695	18;16;4	121;125;121	259;396;578	408;399;390	228	121	0	0.0	0.073;0.064;0.017	0.252;0.345;0.44	0.294	Regulator of chromosome condensation (RCC1) family protein (AHRD V3.3 *** A0A1I9LSN5_ARATH)
1987	gene:Solyc03g080010.3	Solyc03g080010.3	chrSL4.0ch03	-	46446525	46446653	46444569	46444617	46447503	46447651	1987	20;18;4	8;12;3	29;40;39	3;13;4	242	121	0.00515501862628	0.0476019544662	0.556;0.429;0.4	0.829;0.606;0.83	0.293	DNA mismatch repair protein MutS (AHRD V3.3 *** A0A200R035_9MAGN)
12916	gene:Solyc04g048900.3	Solyc04g048900.3	chrSL4.0ch04	+	37815279	37815299	37815070	37815151	37815775	37816090	12916	13;32;7	6;10;8	16;16;57	4;1;1	141	121	3.67862e+06	0.00102928104339	0.65;0.733;0.429	0.774;0.932;0.98	0.291	Calreticulin (AHRD V3.3 *** A0A2G3ASL1_CAPCH)
22738	gene:Solyc04g050470.4	Solyc04g050470.4	chrSL4.0ch04	-	46491290	46491418	46489519	46489802	46491479	46491570	22738	80;23;64	9;13;18	162;92;130	15;1;2	242	121	716758	0.000274576983453	0.816;0.469;0.64	0.844;0.979;0.97	0.289	Ammonium transporter (AHRD V3.3 *** A0A2K3LM80_TRIPR)
20532	gene:Solyc08g065350.4	Solyc08g065350.4	chrSL4.0ch08	+	51360021	51360269	51358628	51358684	51361130	51361193	20532	1;0;2	22;4;5	20;4;16	17;4;7	341	121	996.916	153100	0.016;0.0;0.124	0.295;0.262;0.448	0.288	Histone deacetylase (AHRD V3.3 *** A0A2G2Z7K8_CAPAN)
26967	gene:Solyc09g063070.3	Solyc09g063070.3	chrSL4.0ch09	+	57143209	57146520	57142494	57142967	57146901	57147102	26967	438;149;364	10;8;0	510;536;654	3;0;0	3404	121	6.57657e+06	0.0016116792079	0.609;0.398;1.0	0.858;1.0;1.0	0.284	Tetraspanin/Peripherin (AHRD V3.3 *** A0A200PVL6_9MAGN)
18195	gene:Solyc11g013400.3	Solyc11g013400.3	chrSL4.0ch11	+	6490240	6493120	6485343	6485438	6494427	6494466	18195	202;127;159	4;4;10	228;195;142	0;3;2	2973	121	0.00278871977442	0.0296947722582	0.673;0.564;0.393	1.0;0.726;0.743	0.28	Chromatin structure-remodeling complex protein BSH (AHRD V3.3 *** A0A1U8GF00_CAPAN)
801	gene:Solyc10g074990.2	Solyc10g074990.2	chrSL4.0ch10	-	57734759	57734828	57734586	57734682	57735238	57735296	801	68;107;98	49;60;20	205;244;148	28;34;5	190	121	168278	8.55099e+06	0.469;0.532;0.757	0.823;0.82;0.95	0.278	Holliday junction resolvase-like protein (AHRD V3.3 *** A0A2K3NCX3_TRIPR)
9823	gene:Solyc11g044330.3	Solyc11g044330.3	chrSL4.0ch11	-	31690526	31690636	31690288	31690436	31690706	31690812	9823	43;46;53	42;44;27	81;47;61	12;20;13	231	121	5.32177e+06	0.00137230086484	0.349;0.354;0.507	0.78;0.552;0.711	0.278	Zinc finger SWIM domain protein (AHRD V3.3 *** F4JJV9_ARATH)
14044	gene:Solyc03g078020.4	Solyc03g078020.4	chrSL4.0ch03	+	43488793	43488950	43484921	43485020	43491777	43491961	14044	19;10;14	22;35;57	15;37;32	10;14;26	250	121	557639	0.000225364594167	0.295;0.121;0.106	0.421;0.561;0.373	0.278	Peptide chain release factor 1 (AHRD V3.3 *** A0A1J3H9D8_NOCCA)
36703	gene:Solyc09g011160.4	Solyc09g011160.4	chrSL4.0ch09	+	4548382	4548462	4547812	4548001	4548903	4548947	36703	12;13;4	121;125;121	215;337;412	408;399;390	201	121	0	0.0	0.056;0.059;0.02	0.241;0.337;0.389	0.277	Regulator of chromosome condensation (RCC1) family protein (AHRD V3.3 *** A0A1I9LSN5_ARATH)
23424	gene:Solyc02g092920.4	Solyc02g092920.4	chrSL4.0ch02	+	51931393	51931498	51929798	51929966	51932053	51932238	23424	63;45;49	13;16;16	101;120;75	2;13;1	226	121	5835.82	624306	0.722;0.601;0.621	0.964;0.832;0.976	0.276	Heavy metal atpase 1 (AHRD V3.3 *** A0A2U1LYE0_ARTAN)
12055	gene:Solyc03g114290.4	Solyc03g114290.4	chrSL4.0ch03	+	58728576	58729261	58727697	58728469	58729838	58730302	12055	129;89;121	18;0;14	252;190;235	0;0;3	778	121	39538.5	2.78251e+06	0.527;1.0;0.573	1.0;1.0;0.924	0.275	CASP-like protein (AHRD V3.3 *** A0A2G3CYS8_CAPCH)
13183	gene:Solyc03g098020.4	Solyc03g098020.4	chrSL4.0ch03	+	54885512	54885579	54884123	54884194	54886084	54886149	13183	6;0;7	21;31;56	23;32;18	45;20;27	188	121	16260.5	1.39767e+06	0.155;0.0;0.074	0.248;0.507;0.3	0.275	Alpha/beta-Hydrolases superfamily protein (AHRD V3.3 *** Q94AM5_ARATH)
13543	gene:Solyc03g097630.3	Solyc03g097630.3	chrSL4.0ch03	+	54535063	54535107	54533337	54533823	54537880	54538177	13543	42;36;16	18;11;8	25;15;57	1;0;10	165	121	0.000267489660347	0.0048189977704	0.631;0.706;0.595	0.948;1.0;0.807	0.274	S-acyltransferase (AHRD V3.3 *** A0A2G3AT51_CAPCH)
32484	gene:Solyc02g084760.3	Solyc02g084760.3	chrSL4.0ch02	+	45876315	45878568	45875931	45876034	45879231	45879320	32484	620;579;715	39;29;40	583;596;610	8;20;5	2346	121	2.27721e+06	0.000701307632378	0.451;0.507;0.48	0.79;0.606;0.863	0.274	Ubiquitin-conjugating enzyme (AHRD V3.3 *** A0A200QE21_9MAGN)
34592	gene:Solyc01g008480.4	Solyc01g008480.4	chrSL4.0ch01	+	2521357	2521432	2519358	2521039	2521737	2521950	34592	7;28;11	104;41;53	34;21;14	29;72;4	196	121	0.00541618851981	0.0494323766808	0.04;0.297;0.114	0.42;0.153;0.684	0.269	Pentatricopeptide repeat (AHRD V3.3 *** A0A200Q273_9MAGN)
17290	gene:Solyc01g087640.3	Solyc01g087640.3	chrSL4.0ch01	-	74830271	74830687	74829546	74830018	74832015	74832181	17290	0;9;5	14;25;6	14;8;9	5;2;12	509	121	0.000350730978341	0.00589325053748	0.0;0.079;0.165	0.4;0.487;0.151	0.265	alcohol dehydrogenase
14067	gene:Solyc12g095890.2	Solyc12g095890.2	chrSL4.0ch12	+	64519807	64520034	64519134	64519242	64520274	64520337	14067	10;0;0	31;24;17	10;26;14	19;17;9	320	121	6486.07	681215	0.109;0.0;0.0	0.166;0.366;0.37	0.264	Nuclear poly(A) polymerase 4 (AHRD V3.3 *** A0A2G2VI04_CAPBA)
28635	gene:Solyc05g006090.4	Solyc05g006090.4	chrSL4.0ch05	+	863208	863284	862068	862374	863642	864009	28635	29;20;16	11;56;16	54;44;51	19;16;13	197	121	0.00282791489834	0.0300366048622	0.618;0.18;0.381	0.636;0.628;0.707	0.264	Ribonuclease H domain (AHRD V3.3 *** A0A200QLE9_9MAGN)
4123	gene:Solyc01g105470.4	Solyc01g105470.4	chrSL4.0ch01	-	85943649	85943710	85943085	85943228	85943975	85944017	4123	38;33;30	2;20;10	21;55;33	0;4;0	182	121	1.86018e+06	0.000596259893431	0.927;0.523;0.666	1.0;0.901;1.0	0.262	Unknown protein
19837	gene:Solyc01g080510.3	Solyc01g080510.3	chrSL4.0ch01	+	72338332	72338413	72337695	72337950	72339132	72339211	19837	2;0;6	2;15;15	5;2;6	3;2;4	202	121	0.00326861561318	0.0335244119614	0.375;0.0;0.193	0.5;0.375;0.473	0.26	interactor of constitutive active ROPs protein (AHRD V3.3 *-* AT1G16520.1)
36692	gene:Solyc09g011160.4	Solyc09g011160.4	chrSL4.0ch09	+	4548298	4548462	4547812	4548001	4548903	4548947	36692	29;19;10	121;125;121	266;402;615	408;399;390	257	121	0	0.0	0.101;0.067;0.037	0.235;0.322;0.426	0.259	Regulator of chromosome condensation (RCC1) family protein (AHRD V3.3 *** A0A1I9LSN5_ARATH)
18856	gene:Solyc01g057340.3	Solyc01g057340.3	chrSL4.0ch01	-	53766325	53766420	53765608	53765815	53774445	53774733	18856	46;31;31	87;105;108	66;124;70	75;67;49	216	121	47.245	11744.6	0.229;0.142;0.139	0.33;0.509;0.445	0.258	Unknown protein
5725	gene:Solyc05g006090.4	Solyc05g006090.4	chrSL4.0ch05	+	863208	863284	862332	862399	863642	864009	5725	19;10;13	24;23;11	42;44;42	21;21;16	197	121	0.000175140191326	0.00345191298015	0.327;0.211;0.421	0.551;0.563;0.617	0.257	Ribonuclease H domain (AHRD V3.3 *** A0A200QLE9_9MAGN)
34923	gene:Solyc08g023460.4	Solyc08g023460.4	chrSL4.0ch08	-	27456901	27457511	27455586	27455648	27457804	27457952	34923	36;90;65	4;7;13	90;81;102	4;5;0	703	121	0.00160731602717	0.0192643766919	0.608;0.689;0.463	0.795;0.736;1.0	0.257	ALA-interacting subunit (AHRD V3.3 *** A0A2G3BRL9_CAPCH)
6951	gene:Solyc09g066080.3	Solyc09g066080.3	chrSL4.0ch09	-	60542649	60542759	60537428	60537519	60542855	60543042	6951	36;20;36	16;2;6	38;43;36	2;0;0	231	121	11084.5	1.05805e+06	0.541;0.84;0.759	0.909;1.0;1.0	0.256	Protein BREAST CANCER SUSCEPTIBILITY 1-like protein (AHRD V3.3 *** A0A1J3EMZ5_NOCCA)
30177	gene:Solyc05g052470.3	Solyc05g052470.3	chrSL4.0ch05	+	62081492	62082233	62080749	62081119	62082326	62082387	30177	545;112;432	17;12;42	520;624;426	18;4;0	834	121	12760	7.04955e+06	0.823;0.575;0.599	0.807;0.958;1.0	0.256	Ferritin (AHRD V3.3 *** A0A2G3CHZ4_CAPCH)
15071	gene:Solyc02g094440.4	Solyc02g094440.4	chrSL4.0ch02	+	53061789	53061905	53061639	53061711	53062153	53062302	15071	10;29;12	5;13;0	16;8;22	2;0;0	237	121	0.000177425023292	0.00348932513081	0.505;0.532;1.0	0.803;1.0;1.0	0.255	Translocon-associated protein subunit beta (AHRD V3.3 *** A0A1Q3CAG2_CEPFO),Pfam:PF05753
32393	gene:Solyc04g081750.4	Solyc04g081750.4	chrSL4.0ch04	+	63652323	63652481	63651969	63652035	63652766	63652859	32393	19;18;15	4;10;1	11;43;26	0;5;0	251	121	0.00541374118162	0.0494230945283	0.696;0.465;0.879	1.0;0.806;1.0	0.255	1-phosphatidylinositol-3-phosphate 5-kinase FAB1A (AHRD V3.3 *** A0A2I0X875_9ASPA)
6374	gene:Solyc12g038430.3	Solyc12g038430.3	chrSL4.0ch12	+	49722453	49722543	49721930	49722305	49722765	49722924	6374	136;72;87	137;87;111	191;181;265	86;133;50	211	121	7.68971e+06	0.00181248456734	0.363;0.322;0.31	0.56;0.438;0.752	0.252	Transposase, Ptta/En/Spm, plant (AHRD V3.3 *-* A0A1R3I9M9_9ROSI)

## Sheet: A3SS
Supplementary DataSheet S9. Alternative 3' Splicing Site events in roots of T250 exposed to combined stress compared to control
ID	GeneID	geneSymbol	chr	strand	longExonStart_0base	longExonEnd	shortES	shortEE	flankingES	flankingEE	ID	IJC_SAMPLE_1	SJC_SAMPLE_1	IJC_SAMPLE_2	SJC_SAMPLE_2	IncFormLen	SkipFormLen	PValue	FDR	IncLevel1	IncLevel2	IncLevelDifference	Description			Legend:
36003	gene:Solyc02g032850.3	Solyc02g032850.3	chrSL4.0ch02	+	28023669	28028084	28027970	28028084	28019638	28019954	36003	12;3;5	0;0;0	5;12;3	18;19;3	4394	121	3.32748	3267.87	1.0;1.0;1.0	0.008;0.017;0.027	-0.983	Phytoalexin-deficient 4-1 protein (AHRD V3.3 *** Q2TNK3_SOLTU)			ID: Id of the splicing event
48140	gene:Solyc02g005003.1	Solyc02g005003.1	chrSL4.0ch02	+	5903291	5904347	5904035	5904347	5902646	5902757	48140	20;2;12	0;0;0	11;14;24	8;11;22	837	121	0.0790368	119.806	1.0;1.0;1.0	0.166;0.155;0.136	-0.848	Unknown protein			GeneID: associated Ensembl ID
43369	gene:Solyc03g044620.4	Solyc03g044620.4	chrSL4.0ch03	+	9489020	9491198	9489376	9491198	9488426	9488628	43369	18;8;9	10;0;0	0;2;1	2;10;10	449	121	2884.45	710695	0.327;1.0;1.0	0.0;0.051;0.026	-0.75	Transmembrane protein 131-like protein (AHRD V3.3 *-* A0A2K3P8P0_TRIPR)			GeneSymbol: associated Gene ID
36923	gene:Solyc10g076870.2	Solyc10g076870.2	chrSL4.0ch10	-	58938458	58945224	58938458	58945188	58945486	58945723	36923	7;6;8	1;0;0	6;6;0	7;9;4	157	121	22.787	89767.9	0.844;1.0;1.0	0.398;0.339;0.0	-0.702	RNA binding protein (AHRD V3.3 *-* A0A2K3MUE2_TRIPR)			chr: chromosome of the gene
4154	gene:Solyc11g039750.3	Solyc11g039750.3	chrSL4.0ch11	+	41572000	41572115	41572012	41572115	41571801	41571870	4154	2;4;17	0;0;4	2;0;7	2;1;19	133	121	7.0323e+06	0.00269866854777	1.0;1.0;0.795	0.476;0.0;0.251	-0.689	MYB transcription factor (AHRD V3.3 *-* F1DJS4_MAIZE)			strand: positive or negative strand
78272	gene:Solyc09g064780.3	Solyc09g064780.3	chrSL4.0ch09	+	58277513	58277628	58277521	58277628	58276026	58276237	78272	12;10;3	0;0;0	1;2;13	10;4;10	129	121	0.981615	1130.51	1.0;1.0;1.0	0.086;0.319;0.549	-0.682	mediator of RNA polymerase II transcription subunit 33A-like (AHRD V3.3 *** A0A2I4F330_9ROSI)			longExonStart_0base: Start position of the Exon showing splicing event
42727	gene:Solyc01g103410.3	Solyc01g103410.3	chrSL4.0ch01	-	84297835	84308394	84297835	84308368	84308465	84308625	42727	24;1;6	0;0;4	0;0;6	1;15;4	147	121	520485	0.000363650856759	1.0;1.0;0.553	0.0;0.0;0.553	-0.667	KH domain-containing protein (AHRD V3.3 *** A0A2G2W8I6_CAPBA)			longExonEnd: End position of the Exon showing the splicing event
30438	gene:Solyc02g071830.3	Solyc02g071830.3	chrSL4.0ch02	-	39213084	39214001	39213084	39213199	39214198	39214350	30438	47;37;5	2;0;0	32;35;38	4;21;37	895	121	1128.43	318557	0.761;1.0;1.0	0.52;0.184;0.122	-0.645	plant/protein (DUF810) (AHRD V3.3 *-* AT5G06970.1)			shortES: Start position of the alternative 3’ splice site
78378	gene:Solyc02g082710.3	Solyc02g082710.3	chrSL4.0ch02	+	44361224	44362854	44362764	44362854	44360646	44360717	78378	2;1;1	0;0;0	7;6;8	0;11;9	1633	121	15.1502	64809.6	1.0;1.0;1.0	1.0;0.039;0.062	-0.633	tail-anchored protein insertion receptor WRB-like protein (AHRD V3.3 *** AT4G16444.1)			shortEE: End position of the alternative 3’ splice site
14148	gene:Solyc01g107290.3	Solyc01g107290.3	chrSL4.0ch01	+	87192164	87192437	87192240	87192437	87191994	87192075	14148	5;15;5	1;0;0	4;6;21	30;18;8	197	121	157.25	66858.1	0.754;1.0;1.0	0.076;0.17;0.617	-0.63	RING/U-box superfamily protein (AHRD V3.3 *-* A0A2U1QJN2_ARTAN)			flankingES: Start position of the flanking Exon
5504	gene:Solyc11g010300.2	Solyc11g010300.2	chrSL4.0ch11	+	3414922	3415245	3414947	3415245	3413456	3413678	5504	4;2;8	0;0;0	2;5;3	12;1;10	146	121	64.0481	3435.34	1.0;1.0;1.0	0.121;0.806;0.199	-0.625	3,4-dihydroxy-2-butanone 4-phosphate synthase (AHRD V3.3 *** A0A147KHG0_9ACTN)			flankingEE: End position of the flanking Exon
50816	gene:Solyc02g077920.4	Solyc02g077920.4	chrSL4.0ch02	-	40728779	40729532	40728779	40729220	40730263	40730571	50816	3;4;3	0;0;0	0;14;11	12;1;7	405	121	22.3748	1485.86	1.0;1.0;1.0	0.0;0.807;0.319	-0.625	Colorless non-ripening			ID: identification number of the splicing event
52094	gene:Solyc07g008700.3	Solyc07g008700.3	chrSL4.0ch07	+	3641430	3648657	3648233	3648657	3640659	3640820	52094	32;6;30	0;0;0	32;57;64	6;0;24	6896	121	481.56	166229	1.0;1.0;1.0	0.086;1.0;0.045	-0.623	protein FAR1-RELATED SEQUENCE 9-like (AHRD V3.3 *** A0A2I4HQF4_9ROSI)			IJC_Sample1: semi-colon delimited number of reads supporting the skipping junction in Control samples
39081	gene:Solyc01g094190.3	Solyc01g094190.3	chrSL4.0ch01	+	78013603	78013820	78013732	78013820	78013370	78013494	39081	6;5;9	0;0;0	7;5;9	7;10;3	242	121	14.5564	10357	1.0;1.0;1.0	0.333;0.2;0.6	-0.622	dTDP-4-dehydrorhamnose reductase (AHRD V3.3 *-* A0A200QUJ0_9MAGN)			SJC_Sample1: semi-colon delimited number of reads supporting the inclusion junction in Control samples
52095	gene:Solyc07g008700.3	Solyc07g008700.3	chrSL4.0ch07	+	3641821	3648657	3648233	3648657	3640659	3640820	52095	32;6;30	0;0;0	34;57;62	6;0;24	6505	121	611.478	203034	1.0;1.0;1.0	0.095;1.0;0.046	-0.62	protein FAR1-RELATED SEQUENCE 9-like (AHRD V3.3 *** A0A2I4HQF4_9ROSI)			IJC_Sample2: semi-colon delimited number of reads supporting the skipping junction in Stress samples
25514	gene:Solyc08g021920.4	Solyc08g021920.4	chrSL4.0ch08	-	34012725	34017401	34012725	34013079	34017672	34017796	25514	18;20;36	0;0;0	50;10;126	10;13;0	4415	121	631.45	204815	1.0;1.0;1.0	0.121;0.021;1.0	-0.619	DnaJ-like protein subfamily C GRV2 (AHRD V3.3 *** A0A2G2YXE7_CAPAN)			SJC_Sample2: semi-colon delimited number of reads supporting the inclusion junction in Stress samples
35813	gene:Solyc03g097070.3	Solyc03g097070.3	chrSL4.0ch03	-	53991098	53996796	53991098	53996160	53996868	53997114	35813	2;2;3	0;0;0	6;0;9	0;14;8	729	121	131.487	59923.9	1.0;1.0;1.0	1.0;0.0;0.157	-0.614	TOM1-like protein 2 (AHRD V3.3 *** A0A2I4ECI5_9ROSI)			IncFormLen: length of inclusion form, used for normalization
51093	gene:Solyc06g009270.3	Solyc06g009270.3	chrSL4.0ch06	-	3230183	3236676	3230183	3236126	3236781	3236919	51093	11;1;4	0;0;0	31;2;60	4;6;11	643	121	163.474	67849.6	1.0;1.0;1.0	0.593;0.059;0.507	-0.614	Diacylglycerol kinase (AHRD V3.3 *** A0A2G3ATC8_CAPCH)			SkipFormLen: length of skipping form, used for normalization
51092	gene:Solyc06g009270.3	Solyc06g009270.3	chrSL4.0ch06	-	3230183	3236672	3230183	3236126	3236781	3236919	51092	11;8;4	0;0;0	30;2;62	4;6;11	639	121	120.395	55965.9	1.0;1.0;1.0	0.587;0.059;0.516	-0.613	Diacylglycerol kinase (AHRD V3.3 *** A0A2G3ATC8_CAPCH)			PValue:p-value of the statistical test
59377	gene:Solyc06g062310.3	Solyc06g062310.3	chrSL4.0ch06	+	36969833	36969950	36969857	36969950	36968984	36969055	59377	4;3;1	1;1;0	7;0;6	10;5;13	145	121	2.58899e+06	0.00124585964907	0.769;0.715;1.0	0.369;0.0;0.278	-0.612	Flavin-containing monooxygenase (AHRD V3.3 *** A0A2G3C7H8_CAPCH)			FDR: False Discovery Rate
61023	gene:Solyc06g009490.3	Solyc06g009490.3	chrSL4.0ch06	+	3455496	3456018	3455508	3456018	3454452	3454832	61023	0;12;4	12;0;0	6;0;0	26;7;24	133	121	0.00050065296649	0.0120236959447	0.0;1.0;1.0	0.174;0.0;0.0	-0.609	Pentatricopeptide repeat (AHRD V3.3 *-* A0A200QRY0_9MAGN)			IncLevel1: semi-colon delimited values of inclusion levels (percentage) in Control samples
52802	gene:Solyc04g077780.3	Solyc04g077780.3	chrSL4.0ch04	-	60666944	60667706	60666944	60667680	60667893	60667937	52802	13;16;1	5;0;0	5;11;0	8;8;5	147	121	0.00011516874142	0.00388757600506	0.682;1.0;1.0	0.34;0.531;0.0	-0.604	LIM domain-containing protein (AHRD V3.3 *** A0A1Q3ALK2_CEPFO)			IncLevel2: IncLevel2: semi-colon delimited values of inclusion levels (percentage) in Stress samples
8059	gene:Solyc10g044510.2	Solyc10g044510.2	chrSL4.0ch10	+	25661984	25663627	25663548	25663627	25661489	25661606	8059	22;57;18	0;3;0	22;47;23	11;6;4	1657	121	0.000136218586907	0.00443636133949	1.0;0.581;1.0	0.127;0.364;0.296	-0.598	MLO-like protein (AHRD V3.3 *** K4CZH6_SOLLC)			IncLevelDifference: average difference of the inclusion levels in Stress samples vs Control samples
7309	gene:Solyc10g074990.2	Solyc10g074990.2	chrSL4.0ch10	-	57735233	57736198	57735233	57735296	57737825	57738206	7309	11;11;40	0;0;8	36;48;13	10;22;20	995	121	0.00259695084382	0.0419555580255	1.0;1.0;0.378	0.304;0.21;0.073	-0.597	Holliday junction resolvase-like protein (AHRD V3.3 *** A0A2K3NCX3_TRIPR)			Description: Gene Description
63208	gene:Solyc05g007020.4	Solyc05g007020.4	chrSL4.0ch05	-	1658471	1659908	1658471	1659886	1660204	1660412	63208	9;1;7	2;0;0	1;3;14	3;14;6	143	121	359786	0.000277100904793	0.792;1.0;1.0	0.22;0.153;0.664	-0.585	LOV/LOV protein (AHRD V3.3 *** E3WH16_SOLLC)
23554	gene:Solyc09g005660.4	Solyc09g005660.4	chrSL4.0ch09	-	449612	451741	449612	451265	452847	453049	23554	11;2;1	2;0;0	5;11;22	6;2;36	569	121	0.00121505693068	0.0237786948253	0.539;1.0;1.0	0.151;0.539;0.115	-0.578	HAT transposon superfamily protein (AHRD V3.3 *** Q9LDK4_ARATH)
65620	gene:Solyc06g076460.4	Solyc06g076460.4	chrSL4.0ch06	+	45188065	45188401	45188121	45188401	45187798	45187878	65620	12;37;0	2;2;6	0;0;0	13;6;2	177	121	22814.4	3.47337e+06	0.804;0.927;0.0	0.0;0.0;0.0	-0.577	Transcription elongation factor B polypeptide 1 (AHRD V3.3 *** A0A1U8H2N8_CAPAN)
28884	gene:Solyc11g032090.3	Solyc11g032090.3	chrSL4.0ch11	-	23959310	23959521	23959310	23959512	23960897	23961138	28884	2;2;10	0;0;0	0;9;1	12;19;0	130	121	3876.1	894943	1.0;1.0;1.0	0.0;0.306;1.0	-0.565	calcium/calcium/calmodulin-dependent Serine/Threonine-kinase (AHRD V3.3 *** AT2G47010.2)
15073	gene:Solyc02g094560.3	Solyc02g094560.3	chrSL4.0ch02	+	53191926	53192195	53192084	53192195	53191274	53191392	15073	33;15;10	0;9;0	5;13;1	6;9;7	251	121	7.80577e+06	0.0029230970876	1.0;0.446;1.0	0.287;0.41;0.064	-0.562	Aminopeptidase (DUF3754) (AHRD V3.3 *** Q8RWC3_ARATH)
1458	gene:Solyc12g035520.3	Solyc12g035520.3	chrSL4.0ch12	+	40047148	40047575	40047230	40047575	40046721	40046767	1458	4;6;8	0;0;4	3;16;13	13;16;12	203	121	0.000774812672372	0.0168568293351	1.0;1.0;0.544	0.121;0.373;0.392	-0.553	Calmodulin-binding transcription activator 4 (AHRD V3.3 *** A0A2G2YFA1_CAPAN)
52089	gene:Solyc08g081070.3	Solyc08g081070.3	chrSL4.0ch08	-	62311620	62312900	62311620	62312883	62313548	62313629	52089	15;5;10	4;0;4	0;19;2	4;9;10	138	121	0.00142594804912	0.0267929144622	0.767;1.0;0.687	0.0;0.649;0.149	-0.552	Mitochondrial substrate carrier family protein (AHRD V3.3 *** F4JP07_ARATH)
71413	gene:Solyc01g104160.4	Solyc01g104160.4	chrSL4.0ch01	-	84936332	84938766	84936332	84937811	84939382	84939595	71413	27;31;29	0;0;0	46;34;36	4;3;16	1048	121	53.0544	29833.7	1.0;1.0;1.0	0.57;0.567;0.206	-0.552	arginine/glutamate-rich 1 protein (AHRD V3.3 *-* AT1G10890.4)
59543	gene:Solyc12g035400.2	Solyc12g035400.2	chrSL4.0ch12	+	38863904	38864055	38863917	38864055	38863242	38863495	59543	15;5;2	0;0;0	9;22;0	1;23;19	134	121	97.5584	287028	1.0;1.0;1.0	0.89;0.463;0.0	-0.549	WAT1-related protein (AHRD V3.3 *** K4DE01_SOLLC)
37502	gene:Solyc01g056690.4	Solyc01g056690.4	chrSL4.0ch01	-	49184800	49186772	49184800	49185187	49190674	49190779	37502	44;22;24	1;0;4	38;12;22	10;8;13	1678	121	0.00112399054675	0.0223341171105	0.76;1.0;0.302	0.215;0.098;0.109	-0.547	Protein kinase and PP2C-like domain-containing protein (AHRD V3.3 *** A0A2G3AJ12_CAPAN)
8149	gene:Solyc12g015870.2	Solyc12g015870.2	chrSL4.0ch12	+	5889865	5893211	5889869	5893211	5889363	5889444	8149	24;1;5	8;0;2	10;0;1	10;5;2	125	121	0.00310250426712	0.0476186259163	0.744;1.0;0.708	0.492;0.0;0.326	-0.545	Calcineurin B-like protein (AHRD V3.3 *** C3TRS0_MAIZE)
29842	gene:Solyc02g093080.3	Solyc02g093080.3	chrSL4.0ch02	-	52070367	52071102	52070367	52070752	52071299	52071346	29842	1;18;16	0;0;0	10;6;27	8;13;0	443	121	28671.9	4.12213e+06	1.0;1.0;1.0	0.255;0.112;1.0	-0.544	2-oxoglutarate (2OG) and Fe(II)-dependent oxygenase superfamily protein (AHRD V3.3 *** A0A2U1Q3D7_ARTAN)
16018	gene:Solyc01g098540.3	Solyc01g098540.3	chrSL4.0ch01	+	81287848	81287946	81287851	81287946	81287026	81287313	16018	7;5;3	3;0;4	1;2;8	8;18;20	124	121	0.000251726618136	0.00717550521237	0.695;1.0;0.423	0.109;0.098;0.281	-0.543	sec-independent translocase TatB-like protein isoform X1 (AHRD V3.3 *-* XP_006588656.1)
49293	gene:Solyc04g049090.3	Solyc04g049090.3	chrSL4.0ch04	-	38791430	38792809	38791430	38792335	38792907	38792982	49293	23;38;9	0;0;0	16;19;136	3;19;14	567	121	9.31445	46062.3	1.0;1.0;1.0	0.532;0.176;0.675	-0.539	SlMlo1
33721	gene:Solyc02g075610.4	Solyc02g075610.4	chrSL4.0ch02	+	45595387	45595804	45595479	45595804	45594193	45594946	33721	14;22;9	0;0;0	12;6;2	14;0;16	213	121	12644.3	2.22081e+06	1.0;1.0;1.0	0.327;1.0;0.066	-0.536	Golgin candidate 6 (AHRD V3.3 *-* A0A2G2XK18_CAPBA)
37501	gene:Solyc01g056690.4	Solyc01g056690.4	chrSL4.0ch01	-	49184800	49186768	49184800	49185187	49190674	49190779	37501	46;24;24	1;0;4	51;14;23	10;8;13	1674	121	0.0021442621344	0.0362988856779	0.769;1.0;0.302	0.269;0.112;0.113	-0.526	Protein kinase and PP2C-like domain-containing protein (AHRD V3.3 *** A0A2G3AJ12_CAPAN)
23001	gene:Solyc02g079270.4	Solyc02g079270.4	chrSL4.0ch02	+	41857876	41858979	41858583	41858979	41856510	41856570	23001	31;6;5	0;0;0	17;4;2	4;18;0	800	121	1025.92	296827	1.0;1.0;1.0	0.391;0.033;1.0	-0.525	Inositol monophosphatase (AHRD V3.3 *** A0A200QBY1_9MAGN)
62408	gene:Solyc06g051380.3	Solyc06g051380.3	chrSL4.0ch06	+	32497117	32497460	32497121	32497460	32491172	32491626	62408	7;3;3	16;0;1	0;8;1	22;11;16	125	121	0.00282988002285	0.0445321314	0.298;1.0;0.744	0.0;0.413;0.057	-0.524	Transducin family protein / WD-40 repeat family protein (AHRD V3.3 *** A0A2U1PI35_ARTAN)
29843	gene:Solyc02g093080.3	Solyc02g093080.3	chrSL4.0ch02	-	52070367	52071117	52070367	52070752	52071299	52071346	29843	2;24;18	0;0;0	17;4;33	8;13;0	458	121	36529.1	4.93624e+06	1.0;1.0;1.0	0.36;0.075;1.0	-0.522	2-oxoglutarate (2OG) and Fe(II)-dependent oxygenase superfamily protein (AHRD V3.3 *** A0A2U1Q3D7_ARTAN)
4221	gene:Solyc11g040260.2	Solyc11g040260.2	chrSL4.0ch11	-	36821450	36834571	36821450	36832566	36834790	36835085	4221	37;16;26	1;1;0	22;37;46	7;10;7	2098	121	3.65101e+06	0.00162982049631	0.681;0.48;1.0	0.153;0.176;0.275	-0.519	Pentatricopeptide repeat-containing protein, chloroplastic (AHRD V3.3 *** A0A2G2VKR4_CAPBA)
2950	gene:Solyc11g072640.3	Solyc11g072640.3	chrSL4.0ch11	-	53926629	53933198	53926629	53933170	53934077	53934180	2950	7;6;14	4;2;2	2;2;4	15;8;6	149	121	275670	0.000228288981783	0.587;0.709;0.85	0.098;0.169;0.351	-0.509	Zinc-binding dehydrogenase (AHRD V3.3 *** A0A162PTR1_9PEZI)
1741	gene:Solyc12g019470.2	Solyc12g019470.2	chrSL4.0ch12	-	10492731	10493205	10492731	10493094	10498893	10498940	1741	7;3;13	0;3;0	11;0;10	4;1;17	232	121	0.00146790634828	0.0274187446699	1.0;0.343;1.0	0.589;0.0;0.235	-0.506	stress response protein (AHRD V3.3 *** AT3G59800.2)
7308	gene:Solyc10g074990.2	Solyc10g074990.2	chrSL4.0ch10	-	57735233	57735631	57735233	57735296	57737825	57738206	7308	11;11;36	0;0;8	36;49;13	10;22;20	428	121	0.00146424605558	0.0273650359055	1.0;1.0;0.56	0.504;0.386;0.155	-0.505	Holliday junction resolvase-like protein (AHRD V3.3 *** A0A2K3NCX3_TRIPR)
16044	gene:Solyc02g070220.3	Solyc02g070220.3	chrSL4.0ch02	-	37994517	37997550	37994517	37997520	37997637	37997754	16044	10;18;19	1;10;5	21;1;10	17;34;32	151	121	1.27715e+06	0.000726368474736	0.889;0.591;0.753	0.497;0.023;0.2	-0.504	Twinkle-like protein, chloroplastic/mitochondrial (AHRD V3.3 *-* A0A1J3IPL8_NOCCA)
78129	gene:Solyc09g063020.4	Solyc09g063020.4	chrSL4.0ch09	-	57029179	57029820	57029179	57029664	57032015	57032182	78129	8;7;8	1;2;0	8;0;12	4;6;8	249	121	0.000219962215637	0.00651828532594	0.795;0.63;1.0	0.493;0.0;0.422	-0.503	Unknown protein
8086	gene:Solyc10g044450.3	Solyc10g044450.3	chrSL4.0ch10	+	25427550	25436778	25436102	25436778	25425789	25425888	8086	187;53;73	1;0;0	127;126;174	13;16;0	8645	121	1.64517e+06	0.000886509272639	0.724;1.0;1.0	0.12;0.099;1.0	-0.502	Regulator of nonsense transcripts UPF3 (AHRD V3.3 *** A0A2I0X275_9ASPA)
8351	gene:Solyc10g012240.3	Solyc10g012240.3	chrSL4.0ch10	+	4515817	4518066	4517708	4518066	4514258	4514338	8351	47;32;25	0;2;0	66;13;127	8;4;8	1984	121	0.000200312682599	0.00604703466096	1.0;0.494;1.0	0.335;0.165;0.492	-0.501	Ubiquitin-conjugating enzyme (AHRD V3.3 *** A0A200QU68_9MAGN)
28694	gene:Solyc06g082580.4	Solyc06g082580.4	chrSL4.0ch06	-	45925773	45928572	45925773	45928289	45929558	45929611	28694	21;4;6	0;0;10	2;9;3	2;28;2	376	121	0.000890333577251	0.0187613114761	1.0;1.0;0.162	0.243;0.094;0.326	-0.5	Eukaryotic translation initiation factor 2 subunit beta (AHRD V3.3 *** A0A1U8H294_CAPAN)
53183	gene:Solyc04g079060.3	Solyc04g079060.3	chrSL4.0ch04	-	61628620	61628766	61628620	61628752	61629376	61629572	53183	26;4;11	0;0;2	13;4;1	3;4;12	135	121	101368	0.000106224928229	1.0;1.0;0.831	0.795;0.473;0.07	-0.498	Serine carboxypeptidase (AHRD V3.3 *** A0A2K3MSK4_TRIPR)
16013	gene:Solyc01g098540.3	Solyc01g098540.3	chrSL4.0ch01	+	81287824	81287946	81287851	81287946	81287026	81287313	16013	19;5;14	3;0;4	0;46;18	8;18;20	148	121	0.00119092670906	0.0234138042905	0.838;1.0;0.741	0.0;0.676;0.424	-0.493	sec-independent translocase TatB-like protein isoform X1 (AHRD V3.3 *-* XP_006588656.1)
64855	gene:Solyc11g016990.3	Solyc11g016990.3	chrSL4.0ch11	+	7767878	7769376	7769290	7769376	7763770	7763902	64855	50;18;25	0;1;0	52;49;31	11;6;3	1505	121	5908.41	7.01053e+06	1.0;0.591;1.0	0.275;0.396;0.454	-0.489	Protein-tyrosine-phosphatase PTP1 (AHRD V3.3 *** A0A2G3CM37_CAPCH)
60952	gene:Solyc06g009340.4	Solyc06g009340.4	chrSL4.0ch06	+	3293252	3293434	3293318	3293434	3292903	3292996	60952	0;7;9	2;2;0	7;0;1	20;31;11	187	121	0.00199892448773	0.0345515633814	0.0;0.694;1.0	0.185;0.0;0.056	-0.484	Chaperone DnaJ-domain superfamily protein (AHRD V3.3 *** A0A2U1QET4_ARTAN)
49189	gene:Solyc04g080800.4	Solyc04g080800.4	chrSL4.0ch04	-	62854666	62855396	62854666	62855391	62855473	62855570	49189	14;6;6	0;0;0	6;14;5	6;12;4	126	121	13.6599	9957.21	1.0;1.0;1.0	0.49;0.528;0.546	-0.479	Ribosomal RNA small subunit methyltransferase I (AHRD V3.3 *** A0A1J3HVJ1_NOCCA)
23525	gene:Solyc02g088230.3	Solyc02g088230.3	chrSL4.0ch02	-	48423250	48425662	48423250	48425658	48425858	48426638	23525	0;14;7	21;1;7	0;0;0	7;6;19	125	121	362465	0.00027834724217	0.0;0.931;0.492	0.0;0.0;0.0	-0.474	Phosphate transporter PHO1-like protein 9 (AHRD V3.3 *** A0A2G2V9D0_CAPBA)
48052	gene:Solyc02g061960.3	Solyc02g061960.3	chrSL4.0ch02	+	31508284	31508424	31508308	31508424	31507611	31508197	48052	9;4;24	0;0;2	12;15;5	0;21;28	145	121	2.35815e+06	0.00115469839385	1.0;1.0;0.909	1.0;0.373;0.13	-0.469	la-related protein 1C-like (AHRD V3.3 *** A0A2I4FDA4_9ROSI)
56866	gene:Solyc05g015480.3	Solyc05g015480.3	chrSL4.0ch05	+	10746347	10747465	10746362	10747465	10745890	10745974	56866	10;12;21	0;1;2	19;9;8	10;6;27	136	121	12015	2.1372e+06	1.0;0.914;0.903	0.628;0.572;0.209	-0.469	molybdenum cofactor sulfurase-like (AHRD V3.3 *** A0A2I4FYP1_9ROSI)
36006	gene:Solyc02g032850.3	Solyc02g032850.3	chrSL4.0ch02	+	28027457	28028084	28027970	28028084	28019638	28019954	36006	42;23;15	0;0;0	48;66;79	18;19;3	606	121	791.174	246281	1.0;1.0;1.0	0.347;0.41;0.84	-0.468	Phytoalexin-deficient 4-1 protein (AHRD V3.3 *** Q2TNK3_SOLTU)
66472	gene:Solyc07g005320.3	Solyc07g005320.3	chrSL4.0ch07	-	234388	242366	234388	241382	243278	243505	66472	76;6;4	0;0;0	28;31;35	0;14;6	1077	121	1955.9	3.0736e+06	1.0;1.0;1.0	1.0;0.199;0.396	-0.468	FIP1 (AHRD V3.3 *** A0A2G2WAR6_CAPBA)
18127	gene:Solyc03g006630.3	Solyc03g006630.3	chrSL4.0ch03	-	1238070	1240629	1238070	1240626	1241362	1241463	18127	21;1;3	6;1;0	7;13;1	12;16;15	124	121	0.000616468512573	0.0140981031304	0.774;0.494;1.0	0.363;0.442;0.061	-0.467	Sphingosine kinase 1 (AHRD V3.3 *** A0A2G2WVZ4_CAPBA)
1139	gene:Solyc12g044220.3	Solyc12g044220.3	chrSL4.0ch12	-	58742667	58745650	58742667	58745642	58745748	58745849	1139	13;1;4	13;0;3	0;0;2	4;2;1	129	121	0.0011902711729	0.0234119120857	0.484;1.0;0.556	0.0;0.0;0.652	-0.463	Phox-associated domain,Sorting nexin (AHRD V3.3 *** A0A2U1L9W5_ARTAN)
40515	gene:Solyc07g040980.3	Solyc07g040980.3	chrSL4.0ch07	+	51287482	51287607	51287534	51287607	51285232	51285290	40515	6;14;16	0;4;3	3;10;8	17;3;13	173	121	0.000827043733168	0.0177494938216	1.0;0.71;0.789	0.11;0.7;0.301	-0.463	Plant/F27B13-30 protein (AHRD V3.3 *** A0A072V820_MEDTR)
71415	gene:Solyc01g104160.4	Solyc01g104160.4	chrSL4.0ch01	-	84936332	84938766	84936332	84937835	84939382	84939595	71415	27;31;29	0;0;0	46;34;36	0;5;21	1024	121	35858.6	4.88349e+06	1.0;1.0;1.0	1.0;0.446;0.168	-0.462	arginine/glutamate-rich 1 protein (AHRD V3.3 *-* AT1G10890.4)
45141	gene:Solyc03g083420.4	Solyc03g083420.4	chrSL4.0ch03	+	47875561	47876914	47876139	47876914	47874273	47874409	45141	32;20;38	7;0;8	12;15;22	16;10;16	671	121	0.000932261743055	0.0193697100178	0.452;1.0;0.461	0.119;0.213;0.199	-0.461	OBP3-responsive protein 1 (AHRD V3.3 *** AT5G53450.1)
68527	gene:Solyc07g040940.3	Solyc07g040940.3	chrSL4.0ch07	+	51032951	51033413	51033177	51033413	51031932	51032048	68527	26;3;23	0;3;0	4;17;8	12;12;4	319	121	0.000129026808586	0.00426589915082	1.0;0.275;1.0	0.112;0.35;0.431	-0.461	Protein kinase domain (AHRD V3.3 *** A0A200Q1Z0_9MAGN)
77566	gene:Solyc09g011160.4	Solyc09g011160.4	chrSL4.0ch09	+	4547877	4548392	4548371	4548392	4547385	4547429	77566	10;21;8	0;2;0	19;61;46	10;12;9	587	121	769927	0.00289097910608	1.0;0.684;1.0	0.281;0.512;0.513	-0.459	Regulator of chromosome condensation (RCC1) family protein (AHRD V3.3 *** A0A1I9LSN5_ARATH)
38581	gene:Solyc01g005080.3	Solyc01g005080.3	chrSL4.0ch01	-	87174	87982	87174	87866	88408	88556	38581	17;20;16	0;0;0	13;13;37	12;7;5	237	121	158.642	67041.3	1.0;1.0;1.0	0.356;0.487;0.791	-0.455	65-kDa microtubule-associated protein 6 (AHRD V3.3 *** A0A2G2XSF2_CAPBA),Pfam:PF03999
19489	gene:Solyc02g090630.4	Solyc02g090630.4	chrSL4.0ch02	+	50221875	50222071	50221884	50222071	50220824	50221006	19489	3;46;11	0;33;2	8;21;9	12;21;35	130	121	0.00249465460797	0.0407595238735	1.0;0.565;0.837	0.383;0.482;0.193	-0.448	Patatin (AHRD V3.3 *** A0A2G3D8S9_CAPCH)
66121	gene:Solyc06g083670.4	Solyc06g083670.4	chrSL4.0ch06	-	46589247	46590778	46589247	46590743	46590843	46590946	66121	13;2;22	10;6;0	0;12;2	4;37;8	156	121	0.00257396281719	0.041634300867	0.502;0.205;1.0	0.0;0.201;0.162	-0.448	Unknown protein
72949	gene:Solyc08g075070.3	Solyc08g075070.3	chrSL4.0ch08	-	57337806	57340596	57337806	57339569	57340688	57340762	72949	33;62;33	0;7;0	45;35;18	6;14;2	1120	121	0.00238086231961	0.0393363368666	1.0;0.489;1.0	0.448;0.213;0.493	-0.445	Profilin family protein (AHRD V3.3 *** AT4G19400.1)
38444	gene:Solyc07g044830.3	Solyc07g044830.3	chrSL4.0ch07	+	57759627	57759670	57759630	57759670	57759404	57759476	38444	1;13;13	0;0;6	8;5;2	3;4;18	124	121	0.00251686351782	0.0410804914257	1.0;1.0;0.679	0.722;0.55;0.098	-0.436	Membrane-associated progesterone-binding protein 4 (AHRD V3.3 *** A0A2G2Z1W0_CAPAN)
56679	gene:Solyc05g014760.3	Solyc05g014760.3	chrSL4.0ch05	+	8980926	8982015	8981926	8982015	8980750	8980857	56679	45;30;23	1;0;0	56;92;69	6;7;10	1093	121	39946.9	5.28543e+06	0.833;1.0;1.0	0.508;0.593;0.433	-0.433	Cyclin-dependent kinase G-2 (AHRD V3.3 *** A0A2G3B8V1_CAPCH)
9847	gene:Solyc09g083007.1	Solyc09g083007.1	chrSL4.0ch09	-	64810843	64811130	64810843	64810921	64811229	64811348	9847	6;8;4	39;0;4	0;6;1	34;51;97	302	121	8.32362e+06	0.00305790041736	0.058;1.0;0.286	0.0;0.045;0.004	-0.432	Endonuclease III homolog (AHRD V3.3 *** A0A2G2W158_CAPBA)
27819	gene:Solyc01g010720.4	Solyc01g010720.4	chrSL4.0ch01	-	5786458	5787277	5786458	5786973	5787380	5787476	27819	6;8;9	2;0;0	29;10;56	19;5;18	397	121	0.000226373260284	0.00665172974845	0.478;1.0;1.0	0.317;0.379;0.487	-0.432	Carboxypeptidase (AHRD V3.3 *** A0A2I4FWA2_9ROSI)
13444	gene:Solyc03g113980.3	Solyc03g113980.3	chrSL4.0ch03	+	58459912	58461476	58460756	58461476	58459630	58459775	13444	36;2;70	2;0;0	60;49;117	8;4;35	937	121	446593	0.000324037631297	0.699;1.0;1.0	0.492;0.613;0.302	-0.431	Calmodulin binding protein-like (AHRD V3.3 *** A0A200RE12_9MAGN)
30244	gene:Solyc01g010830.4	Solyc01g010830.4	chrSL4.0ch01	-	6263073	6264655	6263073	6263921	6269916	6270030	30244	136;100;93	13;1;0	68;99;87	15;29;12	827	121	992626	0.000599773475253	0.605;0.936;1.0	0.399;0.333;0.515	-0.431	Haloacid dehalogenase-like hydrolase-like protein (AHRD V3.3 *** Q6Z026_ORYSJ),Pfam:PF13419
27818	gene:Solyc01g010720.4	Solyc01g010720.4	chrSL4.0ch01	-	5786458	5787274	5786458	5786973	5787380	5787476	27818	6;8;13	2;0;0	33;10;50	19;5;18	394	121	0.000120746711234	0.00403615852393	0.48;1.0;1.0	0.348;0.381;0.46	-0.43	Carboxypeptidase (AHRD V3.3 *** A0A2I4FWA2_9ROSI)
46811	gene:Solyc04g072140.4	Solyc04g072140.4	chrSL4.0ch04	+	57106651	57107532	57107471	57107532	57106128	57106216	46811	59;37;12	3;0;0	21;28;28	10;0;13	913	121	0.00257337360455	0.041634300867	0.723;1.0;1.0	0.218;1.0;0.222	-0.428	tRNA pseudouridine synthase (AHRD V3.3 *** A0A2G3CNB1_CAPCH)
76066	gene:Solyc09g065690.4	Solyc09g065690.4	chrSL4.0ch09	-	60017362	60017449	60017362	60017444	60020156	60020175	76066	29;6;14	6;0;1	6;3;57	4;24;16	126	121	0.000887791255282	0.0187190531141	0.823;1.0;0.931	0.59;0.107;0.774	-0.428	2-oxoglutarate (2OG) and Fe(II)-dependent oxygenase superfamily protein (AHRD V3.3 *** A0A2U1KR35_ARTAN),Pfam:PF13621
38582	gene:Solyc01g005080.3	Solyc01g005080.3	chrSL4.0ch01	-	87174	87986	87174	87866	88408	88556	38582	21;20;16	0;0;0	21;12;37	12;7;5	241	121	137.776	61979.7	1.0;1.0;1.0	0.468;0.463;0.788	-0.427	65-kDa microtubule-associated protein 6 (AHRD V3.3 *** A0A2G2XSF2_CAPBA),Pfam:PF03999
56684	gene:Solyc05g014760.3	Solyc05g014760.3	chrSL4.0ch05	+	8981011	8982015	8981926	8982015	8980750	8980857	56684	42;30;23	1;0;0	56;84;64	6;7;10	1008	121	33875.5	4.68711e+06	0.834;1.0;1.0	0.528;0.59;0.434	-0.427	Cyclin-dependent kinase G-2 (AHRD V3.3 *** A0A2G3B8V1_CAPCH)
40512	gene:Solyc07g040980.3	Solyc07g040980.3	chrSL4.0ch07	+	51287419	51287607	51287534	51287607	51285232	51285290	40512	29;43;26	0;4;3	13;32;9	17;3;13	236	121	0.000316530539418	0.00853553485766	1.0;0.846;0.816	0.282;0.845;0.262	-0.424	Plant/F27B13-30 protein (AHRD V3.3 *** A0A072V820_MEDTR)
61324	gene:Solyc06g011665.1	Solyc06g011665.1	chrSL4.0ch06	+	8798418	8799744	8799602	8799744	8796056	8796179	61324	101;59;45	0;0;0	95;68;90	8;10;2	1277	121	42.3508	151438	1.0;1.0;1.0	0.529;0.392;0.81	-0.423	SIT4 phosphatase-associated family protein (AHRD V3.3 *** A0A2U1PT03_ARTAN)
65782	gene:Solyc06g082380.3	Solyc06g082380.3	chrSL4.0ch06	-	45791440	45792592	45791440	45791707	45793023	45793429	65782	123;56;88	2;1;7	82;76;77	22;29;7	978	121	5.32561e+06	0.00218181040465	0.884;0.874;0.609	0.316;0.245;0.576	-0.41	protein LURP-one-related 7-like (AHRD V3.3 *** A0A2I4F9W5_9ROSI)
43951	gene:Solyc05g009710.4	Solyc05g009710.4	chrSL4.0ch05	-	3954530	3956117	3954530	3956086	3956211	3956280	43951	18;3;14	0;0;0	1;5;14	0;17;8	152	121	30320.8	4.27977e+06	1.0;1.0;1.0	1.0;0.19;0.582	-0.409	Mediator of RNA polymerase II transcription subunit 25 (AHRD V3.3 *-* A0A2G3CLS9_CAPCH)
9842	gene:Solyc09g083120.3	Solyc09g083120.3	chrSL4.0ch09	-	64904817	64907427	64904817	64907422	64907579	64907792	9842	55;14;26	1;0;0	29;25;28	26;17;14	126	121	0	0.0	0.981;1.0;1.0	0.517;0.585;0.658	-0.407	Acylamino-acid-releasing enzyme (AHRD V3.3 *** A0A1J3FLE9_NOCCA)
77270	gene:Solyc09g019980.3	Solyc09g019980.3	chrSL4.0ch09	+	17996776	17997088	17996778	17997088	17996383	17996667	77270	12;18;3	3;7;4	4;0;13	12;9;14	123	121	0.00209494618617	0.0357155030976	0.797;0.717;0.425	0.247;0.0;0.477	-0.405	Cytochrome b561 and DOMON domain-containing protein (AHRD V3.3 *** A0A2I4EFQ3_9ROSI)
54304	gene:Solyc04g082480.3	Solyc04g082480.3	chrSL4.0ch04	+	64091004	64091920	64091008	64091920	64090274	64090390	54304	35;11;31	13;0;5	14;41;17	29;53;10	125	121	2.18203e+06	0.0010860019522	0.723;1.0;0.857	0.318;0.428;0.622	-0.404	Plant regulator RWP-RK family protein, putative (AHRD V3.3 *** A0A061FD78_THECC)
27820	gene:Solyc01g010720.4	Solyc01g010720.4	chrSL4.0ch01	-	5786469	5787137	5786469	5786973	5787380	5787476	27820	5;8;9	2;0;0	23;8;45	19;5;18	257	121	6.73979e+06	0.002613750408	0.541;1.0;1.0	0.363;0.43;0.541	-0.402	Carboxypeptidase (AHRD V3.3 *** A0A2I4FWA2_9ROSI)
65901	gene:Solyc05g050720.4	Solyc05g050720.4	chrSL4.0ch05	-	60229127	60229634	60229127	60229493	60231728	60231810	65901	15;5;1	6;1;6	3;2;0	11;22;12	242	121	0.000239298636722	0.00690924030698	0.556;0.714;0.077	0.12;0.043;0.0	-0.395	transmembrane protein (AHRD V3.3 *-* AT4G38490.1)
12618	gene:Solyc03g118260.3	Solyc03g118260.3	chrSL4.0ch03	+	61630413	61630550	61630418	61630550	61630080	61630287	12618	2;12;11	20;9;2	0;2;1	8;8;6	126	121	0.000747368335353	0.0163978915316	0.088;0.561;0.841	0.0;0.194;0.138	-0.386	Adp-ribosylation factor gtpase-activating protein agd3 (AHRD V3.3 *** A0A1J6J465_NICAT)
17468	gene:Solyc01g006000.3	Solyc01g006000.3	chrSL4.0ch01	+	674472	675622	674578	675622	673273	673737	17468	12;6;8	0;0;0	11;5;35	0;6;16	227	121	80162.1	8.87229e+06	1.0;1.0;1.0	1.0;0.308;0.538	-0.385	GPI mannosyltransferase 2 (AHRD V3.3 *** A0A2G3DEG8_CAPCH)
61316	gene:Solyc06g011665.1	Solyc06g011665.1	chrSL4.0ch06	+	8790487	8792234	8791980	8792234	8789106	8789223	61316	90;30;59	0;0;0	63;130;180	2;21;3	1586	121	5382.55	1.18023e+06	1.0;1.0;1.0	0.706;0.321;0.821	-0.384	SIT4 phosphatase-associated family protein (AHRD V3.3 *** A0A2U1PT03_ARTAN)
42331	gene:Solyc01g044556.1	Solyc01g044556.1	chrSL4.0ch01	-	40151560	40153497	40151560	40153458	40154008	40154048	42331	4;12;4	0;0;4	10;4;21	6;6;25	160	121	0.00186793992735	0.0328576476423	1.0;1.0;0.431	0.558;0.335;0.388	-0.383	TPX2 (targeting protein for Xklp2) protein family (AHRD V3.3 --* AT4G32330.4)
40038	gene:Solyc01g007780.4	Solyc01g007780.4	chrSL4.0ch01	-	1882362	1883464	1882362	1883308	1883922	1884087	40038	17;13;6	0;6;0	23;30;35	15;14;22	249	121	0.00299304634346	0.0463878940735	1.0;0.513;1.0	0.427;0.51;0.436	-0.38	HVA22-like protein (AHRD V3.3 *** A0A2G3AY13_CAPCH)
22543	gene:Solyc10g007760.4	Solyc10g007760.4	chrSL4.0ch10	+	1877214	1877340	1877217	1877340	1877074	1877143	22543	14;8;1	5;9;2	2;4;0	17;9;8	124	121	0.000352169493621	0.00924070052835	0.732;0.464;0.328	0.103;0.302;0.0	-0.373	Ribose-phosphate pyrophosphokinase (AHRD V3.3 *** A0A2U1NXC0_ARTAN)
16043	gene:Solyc02g070220.3	Solyc02g070220.3	chrSL4.0ch02	-	37994517	37997524	37994517	37997520	37997637	37997754	16043	20;8;3	1;10;5	10;4;7	17;34;32	125	121	0.00160721744662	0.0293679397584	0.951;0.436;0.367	0.363;0.102;0.175	-0.371	Twinkle-like protein, chloroplastic/mitochondrial (AHRD V3.3 *-* A0A1J3IPL8_NOCCA)
66851	gene:Solyc07g016150.4	Solyc07g016150.4	chrSL4.0ch07	+	6446758	6447214	6447072	6447214	6446519	6446646	66851	23;25;24	0;0;0	23;24;53	5;16;0	407	121	105538	0.000109508555297	1.0;1.0;1.0	0.578;0.308;1.0	-0.371	ripening regulated protein DDTFR10
33407	gene:Solyc01g088810.4	Solyc01g088810.4	chrSL4.0ch01	+	75790927	75791173	75790936	75791173	75790235	75790808	33407	14;6;12	2;7;27	4;2;8	17;9;45	130	121	0.00112489443949	0.0223402561882	0.867;0.444;0.293	0.18;0.171;0.142	-0.37	Ankyrin repeat-containing protein (AHRD V3.3 *** A0A2U1MGK0_ARTAN)
38739	gene:Solyc03g121940.3	Solyc03g121940.3	chrSL4.0ch03	-	64378164	64379226	64378164	64379218	64380276	64380425	38739	27;26;15	36;25;11	11;2;6	38;59;44	129	121	69.7149	36276.7	0.413;0.494;0.561	0.214;0.031;0.113	-0.37	Nuclear transcription factor Y subunit A-8 (AHRD V3.3 *** A0A2G2ZVT6_CAPAN)
25394	gene:Solyc05g048770.3	Solyc05g048770.3	chrSL4.0ch05	+	58786143	58786242	58786157	58786242	58785868	58785989	25394	29;6;29	1;0;7	2;22;18	1;9;35	135	121	9.82453e+06	0.0034511069547	0.963;1.0;0.788	0.642;0.687;0.316	-0.369	Isoaspartyl peptidase/L-asparaginase (AHRD V3.3 *** A0A2K3NS47_TRIPR)
3278	gene:Solyc11g069830.2	Solyc11g069830.2	chrSL4.0ch11	-	52526457	52526539	52526457	52526526	52526648	52526723	3278	24;15;16	18;27;3	13;9;2	22;27;64	134	121	0.000395196818816	0.0100570378768	0.546;0.334;0.828	0.348;0.231;0.027	-0.367	Arsenical pump ATPase (AHRD V3.3 *** A0A200R5Q6_9MAGN)
21785	gene:Solyc02g083280.4	Solyc02g083280.4	chrSL4.0ch02	+	44726947	44727052	44726953	44727052	44726661	44726846	21785	37;13;15	2;0;0	43;45;5	22;6;10	127	121	44234.4	5.65941e+06	0.946;1.0;1.0	0.651;0.877;0.323	-0.365	Rhodanese-like domain (AHRD V3.3 *** A0A200R010_9MAGN)
58943	gene:Solyc05g051990.3	Solyc05g051990.3	chrSL4.0ch05	-	61729509	61730174	61729509	61729890	61730811	61733204	58943	11;38;57	0;0;1	59;69;12	7;4;10	377	121	67878.6	7.81519e+06	1.0;1.0;0.948	0.73;0.847;0.278	-0.364	Unknown protein
66569	gene:Solyc07g005790.4	Solyc07g005790.4	chrSL4.0ch07	-	624614	625166	624614	624726	626123	626339	66569	113;54;105	4;5;14	63;67;54	18;35;20	533	121	71542.8	8.1103e+06	0.865;0.71;0.63	0.443;0.303;0.38	-0.36	Multipolar spindle 1 (AHRD V3.3 *** A0A2U1M6R9_ARTAN)
66852	gene:Solyc07g016150.4	Solyc07g016150.4	chrSL4.0ch07	+	6446763	6447214	6447072	6447214	6446519	6446646	66852	23;25;24	0;0;0	26;24;53	5;16;0	402	121	129107	0.000127875005908	1.0;1.0;1.0	0.61;0.311;1.0	-0.36	ripening regulated protein DDTFR10
64852	gene:Solyc11g016990.3	Solyc11g016990.3	chrSL4.0ch11	+	7767596	7769373	7769290	7769373	7763770	7763902	64852	112;52;70	0;1;0	101;149;102	11;6;3	1787	121	50142.4	6.18819e+06	1.0;0.779;1.0	0.383;0.627;0.697	-0.357	Protein-tyrosine-phosphatase PTP1 (AHRD V3.3 *** A0A2G3CM37_CAPCH)
57200	gene:Solyc05g017900.3	Solyc05g017900.3	chrSL4.0ch05	+	19311500	19312408	19312226	19312408	19302435	19303035	57200	6;9;8	15;18;0	4;0;0	10;34;26	819	121	0.0024750348075	0.0405020481242	0.056;0.069;1.0	0.056;0.0;0.0	-0.356	EamA domain-containing protein (AHRD V3.3 *-* A0A2U1MSW3_ARTAN)
67123	gene:Solyc07g008260.3	Solyc07g008260.3	chrSL4.0ch07	-	2989941	2991608	2989941	2991568	2999302	2999453	67123	18;3;31	0;0;2	53;33;10	3;30;8	161	121	480314	0.000342447414986	1.0;1.0;0.921	0.93;0.453;0.484	-0.351	DUF4050 domain-containing protein (AHRD V3.3 *** A0A1Q3CR15_CEPFO)
35897	gene:Solyc11g044937.1	Solyc11g044937.1	chrSL4.0ch11	+	30769260	30769953	30769898	30769953	30768671	30768984	35897	77;28;57	0;6;0	88;124;113	15;34;17	731	121	0.000818833352551	0.0176112313407	1.0;0.436;1.0	0.493;0.376;0.524	-0.348	Plant transposase (Ptta/En/Spm family) (AHRD V3.3 *-* F4I6H5_ARATH)
73315	gene:Solyc08g062770.3	Solyc08g062770.3	chrSL4.0ch08	+	49988890	49988962	49988909	49988962	49988586	49988694	73315	5;17;21	6;1;0	14;7;9	26;12;4	140	121	0.000945045837013	0.0195537555262	0.419;0.936;1.0	0.318;0.335;0.66	-0.347	Methyltransferase-like protein (AHRD V3.3 *** A0A2U1NMZ7_ARTAN)
1678	gene:Solyc12g020000.3	Solyc12g020000.3	chrSL4.0ch12	-	12984608	12984982	12984608	12984976	12985103	12985172	1678	16;3;10	1;0;2	2;20;11	4;28;0	127	121	0.0020369892523	0.0350012781134	0.938;1.0;0.827	0.323;0.405;1.0	-0.346	pre-mRNA-splicing factor (AHRD V3.3 *-* AT3G56720.2)
62790	gene:Solyc07g005000.3	Solyc07g005000.3	chrSL4.0ch07	+	5807	6758	6034	6758	3106	3560	62790	52;14;51	2;0;0	28;64;92	16;6;17	320	121	11160.9	2.02513e+06	0.908;1.0;1.0	0.398;0.801;0.672	-0.346	Protein ENHANCED DISEASE RESISTANCE 2-like (AHRD V3.3 *** A0A1J3ES33_NOCCA)
46810	gene:Solyc04g072140.4	Solyc04g072140.4	chrSL4.0ch04	+	57106642	57107536	57107471	57107536	57106128	57106216	46810	80;60;43	3;0;0	40;57;68	10;0;13	922	121	0.0010925249443	0.0218906837115	0.778;1.0;1.0	0.344;1.0;0.407	-0.342	tRNA pseudouridine synthase (AHRD V3.3 *** A0A2G3CNB1_CAPCH)
1737	gene:Solyc12g019540.2	Solyc12g019540.2	chrSL4.0ch12	+	10711868	10711991	10711874	10711991	10710910	10711050	1737	18;8;16	6;0;0	15;2;10	5;2;10	127	121	0.00240774690105	0.0396615582132	0.741;1.0;1.0	0.741;0.488;0.488	-0.341	Unknown protein
65783	gene:Solyc06g082380.3	Solyc06g082380.3	chrSL4.0ch06	-	45791440	45792883	45791440	45791707	45793023	45793429	65783	236;299;286	2;1;7	268;177;222	22;29;7	1269	121	482459	0.00034327451455	0.918;0.966;0.796	0.537;0.368;0.751	-0.341	protein LURP-one-related 7-like (AHRD V3.3 *** A0A2I4F9W5_9ROSI)
14823	gene:Solyc01g098700.4	Solyc01g098700.4	chrSL4.0ch01	+	81383753	81386248	81385916	81386248	81383274	81383326	14823	199;274;168	2;3;0	208;229;211	13;24;2	2256	121	0.000421936865628	0.0105868347487	0.842;0.83;1.0	0.462;0.339;0.85	-0.34	Branched-chain-amino-acid aminotransferase-like protein 1 (AHRD V3.3 *** A0A2G2W7E2_CAPBA)
72654	gene:Solyc08g043170.4	Solyc08g043170.4	chrSL4.0ch08	+	22612012	22612095	22612024	22612095	22611656	22611746	72654	5;3;11	0;0;0	14;13;6	18;9;0	133	121	29403.2	4.20128e+06	1.0;1.0;1.0	0.414;0.568;1.0	-0.339	delta 1-pyrroline-5-carboxylate synthetase
54952	gene:Solyc03g044200.3	Solyc03g044200.3	chrSL4.0ch03	+	7743682	7743752	7743707	7743752	7742937	7743068	54952	14;32;3	3;2;1	12;2;18	2;9;19	146	121	0.00146215589546	0.0273332992704	0.795;0.93;0.713	0.833;0.156;0.44	-0.336	Alcohol dehydrogenase-like protein (AHRD V3.3 *** A0A291L9M0_MENPI)
25813	gene:Solyc01g080580.4	Solyc01g080580.4	chrSL4.0ch01	-	72398828	72399155	72398828	72399130	72399250	72399337	25813	27;14;8	5;0;0	26;25;42	15;13;22	146	121	1.61873e+06	0.000876325225289	0.817;1.0;1.0	0.59;0.614;0.613	-0.333	Inosine-uridine preferring nucleoside hydrolase family protein (AHRD V3.3 *** A0A2U1LEG5_ARTAN)
5895	gene:Solyc11g006680.3	Solyc11g006680.3	chrSL4.0ch11	-	1324520	1330895	1324520	1330887	1331798	1332665	5895	14;12;12	2;0;0	7;12;22	4;16;4	129	121	331974	0.00026187113235	0.868;1.0;1.0	0.621;0.413;0.838	-0.332	Pentatricopeptide repeat-containing protein (AHRD V3.3 *** A0A2I0WCG1_9ASPA)
75716	gene:Solyc09g005270.3	Solyc09g005270.3	chrSL4.0ch09	-	212843	214437	212843	213962	215553	215635	75716	43;18;23	4;0;1	25;36;31	4;10;6	568	121	0.00327915473172	0.0497495433275	0.696;1.0;0.83	0.571;0.434;0.524	-0.332	RNA-binding CRS1 / YhbY (CRM) domain protein (AHRD V3.3 *** A0A2U1NZ44_ARTAN)
7018	gene:Solyc10g079710.3	Solyc10g079710.3	chrSL4.0ch10	+	60327654	60327734	60327657	60327734	60327490	60327580	7018	19;30;12	8;27;15	14;17;5	54;25;53	124	121	0.000141886365305	0.00458370109391	0.699;0.52;0.438	0.202;0.399;0.084	-0.324	Histidine-tRNA ligase (AHRD V3.3 *** A0A1I9LTH3_ARATH)
35725	gene:Solyc01g007140.3	Solyc01g007140.3	chrSL4.0ch01	+	1709730	1710103	1709794	1710103	1709443	1709562	35725	40;105;50	62;33;31	38;16;19	114;72;48	185	121	268550	0.000225442486499	0.297;0.675;0.513	0.179;0.127;0.206	-0.324	ARM repeat superfamily protein (AHRD V3.3 *** AT5G06350.2)
68395	gene:Solyc07g039340.4	Solyc07g039340.4	chrSL4.0ch07	-	46981367	46982711	46981367	46981821	46983285	46983399	68395	152;73;86	4;5;1	96;228;115	15;25;18	983	121	8.51049e+06	0.00311153638871	0.824;0.642;0.914	0.441;0.529;0.44	-0.323	Receptor-like serine/threonine-protein kinase ALE2 (AHRD V3.3 *** A0A2G3BYY1_CAPCH)
47719	gene:Solyc09g090670.3	Solyc09g090670.3	chrSL4.0ch09	-	66216862	66218324	66216862	66218319	66218416	66218898	47719	8;13;21	12;23;8	0;8;7	19;32;15	126	121	0.00159233704545	0.0291724848936	0.39;0.352;0.716	0.0;0.194;0.309	-0.318	TLD-domain containing nucleolar protein (AHRD V3.3 *** A0A2U1NM40_ARTAN)
11067	gene:Solyc03g005000.4	Solyc03g005000.4	chrSL4.0ch03	+	29840	29908	29857	29908	29302	29620	11067	16;21;7	0;0;0	11;22;17	9;0;13	138	121	3520.67	4.82237e+06	1.0;1.0;1.0	0.517;1.0;0.534	-0.316	Peptidase M48 (AHRD V3.3 *-* A0A200R452_9MAGN)
59538	gene:Solyc12g035400.2	Solyc12g035400.2	chrSL4.0ch12	+	38863589	38864055	38863917	38864055	38863242	38863495	59538	154;43;32	0;0;0	165;151;48	1;23;19	421	121	4436.45	1.00437e+06	1.0;1.0;1.0	0.979;0.654;0.421	-0.315	WAT1-related protein (AHRD V3.3 *** K4DE01_SOLLC)
17704	gene:Solyc03g025310.3	Solyc03g025310.3	chrSL4.0ch03	+	2735258	2735406	2735286	2735406	2734404	2734557	17704	0;14;11	4;10;4	2;3;0	6;33;5	149	121	0.00199040906891	0.0344470696344	0.0;0.532;0.691	0.213;0.069;0.0	-0.314	Sec-independent protein translocase protein TATB, chloroplastic (AHRD V3.3 *** A0A2G2ZZB6_CAPAN)
62789	gene:Solyc06g053770.4	Solyc06g053770.4	chrSL4.0ch06	-	34410352	34411750	34410352	34410522	34412906	34413049	62789	82;48;120	1;0;0	101;151;143	14;4;4	1321	121	94085	0.000100619031696	0.883;1.0;1.0	0.398;0.776;0.766	-0.314	DNA repair protein XRCC4 (AHRD V3.3 *** A0A1U8GWB4_CAPAN)
27821	gene:Solyc01g010720.4	Solyc01g010720.4	chrSL4.0ch01	-	5786469	5787315	5786469	5786973	5787380	5787476	27821	35;28;40	2;0;0	72;33;176	19;5;18	435	121	77358.4	8.61669e+06	0.83;1.0;1.0	0.513;0.647;0.731	-0.313	Carboxypeptidase (AHRD V3.3 *** A0A2I4FWA2_9ROSI)
46604	gene:Solyc03g119440.3	Solyc03g119440.3	chrSL4.0ch03	+	62502094	62503359	62502584	62503359	62501153	62501243	46604	18;10;48	0;2;0	44;10;40	1;4;17	583	121	0.000429160165767	0.0107217771546	1.0;0.509;1.0	0.901;0.342;0.328	-0.313	C2 domain-containing protein (AHRD V3.3 *** A0A1Q3BN33_CEPFO)
18388	gene:Solyc03g005080.4	Solyc03g005080.4	chrSL4.0ch03	-	65916	71885	65916	71849	72053	72084	18388	23;12;16	0;0;0	23;32;30	12;0;26	157	121	22564.7	3.44869e+06	1.0;1.0;1.0	0.596;1.0;0.471	-0.311	Protoporphyrinogen oxidase (AHRD V3.3 *** A0A1U8GRF0_CAPAN)
12738	gene:Solyc08g062190.3	Solyc08g062190.3	chrSL4.0ch08	-	48772092	48784249	48772092	48782742	48784863	48784980	12738	250;243;233	0;7;0	250;242;290	12;18;10	1600	121	2.02403e+06	0.00102492186491	1.0;0.724;1.0	0.612;0.504;0.687	-0.307	Carbon-nitrogen hydrolase (AHRD V3.3 *** A0A200QEN6_9MAGN)
7180	gene:Solyc10g078190.2	Solyc10g078190.2	chrSL4.0ch10	-	59166162	59171446	59166162	59170114	59171588	59171688	7180	22;7;11	0;0;0	21;23;16	0;22;0	1425	121	0.0032293004812	0.0491428773359	1.0;1.0;1.0	1.0;0.082;1.0	-0.306	cytosine-5 DNA methyltransferaseL1
28265	gene:Solyc01g107580.4	Solyc01g107580.4	chrSL4.0ch01	+	87391446	87391575	87391469	87391575	87390764	87390845	28265	8;4;2	8;4;2	0;0;9	18;12;9	144	121	0.00274346031732	0.0435555557846	0.457;0.457;0.457	0.0;0.0;0.457	-0.305	Pseudouridine synthase family protein (AHRD V3.3 *** A0A2U1QNN7_ARTAN)
64661	gene:Solyc01g102650.2	Solyc01g102650.2	chrSL4.0ch01	+	83674654	83674727	83674672	83674727	83674457	83674577	64661	37;16;20	4;1;8	19;16;46	13;20;24	139	121	0.000234412292357	0.00679912658963	0.89;0.933;0.685	0.56;0.411;0.625	-0.304	Unknown protein
56688	gene:Solyc05g014760.3	Solyc05g014760.3	chrSL4.0ch05	+	8981478	8982015	8981926	8982015	8980750	8980857	56688	42;30;23	1;0;0	58;84;62	6;7;10	541	121	46486.6	5.89348e+06	0.904;1.0;1.0	0.684;0.729;0.581	-0.303	Cyclin-dependent kinase G-2 (AHRD V3.3 *** A0A2G3B8V1_CAPCH)
74087	gene:Solyc11g030380.2	Solyc11g030380.2	chrSL4.0ch11	-	20757297	20759437	20757297	20757406	20759918	20760130	74087	151;132;90	0;1;2	122;112;232	7;10;3	2124	121	0.000321666286316	0.00863323587846	1.0;0.883;0.719	0.498;0.39;0.815	-0.3	Elongation factor (AHRD V3.3 *** B3H607_ARATH)
68434	gene:Solyc11g072010.3	Solyc11g072010.3	chrSL4.0ch11	-	53369998	53373178	53369998	53372992	53373921	53373975	68434	33;20;30	0;0;0	34;40;40	7;13;3	279	121	788.671	246281	1.0;1.0;1.0	0.678;0.572;0.853	-0.299	Homoserine dehydrogenase (AHRD V3.3 *** A0A1U8EXE8_CAPAN)
46835	gene:Solyc12g015710.2	Solyc12g015710.2	chrSL4.0ch12	-	5715634	5719922	5715634	5719907	5719996	5720088	46835	22;0;2	6;6;12	0;0;0	34;17;4	136	121	7.27459e+06	0.00276690577322	0.765;0.0;0.129	0.0;0.0;0.0	-0.298	16S rRNA (Cytosine967-C5)-methyltransferase (AHRD V3.3 *** A0A2I0W381_9ASPA)
31126	gene:Solyc01g111840.3	Solyc01g111840.3	chrSL4.0ch01	+	90362727	90363337	90363091	90363337	90362544	90362586	31126	30;64;23	0;4;0	37;29;36	2;10;5	457	121	0.00119982663663	0.0235533535245	1.0;0.809;1.0	0.83;0.434;0.656	-0.296	Major facilitator superfamily protein (AHRD V3.3 *** A0A1P8BEX6_ARATH)
74086	gene:Solyc11g030380.2	Solyc11g030380.2	chrSL4.0ch11	-	20757297	20759296	20757297	20757406	20759918	20760130	74086	149;137;90	0;1;2	120;110;232	7;10;3	1983	121	0.000255154299643	0.00724912853819	1.0;0.893;0.733	0.511;0.402;0.825	-0.296	Elongation factor (AHRD V3.3 *** B3H607_ARATH)
77708	gene:Solyc05g006630.4	Solyc05g006630.4	chrSL4.0ch05	+	1338525	1340302	1338703	1340302	1337363	1337747	77708	14;6;4	5;4;5	10;0;0	9;18;14	271	121	0.000180315886087	0.00556330358632	0.556;0.401;0.263	0.332;0.0;0.0	-0.296	Disease resistance protein (TIR-NBS-LRR class) (AHRD V3.3 *** A0A1P8AUG7_ARATH)
25881	gene:Solyc07g008090.4	Solyc07g008090.4	chrSL4.0ch07	-	2765205	2765407	2765205	2765388	2765480	2765556	25881	25;3;0	3;38;16	0;0;3	69;49;42	140	121	0.00161599724658	0.0294743018597	0.878;0.064;0.0	0.0;0.0;0.058	-0.295	Transducin family protein / WD-40 repeat family protein (AHRD V3.3 *-* A0A1I9LQ09_ARATH)
27751	gene:Solyc08g083010.3	Solyc08g083010.3	chrSL4.0ch08	+	63764656	63765048	63764687	63765048	63762978	63763484	27751	11;2;1	11;8;1	6;0;0	24;5;42	152	121	0.000506974241837	0.0121353587143	0.443;0.166;0.443	0.166;0.0;0.0	-0.295	homer protein (AHRD V3.3 *** AT4G24090.1)
74085	gene:Solyc11g030380.2	Solyc11g030380.2	chrSL4.0ch11	-	20757297	20759292	20757297	20757406	20759918	20760130	74085	149;132;90	0;1;2	120;110;232	7;10;3	1979	121	0.000275915501465	0.00768639076554	1.0;0.89;0.733	0.512;0.402;0.825	-0.295	Elongation factor (AHRD V3.3 *** B3H607_ARATH)
77580	gene:Solyc09g011160.4	Solyc09g011160.4	chrSL4.0ch09	+	4548298	4548392	4548371	4548392	4547812	4548001	77580	11;3;6	24;2;12	7;19;39	348;391;810	194	121	1327.91	368896	0.222;0.483;0.238	0.012;0.029;0.029	-0.291	Regulator of chromosome condensation (RCC1) family protein (AHRD V3.3 *** A0A1I9LSN5_ARATH)
74084	gene:Solyc11g030380.2	Solyc11g030380.2	chrSL4.0ch11	-	20757297	20759237	20757297	20757406	20759918	20760130	74084	149;140;91	0;1;2	126;112;242	7;10;3	1924	121	0.000268421873187	0.00752250922516	1.0;0.898;0.741	0.531;0.413;0.835	-0.287	Elongation factor (AHRD V3.3 *** B3H607_ARATH)
40503	gene:Solyc07g040980.3	Solyc07g040980.3	chrSL4.0ch07	+	51286051	51287607	51287534	51287607	51285232	51285290	40503	211;142;130	0;4;3	168;125;141	17;3;13	1576	121	0.000903469209474	0.0189693167836	1.0;0.732;0.769	0.431;0.762;0.454	-0.285	Plant/F27B13-30 protein (AHRD V3.3 *** A0A072V820_MEDTR)
77271	gene:Solyc09g019980.3	Solyc09g019980.3	chrSL4.0ch09	+	17996776	17997088	17996780	17997088	17996383	17996667	77271	12;18;3	6;21;6	4;0;13	17;36;19	125	121	0.00232268377175	0.0385885380121	0.659;0.453;0.326	0.186;0.0;0.398	-0.285	Cytochrome b561 and DOMON domain-containing protein (AHRD V3.3 *** A0A2I4EFQ3_9ROSI)
31131	gene:Solyc01g111840.3	Solyc01g111840.3	chrSL4.0ch01	+	90362924	90363337	90363091	90363337	90362544	90362586	31131	18;62;16	0;4;0	21;19;29	2;10;5	260	121	0.000311589280038	0.00844403315915	1.0;0.878;1.0	0.83;0.469;0.73	-0.283	Major facilitator superfamily protein (AHRD V3.3 *** A0A1P8BEX6_ARATH)
23987	gene:Solyc02g082270.3	Solyc02g082270.3	chrSL4.0ch02	+	43965710	43967068	43965923	43967068	43965368	43965561	23987	11;1;6	0;0;0	20;30;30	2;21;0	306	121	1.69191e+06	0.00090539695652	1.0;1.0;1.0	0.798;0.361;1.0	-0.28	RNA-binding protein 38-like (AHRD V3.3 *** A0A2I4G7F9_9ROSI)
74082	gene:Solyc11g030380.2	Solyc11g030380.2	chrSL4.0ch11	-	20757297	20758944	20757297	20757406	20759918	20760130	74082	151;130;94	0;1;2	111;110;233	7;10;3	1631	121	0.000151595359616	0.00482225004029	1.0;0.906;0.777	0.541;0.449;0.852	-0.28	Elongation factor (AHRD V3.3 *** B3H607_ARATH)
3625	gene:Solyc11g067150.2	Solyc11g067150.2	chrSL4.0ch11	-	50917204	50918345	50917204	50917978	50918425	50918575	3625	90;55;82	2;0;0	103;62;59	2;10;13	460	121	46788.3	5.91025e+06	0.922;1.0;1.0	0.931;0.62;0.544	-0.276	transmembrane protein (AHRD V3.3 *** AT4G04190.1)
74083	gene:Solyc11g030380.2	Solyc11g030380.2	chrSL4.0ch11	-	20757297	20759048	20757297	20757406	20759918	20760130	74083	156;151;113	0;1;2	133;122;252	7;10;3	1735	121	0.000126009371421	0.00418797971899	1.0;0.913;0.798	0.57;0.46;0.854	-0.276	Elongation factor (AHRD V3.3 *** B3H607_ARATH)
57762	gene:Solyc05g026130.3	Solyc05g026130.3	chrSL4.0ch05	+	39929037	39933528	39933460	39933528	39928501	39928792	57762	628;749;714	1;10;6	508;544;429	14;7;19	4516	121	0.00192623390275	0.0336033118766	0.944;0.667;0.761	0.493;0.676;0.377	-0.275	AP complex subunit sigma (AHRD V3.3 *** A0A1U8E025_CAPAN)
28424	gene:Solyc05g007810.3	Solyc05g007810.3	chrSL4.0ch05	-	2295051	2296013	2295051	2295090	2296190	2296266	28424	281;373;324	27;26;12	299;305;343	57;49;86	1016	121	81485.6	8.99023e+06	0.553;0.631;0.763	0.385;0.426;0.322	-0.271	KH domain-containing protein (AHRD V3.3 *** A0A2I0VIG3_9ASPA)
50106	gene:Solyc03g118620.3	Solyc03g118620.3	chrSL4.0ch03	-	61913477	61915583	61913477	61914030	61915653	61915760	50106	187;59;67	0;0;0	136;64;262	15;0;5	1646	121	168414	0.000157414995669	1.0;1.0;1.0	0.4;1.0;0.794	-0.269	Outer arm dynein light chain 1 protein (AHRD V3.3 *-* A0A2U1P5K0_ARTAN)
23152	gene:Solyc01g096850.4	Solyc01g096850.4	chrSL4.0ch01	-	80103139	80108840	80103139	80108587	80109953	80110194	23152	4;17;10	2;4;8	0;3;0	10;1;24	346	121	45138.2	0.000326493266156	0.412;0.598;0.304	0.0;0.512;0.0	-0.267	Protein FAR1-RELATED SEQUENCE 3 (AHRD V3.3 *** A0A2G2YYN7_CAPAN)
20297	gene:Solyc04g009050.4	Solyc04g009050.4	chrSL4.0ch04	-	2647140	2648750	2647140	2648616	2648840	2649003	20297	44;26;29	65;18;24	19;0;29	68;41;98	242	121	1797.73	480277	0.253;0.419;0.377	0.123;0.0;0.129	-0.266	agglutinin-like protein (AHRD V3.3 *-* AT3G54500.7)
8414	gene:Solyc10g011700.4	Solyc10g011700.4	chrSL4.0ch10	+	3768466	3769286	3768550	3769286	3767759	3767948	8414	50;43;28	29;25;13	44;25;22	45;47;64	205	121	539640	0.000373294079019	0.504;0.504;0.56	0.366;0.239;0.169	-0.265	Unknown protein
23783	gene:Solyc11g065980.3	Solyc11g065980.3	chrSL4.0ch11	+	49643961	49644095	49643997	49644095	49643248	49643299	23783	64;34;45	3;0;0	31;24;35	14;15;1	157	121	24077.8	3.59507e+06	0.943;1.0;1.0	0.631;0.552;0.964	-0.265	U3 small nucleolar ribonucleoprotein imp4 (BRIX domain-containing protein) (AHRD V3.3 *** A0A166XUR7_9PEZI)
7301	gene:Solyc12g150114.1	Solyc12g150114.1	chrSL4.0ch12	+	48571479	48571763	48571618	48571763	48570242	48571027	7301	48;7;46	2;0;0	42;36;85	12;13;4	242	121	127196	0.000126340993782	0.923;1.0;1.0	0.636;0.581;0.914	-0.264	Potassium channel KAT1 (AHRD V3.3 *-* A0A2G3BRN2_CAPCH)
57954	gene:Solyc09g072710.4	Solyc09g072710.4	chrSL4.0ch09	-	61453565	61455378	61453565	61455343	61456330	61456402	57954	12;22;12	2;0;0	24;34;8	10;11;3	156	121	161788	0.000152860929595	0.823;1.0;1.0	0.651;0.706;0.674	-0.264	Phospholipid--sterol O-acyltransferase (AHRD V3.3 *** A0A2G2ZWL8_CAPAN)
2237	gene:Solyc12g010740.3	Solyc12g010740.3	chrSL4.0ch12	+	3701056	3701128	3701067	3701128	3700872	3700938	2237	17;16;4	0;0;0	13;19;37	2;17;6	132	121	23712.9	357890	1.0;1.0;1.0	0.856;0.506;0.85	-0.263	protein STRUBBELIG-RECEPTOR FAMILY 3-like (AHRD V3.3 *** A0A1U8E575_CAPAN)
59736	gene:Solyc05g054980.3	Solyc05g054980.3	chrSL4.0ch05	-	64144122	64144409	64144122	64144294	64144491	64144760	59736	16;47;19	2;2;1	20;30;37	6;3;31	236	121	0.000448135866953	0.011065020443	0.804;0.923;0.907	0.631;0.837;0.38	-0.262	Serine/threonine protein phosphatase 2A regulatory subunit B subunit alpha-like protein (AHRD V3.3 *** A0A2K3NUG4_TRIPR)
31749	gene:Solyc10g006890.4	Solyc10g006890.4	chrSL4.0ch10	+	1213932	1214090	1213966	1214090	1213414	1213505	31749	24;45;26	0;0;1	22;43;11	0;11;12	155	121	244956	0.000210519265683	1.0;1.0;0.953	1.0;0.753;0.417	-0.261	Transducin/WD40 repeat-like superfamily protein (AHRD V3.3 *** A0A2U1PNI0_ARTAN)
73896	gene:Solyc08g067790.4	Solyc08g067790.4	chrSL4.0ch08	-	54922254	54924398	54922254	54924393	54926166	54926429	73896	31;18;6	27;12;10	14;15;11	44;29;70	126	121	0.00013549703967	0.00442112193828	0.524;0.59;0.366	0.234;0.332;0.131	-0.261	SPOC domain / Transcription elongation factor S-II protein (AHRD V3.3 *** A0A2U1NXE4_ARTAN)
28786	gene:Solyc01g094150.3	Solyc01g094150.3	chrSL4.0ch01	+	77958239	77958486	77958242	77958486	77957021	77957041	28786	27;36;19	37;21;37	12;8;6	58;25;25	124	121	0.000129448304509	0.00427451485086	0.416;0.626;0.334	0.168;0.238;0.19	-0.26	AAA-type ATPase family protein (AHRD V3.3 *** A0A2U1ML03_ARTAN)
59041	gene:Solyc07g020790.4	Solyc07g020790.4	chrSL4.0ch07	-	13559468	13564210	13559468	13564199	13564465	13564540	59041	11;12;23	0;0;2	13;42;21	10;12;4	132	121	35420.7	0.000274423510672	1.0;1.0;0.913	0.544;0.762;0.828	-0.26	plastidic glucose translocator 3
63633	gene:Solyc03g118540.4	Solyc03g118540.4	chrSL4.0ch03	+	61879120	61879418	61879311	61879418	61878815	61879012	63633	22;78;39	8;28;24	42;51;40	44;57;96	284	121	173334	0.000160029080656	0.54;0.543;0.409	0.289;0.276;0.151	-0.259	Jasmonate ZIM domain protein e (AHRD V3.3 *-* I3WTA3_NICAT)
19594	gene:Solyc02g090020.4	Solyc02g090020.4	chrSL4.0ch02	+	49737246	49737475	49737256	49737475	49736413	49736756	19594	19;14;17	0;4;0	24;15;7	5;2;15	131	121	0.00266340477162	0.0427715080413	1.0;0.764;1.0	0.816;0.874;0.301	-0.258	stress regulated protein AY873991
78209	gene:Solyc09g064590.4	Solyc09g064590.4	chrSL4.0ch09	+	58008984	58009438	58008988	58009438	58008003	58008169	78209	84;58;43	10;12;12	53;62;57	36;45;44	125	121	206.71	82362.9	0.89;0.824;0.776	0.588;0.571;0.556	-0.258	Unknown protein
29033	gene:Solyc06g150131.1	Solyc06g150131.1	chrSL4.0ch06	-	42121659	42123180	42121659	42123128	42123244	42123499	29033	24;12;22	0;0;0	44;35;34	5;3;26	173	121	23944.5	3.59507e+06	1.0;1.0;1.0	0.86;0.891;0.478	-0.257	ankyrin repeat protein (AHRD V3.3 *** AT1G73350.6)
35290	gene:Solyc01g096540.4	Solyc01g096540.4	chrSL4.0ch01	-	79875396	79883699	79875396	79883694	79883823	79883991	35290	14;13;8	23;10;35	0;8;12	30;46;49	126	121	0.00257090198927	0.041634300867	0.369;0.555;0.18	0.0;0.143;0.19	-0.257	DUF810 domain-containing protein (AHRD V3.3 *** A0A1Q3BQC6_CEPFO),Pfam:PF05664
75027	gene:Solyc08g079820.3	Solyc08g079820.3	chrSL4.0ch08	+	61380935	61381023	61380973	61381023	61380697	61380790	75027	122;54;137	6;1;15	102;63;90	34;22;38	159	121	0.464895	611.626	0.939;0.976;0.874	0.695;0.685;0.643	-0.255	Nudix hydrolase 14, chloroplastic (AHRD V3.3 *** A0A2G3AE90_CAPAN)
36525	gene:Solyc01g017860.3	Solyc01g017860.3	chrSL4.0ch01	+	25820099	25820425	25820340	25820425	25819942	25820016	36525	39;21;45	2;0;0	30;24;47	0;20;4	334	121	0.000334463284048	0.00890145504867	0.876;1.0;1.0	1.0;0.303;0.81	-0.254	Unknown protein
72800	gene:Solyc08g023460.4	Solyc08g023460.4	chrSL4.0ch08	-	27448850	27457511	27448850	27457508	27457804	27457952	72800	13;6;21	0;2;0	24;12;15	13;17;1	124	121	2.04325e+06	0.00103240613313	1.0;0.745;1.0	0.643;0.408;0.936	-0.253	ALA-interacting subunit (AHRD V3.3 *** A0A2G3BRL9_CAPCH)
27343	gene:Solyc04g014460.4	Solyc04g014460.4	chrSL4.0ch04	+	4712253	4712371	4712306	4712371	4711649	4711926	27343	4;23;13	0;2;0	29;17;29	16;5;3	174	121	2.73907e+06	0.00130815105365	1.0;0.889;1.0	0.558;0.703;0.871	-0.252	THO complex subunit 4D (AHRD V3.3 *** A0A2G3CDN8_CAPCH)
63630	gene:Solyc03g118540.4	Solyc03g118540.4	chrSL4.0ch03	+	61879100	61879418	61879311	61879418	61878815	61879012	63630	22;76;39	8;28;24	42;52;40	44;57;96	304	121	197128	0.000177817711434	0.523;0.519;0.393	0.275;0.266;0.142	-0.251	Jasmonate ZIM domain protein e (AHRD V3.3 *-* I3WTA3_NICAT)
67330	gene:Solyc07g008730.2	Solyc07g008730.2	chrSL4.0ch07	-	3670858	3671080	3670858	3671077	3671338	3671389	67330	25;36;29	18;48;24	21;13;22	42;42;73	124	121	3.42675e+06	0.0015525378117	0.575;0.423;0.541	0.328;0.232;0.227	-0.251	Pathogenesis-related homeodomain protein (AHRD V3.3 *** A0A1U8H9N2_CAPAN)
29069	gene:Solyc02g091030.4	Solyc02g091030.4	chrSL4.0ch02	+	50511656	50512610	50512517	50512610	50511447	50511531	29069	4;0;4	14;2;16	3;1;14	0;0;0	954	121	0.00112133	4.34376	0.035;0.0;0.031	1.0;1.0;1.0	0.978	Nuclear transcription factor Y subunit C-2 (AHRD V3.3 *-* A0A2G3D858_CAPCH)
29071	gene:Solyc02g091030.4	Solyc02g091030.4	chrSL4.0ch02	+	50511674	50512610	50512517	50512610	50511447	50511531	29071	4;0;14	14;2;16	6;6;27	0;0;0	936	121	0	0.0	0.036;0.0;0.102	1.0;1.0;1.0	0.954	Nuclear transcription factor Y subunit C-2 (AHRD V3.3 *-* A0A2G3D858_CAPCH)
3125	gene:Solyc11g071860.2	Solyc11g071860.2	chrSL4.0ch11	+	53274202	53276411	53274211	53276411	53273546	53273766	3125	0;0;0	17;5;1	10;24;2	2;0;0	130	121	0	0.0	0.0;0.0;0.0	0.823;1.0;1.0	0.941	RING-H2 finger protein ATL48 (AHRD V3.3 *-* A0A2G3BAN8_CAPCH)
62634	gene:Solyc06g053310.3	Solyc06g053310.3	chrSL4.0ch06	+	33847465	33850522	33847901	33850522	33847269	33847370	62634	0;0;0	12;2;4	6;16;6	2;0;0	529	121	0.0589639	9.34418	0.0;0.0;0.0	0.407;1.0;1.0	0.802	Hydroxyacylglutathione hydrolase (AHRD V3.3 *** A0A2K3PCZ5_TRIPR)
73292	gene:Solyc08g062670.3	Solyc08g062670.3	chrSL4.0ch08	-	49806467	49811303	49806467	49807433	49811813	49812057	73292	13;14;8	11;8;8	26;5;10	1;0;0	3963	121	158433	0.000150711931855	0.035;0.051;0.03	0.443;1.0;1.0	0.776	Serine/threonine-protein kinase (AHRD V3.3 *** F8WL77_CITUN)
62242	gene:Solyc06g050510.3	Solyc06g050510.3	chrSL4.0ch06	-	30922756	30923735	30922756	30923697	30924520	30924730	62242	7;3;0	17;11;4	26;19;14	0;0;5	159	121	1.01498	1141.49	0.239;0.172;0.0	1.0;1.0;0.681	0.757	SNF2 domain-containing protein CLASSY 1 (AHRD V3.3 *** A0A1U8GWM4_CAPAN)
33320	gene:Solyc03g093440.4	Solyc03g093440.4	chrSL4.0ch03	+	49278883	49279277	49278893	49279277	49278729	49278794	33320	0;0;0	2;18;15	14;16;9	2;7;5	131	121	0	0.0	0.0;0.0;0.0	0.866;0.679;0.624	0.723	N-(Beta-N-acetylglucosaminyl)-L-asparaginase (AHRD V3.3 *** A0A166SVP4_9PEZI)
57542	gene:Solyc05g023995.1	Solyc05g023995.1	chrSL4.0ch05	-	30293604	30301181	30293604	30298912	30305628	30305845	57542	8;5;6	6;5;9	44;27;14	12;0;0	2362	121	0.000333540352443	0.00888693224881	0.064;0.049;0.033	0.158;1.0;1.0	0.671	Unknown protein
26641	gene:Solyc12g095770.2	Solyc12g095770.2	chrSL4.0ch12	+	64422772	64423881	64423850	64423881	64422651	64422685	26641	4;4;10	6;4;6	24;17;22	0;4;0	1171	121	333832	0.00152239461415	0.064;0.094;0.147	1.0;0.305;1.0	0.667	Secondary thiamine-phosphate synthase enzyme (AHRD V3.3 *** Q9LPU1_ARATH)
1252	gene:Solyc12g042650.2	Solyc12g042650.2	chrSL4.0ch12	-	57634434	57635132	57634434	57634726	57635935	57636033	1252	4;8;28	17;4;4	14;10;26	0;0;0	499	121	0.988998	1130.51	0.054;0.327;0.629	1.0;1.0;1.0	0.663	40S ribosomal protein S12 (AHRD V3.3 *** A0A1U8DVK6_CAPAN)
73293	gene:Solyc08g062670.3	Solyc08g062670.3	chrSL4.0ch08	-	49806467	49811328	49806467	49807433	49811813	49812057	73293	200;134;111	11;8;8	277;198;203	1;0;0	3988	121	0.00354161	9.87798	0.356;0.337;0.296	0.894;1.0;1.0	0.635	Serine/threonine-protein kinase (AHRD V3.3 *** F8WL77_CITUN)
10588	gene:Solyc02g061810.3	Solyc02g061810.3	chrSL4.0ch02	-	31320201	31321551	31320201	31320311	31322435	31322573	10588	20;2;10	30;4;6	29;8;65	0;2;1	1333	121	142684	0.000138760070025	0.057;0.043;0.131	1.0;0.266;0.855	0.63	S-acyltransferase (AHRD V3.3 *** A0A1U8FFD7_CAPAN)
17159	gene:Solyc03g115720.3	Solyc03g115720.3	chrSL4.0ch03	-	59774197	59780690	59774197	59780413	59780804	59780975	17159	18;9;8	13;13;8	39;40;12	2;4;0	370	121	35.0934	21278.2	0.312;0.185;0.246	0.864;0.766;1.0	0.629	Zinc finger (C3HC4-type RING finger) family protein (AHRD V3.3 *** A0A2U1MKI1_ARTAN)
26094	gene:Solyc03g063200.3	Solyc03g063200.3	chrSL4.0ch03	-	29543377	29546598	29543377	29544298	29547780	29547974	26094	26;21;11	14;7;15	64;44;80	2;0;4	2393	121	2767.65	686772	0.086;0.132;0.036	0.618;1.0;0.503	0.622	Zinc finger transcription factor 25
4939	gene:Solyc11g018530.2	Solyc11g018530.2	chrSL4.0ch11	-	8733502	8734100	8733502	8733634	8734444	8734514	4939	33;21;15	20;40;6	19;25;10	0;4;0	559	121	376934	0.000285994134759	0.263;0.102;0.351	1.0;0.575;1.0	0.62	root-specific metal transporter
26095	gene:Solyc03g063200.3	Solyc03g063200.3	chrSL4.0ch03	-	29543377	29546612	29543377	29544298	29547780	29547974	26095	29;21;7	14;7;15	60;44;80	2;0;4	2407	121	3635.67	850698	0.094;0.131;0.023	0.601;1.0;0.501	0.618	Zinc finger transcription factor 25
56595	gene:Solyc05g014400.4	Solyc05g014400.4	chrSL4.0ch05	-	8308143	8311309	8308143	8311268	8312565	8312985	56595	7;0;0	8;4;3	4;19;3	0;0;7	162	121	0.000281058200547	0.00779840400773	0.395;0.0;0.0	1.0;1.0;0.242	0.616	RecQ-mediated genome instability protein 1 (AHRD V3.3 *** A0A2G3BMT0_CAPCH)
74865	gene:Solyc08g078370.4	Solyc08g078370.4	chrSL4.0ch08	-	60304684	60307975	60304684	60307880	60308122	60308358	74865	8;0;2	18;6;6	10;25;7	4;9;0	216	121	913728	0.000561838046921	0.199;0.0;0.157	0.583;0.609;1.0	0.612	Ribokinase, Carbohydrate kinase PfkB, Ribokinase-like protein (AHRD V3.3 *-* A0A2U1LX89_ARTAN)
15115	gene:Solyc03g093520.3	Solyc03g093520.3	chrSL4.0ch03	+	49428219	49428299	49428239	49428299	49427963	49428122	15115	0;0;2	4;8;7	8;7;6	0;10;3	141	121	52841.2	6.45274e+06	0.0;0.0;0.197	1.0;0.375;0.632	0.603	ATP-dependent 6-phosphofructokinase (AHRD V3.3 *** A0A2G2ZX77_CAPAN)
47311	gene:Solyc03g115370.3	Solyc03g115370.3	chrSL4.0ch03	+	59518744	59520263	59519226	59520263	59517914	59518028	47311	15;4;5	0;5;19	8;21;95	0;0;0	575	121	3104.5	751633	1.0;0.144;0.052	1.0;1.0;1.0	0.601	Diacylglycerol kinase (AHRD V3.3 *** A0A1U8G5K6_CAPAN)
67188	gene:Solyc07g008320.3	Solyc07g008320.3	chrSL4.0ch07	-	3061821	3072313	3061821	3072258	3072642	3072790	67188	8;7;0	5;7;5	24;13;41	0;4;0	176	121	37841.9	5.05486e+06	0.524;0.407;0.0	1.0;0.691;1.0	0.587	Calcium-transporting ATPase (AHRD V3.3 *** G3LY22_SOLLC)
41535	gene:Solyc01g100540.4	Solyc01g100540.4	chrSL4.0ch01	-	82812795	82814249	82812795	82814246	82814819	82815491	41535	15;2;2	7;4;10	31;44;9	0;4;0	124	121	1115.87	31629.1	0.676;0.328;0.163	1.0;0.915;1.0	0.583	HIT zinc finger and PAPA-1-like domain-containing protein (AHRD V3.3 *-* Q8GYE3_ARATH)
38178	gene:Solyc01g150177.1	Solyc01g150177.1	chrSL4.0ch01	-	90044225	90045458	90044225	90044353	90045754	90045802	38178	14;7;2	13;3;8	3;25;17	5;0;0	1198	121	0.00269703780425	0.0430676563968	0.098;0.191;0.025	0.057;1.0;1.0	0.581	Unknown protein
58373	gene:Solyc05g048810.4	Solyc05g048810.4	chrSL4.0ch05	-	58858655	58863306	58858655	58860901	58864048	58864169	58373	78;37;57	8;7;13	95;125;50	6;0;0	2498	121	9.88902e+06	0.00346677464875	0.321;0.204;0.175	0.434;1.0;1.0	0.578	tRNA-specific adenosine deaminase 1-like protein (AHRD V3.3 *** A0A2K3PA98_TRIPR)
67398	gene:Solyc10g047320.2	Solyc10g047320.2	chrSL4.0ch10	-	39560638	39563708	39560638	39560942	39564173	39564782	67398	62;61;36	9;16;12	102;91;92	2;0;4	2859	121	313002	0.000251150932407	0.226;0.139;0.113	0.683;1.0;0.493	0.566	Disease resistance protein (AHRD V3.3 *** A0A2U1N8H9_ARTAN)
72492	gene:Solyc08g048450.4	Solyc08g048450.4	chrSL4.0ch08	+	12395294	12396163	12395450	12396163	12390194	12390428	72492	3;2;0	1;9;3	6;11;2	0;9;0	249	121	0.00169145737948	0.0304224352118	0.593;0.097;0.0	1.0;0.373;1.0	0.561	ornithine aminotransferase
12584	gene:Solyc02g062520.3	Solyc02g062520.3	chrSL4.0ch02	-	32210387	32211298	32210387	32210710	32211664	32211743	12584	2;11;10	20;4;0	32;4;16	0;0;0	681	121	1893.61	502043	0.017;0.328;1.0	1.0;1.0;1.0	0.552	Pseudouridine synthase (AHRD V3.3 *** A0A200QI62_9MAGN)
3110	gene:Solyc11g071950.3	Solyc11g071950.3	chrSL4.0ch11	+	53336155	53340201	53339649	53340201	53333972	53334192	3110	23;20;52	2;13;6	59;56;56	9;0;0	3587	121	0.00211113733002	0.0358600204014	0.28;0.049;0.226	0.181;1.0;1.0	0.542	ubiquitin carboxyl-terminal hydrolase (AHRD V3.3 *** AT5G22040.3)
58966	gene:Solyc12g042990.3	Solyc12g042990.3	chrSL4.0ch12	-	58214914	58216278	58214914	58216261	58216352	58216419	58966	0;6;2	8;6;16	9;2;8	3;0;8	138	121	0.00152157777372	0.028127405887	0.0;0.467;0.099	0.725;1.0;0.467	0.542	CASC3/Barentsz eIF4AIII binding protein (AHRD V3.3 *** AT1G80000.3)
38331	gene:Solyc09g016950.3	Solyc09g016950.3	chrSL4.0ch09	+	11900362	11901075	11901021	11901075	11897738	11897920	38331	36;22;52	25;19;2	97;75;61	1;3;0	752	121	357743	0.000276548642218	0.188;0.157;0.807	0.94;0.801;1.0	0.53	Unknown protein
55721	gene:Solyc07g064470.4	Solyc07g064470.4	chrSL4.0ch07	-	66438749	66440218	66438749	66439629	66440703	66441056	55721	18;10;46	14;6;0	18;14;50	0;0;0	682	121	30407.5	428334	0.186;0.228;1.0	1.0;1.0;1.0	0.529	Protein FATTY ACID EXPORT 5 (AHRD V3.3 *** A0A1U8FKN4_CAPAN)
78507	gene:Solyc12g014440.2	Solyc12g014440.2	chrSL4.0ch12	-	5447272	5450107	5447272	5449549	5450739	5450867	78507	3;0;2	8;2;8	4;12;8	1;0;4	651	121	8.69214e+06	0.00315057781684	0.065;0.0;0.044	0.426;1.0;0.271	0.529	BNR/Asp-box repeat family protein (AHRD V3.3 *** A0A2U1NQE8_ARTAN)
3109	gene:Solyc11g071950.3	Solyc11g071950.3	chrSL4.0ch11	+	53336125	53340201	53339649	53340201	53333972	53334192	3109	25;20;62	2;13;6	58;56;57	9;0;0	3617	121	0.00306757363844	0.0472280359155	0.295;0.049;0.257	0.177;1.0;1.0	0.525	ubiquitin carboxyl-terminal hydrolase (AHRD V3.3 *** AT5G22040.3)
5863	gene:Solyc11g006820.2	Solyc11g006820.2	chrSL4.0ch11	-	1428149	1429078	1428149	1429023	1430732	1430755	5863	0;15;0	3;14;6	12;8;0	0;0;3	176	121	0.0020337964633	0.0349808978276	0.0;0.424;0.0	1.0;1.0;0.0	0.525	Small nuclear ribonucleoprotein G (AHRD V3.3 *** A0A1U8EW56_CAPAN)
10817	gene:Solyc04g018080.4	Solyc04g018080.4	chrSL4.0ch04	+	9530090	9530823	9530772	9530823	9529331	9529594	10817	13;29;34	9;4;9	42;62;76	0;5;0	775	121	373455	0.000283972111135	0.184;0.531;0.371	1.0;0.659;1.0	0.524	mediator of RNA polymerase II transcription subunit 15a (AHRD V3.3 --* XP_010319382.1)
4940	gene:Solyc11g018530.2	Solyc11g018530.2	chrSL4.0ch11	-	8733526	8733901	8733526	8733634	8734444	8734514	4940	47;29;20	20;40;6	23;30;8	0;4;0	360	121	104993	0.000623588328351	0.441;0.196;0.528	1.0;0.716;1.0	0.517	root-specific metal transporter
23173	gene:Solyc01g096740.4	Solyc01g096740.4	chrSL4.0ch01	-	80012043	80015958	80012043	80014428	80017507	80017733	23173	196;196;170	5;21;30	288;163;236	0;0;0	1623	121	0.010747	24.9788	0.745;0.41;0.297	1.0;1.0;1.0	0.516	Protein ZINC INDUCED FACILITATOR-LIKE 1 (AHRD V3.3 *** A0A1J3IH30_NOCCA)
75725	gene:Solyc11g040065.1	Solyc11g040065.1	chrSL4.0ch11	+	38717900	38719099	38718797	38719099	38717420	38717540	75725	4;13;15	18;13;16	35;60;31	5;0;8	990	121	569737	0.000387577135512	0.026;0.109;0.103	0.461;1.0;0.321	0.515	Ribosomal protein S3 (AHRD V3.3 *-* V9P5B2_SALMI)
10142	gene:Solyc04g051860.3	Solyc04g051860.3	chrSL4.0ch04	+	50393055	50393364	50393142	50393364	50391669	50391813	10142	6;6;0	48;20;30	11;9;19	12;0;16	208	121	1.02284e+06	0.000612556299127	0.068;0.149;0.0	0.348;1.0;0.409	0.513	shikimate kinase precursor
14403	gene:Solyc03g097630.3	Solyc03g097630.3	chrSL4.0ch03	+	54534176	54538177	54537880	54538177	54533337	54533823	14403	318;108;82	18;11;8	116;154;459	1;0;10	3797	121	4.8e+06	0.00201623057657	0.36;0.238;0.246	0.787;1.0;0.594	0.512	S-acyltransferase (AHRD V3.3 *** A0A2G3AT51_CAPCH)
26826	gene:Solyc01g068070.4	Solyc01g068070.4	chrSL4.0ch01	+	69882491	69882720	69882505	69882720	69882201	69882294	26826	6;1;0	11;8;5	12;8;7	12;1;4	135	121	0.000486294966216	0.0117752097415	0.328;0.101;0.0	0.473;0.878;0.611	0.511	Transducin family protein / WD-40 repeat family protein (AHRD V3.3 *-* AT4G01860.2)
14405	gene:Solyc03g097630.3	Solyc03g097630.3	chrSL4.0ch03	+	54534187	54538177	54537880	54538177	54533337	54533823	14405	371;108;84	18;11;8	130;172;484	1;0;10	3786	121	4.31165e+06	0.00185467412515	0.397;0.239;0.251	0.806;1.0;0.607	0.509	S-acyltransferase (AHRD V3.3 *** A0A2G3AT51_CAPCH)
17427	gene:Solyc03g026150.3	Solyc03g026150.3	chrSL4.0ch03	+	3546108	3546327	3546211	3546327	3545964	3546024	17427	3;2;0	13;0;9	26;12;11	8;0;0	224	121	0.000526613802934	0.0124473651698	0.111;1.0;0.0	0.637;1.0;1.0	0.509	RING/U-box superfamily protein (AHRD V3.3 *-* A0A2U1NQN4_ARTAN)
21839	gene:Solyc01g067270.4	Solyc01g067270.4	chrSL4.0ch01	+	68444530	68444904	68444872	68444904	68442870	68442933	21839	4;3;26	3;19;0	11;37;18	0;0;1	435	121	371485	0.000283091820914	0.271;0.042;1.0	1.0;1.0;0.834	0.507	Cullin (AHRD V3.3 *-* A0A200Q1J8_9MAGN)
62206	gene:Solyc01g081050.4	Solyc01g081050.4	chrSL4.0ch01	+	72949440	72951153	72950388	72951153	72947178	72947238	62206	65;28;32	19;8;2	65;75;100	0;0;4	1041	121	134307	0.000131715562218	0.285;0.289;0.65	1.0;1.0;0.744	0.507	AMP-dependent synthetase/ligase (AHRD V3.3 *** A0A200PXA7_9MAGN)
13527	gene:Solyc02g068990.3	Solyc02g068990.3	chrSL4.0ch02	-	36954803	36964656	36954803	36964639	36964762	36964835	13527	0;0;0	27;16;15	20;0;2	17;18;0	138	121	0.000693039625564	0.0154489344665	0.0;0.0;0.0	0.508;0.0;1.0	0.503	Unknown protein
44903	gene:Solyc01g108500.4	Solyc01g108500.4	chrSL4.0ch01	-	88119620	88122775	88119620	88122765	88122919	88123397	44903	2;5;0	9;9;4	3;34;12	6;14;0	131	121	0.00106796525154	0.021491221085	0.17;0.339;0.0	0.316;0.692;1.0	0.5	RNA-binding protein (AHRD V3.3 *** A0A2K3PBB6_TRIPR)
67404	gene:Solyc09g066080.3	Solyc09g066080.3	chrSL4.0ch09	-	60537106	60542778	60537106	60537519	60542855	60543042	67404	409;129;167	16;2;6	457;574;676	2;0;0	5352	121	1.15192	1235.71	0.366;0.593;0.386	0.838;1.0;1.0	0.498	Protein BREAST CANCER SUSCEPTIBILITY 1-like protein (AHRD V3.3 *** A0A1J3EMZ5_NOCCA)
69138	gene:Solyc07g045160.3	Solyc07g045160.3	chrSL4.0ch07	+	58144638	58144791	58144642	58144791	58144098	58144236	69138	8;4;0	26;0;8	22;18;26	0;2;6	125	121	0.00235751732344	0.0390648688044	0.229;1.0;0.0	1.0;0.897;0.807	0.492	ATP-dependent 6-phosphofructokinase (AHRD V3.3 *** A0A2G2WC06_CAPBA)
51799	gene:Solyc06g063290.3	Solyc06g063290.3	chrSL4.0ch06	+	37645559	37645790	37645602	37645790	37644236	37644623	51799	20;7;9	15;10;3	6;12;13	0;0;0	164	121	30.2505	18666.4	0.496;0.341;0.689	1.0;1.0;1.0	0.491	Pyridoxamine 5'-phosphate oxidase family protein (AHRD V3.3 *** Q9C8K8_ARATH)
67813	gene:Solyc03g007320.4	Solyc03g007320.4	chrSL4.0ch03	+	1911769	1911832	1911772	1911832	1911420	1911630	67813	2;1;9	3;10;4	15;7;27	0;1;8	124	121	0.000490225652156	0.0118360298731	0.394;0.089;0.687	1.0;0.872;0.767	0.49	Polypyrimidine tract-binding protein-like protein 1 (AHRD V3.3 *** A0A2G3CWX3_CAPCH)
45468	gene:Solyc01g110190.4	Solyc01g110190.4	chrSL4.0ch01	-	89295383	89295526	89295383	89295466	89297659	89298406	45468	3;12;4	4;13;5	6;27;5	0;2;2	181	121	86099.9	0.000535555204353	0.334;0.382;0.348	1.0;0.9;0.626	0.487	Kinesin-related protein (AHRD V3.3 *** D3YBF5_TRIRP)
10298	gene:Solyc03g114290.4	Solyc03g114290.4	chrSL4.0ch03	+	58729194	58730302	58729875	58730302	58728576	58728712	10298	4;6;4	17;22;12	44;12;12	2;2;4	774	121	90.1021	44876	0.035;0.041;0.05	0.775;0.484;0.319	0.484	CASP-like protein (AHRD V3.3 *** A0A2G3CYS8_CAPCH)
16549	gene:Solyc11g069810.3	Solyc11g069810.3	chrSL4.0ch11	-	52498417	52507006	52498417	52506921	52507109	52507330	16549	11;1;2	17;5;8	9;15;11	9;2;2	206	121	0.000445097869868	0.0110212302096	0.275;0.105;0.128	0.37;0.815;0.764	0.48	Cysteine proteinases superfamily protein (AHRD V3.3 *** A0A2U1LH85_ARTAN)
63438	gene:Solyc06g062860.4	Solyc06g062860.4	chrSL4.0ch06	-	37308407	37309605	37308407	37309462	37310169	37310310	63438	0;11;0	2;3;12	8;36;2	0;6;2	242	121	0.000781047096559	0.0169399160059	0.0;0.647;0.0	1.0;0.75;0.333	0.479	Polyadenylate-binding protein-interacting protein 4 (AHRD V3.3 *-* A0A2G3C8H0_CAPCH)
45647	gene:Solyc01g096710.4	Solyc01g096710.4	chrSL4.0ch01	-	79984731	79989430	79984731	79989207	79990403	79990497	45647	8;5;6	9;6;10	24;14;22	7;0;7	316	121	0.000281499998919	0.00780330496164	0.254;0.242;0.187	0.568;1.0;0.546	0.477	Dr1-associated corepressor (AHRD V3.3 *** A0A2G3BTP5_CAPCH)
45648	gene:Solyc01g096710.4	Solyc01g096710.4	chrSL4.0ch01	-	79984731	79989993	79984731	79989207	79990403	79990497	45648	23;10;7	9;6;10	45;19;50	7;0;7	879	121	0.00106975085782	0.02152094282	0.26;0.187;0.088	0.469;1.0;0.496	0.477	Dr1-associated corepressor (AHRD V3.3 *** A0A2G3BTP5_CAPCH)
15058	gene:Solyc02g094560.3	Solyc02g094560.3	chrSL4.0ch02	+	53190490	53190616	53190531	53190616	53190293	53190362	15058	6;1;0	6;2;16	11;3;5	1;0;12	162	121	0.00274509796971	0.0435716346988	0.428;0.272;0.0	0.891;1.0;0.237	0.476	Aminopeptidase (DUF3754) (AHRD V3.3 *** Q8RWC3_ARATH)
26816	gene:Solyc01g008070.3	Solyc01g008070.3	chrSL4.0ch01	+	2165852	2165928	2165878	2165928	2164810	2164935	26816	3;0;6	10;1;19	13;22;2	4;6;3	147	121	0.000135046937285	0.00441676962618	0.198;0.0;0.206	0.728;0.751;0.354	0.476	Plant/MCA23-20 protein (AHRD V3.3 *** G7LJD0_MEDTR)
16988	gene:Solyc03g110920.2	Solyc03g110920.2	chrSL4.0ch03	-	56055115	56060599	56055115	56060438	56060678	56060737	16988	0;14;10	7;9;11	12;7;7	0;2;3	254	121	0.00155977087913	0.0287192246792	0.0;0.426;0.302	1.0;0.625;0.526	0.474	HVA22-like protein (AHRD V3.3 *** A0A1U8FXC4_CAPAN)
52876	gene:Solyc06g060600.3	Solyc06g060600.3	chrSL4.0ch06	-	36274329	36274787	36274329	36274431	36274926	36274998	52876	3;34;14	4;10;6	6;18;6	2;0;0	449	121	0.000219847356272	0.00651765155533	0.168;0.478;0.386	0.447;1.0;1.0	0.472	Trehalose 6-phosphate phosphatase (AHRD V3.3 *** A0A1U8H254_CAPAN)
57142	gene:Solyc06g008230.3	Solyc06g008230.3	chrSL4.0ch06	-	2111999	2114518	2111999	2114423	2115218	2115471	57142	29;13;6	24;6;5	12;61;40	2;0;0	216	121	0.0336842	58.7182	0.404;0.548;0.402	0.771;1.0;1.0	0.472	tetratricopeptide repeat protein 7A-like (AHRD V3.3 *** A0A2I4F6F8_9ROSI)
10589	gene:Solyc02g061810.3	Solyc02g061810.3	chrSL4.0ch02	-	31320220	31321264	31320220	31320311	31322435	31322573	10589	72;29;68	30;4;6	68;46;106	0;2;1	1046	121	11072.1	2.02103e+06	0.217;0.456;0.567	1.0;0.727;0.925	0.471	S-acyltransferase (AHRD V3.3 *** A0A1U8FFD7_CAPAN)
16151	gene:Solyc03g062665.1	Solyc03g062665.1	chrSL4.0ch03	+	27799515	27800022	27799991	27800022	27798199	27798289	16151	27;8;62	26;8;19	94;95;97	10;10;4	569	121	2354.11	594737	0.181;0.175;0.41	0.667;0.669;0.838	0.469	Unknown protein
53733	gene:Solyc04g080700.4	Solyc04g080700.4	chrSL4.0ch04	-	62765872	62766223	62765872	62765928	62766495	62766614	53733	33;45;16	22;27;11	71;69;75	15;6;0	388	121	25429.4	3.73571e+06	0.319;0.342;0.312	0.596;0.782;1.0	0.468	Bifunctional nuclease 2 (AHRD V3.3 *** A0A2G3AX92_CAPCH)
59939	gene:Solyc07g041760.3	Solyc07g041760.3	chrSL4.0ch07	+	53941949	53944352	53944182	53944352	53941630	53941770	59939	81;68;31	24;37;3	38;48;55	1;0;6	2326	121	0.00141995769392	0.0267196823085	0.149;0.087;0.35	0.664;1.0;0.323	0.467	Unknown protein
7034	gene:Solyc12g044410.2	Solyc12g044410.2	chrSL4.0ch12	+	58996269	58996843	58996759	58996843	58995988	58996174	7034	9;10;6	17;4;5	20;7;31	0;7;1	583	121	0.00274093946414	0.0435264731962	0.099;0.342;0.199	1.0;0.172;0.865	0.466	Homeobox leucine-zipper protein (AHRD V3.3 *** Q76CL1_ZINVI)
49461	gene:Solyc02g068730.3	Solyc02g068730.3	chrSL4.0ch02	-	36681421	36682124	36681421	36681622	36682539	36682846	49461	11;0;0	0;7;8	18;26;11	0;8;0	595	121	0.000583772098433	0.0135009157146	1.0;0.0;0.0	1.0;0.398;1.0	0.466	60 kDa chaperonin (AHRD V3.3 *** B2IXD2_NOSP7)
74575	gene:Solyc01g005820.4	Solyc01g005820.4	chrSL4.0ch01	+	550821	551040	550824	551040	550439	550517	74575	1;0;0	8;14;22	6;11;4	2;12;10	124	121	629.19	204815	0.109;0.0;0.0	0.745;0.472;0.281	0.463	Serine/arginine-rich-splicing factor SCL30A (AHRD V3.3 *** A0A0M9UMR8_NICAT)
69653	gene:Solyc08g074730.2	Solyc08g074730.2	chrSL4.0ch08	-	56979282	56983091	56979282	56982530	56983413	56983495	69653	31;20;16	14;0;10	25;7;47	0;0;1	654	121	534483	0.000371199822914	0.291;1.0;0.228	1.0;1.0;0.897	0.459	Poly [ADP-ribose] polymerase (AHRD V3.3 *** A0A2G3AGA5_CAPAN)
67403	gene:Solyc09g066080.3	Solyc09g066080.3	chrSL4.0ch09	-	60537106	60542759	60537106	60537519	60542855	60543042	67403	446;153;222	16;2;6	497;623;713	2;0;0	5333	121	3.52202	3364.15	0.387;0.634;0.456	0.849;1.0;1.0	0.457	Protein BREAST CANCER SUSCEPTIBILITY 1-like protein (AHRD V3.3 *** A0A1J3EMZ5_NOCCA)
16927	gene:Solyc02g050280.4	Solyc02g050280.4	chrSL4.0ch02	+	4534361	4534944	4534540	4534944	4533801	4534014	16927	2;2;0	6;11;5	12;16;6	5;1;13	272	121	6.77282e+06	0.00261745357088	0.129;0.075;0.0	0.516;0.877;0.17	0.453	SNF2 domain-containing protein / helicase domain-containing protein / zinc finger protein-like protein (AHRD V3.3 *** A0A1I9LTA7_ARATH)
36461	gene:Solyc01g109360.3	Solyc01g109360.3	chrSL4.0ch01	+	88684497	88684853	88684748	88684853	88684224	88684307	36461	22;44;33	20;6;8	31;17;51	0;0;1	344	121	147.76	64519.1	0.279;0.721;0.592	1.0;1.0;0.947	0.452	Tyrosine-tRNA ligase-like protein (AHRD V3.3 *** A0A2K3P3P3_TRIPR)
19422	gene:Solyc02g090890.4	Solyc02g090890.4	chrSL4.0ch02	-	50410285	50411155	50410285	50410704	50411268	50411383	19422	15;24;9	14;6;1	21;20;18	0;0;2	544	121	653322	0.000430168120874	0.192;0.471;0.667	1.0;1.0;0.667	0.446	zeaxanthin epoxidase
5862	gene:Solyc11g006820.2	Solyc11g006820.2	chrSL4.0ch11	-	1428149	1429075	1428149	1429023	1430732	1430755	5862	6;16;2	3;14;6	43;81;5	0;0;3	173	121	10085.5	1.91098e+06	0.583;0.444;0.189	1.0;1.0;0.538	0.441	Small nuclear ribonucleoprotein G (AHRD V3.3 *** A0A1U8EW56_CAPAN)
13346	gene:Solyc03g114580.4	Solyc03g114580.4	chrSL4.0ch03	-	58943078	58946838	58943078	58944977	58946941	58947054	13346	130;41;45	30;7;8	271;339;316	6;10;11	1954	121	0.00840439	20.9293	0.212;0.266;0.258	0.737;0.677;0.64	0.439	Uridine kinase (AHRD V3.3 *** A0A200QPY2_9MAGN)
59070	gene:Solyc05g052470.3	Solyc05g052470.3	chrSL4.0ch05	+	62082203	62082387	62082326	62082387	62080749	62081119	59070	0;2;4	17;12;42	4;4;6	18;4;0	242	121	0.000990099668411	0.0203111708382	0.0;0.077;0.045	0.1;0.333;1.0	0.437	Ferritin (AHRD V3.3 *** A0A2G3CHZ4_CAPCH)
52877	gene:Solyc06g060600.3	Solyc06g060600.3	chrSL4.0ch06	-	36274329	36274822	36274329	36274431	36274926	36274998	52877	7;34;14	4;10;6	6;18;6	2;0;0	484	121	0.000370086178684	0.00959728298099	0.304;0.459;0.368	0.429;1.0;1.0	0.433	Trehalose 6-phosphate phosphatase (AHRD V3.3 *** A0A1U8H254_CAPAN)
60117	gene:Solyc05g056280.2	Solyc05g056280.2	chrSL4.0ch05	+	65015345	65015396	65015348	65015396	65015157	65015216	60117	33;8;13	20;28;25	34;54;62	12;9;8	124	121	51683.1	633350	0.617;0.218;0.337	0.734;0.854;0.883	0.433	Luc7-related protein (AHRD V3.3 *** A0A2U1NKW5_ARTAN)
24545	gene:Solyc01g087640.3	Solyc01g087640.3	chrSL4.0ch01	-	74829546	74830687	74829546	74830018	74832015	74832181	24545	11;8;8	14;25;6	27;37;53	5;2;12	762	121	191.444	503736	0.111;0.048;0.175	0.462;0.746;0.412	0.429	alcohol dehydrogenase
31878	gene:Solyc01g079510.3	Solyc01g079510.3	chrSL4.0ch01	+	71154065	71154344	71154306	71154344	71153884	71153955	31878	14;0;16	6;4;10	16;10;19	4;2;1	334	121	0.00321731984117	0.0490247547826	0.458;0.0;0.367	0.592;0.644;0.873	0.428	WD40 domain-containing protein (AHRD V3.3 *** A0A178W3E8_ARATH)
65233	gene:Solyc10g083710.2	Solyc10g083710.2	chrSL4.0ch10	+	62635258	62635783	62635666	62635783	62634798	62634921	65233	62;22;37	19;19;5	23;47;20	4;0;0	501	121	0.000163125014089	0.00511437993813	0.441;0.219;0.641	0.581;1.0;1.0	0.427	3-deoxy-D-manno-octulosonic-acid transferase (AHRD V3.3 *** A0A200R573_9MAGN)
77576	gene:Solyc09g011160.4	Solyc09g011160.4	chrSL4.0ch09	+	4548371	4548947	4548903	4548947	4547385	4547429	77576	63;55;21	24;21;24	333;419;394	31;29;35	625	121	0.0210054	4.30784	0.337;0.336;0.145	0.675;0.737;0.685	0.426	Regulator of chromosome condensation (RCC1) family protein (AHRD V3.3 *** A0A1I9LSN5_ARATH)
10319	gene:Solyc04g049890.4	Solyc04g049890.4	chrSL4.0ch04	+	43919511	43919633	43919515	43919633	43918736	43919199	10319	1;0;4	11;7;32	15;18;12	25;8;17	125	121	69193.8	792241	0.081;0.0;0.108	0.367;0.685;0.406	0.423	D-aminoacid aminotransferase-like PLP-dependent enzymes superfamily protein (AHRD V3.3 *** Q8VZN6_ARATH)
12939	gene:Solyc02g094150.4	Solyc02g094150.4	chrSL4.0ch02	+	52869079	52869195	52869083	52869195	52868563	52868962	12939	0;3;2	4;19;6	10;43;13	15;43;4	125	121	9.54939e+06	0.00338289889305	0.0;0.133;0.244	0.392;0.492;0.759	0.422	Sua5/YciO/YrdC/YwlC family protein (AHRD V3.3 *** B2SXU1_PARPJ)
59642	gene:Solyc05g012400.4	Solyc05g012400.4	chrSL4.0ch05	+	5737204	5737480	5737410	5737480	5736861	5736934	59642	26;10;11	25;16;15	40;35;26	7;11;4	299	121	7537.13	151455	0.296;0.202;0.229	0.698;0.563;0.725	0.42	Chromatin modification-related protein Eaf7/MRGBP (AHRD V3.3 *** A0A2U1PNN2_ARTAN)
66690	gene:Solyc07g065640.3	Solyc07g065640.3	chrSL4.0ch07	+	67186972	67187372	67187041	67187372	67184910	67185093	66690	0;0;0	2;2;12	8;14;8	10;4;17	190	121	2212.8	569976	0.0;0.0;0.0	0.338;0.69;0.231	0.42	RPM1-interacting protein 4 (AHRD V3.3 *** A0A2G3CUK4_CAPCH)
19423	gene:Solyc02g090890.4	Solyc02g090890.4	chrSL4.0ch02	-	50410285	50411166	50410285	50410704	50411268	50411383	19423	22;18;10	14;6;1	29;30;13	0;0;2	555	121	62902	0.000417319800989	0.255;0.395;0.686	1.0;1.0;0.586	0.417	zeaxanthin epoxidase
64878	gene:Solyc06g072500.2	Solyc06g072500.2	chrSL4.0ch06	+	42378700	42378807	42378704	42378807	42378487	42378593	64878	13;8;4	0;8;23	14;15;23	1;0;1	125	121	1.5358e+06	0.00083924717511	1.0;0.492;0.144	0.931;1.0;0.957	0.417	Acyl-CoA N-acyltransferase (AHRD V3.3 *** A0A2U1L1E7_ARTAN)
3128	gene:Solyc11g071860.2	Solyc11g071860.2	chrSL4.0ch11	+	53274202	53276411	53276033	53276411	53273546	53273766	3128	0;0;0	14;7;9	10;24;2	2;0;15	1924	121	0.00259863533556	0.0419730471804	0.0;0.0;0.0	0.239;1.0;0.008	0.416	RING-H2 finger protein ATL48 (AHRD V3.3 *-* A0A2G3BAN8_CAPCH)
31618	gene:Solyc01g020520.4	Solyc01g020520.4	chrSL4.0ch01	+	31171148	31171258	31171170	31171258	31167895	31167999	31618	0;0;3	15;10;6	20;9;7	7;8;11	143	121	89972	9.77191e+06	0.0;0.0;0.297	0.707;0.488;0.35	0.416	Membrane-bound transcription factor site-2 protease (AHRD V3.3 *** A0A200QAL7_9MAGN)
40779	gene:Solyc02g092920.4	Solyc02g092920.4	chrSL4.0ch02	+	51931393	51932238	51932053	51932238	51929798	51929966	40779	22;35;31	13;16;16	37;42;40	2;13;1	753	121	0.00133491901934	0.0255156889749	0.214;0.26;0.237	0.748;0.342;0.865	0.415	Heavy metal atpase 1 (AHRD V3.3 *** A0A2U1LYE0_ARTAN)
51240	gene:Solyc04g064470.2	Solyc04g064470.2	chrSL4.0ch04	-	54949997	54951376	54949997	54951072	54951889	54951991	51240	0;4;5	8;1;9	12;22;11	8;4;0	397	121	0.00190021824011	0.0332576349012	0.0;0.549;0.145	0.314;0.626;1.0	0.415	Glutathione S-transferase (AHRD V3.3 *-* A0A200PZB1_9MAGN)
52875	gene:Solyc06g060600.3	Solyc06g060600.3	chrSL4.0ch06	-	36274329	36274708	36274329	36274431	36274926	36274998	52875	5;34;14	4;10;6	6;18;6	2;0;0	370	121	0.00019577336098	0.00595328605077	0.29;0.526;0.433	0.495;1.0;1.0	0.415	Trehalose 6-phosphate phosphatase (AHRD V3.3 *** A0A1U8H254_CAPAN)
59424	gene:Solyc05g053835.2	Solyc05g053835.2	chrSL4.0ch05	+	63262670	63262979	63262851	63262979	63262401	63262512	59424	5;0;4	24;34;5	11;8;6	11;9;0	274	121	0.000691607128884	0.0154318022025	0.084;0.0;0.261	0.306;0.282;1.0	0.414	Tetratricopeptide repeat (TPR)-like superfamily protein (AHRD V3.3 *** A0A2U1Q1B2_ARTAN)
51242	gene:Solyc04g064470.2	Solyc04g064470.2	chrSL4.0ch04	-	54950416	54951560	54950416	54951072	54951889	54951991	51242	0;4;0	8;1;9	12;16;3	8;4;0	581	121	0.000579138406487	0.0134115452699	0.0;0.454;0.0	0.238;0.454;1.0	0.413	Glutathione S-transferase (AHRD V3.3 *-* A0A200PZB1_9MAGN)
42162	gene:Solyc01g102660.4	Solyc01g102660.4	chrSL4.0ch01	+	83680757	83681015	83680939	83681015	83679946	83680018	42162	33;22;8	72;33;48	11;35;50	10;0;37	275	121	0.000721046658143	0.015955931888	0.168;0.227;0.068	0.326;1.0;0.373	0.412	Glutathione S-transferase (AHRD V3.3 *** A0A2U1NYU9_ARTAN)
31555	gene:Solyc02g089320.3	Solyc02g089320.3	chrSL4.0ch02	+	49229481	49229852	49229484	49229852	49228412	49228498	31555	1;3;8	29;22;10	11;5;4	2;7;3	124	121	0.000453354184484	0.011170134479	0.033;0.117;0.438	0.843;0.411;0.565	0.41	Alpha/beta-Hydrolases superfamily protein (AHRD V3.3 *** F4J5H1_ARATH)
28442	gene:Solyc03g019650.3	Solyc03g019650.3	chrSL4.0ch03	+	55946092	55947018	55946144	55947018	55944101	55944614	28442	9;2;21	29;4;22	18;10;28	4;9;3	173	121	0.000231298393022	0.00674417206878	0.178;0.259;0.4	0.759;0.437;0.867	0.409	Major facilitator superfamily protein (AHRD V3.3 *-* A0A2U1MHC8_ARTAN)
16153	gene:Solyc03g062665.1	Solyc03g062665.1	chrSL4.0ch03	+	27799852	27800022	27799991	27800022	27798199	27798289	16153	28;10;62	26;8;19	91;100;101	10;10;4	242	121	2385.01	598210	0.35;0.385;0.62	0.82;0.833;0.927	0.408	Unknown protein
58164	gene:Solyc04g016360.3	Solyc04g016360.3	chrSL4.0ch04	+	7206247	7207485	7207046	7207485	7205996	7206095	58164	50;23;68	13;9;8	69;80;106	10;0;2	892	121	0.000781742824968	0.016949429011	0.343;0.257;0.536	0.483;1.0;0.878	0.408	S-formylglutathione hydrolase (AHRD V3.3 *** A0A2G2ZFA7_CAPAN)
32027	gene:Solyc02g005180.3	Solyc02g005180.3	chrSL4.0ch02	+	6942675	6942816	6942678	6942816	6942391	6942610	32027	27;3;2	3;12;5	17;8;20	2;2;2	124	121	0.0027858237558	0.0440092003987	0.898;0.196;0.281	0.892;0.796;0.907	0.407	Sugar facilitator protein 2
33514	gene:Solyc08g065350.4	Solyc08g065350.4	chrSL4.0ch08	+	51361016	51361193	51361130	51361193	51358628	51358684	33514	11;2;0	22;4;5	20;13;22	17;4;7	235	121	0.000195466641795	0.00594655235562	0.205;0.205;0.0	0.377;0.626;0.618	0.404	Histone deacetylase (AHRD V3.3 *** A0A2G2Z7K8_CAPAN)
41331	gene:Solyc09g097820.3	Solyc09g097820.3	chrSL4.0ch09	-	67869167	67871922	67869167	67871913	67873112	67873198	41331	10;1;7	30;7;10	18;22;22	7;9;17	130	121	7.462e+06	0.00282470274387	0.237;0.117;0.395	0.705;0.695;0.546	0.399	RNA helicase family protein (AHRD V3.3 *** A0A2U1P2E3_ARTAN)
66626	gene:Solyc07g006120.3	Solyc07g006120.3	chrSL4.0ch07	+	960018	960560	960452	960560	959243	959363	66626	117;28;37	22;15;27	138;59;110	6;5;10	527	121	71826.3	811718	0.55;0.3;0.239	0.841;0.73;0.716	0.399	Autophagy-related protein 18b (AHRD V3.3 *** A0A2G3BX89_CAPCH)
77293	gene:Solyc09g019980.3	Solyc09g019980.3	chrSL4.0ch09	+	17996780	17997088	17996823	17997088	17996383	17996667	77293	6;21;6	22;22;16	17;36;19	10;26;1	164	121	0.000913450912008	0.0191050504244	0.168;0.413;0.217	0.556;0.505;0.933	0.399	Cytochrome b561 and DOMON domain-containing protein (AHRD V3.3 *** A0A2I4EFQ3_9ROSI)
4126	gene:Solyc11g062020.2	Solyc11g062020.2	chrSL4.0ch11	+	46749805	46751587	46751531	46751587	46749634	46749724	4126	2;1;0	4;4;4	2;15;16	4;0;4	1819	121	0.0020524739744	0.0352045790635	0.032;0.016;0.0	0.032;1.0;0.21	0.398	Zinc transporter ZTP29 (AHRD V3.3 *** A0A2G3B9X4_CAPCH)
59559	gene:Solyc09g010770.3	Solyc09g010770.3	chrSL4.0ch09	+	4101270	4101604	4101311	4101604	4098744	4098833	59559	24;4;6	6;16;1	30;8;34	2;0;0	162	121	252734	0.000215172246985	0.749;0.157;0.818	0.918;1.0;1.0	0.398	Dol-P-Glc:Glc(2)Man(9)GlcNAc(2)-PP-Dol alpha-1,2-glucosyltransferase (AHRD V3.3 *** A0A2G2VXD5_CAPBA)
37187	gene:Solyc02g021060.4	Solyc02g021060.4	chrSL4.0ch02	-	19815114	19815522	19815114	19815395	19816045	19816180	37187	3;0;6	9;14;10	10;6;8	3;8;2	242	121	0.000344143468469	0.00910335196108	0.143;0.0;0.231	0.625;0.273;0.667	0.397	Uracil-DNA glycosylase (AHRD V3.3 *** A0A2G2XBC7_CAPBA)
77850	gene:Solyc09g056350.4	Solyc09g056350.4	chrSL4.0ch09	-	44899137	44910979	44899137	44910527	44911064	44911189	77850	30;36;7	7;3;7	19;18;13	3;0;0	545	121	0.00253016377205	0.0412203877331	0.488;0.727;0.182	0.584;1.0;1.0	0.396	Lipase class 3 family protein (AHRD V3.3 *** S8D401_9LAMI)
3944	gene:Solyc11g065320.2	Solyc11g065320.2	chrSL4.0ch11	-	48746692	48746985	48746692	48746950	48747062	48747269	3944	8;21;35	35;33;48	30;46;28	14;20;7	156	121	14322.1	2.42391e+06	0.151;0.33;0.361	0.624;0.641;0.756	0.393	Zinc finger transcription factor 67
68452	gene:Solyc07g040661.1	Solyc07g040661.1	chrSL4.0ch07	+	49055946	49056581	49056341	49056581	49054622	49054971	68452	2;9;13	24;12;10	29;30;63	21;4;7	488	121	1.70592e+06	0.000909945673119	0.02;0.157;0.244	0.255;0.65;0.691	0.392	ARM repeat superfamily protein (AHRD V3.3 *-* AT3G06530.2)
55007	gene:Solyc09g091010.3	Solyc09g091010.3	chrSL4.0ch09	-	66459276	66460085	66459276	66460080	66461471	66461855	55007	2;0;2	21;5;21	2;25;10	10;16;7	126	121	1.01743e+06	0.000611051932894	0.084;0.0;0.084	0.161;0.6;0.578	0.39	transmembrane protein (AHRD V3.3 *** AT3G04310.2)
5341	gene:Solyc11g011415.1	Solyc11g011415.1	chrSL4.0ch11	+	4513118	4513354	4513215	4513354	4511951	4512092	5341	23;17;19	7;16;4	51;51;30	3;0;0	218	121	319.825	120545	0.646;0.371;0.725	0.904;1.0;1.0	0.387	Unknown protein
8605	gene:Solyc10g007850.3	Solyc10g007850.3	chrSL4.0ch10	-	1933384	1933991	1933384	1933650	1934288	1934437	8605	51;43;17	12;16;2	61;81;63	0;5;0	434	121	13397.7	2.31236e+06	0.542;0.428;0.703	1.0;0.819;1.0	0.382	GPI-anchor transamidase (AHRD V3.3 *** A0A1U8GLL8_CAPAN)
77286	gene:Solyc09g019980.3	Solyc09g019980.3	chrSL4.0ch09	+	17996778	17997088	17996823	17997088	17996383	17996667	77286	3;7;4	22;22;16	12;9;14	10;26;1	166	121	0.0032537892946	0.049461569639	0.09;0.188;0.154	0.467;0.201;0.911	0.382	Cytochrome b561 and DOMON domain-containing protein (AHRD V3.3 *** A0A2I4EFQ3_9ROSI)
66414	gene:Solyc07g005030.4	Solyc07g005030.4	chrSL4.0ch07	-	45899	54308	45899	54305	54389	54664	66414	6;0;1	24;7;11	11;4;9	6;9;10	124	121	0.000313454118392	0.00847809494462	0.196;0.0;0.081	0.641;0.302;0.468	0.378	Dicer-like 4
38940	gene:Solyc04g050470.4	Solyc04g050470.4	chrSL4.0ch04	-	46489519	46491418	46489519	46489802	46491479	46491570	38940	148;59;106	9;13;18	150;155;191	15;1;2	1709	121	0.00241160578633	0.0397063632277	0.538;0.243;0.294	0.415;0.916;0.871	0.376	Ammonium transporter (AHRD V3.3 *** A0A2K3LM80_TRIPR)
68811	gene:Solyc07g042510.3	Solyc07g042510.3	chrSL4.0ch07	-	55622065	55622597	55622065	55622435	55623481	55623878	68811	15;17;55	36;50;91	15;59;37	12;24;6	255	121	297395	0.000241424037377	0.165;0.139;0.223	0.372;0.538;0.745	0.376	Bax inhibitor 1-related (AHRD V3.3 *** A0A200RBK8_9MAGN)
1813	gene:Solyc12g017910.2	Solyc12g017910.2	chrSL4.0ch12	-	7814455	7815191	7814455	7814710	7815496	7815549	1813	45;1;28	14;4;0	13;6;37	2;0;0	574	121	0.000826511130043	0.0177435246538	0.404;0.05;1.0	0.578;1.0;1.0	0.375	Potassium transporter (AHRD V3.3 *** A0A2G3A576_CAPAN)
34441	gene:Solyc01g010750.4	Solyc01g010750.4	chrSL4.0ch01	-	5819883	5821256	5819883	5820198	5824131	5824254	34441	87;68;61	8;15;14	116;52;200	8;0;10	1151	121	0.00225716170302	0.0377507711577	0.533;0.323;0.314	0.604;1.0;0.678	0.371	Ricin B lectin domain (AHRD V3.3 *-* A0A200Q0G6_9MAGN)
77259	gene:Solyc09g019980.3	Solyc09g019980.3	chrSL4.0ch09	+	17996772	17997088	17996823	17997088	17996383	17996667	77259	10;10;8	22;22;16	33;22;5	10;26;1	172	121	0.00171269985061	0.0307079288206	0.242;0.242;0.26	0.699;0.373;0.779	0.369	Cytochrome b561 and DOMON domain-containing protein (AHRD V3.3 *** A0A2I4EFQ3_9ROSI)
1812	gene:Solyc12g017910.2	Solyc12g017910.2	chrSL4.0ch12	-	7814455	7815090	7814455	7814710	7815496	7815549	1812	48;1;28	14;4;0	13;6;37	2;0;0	473	121	0.000787072207004	0.0170437797671	0.467;0.06;1.0	0.624;1.0;1.0	0.366	Potassium transporter (AHRD V3.3 *** A0A2G3A576_CAPAN)
23361	gene:Solyc01g095460.3	Solyc01g095460.3	chrSL4.0ch01	+	78968711	78968794	78968727	78968794	78968349	78968510	23361	0;0;0	27;4;21	2;15;4	21;2;20	137	121	403895	0.00030043695516	0.0;0.0;0.0	0.078;0.869;0.15	0.366	Common plant regulatory factor 1 (AHRD V3.3 *** A0A1U8DT23_CAPAN)
57483	gene:Solyc06g065020.3	Solyc06g065020.3	chrSL4.0ch06	-	38180663	38184434	38180663	38184410	38184503	38184721	57483	5;0;0	15;4;9	11;19;6	16;33;3	145	121	0.00100048938612	0.0204701067827	0.218;0.0;0.0	0.365;0.325;0.625	0.366	Protein NRT1/ PTR FAMILY 5.12 (AHRD V3.3 *** A0A2G2WK86_CAPBA)
34440	gene:Solyc01g010750.4	Solyc01g010750.4	chrSL4.0ch01	-	5819883	5821192	5819883	5820198	5824131	5824254	34440	87;68;61	8;15;14	115;52;200	8;0;10	1087	121	0.00209848532523	0.0357388763697	0.548;0.335;0.327	0.615;1.0;0.69	0.365	Ricin B lectin domain (AHRD V3.3 *-* A0A200Q0G6_9MAGN)
7560	gene:Solyc10g052712.1	Solyc10g052712.1	chrSL4.0ch10	-	52392294	52392967	52392294	52392960	52393049	52394825	7560	6;0;0	30;8;8	11;3;10	10;19;6	128	121	0.00124748134373	0.0242634251424	0.159;0.0;0.0	0.51;0.13;0.612	0.364	Unknown protein
8602	gene:Solyc10g007850.3	Solyc10g007850.3	chrSL4.0ch10	-	1933384	1933940	1933384	1933650	1934288	1934437	8602	51;37;19	12;16;2	61;81;60	0;5;0	383	121	29887.6	423639	0.573;0.422;0.75	1.0;0.837;1.0	0.364	GPI-anchor transamidase (AHRD V3.3 *** A0A1U8GLL8_CAPAN)
34442	gene:Solyc01g010750.4	Solyc01g010750.4	chrSL4.0ch01	-	5819883	5821258	5819883	5820198	5824131	5824254	34442	87;72;61	8;15;14	113;52;200	8;0;10	1153	121	0.00277776822663	0.0439484869032	0.533;0.335;0.314	0.597;1.0;0.677	0.364	Ricin B lectin domain (AHRD V3.3 *-* A0A200Q0G6_9MAGN)
38330	gene:Solyc09g016950.3	Solyc09g016950.3	chrSL4.0ch09	+	11898010	11902483	11901021	11902483	11897738	11897920	38330	812;278;371	25;19;2	721;898;1208	1;3;0	3104	121	1647.03	445133	0.559;0.363;0.879	0.966;0.921;1.0	0.362	Unknown protein
15566	gene:Solyc03g079940.3	Solyc03g079940.3	chrSL4.0ch03	-	46397846	46399703	46397846	46397995	46400422	46400538	15566	236;105;137	10;4;6	165;146;235	0;0;1	1801	121	96.26	46937.2	0.613;0.638;0.605	1.0;1.0;0.94	0.361	mitochondrial import inner membrane translocase subunit TIM22-like (AHRD V3.3 *** A0A2I4GFQ5_9ROSI)
16223	gene:Solyc12g056590.2	Solyc12g056590.2	chrSL4.0ch12	+	62143750	62144487	62143753	62144487	62142795	62143147	16223	29;15;2	69;24;48	34;61;77	35;12;84	124	121	0.000152872747265	0.00485848264416	0.291;0.379;0.039	0.487;0.832;0.472	0.361	Ethylene Response Factor D.2
8603	gene:Solyc10g007850.3	Solyc10g007850.3	chrSL4.0ch10	-	1933384	1933948	1933384	1933650	1934288	1934437	8603	57;41;18	12;16;2	71;93;63	0;5;0	391	121	6395.57	1.32723e+06	0.595;0.442;0.736	1.0;0.852;1.0	0.36	GPI-anchor transamidase (AHRD V3.3 *** A0A1U8GLL8_CAPAN)
23357	gene:Solyc01g095460.3	Solyc01g095460.3	chrSL4.0ch01	+	78968613	78968794	78968727	78968794	78968349	78968510	23357	2;0;1	27;4;21	8;12;11	21;2;20	235	121	252653	0.000215172246985	0.037;0.0;0.024	0.164;0.755;0.221	0.36	Common plant regulatory factor 1 (AHRD V3.3 *** A0A1U8DT23_CAPAN)
55494	gene:Solyc12g008390.3	Solyc12g008390.3	chrSL4.0ch12	+	1885288	1886174	1886073	1886174	1885076	1885175	55494	36;51;58	2;17;4	28;22;77	0;1;0	878	121	5903.97	7.01053e+06	0.713;0.293;0.666	1.0;0.752;1.0	0.36	Golgin candidate 1 (AHRD V3.3 *** A0A2G2X3N0_CAPBA)
32339	gene:Solyc04g005520.3	Solyc04g005520.3	chrSL4.0ch04	-	364865	367166	364865	366661	367339	367570	32339	69;99;112	44;29;43	82;47;114	11;6;4	598	121	353412	0.000274159461818	0.241;0.409;0.345	0.601;0.613;0.852	0.357	Amino acid kinase family protein (AHRD V3.3 *** A0A2U1KEH8_ARTAN)
40421	gene:Solyc12g008790.3	Solyc12g008790.3	chrSL4.0ch12	+	2187352	2189598	2187531	2189598	2184574	2184648	40421	35;7;6	7;8;2	38;17;27	2;2;1	272	121	0.000296657997636	0.00813423863907	0.69;0.28;0.572	0.894;0.791;0.923	0.355	Acyl-[acyl-carrier-protein]--UDP-N-acetylglucosamine O-acyltransferase (AHRD V3.3 *** D4HZ69_ERWAC)
50813	gene:Solyc02g077920.4	Solyc02g077920.4	chrSL4.0ch02	-	40728779	40729220	40728779	40729214	40730263	40730571	50813	0;0;0	11;4;6	12;1;7	25;21;3	127	121	224677	0.000197280289909	0.0;0.0;0.0	0.314;0.043;0.69	0.349	Colorless non-ripening
55720	gene:Solyc07g064470.4	Solyc07g064470.4	chrSL4.0ch07	-	66438749	66439670	66438749	66439629	66440703	66441056	55720	12;11;29	14;6;0	14;6;37	0;0;0	162	121	7139.04	8.10734e+06	0.39;0.578;1.0	1.0;1.0;1.0	0.344	Protein FATTY ACID EXPORT 5 (AHRD V3.3 *** A0A1U8FKN4_CAPAN)
[truncated: 77 more rows]

## Sheet: A5SS
Supplementary DataSheet S9. Alternative 5' Splicing Site events in roots of T250 exposed to combined stress compared to control
[truncated: 300 more rows]

## Sheet: MXE
Supplementary DataSheet S9. Mutually Exclusive Exon events in roots of T250 exposed to combined stress compared to control
[truncated: 93 more rows]
