# Supplementary material for: Transcriptomic and splicing changes underlying tomato responses to combined water and nutrient stress
Source: Front Plant Sci. 2022 Nov 25;13:974048. doi: 10.3389/fpls.2022.974048 (PMC9732681; doi:10.3389/fpls.2022.974048)
Supplement: Supplementary file 11 [file DataSheet_10.xlsx]

## Sheet: IR
Supplementary DataSheet S10. Intron Retention events in leaves of T270 exposed to combined stress compared to control
ID	GeneID	geneSymbol	chr	strand	riExonStart_0base	riExonEnd	upstreamES	upstreamEE	downstreamES	downstreamEE	ID	IJC_SAMPLE_1	SJC_SAMPLE_1	IJC_SAMPLE_2	SJC_SAMPLE_2	IncFormLen	SkipFormLen	PValue	FDR	IncLevel1	IncLevel2	IncLevelDifference	Description			Legend:
69887	gene:Solyc01g109330.3	Solyc01g109330.3	chrSL4.0ch01	-	88649966	88651405	88649966	88650175	88650997	88651405	69887	8;8;32	0;0;0	0;2;0	7;3;14	915	121	0	0.0	1.0;1.0;1.0	0.0;0.081;0.0	-0.973	Cytochrome c biogenesis protein CCS1, chloroplastic (AHRD V3.3 *** A0A2G2VTA9_CAPBA)			ID: identification number of the splicing event
51236	gene:Solyc01g150156.1	Solyc01g150156.1	chrSL4.0ch01	-	85137176	85138740	85137176	85137276	85138150	85138740	51236	3;34;12	0;0;0	17;4;0	8;18;14	967	121	0	0.0	1.0;1.0;1.0	0.21;0.027;0.0	-0.921	nuclear pore complex protein NUP98A-like isoform X5 (AHRD V3.3 *-* XP_019068100.2)			GeneID: associated Ensembl ID
73567	gene:Solyc05g005730.4	Solyc05g005730.4	chrSL4.0ch05	+	583503	584935	583503	584065	584522	584935	73567	4;9;14	0;0;0	4;0;14	8;11;7	550	121	0.00905942	4.97513	1.0;1.0;1.0	0.099;0.0;0.306	-0.865	Rrp15p protein (AHRD V3.3 *** AT5G48240.1)			geneSymbol: associated Gene ID
34801	gene:Solyc01g087370.2	Solyc01g087370.2	chrSL4.0ch01	-	74569780	74577511	74569780	74575494	74577384	74577511	34801	21;3;16	0;0;0	23;7;18	17;6;3	1983	121	1.88608	452.173	1.0;1.0;1.0	0.076;0.066;0.268	-0.863	RING/FYVE/PHD-type zinc finger family protein (AHRD V3.3 *-* A0A2U1QBS4_ARTAN)			chr: chromosome of the gene
54552	gene:Solyc01g097600.2	Solyc01g097600.2	chrSL4.0ch01	-	80634578	80635998	80634578	80635238	80635929	80635998	54552	12;3;2	0;0;0	9;6;6	8;3;22	784	121	6.35311	1292.42	1.0;1.0;1.0	0.148;0.236;0.04	-0.859	Pseudouridine synthase family protein (AHRD V3.3 *-* A0A2U1NRB8_ARTAN)			strand: strand of the gene
3408	gene:Solyc12g006160.2	Solyc12g006160.2	chrSL4.0ch12	-	714186	716203	714186	714627	715268	716203	3408	4;10;4	0;0;0	25;7;6	12;13;5	734	121	99.7975	12603.3	1.0;1.0;1.0	0.256;0.082;0.165	-0.832	Sterile alpha motif (SAM) domain-containing protein (AHRD V3.3 *** AT3G07760.5)			riExonStart_0base: starting coordinate of retained intron
101473	gene:Solyc08g083290.4	Solyc08g083290.4	chrSL4.0ch08	+	63941286	63950724	63941286	63949178	63950129	63950724	101473	25;4;24	0;0;0	23;8;5	8;3;22	1044	121	0.000754952	0.621891	1.0;1.0;1.0	0.25;0.236;0.026	-0.829	PHD finger protein (AHRD V3.3 *-* A0A1J3I6U4_NOCCA)			riExonEnd: end coordinate of retained intron
96073	gene:Solyc01g104160.4	Solyc01g104160.4	chrSL4.0ch01	-	84937580	84939595	84937580	84937835	84939382	84939595	96073	5;9;34	0;0;0	16;16;11	14;2;8	1640	121	0.227018	74.1287	1.0;1.0;1.0	0.078;0.371;0.092	-0.82	arginine/glutamate-rich 1 protein (AHRD V3.3 *-* AT1G10890.4)			upstreamES: starting coordinate of the upstream exon
56182	gene:Solyc09g056260.4	Solyc09g056260.4	chrSL4.0ch09	-	44182214	44195047	44182214	44183685	44195011	44195047	56182	79;43;233	0;0;0	85;124;140	2;7;17	11419	121	0.150957	53.3799	1.0;1.0;1.0	0.311;0.158;0.08	-0.817	tRNA pseudouridine synthase (AHRD V3.3 *** A0A2G3BLE9_CAPCH)			upstreamEE: end coordinate of the upstream exon
21060	gene:Solyc02g094560.3	Solyc02g094560.3	chrSL4.0ch02	+	53183083	53194207	53183083	53193038	53193869	53194207	21060	4;10;10	0;0;0	4;2;42	3;1;19	924	121	58.4014	8236.41	1.0;1.0;1.0	0.149;0.208;0.224	-0.806	Aminopeptidase (DUF3754) (AHRD V3.3 *** Q8RWC3_ARATH)			downstreamES: starting coordinate of the downstream exon
93597	gene:Solyc11g010420.3	Solyc11g010420.3	chrSL4.0ch11	+	3513547	3514738	3513547	3513763	3514695	3514738	93597	28;22;25	0;0;0	14;27;17	10;12;6	1025	121	0.000910383	0.709609	1.0;1.0;1.0	0.142;0.21;0.251	-0.799	Dihydrofolate reductase-like protein (AHRD V3.3 *** A0A2K3MS55_TRIPR)			downstreamEE: end coordinate of the downstream exon
80681	gene:Solyc01g087190.4	Solyc01g087190.4	chrSL4.0ch01	-	74372896	74374580	74372896	74373040	74374009	74374580	80681	21;3;48	0;0;0	20;20;2	4;8;11	1062	121	0.00283107	1.88279	1.0;1.0;1.0	0.363;0.222;0.02	-0.798	Chaperonin-like RbcX (AHRD V3.3 *** A0A200R9J6_9MAGN)			ID: identification number of the splicing event
41600	gene:Solyc09g042700.4	Solyc09g042700.4	chrSL4.0ch09	-	24114092	24116170	24114092	24114976	24116066	24116170	41600	29;35;7	0;0;0	27;27;16	12;6;9	1183	121	0.0500266	21.846	1.0;1.0;1.0	0.187;0.315;0.154	-0.781	proactivator polypeptide-like 1 (AHRD V3.3 *** A0A2I4EIU6_9ROSI)			IJC_Sample1: semi-colon delimited number of reads supporting the skipping junction in Control samples
48000	gene:Solyc05g024160.3	Solyc05g024160.3	chrSL4.0ch05	-	30634680	30635347	30634680	30634814	30635168	30635347	48000	6;19;23	0;0;0	19;28;16	19;16;22	447	121	6.66134e-05	0.0710118	1.0;1.0;1.0	0.213;0.321;0.164	-0.767	Pyruvate dehydrogenase E1 component subunit beta (AHRD V3.3 *** A0A1U8ENS4_CAPAN)			SJC_Sample1: semi-colon delimited number of reads supporting the inclusion junction in Control samples
50379	gene:Solyc02g071890.3	Solyc02g071890.3	chrSL4.0ch02	+	39278683	39280790	39278683	39280621	39280718	39280790	50379	4;1;6	0;0;0	8;5;0	6;7;14	218	121	0.00270421	628.297	1.0;1.0;1.0	0.425;0.284;0.0	-0.764	Histidinol dehydrogenase (AHRD V3.3 *** O48933_NOCGO)			IJC_Sample2: semi-colon delimited number of reads supporting the skipping junction in Stress samples
97586	gene:Solyc11g007700.2	Solyc11g007700.2	chrSL4.0ch11	-	1973946	1975600	1973946	1974069	1975363	1975600	97586	49;27;71	3;0;0	6;26;38	23;14;20	1387	121	0.447486	132.483	0.588;1.0;1.0	0.022;0.139;0.142	-0.762	mRNA cap guanine-N7 methyltransferase 2 (AHRD V3.3 *** A0A2G3B0Y4_CAPCH)			SJC_Sample2: semi-colon delimited number of reads supporting the inclusion junction in Stress samples
33451	gene:Solyc01g103580.3	Solyc01g103580.3	chrSL4.0ch01	+	84442455	84444055	84442455	84442577	84443316	84444055	33451	26;6;11	5;0;0	2;7;0	10;7;26	832	121	1519.38	125017	0.431;1.0;1.0	0.028;0.127;0.0	-0.759	DUF679 domain-containing protein (AHRD V3.3 *** A0A1Q3DCM8_CEPFO)			IncFormLen: length of inclusion form, used for normalization
45101	gene:Solyc01g098710.3	Solyc01g098710.3	chrSL4.0ch01	-	81390601	81393106	81390601	81391913	81392887	81393106	45101	1;6;50	0;0;3	18;12;0	8;5;8	1067	121	22244.6	0.00049524242439	1.0;1.0;0.654	0.203;0.214;0.0	-0.746	aspartic proteinase-like protein 2 (AHRD V3.3 *** A0A1S4CMW0_TOBAC)			SkipFormLen: length of skipping form, used for normalization
22395	gene:Solyc03g093510.2	Solyc03g093510.2	chrSL4.0ch03	+	49411092	49414669	49411092	49411348	49412640	49414669	22395	3;32;12	0;0;1	0;12;14	19;11;4	1385	121	272.749	29291.3	1.0;1.0;0.512	0.0;0.087;0.234	-0.73	Alpha/beta-Hydrolases superfamily protein (AHRD V3.3 *** A0A2U1NKR4_ARTAN)			PValue: p-value of the statistical test
6761	gene:Solyc11g013090.2	Solyc11g013090.2	chrSL4.0ch11	+	6019033	6019505	6019033	6019202	6019345	6019505	6761	14;1;3	0;0;0	2;2;24	4;12;10	242	121	0.45886	995.89	1.0;1.0;1.0	0.2;0.077;0.545	-0.726	Penicillin-binding protein, 1A family (AHRD V3.3 *-* B2IXM2_NOSP7)			FDR: FDR of the statistical test
24181	gene:Solyc03g026300.4	Solyc03g026300.4	chrSL4.0ch03	-	3720451	3721169	3720451	3720884	3720972	3721169	24181	9;17;69	4;0;5	0;5;0	11;7;2	209	121	215.234	24189.6	0.566;1.0;0.889	0.0;0.293;0.0	-0.721	Per1-like (AHRD V3.3 *** A0A200PW77_9MAGN)			IncLevel1: semi-colon delimited values of inclusion levels (percentage) in Control samples
105187	gene:Solyc09g072650.4	Solyc09g072650.4	chrSL4.0ch09	+	61401365	61403784	61401365	61402060	61402665	61403784	105187	28;6;58	0;0;0	44;16;3	8;6;14	698	121	0.0110134	5.91379	1.0;1.0;1.0	0.488;0.316;0.036	-0.72	tetratricopeptide repeat protein 7A-like (AHRD V3.3 *** A0A2I4F6F8_9ROSI)			IncLevel2: semi-colon delimited values of inclusion levels (percentage) in Stress samples
32477	gene:Solyc12g044440.2	Solyc12g044440.2	chrSL4.0ch12	+	59061641	59070695	59061641	59062075	59070546	59070695	32477	165;218;634	0;0;0	212;173;239	10;4;11	8564	121	0.000122125	0.126469	1.0;1.0;1.0	0.23;0.379;0.235	-0.719	Zinc finger protein (AHRD V3.3 *-* A0A200QX85_9MAGN)			IncLevelDifference: average difference of the inclusion levels n Stress samples v Control samples
36338	gene:Solyc02g094030.3	Solyc02g094030.3	chrSL4.0ch02	+	52776003	52777035	52776003	52776534	52776954	52777035	36338	4;10;9	0;0;0	17;5;31	5;9;18	513	121	7.47321	9995.07	1.0;1.0;1.0	0.445;0.116;0.289	-0.717	DSR6 (AHRD V3.3 *** A0A076V4W1_CAPAN)			Description: Gene Description
23077	gene:Solyc03g034170.4	Solyc03g034170.4	chrSL4.0ch03	+	5735919	5738201	5735919	5736006	5738000	5738201	23077	77;45;45	0;3;0	31;28;22	7;22;18	2087	121	983.222	86602.4	1.0;0.465;1.0	0.204;0.069;0.066	-0.709	acclimation of photosynthesis to environment (AHRD V3.3 *** AT5G38660.1)
40506	gene:Solyc05g006780.3	Solyc05g006780.3	chrSL4.0ch05	+	1451402	1454444	1451402	1451731	1453841	1454444	40506	29;21;91	3;0;0	19;47;16	25;14;32	2203	121	12923.2	725082	0.347;1.0;1.0	0.04;0.156;0.027	-0.708	Actin cross-linking (AHRD V3.3 *** A0A2U1N9L8_ARTAN)
67613	gene:Solyc01g058270.3	Solyc01g058270.3	chrSL4.0ch01	+	59107286	59109487	59107286	59108658	59109328	59109487	67613	6;22;27	0;15;0	2;8;0	15;25;3	763	121	238609	7.80542e+06	1.0;0.189;1.0	0.021;0.048;0.0	-0.707	O-acetyltransferase family protein (AHRD V3.3 *** A0A2U1M4H7_ARTAN)
61303	gene:Solyc08g074360.3	Solyc08g074360.3	chrSL4.0ch08	-	56594611	56596735	56594611	56596024	56596664	56596735	61303	1;30;17	0;0;8	0;14;0	14;14;22	733	121	4.11043e+06	0.000821066854154	1.0;1.0;0.26	0.0;0.142;0.0	-0.706	N-acetylglucosaminylphosphatidylinositol de-N-acetylase family protein (AHRD V3.3 *** A0A2U1L212_ARTAN)
1486	gene:Solyc12g044455.1	Solyc12g044455.1	chrSL4.0ch12	-	59090586	59090910	59090586	59090721	59090819	59090910	1486	10;3;15	0;0;21	2;6;0	24;21;13	219	121	506414	0.000145348659058	1.0;1.0;0.283	0.044;0.136;0.0	-0.701	TMV resistance protein N (AHRD V3.3 *-* A0A2G3DF54_CAPCH)
67345	gene:Solyc01g008000.3	Solyc01g008000.3	chrSL4.0ch01	+	2125273	2125799	2125273	2125420	2125687	2125799	67345	4;5;5	0;0;3	0;4;4	13;6;17	360	121	985397	0.000252675851532	1.0;1.0;0.359	0.0;0.183;0.073	-0.701	ADP-ribosylation factor (AHRD V3.3 *** A0A2U1LV56_ARTAN)
92065	gene:Solyc08g082750.3	Solyc08g082750.3	chrSL4.0ch08	+	63595099	63602444	63595099	63601344	63601823	63602444	92065	18;16;2	0;15;0	0;9;0	11;19;2	572	121	0.000268929836675	0.00383036451579	1.0;0.184;1.0	0.0;0.091;0.0	-0.698	Plant regulator RWP-RK family protein (AHRD V3.3 *** G7IAL8_MEDTR)
1493	gene:Solyc12g044455.1	Solyc12g044455.1	chrSL4.0ch12	-	59089878	59092746	59089878	59092242	59092314	59092746	1493	10;3;15	3;0;4	2;6;0	14;13;13	193	121	3882.71	270632	0.676;1.0;0.702	0.082;0.224;0.0	-0.691	TMV resistance protein N (AHRD V3.3 *-* A0A2G3DF54_CAPCH)
66840	gene:Solyc06g008350.3	Solyc06g008350.3	chrSL4.0ch06	+	2233994	2235093	2233994	2234114	2235007	2235093	66840	8;10;5	0;0;12	0;0;0	11;3;12	986	121	2.63491e+06	0.000567863601461	1.0;1.0;0.049	0.0;0.0;0.0	-0.683	Serine-threonine protein kinase (AHRD V3.3 *** A0A2U1MEB6_ARTAN)
88262	gene:Solyc06g075550.3	Solyc06g075550.3	chrSL4.0ch06	+	44603237	44603886	44603237	44603483	44603696	44603886	88262	14;12;4	0;0;8	0;2;0	8;6;8	306	121	3193.04	229399	1.0;1.0;0.165	0.0;0.116;0.0	-0.683	Receptor-like cytoplasmic protein kinase 1 (AHRD V3.3 *** F6JSQ7_CAPAN)
41658	gene:Solyc11g070110.3	Solyc11g070110.3	chrSL4.0ch11	-	52701828	52706501	52701828	52702001	52703235	52706501	41658	60;23;104	0;0;0	42;72;16	9;7;7	1327	121	0.0219602	1.04045	1.0;1.0;1.0	0.299;0.484;0.172	-0.682	Clathrin interactor EPSIN 1 (AHRD V3.3 *** A0A1U8GQ10_CAPAN)
2369	gene:Solyc12g017920.3	Solyc12g017920.3	chrSL4.0ch12	-	7852934	7856563	7852934	7853139	7856385	7856563	2369	28;30;44	0;20;0	2;10;0	5;15;11	3339	121	177747	0.000411394289382	1.0;0.052;1.0	0.014;0.024;0.0	-0.671	Poly(ADP-ribose) glycohydrolase 1 (AHRD V3.3 *** A0A2G3A5A1_CAPAN)
52745	gene:Solyc02g088450.4	Solyc02g088450.4	chrSL4.0ch02	+	48588624	48592722	48588624	48588907	48592358	48592722	52745	12;41;24	0;0;3	44;10;14	20;3;12	3544	121	0.000923959189176	0.0104180746031	1.0;1.0;0.215	0.07;0.102;0.038	-0.668	Unknown protein
68748	gene:Solyc01g105330.3	Solyc01g105330.3	chrSL4.0ch01	-	85837108	85838006	85837108	85837396	85837592	85838006	68748	8;4;8	0;25;0	0;3;0	38;20;25	289	121	32992.5	1.59229e+06	1.0;0.063;1.0	0.0;0.059;0.0	-0.668	Methyl-CpG binding domain protein (AHRD V3.3 *-* A0A2K3LPB7_TRIPR)
23370	gene:Solyc06g071580.3	Solyc06g071580.3	chrSL4.0ch06	+	41742104	41744297	41742104	41743690	41744208	41744297	23370	51;18;44	0;0;0	26;10;3	2;6;19	611	121	0.139144	50.6863	1.0;1.0;1.0	0.72;0.248;0.03	-0.667	ATPase, histidine kinase, DNA gyrase B-, and HSP90-like domain containing protein, expressed (AHRD V3.3 *** Q33AG5_ORYSJ)
61785	gene:Solyc06g060670.4	Solyc06g060670.4	chrSL4.0ch06	+	36361299	36363115	36361299	36361468	36362584	36363115	61785	0;18;4	16;0;0	0;0;0	6;5;10	1209	121	0.00277827693959	0.0252061696309	0.0;1.0;1.0	0.0;0.0;0.0	-0.667	Protein arginine N-methyltransferase (AHRD V3.3 *** A0A2G3C7F1_CAPCH)
97558	gene:Solyc04g005490.3	Solyc04g005490.3	chrSL4.0ch04	+	347797	349710	347797	348004	348385	349710	97558	12;7;16	0;0;7	4;6;0	17;3;4	474	121	2.88653e+06	0.000612901497484	1.0;1.0;0.368	0.057;0.338;0.0	-0.658	Appr-1-p processing enzyme family protein (AHRD V3.3 *** A0A2U1M8F6_ARTAN)
12492	gene:Solyc09g098330.3	Solyc09g098330.3	chrSL4.0ch09	-	68230973	68232448	68230973	68231060	68232341	68232448	12492	32;22;70	0;0;9	20;25;44	38;13;11	1374	121	1.39112e+06	0.000335805880287	1.0;1.0;0.407	0.044;0.145;0.26	-0.653	Transducin/WD40 repeat-like superfamily protein (AHRD V3.3 *** F4K6D8_ARATH)
616	gene:Solyc12g096280.2	Solyc12g096280.2	chrSL4.0ch12	-	64790084	64792281	64790084	64790149	64791143	64792281	616	20;8;34	6;0;1	2;8;0	4;15;15	1087	121	44443.9	2.01876e+06	0.271;1.0;0.791	0.053;0.056;0.0	-0.651	Endonuclease V (AHRD V3.3 *** A0A2U1PD83_ARTAN)
97942	gene:Solyc10g079360.3	Solyc10g079360.3	chrSL4.0ch10	-	60021135	60025145	60021135	60022772	60024795	60025145	97942	59;22;10	11;0;0	4;6;0	6;1;6	2116	121	7.99067e+06	0.00141244448827	0.235;1.0;1.0	0.037;0.255;0.0	-0.648	Transcription initiation factor IIB (AHRD V3.3 *** A0A2G2YP06_CAPAN)
41443	gene:Solyc03g059260.4	Solyc03g059260.4	chrSL4.0ch03	-	24187376	24187784	24187376	24187484	24187605	24187784	41443	8;26;17	0;0;0	4;5;18	8;3;13	242	121	0.0179301	8.9623	1.0;1.0;1.0	0.2;0.455;0.409	-0.645	Carboxyl-terminal-processing protease (AHRD V3.3 *** B6T6L2_MAIZE)
16977	gene:Solyc03g120270.4	Solyc03g120270.4	chrSL4.0ch03	+	63162030	63167642	63162030	63167514	63167595	63167642	16977	6;20;52	0;0;10	0;12;9	9;13;6	202	121	167848	5.93012e+06	1.0;1.0;0.757	0.0;0.356;0.473	-0.643	Coatomer subunit beta' (AHRD V3.3 *** A0A200PNW4_9MAGN)
34173	gene:Solyc01g087620.3	Solyc01g087620.3	chrSL4.0ch01	+	74824078	74827109	74824078	74824241	74826961	74827109	34173	17;8;26	0;0;5	1;12;10	8;2;8	2813	121	0.00370873178338	0.0315031402569	1.0;1.0;0.183	0.005;0.205;0.051	-0.641	Ubiquitin-like protein 5 (AHRD V3.3 *** A0A1U8DUI9_CAPAN)
23210	gene:Solyc03g044370.3	Solyc03g044370.3	chrSL4.0ch03	-	8178236	8183783	8178236	8178993	8183451	8183783	23210	26;2;7	0;0;0	12;26;50	7;0;26	4551	121	13.778	16757.8	1.0;1.0;1.0	0.044;1.0;0.049	-0.636	OTU domain-containing protein (AHRD V3.3 *** A0A1Q3CLG3_CEPFO)
46788	gene:Solyc02g093140.4	Solyc02g093140.4	chrSL4.0ch02	-	52113035	52115668	52113035	52113995	52115619	52115668	46788	59;102;118	0;4;0	51;31;34	9;6;10	1717	121	25.0334	189028	1.0;0.642;1.0	0.285;0.267;0.193	-0.632	CBS domain-containing protein CBSX1, chloroplastic (AHRD V3.3 *** A0A1U8FZ99_CAPAN)
64386	gene:Solyc06g083690.3	Solyc06g083690.3	chrSL4.0ch06	-	46603942	46604455	46603942	46603969	46604394	46604455	64386	2;9;38	0;0;0	5;20;27	9;2;14	518	121	11.9337	2162.69	1.0;1.0;1.0	0.115;0.7;0.311	-0.625	Glutaredoxin-C5, chloroplastic (AHRD V3.3 *** A0A2G2WN59_CAPBA)
51317	gene:Solyc06g060780.4	Solyc06g060780.4	chrSL4.0ch06	-	36473487	36475398	36473487	36473594	36474141	36475398	51317	3;4;27	0;0;0	0;8;24	21;1;4	640	121	0.242817	77.8841	1.0;1.0;1.0	0.0;0.602;0.531	-0.622	phosphatidylserine decarboxylase
66681	gene:Solyc02g067900.3	Solyc02g067900.3	chrSL4.0ch02	-	36004304	36013784	36004304	36008195	36013634	36013784	66681	48;2;20	0;0;0	10;6;18	0;1;20	5532	121	446.161	44671.5	1.0;1.0;1.0	1.0;0.116;0.019	-0.622	Bromodomain testis-specific protein (AHRD V3.3 *** Q45GG8_ARATH)
46748	gene:Solyc05g056590.4	Solyc05g056590.4	chrSL4.0ch05	+	65251268	65263684	65251268	65256611	65263265	65263684	46748	16;32;78	0;0;0	49;28;27	0;4;20	6747	121	1.92803	21975.2	1.0;1.0;1.0	1.0;0.112;0.024	-0.621	Regulator of chromosome condensation (RCC1) family protein (AHRD V3.3 *-* A0A2U1PZI9_ARTAN)
26136	gene:Solyc02g093460.4	Solyc02g093460.4	chrSL4.0ch02	+	52382639	52383216	52382639	52382750	52383158	52383216	26136	4;2;20	10;0;0	4;1;0	4;6;9	501	121	0.000612944978758	0.00746637229208	0.088;1.0;1.0	0.195;0.039;0.0	-0.618	tRNA pseudouridine synthase B (AHRD V3.3 *** A0A1J3DSQ2_NOCCA)
88360	gene:Solyc06g075790.3	Solyc06g075790.3	chrSL4.0ch06	+	44782114	44784333	44782114	44782173	44783397	44784333	88360	5;9;16	0;0;0	13;7;15	0;6;26	1317	121	944.18	83569.8	1.0;1.0;1.0	1.0;0.097;0.05	-0.618	Acyl-CoA N-acyltransferase with RING/FYVE/PHD-type zinc finger domain-containing protein (AHRD V3.3 *-* A0A1I9LNX5_ARATH)
6182	gene:Solyc12g005200.3	Solyc12g005200.3	chrSL4.0ch12	-	145958	147889	145958	146122	147725	147889	6182	81;55;104	0;0;0	95;78;75	11;13;6	1696	121	0.0134115	6.89503	1.0;1.0;1.0	0.381;0.3;0.471	-0.616	Electron transfer flavoprotein subunit alpha, mitochondrial (AHRD V3.3 *** A0A2G2ZY23_CAPAN)
56889	gene:Solyc01g005100.4	Solyc01g005100.4	chrSL4.0ch01	-	107425	108359	107425	107497	107972	108359	56889	8;15;8	0;0;0	4;7;2	0;11;12	568	121	693.821	65064.8	1.0;1.0;1.0	1.0;0.119;0.034	-0.616	2-oxoglutarate (2OG) and Fe(II)-dependent oxygenase superfamily protein (AHRD V3.3 *** AT1G68080.1)
72514	gene:Solyc12g014560.3	Solyc12g014560.3	chrSL4.0ch12	-	5594665	5600113	5594665	5594833	5599875	5600113	72514	104;91;265	0;0;12	191;96;69	15;14;11	5135	121	0.000444004195579	0.00573723068405	1.0;1.0;0.342	0.231;0.139;0.129	-0.614	Cell division protein FtsZ (AHRD V3.3 *** A0A2G2WFK7_CAPBA)
33271	gene:Solyc02g086830.3	Solyc02g086830.3	chrSL4.0ch02	+	47453220	47454278	47453220	47453392	47454183	47454278	33271	47;21;57	0;0;0	27;43;32	10;2;23	884	121	6.36492	1292.42	1.0;1.0;1.0	0.27;0.746;0.16	-0.608	Protease Do-like chloroplastic-like (AHRD V3.3 *** A0A2K3P0Q7_TRIPR)
966	gene:Solyc12g088230.3	Solyc12g088230.3	chrSL4.0ch12	-	63243336	63244757	63243336	63243635	63244563	63244757	966	16;6;34	0;0;13	0;6;0	4;1;4	1021	121	0.000153712084299	0.00242916699168	1.0;1.0;0.237	0.0;0.416;0.0	-0.607	mitochondrial malate dehydrogenase
17995	gene:Solyc08g069010.4	Solyc08g069010.4	chrSL4.0ch08	+	56187004	56188647	56187004	56187356	56188368	56188647	17995	40;5;19	0;0;0	10;15;10	12;0;10	1105	121	2409.24	183644	1.0;1.0;1.0	0.084;1.0;0.099	-0.606	Pentatricopeptide repeat-containing protein (AHRD V3.3 *** A0A2G3DE83_CAPCH)
102482	gene:Solyc09g009660.3	Solyc09g009660.3	chrSL4.0ch09	+	3101590	3104296	3101590	3103968	3104227	3104296	102482	18;13;9	0;3;0	9;10;8	7;18;6	352	121	50441	2.22548e+06	1.0;0.598;1.0	0.307;0.16;0.314	-0.606	Solute carrier family 35 protein (DUF914) (AHRD V3.3 *** A0A1I9LLD6_ARATH)
2589	gene:Solyc12g014480.2	Solyc12g014480.2	chrSL4.0ch12	-	5484979	5485420	5484979	5485129	5485379	5485420	2589	30;8;4	0;0;0	6;17;14	5;3;16	343	121	8.85779	1663.48	1.0;1.0;1.0	0.297;0.667;0.236	-0.6	golgin family A protein (AHRD V3.3 *-* AT4G22320.2)
55283	gene:Solyc01g103970.4	Solyc01g103970.4	chrSL4.0ch01	+	84761301	84761977	84761301	84761409	84761925	84761977	55283	55;49;99	11;0;0	37;31;50	25;21;31	609	121	3638.34	255565	0.498;1.0;1.0	0.227;0.227;0.243	-0.6	E3 ubiquitin-protein ligase RNF170-like protein (DUF 1232) (AHRD V3.3 *** Q0WWX8_ARATH)
13583	gene:Solyc10g083350.2	Solyc10g083350.2	chrSL4.0ch10	-	62350910	62354517	62350910	62353356	62354427	62354517	13583	12;12;39	8;0;0	4;2;16	2;9;10	1164	121	0.000598871040408	0.00732076926124	0.135;1.0;1.0	0.172;0.023;0.143	-0.599	Heme-binding-like protein, chloroplastic (AHRD V3.3 *** A0A1U8EAT6_CAPAN)
75549	gene:Solyc08g005490.3	Solyc08g005490.3	chrSL4.0ch08	-	376289	377348	376289	376965	377137	377348	75549	11;4;7	0;0;0	10;15;7	5;5;18	265	121	4.76242	6944.63	1.0;1.0;1.0	0.477;0.578;0.151	-0.598	S-adenosyl-L-methionine-dependent methyltransferases superfamily protein (AHRD V3.3 *** A0A2U1NU97_ARTAN)
82007	gene:Solyc01g097440.3	Solyc01g097440.3	chrSL4.0ch01	+	80550786	80559034	80550786	80550957	80552593	80559034	82007	8;18;14	0;10;0	0;6;6	2;19;1	1729	121	0.00169899132403	0.0170794454415	1.0;0.112;1.0	0.0;0.022;0.296	-0.598	Peptide-N(4)-(N-acetyl-beta-glucosaminyl)asparagine amidase (AHRD V3.3 *** A0A2G2YYU8_CAPAN)
81121	gene:Solyc06g005250.3	Solyc06g005250.3	chrSL4.0ch06	+	287303	289480	287303	287917	289432	289480	81121	43;65;33	0;0;0	73;70;55	5;7;12	1608	121	10.9322	200.119	1.0;1.0;1.0	0.523;0.429;0.256	-0.597	transmembrane protein (AHRD V3.3 *** AT1G10660.4)
98060	gene:Solyc09g011030.3	Solyc09g011030.3	chrSL4.0ch09	-	4405343	4405924	4405343	4405565	4405755	4405924	98060	12;6;5	0;26;0	2;0;0	2;9;1	283	121	1.17384e+06	0.000292110284893	1.0;0.09;1.0	0.3;0.0;0.0	-0.597	Hsp70 nucleotide exchange factor FES1 (AHRD V3.3 *** A0A1J3K956_NOCCA)
90230	gene:Solyc08g066620.3	Solyc08g066620.3	chrSL4.0ch08	+	53469439	53471068	53469439	53470061	53470985	53471068	90230	8;6;28	0;0;0	33;36;25	1;14;13	1017	121	9.20931	11857.6	1.0;1.0;1.0	0.797;0.234;0.186	-0.594	Cystathionine beta-lyase (AHRD V3.3 *-* A0A1U8EBG6_CAPAN)
64317	gene:Solyc02g081920.3	Solyc02g081920.3	chrSL4.0ch02	-	43674345	43681429	43674345	43679705	43681210	43681429	64317	80;56;95	0;0;0	23;33;21	10;0;18	1598	121	2822.13	209024	1.0;1.0;1.0	0.148;1.0;0.081	-0.59	Ribulose-1,5 bisphosphate carboxylase/oxygenase large subunit N-methyltransferase, chloroplastic (AHRD V3.3 *** A0A1J3I115_NOCCA)
105101	gene:Solyc09g066120.4	Solyc09g066120.4	chrSL4.0ch09	+	60618731	60625129	60618731	60619157	60622166	60625129	105101	37;46;22	0;0;6	19;8;55	5;14;8	3102	121	0.00213195290566	0.0204020153309	1.0;1.0;0.125	0.129;0.022;0.211	-0.588	RNA-binding KH domain-containing protein (AHRD V3.3 *** A0A2U1LYS9_ARTAN)
79151	gene:Solyc05g051230.4	Solyc05g051230.4	chrSL4.0ch05	+	60886339	60888877	60886339	60886545	60887711	60888877	79151	31;15;21	6;0;0	28;9;2	4;7;3	1259	121	0.00244882094144	0.022850315243	0.332;1.0;1.0	0.402;0.11;0.06	-0.587	tRNA threonylcarbamoyladenosine dehydratase (AHRD V3.3 *** A0A2I4EB61_9ROSI)
101787	gene:Solyc09g005700.3	Solyc09g005700.3	chrSL4.0ch09	-	490145	492257	490145	490205	492085	492257	101787	39;93;126	0;0;0	101;85;75	10;2;29	1973	121	8.1718	1567.13	1.0;1.0;1.0	0.382;0.723;0.137	-0.586	Diaminopimelate epimerase (AHRD V3.3 *** A0A200R6G6_9MAGN)
56923	gene:Solyc01g101060.4	Solyc01g101060.4	chrSL4.0ch01	+	83193605	83195497	83193605	83193651	83193973	83195497	56923	16;14;29	0;0;0	3;7;55	10;10;0	415	121	30062	1.47742e+06	1.0;1.0;1.0	0.08;0.17;1.0	-0.583	S-adenosyl-L-methionine synthetase
54130	gene:Solyc01g097010.3	Solyc01g097010.3	chrSL4.0ch01	+	80248195	80250863	80248195	80248448	80250653	80250863	54130	2;6;14	0;0;0	16;11;10	0;2;18	2298	121	1215.86	103448	1.0;1.0;1.0	1.0;0.225;0.028	-0.582	RNA-binding KH domain-containing protein (AHRD V3.3 *** A0A1I9LM90_ARATH)
45106	gene:Solyc01g098710.3	Solyc01g098710.3	chrSL4.0ch01	-	81390601	81394646	81390601	81393689	81394489	81394646	45106	13;16;13	0;6;0	22;17;12	11;21;6	893	121	0.00176822348543	0.0176214628071	1.0;0.265;1.0	0.213;0.099;0.213	-0.58	aspartic proteinase-like protein 2 (AHRD V3.3 *** A0A1S4CMW0_TOBAC)
48873	gene:Solyc06g060140.4	Solyc06g060140.4	chrSL4.0ch06	-	35758232	35762664	35758232	35762497	35762613	35762664	48873	10;12;34	0;0;3	0;4;19	16;3;4	237	121	76901.4	3.13884e+06	1.0;1.0;0.853	0.0;0.405;0.708	-0.58	Kinesin domain-containing protein (AHRD V3.3 *** A0A1Q3BVU2_CEPFO)
19385	gene:Solyc03g083140.3	Solyc03g083140.3	chrSL4.0ch03	+	47559141	47565973	47559141	47559255	47561364	47565973	19385	17;1;3	0;0;0	40;5;20	8;0;22	2202	121	430.523	43466	1.0;1.0;1.0	0.216;1.0;0.048	-0.579	Unknown protein
66035	gene:Solyc06g072050.4	Solyc06g072050.4	chrSL4.0ch06	-	42069953	42071123	42069953	42070043	42071018	42071123	66035	34;24;54	0;0;0	28;66;47	20;6;4	1068	121	17.5072	3021.65	1.0;1.0;1.0	0.137;0.555;0.571	-0.579	CBS domain containing protein (AHRD V3.3 *** B6U1W0_MAIZE)
101551	gene:Solyc09g005100.4	Solyc09g005100.4	chrSL4.0ch09	+	63271	67302	63271	66458	67206	67302	101551	61;34;23	0;0;0	46;82;140	15;12;23	841	121	0.185907	62.6809	1.0;1.0;1.0	0.306;0.496;0.467	-0.577	Transcription factor (AHRD V3.3 *** A0A2G2VYB3_CAPBA)
105709	gene:Solyc03g123530.4	Solyc03g123530.4	chrSL4.0ch03	+	64815567	64820976	64815567	64820185	64820753	64820976	105709	19;48;24	1;0;0	12;20;22	2;10;11	661	121	17.9859	3096.9	0.777;1.0;1.0	0.523;0.268;0.268	-0.573	CCAAT/enhancer-binding protein zeta (AHRD V3.3 *** A0A1J3FE65_NOCCA)
23569	gene:Solyc03g083250.3	Solyc03g083250.3	chrSL4.0ch03	+	47686043	47687000	47686043	47686143	47686897	47687000	23569	10;28;3	0;0;0	10;12;15	8;0;14	847	121	673.096	422448	1.0;1.0;1.0	0.152;1.0;0.133	-0.572	ATP-dependent Clp protease ATP-binding subunit ClpX (AHRD V3.3 *** A0A2G3CX42_CAPCH)
40762	gene:Solyc01g101010.4	Solyc01g101010.4	chrSL4.0ch01	-	83149986	83153177	83149986	83150371	83150793	83153177	40762	6;2;21	0;12;0	3;5;9	22;19;7	515	121	0.00270859454986	0.0247224904205	1.0;0.038;1.0	0.031;0.058;0.232	-0.572	RNA polymerase II subunit B1 CTD phosphatase RPAP2-like protein (AHRD V3.3 *-* AT5G26760.2)
37835	gene:Solyc01g091720.3	Solyc01g091720.3	chrSL4.0ch01	+	77555135	77556340	77555135	77555278	77555774	77556340	37835	5;7;42	0;0;17	7;31;7	10;7;37	589	121	0.00473513774883	0.038041686292	1.0;1.0;0.337	0.126;0.476;0.037	-0.566	F-box family protein (AHRD V3.3 *** A0A2U1QK66_ARTAN)
27090	gene:Solyc02g068380.3	Solyc02g068380.3	chrSL4.0ch02	-	36348598	36350647	36348598	36350440	36350562	36350647	27090	20;4;21	0;15;0	0;10;5	3;13;14	242	121	0.000528131425989	0.00662128105672	1.0;0.118;1.0	0.0;0.278;0.152	-0.563	Allantoate deiminase/N-carbamoyl-L-amino-acid hydrolase (AHRD V3.3 *** A0A316ELX8_9BURK)
57852	gene:Solyc01g068030.3	Solyc01g068030.3	chrSL4.0ch01	-	69840927	69841269	69840927	69840975	69841154	69841269	57852	18;10;15	1;0;0	20;19;8	22;22;2	272	121	33.5017	5178.12	0.889;1.0;1.0	0.288;0.278;0.64	-0.561	Polyketide cyclase / dehydrase and lipid transport protein (AHRD V3.3 *** Q1G3L2_ARATH)
92712	gene:Solyc01g090720.3	Solyc01g090720.3	chrSL4.0ch01	+	76599669	76603701	76599669	76602837	76603318	76603701	92712	50;49;15	0;0;5	22;23;84	21;18;39	574	121	751977	0.000202266489343	1.0;1.0;0.387	0.181;0.212;0.312	-0.561	P53/DNA damage-regulated protein (AHRD V3.3 *** AT3G15351.5)
59393	gene:Solyc03g062680.3	Solyc03g062680.3	chrSL4.0ch03	-	27944651	27949038	27944651	27944704	27947298	27949038	59393	113;40;38	0;0;7	26;18;84	13;9;7	2687	121	0.000834120643135	0.00958095474899	1.0;1.0;0.196	0.083;0.083;0.351	-0.56	Serine/threonine-protein phosphatase 4 regulatory subunit-like protein (AHRD V3.3 *-* Q8VY58_ARATH)
47469	gene:Solyc07g065400.3	Solyc07g065400.3	chrSL4.0ch07	-	66999572	66999827	66999572	66999661	66999739	66999827	47469	18;5;0	0;0;10	0;4;0	2;5;12	199	121	0.000849683714315	0.00972888523941	1.0;1.0;0.0	0.0;0.327;0.0	-0.558	Mitochondrial import inner membrane translocase subunit TIM50 (AHRD V3.3 *-* A0A2G3BC84_CAPCH)
19860	gene:Solyc03g019940.4	Solyc03g019940.4	chrSL4.0ch03	-	55739855	55740334	55739855	55739982	55740171	55740334	19860	6;34;10	19;1;0	2;9;2	8;10;43	282	121	0.000114627486756	0.00190058086223	0.119;0.936;1.0	0.097;0.279;0.02	-0.553	Asparagine--tRNA ligase (AHRD V3.3 *** A0A2G2X8U3_CAPBA)
21624	gene:Solyc04g008660.4	Solyc04g008660.4	chrSL4.0ch04	+	2323095	2329626	2323095	2323161	2324126	2329626	21624	7;29;74	0;6;7	4;16;6	6;13;12	1058	121	0.000170914737432	0.00265131806472	1.0;0.356;0.547	0.071;0.123;0.054	-0.552	ADP-ribosylation factor GTPase-activating protein AGD4 (AHRD V3.3 *** A0A2G3CEZ9_CAPCH)
20334	gene:Solyc03g097240.3	Solyc03g097240.3	chrSL4.0ch03	-	54117436	54119558	54117436	54117840	54119451	54119558	20334	25;32;87	0;6;0	40;26;99	4;16;61	1704	121	0.000321906493494	0.00443041612177	1.0;0.275;1.0	0.415;0.103;0.103	-0.551	Chaperone protein DnaJ (AHRD V3.3 *** A0A2G3CXE4_CAPCH)
96193	gene:Solyc08g006420.3	Solyc08g006420.3	chrSL4.0ch08	+	1026788	1039040	1026788	1037899	1038904	1039040	96193	30;35;30	13;0;0	21;10;10	4;6;32	1098	121	0.000214115318795	0.0031773223049	0.203;1.0;1.0	0.367;0.155;0.033	-0.549	nucleoporin (AHRD V3.3 *** AT4G31570.3)
62121	gene:Solyc03g083090.4	Solyc03g083090.4	chrSL4.0ch03	-	47490777	47492802	47490777	47490867	47490954	47492802	62121	35;90;22	0;0;0	23;11;23	4;21;24	208	121	0.00643929	3.795	1.0;1.0;1.0	0.77;0.234;0.358	-0.546	Starch synthase, chloroplastic/amyloplastic (AHRD V3.3 *** K4BI85_SOLLC)
102112	gene:Solyc09g065690.4	Solyc09g065690.4	chrSL4.0ch09	-	60016302	60020175	60016302	60017444	60020156	60020175	102112	108;60;102	0;0;0	46;93;86	16;12;0	2805	121	8161.98	493463	1.0;1.0;1.0	0.11;0.251;1.0	-0.546	2-oxoglutarate (2OG) and Fe(II)-dependent oxygenase superfamily protein (AHRD V3.3 *** A0A2U1KR35_ARTAN),Pfam:PF13621
88752	gene:Solyc09g015650.4	Solyc09g015650.4	chrSL4.0ch09	+	10603104	10605865	10603104	10603422	10605107	10605865	88752	22;29;11	0;0;0	20;17;0	0;2;24	1778	121	184.815	21299.3	1.0;1.0;1.0	1.0;0.366;0.0	-0.545	Non-green plastid inner envelope membrane protein (AHRD V3.3 *** B6T177_MAIZE)
56173	gene:Solyc09g056260.4	Solyc09g056260.4	chrSL4.0ch09	-	44181695	44184648	44181695	44182083	44182214	44184648	56173	0;30;14	4;3;0	2;0;0	4;24;1	242	121	753036	0.000202476157844	0.0;0.833;1.0	0.2;0.0;0.0	-0.544	tRNA pseudouridine synthase (AHRD V3.3 *** A0A2G3BLE9_CAPCH)
11588	gene:Solyc10g007850.3	Solyc10g007850.3	chrSL4.0ch10	-	1933763	1934437	1933763	1933948	1934288	1934437	11588	17;22;5	0;4;0	11;15;36	4;29;14	433	121	0.000115846867001	0.00191466926332	1.0;0.606;1.0	0.435;0.126;0.418	-0.542	GPI-anchor transamidase (AHRD V3.3 *** A0A1U8GLL8_CAPAN)
71705	gene:Solyc04g078860.4	Solyc04g078860.4	chrSL4.0ch04	+	61503233	61507673	61503233	61504540	61506033	61507673	71705	28;14;33	9;0;0	14;54;33	6;30;6	1586	121	0.00602428651891	0.0457134439187	0.192;1.0;1.0	0.151;0.121;0.296	-0.541	glutamate receptor-like 1.1
63064	gene:Solyc06g084380.4	Solyc06g084380.4	chrSL4.0ch06	+	47094124	47094459	47094124	47094235	47094364	47094459	63064	26;24;17	21;0;20	0;2;0	3;12;7	242	121	1189.1	679794	0.382;1.0;0.298	0.0;0.077;0.0	-0.534	2-oxoglutarate (2OG) and Fe(II)-dependent oxygenase-like protein (AHRD V3.3 *** G5DX62_SILLA)
97979	gene:Solyc01g005680.4	Solyc01g005680.4	chrSL4.0ch01	+	487488	488548	487488	487648	488226	488548	97979	18;66;44	0;29;1	40;34;42	26;18;64	671	121	0.000311568988432	0.00431517691468	1.0;0.291;0.888	0.217;0.254;0.106	-0.534	Cytokinin riboside 5'-monophosphate phosphoribohydrolase (AHRD V3.3 *** A0A2I4FSE2_9ROSI)
30183	gene:Solyc04g074230.3	Solyc04g074230.3	chrSL4.0ch04	-	58180716	58182325	58180716	58180900	58181464	58182325	30183	11;32;33	0;0;0	35;17;49	9;3;10	657	121	9.51664	1768.88	1.0;1.0;1.0	0.417;0.511;0.474	-0.533	SIG74 14-3-3 family protein
81360	gene:Solyc06g006100.3	Solyc06g006100.3	chrSL4.0ch06	+	1145423	1151106	1145423	1150388	1150506	1151106	81360	12;24;8	14;0;0	1;17;2	10;6;14	239	121	0.00037115416011	0.00497903076189	0.303;1.0;1.0	0.048;0.589;0.067	-0.533	Anthranilate synthase (AHRD V3.3 *** A0A2U1KR52_ARTAN)
2106	gene:Solyc12g070270.2	Solyc12g070270.2	chrSL4.0ch12	+	30024045	30028381	30024045	30026659	30028246	30028381	2106	260;224;276	6;0;0	164;196;138	30;12;19	1680	121	6.73013	1347.7	0.757;1.0;1.0	0.283;0.541;0.343	-0.53	ABC transporter B family member 26, chloroplastic (AHRD V3.3 *** A0A1U8GFH9_CAPAN)
69285	gene:Solyc10g047050.2	Solyc10g047050.2	chrSL4.0ch10	+	38249415	38254994	38249415	38252393	38254911	38254994	69285	37;6;14	2;0;2	14;5;6	8;8;18	2611	121	0.000542640818858	0.00677623306788	0.462;1.0;0.245	0.075;0.028;0.015	-0.53	Dynamin (AHRD V3.3 *** A0A200Q6U4_9MAGN)
87401	gene:Solyc06g072470.4	Solyc06g072470.4	chrSL4.0ch06	-	42362642	42363718	42362642	42362694	42363367	42363718	87401	16;21;38	4;2;0	4;13;10	42;5;12	766	121	82762.5	3.33303e+06	0.387;0.624;1.0	0.015;0.291;0.116	-0.53	50S ribosomal protein L29, chloroplastic (AHRD V3.3 *** A0A2G3CA56_CAPCH)
30007	gene:Solyc02g093930.4	Solyc02g093930.4	chrSL4.0ch02	-	52707675	52710846	52707675	52707808	52707948	52710846	30007	6;28;18	24;13;0	0;2;0	23;23;14	242	121	4016.13	277121	0.111;0.519;1.0	0.0;0.042;0.0	-0.529	sister chromatid cohesion 1 protein 2 (AHRD V3.3 *** A0A2I4GMH3_9ROSI)
26858	gene:Solyc02g094640.4	Solyc02g094640.4	chrSL4.0ch02	+	53318211	53318601	53318211	53318271	53318444	53318601	26858	16;26;15	0;0;5	4;12;7	4;11;6	266	121	591919	0.000166246324427	1.0;1.0;0.577	0.313;0.332;0.347	-0.528	Acetyl-coenzyme A synthetase (AHRD V3.3 *** A0A2G2XHZ6_CAPBA)
79164	gene:Solyc05g051230.4	Solyc05g051230.4	chrSL4.0ch05	+	60891918	60893164	60891918	60892053	60892257	60893164	79164	31;15;21	0;3;0	14;6;2	2;6;12	297	121	389560	0.000116498478179	1.0;0.671;1.0	0.74;0.289;0.064	-0.526	tRNA threonylcarbamoyladenosine dehydratase (AHRD V3.3 *** A0A2I4EB61_9ROSI)
101829	gene:Solyc02g022930.3	Solyc02g022930.3	chrSL4.0ch02	-	22905843	22908897	22905843	22906639	22908814	22908897	101829	46;68;26	0;0;10	21;36;33	4;11;8	2268	121	0.00461240411587	0.037317425771	1.0;1.0;0.122	0.219;0.149;0.18	-0.525	3-hydroxyisobutyrate dehydrogenase (AHRD V3.3 *** A0A1U8FBY0_CAPAN)
95347	gene:Solyc07g064910.3	Solyc07g064910.3	chrSL4.0ch07	+	66711992	66712742	66711992	66712559	66712677	66712742	95347	0;10;11	37;0;4	0;1;0	40;53;72	239	121	1.10799e+06	0.000279173333259	0.0;1.0;0.582	0.0;0.009;0.0	-0.524	EH domain-containing protein 1 (AHRD V3.3 *** A0A2G2Z5M4_CAPAN)
103982	gene:Solyc09g031580.3	Solyc09g031580.3	chrSL4.0ch09	-	28043748	28047404	28043748	28044086	28047305	28047404	103982	228;155;283	2;0;2	231;237;224	18;12;16	3312	121	141.837	17164.9	0.806;1.0;0.838	0.319;0.419;0.338	-0.523	Zinc finger, RING-type (AHRD V3.3 *** A0A1R3IP44_COCAP)
28720	gene:Solyc07g062140.3	Solyc07g062140.3	chrSL4.0ch07	-	64788242	64789051	64788242	64788373	64788538	64789051	28720	37;10;22	0;0;23	6;5;12	6;13;15	258	121	0.000142794819442	0.00228352006648	1.0;1.0;0.31	0.319;0.153;0.273	-0.522	trehalose-phosphate synthase 1
68069	gene:Solyc12g006530.2	Solyc12g006530.2	chrSL4.0ch12	+	1054571	1055153	1054571	1054736	1055087	1055153	68069	8;43;12	0;0;3	6;16;57	10;8;17	444	121	3.61872e+06	0.000741229109008	1.0;1.0;0.522	0.141;0.353;0.477	-0.517	Terpene cyclase/mutase family member (AHRD V3.3 *** A0A2G3BN05_CAPCH)
70981	gene:Solyc04g076200.3	Solyc04g076200.3	chrSL4.0ch04	-	59123781	59125647	59123781	59124213	59125523	59125647	70981	2;4;36	0;0;0	4;9;9	25;1;0	1403	121	3235.56	231765	1.0;1.0;1.0	0.014;0.437;1.0	-0.516	Adenine nucleotide alpha hydrolases-like superfamily protein (AHRD V3.3 *** Q84TF6_ARATH)
21451	gene:Solyc03g083020.3	Solyc03g083020.3	chrSL4.0ch03	+	47441070	47442194	47441070	47441196	47442089	47442194	21451	18;28;32	0;16;0	8;22;8	2;10;10	986	121	0.00253061603281	0.0234583575727	1.0;0.177;1.0	0.329;0.213;0.089	-0.515	EKC/KEOPS complex subunit LAGE3 (AHRD V3.3 *** A0A1J3GAR7_NOCCA)
67678	gene:Solyc09g065630.3	Solyc09g065630.3	chrSL4.0ch09	+	59894675	59897393	59894675	59897072	59897181	59897393	67678	11;6;20	8;0;15	0;0;20	14;2;26	230	121	0.00342836420672	0.0297417569824	0.42;1.0;0.412	0.0;0.0;0.288	-0.515	Tify domain-containing protein/CCT_2 domain-containing protein (AHRD V3.3 *** A0A1Q3D4M6_CEPFO)
65435	gene:Solyc01g067790.3	Solyc01g067790.3	chrSL4.0ch01	+	69544490	69545294	69544490	69544966	69545147	69545294	65435	46;15;39	9;1;13	4;5;34	31;12;24	274	121	6390.92	2.69755e+06	0.693;0.869;0.57	0.054;0.155;0.385	-0.513	BRCT domain-containing DNA repair protein (AHRD V3.3 *-* A0A1P8B7K8_ARATH)
46285	gene:Solyc02g075610.4	Solyc02g075610.4	chrSL4.0ch02	+	45591423	45593796	45591423	45592977	45593730	45593796	46285	3;31;29	0;0;0	23;4;63	0;5;16	846	121	31071	1.51367e+06	1.0;1.0;1.0	1.0;0.103;0.36	-0.512	Golgin candidate 6 (AHRD V3.3 *-* A0A2G2XK18_CAPBA)
48999	gene:Solyc06g009220.4	Solyc06g009220.4	chrSL4.0ch06	+	3171702	3172927	3171702	3171760	3172883	3172927	48999	37;64;56	0;0;4	45;33;53	4;8;18	1216	121	467642	0.000911586796917	1.0;1.0;0.582	0.528;0.291;0.227	-0.512	Isoamylase 3, chloroplastic (AHRD V3.3 *** A0A2G2Z288_CAPAN)
63412	gene:Solyc02g084540.3	Solyc02g084540.3	chrSL4.0ch02	+	45646622	45648568	45646622	45647944	45648510	45648568	63412	34;46;42	19;1;0	55;41;66	32;24;85	659	121	0.000241087720919	0.00350580719948	0.247;0.894;1.0	0.24;0.239;0.125	-0.512	Transmembrane/coiled-coil protein (DUF726) (AHRD V3.3 *** F4JPN3_ARATH)
65490	gene:Solyc03g124030.4	Solyc03g124030.4	chrSL4.0ch03	-	65190889	65201372	65190889	65200908	65201302	65201372	65490	56;12;37	15;0;0	13;12;17	15;4;8	487	121	0.000252068360507	0.00363413592943	0.481;1.0;1.0	0.177;0.427;0.346	-0.51	Tetratricopeptide repeat (TPR)-like superfamily protein (AHRD V3.3 *** F4IBX4_ARATH)
33102	gene:Solyc04g011670.3	Solyc04g011670.3	chrSL4.0ch04	+	4185729	4189854	4185729	4188934	4189385	4189854	33102	16;28;7	0;0;14	27;28;43	15;48;46	544	121	0.00252194033645	0.0233958862285	1.0;1.0;0.1	0.286;0.115;0.172	-0.509	Transcription factor TGA7 (AHRD V3.3 *** A0A1U8GLI3_CAPAN)
28222	gene:Solyc02g087140.3	Solyc02g087140.3	chrSL4.0ch02	+	47651950	47654743	47651950	47654324	47654635	47654743	28222	10;15;37	21;0;4	6;8;6	20;14;14	404	121	0.0011941363889	0.0128546104591	0.125;1.0;0.735	0.082;0.146;0.114	-0.506	Ribonuclease H (AHRD V3.3 *** A0A2U1P3J3_ARTAN)
48526	gene:Solyc01g107360.4	Solyc01g107360.4	chrSL4.0ch01	+	87236847	87244640	87236847	87244224	87244314	87244640	48526	13;33;19	4;14;16	4;4;0	39;37;63	211	121	0	0.0	0.651;0.575;0.405	0.056;0.058;0.0	-0.506	WD40 repeat (AHRD V3.3 *** A0A200PS16_9MAGN)
65507	gene:Solyc03g124030.4	Solyc03g124030.4	chrSL4.0ch03	-	65190938	65204468	65190938	65201814	65204430	65204468	65507	52;112;82	13;0;0	34;44;45	13;4;8	2709	121	0.00183104046914	0.0181122086216	0.152;1.0;1.0	0.105;0.329;0.201	-0.506	Tetratricopeptide repeat (TPR)-like superfamily protein (AHRD V3.3 *** F4IBX4_ARATH)
42889	gene:Solyc01g099810.3	Solyc01g099810.3	chrSL4.0ch01	-	82213388	82215623	82213388	82213425	82215551	82215623	42889	36;90;202	0;0;0	121;122;142	7;17;3	2219	121	3.94421	5944.2	1.0;1.0;1.0	0.485;0.281;0.721	-0.504	Serine/arginine-rich-splicing factor SR34 (AHRD V3.3 *-* A0A0M9UMW1_NICAT)
99956	gene:Solyc08g076470.4	Solyc08g076470.4	chrSL4.0ch08	+	58589297	58597080	58589297	58595906	58596960	58597080	99956	76;89;47	0;0;0	32;27;28	17;6;0	1147	121	9768.37	575374	1.0;1.0;1.0	0.166;0.322;1.0	-0.504	glycerol-3-phosphate acyltransferase
5220	gene:Solyc11g065240.2	Solyc11g065240.2	chrSL4.0ch11	+	48649729	48655867	48649729	48653691	48655521	48655867	5220	28;56;119	0;10;5	48;25;51	25;12;22	1923	121	0.00103013254611	0.011398917458	1.0;0.261;0.6	0.108;0.116;0.127	-0.503	Saccharopine dehydrogenase (AHRD V3.3 *** A0A2K3NVD5_TRIPR)
92163	gene:Solyc07g039340.4	Solyc07g039340.4	chrSL4.0ch07	-	46982388	46984545	46982388	46982490	46982603	46984545	92163	25;0;15	4;1;0	0;2;0	7;3;8	234	121	3422.79	0.000104823757643	0.764;0.0;1.0	0.0;0.256;0.0	-0.503	Receptor-like serine/threonine-protein kinase ALE2 (AHRD V3.3 *** A0A2G3BYY1_CAPCH)
53626	gene:Solyc02g071870.4	Solyc02g071870.4	chrSL4.0ch02	-	39234367	39239408	39234367	39237794	39239364	39239408	53626	118;81;150	8;0;0	82;111;36	16;20;3	1663	121	2.15994e+06	0.000482805666668	0.518;1.0;1.0	0.272;0.288;0.466	-0.497	Protein kinase domain (AHRD V3.3 *** A0A200QV78_9MAGN)
9461	gene:Solyc10g079830.3	Solyc10g079830.3	chrSL4.0ch10	+	60429208	60430495	60429208	60430063	60430200	60430495	9461	5;8;11	0;0;0	8;22;15	8;1;21	242	121	2854.86	210333	1.0;1.0;1.0	0.333;0.917;0.263	-0.496	7,8-dihydroneopterin aldolase (AHRD V3.3 *** Q6TFM2_SOLLC)
92409	gene:Solyc07g041330.3	Solyc07g041330.3	chrSL4.0ch07	+	52225551	52230069	52225551	52228767	52229938	52230069	92409	12;0;10	0;32;1	0;0;0	4;13;6	1264	121	0.00120581205522	0.0129552861839	1.0;0.0;0.489	0.0;0.0;0.0	-0.496	maternal effect embryo arrest 22 (AHRD V3.3 *** AT2G34780.4)
27188	gene:Solyc04g076830.4	Solyc04g076830.4	chrSL4.0ch04	-	59695016	59702125	59695016	59700614	59701979	59702125	27188	16;20;51	0;0;0	32;31;62	0;18;8	1458	121	14649.3	808782	1.0;1.0;1.0	1.0;0.125;0.391	-0.495	Phosphoglycerate mutase-like protein (AHRD V3.3 *** Q8LGT8_SOYBN)
43581	gene:Solyc01g111020.3	Solyc01g111020.3	chrSL4.0ch01	-	89778762	89779107	89778762	89778903	89778998	89779107	43581	13;17;8	0;0;0	2;2;6	0;2;18	216	121	66191.7	2.77997e+06	1.0;1.0;1.0	1.0;0.359;0.157	-0.495	Pentatricopeptide repeat-containing protein MRL1, chloroplastic (AHRD V3.3 *** A0A2G2W9F4_CAPBA)
18012	gene:Solyc08g069010.4	Solyc08g069010.4	chrSL4.0ch08	+	56197638	56198548	56197638	56197707	56197769	56198548	18012	21;4;11	0;0;8	12;9;0	8;6;7	183	121	0.00182566619135	0.0180697081118	1.0;1.0;0.476	0.498;0.498;0.0	-0.493	Pentatricopeptide repeat-containing protein (AHRD V3.3 *** A0A2G3DE83_CAPCH)
102066	gene:Solyc03g097870.4	Solyc03g097870.4	chrSL4.0ch03	+	54756763	54758257	54756763	54757494	54757622	54758257	102066	10;3;27	0;0;0	2;11;17	6;0;14	242	121	71966.5	2.97765e+06	1.0;1.0;1.0	0.143;1.0;0.378	-0.493	Bidirectional sugar transporter SWEET (AHRD V3.3 *** M1D7G9_SOLTU)
23851	gene:Solyc01g095670.4	Solyc01g095670.4	chrSL4.0ch01	-	79130740	79131190	79130740	79130815	79130918	79131190	23851	6;8;16	0;0;0	12;15;12	9;2;15	224	121	32.9912	34609.8	1.0;1.0;1.0	0.419;0.802;0.302	-0.492	Rhodanese-like domain-containing protein 4, chloroplastic (AHRD V3.3 *** A0A2G2YYH2_CAPAN)
17398	gene:Solyc07g032480.3	Solyc07g032480.3	chrSL4.0ch07	-	39405756	39406192	39405756	39405965	39406040	39406192	17398	26;4;11	0;0;12	8;15;7	12;14;17	196	121	0.000629877411127	0.00763797482981	1.0;1.0;0.361	0.292;0.398;0.203	-0.489	cyclinT1_2
26073	gene:Solyc03g082600.4	Solyc03g082600.4	chrSL4.0ch03	-	47095021	47097024	47095021	47095088	47096983	47097024	26073	44;66;35	1;0;0	53;13;51	17;6;0	1988	121	827371	0.00021833317254	0.728;1.0;1.0	0.159;0.117;1.0	-0.484	Cytochrome b5 (AHRD V3.3 *** A0A2G3A011_CAPAN)
89449	gene:Solyc06g084610.4	Solyc06g084610.4	chrSL4.0ch06	-	47246040	47246315	47246040	47246132	47246235	47246315	89449	16;15;15	0;10;0	9;11;21	15;16;12	224	121	0.000286837598444	0.00403509751818	1.0;0.448;1.0	0.245;0.271;0.486	-0.482	Beta-carotene isomerase D27, chloroplastic (AHRD V3.3 *** A0A1J3JUT0_NOCCA)
39397	gene:Solyc04g081990.3	Solyc04g081990.3	chrSL4.0ch04	+	63785851	63786395	63785851	63786108	63786362	63786395	39397	28;5;4	12;0;16	0;6;0	19;22;17	347	121	0.000350925103667	0.00476110064848	0.449;1.0;0.08	0.0;0.087;0.0	-0.481	Major facilitator superfamily (AHRD V3.3 *** A0A2U1P5G0_ARTAN)
6285	gene:Solyc11g022600.2	Solyc11g022600.2	chrSL4.0ch11	-	14751085	14757277	14751085	14751426	14757123	14757277	6285	301;245;500	0;25;0	173;209;236	13;13;14	5790	121	0.00128093211914	0.0135951345998	1.0;0.17;1.0	0.218;0.251;0.261	-0.48	Mitochondrial transcription termination factor family protein (AHRD V3.3 *-* B4FH48_MAIZE)
18618	gene:Solyc09g061380.3	Solyc09g061380.3	chrSL4.0ch09	-	55047802	55048179	55047802	55047932	55047993	55048179	18618	24;2;15	0;0;20	5;4;0	7;2;4	182	121	0.00489807115644	0.0390305791063	1.0;1.0;0.333	0.322;0.571;0.0	-0.48	NHL repeat-containing protein 2 (AHRD V3.3 *** A0A1J3JBQ1_NOCCA)
41511	gene:Solyc07g056310.3	Solyc07g056310.3	chrSL4.0ch07	+	64074957	64076102	64074957	64075519	64075678	64076102	41511	43;57;8	17;44;3	5;2;0	58;60;41	252	121	0	0.0	0.548;0.383;0.561	0.04;0.016;0.0	-0.479	Carbohydrate-binding X8 domain superfamily protein (AHRD V3.3 *-* Q1G3P4_ARATH)
48906	gene:Solyc01g080200.3	Solyc01g080200.3	chrSL4.0ch01	-	71989333	71993175	71989333	71989448	71989851	71993175	48906	23;39;18	9;0;16	0;8;0	1;10;47	496	121	108973	4.13878e+06	0.384;1.0;0.215	0.0;0.163;0.0	-0.479	mediator of RNA polymerase II transcription subunit 33A-like (AHRD V3.3 *** A0A2I4F330_9ROSI)
52696	gene:Solyc01g087290.3	Solyc01g087290.3	chrSL4.0ch01	-	74473213	74474621	74473213	74473341	74474375	74474621	52696	19;7;46	28;0;4	5;13;1	26;8;6	1127	121	0.00634618757851	0.0476551349214	0.068;1.0;0.553	0.02;0.149;0.018	-0.478	tRNA-dihydrouridine synthase (AHRD V3.3 *** A0A2G3DGY4_CAPCH)
186	gene:Solyc12g099510.3	Solyc12g099510.3	chrSL4.0ch12	-	66159353	66164333	66159353	66162068	66164223	66164333	186	107;71;107	0;0;0	117;131;107	1;7;22	2248	121	656.412	62128.2	1.0;1.0;1.0	0.863;0.502;0.207	-0.476	condensin-2 complex subunit D3 isoform X1 (AHRD V3.3 *** A0A2I4DSX7_9ROSI)
55035	gene:Solyc03g034270.3	Solyc03g034270.3	chrSL4.0ch03	-	5869584	5872884	5869584	5870220	5872545	5872884	55035	113;46;123	7;5;0	75;64;99	23;34;41	2418	121	0.000123837431332	0.00202047611912	0.447;0.315;1.0	0.14;0.086;0.108	-0.476	Alpha/beta-Hydrolases superfamily protein (AHRD V3.3 *** Q9FF34_ARATH)
104234	gene:Solyc09g055910.3	Solyc09g055910.3	chrSL4.0ch09	-	42179677	42181827	42179677	42179867	42181155	42181827	104234	18;13;8	19;2;0	0;1;0	24;8;16	1381	121	4.14262e+06	0.000826358295778	0.077;0.363;1.0	0.0;0.011;0.0	-0.476	D-amino acid dehydrogenase (AHRD V3.3 *** A0A1J3CZD8_NOCCA)
19409	gene:Solyc03g112060.3	Solyc03g112060.3	chrSL4.0ch03	+	57026381	57028419	57026381	57026897	57028242	57028419	19409	7;10;41	1;0;11	4;4;2	5;3;8	1438	121	0.00157890047488	0.0161067401385	0.371;1.0;0.239	0.063;0.101;0.021	-0.475	Quinolinate synthase, chloroplastic (AHRD V3.3 *** A0A2G3CY80_CAPCH)
72446	gene:Solyc08g061930.4	Solyc08g061930.4	chrSL4.0ch08	+	48099900	48102214	48099900	48100695	48102099	48102214	72446	90;66;219	2;0;0	137;123;149	14;21;8	1497	121	69.5393	9454.58	0.784;1.0;1.0	0.442;0.321;0.601	-0.473	Cytokinin oxidase/dehydrogenase (AHRD V3.3 *** C3VPM8_SOLTU)
91694	gene:Solyc07g022900.4	Solyc07g022900.4	chrSL4.0ch07	+	23427033	23427392	23427033	23427138	23427389	23427392	91694	28;3;12	4;0;0	16;10;13	2;15;8	344	121	0.00128666695619	0.0136420195487	0.711;1.0;1.0	0.738;0.19;0.364	-0.473	Chlorophyll a-b binding protein, chloroplastic (AHRD V3.3 *** A0A2G2V6L4_CAPBA)
30707	gene:Solyc07g066300.4	Solyc07g066300.4	chrSL4.0ch07	+	67626738	67629394	67626738	67626948	67629220	67629394	30707	98;95;157	0;0;18	92;71;103	10;9;13	2365	121	0.00233195773427	0.0219423177774	1.0;1.0;0.309	0.32;0.288;0.288	-0.471	Unknown protein
776	gene:Solyc12g096610.2	Solyc12g096610.2	chrSL4.0ch12	+	64968439	64970432	64968439	64969808	64970369	64970432	776	12;26;44	0;6;1	36;25;12	15;5;14	654	121	0.00169555850386	0.017052030514	1.0;0.445;0.891	0.307;0.481;0.137	-0.47	Poly(ADP-ribose) glycohydrolase 1 (AHRD V3.3 *** A0A2G2YAJ8_CAPAN)
28878	gene:Solyc02g068270.4	Solyc02g068270.4	chrSL4.0ch02	-	36263957	36265347	36263957	36264341	36265270	36265347	28878	124;95;101	7;0;6	132;102;166	20;43;52	1022	121	131402	4.83272e+06	0.677;1.0;0.666	0.439;0.219;0.274	-0.47	transmembrane protein (AHRD V3.3 *** AT3G51510.1)
45960	gene:Solyc08g065350.4	Solyc08g065350.4	chrSL4.0ch08	+	51358628	51361953	51358628	51358684	51361130	51361953	45960	81;82;92	0;19;0	55;102;44	8;7;18	2539	121	0.00421650054079	0.0347966899137	1.0;0.171;1.0	0.247;0.41;0.104	-0.47	Histone deacetylase (AHRD V3.3 *** A0A2G2Z7K8_CAPAN)
1069	gene:Solyc12g056840.2	Solyc12g056840.2	chrSL4.0ch12	+	62531203	62532798	62531203	62531433	62532676	62532798	1069	84;77;167	1;0;0	56;81;78	6;6;8	1336	121	5.11939	1081.94	0.884;1.0;1.0	0.458;0.55;0.469	-0.469	Phosphopantothenate-cysteine ligase-like protein (AHRD V3.3 *** A0A1P8BFH8_ARATH)
1491	gene:Solyc12g044455.1	Solyc12g044455.1	chrSL4.0ch12	-	59089878	59092067	59089878	59091880	59091956	59092067	1491	10;3;15	10;0;22	2;6;0	30;12;32	197	121	0.000535223355888	0.00669398569157	0.381;1.0;0.295	0.039;0.235;0.0	-0.467	TMV resistance protein N (AHRD V3.3 *-* A0A2G3DF54_CAPCH)
85162	gene:Solyc06g062500.4	Solyc06g062500.4	chrSL4.0ch06	+	37085335	37087256	37085335	37086753	37086913	37087256	85162	11;33;12	4;0;0	9;15;29	8;8;26	253	121	611334	0.00017031357868	0.568;1.0;1.0	0.35;0.473;0.348	-0.466	60S ribosomal protein L28 (AHRD V3.3 *** B3TLS3_ELAGV)
63539	gene:Solyc04g072140.4	Solyc04g072140.4	chrSL4.0ch04	+	57103065	57109440	57103065	57107749	57109316	57109440	63539	16;20;35	0;0;0	10;59;64	0;6;20	1660	121	8528.88	512227	1.0;1.0;1.0	1.0;0.418;0.189	-0.464	tRNA pseudouridine synthase (AHRD V3.3 *** A0A2G3CNB1_CAPCH)
93793	gene:Solyc07g053250.3	Solyc07g053250.3	chrSL4.0ch07	+	61650150	61657368	61650150	61650421	61657356	61657368	93793	542;404;1103	1;0;0	425;458;418	8;1;42	7028	121	4906.69	325422	0.903;1.0;1.0	0.478;0.887;0.146	-0.464	F-box protein isoform X1 (AHRD V3.3 *-* XP_025887864.1)
51078	gene:Solyc05g050390.4	Solyc05g050390.4	chrSL4.0ch05	-	59891944	59894418	59891944	59892016	59892108	59894418	51078	13;45;10	3;2;0	13;18;0	8;3;16	213	121	9.91435e+06	0.00168548573727	0.711;0.927;1.0	0.48;0.773;0.0	-0.462	beclin 1
56897	gene:Solyc01g005100.4	Solyc01g005100.4	chrSL4.0ch01	-	107425	109251	107425	108247	109155	109251	56897	24;4;2	0;0;0	18;22;8	0;2;19	1001	121	7833.76	3.17809e+06	1.0;1.0;1.0	1.0;0.571;0.048	-0.46	2-oxoglutarate (2OG) and Fe(II)-dependent oxygenase superfamily protein (AHRD V3.3 *** AT1G68080.1)
26739	gene:Solyc03g025520.4	Solyc03g025520.4	chrSL4.0ch03	+	2885480	2886665	2885480	2885579	2886483	2886665	26739	56;132;129	0;2;0	28;60;54	4;2;18	997	121	4044.6	278198	1.0;0.889;1.0	0.459;0.785;0.267	-0.459	60S ribosomal protein L36 (AHRD V3.3 *-* A0A2G2Z8V1_CAPAN)
99698	gene:Solyc09g005940.4	Solyc09g005940.4	chrSL4.0ch09	+	650477	653144	650477	652288	652770	653144	99698	0;17;24	9;6;0	0;0;0	7;6;14	575	121	359620	0.000737241911746	0.0;0.374;1.0	0.0;0.0;0.0	-0.458	Fatty acyl-CoA reductase (AHRD V3.3 *** A0A2G3BJV3_CAPCH)
102548	gene:Solyc09g009820.4	Solyc09g009820.4	chrSL4.0ch09	+	3349673	3350671	3349673	3349746	3349882	3350671	102548	8;11;14	4;0;0	4;3;7	7;10;1	242	121	0.000902569278963	0.0102278016308	0.5;1.0;1.0	0.222;0.13;0.778	-0.457	Thioredoxin family protein (AHRD V3.3 *** Q940I2_ARATH)
33455	gene:Solyc01g090790.4	Solyc01g090790.4	chrSL4.0ch01	-	76712679	76714741	76712679	76713042	76714685	76714741	33455	60;99;49	3;0;0	49;77;35	2;10;8	1736	121	921066	0.00158933708657	0.582;1.0;1.0	0.631;0.349;0.234	-0.456	bHLH transcription factor
82560	gene:Solyc06g011530.3	Solyc06g011530.3	chrSL4.0ch06	+	8069265	8069958	8069265	8069429	8069818	8069958	82560	31;20;26	0;0;9	8;41;55	20;11;15	482	121	0.00131812979018	0.0139389100642	1.0;1.0;0.42	0.091;0.483;0.479	-0.456	Hydroxymethylglutaryl-CoA lyase (AHRD V3.3 *-* B6U7B9_MAIZE)
39732	gene:Solyc01g100970.3	Solyc01g100970.3	chrSL4.0ch01	+	83121654	83122495	83121654	83121817	83122398	83122495	39732	9;51;55	0;0;0	35;71;48	3;13;10	674	121	0.0139654	2475.18	1.0;1.0;1.0	0.677;0.495;0.463	-0.455	Peptidase C15 (AHRD V3.3 *** A0A200R1U9_9MAGN)
30580	gene:Solyc04g015950.3	Solyc04g015950.3	chrSL4.0ch04	+	6525130	6531413	6525130	6525335	6526022	6531413	30580	31;18;39	0;0;0	20;18;10	0;2;26	780	121	86553	3.43644e+06	1.0;1.0;1.0	1.0;0.583;0.056	-0.454	Pentatricopeptide repeat-containing protein (AHRD V3.3 *** A0A2G3CCZ0_CAPCH)
40967	gene:Solyc02g093080.3	Solyc02g093080.3	chrSL4.0ch02	-	52071829	52073651	52071829	52073363	52073535	52073651	40967	28;61;101	28;0;19	18;36;33	33;48;58	265	121	6.67742e+06	0.00121833926464	0.313;1.0;0.708	0.199;0.255;0.206	-0.454	2-oxoglutarate (2OG) and Fe(II)-dependent oxygenase superfamily protein (AHRD V3.3 *** A0A2U1Q3D7_ARTAN)
12110	gene:Solyc10g005880.3	Solyc10g005880.3	chrSL4.0ch10	+	560378	562536	560378	560387	562375	562536	12110	44;22;31	0;2;48	14;42;6	53;59;16	2081	121	0.00136676936271	0.0143397564795	1.0;0.39;0.036	0.015;0.04;0.021	-0.45	Uridine kinase (AHRD V3.3 *** A0A2G2Z615_CAPAN)
62142	gene:Solyc03g083090.4	Solyc03g083090.4	chrSL4.0ch03	-	47489737	47499637	47489737	47499340	47499490	47499637	62142	4;13;25	9;0;16	8;1;0	14;10;8	243	121	0.00250140168025	0.0232589286559	0.181;1.0;0.438	0.222;0.047;0.0	-0.45	Starch synthase, chloroplastic/amyloplastic (AHRD V3.3 *** K4BI85_SOLLC)
25541	gene:Solyc03g005010.4	Solyc03g005010.4	chrSL4.0ch03	-	33636	37311	33636	36747	37197	37311	25541	54;37;29	0;0;0	49;39;56	8;8;10	543	121	1.33925	343.047	1.0;1.0;1.0	0.577;0.521;0.555	-0.449	RNA methyltransferase (AHRD V3.3 *** A0A200QGE0_9MAGN)
1489	gene:Solyc12g044455.1	Solyc12g044455.1	chrSL4.0ch12	-	59089878	59091365	59089878	59091226	59091302	59091365	1489	10;7;15	9;0;16	2;7;1	16;15;4	197	121	0.00245299358841	0.0228770533717	0.406;1.0;0.365	0.071;0.223;0.133	-0.448	TMV resistance protein N (AHRD V3.3 *-* A0A2G3DF54_CAPCH)
18561	gene:Solyc03g114580.4	Solyc03g114580.4	chrSL4.0ch03	-	58943912	58947054	58943912	58946838	58946941	58947054	18561	13;50;29	0;0;0	6;16;35	8;1;21	224	121	261.421	28284.2	1.0;1.0;1.0	0.288;0.896;0.474	-0.447	Uridine kinase (AHRD V3.3 *** A0A200QPY2_9MAGN)
45724	gene:Solyc08g066850.3	Solyc08g066850.3	chrSL4.0ch08	+	53827846	53829104	53827846	53828051	53828115	53829104	45724	15;16;46	5;0;0	18;3;6	6;2;20	185	121	1.30131e+06	0.000318582644427	0.662;1.0;1.0	0.662;0.495;0.164	-0.447	Lactoylglutathione lyase (AHRD V3.3 *** A0A1U8DS55_CAPAN)
39084	gene:Solyc07g008210.4	Solyc07g008210.4	chrSL4.0ch07	-	2923825	2924479	2923825	2924116	2924358	2924479	39084	10;19;28	0;0;0	7;14;29	7;0;16	335	121	23074.2	1.18627e+06	1.0;1.0;1.0	0.265;1.0;0.396	-0.446	Tetratricopeptide repeat (TPR)-like superfamily protein (AHRD V3.3 *-* F4K464_ARATH)
10458	gene:Solyc10g050230.3	Solyc10g050230.3	chrSL4.0ch10	+	47203585	47205265	47203585	47203735	47205100	47205265	10458	64;60;132	0;0;0	91;101;53	8;1;11	1458	121	1107.41	95226.7	1.0;1.0;1.0	0.486;0.893;0.286	-0.445	Glycoprotein 3-alpha-L-fucosyltransferase (AHRD V3.3 *** Q70FI9_ORYSJ)
35279	gene:Solyc01g094680.4	Solyc01g094680.4	chrSL4.0ch01	+	78390208	78393327	78390208	78390371	78391533	78393327	35279	247;110;198	0;0;0	169;159;149	10;11;16	1255	121	5.55112e-05	0.0619077	1.0;1.0;1.0	0.62;0.582;0.473	-0.442	Signal peptide peptidase-like 4 (AHRD V3.3 *** A0A2G3BSX8_CAPCH)
36337	gene:Solyc02g094030.3	Solyc02g094030.3	chrSL4.0ch02	+	52775055	52776534	52775055	52775504	52776463	52776534	36337	33;14;13	0;0;4	10;17;19	1;4;24	1052	121	0.002826895662	0.0255481444381	1.0;1.0;0.272	0.535;0.328;0.083	-0.442	DSR6 (AHRD V3.3 *** A0A076V4W1_CAPAN)
64107	gene:Solyc02g030450.3	Solyc02g030450.3	chrSL4.0ch02	-	24452899	24456605	24452899	24456357	24456437	24456605	64107	6;12;16	4;0;18	2;8;0	2;34;18	201	121	0.000127465385329	0.00207182637477	0.475;1.0;0.349	0.376;0.124;0.0	-0.441	Protein ROOT HAIR DEFECTIVE 3 homolog (AHRD V3.3 *** A0A2G3D211_CAPCH)
72463	gene:Solyc02g021270.3	Solyc02g021270.3	chrSL4.0ch02	-	20795207	20798338	20795207	20795338	20798286	20798338	72463	55;50;102	4;0;2	70;73;82	8;6;24	3041	121	0.00421577454764	0.0347946597926	0.354;1.0;0.67	0.258;0.326;0.12	-0.44	Pentatricopeptide repeat (AHRD V3.3 *** A0A200QSI9_9MAGN)
25652	gene:Solyc02g094440.4	Solyc02g094440.4	chrSL4.0ch02	+	53061452	53061905	53061452	53061561	53061642	53061905	25652	4;6;3	0;0;0	10;16;0	1;2;23	202	121	56442.2	2.44561e+06	1.0;1.0;1.0	0.857;0.827;0.0	-0.439	Translocon-associated protein subunit beta (AHRD V3.3 *** A0A1Q3CAG2_CEPFO),Pfam:PF05753
37952	gene:Solyc10g006090.4	Solyc10g006090.4	chrSL4.0ch10	+	703203	709025	703203	703451	703525	709025	37952	13;16;32	8;14;16	1;2;0	8;14;6	195	121	93.7988	12026	0.502;0.415;0.554	0.072;0.081;0.0	-0.439	Protein ENHANCED DOWNY MILDEW 2 (AHRD V3.3 *** A0A2G2YIJ3_CAPAN)
75568	gene:Solyc05g011820.3	Solyc05g011820.3	chrSL4.0ch05	-	5123774	5125086	5123774	5124099	5124270	5125086	75568	15;4;4	20;32;0	0;0;0	23;20;27	264	121	7.02112e+06	0.00127113206369	0.256;0.054;1.0	0.0;0.0;0.0	-0.437	Oligopeptidase B (AHRD V3.3 *-* A0A2I0WXQ7_9ASPA)
101632	gene:Solyc09g005230.3	Solyc09g005230.3	chrSL4.0ch09	-	179333	182275	179333	181857	182174	182275	101632	11;12;21	23;0;6	4;12;6	18;29;10	410	121	0.00561379162211	0.0432601624164	0.124;1.0;0.508	0.062;0.109;0.15	-0.437	Protein root UVB sensitive 5 (AHRD V3.3 *** A0A2G3BL77_CAPCH)
3760	gene:Solyc11g072600.3	Solyc11g072600.3	chrSL4.0ch11	-	53838787	53839041	53838787	53838891	53838996	53839041	3760	12;64;12	5;11;0	0;8;13	7;1;28	226	121	0.00422793687357	0.0348672518732	0.562;0.757;1.0	0.0;0.811;0.199	-0.436	APETALA2d
55696	gene:Solyc02g094400.4	Solyc02g094400.4	chrSL4.0ch02	+	53025205	53025853	53025205	53025580	53025656	53025853	55696	8;12;27	0;0;2	4;6;115	10;3;14	197	121	940441	0.000243299608806	1.0;1.0;0.892	0.197;0.551;0.835	-0.436	Glycerophosphodiester phosphodiesterase GDPD2 (AHRD V3.3 *** A0A2G3DA15_CAPCH)
85044	gene:Solyc08g077250.4	Solyc08g077250.4	chrSL4.0ch08	-	59286765	59287270	59286765	59286846	59286914	59287270	85044	41;67;24	41;17;0	14;18;19	36;18;46	189	121	0.000206749691388	0.00309150138544	0.39;0.716;1.0	0.199;0.39;0.209	-0.436	Man1-Src1p-carboxy-terminal domain protein (AHRD V3.3 *** AT5G46560.1)
56459	gene:Solyc01g102820.4	Solyc01g102820.4	chrSL4.0ch01	-	83793354	83794583	83793354	83794278	83794505	83794583	56459	69;53;14	3;4;1	14;36;51	17;7;32	320	121	94045.1	3.68305e+06	0.897;0.834;0.841	0.237;0.66;0.376	-0.433	2-C-methyl-D-erythritol 4-phosphate cytidylyltransferase (AHRD V3.3 *** A9ZN09_HEVBR)
20467	gene:Solyc03g096850.4	Solyc03g096850.4	chrSL4.0ch03	+	53808080	53808759	53808080	53808162	53808246	53808759	20467	32;50;32	0;0;0	14;13;13	8;1;16	205	121	42.839	6400.83	1.0;1.0;1.0	0.508;0.885;0.324	-0.428	Rubredoxin family protein (AHRD V3.3 *** Q9FFJ2_ARATH)
57412	gene:Solyc01g102660.4	Solyc01g102660.4	chrSL4.0ch01	+	83679946	83680834	83679946	83680018	83680757	83680834	57412	13;6;15	0;0;4	3;2;3	11;9;0	832	121	0.00173431471725	0.0173479334695	1.0;1.0;0.353	0.038;0.031;1.0	-0.428	Glutathione S-transferase (AHRD V3.3 *** A0A2U1NYU9_ARTAN)
104619	gene:Solyc09g063020.4	Solyc09g063020.4	chrSL4.0ch09	-	57028093	57029232	57028093	57028734	57029179	57029232	104619	19;10;39	5;3;0	15;18;12	29;17;6	538	121	0.000353420471318	0.00478868223661	0.461;0.428;1.0	0.104;0.192;0.31	-0.428	Unknown protein
66746	gene:Solyc04g049090.3	Solyc04g049090.3	chrSL4.0ch04	-	38792285	38795389	38792285	38792335	38792907	38795389	66746	23;59;91	8;0;4	11;41;13	19;25;2	665	121	0.00053120930604	0.00665384375301	0.343;1.0;0.805	0.095;0.23;0.542	-0.427	SlMlo1
103094	gene:Solyc06g084590.4	Solyc06g084590.4	chrSL4.0ch06	+	47234382	47240940	47234382	47239897	47240796	47240940	103094	170;355;355	10;1;0	191;192;172	25;22;34	992	121	19.0867	3240.26	0.675;0.977;1.0	0.482;0.516;0.382	-0.424	Heparan-alpha-glucosaminide N-acetyltransferase-like protein (DUF1624) (AHRD V3.3 *** B3H4C1_ARATH)
44046	gene:Solyc03g120130.4	Solyc03g120130.4	chrSL4.0ch03	+	63058774	63061453	63058774	63060360	63061402	63061453	44046	92;40;147	3;12;10	47;43;57	38;30;44	1135	121	380428	0.000114428200151	0.766;0.262;0.61	0.116;0.133;0.121	-0.423	Methyltransferase family protein (AHRD V3.3 *** A0A2U1M665_ARTAN)
66072	gene:Solyc09g007290.4	Solyc09g007290.4	chrSL4.0ch09	+	906638	908665	906638	906768	906979	908665	66072	4;4;14	0;0;0	15;10;6	0;2;34	304	121	451212	0.00013178212805	1.0;1.0;1.0	1.0;0.666;0.066	-0.423	Nuclear transcription factor Y subunit B-8 (AHRD V3.3 *** A0A2G3BJK6_CAPCH)
68987	gene:Solyc02g079000.4	Solyc02g079000.4	chrSL4.0ch02	+	41597491	41599905	41597491	41597604	41599837	41599905	68987	288;214;184	0;0;0	80;78;93	0;3;26	2326	121	49146.5	218969	1.0;1.0;1.0	1.0;0.575;0.157	-0.423	ATP-dependent zinc metalloprotease FTSH 12, chloroplastic (AHRD V3.3 *** A0A2G2ZY87_CAPAN)
95821	gene:Solyc07g066430.3	Solyc07g066430.3	chrSL4.0ch07	+	67710650	67717991	67710650	67717675	67717918	67717991	95821	10;24;0	3;0;6	4;0;1	6;10;4	336	121	0.00547801483617	0.0424253520806	0.546;1.0;0.0	0.194;0.0;0.083	-0.423	Ribosome-binding ATPase YchF (AHRD V3.3 *** A0A1J3HW77_NOCCA)
47033	gene:Solyc07g024000.3	Solyc07g024000.3	chrSL4.0ch07	+	24008573	24008933	24008573	24008773	24008858	24008933	47033	16;19;23	0;0;0	11;13;13	4;2;16	206	121	158.721	18678	1.0;1.0;1.0	0.618;0.792;0.323	-0.422	NAD(P)-binding Rossmann-fold superfamily protein (AHRD V3.3 *** F4JSA6_ARATH)
15964	gene:Solyc03g098110.4	Solyc03g098110.4	chrSL4.0ch03	-	54953008	54960722	54953008	54953391	54955141	54960722	15964	16;60;33	1;0;2	26;52;60	9;6;12	1843	121	0.001557903917	0.0159400756084	0.512;1.0;0.52	0.159;0.363;0.247	-0.421	hypothetical protein (AHRD V3.3 *** AT1G73470.1)
26630	gene:Solyc05g007990.4	Solyc05g007990.4	chrSL4.0ch05	-	2460742	2467677	2460742	2466813	2467634	2467677	26630	14;16;36	7;0;12	18;15;0	22;13;14	914	121	0.00601404471086	0.0456548435533	0.209;1.0;0.284	0.098;0.133;0.0	-0.421	P-loop containing nucleoside triphosphate hydrolases superfamily protein (AHRD V3.3 *** A0A178VWR3_ARATH)
11585	gene:Solyc10g007850.3	Solyc10g007850.3	chrSL4.0ch10	-	1933384	1933948	1933384	1933656	1933763	1933948	11585	41;22;16	3;0;0	11;16;52	10;10;7	228	121	146634	5.28043e+06	0.879;1.0;1.0	0.369;0.459;0.798	-0.418	GPI-anchor transamidase (AHRD V3.3 *** A0A1U8GLL8_CAPAN)
46355	gene:Solyc03g124068.1	Solyc03g124068.1	chrSL4.0ch03	+	65295011	65295862	65295011	65295602	65295681	65295862	46355	6;0;30	0;9;55	0;0;0	23;23;4	200	121	0.000240100660449	0.00349495921204	1.0;0.0;0.248	0.0;0.0;0.0	-0.416	Ent-kaurene synthase (AHRD V3.3 *** G5CV50_SOLLC)
51179	gene:Solyc02g063330.3	Solyc02g063330.3	chrSL4.0ch02	+	33427902	33429088	33427902	33428071	33428462	33429088	51179	0;14;20	12;6;0	0;6;0	4;11;31	484	121	0.00285185984771	0.0257288513205	0.0;0.368;1.0	0.0;0.12;0.0	-0.416	Protein kinase superfamily protein (AHRD V3.3 *** A0A2U1NMG2_ARTAN)
102956	gene:Solyc06g068760.3	Solyc06g068760.3	chrSL4.0ch06	+	40250413	40253388	40250413	40252887	40252998	40253388	102956	10;11;10	0;0;0	13;5;16	0;3;20	232	121	105548	4.03566e+06	1.0;1.0;1.0	1.0;0.465;0.294	-0.414	Chromophore lyase CRL, chloroplastic (AHRD V3.3 *** A0A1U8H4X1_CAPAN)
28426	gene:Solyc02g086710.3	Solyc02g086710.3	chrSL4.0ch02	+	47365921	47368681	47365921	47366445	47368461	47368681	28426	153;234;439	7;0;5	154;91;122	7;12;17	2109	121	7.82712e+06	0.00138895523344	0.556;1.0;0.834	0.558;0.303;0.292	-0.412	Monodehydroascorbate reductase (AHRD V3.3 *** A0A2G3AC00_CAPAN)
89898	gene:Solyc07g006190.3	Solyc07g006190.3	chrSL4.0ch07	-	1000720	1002678	1000720	1000836	1002567	1002678	89898	46;22;68	0;2;2	44;22;57	2;8;25	1824	121	0.00311609657059	0.0276388867921	1.0;0.422;0.693	0.593;0.154;0.131	-0.412	5'-nucleotidase domain-containing protein (AHRD V3.3 *** A0A1J3EQC8_NOCCA)
81966	gene:Solyc06g008820.3	Solyc06g008820.3	chrSL4.0ch06	+	2767663	2768890	2767663	2767852	2768771	2768890	81966	10;31;0	0;5;3	0;4;0	17;2;4	1012	121	0.00231914621149	0.0218392985098	1.0;0.426;0.0	0.0;0.193;0.0	-0.411	Na+/H+ antiporter 1
42683	gene:Solyc05g012290.3	Solyc05g012290.3	chrSL4.0ch05	+	5652584	5654581	5652584	5654381	5654488	5654581	42683	19;11;12	0;0;0	12;22;26	3;8;14	228	121	67.7861	9253.89	1.0;1.0;1.0	0.68;0.593;0.496	-0.41	Protein root UVB sensitive 3 (AHRD V3.3 *** A0A2G2VKX6_CAPBA)
51833	gene:Solyc01g098460.4	Solyc01g098460.4	chrSL4.0ch01	+	81240146	81240560	81240146	81240311	81240431	81240560	51833	16;34;6	2;0;0	5;31;16	2;5;23	241	121	151077	54215.6	0.801;1.0;1.0	0.557;0.757;0.259	-0.409	U6 small nuclear RNA (adenine-(43)-N(6))-methyltransferase (AHRD V3.3 *** A0A2G2W7J1_CAPBA)
24434	gene:Solyc02g062640.4	Solyc02g062640.4	chrSL4.0ch02	+	32392875	32393052	32392875	32392935	32393020	32393052	24434	41;40;16	0;0;0	25;28;24	6;19;9	206	121	0.0238254	11.2149	1.0;1.0;1.0	0.71;0.464;0.61	-0.405	Phosphopantetheine adenylyltransferase (AHRD V3.3 *** A0A2G2WHT8_CAPBA)
38952	gene:Solyc01g094460.3	Solyc01g094460.3	chrSL4.0ch01	-	78192360	78196329	78192360	78195538	78196155	78196329	38952	4;20;70	30;0;38	0;10;0	21;33;18	710	121	0.00126639758544	0.0134704564884	0.022;1.0;0.239	0.0;0.049;0.0	-0.404	AT-hook motif nuclear-localized protein 9-like (AHRD V3.3 *** A0A2I4E613_9ROSI)
58436	gene:Solyc01g107180.3	Solyc01g107180.3	chrSL4.0ch01	+	87115384	87117332	87115384	87115527	87116335	87117332	58436	12;37;130	5;1;18	8;38;0	5;23;1	901	121	0.00540313103858	0.0419285369744	0.244;0.832;0.492	0.177;0.182;0.0	-0.403	Phototropic-responsive NPH3 family protein (AHRD V3.3 *** A0A2U1N5P4_ARTAN)
48273	gene:Solyc11g039950.3	Solyc11g039950.3	chrSL4.0ch11	-	39291990	39292446	39291990	39292249	39292379	39292446	48273	16;74;57	0;14;12	34;20;16	6;20;44	242	121	0.00314245647347	0.0278108413735	1.0;0.725;0.704	0.739;0.333;0.154	-0.401	Splicing factor 3B subunit 4 (AHRD V3.3 *-* A0A1J3HL99_NOCCA)
40428	gene:Solyc09g059460.4	Solyc09g059460.4	chrSL4.0ch09	+	50610343	50613063	50610343	50612266	50612362	50613063	40428	26;29;17	13;27;2	8;31;0	33;24;7	217	121	0.0028113124842	0.0254295036161	0.527;0.375;0.826	0.119;0.419;0.0	-0.397	membrane protein of ER body-like protein (AHRD V3.3 *-* A0A2I4FK95_9ROSI)
80075	gene:Solyc12g019010.2	Solyc12g019010.2	chrSL4.0ch12	-	9061509	9067381	9061509	9067103	9067215	9067381	80075	16;26;25	0;12;0	0;22;8	14;10;1	233	121	0.00363803539094	0.0310955294764	1.0;0.529;1.0	0.0;0.533;0.806	-0.397	Ubiquinone/menaquinone biosynthesis C-methyltransferase UbiE (AHRD V3.3 *** A0A0A5PD05_CITFR)
31026	gene:Solyc02g090260.3	Solyc02g090260.3	chrSL4.0ch02	+	49905729	49906790	49905729	49906122	49906211	49906790	31026	24;0;26	5;20;18	0;0;0	9;13;21	210	121	39320.7	1.82248e+06	0.734;0.0;0.454	0.0;0.0;0.0	-0.396	golgin (AHRD V3.3 *** AT3G50430.1)
46796	gene:Solyc02g093140.4	Solyc02g093140.4	chrSL4.0ch02	-	52113035	52116661	52113035	52116510	52116596	52116661	46796	17;42;48	8;0;12	18;12;28	16;17;27	207	121	4.63733e+06	0.000905848543203	0.554;1.0;0.7	0.397;0.292;0.377	-0.396	CBS domain-containing protein CBSX1, chloroplastic (AHRD V3.3 *** A0A1U8FZ99_CAPAN)
102951	gene:Solyc06g068760.3	Solyc06g068760.3	chrSL4.0ch06	+	40252559	40252887	40252559	40252664	40252755	40252887	102951	23;28;36	0;4;12	18;24;24	14;17;23	212	121	3.95591e+06	0.000795681707042	1.0;0.8;0.631	0.423;0.446;0.373	-0.396	Chromophore lyase CRL, chloroplastic (AHRD V3.3 *** A0A1U8H4X1_CAPAN)
48608	gene:Solyc08g076130.3	Solyc08g076130.3	chrSL4.0ch08	-	58275956	58278885	58275956	58276059	58278624	58278885	48608	94;94;86	4;0;0	75;67;88	8;10;1	2658	121	0.00585662982047	0.0447315452203	0.517;1.0;1.0	0.299;0.234;0.8	-0.395	E2F/DP family winged-helix DNA-binding domain-containing protein (AHRD V3.3 *** AT4G19003.6)
50105	gene:Solyc04g076780.4	Solyc04g076780.4	chrSL4.0ch04	-	59648811	59649324	59648811	59648935	59649141	59649324	50105	12;8;23	0;6;0	4;14;9	2;6;12	299	121	0.0022660241194	0.0214360026641	1.0;0.35;1.0	0.447;0.486;0.233	-0.395	Oligopeptide transporter (AHRD V3.3 *** A0A200QXQ7_9MAGN)
55791	gene:Solyc12g056290.2	Solyc12g056290.2	chrSL4.0ch12	-	61832459	61833067	61832459	61832846	61832933	61833067	55791	25;8;42	0;11;0	16;2;26	10;20;11	208	121	0.000729571322659	0.00860504802791	1.0;0.297;1.0	0.482;0.055;0.579	-0.394	RING/U-box superfamily protein (AHRD V3.3 *-* AT2G15530.4)
39470	gene:Solyc01g094150.3	Solyc01g094150.3	chrSL4.0ch01	+	77955822	77958486	77955822	77957041	77958239	77958486	39470	50;27;67	2;8;0	66;61;10	6;22;19	1291	121	0.00635452084164	0.0477049726399	0.701;0.24;1.0	0.508;0.206;0.047	-0.393	AAA-type ATPase family protein (AHRD V3.3 *** A0A2U1ML03_ARTAN)
16202	gene:Solyc04g005190.2	Solyc04g005190.2	chrSL4.0ch04	+	145552	153646	145552	153448	153531	153646	16202	4;28;18	27;0;105	0;0;0	33;35;16	204	121	444031	0.000129999279217	0.081;1.0;0.092	0.0;0.0;0.0	-0.391	2-succinyl-5-enolpyruvyl-6-hydroxy-3-cyclohexene-1-carboxylate synthase (AHRD V3.3 *-* I0F813_9BACI)
46711	gene:Solyc09g090120.3	Solyc09g090120.3	chrSL4.0ch09	+	65753278	65755537	65753278	65753348	65755454	65755537	46711	260;174;418	0;20;8	130;108;126	11;17;22	2199	121	0.00158936591038	0.0161952677598	1.0;0.324;0.742	0.394;0.259;0.24	-0.391	histone acetyltransferase subunit NuA4-domain protein (AHRD V3.3 *** AT4G14385.8)
31998	gene:Solyc05g013720.3	Solyc05g013720.3	chrSL4.0ch05	-	7084565	7085041	7084565	7084810	7084890	7085041	31998	6;16;2	0;0;6	0;1;0	6;0;24	201	121	819099	0.000216702410049	1.0;1.0;0.167	0.0;1.0;0.0	-0.389	Alpha-galactosidase (AHRD V3.3 *** A0A2G3B902_CAPCH)
79445	gene:Solyc12g042990.3	Solyc12g042990.3	chrSL4.0ch12	-	58214914	58216728	58214914	58216556	58216682	58216728	79445	0;10;12	5;7;2	0;0;0	3;3;6	242	121	363871	0.000110364173547	0.0;0.417;0.75	0.0;0.0;0.0	-0.389	CASC3/Barentsz eIF4AIII binding protein (AHRD V3.3 *** AT1G80000.3)
92487	gene:Solyc07g042010.4	Solyc07g042010.4	chrSL4.0ch07	-	54674629	54679320	54674629	54678459	54679285	54679320	92487	24;8;0	8;0;19	4;0;0	4;7;18	919	121	0.00470369768862	0.0378436232462	0.283;1.0;0.0	0.116;0.0;0.0	-0.389	RNA helicase DEAH-box22
41962	gene:Solyc09g009350.2	Solyc09g009350.2	chrSL4.0ch09	+	2784118	2797354	2784118	2795697	2797240	2797354	41962	8;4;6	0;4;4	0;0;2	5;14;33	1636	121	0.00510412276214	0.0402434042884	1.0;0.069;0.1	0.0;0.0;0.004	-0.388	Calcium-dependent lipid-binding family protein (AHRD V3.3 *-* A0A1P8AMQ8_ARATH)
89406	gene:Solyc11g008620.2	Solyc11g008620.2	chrSL4.0ch11	-	2840289	2840554	2840289	2840387	2840490	2840554	89406	16;22;49	0;0;0	53;12;45	3;8;26	224	121	348.324	36283	1.0;1.0;1.0	0.905;0.448;0.483	-0.388	Phosphoglycolate phosphatase (AHRD V3.3 *** A0A2G3B0Q7_CAPCH)
45935	gene:Solyc03g121980.3	Solyc03g121980.3	chrSL4.0ch03	-	64427654	64429844	64427654	64429146	64429787	64429844	45935	52;80;86	0;0;0	65;48;7	3;0;18	734	121	772454	0.000206624309566	1.0;1.0;1.0	0.781;1.0;0.06	-0.386	Developmentally-regulated GTP-binding protein 2 (AHRD V3.3 *** B6TJC5_MAIZE)
50169	gene:Solyc01g099930.3	Solyc01g099930.3	chrSL4.0ch01	-	82306051	82306259	82306051	82306108	82306221	82306259	50169	6;39;20	0;0;0	32;28;26	8;8;12	234	121	8.51249	1616.59	1.0;1.0;1.0	0.674;0.644;0.528	-0.385	hypothetical protein (AHRD V3.3 *-* AT5G27860.2)
73371	gene:Solyc09g018670.3	Solyc09g018670.3	chrSL4.0ch09	+	16685403	16686373	16685403	16685492	16685634	16686373	73371	37;22;40	0;0;2	26;24;21	16;5;7	242	121	88.3456	11539	1.0;1.0;0.909	0.448;0.706;0.6	-0.385	TRAM%2C LAG1 and CLN8 (TLC) lipid-sensing domain containing protein (AHRD V3.3 *** AT4G10360.3)
79288	gene:Solyc05g051630.4	Solyc05g051630.4	chrSL4.0ch05	+	61395346	61406869	61395346	61406591	61406690	61406869	79288	20;29;27	0;24;21	17;23;31	27;42;82	220	121	0.0019951160238	0.0193946574447	1.0;0.399;0.414	0.257;0.231;0.172	-0.384	RFT1 (AHRD V3.3 *** A0A200RCA1_9MAGN)
61548	gene:Solyc01g110190.4	Solyc01g110190.4	chrSL4.0ch01	-	89303295	89306473	89303295	89303352	89303720	89306473	61548	6;10;42	30;0;26	4;4;0	7;14;26	461	121	0.00417759593628	0.0345593722796	0.05;1.0;0.298	0.13;0.07;0.0	-0.383	Kinesin-related protein (AHRD V3.3 *** D3YBF5_TRIRP)
70203	gene:Solyc01g091750.3	Solyc01g091750.3	chrSL4.0ch01	-	77579894	77580454	77579894	77580007	77580136	77580454	70203	43;31;28	10;1;16	22;31;22	21;43;22	242	121	0.000175269520918	0.0027040189891	0.683;0.939;0.467	0.344;0.265;0.333	-0.382	Arginine/serine-rich-splicing factor (AHRD V3.3 *-* G5DW02_SILLA)
72709	gene:Solyc04g081320.4	Solyc04g081320.4	chrSL4.0ch04	-	63319918	63320485	63319918	63320075	63320386	63320485	72709	22;50;20	40;8;2	11;6;16	21;9;45	404	121	0.000888582700774	0.0100977206426	0.141;0.652;0.75	0.136;0.166;0.096	-0.382	Protein disulfide-isomerase LQY1, chloroplastic (AHRD V3.3 *** LQY1_ARATH)
113	gene:Solyc12g099930.2	Solyc12g099930.2	chrSL4.0ch12	+	66417574	66418571	66417574	66417672	66418336	66418571	113	83;94;59	20;5;31	52;32;4	61;47;28	757	121	386091	0.000115604039109	0.399;0.75;0.233	0.12;0.098;0.022	-0.381	Serine--glyoxylate aminotransferase (AHRD V3.3 *** A0A2G2YAX9_CAPAN)
68572	gene:Solyc07g055980.3	Solyc07g055980.3	chrSL4.0ch07	-	63797087	63800429	63797087	63797430	63799943	63800429	68572	145;222;145	9;0;2	88;115;126	12;7;10	2606	121	0.00224653817133	0.021279439702	0.428;1.0;0.771	0.254;0.433;0.369	-0.381	Haloacid dehalogenase (HAD) superfamily protein (AHRD V3.3 *** A0A2U1ND25_ARTAN)
6251	gene:Solyc11g027830.2	Solyc11g027830.2	chrSL4.0ch11	+	18120081	18121040	18120081	18120150	18120878	18121040	6251	18;0;7	0;6;5	2;0;0	8;2;9	821	121	0.00260103300183	0.0239548827725	1.0;0.0;0.171	0.036;0.0;0.0	-0.378	ATP-dependent protease La (LON) domain protein (AHRD V3.3 *** A0A2U1KRZ5_ARTAN)
94177	gene:Solyc07g055560.4	Solyc07g055560.4	chrSL4.0ch07	+	63465316	63465831	63465316	63465534	63465769	63465831	94177	12;28;0	0;0;2	7;3;29	4;5;26	328	121	0.00587548589471	0.0448613832428	1.0;1.0;0.0	0.392;0.181;0.292	-0.378	Cytochrome (AHRD V3.3 *** A0A2G3C1F9_CAPCH)
53522	gene:Solyc07g018270.3	Solyc07g018270.3	chrSL4.0ch07	+	10066000	10067945	10066000	10066281	10066474	10067945	53522	34;53;28	60;0;37	14;21;12	77;52;52	286	121	0.00126494316601	0.0134589358732	0.193;1.0;0.243	0.071;0.146;0.089	-0.377	VIN3-like protein 2 (AHRD V3.3 *** A0A2I4FHF7_9ROSI)
47686	gene:Solyc01g044558.1	Solyc01g044558.1	chrSL4.0ch01	-	40155456	40155805	40155456	40155585	40155651	40155805	47686	4;8;6	0;16;0	1;1;0	5;0;7	187	121	0.000264440780564	0.0037794385219	1.0;0.244;1.0	0.115;1.0;0.0	-0.376	Cyclin-A1-1 (AHRD V3.3 *-* A0A1U8GEH4_CAPAN)
64283	gene:Solyc09g082380.4	Solyc09g082380.4	chrSL4.0ch09	+	64244717	64247543	64244717	64245762	64247430	64247543	64283	17;44;72	2;11;0	29;28;4	8;6;18	1761	121	0.00481524937749	0.0385188068168	0.369;0.216;1.0	0.199;0.243;0.015	-0.376	ATP-dependent RNA helicase SUV3, mitochondrial (AHRD V3.3 *** A0A2G2W126_CAPBA)
85589	gene:Solyc06g065270.4	Solyc06g065270.4	chrSL4.0ch06	-	38346517	38348377	38346517	38347111	38348248	38348377	85589	95;123;125	0;0;0	149;117;136	2;5;32	1230	121	2079.25	161376	1.0;1.0;1.0	0.88;0.697;0.295	-0.376	Adenylate kinase (AHRD V3.3 *** A0A200Q1F5_9MAGN),Pfam:PF00406
86642	gene:Solyc06g069020.4	Solyc06g069020.4	chrSL4.0ch06	+	40458245	40460431	40458245	40458320	40460278	40460431	86642	122;58;155	8;0;0	94;119;95	12;5;7	2051	121	0.00470103924576	0.0378362082206	0.474;1.0;1.0	0.316;0.584;0.445	-0.376	Elongation factor (AHRD V3.3 *** A0A200PY18_9MAGN)
29328	gene:Solyc02g084770.3	Solyc02g084770.3	chrSL4.0ch02	-	45881731	45882079	45881731	45881799	45881929	45882079	29328	10;14;22	39;2;10	6;0;4	12;21;18	242	121	0.000995683617078	0.011083707832	0.114;0.778;0.524	0.2;0.0;0.1	-0.372	Mitochondrial carrier protein, expressed (AHRD V3.3 *** Q6AVS9_ORYSJ)
69301	gene:Solyc02g093360.3	Solyc02g093360.3	chrSL4.0ch02	+	52309015	52311131	52309015	52309167	52309593	52311131	69301	7;12;7	0;19;47	4;0;0	20;18;17	519	121	0.00202561570963	0.0195994553253	1.0;0.128;0.034	0.045;0.0;0.0	-0.372	Stpk1 protein kinase (AHRD V3.3 *** Q41493_SOLTU)
39095	gene:Solyc02g094420.3	Solyc02g094420.3	chrSL4.0ch02	+	53041154	53041528	53041154	53041227	53041307	53041528	39095	42;116;40	8;0;3	15;26;21	11;14;10	201	121	408.572	4156.98	0.76;1.0;0.889	0.451;0.528;0.558	-0.371	Shikimate kinase (AHRD V3.3 *** A0A2K3MVD6_TRIPR)
82188	gene:Solyc01g112010.3	Solyc01g112010.3	chrSL4.0ch01	-	90489834	90490921	90489834	90490146	90490242	90490921	82188	36;28;4	24;5;35	2;2;18	57;89;69	217	121	9.75405e+06	0.00166174105108	0.455;0.757;0.06	0.019;0.012;0.127	-0.371	RNA-binding (RRM/RBD/RNP motifs) family protein (AHRD V3.3 *** AT3G56510.5)
1499	gene:Solyc12g044455.1	Solyc12g044455.1	chrSL4.0ch12	-	59089878	59099463	59089878	59098611	59098847	59099463	1499	20;26;25	3;0;4	10;13;17	4;18;4	329	121	0.000907864927801	0.0102701511573	0.71;1.0;0.697	0.479;0.21;0.61	-0.369	TMV resistance protein N (AHRD V3.3 *-* A0A2G3DF54_CAPCH)
50706	gene:Solyc06g054140.4	Solyc06g054140.4	chrSL4.0ch06	+	34745830	34747607	34745830	34746098	34747562	34747607	50706	30;20;37	14;4;0	18;12;0	4;15;33	1557	121	0.00124752934473	0.0133146940812	0.143;0.28;1.0	0.259;0.059;0.0	-0.368	hypothetical protein (AHRD V3.3 *** AT1G05430.1)
72733	gene:Solyc04g081330.4	Solyc04g081330.4	chrSL4.0ch04	-	63323586	63326233	63323586	63325988	63326085	63326233	72733	10;16;25	0;0;0	13;5;20	0;2;24	218	121	189109	6.51856e+06	1.0;1.0;1.0	1.0;0.581;0.316	-0.368	DUF3119 domain-containing protein (AHRD V3.3 *** A0A1Q3BKA3_CEPFO)
1695	gene:Solyc12g042770.3	Solyc12g042770.3	chrSL4.0ch12	-	57828947	57830050	57828947	57829838	57829971	57830050	1695	8;14;10	0;0;0	21;15;38	6;21;0	242	121	269454	8.59716e+06	1.0;1.0;1.0	0.636;0.263;1.0	-0.367	Post-illumination chlorophyll fluorescence increase (AHRD V3.3 *** A0A2U1NCC2_ARTAN)
87005	gene:Solyc06g071170.4	Solyc06g071170.4	chrSL4.0ch06	+	41423176	41423776	41423176	41423632	41423736	41423776	87005	12;1;10	0;3;0	0;18;9	15;3;12	225	121	0.00268801169888	0.0245872514892	1.0;0.152;1.0	0.0;0.763;0.287	-0.367	tRNA (Ile)-lysidine synthase (AHRD V3.3 *** AT3G47850.1)
9218	gene:Solyc10g081250.3	Solyc10g081250.3	chrSL4.0ch10	+	61468948	61469749	61468948	61469026	61469689	61469749	9218	28;24;34	0;10;25	23;2;0	7;15;13	756	121	0.00349772783375	0.0301737820622	1.0;0.278;0.179	0.345;0.021;0.0	-0.364	DNA polymerase (AHRD V3.3 *** A0A2G2YNF6_CAPAN)
30862	gene:Solyc12g088050.2	Solyc12g088050.2	chrSL4.0ch12	-	63112231	63113673	63112231	63113244	63113551	63113673	30862	1;18;26	11;1;20	0;8;0	14;36;14	400	121	0.00112083229196	0.0122050672742	0.027;0.845;0.282	0.0;0.063;0.0	-0.364	Rhamnogalacturonate lyase (AHRD V3.3 *** A0A200QXQ6_9MAGN)
78325	gene:Solyc04g016360.3	Solyc04g016360.3	chrSL4.0ch04	+	7201129	7207485	7201129	7206095	7207046	7207485	78325	51;46;60	0;5;0	72;24;91	4;9;10	1044	121	0.00458110581311	0.0371363333307	1.0;0.516;1.0	0.676;0.236;0.513	-0.364	S-formylglutathione hydrolase (AHRD V3.3 *** A0A2G2ZFA7_CAPAN)
92340	gene:Solyc07g040940.3	Solyc07g040940.3	chrSL4.0ch07	+	51031730	51032048	51031730	51031849	51031932	51032048	92340	0;10;21	7;0;47	4;0;0	18;25;17	204	121	0.00410402808542	0.0340819104035	0.0;1.0;0.209	0.116;0.0;0.0	-0.364	Protein kinase domain (AHRD V3.3 *** A0A200Q1Z0_9MAGN)
29041	gene:Solyc02g085250.4	Solyc02g085250.4	chrSL4.0ch02	-	46225399	46225752	46225399	46225455	46225672	46225752	29041	41;31;46	0;0;0	25;23;40	14;9;0	310	121	1253.97	707943	1.0;1.0;1.0	0.411;0.499;1.0	-0.363	FAD dependent oxidoreductase (AHRD V3.3 *** A0A200R7L9_9MAGN)
43884	gene:Solyc02g005180.3	Solyc02g005180.3	chrSL4.0ch02	+	6942678	6944564	6942678	6944215	6944498	6944564	43884	72;30;75	16;2;49	70;73;32	71;58;67	376	121	0.000663771236766	0.0079755970418	0.592;0.828;0.33	0.241;0.288;0.133	-0.363	Sugar facilitator protein 2
29789	gene:Solyc04g009030.3	Solyc04g009030.3	chrSL4.0ch04	+	2632835	2634320	2632835	2632949	2633848	2634320	29789	131;53;234	0;0;0	85;83;80	2;6;12	992	121	3.1873	4990.22	1.0;1.0;1.0	0.838;0.628;0.448	-0.362	Glyceraldehyde-3-phosphate dehydrogenase (AHRD V3.3 *** A0A0A8IBT8_NICBE)
34911	gene:Solyc01g100640.4	Solyc01g100640.4	chrSL4.0ch01	+	82877624	82879721	82877624	82877694	82877968	82879721	34911	23;44;50	6;6;2	15;13;13	11;8;6	367	121	0.000173481565272	0.00268195322384	0.558;0.707;0.892	0.31;0.349;0.417	-0.36	Catalase (AHRD V3.3 *-* K0IBB4_NICBE)
78460	gene:Solyc06g074510.4	Solyc06g074510.4	chrSL4.0ch06	-	43766030	43766463	43766030	43766138	43766212	43766463	78460	26;5;28	12;0;17	3;0;0	0;2;18	195	121	0.00388199242396	0.03263430718	0.573;1.0;0.505	1.0;0.0;0.0	-0.359	Phosphoglycerate/bisphosphoglycerate mutase family protein (AHRD V3.3 *** A0A1P8BB43_ARATH)
38567	gene:Solyc11g011480.2	Solyc11g011480.2	chrSL4.0ch11	-	4561126	4565869	4561126	4564601	4565754	4565869	38567	6;18;67	28;0;54	12;4;0	25;37;41	1246	121	0.00547574838194	0.0424123303993	0.02;1.0;0.108	0.045;0.01;0.0	-0.358	Nicastrin (AHRD V3.3 *** A0A2G2Y4U5_CAPAN)
62825	gene:Solyc01g112290.4	Solyc01g112290.4	chrSL4.0ch01	+	90705153	90715034	90705153	90705272	90713532	90715034	62825	583;560;619	0;3;0	461;468;308	0;6;30	8353	121	0.00112045585469	0.0122028012179	1.0;0.73;1.0	1.0;0.53;0.129	-0.357	Glutamate--tRNA ligase, chloroplastic/mitochondrial (AHRD V3.3 *** A0A2G3BWC0_CAPCH)
15139	gene:Solyc09g065720.4	Solyc09g065720.4	chrSL4.0ch09	+	60110897	60111713	60110897	60111568	60111674	60111713	15139	38;12;54	28;5;4	6;7;2	6;35;2	227	121	8.01521e+06	0.00141609293881	0.42;0.561;0.878	0.348;0.096;0.348	-0.356	Peptidyl-prolyl cis-trans isomerase (AHRD V3.3 *-* A0A1J3HYN5_NOCCA)
49605	gene:Solyc11g006020.2	Solyc11g006020.2	chrSL4.0ch11	-	866171	866349	866171	866213	866322	866349	49605	36;12;18	2;3;0	2;10;7	22;6;0	230	121	0.00486973110421	0.0388859669249	0.904;0.678;1.0	0.046;0.467;1.0	-0.356	NADH dehydrogenase-like complex O (AHRD V3.3 *-* A0A0F7GY98_9ASPA)
52481	gene:Solyc01g094840.3	Solyc01g094840.3	chrSL4.0ch01	-	78513159	78515159	78513159	78513296	78515002	78515159	52481	0;32;20	1;0;11	12;2;6	30;44;38	1799	121	0.00522681909578	0.0409126569758	0.0;1.0;0.109	0.026;0.003;0.011	-0.356	RING/U-box superfamily protein (AHRD V3.3 *** A0A2U1M4T4_ARTAN)
44894	gene:Solyc10g007500.4	Solyc10g007500.4	chrSL4.0ch10	-	1714202	1716341	1714202	1715756	1716281	1716341	44894	87;13;177	10;1;11	53;58;39	12;25;21	618	121	61055.8	2.60196e+06	0.63;0.718;0.759	0.464;0.312;0.267	-0.355	mitogen-activated protein kinase 10
28272	gene:Solyc03g118750.4	Solyc03g118750.4	chrSL4.0ch03	+	62027484	62029724	62027484	62027600	62028603	62029724	28272	67;88;172	4;2;27	43;42;18	10;9;10	1096	121	0.0017942326503	0.0178096569657	0.649;0.829;0.413	0.322;0.34;0.166	-0.354	phosphoethanolamine N-methyltransferase
61988	gene:Solyc01g150172.1	Solyc01g150172.1	chrSL4.0ch01	-	89629340	89630280	89629340	89630048	89630124	89630280	61988	8;4;26	0;0;0	9;13;14	0;4;23	197	121	135423	4.94151e+06	1.0;1.0;1.0	1.0;0.666;0.272	-0.354	DNA mismatch repair protein MLH3 (AHRD V3.3 *-* A0A2G2XFY3_CAPBA)
48278	gene:Solyc11g039950.3	Solyc11g039950.3	chrSL4.0ch11	-	39292379	39298956	39292379	39292446	39298796	39298956	48278	334;291;357	0;0;6	272;339;353	2;5;28	6443	121	0.00648394372848	0.0484358080047	1.0;1.0;0.528	0.719;0.56;0.191	-0.353	Splicing factor 3B subunit 4 (AHRD V3.3 *-* A0A1J3HL99_NOCCA)
78169	gene:Solyc04g072230.4	Solyc04g072230.4	chrSL4.0ch04	-	57159645	57163382	57159645	57162389	57163331	57163382	78169	117;92;228	10;0;0	156;155;97	11;13;25	1035	121	0.000217128162316	0.00321479176599	0.578;1.0;1.0	0.624;0.582;0.312	-0.353	Protein kinase superfamily protein (AHRD V3.3 *** A0A2U1PVM4_ARTAN)
101515	gene:Solyc08g083330.2	Solyc08g083330.2	chrSL4.0ch08	-	63968756	63972820	63968756	63970459	63972152	63972820	101515	296;246;443	0;9;14	150;155;149	6;30;16	1786	121	0.000494047155942	0.00626456082781	1.0;0.649;0.682	0.629;0.259;0.387	-0.352	Polyketide cyclase/dehydrase and lipid transport superfamily protein (AHRD V3.3 *** Q9XIR9_ARATH)
3025	gene:Solyc12g009480.2	Solyc12g009480.2	chrSL4.0ch12	-	2788267	2788969	2788267	2788394	2788771	2788969	3025	55;6;58	0;0;0	30;36;65	3;4;15	470	121	61.6008	853.911	1.0;1.0;1.0	0.72;0.699;0.527	-0.351	SPX domain-containing protein (AHRD V3.3 *** A0A1Q3BK26_CEPFO)
39322	gene:Solyc01g057260.4	Solyc01g057260.4	chrSL4.0ch01	+	53500623	53502379	53500623	53500849	53502039	53502379	39322	36;49;26	18;6;0	16;20;0	2;15;21	1283	121	0.00456196071755	0.0370172397202	0.159;0.435;1.0	0.43;0.112;0.0	-0.351	Transmembrane protein, putative (DUF247) (AHRD V3.3 *** F4IZB4_ARATH)
55580	gene:Solyc05g032660.4	Solyc05g032660.4	chrSL4.0ch05	+	45470100	45475286	45470100	45470187	45473518	45475286	55580	416;387;611	12;0;8	201;220;245	12;12;10	3424	121	0.000721075732214	0.00852704401765	0.551;1.0;0.73	0.372;0.393;0.464	-0.351	NAD(P)-binding Rossmann-fold superfamily protein (AHRD V3.3 *-* F4JSA6_ARATH)
19056	gene:Solyc02g081330.4	Solyc02g081330.4	chrSL4.0ch02	+	43321819	43323647	43321819	43322529	43323397	43323647	19056	115;115;404	2;5;11	116;138;122	22;17;16	961	121	1023.95	89753.1	0.879;0.743;0.822	0.399;0.505;0.49	-0.35	phytoene synthase 2,Pfam:PF00494
28873	gene:Solyc02g086050.3	Solyc02g086050.3	chrSL4.0ch02	+	46859528	46860929	46859528	46859619	46860595	46860929	28873	80;73;114	0;7;0	88;108;103	10;9;16	1069	121	0.000627812654866	0.00761548516587	1.0;0.541;1.0	0.499;0.576;0.422	-0.348	Abscisic acid (Aba)-deficient 4 (AHRD V3.3 *** A0A1P8AQ81_ARATH)
29686	gene:Solyc11g011930.3	Solyc11g011930.3	chrSL4.0ch11	-	4914979	4916566	4914979	4916295	4916462	4916566	29686	40;47;51	0;0;0	11;24;30	3;0;29	260	121	41789.7	1.91973e+06	1.0;1.0;1.0	0.631;1.0;0.325	-0.348	Isocitrate dehydrogenase [NADP] (AHRD V3.3 *** A0A2G2VDF5_CAPBA)
90277	gene:Solyc07g007840.3	Solyc07g007840.3	chrSL4.0ch07	-	2473357	2475093	2473357	2473546	2474587	2475093	90277	29;63;51	5;3;5	40;34;27	22;10;20	1134	121	2.12308e+06	0.00047632975251	0.382;0.691;0.521	0.162;0.266;0.126	-0.347	SPOC domain-containing protein (AHRD V3.3 *-* A0A1Q3D798_CEPFO)
72390	gene:Solyc04g080700.4	Solyc04g080700.4	chrSL4.0ch04	-	62765872	62767361	62765872	62765928	62766495	62767361	72390	66;97;83	0;0;0	70;85;127	12;16;1	660	121	1719.09	138463	1.0;1.0;1.0	0.517;0.493;0.959	-0.344	Bifunctional nuclease 2 (AHRD V3.3 *** A0A2G3AX92_CAPCH)
86534	gene:Solyc06g068670.3	Solyc06g068670.3	chrSL4.0ch06	-	40203913	40205048	40203913	40204579	40204953	40205048	86534	197;219;156	2;4;8	136;175;177	30;24;45	467	121	0.00831557	0.467283	0.962;0.934;0.835	0.54;0.654;0.505	-0.344	ACT domain-containing protein (AHRD V3.3 *** A0A2U1QDU0_ARTAN)
21638	gene:Solyc04g008660.4	Solyc04g008660.4	chrSL4.0ch04	+	2323996	2331895	2323996	2331401	2331807	2331895	21638	29;0;18	90;63;0	2;7;0	47;50;70	499	121	0.00389634803952	0.032718797335	0.072;0.0;1.0	0.01;0.033;0.0	-0.343	ADP-ribosylation factor GTPase-activating protein AGD4 (AHRD V3.3 *** A0A2G3CEZ9_CAPCH)
27640	gene:Solyc02g088770.3	Solyc02g088770.3	chrSL4.0ch02	-	48783177	48784942	48783177	48784559	48784851	48784942	27640	8;0;22	11;27;1	0;2;0	4;20;2	385	121	0.000630601657532	0.00764292161085	0.186;0.0;0.874	0.0;0.03;0.0	-0.343	Mitochondrial carrier protein, expressed (AHRD V3.3 *** Q6AVS9_ORYSJ)
97173	gene:Solyc08g083280.3	Solyc08g083280.3	chrSL4.0ch08	+	63931944	63933251	63931944	63932671	63933089	63933251	97173	98;52;11	20;3;6	13;55;11	7;51;22	511	121	0.000445261822062	0.00575040610748	0.537;0.804;0.303	0.305;0.203;0.106	-0.343	Alcohol dehydrogenase 1 (AHRD V3.3 *** A0A1U8G0C8_CAPAN)
3958	gene:Solyc11g072120.2	Solyc11g072120.2	chrSL4.0ch11	-	53441674	53442434	53441674	53442248	53442396	53442434	3958	5;10;20	0;0;0	25;35;12	8;11;2	242	121	2296.35	17599.8	1.0;1.0;1.0	0.61;0.614;0.75	-0.342	2-oxoglutarate (2OG) and Fe(II)-dependent oxygenase superfamily protein (AHRD V3.3 *** A0A2U1N5S2_ARTAN)
39085	gene:Solyc07g008210.4	Solyc07g008210.4	chrSL4.0ch07	-	2923068	2925750	2923068	2924112	2925471	2925750	39085	12;15;148	0;0;0	171;226;216	9;12;6	1452	121	4799.14	320031	1.0;1.0;1.0	0.613;0.611;0.75	-0.342	Tetratricopeptide repeat (TPR)-like superfamily protein (AHRD V3.3 *-* F4K464_ARATH)
41302	gene:Solyc11g010560.3	Solyc11g010560.3	chrSL4.0ch11	-	3640421	3642807	3640421	3640647	3642459	3642807	41302	92;18;68	10;0;0	10;14;3	15;2;0	1905	121	0.0050238451689	0.0397227897353	0.369;1.0;1.0	0.041;0.308;1.0	-0.34	Kinesin (AHRD V3.3 *** A0A200PNK3_9MAGN)
90874	gene:Solyc07g049310.3	Solyc07g049310.3	chrSL4.0ch07	+	59482204	59486419	59482204	59486188	59486262	59486419	90874	8;9;0	6;2;12	0;0;8	23;41;24	195	121	0.00436164499806	0.0357381763207	0.453;0.736;0.0	0.0;0.0;0.171	-0.339	Major facilitator superfamily protein (AHRD V3.3 *** A0A2U1QGR0_ARTAN)
101189	gene:Solyc08g082420.3	Solyc08g082420.3	chrSL4.0ch08	+	63364681	63367155	63364681	63365807	63367000	63367155	101189	240;340;403	4;14;34	208;191;251	24;43;52	1286	121	1.55541e+06	0.000367389277889	0.85;0.696;0.527	0.449;0.295;0.312	-0.339	Pleckstrin homology (PH) domain-containing protein (AHRD V3.3 *** AT4G23895.4)
73264	gene:Solyc01g096240.4	Solyc01g096240.4	chrSL4.0ch01	+	79592249	79593306	79592249	79592623	79593146	79593306	73264	226;151;187	36;5;14	117;105;233	45;48;49	616	121	150317	0.000356910800545	0.552;0.856;0.724	0.338;0.301;0.483	-0.337	plant/protein (AHRD V3.3 *** AT3G61870.1)
73405	gene:Solyc05g005210.3	Solyc05g005210.3	chrSL4.0ch05	-	226639	230158	226639	229848	229928	230158	73405	42;36;35	0;0;4	22;43;6	2;6;21	201	121	0.000309638485473	0.00429336147895	1.0;1.0;0.84	0.869;0.812;0.147	-0.337	SBP (S-ribonuclease binding protein) family protein (AHRD V3.3 *** A0A2U1LW40_ARTAN)
74188	gene:Solyc08g081920.4	Solyc08g081920.4	chrSL4.0ch08	+	62950723	62953807	62950723	62952766	62953719	62953807	74188	83;89;70	12;0;0	64;42;34	4;12;4	1046	121	0.0059935330095	0.0455325097316	0.444;1.0;1.0	0.649;0.288;0.496	-0.337	beta 1,3-glycosyltransferase-like protein 1
75163	gene:Solyc02g079100.3	Solyc02g079100.3	chrSL4.0ch02	+	41703299	41704229	41703299	41703454	41703530	41704229	75163	10;8;8	0;0;0	8;5;6	1;0;19	197	121	0.000188925629105	0.00287593844053	1.0;1.0;1.0	0.831;1.0;0.162	-0.336	Riboflavin kinase/FMN hydrolase (AHRD V3.3 *** A0A2U1MB96_ARTAN)
12786	gene:Solyc09g091970.4	Solyc09g091970.4	chrSL4.0ch09	-	67262998	67263435	67262998	67263077	67263144	67263435	12786	3;9;23	5;0;0	4;18;4	3;5;20	188	121	0.00413737189064	0.0342881088776	0.279;1.0;1.0	0.462;0.699;0.114	-0.335	Epimerase family protein SDR39U1-like protein, chloroplastic (AHRD V3.3 *** A0A2G3CRJ5_CAPCH)
34676	gene:Solyc01g102610.3	Solyc01g102610.3	chrSL4.0ch01	-	83646515	83647592	83646515	83647202	83647357	83647592	34676	6;0;55	15;8;2	0;2;0	2;10;2	248	121	0.00103709165679	0.011460178994	0.163;0.0;0.931	0.0;0.089;0.0	-0.335	Ferric reduction oxidase 6 (AHRD V3.3 *** A0A2G3BUN6_CAPCH)
56577	gene:Solyc01g100400.3	Solyc01g100400.3	chrSL4.0ch01	-	82703848	82706157	82703848	82704696	82705635	82706157	56577	128;174;224	4;19;5	143;155;145	38;26;23	1032	121	5.57335e+06	0.00105282921826	0.79;0.518;0.84	0.306;0.411;0.425	-0.335	Pseudouridine synthase (AHRD V3.3 *** A0A200PWH1_9MAGN)
78514	gene:Solyc01g067630.3	Solyc01g067630.3	chrSL4.0ch01	-	69242484	69245614	69242484	69243339	69245301	69245614	78514	344;283;259	7;2;23	146;179;136	16;10;40	2055	121	0.00242866272483	0.0226931890852	0.743;0.893;0.399	0.35;0.513;0.167	-0.335	NAD(P)-binding Rossmann-fold superfamily protein (AHRD V3.3 *** Q8VZB1_ARATH)
41813	gene:Solyc04g079040.4	Solyc04g079040.4	chrSL4.0ch04	-	61613046	61618968	61613046	61616634	61618619	61618968	41813	248;264;194	0;5;0	212;249;342	6;17;12	2078	121	1.7643e+06	0.00040847924643	1.0;0.755;1.0	0.673;0.46;0.624	-0.333	Serine carboxypeptidase (AHRD V3.3 *** A0A2K3MSK4_TRIPR)
61236	gene:Solyc02g078440.3	Solyc02g078440.3	chrSL4.0ch02	+	41099024	41101527	41099024	41099118	41099234	41101527	61236	8;0;24	2;18;23	1;0;0	27;27;62	237	121	92481.7	3.63754e+06	0.671;0.0;0.348	0.019;0.0;0.0	-0.333	RNA polymerase II transcription factor B subunit 2 (AHRD V3.3 *** A0A2G3A8K6_CAPAN)
82077	gene:Solyc06g009130.3	Solyc06g009130.3	chrSL4.0ch06	+	3082744	3089226	3082744	3088422	3088536	3089226	82077	0;42;0	12;0;2	0;0;0	7;4;14	235	121	0.00657775021901	0.0489625625042	0.0;1.0;0.0	0.0;0.0;0.0	-0.333	Magnesium/proton exchanger family member (AHRD V3.3 *** K4C3U3_SOLLC)
102679	gene:Solyc03g032180.3	Solyc03g032180.3	chrSL4.0ch03	+	4578929	4582852	4578929	4582683	4582792	4582852	102679	12;10;8	9;7;10	8;0;0	25;8;4	230	121	601225	0.0011185204746	0.412;0.429;0.296	0.144;0.0;0.0	-0.331	Poly(A) polymerase I (AHRD V3.3 *** A0A1J3HIS1_NOCCA)
104848	gene:Solyc07g062910.3	Solyc07g062910.3	chrSL4.0ch07	+	65375687	65386899	65375687	65386102	65386855	65386899	104848	99;95;199	0;0;0	63;57;135	21;0;8	846	121	31298.9	1.52272e+06	1.0;1.0;1.0	0.3;1.0;0.707	-0.331	Protein yippee-like (AHRD V3.3 *** A0A1U8EEB0_CAPAN)
7229	gene:Solyc11g010380.2	Solyc11g010380.2	chrSL4.0ch11	-	3481087	3486130	3481087	3484785	3485817	3486130	7229	220;322;330	0;0;4	273;486;308	15;5;64	1125	121	19210.9	6.59376e+06	1.0;1.0;0.899	0.662;0.913;0.341	-0.328	Protein DETOXIFICATION (AHRD V3.3 *** A0A328DDG5_9ASTE)
32475	gene:Solyc12g044440.2	Solyc12g044440.2	chrSL4.0ch12	+	59061641	59070394	59061641	59062075	59070276	59070394	32475	155;210;620	7;10;3	204;172;217	25;30;47	8294	121	9.74334e+06	0.00166030665726	0.244;0.235;0.751	0.106;0.077;0.063	-0.328	Zinc finger protein (AHRD V3.3 *-* A0A200QX85_9MAGN)
18456	gene:Solyc03g114790.3	Solyc03g114790.3	chrSL4.0ch03	+	59103965	59105424	59103965	59104189	59104909	59105424	18456	64;80;26	12;8;16	20;19;44	39;29;63	813	121	35250.1	1.6789e+06	0.443;0.598;0.195	0.071;0.089;0.094	-0.327	Isoaspartyl peptidase/L-asparaginase (AHRD V3.3 *** A0A2G2WQU4_CAPBA)
83357	gene:Solyc06g043170.4	Solyc06g043170.4	chrSL4.0ch06	+	27425233	27435579	27425233	27434339	27435233	27435579	83357	8;50;54	0;0;0	28;18;3	0;0;20	987	121	0.00125039617678	0.0133372855691	1.0;1.0;1.0	1.0;1.0;0.018	-0.327	Actin-related protein 5 (AHRD V3.3 *** A0A2G3C5G2_CAPCH)
50523	gene:Solyc02g077410.3	Solyc02g077410.3	chrSL4.0ch02	-	40343033	40343822	40343033	40343102	40343787	40343822	50523	67;62;99	0;0;12	36;64;48	2;8;18	778	121	0.00488887902183	0.0389830426017	1.0;1.0;0.562	0.737;0.554;0.293	-0.326	28 kDa heat-and acid-stable phosphoprotein (AHRD V3.3 *** A0A1U8FTR4_CAPAN)
11438	gene:Solyc10g008990.4	Solyc10g008990.4	chrSL4.0ch10	+	2898807	2901363	2898807	2900717	2901264	2901363	11438	22;107;85	2;0;0	57;73;26	1;13;13	640	121	852368	0.000223708060069	0.675;1.0;1.0	0.915;0.515;0.274	-0.324	Trafficking protein particle complex subunit 13 (AHRD V3.3 *** A0A1J3IPC4_NOCCA)
57826	gene:Solyc02g090860.3	Solyc02g090860.3	chrSL4.0ch02	-	50370121	50371411	50370121	50370188	50371317	50371411	57826	24;26;62	0;0;0	24;19;7	0;0;24	1222	121	0.00140720682921	0.0147007382979	1.0;1.0;1.0	1.0;1.0;0.028	-0.324	Phenylalanine--tRNA ligase alpha subunit (AHRD V3.3 *** A0A2G2XXC1_CAPAN)
95800	gene:Solyc07g066430.3	Solyc07g066430.3	chrSL4.0ch07	+	67711996	67712859	67711996	67712107	67712694	67712859	95800	29;58;19	13;21;1	13;17;10	11;13;34	680	121	0.000976984171834	0.0109073744981	0.284;0.33;0.772	0.174;0.189;0.05	-0.324	Ribosome-binding ATPase YchF (AHRD V3.3 *** A0A1J3HW77_NOCCA)
53573	gene:Solyc01g090410.3	Solyc01g090410.3	chrSL4.0ch01	+	76326154	76327876	76326154	76327375	76327460	76327876	53573	4;0;18	43;39;0	0;2;0	19;13;15	206	121	0.00427262064883	0.0351262239958	0.052;0.0;1.0	0.0;0.083;0.0	-0.323	Alpha/beta-Hydrolases superfamily protein (AHRD V3.3 *** A0A2U1KLU2_ARTAN)
30391	gene:Solyc05g014160.4	Solyc05g014160.4	chrSL4.0ch05	-	7960425	7970037	7960425	7969505	7969916	7970037	30391	0;10;20	15;30;0	0;1;0	6;2;5	504	121	0.00321757590052	0.0283301441794	0.0;0.074;1.0	0.0;0.107;0.0	-0.322	Regulator of G-protein signaling 1 (AHRD V3.3 *** A0A1U8EL98_CAPAN)
103083	gene:Solyc06g084590.4	Solyc06g084590.4	chrSL4.0ch06	+	47234382	47239119	47234382	47238924	47239027	47239119	103083	45;40;160	77;18;48	43;36;14	103;106;53	224	121	1.85024e+06	0.000424846529977	0.24;0.546;0.643	0.184;0.155;0.125	-0.322	Heparan-alpha-glucosaminide N-acetyltransferase-like protein (DUF1624) (AHRD V3.3 *** B3H4C1_ARATH)
59399	gene:Solyc01g105450.4	Solyc01g105450.4	chrSL4.0ch01	-	85923234	85924240	85923234	85924091	85924158	85924240	59399	0;14;5	11;6;4	0;5;0	17;36;13	188	121	0.000572618254081	0.00707663010197	0.0;0.6;0.446	0.0;0.082;0.0	-0.321	ABC transporter G family member 11 (AHRD V3.3 *** A0A2G2VAJ3_CAPBA)
19752	gene:Solyc04g008340.2	Solyc04g008340.2	chrSL4.0ch04	-	2030633	2032296	2030633	2030780	2031540	2032296	19752	4;23;2	0;0;0	7;7;2	0;23;0	853	121	0.0020631348942	0.0198693567797	1.0;1.0;1.0	1.0;0.041;1.0	-0.32	IAA-alanine resistance protein 1 (AHRD V3.3 *** A0A1U8GMT9_CAPAN)
46875	gene:Solyc03g062790.3	Solyc03g062790.3	chrSL4.0ch03	-	28272272	28272705	28272272	28272545	28272609	28272705	46875	28;37;10	23;7;4	8;12;39	28;24;27	185	121	0.00284670763734	0.0256855659237	0.443;0.776;0.621	0.157;0.246;0.486	-0.317	Plastid-lipid associated protein PAP / fibrillin family protein (AHRD V3.3 *** A8MRU9_ARATH)
21542	gene:Solyc11g008960.3	Solyc11g008960.3	chrSL4.0ch11	-	3144852	3145440	3144852	3144917	3145378	3145440	21542	69;46;79	19;6;79	42;39;42	102;61;88	554	121	839482	0.000221046313668	0.442;0.626;0.179	0.083;0.123;0.094	-0.316	Receptor-like protein kinase (AHRD V3.3 *** A0A0K9P3X9_ZOSMR)
65248	gene:Solyc07g041870.3	Solyc07g041870.3	chrSL4.0ch07	+	54220690	54222943	54220690	54221974	54222835	54222943	65248	254;152;341	0;0;0	93;161;93	14;0;8	954	121	1757.11	140589	1.0;1.0;1.0	0.457;1.0;0.596	-0.316	Tubulin--tyrosine ligase-like protein 12 (AHRD V3.3 *** A0A1J3IML6_NOCCA)
86763	gene:Solyc07g047900.3	Solyc07g047900.3	chrSL4.0ch07	-	58995133	58996687	58995133	58995710	58996428	58996687	86763	4;26;23	13;2;7	2;10;0	33;18;30	811	121	397232	0.00011854807628	0.044;0.66;0.329	0.009;0.077;0.0	-0.316	RNA-binding CRS1 / YhbY (CRM) domain protein (AHRD V3.3 *-* Q9LT57_ARATH)
76513	gene:Solyc02g085760.2	Solyc02g085760.2	chrSL4.0ch02	+	46564823	46566681	46564823	46564939	46565846	46566681	76513	256;330;965	16;44;45	92;332;154	34;59;53	1000	121	98988.6	3.83112e+06	0.659;0.476;0.722	0.247;0.405;0.26	-0.315	Rhomboid domain-containing protein (AHRD V3.3 *** A0A1Q3C608_CEPFO)
9399	gene:Solyc12g005630.2	Solyc12g005630.2	chrSL4.0ch12	-	347898	348544	347898	348328	348426	348544	9399	47;52;12	0;0;0	25;21;15	1;2;22	219	121	21710	7.24567e+06	1.0;1.0;1.0	0.932;0.853;0.274	-0.314	Cytochrome b6-f complex iron-sulfur subunit (AHRD V3.3 *** A0A1U8G0H9_CAPAN)
11450	gene:Solyc10g008760.3	Solyc10g008760.3	chrSL4.0ch10	-	2708390	2709360	2708390	2708511	2709217	2709360	11450	28;14;2	0;0;0	10;5;4	21;0;0	799	121	0.00317013925425	0.0279838522334	1.0;1.0;1.0	0.067;1.0;1.0	-0.311	Nudix hydrolase 22, chloroplastic (AHRD V3.3 *** A0A2G2VRZ9_CAPBA)
11883	gene:Solyc11g012690.3	Solyc11g012690.3	chrSL4.0ch11	+	5513544	5513947	5513544	5513642	5513820	5513947	11883	0;24;6	2;4;11	0;0;0	12;10;1	271	121	757259	0.000203309997757	0.0;0.728;0.196	0.0;0.0;0.0	-0.308	Heavy metal-associated isoprenylated plant protein (AHRD V3.3 *** A0A2R6RB34_ACTCH)
21470	gene:Solyc03g082960.2	Solyc03g082960.2	chrSL4.0ch03	-	47393118	47393772	47393118	47393478	47393718	47393772	21470	66;49;122	7;8;17	28;53;22	9;18;29	333	121	0.000125454333064	0.0020427189137	0.774;0.69;0.723	0.531;0.517;0.216	-0.308	Protein phosphatase-2C (AHRD V3.3 *** O82471_MESCR)
48276	gene:Solyc11g039950.3	Solyc11g039950.3	chrSL4.0ch11	-	39291990	39298658	39291990	39292249	39296466	39298658	48276	379;525;1119	4;0;0	420;516;381	10;1;22	4310	121	0.000167846797703	0.00261155062578	0.727;1.0;1.0	0.541;0.935;0.327	-0.308	Splicing factor 3B subunit 4 (AHRD V3.3 *-* A0A1J3HL99_NOCCA)
64084	gene:Solyc07g061920.4	Solyc07g061920.4	chrSL4.0ch07	+	64654930	64655325	64654930	64655069	64655196	64655325	64084	18;4;7	22;19;3	0;0;0	1;3;4	242	121	239171	7.81649e+06	0.29;0.095;0.538	0.0;0.0;0.0	-0.308	Callose synthase 1 (AHRD V3.3 *** A0A2G2WF26_CAPBA)
85943	gene:Solyc06g066620.4	Solyc06g066620.4	chrSL4.0ch06	-	39505037	39507282	39505037	39506237	39506949	39507282	85943	62;18;137	0;0;0	101;47;58	8;0;12	805	121	21013.3	1.09824e+06	1.0;1.0;1.0	0.655;1.0;0.421	-0.308	Protein CURVATURE THYLAKOID 1C, chloroplastic (AHRD V3.3 *** A0A2G2WLI3_CAPBA)
102158	gene:Solyc10g018540.2	Solyc10g018540.2	chrSL4.0ch10	-	8436226	8440590	8436226	8440215	8440558	8440590	102158	22;12;8	2;10;40	6;3;0	17;16;10	436	121	0.00333694871967	0.0291264795531	0.753;0.25;0.053	0.089;0.049;0.0	-0.306	DNA mismatch repair protein MSH5 (AHRD V3.3 *-* A0A2G2VSH8_CAPBA)
39350	gene:Solyc06g082580.4	Solyc06g082580.4	chrSL4.0ch06	-	45927751	45929611	45927751	45928289	45929558	45929611	39350	24;24;41	2;0;0	48;44;88	16;6;0	1362	121	0.00252144770615	0.0233958862285	0.516;1.0;1.0	0.21;0.394;1.0	-0.304	Eukaryotic translation initiation factor 2 subunit beta (AHRD V3.3 *** A0A1U8H294_CAPAN)
76221	gene:Solyc05g016260.3	Solyc05g016260.3	chrSL4.0ch05	+	15476111	15480374	15476111	15476187	15478292	15480374	76221	184;89;375	9;5;8	93;236;223	15;28;34	2198	121	830254	0.00021901418463	0.53;0.495;0.721	0.254;0.317;0.265	-0.303	Myosin family protein (AHRD V3.3 *-* A0A2U1KJU5_ARTAN)
63310	gene:Solyc01g099900.4	Solyc01g099900.4	chrSL4.0ch01	+	82290642	82293117	82290642	82292256	82292434	82293117	63310	59;67;84	12;2;8	15;31;62	12;17;10	271	121	0.00147210353868	0.0152468617687	0.687;0.937;0.824	0.358;0.449;0.735	-0.302	60S ribosomal protein L18, putative, expressed (AHRD V3.3 *** Q10LN7_ORYSJ)
99532	gene:Solyc02g069620.4	Solyc02g069620.4	chrSL4.0ch02	-	37472152	37473032	37472152	37472450	37472546	37473032	99532	22;41;44	1;0;7	8;33;16	6;2;10	217	121	0.00548779021333	0.0424919795518	0.925;1.0;0.778	0.426;0.902;0.472	-0.301	Ribose 5-phosphate isomerase A (AHRD V3.3 *** A0A1Y1I8P0_KLENI)
88539	gene:Solyc07g055700.2	Solyc07g055700.2	chrSL4.0ch07	-	63554341	63557076	63554341	63556831	63556975	63557076	88539	0;20;3	6;6;4	0;0;0	12;2;2	242	121	67567.5	0.0001851782885	0.0;0.625;0.273	0.0;0.0;0.0	-0.299	Nucleotide/sugar transporter family protein (AHRD V3.3 *** A0A2U1QA65_ARTAN)
59868	gene:Solyc01g106480.4	Solyc01g106480.4	chrSL4.0ch01	-	86669445	86669885	86669445	86669481	86669610	86669885	59868	79;87;64	0;0;0	77;52;30	9;2;25	242	121	1135.22	97157.2	1.0;1.0;1.0	0.811;0.929;0.375	-0.295	glyoxisomal malate dehydrogenase
11666	gene:Solyc10g007550.3	Solyc10g007550.3	chrSL4.0ch10	-	1735238	1736367	1735238	1735559	1735738	1736367	11666	14;12;8	0;0;0	11;11;9	0;0;26	272	121	0.00543305183647	0.0421176267379	1.0;1.0;1.0	1.0;1.0;0.133	-0.289	RNA helicase DEAD31
19136	gene:Solyc04g008640.3	Solyc04g008640.3	chrSL4.0ch04	+	2294196	2304178	2294196	2303013	2303617	2304178	19136	7;0;17	3;16;2	0;2;0	7;22;18	697	121	2.31449e+06	0.00051011629501	0.288;0.0;0.596	0.0;0.016;0.0	-0.289	conserved oligomeric Golgi complex subunit 3 (AHRD V3.3 *** A0A2I4FHP6_9ROSI)
27804	gene:Solyc02g088110.4	Solyc02g088110.4	chrSL4.0ch02	-	48329417	48330496	48329417	48330192	48330419	48330496	27804	72;47;59	5;0;6	47;58;56	8;12;28	320	121	8.97159e+06	0.00155480513864	0.845;1.0;0.788	0.69;0.646;0.431	-0.289	Polypyrimidine tract-binding protein (AHRD V3.3 *** B6U4H8_MAIZE)
35272	gene:Solyc01g094680.4	Solyc01g094680.4	chrSL4.0ch01	+	78388066	78390761	78388066	78388101	78390306	78390761	35272	76;70;324	0;0;3	119;136;102	0;3;14	2298	121	0.00445965979536	0.0363400110798	1.0;1.0;0.85	1.0;0.705;0.277	-0.289	Signal peptide peptidase-like 4 (AHRD V3.3 *** A0A2G3BSX8_CAPCH)
77635	gene:Solyc05g025820.4	Solyc05g025820.4	chrSL4.0ch05	-	37099238	37100714	37099238	37099848	37099919	37100714	77635	4;14;2	48;2;84	0;0;1	28;39;51	192	121	0.00123126008466	0.0131759733595	0.05;0.815;0.015	0.0;0.0;0.012	-0.289	Protein kinase superfamily protein (AHRD V3.3 *** A0A2U1QC97_ARTAN)
33476	gene:Solyc08g008380.4	Solyc08g008380.4	chrSL4.0ch08	+	2813533	2818325	2813533	2817909	2818041	2818325	33476	21;27;20	0;0;0	38;81;32	6;3;20	242	121	30391.9	1.48859e+06	1.0;1.0;1.0	0.76;0.931;0.444	-0.288	Auxin Response Factor 9B
76991	gene:Solyc02g021100.3	Solyc02g021100.3	chrSL4.0ch02	-	19971692	19973660	19971692	19971880	19972334	19973660	76991	58;65;96	6;9;0	22;44;24	6;11;5	547	121	0.00276567657388	0.0251232950928	0.681;0.615;1.0	0.448;0.469;0.515	-0.288	Methyl-CpG-binding domain protein 4-like protein (AHRD V3.3 *** MBD4L_ARATH)
3153	gene:Solyc12g008750.3	Solyc12g008750.3	chrSL4.0ch12	+	2159453	2163088	2159453	2162418	2163008	2163088	3153	139;165;180	26;33;26	92;83;112	78;45;67	683	121	0.000410783	0.367625	0.486;0.47;0.551	0.173;0.246;0.228	-0.287	U2 snRNP auxiliary factor large subunit (AHRD V3.3 *** A0A2I4F464_9ROSI)
33153	gene:Solyc01g091340.3	Solyc01g091340.3	chrSL4.0ch01	+	77232858	77234406	77232858	77234266	77234357	77234406	33153	10;12;10	104;6;15	0;0;1	51;46;124	212	121	16.2483	2824.56	0.052;0.533;0.276	0.0;0.0;0.005	-0.285	Peptidylprolyl isomerase (AHRD V3.3 *** A0A2G3AH66_CAPAN)
65222	gene:Solyc02g062370.4	Solyc02g062370.4	chrSL4.0ch02	+	31982099	31984940	31982099	31984762	31984868	31984940	65222	0;8;32	28;4;15	4;0;0	9;16;7	227	121	0.00234058399547	0.022009201431	0.0;0.516;0.532	0.192;0.0;0.0	-0.285	Zinc finger CCCH domain-containing protein 19 (AHRD V3.3 *** A0A2G2XGC4_CAPBA)
42136	gene:Solyc10g008870.3	Solyc10g008870.3	chrSL4.0ch10	+	2795438	2795774	2795438	2795571	2795650	2795774	42136	29;12;22	13;6;17	4;23;0	8;15;15	200	121	0.00588905038881	0.0449318243011	0.574;0.548;0.439	0.232;0.481;0.0	-0.283	Transcription elongation factor 1 homolog (AHRD V3.3 *** A0A2G3BD30_CAPCH)
83643	gene:Solyc06g050120.3	Solyc06g050120.3	chrSL4.0ch06	+	30206769	30208157	30206769	30206871	30206946	30208157	83643	10;12;13	31;5;29	1;5;0	36;24;6	196	121	6.3276e+06	0.00116418145882	0.166;0.597;0.217	0.017;0.114;0.0	-0.283	60S ribosomal protein L7a (AHRD V3.3 *** A0A2G3DGL0_CAPCH)
42533	gene:Solyc01g079450.3	Solyc01g079450.3	chrSL4.0ch01	-	71082758	71085976	71082758	71085787	71085910	71085976	42533	3;6;9	5;4;10	5;0;1	20;2;36	242	121	931525	0.000241510137138	0.231;0.429;0.31	0.111;0.0;0.014	-0.282	Peptidase S9 (AHRD V3.3 *** A0A200R223_9MAGN)
54872	gene:Solyc01g100690.3	Solyc01g100690.3	chrSL4.0ch01	+	82927914	82928380	82927914	82927947	82928224	82928380	54872	58;91;63	0;0;0	62;69;69	10;10;6	370	121	1.59339	399.671	1.0;1.0;1.0	0.67;0.693;0.79	-0.282	transmembrane protein (AHRD V3.3 --* AT4G01960.2)
14959	gene:Solyc04g016175.2	Solyc04g016175.2	chrSL4.0ch04	+	6976485	6978306	6976485	6976650	6977772	6978306	14959	73;65;124	4;41;30	8;72;22	30;46;29	1215	121	0.000360055984865	0.00486390245757	0.645;0.136;0.292	0.026;0.135;0.07	-0.281	RNA-binding protein (AHRD V3.3 *-* Q941H9_TOBAC)
69323	gene:Solyc03g058860.3	Solyc03g058860.3	chrSL4.0ch03	-	22337286	22341786	22337286	22341363	22341696	22341786	69323	12;20;14	16;2;16	3;5;1	5;10;28	426	121	0.000449261398372	0.00578968155875	0.176;0.74;0.199	0.146;0.124;0.01	-0.278	3-dehydroquinate synthase (AHRD V3.3 *** A0A200QS88_9MAGN)
42012	gene:Solyc07g056530.3	Solyc07g056530.3	chrSL4.0ch07	-	64240547	64243187	64240547	64243001	64243079	64243187	42012	7;11;7	16;6;43	0;0;0	5;4;10	199	121	14215.9	5.13202e+06	0.21;0.527;0.09	0.0;0.0;0.0	-0.276	Nucleotide/sugar transporter family protein (AHRD V3.3 *** A0A2U1N0V9_ARTAN)
93804	gene:Solyc07g053250.3	Solyc07g053250.3	chrSL4.0ch07	+	61651256	61659459	61651256	61659277	61659410	61659459	93804	55;122;102	11;57;22	25;54;54	25;56;34	242	121	3.03915e+06	0.000639129479079	0.714;0.517;0.699	0.333;0.325;0.443	-0.276	F-box protein isoform X1 (AHRD V3.3 *-* XP_025887864.1)
103060	gene:Solyc09g011320.3	Solyc09g011320.3	chrSL4.0ch09	+	4694772	4695778	4694772	4695375	4695458	4695778	103060	19;12;4	19;8;48	2;2;0	54;28;11	204	121	54059.8	2.35504e+06	0.372;0.471;0.047	0.021;0.041;0.0	-0.276	Serine/threonine-protein kinase (AHRD V3.3 *** A0A0K0XR56_TOBAC)
3156	gene:Solyc12g008750.3	Solyc12g008750.3	chrSL4.0ch12	+	2162347	2163330	2162347	2162418	2163017	2163330	3156	103;140;127	13;33;39	70;76;108	111;69;47	692	121	22247.2	1.14783e+06	0.581;0.426;0.363	0.099;0.161;0.287	-0.274	U2 snRNP auxiliary factor large subunit (AHRD V3.3 *** A0A2I4F464_9ROSI)
40960	gene:Solyc02g093080.3	Solyc02g093080.3	chrSL4.0ch02	-	52072069	52073191	52072069	52072137	52072924	52073191	40960	9;11;8	4;1;53	1;4;4	30;31;40	880	121	3.6834e+06	0.000751929085708	0.236;0.602;0.02	0.005;0.017;0.014	-0.274	2-oxoglutarate (2OG) and Fe(II)-dependent oxygenase superfamily protein (AHRD V3.3 *** A0A2U1Q3D7_ARTAN)
60558	gene:Solyc03g118200.4	Solyc03g118200.4	chrSL4.0ch03	-	61588109	61594624	61588109	61591831	61594339	61594624	60558	20;22;106	16;1;6	14;30;14	26;26;5	2601	121	0.000291107098734	0.00408803762581	0.055;0.506;0.451	0.024;0.051;0.115	-0.274	Calcium-dependent phospholipid-binding Copine family protein (AHRD V3.3 *** A0A2U1NDK1_ARTAN)
11850	gene:Solyc10g006930.4	Solyc10g006930.4	chrSL4.0ch10	-	1246139	1250759	1246139	1250589	1250691	1250759	11850	17;76;53	4;1;18	15;27;27	14;11;13	223	121	0.0016311858896	0.0165215404691	0.698;0.976;0.615	0.368;0.571;0.53	-0.273	Plant intracellular Ras-group-related LRR protein (AHRD V3.3 *** A0A2R6QK70_ACTCH)
65073	gene:Solyc09g018830.2	Solyc09g018830.2	chrSL4.0ch09	+	17648800	17650801	17648800	17649940	17650712	17650801	65073	102;185;317	22;22;30	110;127;56	42;33;73	865	121	33552	0.000103146060839	0.393;0.541;0.596	0.268;0.35;0.097	-0.272	MLO-like protein (AHRD V3.3 *** M1BT43_SOLTU)
65066	gene:Solyc09g018830.2	Solyc09g018830.2	chrSL4.0ch09	+	17648625	17650879	17648625	17648683	17648748	17650879	65066	17;44;100	0;0;7	10;41;16	6;20;0	186	121	0.000785554195383	0.00913162662337	1.0;1.0;0.903	0.52;0.571;1.0	-0.271	MLO-like protein (AHRD V3.3 *** M1BT43_SOLTU)
1528	gene:Solyc12g044220.3	Solyc12g044220.3	chrSL4.0ch12	-	58743624	58744873	58743624	58744732	58744827	58744873	1528	84;23;67	12;7;64	43;30;18	46;22;34	216	121	0.00611874691265	0.0462510911051	0.797;0.648;0.37	0.344;0.433;0.229	-0.27	Phox-associated domain,Sorting nexin (AHRD V3.3 *** A0A2U1L9W5_ARTAN)
19487	gene:Solyc07g064510.3	Solyc07g064510.3	chrSL4.0ch07	-	66450523	66453076	66450523	66451093	66452610	66453076	19487	532;447;771	0;4;0	307;442;519	12;8;24	1610	121	0.404032	122.035	1.0;0.894;1.0	0.658;0.806;0.619	-0.27	RNA-binding protein (AHRD V3.3 *** A0A2K3PBB6_TRIPR)
95756	gene:Solyc11g044530.2	Solyc11g044530.2	chrSL4.0ch11	-	31264266	31271513	31264266	31271087	31271195	31271513	95756	13;0;20	10;37;14	0;1;0	18;17;17	229	121	55292.1	2.40295e+06	0.407;0.0;0.43	0.0;0.03;0.0	-0.269	Plastid-lipid associated protein PAP / fibrillin family protein (AHRD V3.3 *** A0A2U1MWE3_ARTAN)
10185	gene:Solyc12g096460.3	Solyc12g096460.3	chrSL4.0ch12	+	64894979	64895582	64894979	64895034	64895274	64895582	10185	18;62;68	133;86;9	14;29;37	88;147;198	333	121	0.00574765657541	0.0441036969569	0.047;0.208;0.733	0.055;0.067;0.064	-0.267	DUF1644 domain-containing protein (AHRD V3.3 *** A0A1Q3CCQ0_CEPFO)
56254	gene:Solyc01g103950.4	Solyc01g103950.4	chrSL4.0ch01	-	84735224	84738396	84735224	84737292	84738321	84738396	56254	17;28;42	14;1;36	17;15;6	33;13;40	1122	121	0.00456319567029	0.0370172397202	0.116;0.751;0.112	0.053;0.111;0.016	-0.266	Bifunctional hydroxymethylpyrimidine kinase/phosphomethylpyrimidine kinase (AHRD V3.3 *** A0A2Z4MGS9_BREBE)
63931	gene:Solyc10g018530.2	Solyc10g018530.2	chrSL4.0ch10	-	8419055	8422806	8419055	8419109	8420820	8422806	63931	45;33;36	3;4;19	2;12;0	26;4;27	1804	121	7.75249	1506.64	0.502;0.356;0.113	0.005;0.168;0.0	-0.266	DNA mismatch repair protein MutS (AHRD V3.3 *** A0A200QBI0_9MAGN)
91753	gene:Solyc02g093940.3	Solyc02g093940.3	chrSL4.0ch02	-	52718433	52719977	52718433	52718820	52719734	52719977	91753	51;84;188	12;14;41	95;89;28	60;85;77	1007	121	0	0.0	0.338;0.419;0.355	0.16;0.112;0.042	-0.266	Transcription termination factor (AHRD V3.3 *** A0A2U1MIZ5_ARTAN)
9441	gene:Solyc10g079990.3	Solyc10g079990.3	chrSL4.0ch10	-	60532271	60532979	60532271	60532413	60532610	60532979	9441	0;35;6	32;7;16	0;3;0	66;81;127	290	121	1.15267e+06	0.000288326277196	0.0;0.676;0.135	0.0;0.015;0.0	-0.265	Transcription initiation factor IIB (AHRD V3.3 *** A0A2G3BH71_CAPCH)
20773	gene:Solyc03g095650.3	Solyc03g095650.3	chrSL4.0ch03	-	51412694	51414781	51412694	51412762	51413343	51414781	20773	9;23;28	2;5;10	25;8;14	21;8;20	674	121	0.000181325200257	0.00278008962915	0.447;0.452;0.335	0.176;0.152;0.112	-0.265	MLO-like protein (AHRD V3.3 *** K4BIY8_SOLLC)
94220	gene:Solyc07g055780.3	Solyc07g055780.3	chrSL4.0ch07	+	63635059	63636638	63635059	63635978	63636321	63636638	94220	31;4;14	33;6;4	0;1;0	15;4;8	436	121	1092.75	94077.9	0.207;0.156;0.493	0.0;0.065;0.0	-0.264	Protein trichome birefringence-like 43 (AHRD V3.3 *** A0A2G2WDQ2_CAPBA)
33904	gene:Solyc12g007310.3	Solyc12g007310.3	chrSL4.0ch12	-	1706090	1709479	1706090	1706198	1706275	1709479	33904	8;11;42	0;0;0	4;13;11	0;0;25	198	121	0.00456077568847	0.0370172397202	1.0;1.0;1.0	1.0;1.0;0.212	-0.263	Lactoylglutathione lyase (AHRD V3.3 *** A0A2G3BNM5_CAPCH)
70204	gene:Solyc01g091750.3	Solyc01g091750.3	chrSL4.0ch01	-	77580136	77580997	77580136	77580454	77580874	77580997	70204	8;34;14	5;7;31	1;12;0	7;32;22	513	121	4.09685e+06	0.000819257249436	0.274;0.534;0.096	0.033;0.081;0.0	-0.263	Arginine/serine-rich-splicing factor (AHRD V3.3 *-* G5DW02_SILLA)
70247	gene:Solyc03g097140.3	Solyc03g097140.3	chrSL4.0ch03	+	54045422	54045960	54045422	54045651	54045882	54045960	70247	3;12;41	17;16;10	4;3;4	36;27;88	324	121	231051	7.6166e+06	0.062;0.219;0.605	0.04;0.04;0.017	-0.263	Histone acetyltransferase MCC1 (AHRD V3.3 *** A0A2G3CY02_CAPCH)
45969	gene:Solyc08g065350.4	Solyc08g065350.4	chrSL4.0ch08	+	51360021	51365811	51360021	51363723	51365723	51365811	45969	408;356;543	17;26;20	419;342;597	63;63;70	2093	121	12108.8	687904	0.581;0.442;0.611	0.278;0.239;0.33	-0.262	Histone deacetylase (AHRD V3.3 *** A0A2G2Z7K8_CAPAN)
78640	gene:Solyc05g050020.3	Solyc05g050020.3	chrSL4.0ch05	-	59304774	59307798	59304774	59306266	59307523	59307798	78640	12;24;82	5;2;47	0;10;0	4;19;20	1350	121	5008.02	330788	0.177;0.518;0.135	0.0;0.045;0.0	-0.262	RING/U-box superfamily protein (AHRD V3.3 *-* A0A2U1LKS9_ARTAN)
94147	gene:Solyc07g055320.4	Solyc07g055320.4	chrSL4.0ch07	-	63309302	63311460	63309302	63310516	63311236	63311460	94147	267;135;284	0;0;0	193;241;148	10;2;20	813	121	85.7394	11239.2	1.0;1.0;1.0	0.742;0.947;0.524	-0.262	ATP-dependent zinc metalloprotease ftsh chloroplastic-like (AHRD V3.3 *** A0A2K3N4C5_TRIPR)
16297	gene:Solyc01g105460.4	Solyc01g105460.4	chrSL4.0ch01	+	85941350	85941804	85941350	85941461	85941722	85941804	16297	24;94;6	0;0;0	13;28;45	0;2;24	354	121	305372	952909	1.0;1.0;1.0	1.0;0.827;0.391	-0.261	1,4-dihydroxy-2-naphthoate polyprenyltransferase, chloroplastic (AHRD V3.3 *** A0A2G2Y2Y1_CAPAN)
54927	gene:Solyc04g082770.4	Solyc04g082770.4	chrSL4.0ch04	-	64293121	64294359	64293121	64294056	64294322	64294359	54927	147;87;203	0;0;14	119;112;121	23;10;24	359	121	25513.3	1.28876e+06	1.0;1.0;0.83	0.636;0.791;0.63	-0.258	RNA-binding protein 38-like (AHRD V3.3 *** A0A2I4G7F9_9ROSI)
76077	gene:Solyc03g006280.4	Solyc03g006280.4	chrSL4.0ch03	-	907002	909745	907002	909399	909541	909745	76077	12;3;11	19;4;16	0;0;0	6;8;47	242	121	0.9443	25.2592	0.24;0.273;0.256	0.0;0.0;0.0	-0.256	deneddylase (AHRD V3.3 *** AT1G28530.2)
92058	gene:Solyc08g082750.3	Solyc08g082750.3	chrSL4.0ch08	+	63596136	63599347	63596136	63597055	63597212	63599347	92058	71;29;49	24;14;20	13;26;30	11;46;36	250	121	141883	5.12971e+06	0.589;0.501;0.543	0.364;0.215;0.287	-0.256	Plant regulator RWP-RK family protein (AHRD V3.3 *** G7IAL8_MEDTR)
65385	gene:Solyc05g006170.4	Solyc05g006170.4	chrSL4.0ch05	-	896839	899169	896839	898853	899110	899169	65385	117;61;142	1;0;4	43;58;24	12;2;4	350	121	1.08869e+06	0.000275170286657	0.976;1.0;0.925	0.553;0.909;0.675	-0.255	Lycopersicon esculentum Chloroplast Envelope Protein 1
94083	gene:Solyc07g054830.4	Solyc07g054830.4	chrSL4.0ch07	-	62918569	62922292	62918569	62918902	62921072	62922292	94083	192;253;243	0;0;3	229;482;350	6;4;18	2263	121	572518	0.00107323120078	1.0;1.0;0.812	0.671;0.866;0.51	-0.255	diacylglycerol kinase
32258	gene:Solyc02g065360.4	Solyc02g065360.4	chrSL4.0ch02	+	34585418	34585797	34585418	34585524	34585739	34585797	32258	0;3;16	18;4;4	0;2;0	5;9;12	308	121	0.000486682300701	0.00618286402331	0.0;0.228;0.611	0.0;0.08;0.0	-0.253	Protein root UVB sensitive 4 (AHRD V3.3 *** A0A1U8FR98_CAPAN)
21900	gene:Solyc07g027020.4	Solyc07g027020.4	chrSL4.0ch07	-	33481851	33484414	33481851	33483259	33483847	33484414	21900	8;8;26	2;18;11	3;0;0	18;13;7	681	121	2897.86	21283.2	0.415;0.073;0.296	0.029;0.0;0.0	-0.252	Proline-rich receptor-like protein kinase PERK13 (AHRD V3.3 *** A0A1U8GM75_CAPAN)
46305	gene:Solyc01g099090.3	Solyc01g099090.3	chrSL4.0ch01	-	81673022	81673908	81673022	81673153	81673592	81673908	46305	22;39;95	6;14;31	9;16;0	9;8;22	532	121	967845	0.000249144388985	0.455;0.388;0.411	0.185;0.313;0.0	-0.252	Mannosylglycoprotein endo-beta-mannosidase (AHRD V3.3 *** A0A2G2Y0C1_CAPAN)
56622	gene:Solyc01g150151.1	Solyc01g150151.1	chrSL4.0ch01	+	82741052	82742732	82741052	82741171	82742607	82742732	56622	58;30;44	11;14;4	6;12;40	16;18;39	1529	121	78067.9	3.17216e+06	0.294;0.145;0.465	0.029;0.05;0.075	-0.25	Unknown protein
61890	gene:Solyc03g112760.3	Solyc03g112760.3	chrSL4.0ch03	+	57535267	57537196	57535267	57535437	57536103	57537196	61890	145;54;192	0;0;0	87;103;42	0;0;20	759	121	0.00408377991137	0.0339409775023	1.0;1.0;1.0	1.0;1.0;0.251	-0.25	transmembrane protein (AHRD V3.3 *** AT3G48200.1)
42853	gene:Solyc04g014560.4	Solyc04g014560.4	chrSL4.0ch04	+	4849997	4851085	4849997	4850078	4851032	4851085	42853	0;0;0	1;19;7	31;3;4	0;0;0	1047	121	0	0.0	0.0;0.0;0.0	1.0;1.0;1.0	1.0	Pre-mRNA-splicing factor (AHRD V3.3 *-* G5DX06_SILLA)
42687	gene:Solyc05g012290.3	Solyc05g012290.3	chrSL4.0ch05	+	5652584	5655917	5652584	5655044	5655729	5655917	42687	2;0;0	7;10;6	13;26;30	0;0;0	778	121	0	0.0	0.043;0.0;0.0	1.0;1.0;1.0	0.986	Protein root UVB sensitive 3 (AHRD V3.3 *** A0A2G2VKX6_CAPBA)
24633	gene:Solyc03g013250.4	Solyc03g013250.4	chrSL4.0ch03	+	41491999	41500945	41491999	41492249	41500596	41500945	24633	94;28;64	6;12;6	70;56;108	0;0;0	8440	121	0.00225375	1.52686	0.183;0.032;0.133	1.0;1.0;1.0	0.884	hypothetical protein (AHRD V3.3 *** AT3G29280.1)
35726	gene:Solyc04g015560.4	Solyc04g015560.4	chrSL4.0ch04	+	5848510	5849309	5848510	5848659	5848845	5849309	35726	7;0;2	5;4;15	4;2;29	0;0;0	279	121	6.66134e-05	0.0710118	0.378;0.0;0.055	1.0;1.0;1.0	0.856	Glycosyl hydrolase family protein (AHRD V3.3 *** A0A2U1QCD6_ARTAN)
24667	gene:Solyc03g007590.4	Solyc03g007590.4	chrSL4.0ch03	-	2162254	2170742	2162254	2170375	2170452	2170742	24667	12;0;0	7;3;18	12;11;13	0;0;0	198	121	0.000865974	0.689829	0.512;0.0;0.0	1.0;1.0;1.0	0.829	Pentatricopeptide repeat (PPR) superfamily protein (AHRD V3.3 *** A0A2U1LU47_ARTAN)
8906	gene:Solyc10g083380.2	Solyc10g083380.2	chrSL4.0ch10	+	62371375	62372029	62371375	62371474	62371698	62372029	8906	6;0;32	12;8;12	4;28;17	0;0;0	317	121	0.0079825	4.55631	0.16;0.0;0.504	1.0;1.0;1.0	0.779	Basic-leucine zipper (BZIP) transcription factor family protein (AHRD V3.3 *-* Q8L5Y2_ARATH)
3413	gene:Solyc12g006160.2	Solyc12g006160.2	chrSL4.0ch12	-	715268	719330	715268	715507	719209	719330	3413	56;0;72	6;4;17	26;63;16	0;1;0	3795	121	2828.54	209225	0.229;0.0;0.119	1.0;0.668;1.0	0.773	Sterile alpha motif (SAM) domain-containing protein (AHRD V3.3 *** AT3G07760.5)
104830	gene:Solyc07g062910.3	Solyc07g062910.3	chrSL4.0ch07	+	65371013	65380913	65371013	65377923	65380777	65380913	104830	6;24;73	5;11;14	40;44;24	1;0;0	2947	121	118.987	14794.8	0.047;0.082;0.176	0.622;1.0;1.0	0.772	Protein yippee-like (AHRD V3.3 *** A0A1U8EEB0_CAPAN)
54528	gene:Solyc02g090670.3	Solyc02g090670.3	chrSL4.0ch02	-	50242682	50243953	50242682	50243170	50243855	50243953	54528	0;6;0	1;35;22	3;9;3	2;0;0	778	121	201246	683722	0.0;0.026;0.0	0.189;1.0;1.0	0.721	Methionine aminopeptidase (AHRD V3.3 *** A0A1U8FPF8_CAPAN)
22273	gene:Solyc03g062890.3	Solyc03g062890.3	chrSL4.0ch03	-	28437520	28439474	28437520	28439262	28439378	28439474	22273	0;7;0	19;2;12	2;23;18	0;3;0	237	121	64.2242	8834.17	0.0;0.641;0.0	1.0;0.797;1.0	0.719	Superoxide dismutase [Cu-Zn] (AHRD V3.3 *** A0A218WMH7_PUNGR)
50397	gene:Solyc02g071890.3	Solyc02g071890.3	chrSL4.0ch02	+	39278683	39284952	39278683	39283346	39284260	39284952	50397	0;0;0	8;8;28	6;9;20	0;6;0	1007	121	8273.76	499388	0.0;0.0;0.0	1.0;0.153;1.0	0.718	Histidinol dehydrogenase (AHRD V3.3 *** O48933_NOCGO)
18783	gene:Solyc03g113780.3	Solyc03g113780.3	chrSL4.0ch03	-	58254593	58255873	58254593	58254689	58255339	58255873	18783	19;7;35	6;8;18	37;22;47	0;1;0	743	121	0.0149991	7.5506	0.34;0.125;0.241	1.0;0.782;1.0	0.692	NAD(P)H-hydrate epimerase (AHRD V3.3 *** A0A2G2VFG5_CAPBA)
63312	gene:Solyc04g080050.4	Solyc04g080050.4	chrSL4.0ch04	-	62315075	62322302	62315075	62315820	62317896	62322302	63312	34;10;11	18;10;4	27;37;96	0;4;0	2169	121	189909	6.53991e+06	0.095;0.053;0.133	1.0;0.34;1.0	0.686	EXS (AHRD V3.3 *** A0A200R094_9MAGN)
92119	gene:Solyc08g078430.4	Solyc08g078430.4	chrSL4.0ch08	-	60348930	60349807	60348930	60349356	60349733	60349807	92119	14;0;6	9;8;10	7;14;12	2;0;0	470	121	2052.96	107960	0.286;0.0;0.134	0.474;1.0;1.0	0.685	U4/U6 small nuclear ribonucleoprotein Prp31-like (AHRD V3.3 *** A0A2I4E1L8_9ROSI)
26053	gene:Solyc12g100290.3	Solyc12g100290.3	chrSL4.0ch12	+	66593646	66596839	66593646	66593746	66596075	66596839	26053	3;1;11	29;16;3	13;19;20	0;0;5	2422	121	698866	0.000190382572106	0.005;0.003;0.155	1.0;1.0;0.167	0.668	Histone-lysine n-methyltransferase ashh3 (AHRD V3.3 *** A0A1J6IN09_NICAT)
25553	gene:Solyc10g006290.3	Solyc10g006290.3	chrSL4.0ch10	+	834540	835338	834540	834585	835289	835338	25553	0;0;8	5;16;0	5;6;4	0;0;0	797	121	3.71008	82.2457	0.0;0.0;1.0	1.0;1.0;1.0	0.667	constitutive plastid-lipid associated protein
37454	gene:Solyc01g067510.3	Solyc01g067510.3	chrSL4.0ch01	+	69012096	69013371	69012096	69013224	69013299	69013371	37454	3;5;0	10;6;2	3;9;6	0;6;0	196	121	0.000432954326911	0.00562049770018	0.156;0.34;0.0	1.0;0.481;1.0	0.662	receptor-like protein kinase FERONIA (AHRD V3.3 *** A0A2I4F2T3_9ROSI)
47475	gene:Solyc07g045460.3	Solyc07g045460.3	chrSL4.0ch07	+	58483912	58484441	58483912	58484187	58484256	58484441	47475	0;5;0	4;3;6	23;13;10	0;9;0	190	121	551836	0.000156627148854	0.0;0.515;0.0	1.0;0.479;1.0	0.655	SNF1-related protein kinase regulatory subunit beta-2 (AHRD V3.3 *** A0A2G3BYB4_CAPCH)
32621	gene:Solyc03g093340.4	Solyc03g093340.4	chrSL4.0ch03	+	49171056	49171875	49171056	49171273	49171628	49171875	32621	3;0;2	12;18;43	14;1;6	0;7;0	448	121	110580	0.000278718402157	0.063;0.0;0.012	1.0;0.037;1.0	0.654	Uncharacterized conserved protein (UCP012943) (AHRD V3.3 *** AT4G25170.1)
55721	gene:Solyc07g062250.3	Solyc07g062250.3	chrSL4.0ch07	-	64877458	64877808	64877458	64877608	64877747	64877808	55721	4;22;5	7;13;20	10;12;21	0;2;0	242	121	23.7827	390.048	0.222;0.458;0.111	1.0;0.75;1.0	0.653	epstein-barr nuclear antigen (AHRD V3.3 *** AT3G14830.4)
82781	gene:Solyc06g030570.3	Solyc06g030570.3	chrSL4.0ch06	+	17659532	17663778	17659532	17659781	17663691	17663778	82781	7;5;2	0;3;39	24;11;1	0;0;0	4003	121	1.09419	289.482	1.0;0.048;0.002	1.0;1.0;1.0	0.65	Dual-specificity RNA methyltransferase RlmN (AHRD V3.3 *** A0A318RXP5_9GAMM)
54535	gene:Solyc02g090670.3	Solyc02g090670.3	chrSL4.0ch02	-	50242682	50245627	50242682	50244310	50245585	50245627	54535	31;21;60	2;15;8	46;56;17	0;0;0	1368	121	0.254429	59.6878	0.578;0.11;0.399	1.0;1.0;1.0	0.638	Methionine aminopeptidase (AHRD V3.3 *** A0A1U8FPF8_CAPAN)
4227	gene:Solyc11g069790.2	Solyc11g069790.2	chrSL4.0ch11	-	52479817	52480547	52479817	52480371	52480513	52480547	4227	8;15;18	18;17;6	4;9;45	0;0;0	242	121	0.0128009	6.62811	0.182;0.306;0.6	1.0;1.0;1.0	0.637	60 kDa chaperonin (AHRD V3.3 *** B2IXD2_NOSP7)
39063	gene:Solyc03g031600.3	Solyc03g031600.3	chrSL4.0ch03	-	3999513	3999742	3999513	3999584	3999685	3999742	39063	1;4;8	22;5;31	6;2;11	6;0;0	222	121	4.38871e+06	0.000865478439763	0.024;0.304;0.123	0.353;1.0;1.0	0.634	Peroxisomal membrane protein PMP22 (AHRD V3.3 *** A0A2G3CKH8_CAPCH)
24069	gene:Solyc02g085840.2	Solyc02g085840.2	chrSL4.0ch02	-	46639876	46640516	46639876	46640370	46640450	46640516	24069	0;6;13	15;8;2	7;1;2	0;0;0	201	121	49.5798	7159.44	0.0;0.311;0.796	1.0;1.0;1.0	0.631	RAD23 homolog
89759	gene:Solyc07g005870.3	Solyc07g005870.3	chrSL4.0ch07	-	687807	689292	687807	687873	689028	689292	89759	7;9;53	14;12;0	14;28;6	0;0;0	1248	121	171.085	138106	0.046;0.068;1.0	1.0;1.0;1.0	0.629	FAD dependent oxidoreductase (AHRD V3.3 *** L7VQJ3_CLOSH)
7775	gene:Solyc11g007690.3	Solyc11g007690.3	chrSL4.0ch11	+	1963881	1965564	1963881	1963971	1964089	1965564	7775	4;0;30	14;15;0	12;5;10	0;0;0	239	121	6459.55	407886	0.126;0.0;1.0	1.0;1.0;1.0	0.625	Pyruvate kinase (AHRD V3.3 *** A0A2G2Y675_CAPAN)
20684	gene:Solyc11g031970.2	Solyc11g031970.2	chrSL4.0ch11	+	23458696	23460782	23458696	23459840	23460656	23460782	20684	31;0;12	0;22;11	39;8;26	0;0;0	909	121	134.283	16415.1	1.0;0.0;0.127	1.0;1.0;1.0	0.624	transmembrane protein (AHRD V3.3 *** AT4G09970.1)
21810	gene:Solyc03g078150.3	Solyc03g078150.3	chrSL4.0ch03	+	44667748	44672463	44667748	44668191	44670083	44672463	21810	0;24;10	18;0;4	46;3;30	0;0;0	1985	121	48.5815	7029.29	0.0;1.0;0.132	1.0;1.0;1.0	0.623	Amino acid transporter family protein (AHRD V3.3 *** S8E0T7_9LAMI)
3871	gene:Solyc11g072330.2	Solyc11g072330.2	chrSL4.0ch11	+	53601058	53604773	53601058	53601152	53604615	53604773	3871	21;7;67	0;6;18	21;21;15	0;0;0	3556	121	507.095	49944.8	1.0;0.038;0.112	1.0;1.0;1.0	0.617	Two-component response regulator (AHRD V3.3 *-* A0A2U1MTQ0_ARTAN)
70403	gene:Solyc01g107420.2	Solyc01g107420.2	chrSL4.0ch01	+	87299911	87301431	87299911	87300220	87301317	87301431	70403	1;7;29	0;22;22	11;15;6	0;0;0	1190	121	18.9683	3227.73	1.0;0.031;0.118	1.0;1.0;1.0	0.617	TIP41-like family protein (AHRD V3.3 *-* A0A068F539_BRANA)
22104	gene:Solyc10g008200.4	Solyc10g008200.4	chrSL4.0ch10	-	2193649	2194058	2193649	2193707	2193964	2194058	22104	8;4;2	21;30;0	3;6;6	0;0;0	350	121	431.813	43535.6	0.116;0.044;1.0	1.0;1.0;1.0	0.613	Tyrosine aminotransferase (AHRD V3.3 *** A0A2G2XHT7_CAPBA)
31479	gene:Solyc02g080080.3	Solyc02g080080.3	chrSL4.0ch02	-	42376523	42377125	42376523	42376734	42377091	42377125	31479	5;2;38	10;23;8	27;30;24	0;7;0	450	121	372956	0.00011269507211	0.119;0.023;0.561	1.0;0.535;1.0	0.611	Cysteine-rich receptor-like protein kinase 29 (AHRD V3.3 *** A0A2G2XFA8_CAPBA)
98597	gene:Solyc08g065330.3	Solyc08g065330.3	chrSL4.0ch08	+	51335928	51338295	51335928	51337593	51338186	51338295	98597	5;0;10	15;35;12	18;28;1	3;5;0	686	121	257905	8.30176e+06	0.056;0.0;0.128	0.514;0.497;1.0	0.609	Calcineurin B-like 10 (AHRD V3.3 *** G4XMX1_SOLLC)
20388	gene:Solyc03g112450.4	Solyc03g112450.4	chrSL4.0ch03	-	57274817	57281727	57274817	57280145	57281506	57281727	20388	46;49;105	4;14;9	38;58;27	0;0;0	1454	121	1.81247	3113.41	0.489;0.226;0.493	1.0;1.0;1.0	0.597	signal recognition particle receptor subunit beta-like (AHRD V3.3 *** A0A2I4DDJ1_9ROSI)
61526	gene:Solyc01g110030.3	Solyc01g110030.3	chrSL4.0ch01	-	89195708	89196043	89195708	89195865	89195946	89196043	61526	4;0;28	8;22;0	12;10;8	0;0;0	202	121	11997.2	684243	0.23;0.0;1.0	1.0;1.0;1.0	0.59	WD40 repeat (AHRD V3.3 *** A0A200QE38_9MAGN)
25671	gene:Solyc01g099700.3	Solyc01g099700.3	chrSL4.0ch01	+	82130627	82134796	82130627	82133650	82134703	82134796	25671	15;0;39	11;9;26	16;10;20	0;1;2	1146	121	5.62532e+06	0.00106026918432	0.126;0.0;0.137	1.0;0.514;0.514	0.588	T-box protein (AHRD V3.3 *** AT5G27710.1)
23041	gene:Solyc03g083010.3	Solyc03g083010.3	chrSL4.0ch03	+	47436040	47438970	47436040	47437188	47437286	47438970	23041	5;0;8	23;10;11	6;26;17	2;2;5	219	121	388.302	39757.1	0.107;0.0;0.287	0.624;0.878;0.653	0.587	Alpha/beta-Hydrolases superfamily protein (AHRD V3.3 *** Q9LVU7_ARATH)
33028	gene:Solyc01g088000.4	Solyc01g088000.4	chrSL4.0ch01	-	75087875	75088365	75087875	75088077	75088296	75088365	33028	6;22;7	15;12;12	8;10;18	0;4;0	312	121	3.97877e+06	0.000799836951149	0.134;0.416;0.184	1.0;0.492;1.0	0.586	S-adenosyl-L-methionine-dependent methyltransferases superfamily protein (AHRD V3.3 *** Q8RXT8_ARATH)
36833	gene:Solyc01g080240.4	Solyc01g080240.4	chrSL4.0ch01	+	72039957	72040724	72039957	72040006	72040315	72040724	36833	36;18;0	32;0;14	4;12;46	0;0;0	402	121	2274.02	174622	0.253;1.0;0.0	1.0;1.0;1.0	0.582	mitogen-activated protein kinase 13
89849	gene:Solyc11g033284.1	Solyc11g033284.1	chrSL4.0ch11	-	26523401	26524146	26523401	26523477	26523957	26524146	89849	0;8;6	22;5;0	10;2;4	0;0;0	573	121	235.921	26109.8	0.0;0.253;1.0	1.0;1.0;1.0	0.582	Peptidylprolyl isomerase (AHRD V3.3 *** A0A2G3CEL0_CAPCH)
77733	gene:Solyc01g106360.3	Solyc01g106360.3	chrSL4.0ch01	+	86597851	86599090	86597851	86598047	86598139	86599090	77733	0;2;2	22;12;24	26;8;4	0;9;2	213	121	39.9534	40791.9	0.0;0.086;0.045	1.0;0.336;0.532	0.579	Fatty acid amide hydrolase (AHRD V3.3 *** A0A2G3BV42_CAPCH)
58300	gene:Solyc04g009720.1	Solyc04g009720.1	chrSL4.0ch04	+	3088138	3090168	3088138	3088858	3090059	3090168	58300	15;39;33	7;33;0	28;27;42	0;0;0	1294	121	606.676	386789	0.167;0.1;1.0	1.0;1.0;1.0	0.578	Pentatricopeptide repeat-containing protein (AHRD V3.3 *-* A0A2I0WCG1_9ASPA)
36520	gene:Solyc04g011380.4	Solyc04g011380.4	chrSL4.0ch04	-	3887606	3891751	3887606	3887705	3888814	3891751	36520	34;16;51	12;28;0	36;43;20	0;0;0	1202	121	475.786	317878	0.222;0.054;1.0	1.0;1.0;1.0	0.575	Zinc finger C3H1 domain protein (AHRD V3.3 *** A0A1P8B0L2_ARATH)
86286	gene:Solyc09g042750.3	Solyc09g042750.3	chrSL4.0ch09	-	24427992	24432804	24427992	24428435	24432247	24432804	86286	71;46;61	3;18;18	74;113;89	0;0;6	3905	121	0.000173584992316	0.00268297997718	0.423;0.073;0.095	1.0;1.0;0.315	0.575	Acyl-coenzyme A thioesterase 9, mitochondrial (AHRD V3.3 *** A0A1J3CD94_NOCCA)
42620	gene:Solyc05g023800.3	Solyc05g023800.3	chrSL4.0ch05	+	29479996	29480679	29479996	29480402	29480499	29480679	42620	0;0;0	6;12;4	6;6;16	0;5;19	218	121	112.812	96663.6	0.0;0.0;0.0	1.0;0.4;0.319	0.573	Ran protein/TC4 protein 1
102303	gene:Solyc09g008520.4	Solyc09g008520.4	chrSL4.0ch09	-	2039527	2041111	2039527	2040933	2041051	2041111	102303	0;3;8	8;17;0	8;5;8	1;0;0	239	121	134589	4.92249e+06	0.0;0.082;1.0	0.802;1.0;1.0	0.573	Acyl-CoA N-acyltransferase with RING/FYVE/PHD-type zinc finger domain-containing protein (AHRD V3.3 *** Q8RWG0_ARATH)
96356	gene:Solyc08g006907.1	Solyc08g006907.1	chrSL4.0ch08	+	1483635	1489722	1483635	1484483	1489422	1489722	96356	62;37;75	8;0;12	76;62;6	0;0;0	5032	121	3733.86	261767	0.157;1.0;0.131	1.0;1.0;1.0	0.571	Unknown protein
38365	gene:Solyc04g009230.4	Solyc04g009230.4	chrSL4.0ch04	-	2743797	2745010	2743797	2744317	2744753	2745010	38365	0;0;0	8;3;14	3;11;6	0;3;4	529	121	28547.7	1.41676e+06	0.0;0.0;0.0	1.0;0.456;0.255	0.57	Thioredoxin-like protein 4A (AHRD V3.3 *** A0A1U8FZJ9_CAPAN)
62845	gene:Solyc01g103570.3	Solyc01g103570.3	chrSL4.0ch01	-	84432312	84438082	84432312	84432666	84433331	84438082	62845	9;10;6	24;2;10	3;10;13	0;4;0	758	121	0.00302739308759	0.0270132600836	0.056;0.444;0.087	1.0;0.285;1.0	0.566	DNA-binding bromodomain-containing protein (AHRD V3.3 *** F4I9P8_ARATH)
6362	gene:Solyc11g020820.2	Solyc11g020820.2	chrSL4.0ch11	-	12291386	12293325	12291386	12291579	12291721	12293325	6362	3;22;13	19;36;33	6;27;10	4;5;0	242	121	1.6625e+06	0.000388130009551	0.073;0.234;0.165	0.429;0.73;1.0	0.562	AdoMet-dependent rRNA methyltransferase SPB1 (AHRD V3.3 *** A0A2C5X518_9PEZI)
23383	gene:Solyc08g067730.2	Solyc08g067730.2	chrSL4.0ch08	-	54811443	54813887	54811443	54812051	54813705	54813887	23383	25;38;40	8;16;0	41;51;16	0;0;0	1747	121	8683.42	521077	0.178;0.141;1.0	1.0;1.0;1.0	0.56	Unknown protein
74489	gene:Solyc05g008270.3	Solyc05g008270.3	chrSL4.0ch05	-	2698114	2700026	2698114	2698474	2699373	2700026	74489	24;14;50	8;6;18	12;6;6	0;1;0	992	121	161687	0.00037857440402	0.268;0.222;0.253	1.0;0.423;1.0	0.56	DUF3326 domain-containing protein (AHRD V3.3 *** A0A1Q3BC49_CEPFO)
44071	gene:Solyc12g094500.3	Solyc12g094500.3	chrSL4.0ch12	+	64214151	64214937	64214151	64214477	64214598	64214937	44071	2;18;12	18;14;19	10;6;49	0;6;0	242	121	1.92679e+06	0.000439638785771	0.053;0.391;0.24	1.0;0.333;1.0	0.55	Alcohol dehydrogenase-like 7 (AHRD V3.3 *** A0A2G3B4K6_CAPCH)
102225	gene:Solyc09g008290.4	Solyc09g008290.4	chrSL4.0ch09	-	1769316	1771717	1769316	1769590	1769667	1771717	102225	47;2;8	0;28;16	21;55;15	0;3;0	198	121	3.81988e+06	0.000773905551835	1.0;0.042;0.234	1.0;0.918;1.0	0.547	Thioredoxin (AHRD V3.3 *** A0A200R5M5_9MAGN)
67505	gene:Solyc04g072047.1	Solyc04g072047.1	chrSL4.0ch04	-	57021084	57023770	57021084	57022894	57023636	57023770	67505	13;1;12	20;4;5	3;8;24	0;2;2	835	121	0.00369258463665	0.031432064386	0.086;0.035;0.258	1.0;0.367;0.635	0.541	MALE GAMETOPHYTE DEFECTIVE 1 (AHRD V3.3 *** AT2G21870.1)
93526	gene:Solyc07g052340.4	Solyc07g052340.4	chrSL4.0ch07	+	60754158	60755807	60754158	60754279	60755515	60755807	93526	20;39;38	8;0;14	8;7;7	0;0;0	1329	121	1684.77	914824	0.185;1.0;0.198	1.0;1.0;1.0	0.539	Polynucleotidyl transferase, ribonuclease H fold protein with HRDC domain-containing protein (AHRD V3.3 *** F4ITQ7_ARATH)
51374	gene:Solyc02g080780.3	Solyc02g080780.3	chrSL4.0ch02	-	42898168	42898551	42898168	42898327	42898399	42898551	51374	0;9;8	6;0;16	12;9;8	0;1;0	193	121	598093	0.000167671334592	0.0;1.0;0.239	1.0;0.849;1.0	0.537	orotidine 5'-phosphate decarboxylase (AHRD V3.3 *** AT1G62250.3)
10174	gene:Solyc10g054420.2	Solyc10g054420.2	chrSL4.0ch10	+	54411708	54412400	54411708	54411958	54412036	54412400	10174	0;3;13	10;14;7	10;5;32	0;5;3	199	121	0.000181043629712	0.00277745467674	0.0;0.115;0.53	1.0;0.378;0.866	0.533	PsbP-like protein 2 (AHRD V3.3 *** A0A2U1K9X2_ARTAN)
19182	gene:Solyc03g112900.3	Solyc03g112900.3	chrSL4.0ch03	+	57614092	57615418	57614092	57614153	57614879	57615418	19182	0;19;2	10;34;12	10;11;27	2;0;11	819	121	0.000138858018675	0.0022313938758	0.0;0.076;0.024	0.425;1.0;0.266	0.53	Iron-sulfur cluster assembly scaffold protein IscU (AHRD V3.3 *** A0A2G7TDU8_9FLAO)
100633	gene:Solyc08g080050.4	Solyc08g080050.4	chrSL4.0ch08	+	61497075	61498889	61497075	61497338	61498517	61498889	100633	41;0;21	16;16;24	15;7;4	1;0;1	1272	121	0.000402833270084	0.00530644807349	0.196;0.0;0.077	0.588;1.0;0.276	0.53	PGR5-like protein 1A, chloroplastic (AHRD V3.3 *** A0A2G3AE69_CAPAN)
42434	gene:Solyc01g099970.4	Solyc01g099970.4	chrSL4.0ch01	-	82322877	82325617	82322877	82325436	82325512	82325617	42434	0;0;0	5;8;2	3;6;14	0;18;12	197	121	116830	4.39038e+06	0.0;0.0;0.0	1.0;0.17;0.417	0.529	F-box family protein (AHRD V3.3 *** A0A2U1M1I9_ARTAN)
78550	gene:Solyc05g048810.4	Solyc05g048810.4	chrSL4.0ch05	-	58859345	58860874	58859345	58859422	58859514	58860874	78550	4;0;0	0;10;16	6;5;7	0;2;0	213	121	265293	8.49054e+06	1.0;0.0;0.0	1.0;0.587;1.0	0.529	tRNA-specific adenosine deaminase 1-like protein (AHRD V3.3 *** A0A2K3PA98_TRIPR)
90094	gene:Solyc07g066650.4	Solyc07g066650.4	chrSL4.0ch07	-	67855134	67859257	67855134	67858655	67859192	67859257	90094	2;5;14	0;2;26	3;8;48	0;0;0	630	121	6739.75	422634	1.0;0.324;0.094	1.0;1.0;1.0	0.527	Defective in cullin neddylation protein (AHRD V3.3 *** Q09K05_TOBAC)
8212	gene:Solyc11g005030.3	Solyc11g005030.3	chrSL4.0ch11	-	60061	61625	60061	60196	61569	61625	8212	91;37;194	14;5;7	62;86;108	0;0;0	1466	121	1.2003	2164.43	0.349;0.379;0.696	1.0;1.0;1.0	0.525	Protein translocase subunit SecA (AHRD V3.3 *** A0A200Q5C1_9MAGN)
48308	gene:Solyc01g006970.4	Solyc01g006970.4	chrSL4.0ch01	+	1551158	1552960	1551158	1551262	1552684	1552960	48308	29;9;35	0;20;4	5;21;21	0;0;0	1515	121	6260.93	397005	1.0;0.035;0.411	1.0;1.0;1.0	0.518	RNA helicase family protein (AHRD V3.3 *** A0A2U1PBZ9_ARTAN)
1081	gene:Solyc12g056800.2	Solyc12g056800.2	chrSL4.0ch12	+	62501481	62502495	62501481	62501533	62501858	62502495	1081	23;28;4	0;17;8	27;8;23	0;0;0	418	121	31171.5	1.51755e+06	1.0;0.323;0.126	1.0;1.0;1.0	0.517	Oxidoreductase (AHRD V3.3 *** A0A200QCB4_9MAGN)
58608	gene:Solyc02g082660.3	Solyc02g082660.3	chrSL4.0ch02	+	44310335	44311283	44310335	44310533	44311238	44311283	58608	0;12;8	4;36;9	6;24;18	0;23;2	798	121	0.00288196554509	0.0259584595382	0.0;0.048;0.119	1.0;0.137;0.577	0.516	DNA mismatch repair protein MLH3 (AHRD V3.3 *** A0A2G3A9Q9_CAPAN)
68430	gene:Solyc03g110940.3	Solyc03g110940.3	chrSL4.0ch03	+	56071245	56072620	56071245	56071374	56072490	56072620	68430	27;87;163	13;6;55	56;73;62	3;1;0	1209	121	78648.3	0.000209680460799	0.172;0.592;0.229	0.651;0.88;1.0	0.513	Protein kinase superfamily protein (AHRD V3.3 *** A0A2U1P6F2_ARTAN)
43488	gene:Solyc04g054190.3	Solyc04g054190.3	chrSL4.0ch04	+	51202687	51203133	51202687	51202742	51202837	51203133	43488	1;6;0	14;16;15	19;15;23	9;10;5	216	121	5.06446	7280.14	0.038;0.174;0.0	0.542;0.457;0.72	0.502	Protein kinase superfamily protein (AHRD V3.3 *** A0A2U1MTH5_ARTAN)
84404	gene:Solyc08g079110.4	Solyc08g079110.4	chrSL4.0ch08	+	60860300	60863605	60860300	60863346	60863476	60863605	84404	18;45;6	7;10;9	9;15;14	0;0;0	242	121	270.611	29104.7	0.563;0.692;0.25	1.0;1.0;1.0	0.498	Thylakoid lumenal protein, chloroplastic (AHRD V3.3 *** A0A1U8GCA5_CAPAN)
2287	gene:Solyc12g019540.2	Solyc12g019540.2	chrSL4.0ch12	+	10710934	10711991	10710934	10711050	10711868	10711991	2287	30;25;90	5;28;6	36;49;27	2;0;0	911	121	155470	5.55447e+06	0.443;0.106;0.666	0.705;1.0;1.0	0.497	Unknown protein
58710	gene:Solyc02g080320.4	Solyc02g080320.4	chrSL4.0ch02	-	42551614	42554508	42551614	42554235	42554379	42554508	58710	0;0;13	34;8;88	12;14;5	12;24;0	242	121	0.000193988328659	0.00293146006764	0.0;0.0;0.069	0.333;0.226;1.0	0.497	RNA pseudouridine synthase 6, chloroplastic (AHRD V3.3 *** A0A2G2VBE2_CAPBA)
79027	gene:Solyc05g012200.3	Solyc05g012200.3	chrSL4.0ch05	+	5542542	5545178	5542542	5543008	5544228	5545178	79027	153;144;291	41;24;109	63;115;50	0;25;0	1313	121	0.000948342562092	0.0106367557367	0.256;0.356;0.197	1.0;0.298;1.0	0.496	Asparagine synthase family protein (AHRD V3.3 *** A0A2U1NH55_ARTAN)
7771	gene:Solyc11g007690.3	Solyc11g007690.3	chrSL4.0ch11	+	1962616	1963793	1962616	1963203	1963721	1963793	7771	4;87;92	42;19;48	24;18;14	0;11;0	611	121	0.00165026292726	0.0166705071902	0.019;0.476;0.275	1.0;0.245;1.0	0.492	Pyruvate kinase (AHRD V3.3 *** A0A2G2Y675_CAPAN)
57582	gene:Solyc01g044556.1	Solyc01g044556.1	chrSL4.0ch01	-	40151560	40153458	40151560	40152392	40153405	40153458	57582	33;48;33	10;4;25	58;71;143	0;2;9	1106	121	4.58513e+06	0.000897100790152	0.265;0.568;0.126	1.0;0.795;0.635	0.49	TPX2 (targeting protein for Xklp2) protein family (AHRD V3.3 --* AT4G32330.4)
75333	gene:Solyc05g010070.3	Solyc05g010070.3	chrSL4.0ch05	+	4318997	4320307	4318997	4319078	4320171	4320307	75333	38;6;0	1;6;12	5;11;2	0;2;0	1186	121	0.00429297810958	0.0352592321735	0.795;0.093;0.0	1.0;0.359;1.0	0.49	DNL-type zinc finger protein (AHRD V3.3 *-* A0A1J3H0F3_NOCCA)
58571	gene:Solyc03g095230.2	Solyc03g095230.2	chrSL4.0ch03	+	50785096	50786034	50785096	50785231	50785968	50786034	58571	4;24;1	4;12;7	19;12;28	2;5;0	830	121	0.00197592329739	0.019251353839	0.127;0.226;0.02	0.581;0.259;1.0	0.489	Tetratricopeptide repeat (TPR)-like superfamily protein (AHRD V3.3 *-* A0A2U1M751_ARTAN)
26369	gene:Solyc02g092640.4	Solyc02g092640.4	chrSL4.0ch02	+	51712293	51716522	51712293	51715997	51716458	51716522	26369	0;11;0	6;17;6	10;5;11	5;3;0	554	121	0.00182601364136	0.0180705849958	0.0;0.124;0.0	0.304;0.267;1.0	0.482	Protein kinase domain (AHRD V3.3 *** A0A200R2Z4_9MAGN)
59557	gene:Solyc05g009710.4	Solyc05g009710.4	chrSL4.0ch05	-	3955509	3960546	3955509	3960369	3960503	3960546	59557	9;0;4	22;7;42	14;27;49	12;14;6	242	121	1652.64	134169	0.17;0.0;0.045	0.368;0.491;0.803	0.482	Mediator of RNA polymerase II transcription subunit 25 (AHRD V3.3 *-* A0A2G3CLS9_CAPCH)
50049	gene:Solyc02g088350.4	Solyc02g088350.4	chrSL4.0ch02	-	48505649	48507182	48505649	48506313	48507063	48507182	50049	27;29;58	9;4;7	18;26;46	0;1;0	843	121	6994.4	436567	0.301;0.51;0.543	1.0;0.789;1.0	0.478	glutamate NMDA receptor subunit epsilon-1%2C putative (DUF3598) (AHRD V3.3 *** AT3G29185.1)
85189	gene:Solyc06g062790.3	Solyc06g062790.3	chrSL4.0ch06	+	37266900	37267176	37266900	37266996	37267118	37267176	85189	30;8;5	0;18;4	18;15;16	0;0;0	242	121	122811	4.56776e+06	1.0;0.182;0.385	1.0;1.0;1.0	0.478	Casein kinase I isoform epsilon (AHRD V3.3 *** A0A1U8HDP9_CAPAN)
69868	gene:Solyc01g106880.3	Solyc01g106880.3	chrSL4.0ch01	+	86904831	86906814	86904831	86906451	86906663	86906814	69868	0;0;0	10;9;24	20;4;3	16;15;0	305	121	181308	0.000417769357826	0.0;0.0;0.0	0.332;0.096;1.0	0.476	Ribosomal RNA small subunit methyltransferase E (AHRD V3.3 *** A0A1J3G4Z5_NOCCA)
69729	gene:Solyc02g091530.4	Solyc02g091530.4	chrSL4.0ch02	+	50839628	50840847	50839628	50839734	50839871	50840847	69729	5;2;5	28;7;0	11;31;49	0;9;0	242	121	0.00259469437806	0.0239269043971	0.082;0.125;1.0	1.0;0.633;1.0	0.475	Protein PTST, chloroplastic (AHRD V3.3 *** A0A1U8FYQ0_CAPAN)
4441	gene:Solyc11g069270.2	Solyc11g069270.2	chrSL4.0ch11	+	51965280	51970641	51965280	51970003	51970429	51970641	4441	0;0;5	12;5;20	13;12;9	2;5;2	519	121	4.92633	1053.42	0.0;0.0;0.055	0.602;0.359;0.512	0.473	beta-galactosidase 5
6172	gene:Solyc11g031960.2	Solyc11g031960.2	chrSL4.0ch11	-	23319211	23320511	23319211	23319954	23320267	23320511	6172	11;10;0	56;20;56	14;21;5	6;27;0	406	121	0.000404613865479	0.00532023564458	0.055;0.13;0.0	0.41;0.188;1.0	0.471	GDSL esterase/lipase (AHRD V3.3 *** A0A2G3C1I3_CAPCH)
25140	gene:Solyc03g006380.4	Solyc03g006380.4	chrSL4.0ch03	-	989693	992856	989693	989848	989937	992856	25140	0;0;0	14;7;20	9;8;8	8;2;11	210	121	0.486826	1044.08	0.0;0.0;0.0	0.393;0.697;0.295	0.462	Defective in cullin neddylation protein (AHRD V3.3 *-* A0A2G2WWP7_CAPBA)
51690	gene:Solyc08g079490.4	Solyc08g079490.4	chrSL4.0ch08	-	61108078	61108333	61108078	61108143	61108236	61108333	51690	4;7;0	10;0;14	6;17;7	0;1;2	214	121	0.000411023723302	0.00538303698323	0.184;1.0;0.0	1.0;0.906;0.664	0.462	Class I peptide chain release factor (AHRD V3.3 *** Q84JF2_ARATH)
17161	gene:Solyc02g083540.3	Solyc02g083540.3	chrSL4.0ch02	-	44896997	44898994	44896997	44898434	44898581	44898994	17161	8;1;6	0;15;7	14;10;17	0;2;0	242	121	3.9998e+06	0.000802950931378	1.0;0.032;0.3	1.0;0.714;1.0	0.461	PLAC8 family protein (AHRD V3.3 *** AT2G17780.7)
82122	gene:Solyc06g009340.4	Solyc06g009340.4	chrSL4.0ch06	+	3292484	3293434	3292484	3293318	3293403	3293434	82122	19;0;40	22;29;0	15;24;29	0;0;7	206	121	0.0049480074493	0.0393032062239	0.337;0.0;1.0	1.0;1.0;0.709	0.457	Chaperone DnaJ-domain superfamily protein (AHRD V3.3 *** A0A2U1QET4_ARTAN)
88252	gene:Solyc06g075540.3	Solyc06g075540.3	chrSL4.0ch06	+	44597750	44598810	44597750	44597952	44598695	44598810	88252	10;2;11	17;0;4	34;19;27	0;1;0	836	121	93155.9	3.65989e+06	0.078;1.0;0.285	1.0;0.733;1.0	0.457	HAD-superfamily hydrolase (AHRD V3.3 *** A0A200R642_9MAGN)
37059	gene:Solyc11g013400.3	Solyc11g013400.3	chrSL4.0ch11	+	6488833	6494676	6488833	6490745	6494593	6494676	37059	30;59;82	0;22;2	24;40;34	0;0;0	3941	121	52806.1	2.30597e+06	1.0;0.076;0.557	1.0;1.0;1.0	0.456	Chromatin structure-remodeling complex protein BSH (AHRD V3.3 *** A0A1U8GF00_CAPAN)
86522	gene:Solyc06g068670.3	Solyc06g068670.3	chrSL4.0ch06	-	40203769	40204067	40203769	40203838	40203913	40204067	86522	5;0;22	17;4;0	7;6;9	0;1;2	196	121	0.00461237703276	0.037317425771	0.154;0.0;1.0	1.0;0.787;0.735	0.456	ACT domain-containing protein (AHRD V3.3 *** A0A2U1QDU0_ARTAN)
8000	gene:Solyc11g006590.2	Solyc11g006590.2	chrSL4.0ch11	+	1256804	1257656	1256804	1256910	1257047	1257656	8000	2;4;37	9;0;16	8;12;31	0;0;0	242	121	63417.9	2.68056e+06	0.1;1.0;0.536	1.0;1.0;1.0	0.455	Cytochrome (AHRD V3.3 *** A0A1U8G4E5_CAPAN)
56310	gene:Solyc02g083785.1	Solyc02g083785.1	chrSL4.0ch02	+	45053730	45056499	45053730	45054257	45055520	45056499	56310	118;105;133	19;14;32	119;158;190	4;7;0	1356	121	14849.3	817862	0.357;0.401;0.271	0.726;0.668;1.0	0.455	Unknown protein
53359	gene:Solyc01g098410.4	Solyc01g098410.4	chrSL4.0ch01	+	81193447	81193892	81193447	81193501	81193733	81193892	53359	24;36;39	34;9;11	8;14;10	0;2;0	325	121	1.17306e+06	0.000292016027383	0.208;0.598;0.569	1.0;0.723;1.0	0.449	Lyk13 (AHRD V3.3 *** G3KGB4_SOLLC)
39107	gene:Solyc12g056150.2	Solyc12g056150.2	chrSL4.0ch12	+	61701745	61704356	61701745	61702047	61703399	61704356	39107	46;32;106	40;2;0	30;55;9	0;0;0	1445	121	234840	7.71343e+06	0.088;0.573;1.0	1.0;1.0;1.0	0.446	Peptidase C45, acyl-coenzyme A/6-aminopenicillanic acid acyl-transferase (AHRD V3.3 *** B6THR2_MAIZE)
42536	gene:Solyc01g079450.3	Solyc01g079450.3	chrSL4.0ch01	-	71082758	71086554	71082758	71085959	71086095	71086554	42536	2;7;18	0;18;9	4;7;18	0;0;0	242	121	18145.9	974368	1.0;0.163;0.5	1.0;1.0;1.0	0.446	Peptidase S9 (AHRD V3.3 *** A0A200R223_9MAGN)
45540	gene:Solyc01g106330.3	Solyc01g106330.3	chrSL4.0ch01	+	86566121	86567508	86566121	86566182	86566602	86567508	45540	0;6;2	7;14;13	4;6;14	6;3;0	513	121	0.00118433798117	0.0127699926008	0.0;0.092;0.035	0.136;0.321;1.0	0.443	Glutamyl-tRNA(Gln) amidotransferase subunit A (AHRD V3.3 *** A0A2U1LC75_ARTAN)
52899	gene:Solyc04g050470.4	Solyc04g050470.4	chrSL4.0ch04	-	46489519	46491355	46489519	46489802	46491286	46491355	52899	49;78;44	2;4;18	34;37;12	0;1;0	1577	121	455326	0.000132784100809	0.653;0.599;0.158	1.0;0.74;1.0	0.443	Ammonium transporter (AHRD V3.3 *** A0A2K3LM80_TRIPR)
62946	gene:Solyc03g097280.4	Solyc03g097280.4	chrSL4.0ch03	+	54179750	54181749	54179750	54179850	54180795	54181749	62946	30;32;74	10;3;9	35;38;88	0;0;6	1038	121	0.00100929435285	0.0112076819299	0.259;0.554;0.489	1.0;1.0;0.631	0.443	MIF4G-like domain containing protein (AHRD V3.3 *** A0A1Y1HVU3_KLENI)
76425	gene:Solyc05g014690.3	Solyc05g014690.3	chrSL4.0ch05	+	8876892	8885116	8876892	8884572	8884968	8885116	76425	20;32;6	3;0;28	12;3;43	0;0;0	489	121	175450	6.13526e+06	0.623;1.0;0.05	1.0;1.0;1.0	0.442	RNA helicase DEAH-box14
99040	gene:Solyc05g010240.4	Solyc05g010240.4	chrSL4.0ch05	+	4463136	4463814	4463136	4463263	4463676	4463814	99040	11;27;45	17;14;0	29;38;31	2;0;0	506	121	6.74922e+06	0.00122958256287	0.134;0.316;1.0	0.776;1.0;1.0	0.442	Chaperonin-60 beta4 (AHRD V3.3 *** A0A0F7J500_9ROSI)
85519	gene:Solyc02g080940.3	Solyc02g080940.3	chrSL4.0ch02	+	43015204	43018457	43015204	43017051	43017982	43018457	85519	6;48;75	5;45;24	28;44;48	0;10;6	1024	121	0.00348654886571	0.0301095934328	0.124;0.112;0.27	1.0;0.342;0.486	0.441	Pyridoxal phosphate homeostasis protein (AHRD V3.3 *** A0A1U8FN56_CAPAN)
72367	gene:Solyc04g080440.4	Solyc04g080440.4	chrSL4.0ch04	-	62592862	62595733	62592862	62592932	62594878	62595733	72367	152;125;215	6;16;4	137;107;145	0;0;0	2039	121	142.901	17264.8	0.601;0.317;0.761	1.0;1.0;1.0	0.44	Maf-like protein (AHRD V3.3 *** A0A1P8BCG1_ARATH)
55161	gene:Solyc12g008790.3	Solyc12g008790.3	chrSL4.0ch12	+	2188770	2189598	2188770	2188875	2189493	2189598	55161	16;18;2	24;3;8	10;18;40	2;3;0	711	121	0.000437957875151	0.00567224698404	0.102;0.505;0.041	0.46;0.505;1.0	0.439	Acyl-[acyl-carrier-protein]--UDP-N-acetylglucosamine O-acyltransferase (AHRD V3.3 *** D4HZ69_ERWAC)
87124	gene:Solyc06g071600.3	Solyc06g071600.3	chrSL4.0ch06	+	41761011	41763229	41761011	41762129	41763072	41763229	87124	10;2;20	2;6;18	5;37;33	1;1;2	1036	121	3.02045e+06	0.000636489087776	0.369;0.037;0.115	0.369;0.812;0.658	0.439	kinetochore protein spc25 (AHRD V3.3 *** A0A2I4DXX8_9ROSI)
58909	gene:Solyc01g100960.3	Solyc01g100960.3	chrSL4.0ch01	-	83112614	83112872	83112614	83112735	83112821	83112872	58909	25;12;34	14;14;42	53;63;63	10;14;0	207	121	3970.16	275140	0.511;0.334;0.321	0.756;0.725;1.0	0.438	Glucose-6-phosphate 1-dehydrogenase (AHRD V3.3 *** A0A1U8GXG1_CAPAN)
50179	gene:Solyc01g099930.3	Solyc01g099930.3	chrSL4.0ch01	-	82306196	82306798	82306196	82306631	82306728	82306798	50179	5;11;9	26;23;4	52;14;26	6;9;2	218	121	8.81371e+06	0.0015328841071	0.096;0.21;0.555	0.828;0.463;0.878	0.436	hypothetical protein (AHRD V3.3 *-* AT5G27860.2)
77447	gene:Solyc10g061930.1	Solyc10g061930.1	chrSL4.0ch10	+	22383127	22385110	22383127	22384443	22385081	22385110	77447	6;0;21	10;12;0	20;16;26	0;4;0	731	121	0.0020111147271	0.0194978877314	0.09;0.0;1.0	1.0;0.398;1.0	0.436	Casein kinase II subunit beta (AHRD V3.3 *** A0A1U8EDM5_CAPAN)
334	gene:Solyc12g099010.3	Solyc12g099010.3	chrSL4.0ch12	-	65852226	65854545	65852226	65852362	65853226	65854545	334	10;3;58	6;0;18	10;26;38	0;1;0	957	121	426853	0.000125680704484	0.174;1.0;0.289	1.0;0.767;1.0	0.435	BEACH domain (AHRD V3.3 *** A0A200QSV0_9MAGN)
22501	gene:Solyc03g013240.4	Solyc03g013240.4	chrSL4.0ch03	-	41500810	41501596	41500810	41501312	41501482	41501596	22501	14;0;12	13;19;34	27;9;21	0;17;7	263	121	0.00140785760871	0.0147011809357	0.331;0.0;0.14	1.0;0.196;0.58	0.435	lysine-tRNA ligase (AHRD V3.3 *** AT3G01060.1)
90024	gene:Solyc07g006730.4	Solyc07g006730.4	chrSL4.0ch07	+	1548638	1549835	1548638	1549155	1549716	1549835	90024	10;18;20	8;6;5	40;38;30	1;11;0	654	121	0.00315742575424	0.0278920049872	0.188;0.357;0.425	0.881;0.39;1.0	0.434	Protein DETOXIFICATION (AHRD V3.3 *** A0A2I4FHR8_9ROSI)
26375	gene:Solyc02g005200.4	Solyc02g005200.4	chrSL4.0ch02	-	7069480	7072216	7069480	7070047	7071735	7072216	26375	182;85;219	12;10;24	192;125;247	0;7;0	1781	121	1.37879e+06	0.00033349533984	0.507;0.366;0.383	1.0;0.548;1.0	0.431	RNA binding protein (AHRD V3.3 *** A0A2U1QF55_ARTAN)
84594	gene:Solyc12g094410.3	Solyc12g094410.3	chrSL4.0ch12	+	64121109	64121536	64121109	64121195	64121369	64121536	84594	0;2;0	10;52;5	9;8;4	1;15;4	267	121	5334.85	347773	0.0;0.017;0.0	0.803;0.195;0.312	0.431	MAP kinase kinase kinase 88
71960	gene:Solyc01g110160.4	Solyc01g110160.4	chrSL4.0ch01	-	89278146	89278748	89278146	89278560	89278637	89278748	71960	0;0;9	30;6;48	20;2;4	0;5;10	198	121	0.000792458117987	0.00918830597775	0.0;0.0;0.103	1.0;0.196;0.196	0.43	hypothetical protein (AHRD V3.3 *** AT2G21385.5)
57656	gene:Solyc01g060470.3	Solyc01g060470.3	chrSL4.0ch01	+	64240392	64244237	64240392	64243663	64243782	64244237	57656	44;48;23	17;9;40	48;30;49	2;2;0	240	121	4419.9	298322	0.566;0.729;0.225	0.924;0.883;1.0	0.429	Importin subunit alpha (AHRD V3.3 *** A0A2G3DFJ0_CAPCH)
53839	gene:Solyc10g074580.2	Solyc10g074580.2	chrSL4.0ch10	-	57147115	57148487	57147115	57147358	57148277	57148487	53839	86;57;16	0;37;22	30;18;52	0;2;0	1012	121	0.000404172041326	0.00531731965077	1.0;0.156;0.08	1.0;0.518;1.0	0.427	glycerol kinase (AHRD V3.3 *** AT4G38225.3)
47472	gene:Solyc07g045460.3	Solyc07g045460.3	chrSL4.0ch07	+	58482433	58484187	58482433	58482632	58482835	58484187	47472	0;6;0	28;20;18	17;17;12	20;47;0	296	121	0.000117699744423	0.00193866268421	0.0;0.109;0.0	0.258;0.129;1.0	0.426	SNF1-related protein kinase regulatory subunit beta-2 (AHRD V3.3 *** A0A2G3BYB4_CAPCH)
17133	gene:Solyc10g084140.2	Solyc10g084140.2	chrSL4.0ch10	-	62940342	62951695	62940342	62945742	62951546	62951695	17133	100;25;132	12;14;0	47;41;26	0;1;0	5897	121	5.94884e+06	0.00110913387838	0.146;0.035;1.0	1.0;0.457;1.0	0.425	Ferrochelatase (AHRD V3.3 *** A0A2G3BRU7_CAPCH)
5124	gene:Solyc11g065960.3	Solyc11g065960.3	chrSL4.0ch11	+	49630245	49631259	49630245	49630461	49631060	49631259	5124	22;12;1	20;2;8	25;7;16	0;2;2	692	121	0.00154703709757	0.0158598103808	0.161;0.512;0.021	1.0;0.38;0.583	0.423	U3 small nucleolar ribonucleoprotein IMP4 (AHRD V3.3 *-* A0A1U8ESL4_CAPAN)
806	gene:Solyc12g089340.2	Solyc12g089340.2	chrSL4.0ch12	-	64035700	64040855	64035700	64040417	64040738	64040855	806	10;0;2	71;25;64	22;6;26	17;45;0	414	121	9.42418e+06	0.00161885967906	0.04;0.0;0.009	0.274;0.038;1.0	0.421	Vacuolar protein sorting-associated protein 35 (AHRD V3.3 *** A0A2G2VHW8_CAPBA)
8499	gene:Solyc10g085570.3	Solyc10g085570.3	chrSL4.0ch10	+	63840269	63840809	63840269	63840440	63840705	63840809	8499	2;0;0	4;20;10	4;13;34	29;8;0	358	121	677668	0.000185514098049	0.145;0.0;0.0	0.045;0.355;1.0	0.418	CTR1-like protein kinase-4
92247	gene:Solyc07g040661.1	Solyc07g040661.1	chrSL4.0ch07	+	49055224	49056581	49055224	49056245	49056341	49056581	92247	11;12;0	15;9;21	15;12;15	9;7;0	217	121	0.00174052704551	0.0174052704551	0.29;0.426;0.0	0.482;0.489;1.0	0.418	ARM repeat superfamily protein (AHRD V3.3 *-* AT3G06530.2)
28993	gene:Solyc02g085570.4	Solyc02g085570.4	chrSL4.0ch02	+	46415896	46416644	46415896	46416361	46416570	46416644	28993	9;48;13	10;20;0	29;19;37	0;0;0	302	121	13590.9	75668.6	0.265;0.49;1.0	1.0;1.0;1.0	0.415	U2 snRNP auxiliary factor large subunit (AHRD V3.3 *** A0A2G2XGE1_CAPBA)
26862	gene:Solyc02g094640.4	Solyc02g094640.4	chrSL4.0ch02	+	53318211	53323810	53318211	53318271	53321804	53323810	26862	124;66;209	0;12;19	120;149;116	2;0;0	3626	121	0.000214599381124	0.00318385369171	1.0;0.155;0.269	0.667;1.0;1.0	0.414	Acetyl-coenzyme A synthetase (AHRD V3.3 *** A0A2G2XHZ6_CAPBA)
26373	gene:Solyc02g005200.4	Solyc02g005200.4	chrSL4.0ch02	-	7069480	7072216	7069480	7070047	7071706	7072216	26373	28;20;1	8;10;37	38;11;19	4;4;0	1752	121	0.0034562746632	0.0299265826965	0.195;0.121;0.002	0.396;0.16;1.0	0.413	RNA binding protein (AHRD V3.3 *** A0A2U1QF55_ARTAN)
102049	gene:Solyc12g098710.2	Solyc12g098710.2	chrSL4.0ch12	+	65656103	65659645	65656103	65656647	65658597	65659645	102049	39;52;27	0;18;12	17;24;13	1;0;0	2043	121	5.62856e+06	0.00106060371305	1.0;0.146;0.118	0.502;1.0;1.0	0.413	15-cis-zeta-carotene isomerase, chloroplastic (AHRD V3.3 *** A0A1U8ESN0_CAPAN)
82126	gene:Solyc06g009340.4	Solyc06g009340.4	chrSL4.0ch06	+	3292484	3294097	3292484	3293842	3293955	3294097	82126	16;18;2	14;38;19	20;16;32	2;14;9	234	121	0.00029984510523	0.00418720317436	0.371;0.197;0.052	0.838;0.371;0.648	0.412	Chaperone DnaJ-domain superfamily protein (AHRD V3.3 *** A0A2U1QET4_ARTAN)
10565	gene:Solyc10g049210.3	Solyc10g049210.3	chrSL4.0ch10	+	43617929	43618179	43617929	43618031	43618098	43618179	10565	13;0;69	4;20;0	31;9;21	2;0;0	188	121	0.000188763329766	0.00287467516276	0.677;0.0;1.0	0.909;1.0;1.0	0.411	Serine carboxypeptidase (AHRD V3.3 *** A0A2U1P833_ARTAN)
37725	gene:Solyc03g063750.3	Solyc03g063750.3	chrSL4.0ch03	+	32002523	32003217	32002523	32002954	32003119	32003217	37725	4;2;0	31;18;9	9;2;24	12;11;0	258	121	0.000440668985142	0.00570124839067	0.057;0.05;0.0	0.26;0.079;1.0	0.411	Exostosin family protein (AHRD V3.3 *** A0A2U1LUA7_ARTAN)
99038	gene:Solyc05g010240.4	Solyc05g010240.4	chrSL4.0ch05	+	4462881	4463263	4462881	4463037	4463136	4463263	99038	14;27;47	14;13;32	31;46;31	3;4;3	220	121	634.384	60429	0.355;0.533;0.447	0.85;0.863;0.85	0.409	Chaperonin-60 beta4 (AHRD V3.3 *** A0A0F7J500_9ROSI)
62352	gene:Solyc01g111510.3	Solyc01g111510.3	chrSL4.0ch01	-	90088540	90090220	90088540	90089005	90089149	90090220	62352	4;8;20	9;20;14	24;8;7	2;2;4	242	121	0.000380818822452	0.00508015392704	0.182;0.167;0.417	0.857;0.667;0.467	0.408	Ascorbate peroxidase (AHRD V3.3 *** Q8W4V7_CAPAN)
54346	gene:Solyc03g116640.4	Solyc03g116640.4	chrSL4.0ch03	+	60424939	60425686	60424939	60425059	60425514	60425686	54346	27;19;0	0;6;24	22;31;44	0;4;0	548	121	0.00120299820944	0.0129327213707	1.0;0.411;0.0	1.0;0.631;1.0	0.407	DUF4050 family protein (AHRD V3.3 *** Q8L920_ARATH)
21601	gene:Solyc05g013800.1	Solyc05g013800.1	chrSL4.0ch05	-	7171096	7175055	7171096	7174705	7174950	7175055	21601	6;0;0	0;14;5	26;6;20	4;2;0	338	121	0.000364330533192	0.00490715725587	1.0;0.0;0.0	0.699;0.518;1.0	0.406	Unknown protein
39346	gene:Solyc06g082580.4	Solyc06g082580.4	chrSL4.0ch06	-	45927751	45928289	45927751	45928138	45928236	45928289	39346	4;20;15	0;8;32	7;2;7	0;0;0	219	121	40952.7	1.88966e+06	1.0;0.58;0.206	1.0;1.0;1.0	0.405	Eukaryotic translation initiation factor 2 subunit beta (AHRD V3.3 *** A0A1U8H294_CAPAN)
24445	gene:Solyc03g025560.4	Solyc03g025560.4	chrSL4.0ch03	+	2937202	2938809	2937202	2938055	2938671	2938809	24445	5;2;11	1;21;0	3;13;6	0;1;0	709	121	572331	0.000161452790642	0.46;0.016;1.0	1.0;0.689;1.0	0.404	Alkyl transferase (AHRD V3.3 *** K7WCI9_SOLLC)
90145	gene:Solyc10g073357.1	Solyc10g073357.1	chrSL4.0ch10	+	56670858	56672872	56670858	56672679	56672803	56672872	90145	4;23;17	16;0;9	18;17;7	0;2;0	242	121	0.000188728860593	0.00287467516276	0.111;1.0;0.486	1.0;0.81;1.0	0.404	Exocyst complex component SEC3A (AHRD V3.3 *-* A0A2G2VHQ3_CAPBA)
72449	gene:Solyc08g061930.4	Solyc08g061930.4	chrSL4.0ch08	+	48102590	48103544	48102590	48102687	48102974	48103544	72449	17;12;0	0;7;28	17;4;10	0;1;0	380	121	49623.2	0.000142745542253	1.0;0.353;0.0	1.0;0.56;1.0	0.402	Cytokinin oxidase/dehydrogenase (AHRD V3.3 *** C3VPM8_SOLTU)
99028	gene:Solyc08g067430.4	Solyc08g067430.4	chrSL4.0ch08	+	54577219	54577464	54577219	54577300	54577401	54577464	99028	34;20;21	20;14;24	35;49;84	2;12;8	222	121	7773.16	474307	0.481;0.438;0.323	0.905;0.69;0.851	0.401	DNA-directed RNA polymerase subunit beta (AHRD V3.3 *** AT2G25605.1)
18530	gene:Solyc03g114640.4	Solyc03g114640.4	chrSL4.0ch03	+	58983274	58985442	58983274	58984719	58985338	58985442	18530	52;51;96	0;18;18	40;54;45	0;0;0	712	121	13197.8	738198	1.0;0.325;0.475	1.0;1.0;1.0	0.4	Signal peptide peptidase (AHRD V3.3 *** A0A2U1MQA9_ARTAN)
1943	gene:Solyc12g036120.1	Solyc12g036120.1	chrSL4.0ch12	+	43791471	43792958	43791471	43791965	43792901	43792958	1943	0;0;4	6;1;34	6;19;6	6;0;6	1029	121	0.000136859790516	0.00220367974556	0.0;0.0;0.014	0.105;1.0;0.105	0.399	ABC transporter C family member 2 (AHRD V3.3 *-* A0A2G3DGG8_CAPCH)
40566	gene:Solyc10g011980.3	Solyc10g011980.3	chrSL4.0ch10	+	4069002	4070954	4069002	4069104	4070183	4070954	40566	0;10;16	20;0;14	16;9;51	4;0;0	1172	121	0.00224030301518	0.0212287013818	0.0;1.0;0.106	0.292;1.0;1.0	0.395	Erythronate-4-phosphate dehydrogenase family protein (AHRD V3.3 *** Q8VYC6_ARATH)
56000	gene:Solyc08g077060.3	Solyc08g077060.3	chrSL4.0ch08	-	59108389	59108712	59108389	59108485	59108598	59108712	56000	4;13;20	3;13;28	17;35;18	14;4;0	234	121	0.00103672876097	0.011457915518	0.408;0.341;0.27	0.386;0.819;1.0	0.395	Zinc finger, LSD1-type (AHRD V3.3 *** A0A2U1LIJ4_ARTAN)
6407	gene:Solyc11g020760.3	Solyc11g020760.3	chrSL4.0ch11	+	12041359	12053986	12041359	12053562	12053641	12053986	6407	12;0;15	0;22;2	4;11;4	0;0;0	200	121	2.98872e+06	0.000630902892139	1.0;0.0;0.819	1.0;1.0;1.0	0.394	DEAD/DEAH box RNA helicase family protein (AHRD V3.3 *-* A0A1P8APH5_ARATH)
66073	gene:Solyc09g007290.4	Solyc09g007290.4	chrSL4.0ch09	+	906891	908665	906891	906897	906979	908665	66073	4;0;14	0;24;4	15;19;6	0;2;0	203	121	7.31846e+06	0.00131263179802	1.0;0.0;0.676	1.0;0.85;1.0	0.391	Nuclear transcription factor Y subunit B-8 (AHRD V3.3 *** A0A2G3BJK6_CAPCH)
25790	gene:Solyc04g051120.4	Solyc04g051120.4	chrSL4.0ch04	+	48929563	48930423	48929563	48929996	48930395	48930423	25790	19;50;23	20;35;7	41;62;75	9;9;2	492	121	4.75712e+06	0.000924513575979	0.189;0.26;0.447	0.528;0.629;0.902	0.388	chitinase-like protein (AHRD V3.3 *** AT1G08530.1)
50638	gene:Solyc02g084380.3	Solyc02g084380.3	chrSL4.0ch02	+	45506260	45507251	45506260	45506420	45506698	45507251	50638	2;1;5	14;8;0	20;1;7	0;1;0	371	121	960681	0.000247652169044	0.045;0.039;1.0	1.0;0.246;1.0	0.387	Translation elongation factor EF1B/ribosomal protein S6 family protein (AHRD V3.3 *** Q9LSA1_ARATH)
70938	gene:Solyc08g041780.3	Solyc08g041780.3	chrSL4.0ch08	+	25549640	25557512	25549640	25555618	25557407	25557512	70938	117;68;170	2;13;8	110;74;75	2;0;0	1882	121	1.90954e+06	0.000436632597471	0.79;0.252;0.577	0.78;1.0;1.0	0.387	Neurochondrin (AHRD V3.3 *** A0A200QBZ7_9MAGN)
5766	gene:Solyc11g044280.1	Solyc11g044280.1	chrSL4.0ch11	+	31858906	31870306	31858906	31868587	31870208	31870306	5766	20;16;12	20;6;51	25;29;34	5;13;0	1714	121	0.00192277044972	0.0188506396944	0.066;0.158;0.016	0.261;0.136;1.0	0.386	Major facilitator superfamily (AHRD V3.3 *** A0A200Q8Q5_9MAGN)
40955	gene:Solyc02g093080.3	Solyc02g093080.3	chrSL4.0ch02	-	52071829	52072137	52071829	52071831	52072069	52072137	40955	5;10;16	1;0;24	5;11;11	0;0;0	331	121	14271.3	0.000342445759181	0.646;1.0;0.196	1.0;1.0;1.0	0.386	2-oxoglutarate (2OG) and Fe(II)-dependent oxygenase superfamily protein (AHRD V3.3 *** A0A2U1Q3D7_ARTAN)
51832	gene:Solyc01g098460.4	Solyc01g098460.4	chrSL4.0ch01	+	81239156	81240311	81239156	81239364	81240253	81240311	51832	20;60;73	0;9;14	30;48;28	0;0;0	982	121	950.068	563571	1.0;0.451;0.391	1.0;1.0;1.0	0.386	U6 small nuclear RNA (adenine-(43)-N(6))-methyltransferase (AHRD V3.3 *** A0A2G2W7J1_CAPBA)
71320	gene:Solyc06g083410.4	Solyc06g083410.4	chrSL4.0ch06	+	46387870	46389074	46387870	46388947	46389033	46389074	71320	0;0;0	9;18;35	10;18;0	1;25;4	207	121	576912	0.000162409141587	0.0;0.0;0.0	0.854;0.296;0.0	0.383	protein XRI1 (AHRD V3.3 *** A0A2I4G9Z5_9ROSI)
72261	gene:Solyc04g080340.3	Solyc04g080340.3	chrSL4.0ch04	-	62532058	62532925	62532058	62532620	62532734	62532925	72261	5;24;4	0;12;14	17;7;27	0;1;0	235	121	521715	0.000149246657523	1.0;0.507;0.128	1.0;0.783;1.0	0.383	NADPH--cytochrome P450 reductase (AHRD V3.3 *-* A0A2K1IUR7_PHYPA)
105274	gene:Solyc09g074320.3	Solyc09g074320.3	chrSL4.0ch09	+	62310144	62319873	62310144	62310239	62310595	62319873	105274	0;0;0	3;10;22	8;12;0	0;19;10	449	121	0.00294576179243	0.0264247336138	0.0;0.0;0.0	1.0;0.145;0.0	0.382	Serine/threonine-protein phosphatase (AHRD V3.3 *** G8Z285_SOLLC)
58629	gene:Solyc04g071750.4	Solyc04g071750.4	chrSL4.0ch04	+	56518715	56519977	56518715	56519127	56519600	56519977	58629	0;0;4	18;5;0	10;8;2	1;2;0	566	121	0.00131972081562	0.0139536992305	0.0;0.0;1.0	0.681;0.461;1.0	0.381	Tubby-like F-box protein (AHRD V3.3 *** A0A2G3D7T8_CAPCH)
93601	gene:Solyc11g010420.3	Solyc11g010420.3	chrSL4.0ch11	+	3514477	3515501	3514477	3514738	3515399	3515501	93601	82;88;75	18;29;32	84;82;108	0;5;22	754	121	0.000880634162846	0.0100199608326	0.422;0.327;0.273	1.0;0.725;0.441	0.381	Dihydrofolate reductase-like protein (AHRD V3.3 *** A0A2K3MS55_TRIPR)
91228	gene:Solyc01g091330.4	Solyc01g091330.4	chrSL4.0ch01	-	77221358	77223267	77221358	77222728	77223181	77223267	91228	0;0;0	2;8;2	5;12;8	2;2;7	546	121	252.422	190011	0.0;0.0;0.0	0.357;0.571;0.202	0.377	Glutathione S-transferase (AHRD V3.3 *** A0A200QB36_9MAGN)
55096	gene:Solyc04g015450.3	Solyc04g015450.3	chrSL4.0ch04	-	5680019	5683350	5680019	5683001	5683287	5683350	55096	2;0;3	37;8;24	31;7;10	2;19;10	379	121	289797	9.12174e+06	0.017;0.0;0.038	0.832;0.105;0.242	0.375	extensin X55684
65588	gene:Solyc06g065730.3	Solyc06g065730.3	chrSL4.0ch06	+	38817659	38826759	38817659	38825517	38826620	38826759	65588	141;59;59	36;12;36	64;71;69	0;10;8	1196	121	0.0049966683837	0.03956400777	0.284;0.332;0.142	1.0;0.418;0.466	0.375	CHD3-type chromatin-remodeling factor PICKLE (AHRD V3.3 *** A0A2G2ZAQ4_CAPAN)
13969	gene:Solyc04g050820.3	Solyc04g050820.3	chrSL4.0ch04	+	47702182	47712967	47702182	47702896	47712740	47712967	13969	181;153;149	30;11;0	127;82;56	0;2;0	9937	121	0.00456300372607	0.0370172397202	0.068;0.145;1.0	1.0;0.333;1.0	0.373	Myo-inositol-1-phosphate synthase (AHRD V3.3 *** Q2MJR4_SOYBN)
40978	gene:Solyc06g006080.3	Solyc06g006080.3	chrSL4.0ch06	+	1123362	1124951	1123362	1123490	1124212	1124951	40978	43;37;67	31;0;4	30;50;19	0;0;0	815	121	357677	0.0001088683691	0.171;1.0;0.713	1.0;1.0;1.0	0.372	Phosphomethylpyrimidine synthase (AHRD V3.3 *** A0A2G3C580_CAPCH)
75630	gene:Solyc05g012010.3	Solyc05g012010.3	chrSL4.0ch05	+	5289635	5290692	5289635	5289775	5290468	5290692	75630	1;0;1	8;14;37	7;4;7	11;12;0	786	121	0.00316073087562	0.0279143982911	0.019;0.0;0.004	0.089;0.049;1.0	0.372	RING/U-box superfamily protein (AHRD V3.3 *-* A0A2U1QNZ5_ARTAN)
91119	gene:Solyc07g017400.3	Solyc07g017400.3	chrSL4.0ch07	+	6988101	6996015	6988101	6988243	6988380	6996015	91119	8;0;16	24;22;26	14;22;19	20;1;21	242	121	0.00387060872174	0.0325726057858	0.143;0.0;0.235	0.259;0.917;0.311	0.37	26S proteasome regulatory subunit RPN13 (AHRD V3.3 *** A0A1U8H9R1_CAPAN)
19164	gene:Solyc03g112910.3	Solyc03g112910.3	chrSL4.0ch03	+	57627184	57628720	57627184	57627267	57628165	57628720	19164	104;40;85	10;0;20	58;57;118	0;0;0	991	121	9139.3	545274	0.559;1.0;0.342	1.0;1.0;1.0	0.366	Pantothenate kinase 2 (AHRD V3.3 *** A0A0K9S3P1_SPIOL)
44241	gene:Solyc08g081130.4	Solyc08g081130.4	chrSL4.0ch08	+	62339848	62340046	62339848	62339893	62340020	62340046	44241	47;6;45	12;12;0	6;48;47	0;1;0	242	121	1.09321e+06	0.000276025247361	0.662;0.2;1.0	1.0;0.96;1.0	0.366	hypothetical protein (AHRD V3.3 *** AT4G23330.4)
45675	gene:Solyc07g018340.3	Solyc07g018340.3	chrSL4.0ch07	+	10434681	10435063	10434681	10434905	10435017	10435063	45675	49;24;4	24;18;94	32;22;16	6;16;1	233	121	0.00127589053395	0.0135557133067	0.515;0.409;0.022	0.735;0.417;0.893	0.366	DNA mismatch repair protein MutS (AHRD V3.3 *-* A0A200PNX5_9MAGN)
51997	gene:Solyc04g058110.3	Solyc04g058110.3	chrSL4.0ch04	+	54541174	54543852	54541174	54542511	54542777	54543852	51997	0;0;0	26;18;10	0;6;37	17;19;0	359	121	0.000509491833968	0.00642649435259	0.0;0.0;0.0	0.0;0.096;1.0	0.365	G-type lectin S-receptor-like serine/threonine-protein kinase (AHRD V3.3 *** A0A2G3CF44_CAPCH)
61877	gene:Solyc03g112760.3	Solyc03g112760.3	chrSL4.0ch03	+	57532578	57533319	57532578	57532692	57533182	57533319	61877	37;0;19	166;17;176	30;30;26	87;64;0	583	121	0.00488018734669	0.0389222995667	0.044;0.0;0.022	0.067;0.089;1.0	0.363	transmembrane protein (AHRD V3.3 *** AT3G48200.1)
9587	gene:Solyc10g079110.2	Solyc10g079110.2	chrSL4.0ch10	-	59833697	59834158	59833697	59833925	59834031	59834158	9587	8;17;23	16;12;2	10;8;33	0;3;0	227	121	0.000282196595207	0.0039837256449	0.21;0.43;0.86	1.0;0.587;1.0	0.362	1-acyl-sn-glycerol-3-phosphate acyltransferase 2 (AHRD V3.3 *** A0A2G2YP29_CAPAN)
10495	gene:Solyc10g049850.3	Solyc10g049850.3	chrSL4.0ch10	+	45977087	45981517	45977087	45977304	45981382	45981517	10495	330;263;511	11;0;28	294;363;258	1;0;0	4171	121	226761	7.51618e+06	0.465;1.0;0.346	0.895;1.0;1.0	0.361	TIP41-like protein (AHRD V3.3 *** A0A200QZN1_9MAGN)
67326	gene:Solyc02g069610.3	Solyc02g069610.3	chrSL4.0ch02	+	37468587	37468870	37468587	37468679	37468819	37468870	67326	1;22;12	9;26;16	14;26;21	3;7;19	242	121	0.00290585246798	0.0261152052323	0.053;0.297;0.273	0.7;0.65;0.356	0.361	Got1/Sft2-like vescicle transport protein family (AHRD V3.3 *** A0A2U1KLQ9_ARTAN)
50740	gene:Solyc01g112350.3	Solyc01g112350.3	chrSL4.0ch01	+	90789606	90793465	90789606	90793044	90793143	90793465	50740	0;0;12	21;7;22	5;2;5	3;2;3	220	121	0.00109244302412	0.0119551924545	0.0;0.0;0.231	0.478;0.355;0.478	0.36	Brefeldin A-inhibited guanine nucleotide-exchange protein 4 (AHRD V3.3 *** A0A2G2XW39_CAPAN)
50331	gene:Solyc09g011930.3	Solyc09g011930.3	chrSL4.0ch09	-	5236777	5245915	5236777	5245304	5245707	5245915	50331	22;16;12	18;0;4	18;22;44	0;2;0	496	121	0.000127878979612	0.00207567112227	0.23;1.0;0.423	1.0;0.729;1.0	0.359	mRNA capping enzyme family protein (AHRD V3.3 *** A0A2U1MNN8_ARTAN)
71315	gene:Solyc04g077450.3	Solyc04g077450.3	chrSL4.0ch04	+	60355549	60357383	60355549	60357090	60357202	60357383	71315	31;12;34	14;12;28	51;51;54	8;20;0	233	121	0.000202556514784	0.0030393959339	0.535;0.342;0.387	0.768;0.57;1.0	0.358	DNA binding protein (AHRD V3.3 *** AT3G12210.2)
51414	gene:Solyc03g059160.3	Solyc03g059160.3	chrSL4.0ch03	+	23836948	23838547	23836948	23837675	23838447	23838547	51414	76;39;42	34;44;33	42;49;101	17;9;2	865	121	0.00161406381813	0.016391634376	0.238;0.11;0.151	0.257;0.432;0.876	0.355	Ion channel CASTOR (AHRD V3.3 *** A0A2G2XVV6_CAPAN)
53509	gene:Solyc02g064640.4	Solyc02g064640.4	chrSL4.0ch02	-	33753206	33755604	33753206	33753987	33755431	33755604	53509	225;79;202	34;0;11	61;68;73	0;0;0	1537	121	2407.8	1.2283e+06	0.343;1.0;0.591	1.0;1.0;1.0	0.355	ADP-ribosylation factor-like protein 8A (AHRD V3.3 *** A0A2G3BN09_CAPCH)
63923	gene:Solyc10g018530.2	Solyc10g018530.2	chrSL4.0ch10	-	8416089	8418455	8416089	8416205	8416535	8418455	63923	52;47;28	25;39;14	24;20;40	4;8;0	423	121	0.00323803222748	0.0284894958332	0.373;0.256;0.364	0.632;0.417;1.0	0.352	DNA mismatch repair protein MutS (AHRD V3.3 *** A0A200QBI0_9MAGN)
63844	gene:Solyc07g062410.4	Solyc07g062410.4	chrSL4.0ch07	-	65011024	65011992	65011024	65011129	65011937	65011992	63844	104;133;110	9;14;4	56;41;102	0;0;0	901	121	162.159	18990.2	0.608;0.561;0.787	1.0;1.0;1.0	0.348	hypothetical protein (AHRD V3.3 *-* AT1G78810.3)
14409	gene:Solyc03g118140.3	Solyc03g118140.3	chrSL4.0ch03	+	61549810	61550994	61549810	61549883	61550713	61550994	14409	92;118;81	18;10;10	42;69;67	0;7;0	923	121	0.00255151836196	0.0236068367656	0.401;0.607;0.515	1.0;0.564;1.0	0.347	Protein kish (AHRD V3.3 *** A0A2G3A2X8_CAPAN)
26334	gene:Solyc10g084760.3	Solyc10g084760.3	chrSL4.0ch10	-	63329818	63343391	63329818	63339719	63342275	63343391	26334	0;8;9	14;8;43	9;14;52	8;17;0	2649	121	0.0029969378866	0.0268141233522	0.0;0.044;0.009	0.049;0.036;1.0	0.344	E3 ubiquitin-protein ligase ubr3-like protein (AHRD V3.3 *** A0A2K3NLG7_TRIPR)
6414	gene:Solyc11g020590.2	Solyc11g020590.2	chrSL4.0ch11	+	11700250	11704188	11700250	11700326	11703337	11704188	6414	184;46;228	5;1;13	100;173;137	2;0;0	3104	121	1.0963e+06	0.000276612008446	0.589;0.642;0.406	0.661;1.0;1.0	0.341	Peptide chain release factor 2 (AHRD V3.3 *** A0A2G3CLZ3_CAPCH)
26157	gene:Solyc01g056810.4	Solyc01g056810.4	chrSL4.0ch01	-	50007309	50008417	50007309	50007390	50008296	50008417	26157	21;5;20	0;12;10	27;3;5	0;1;0	999	121	0.000103844718203	0.00174859549885	1.0;0.048;0.195	1.0;0.267;1.0	0.341	Syntaxin (AHRD V3.3 *** A0F0A7_NICBE)
31737	gene:Solyc02g090850.3	Solyc02g090850.3	chrSL4.0ch02	+	50364769	50365439	50364769	50364900	50365056	50365439	31737	6;33;43	30;10;0	14;35;45	2;0;1	249	121	0.00056329109381	0.00698477102126	0.089;0.616;1.0	0.773;1.0;0.956	0.341	CLK4-associating serine/arginine-rich protein (AHRD V3.3 *** A8MS51_ARATH)
88443	gene:Solyc06g076410.4	Solyc06g076410.4	chrSL4.0ch06	-	45156329	45156951	45156329	45156679	45156852	45156951	88443	26;20;58	11;37;64	5;13;40	2;4;2	266	121	0.000358648617009	0.00484774160861	0.518;0.197;0.292	0.532;0.597;0.901	0.341	Methylsterol monooxygenase 2-1 (AHRD V3.3 *** A0A1U8H2P4_CAPAN)
25869	gene:Solyc03g080010.3	Solyc03g080010.3	chrSL4.0ch03	-	46441477	46451549	46441477	46451278	46451492	46451549	25869	12;23;38	8;4;8	6;14;13	0;2;0	307	121	0.000117587549544	0.00193785388933	0.372;0.694;0.652	1.0;0.734;1.0	0.339	DNA mismatch repair protein MutS (AHRD V3.3 *** A0A200R035_9MAGN)
97935	gene:Solyc10g079360.3	Solyc10g079360.3	chrSL4.0ch10	-	60020031	60021187	60020031	60020180	60020514	60021187	97935	0;16;0	23;44;14	4;16;44	22;4;11	427	121	914260	0.00158135846294	0.0;0.093;0.0	0.049;0.531;0.531	0.339	Transcription initiation factor IIB (AHRD V3.3 *** A0A2G2YP06_CAPAN)
39480	gene:Solyc01g094150.3	Solyc01g094150.3	chrSL4.0ch01	+	77958950	77962336	77958950	77959031	77959991	77962336	39480	6;10;3	1;23;0	15;14;14	2;0;0	1053	121	0.000352448650434	0.00477730042445	0.408;0.048;1.0	0.463;1.0;1.0	0.336	AAA-type ATPase family protein (AHRD V3.3 *** A0A2U1ML03_ARTAN)
16018	gene:Solyc07g042750.4	Solyc07g042750.4	chrSL4.0ch07	+	56108261	56109149	56108261	56108342	56108513	56109149	16018	0;0;0	1;2;18	10;10;46	6;11;55	264	121	51.6092	7364.48	0.0;0.0;0.0	0.433;0.294;0.277	0.335	Pseudouridine synthase (AHRD V3.3 *** A0A200R992_9MAGN)
2694	gene:Solyc12g014360.2	Solyc12g014360.2	chrSL4.0ch12	+	5255633	5257905	5255633	5256423	5257746	5257905	2694	15;0;38	0;20;0	2;26;4	0;0;0	1416	121	0.000195506738702	0.00295132933955	1.0;0.0;1.0	1.0;1.0;1.0	0.333	protein trichome birefringence-like 41 (AHRD V3.3 *** A0A2I4GYL0_9ROSI)
9828	gene:Solyc10g076760.3	Solyc10g076760.3	chrSL4.0ch10	+	58808175	58809225	58808175	58808396	58809168	58809225	9828	109;67;89	14;0;22	116;213;194	0;4;0	865	121	5.40036e+06	0.00102549150558	0.521;1.0;0.361	1.0;0.882;1.0	0.333	Protein kinase superfamily protein (AHRD V3.3 *** A0A2U1LJI2_ARTAN)
21193	gene:Solyc05g018810.4	Solyc05g018810.4	chrSL4.0ch05	+	23944197	23948544	23944197	23947146	23948182	23948544	21193	4;0;1	4;17;0	5;2;10	0;2;0	1129	121	0.00346137137497	0.0299508437205	0.097;0.0;1.0	1.0;0.097;1.0	0.333	Nucleosome assembly protein family (AHRD V3.3 *** A9TVZ4_PHYPA)
27777	gene:Solyc03g118840.3	Solyc03g118840.3	chrSL4.0ch03	+	62089241	62089969	62089241	62089366	62089456	62089969	27777	2;3;0	0;0;30	8;29;6	0;0;0	211	121	0.00170905147738	0.0171710521962	1.0;1.0;0.0	1.0;1.0;1.0	0.333	RING/U-box superfamily protein (AHRD V3.3 *** A0A2U1NS86_ARTAN)
59944	gene:Solyc02g068180.3	Solyc02g068180.3	chrSL4.0ch02	+	36217123	36218429	36217123	36218222	36218342	36218429	59944	2;0;0	0;1;22	2;0;20	0;2;0	241	121	0.000388104505169	0.00515646913118	1.0;0.0;0.0	1.0;0.0;1.0	0.333	ABC transporter ATP-binding protein (AHRD V3.3 *** A0A347ZBK6_LACPN)
88568	gene:Solyc06g076970.3	Solyc06g076970.3	chrSL4.0ch06	-	45509410	45511542	45509410	45509434	45509522	45511542	88568	0;1;9	24;0;0	2;6;2	0;0;0	209	121	0.00276797236323	0.0251405458163	0.0;1.0;1.0	1.0;1.0;1.0	0.333	Peptidyl-prolyl cis-trans isomerase (AHRD V3.3 *** A0A2G3CBN4_CAPCH)
95102	gene:Solyc07g064110.3	Solyc07g064110.3	chrSL4.0ch07	-	66212390	66213122	66212390	66212894	66212994	66213122	95102	1;0;30	0;30;0	15;11;8	0;0;0	221	121	0.00213773068826	0.0204519067694	1.0;0.0;1.0	1.0;1.0;1.0	0.333	Pentatricopeptide repeat (AHRD V3.3 *** A0A200QKW5_9MAGN)
40844	gene:Solyc01g058450.3	Solyc01g058450.3	chrSL4.0ch01	+	59722980	59729553	59722980	59723059	59723227	59729553	40844	9;5;8	4;31;48	29;48;40	10;17;18	261	121	1.49277e+06	0.000354789815909	0.511;0.07;0.072	0.573;0.567;0.507	0.331	Flowering time control protein FCA (AHRD V3.3 *** A0A2G2XPK6_CAPBA)
51788	gene:Solyc12g099280.2	Solyc12g099280.2	chrSL4.0ch12	+	66005189	66007525	66005189	66007268	66007343	66007525	51788	0;0;3	6;30;8	18;3;0	0;9;24	196	121	0.00412364474917	0.0342017171473	0.0;0.0;0.188	1.0;0.171;0.0	0.328	Fip1 domain-containing protein (AHRD V3.3 *** A0A1Q3BSA1_CEPFO)
63467	gene:Solyc12g056740.2	Solyc12g056740.2	chrSL4.0ch12	-	62439632	62442853	62439632	62441337	62442712	62442853	63467	4;16;2	22;0;0	14;27;28	0;0;0	1468	121	0.00018883702594	0.00287519344894	0.015;1.0;1.0	1.0;1.0;1.0	0.328	RNA helicase DEAD39
56532	gene:Solyc01g150166.1	Solyc01g150166.1	chrSL4.0ch01	-	86448477	86453340	86448477	86450200	86453265	86453340	56532	148;201;201	18;11;8	169;196;226	5;6;0	3158	121	0.00666795980319	0.0495034776819	0.24;0.412;0.49	0.564;0.556;1.0	0.326	Unknown protein
69738	gene:Solyc02g091530.4	Solyc02g091530.4	chrSL4.0ch02	+	50837795	50841518	50837795	50840928	50841050	50841518	69738	58;58;33	50;67;34	112;83;124	85;21;6	242	121	0.000463002897076	0.0059414197219	0.367;0.302;0.327	0.397;0.664;0.912	0.326	Protein PTST, chloroplastic (AHRD V3.3 *** A0A1U8FYQ0_CAPAN)
25854	gene:Solyc03g080010.3	Solyc03g080010.3	chrSL4.0ch03	-	46441477	46447651	46441477	46446576	46447503	46447651	25854	75;85;116	11;0;10	72;40;49	0;0;0	1020	121	35466.6	1.68258e+06	0.447;1.0;0.579	1.0;1.0;1.0	0.325	DNA mismatch repair protein MutS (AHRD V3.3 *** A0A200R035_9MAGN)
96724	gene:Solyc08g008010.4	Solyc08g008010.4	chrSL4.0ch08	-	2514051	2515873	2514051	2514184	2515729	2515873	96724	8;0;8	22;8;25	14;33;30	3;28;1	1638	121	750939	0.000202137153689	0.026;0.0;0.023	0.256;0.08;0.689	0.325	Serine/threonine dehydratase (AHRD V3.3 *** A8J977_CHLRE)
103212	gene:Solyc09g011910.3	Solyc09g011910.3	chrSL4.0ch09	-	5215820	5216517	5215820	5215960	5216078	5216517	103212	0;0;13	17;30;6	6;12;8	4;17;1	239	121	0.0015748881005	0.0160725944538	0.0;0.0;0.523	0.432;0.263;0.802	0.325	DUF674 family protein (AHRD V3.3 *** A0A2K3PIU4_TRIPR)
25902	gene:Solyc02g093910.3	Solyc02g093910.3	chrSL4.0ch02	+	52698394	52699869	52698394	52698689	52698758	52699869	25902	4;3;0	32;22;29	16;18;18	29;31;8	190	121	12315.8	698569	0.074;0.08;0.0	0.26;0.27;0.589	0.322	Kelch repeat-containing protein (AHRD V3.3 *** A0A2G3DAA9_CAPCH)
39855	gene:Solyc02g091030.4	Solyc02g091030.4	chrSL4.0ch02	+	50510585	50511063	50510585	50510678	50510795	50511063	39855	26;27;51	36;22;12	42;17;91	2;5;15	238	121	0.00083381597797	0.00958049140007	0.269;0.384;0.684	0.914;0.634;0.755	0.322	Nuclear transcription factor Y subunit C-2 (AHRD V3.3 *-* A0A2G3D858_CAPCH)
46051	gene:Solyc09g014760.4	Solyc09g014760.4	chrSL4.0ch09	-	6864152	6865269	6864152	6864229	6865176	6865269	46051	150;217;271	12;10;12	141;138;246	0;0;0	1040	121	0.117306	4.4698	0.593;0.716;0.724	1.0;1.0;1.0	0.322	Chlorophyll synthase, chloroplastic (AHRD V3.3 *** A0A2G3BKC1_CAPCH)
74679	gene:Solyc05g150106.1	Solyc05g150106.1	chrSL4.0ch05	+	2929542	2930473	2929542	2929764	2930004	2930473	74679	0;4;4	13;8;6	10;9;8	3;3;9	333	121	0.000303006980524	0.00422159831216	0.0;0.154;0.195	0.548;0.522;0.244	0.322	Unknown protein
92689	gene:Solyc07g042850.2	Solyc07g042850.2	chrSL4.0ch07	-	56236255	56237758	56236255	56237318	56237659	56237758	92689	71;43;43	0;10;20	103;90;86	0;2;1	434	121	1.61079e+06	0.000377973440753	1.0;0.545;0.375	1.0;0.926;0.96	0.322	Unknown protein
68567	gene:Solyc07g055980.3	Solyc07g055980.3	chrSL4.0ch07	-	63797087	63799154	63797087	63797430	63799038	63799154	68567	14;12;6	22;0;0	9;18;13	0;0;0	1701	121	0.00179411922281	0.0178096569657	0.043;1.0;1.0	1.0;1.0;1.0	0.319	Haloacid dehalogenase (HAD) superfamily protein (AHRD V3.3 *** A0A2U1ND25_ARTAN)
97782	gene:Solyc08g041820.3	Solyc08g041820.3	chrSL4.0ch08	-	25419510	25419847	25419510	25419647	25419720	25419847	97782	5;0;71	0;12;10	18;11;5	0;2;0	194	121	0.000976795114452	0.0109069435993	1.0;0.0;0.816	1.0;0.774;1.0	0.319	Homeobox protein knotted-1-like 3-like (AHRD V3.3 *** A0A2K3PJ30_TRIPR)
30867	gene:Solyc02g091950.4	Solyc02g091950.4	chrSL4.0ch02	+	51199590	51201019	51199590	51199777	51200671	51201019	30867	49;27;54	4;16;0	50;43;42	0;2;0	987	121	0.000499296479116	0.00631856243221	0.6;0.171;1.0	1.0;0.725;1.0	0.318	Lysosomal Pro-X carboxypeptidase (AHRD V3.3 *** A0A1J3CNY8_NOCCA)
102490	gene:Solyc09g009670.3	Solyc09g009670.3	chrSL4.0ch09	+	3106518	3106851	3106518	3106576	3106672	3106851	102490	1;10;0	8;23;37	23;24;18	14;20;20	217	121	291.531	213095	0.065;0.195;0.0	0.478;0.401;0.334	0.318	Solute carrier family 35 protein (DUF914) (AHRD V3.3 *** A0A1I9LLD6_ARATH)
97250	gene:Solyc08g062610.4	Solyc08g062610.4	chrSL4.0ch08	+	49670716	49672824	49670716	49672089	49672765	49672824	97250	14;56;106	2;8;8	60;36;26	2;1;0	769	121	0.000434578295019	0.00564056949077	0.524;0.524;0.676	0.825;0.85;1.0	0.317	Cyclopropane-fatty-acyl-phospholipid synthase (AHRD V3.3 *** A0A2P6VLP6_9CHLO),Pfam:PF02353
99026	gene:Solyc08g067430.4	Solyc08g067430.4	chrSL4.0ch08	+	54577092	54577300	54577092	54577135	54577219	54577300	99026	0;2;0	14;12;64	7;14;8	13;9;10	205	121	0.0122613	4.60529	0.0;0.09;0.0	0.241;0.479;0.321	0.317	DNA-directed RNA polymerase subunit beta (AHRD V3.3 *** AT2G25605.1)
75050	gene:Solyc05g051680.4	Solyc05g051680.4	chrSL4.0ch05	+	61473331	61479288	61473331	61477018	61479208	61479288	75050	20;27;92	0;26;0	33;15;13	0;0;0	2283	121	0.00224909974346	0.0212953553296	1.0;0.052;1.0	1.0;1.0;1.0	0.316	Structural maintenance of chromosomes protein 6 (AHRD V3.3 *** A0A2G2WTI5_CAPBA)
15944	gene:Solyc04g007280.3	Solyc04g007280.3	chrSL4.0ch04	+	1028810	1038146	1028810	1033007	1037130	1038146	15944	14;52;50	0;0;24	18;7;16	0;0;0	4216	121	0.00206909323131	0.0199082251576	1.0;1.0;0.056	1.0;1.0;1.0	0.315	Nuclear pore complex protein NUP98A (AHRD V3.3 *** A0A2G3DE78_CAPCH)
11206	gene:Solyc10g018160.2	Solyc10g018160.2	chrSL4.0ch10	+	6517854	6521521	6517854	6518475	6521435	6521521	11206	33;16;41	0;0;26	34;7;11	0;0;0	3053	121	0.00216581179635	0.020655824866	1.0;1.0;0.059	1.0;1.0;1.0	0.314	S-acyltransferase (AHRD V3.3 *** A0A2G2VSI2_CAPBA)
56527	gene:Solyc01g150166.1	Solyc01g150166.1	chrSL4.0ch01	-	86446658	86449659	86446658	86447363	86449543	86449659	56527	144;232;186	24;9;0	176;198;262	3;0;0	2273	121	0.000718242612401	0.00850047460783	0.242;0.578;1.0	0.757;1.0;1.0	0.312	Unknown protein
11141	gene:Solyc10g019040.2	Solyc10g019040.2	chrSL4.0ch10	+	11003862	11007597	11003862	11007353	11007439	11007597	11141	0;0;22	8;17;13	9;10;18	4;9;12	207	121	0.00177834990851	0.017693190347	0.0;0.0;0.497	0.568;0.394;0.467	0.311	kinetochore protein Nuf2 (AHRD V3.3 *** A0A2I4GDS6_9ROSI)
11790	gene:Solyc10g007120.4	Solyc10g007120.4	chrSL4.0ch10	+	1407398	1407987	1407398	1407617	1407819	1407987	11790	77;64;29	0;13;18	37;71;34	0;0;0	295	121	29547.6	1.45643e+06	1.0;0.669;0.398	1.0;1.0;1.0	0.311	transmembrane protein (AHRD V3.3 *** AT3G15110.1)
14724	gene:Solyc04g026350.3	Solyc04g026350.3	chrSL4.0ch04	-	16165548	16169791	16165548	16165978	16167742	16169791	14724	56;28;52	0;24;0	54;22;18	0;0;0	1857	121	0.00305289969763	0.0272033063649	1.0;0.071;1.0	1.0;1.0;1.0	0.31	Caltractin (AHRD V3.3 *** A0A2G2ZI52_CAPAN)
23464	gene:Solyc02g069570.3	Solyc02g069570.3	chrSL4.0ch02	+	37432789	37439438	37432789	37435593	37438897	37439438	23464	307;576;509	7;24;0	383;347;538	0;0;0	3397	121	10873.9	632082	0.61;0.461;1.0	1.0;1.0;1.0	0.31	Pentatricopeptide repeat-containing protein, chloroplastic (AHRD V3.3 *** A0A1U8FUD9_CAPAN)
67091	gene:Solyc03g005870.4	Solyc03g005870.4	chrSL4.0ch03	+	596506	596909	596506	596644	596783	596909	67091	26;14;32	7;10;5	36;4;26	6;0;0	242	121	0.00509160357793	0.0401796585417	0.65;0.412;0.762	0.75;1.0;1.0	0.309	eukaryotic translation initiation factor 4E
7269	gene:Solyc11g010300.2	Solyc11g010300.2	chrSL4.0ch11	+	3414080	3418137	3414080	3417523	3417626	3418137	7269	4;20;9	26;0;0	2;3;11	0;0;0	224	121	0.00590428493312	0.0450017470524	0.077;1.0;1.0	1.0;1.0;1.0	0.308	3,4-dihydroxy-2-butanone 4-phosphate synthase (AHRD V3.3 *** A0A147KHG0_9ACTN)
11166	gene:Solyc10g018600.2	Solyc10g018600.2	chrSL4.0ch10	+	8503029	8503801	8503029	8503206	8503551	8503801	11166	45;27;78	0;14;8	116;138;78	0;0;0	438	121	1996.97	1.05858e+06	1.0;0.348;0.729	1.0;1.0;1.0	0.308	Cationic amino acid transporter (AHRD V3.3 *** S8E1X3_9LAMI)
55787	gene:Solyc12g056290.2	Solyc12g056290.2	chrSL4.0ch12	-	61829962	61831656	61829962	61830448	61831583	61831656	55787	140;103;215	11;6;8	168;152;170	0;3;0	1228	121	25249.8	1.27997e+06	0.556;0.628;0.726	1.0;0.833;1.0	0.308	RING/U-box superfamily protein (AHRD V3.3 *-* AT2G15530.4)
38780	gene:Solyc01g107580.4	Solyc01g107580.4	chrSL4.0ch01	+	87390764	87392894	87390764	87390845	87391469	87392894	38780	4;15;38	0;30;0	16;22;36	0;0;0	717	121	0.00345850715026	0.0299351860683	1.0;0.078;1.0	1.0;1.0;1.0	0.307	Pseudouridine synthase family protein (AHRD V3.3 *** A0A2U1QNN7_ARTAN)
69157	gene:Solyc04g058070.3	Solyc04g058070.3	chrSL4.0ch04	+	54506900	54511053	54506900	54510535	54510936	54511053	69157	49;103;90	23;36;93	45;134;102	6;4;52	494	121	0.00469865399956	0.0378240342508	0.343;0.412;0.192	0.648;0.891;0.325	0.306	UDP-sugar pyrophosphorylase (AHRD V3.3 *** A0A2G2WYE7_CAPBA)
35030	gene:Solyc07g044980.3	Solyc07g044980.3	chrSL4.0ch07	-	57905895	57910270	57905895	57906475	57907179	57910270	35030	60;114;80	8;14;0	57;89;82	0;0;0	797	121	13800.2	767161	0.532;0.553;1.0	1.0;1.0;1.0	0.305	NIM1-like protein 2
60417	gene:Solyc01g107660.3	Solyc01g107660.3	chrSL4.0ch01	-	87440552	87441259	87440552	87440880	87441059	87441259	60417	35;34;24	14;39;11	61;49;87	1;15;20	272	121	0.000978720770504	0.0109233977912	0.527;0.279;0.493	0.964;0.592;0.659	0.305	Stress enhanced protein 1, chloroplastic (AHRD V3.3 *** A0A2G2W962_CAPBA)
86469	gene:Solyc07g043580.4	Solyc07g043580.4	chrSL4.0ch07	+	57358286	57360545	57358286	57360014	57360236	57360545	86469	48;33;34	19;4;20	16;26;45	0;8;0	315	121	0.00356590702803	0.0306270853628	0.492;0.76;0.395	1.0;0.555;1.0	0.303	bHLH transcription factor 052
100417	gene:Solyc08g078610.4	Solyc08g078610.4	chrSL4.0ch08	-	60489854	60490945	60489854	60490714	60490939	60490945	100417	62;48;51	74;33;42	128;59;165	18;28;34	318	121	308900	9.60214e+06	0.242;0.356;0.316	0.73;0.445;0.649	0.303	Zinc knuckle (CCHC-type) family protein (AHRD V3.3 *** AT3G62330.1)
85755	gene:Solyc09g076030.4	Solyc09g076030.4	chrSL4.0ch09	-	63931024	63933096	63931024	63931488	63932947	63933096	85755	26;31;36	0;0;26	38;32;2	0;0;0	1552	121	0.0034030243169	0.0296008904832	1.0;1.0;0.097	1.0;1.0;1.0	0.301	Photosystem II D1 processing protein PSB27-H2, chloroplastic (AHRD V3.3 *** A0A2G2ZVE7_CAPAN)
3145	gene:Solyc12g008750.3	Solyc12g008750.3	chrSL4.0ch12	+	2158229	2161840	2158229	2158346	2160539	2161840	3145	46;15;92	22;0;0	21;14;2	0;0;0	2286	121	0.0035414870036	0.0304751178645	0.1;1.0;1.0	1.0;1.0;1.0	0.3	U2 snRNP auxiliary factor large subunit (AHRD V3.3 *** A0A2I4F464_9ROSI)
32399	gene:Solyc05g006320.4	Solyc05g006320.4	chrSL4.0ch05	-	1018850	1023665	1018850	1019267	1019925	1023665	32399	1;56;36	10;24;16	19;42;50	5;8;5	751	121	0.000674572292737	0.00807592824121	0.016;0.273;0.266	0.38;0.458;0.617	0.3	Sterile alpha motif domain-containing protein (AHRD V3.3 *** A0A2U1NUF5_ARTAN)
93764	gene:Solyc08g074290.3	Solyc08g074290.3	chrSL4.0ch08	+	56516943	56524728	56516943	56523232	56524370	56524728	93764	267;248;171	25;13;26	156;230;219	1;21;0	1231	121	0.00176968944485	0.0176336478154	0.512;0.652;0.393	0.939;0.518;1.0	0.3	Myosin heavy chain-like protein (AHRD V3.3 *** F4JRY9_ARATH)
104319	gene:Solyc12g095910.2	Solyc12g095910.2	chrSL4.0ch12	+	64534059	64536731	64534059	64536009	64536645	64536731	104319	23;26;28	0;0;40	26;8;14	0;0;0	729	121	0.00367825742365	0.0313542898213	1.0;1.0;0.104	1.0;1.0;1.0	0.299	cysteine protease
20029	gene:Solyc03g026310.4	Solyc03g026310.4	chrSL4.0ch03	+	3736567	3739511	3736567	3736847	3739473	3739511	20029	389;216;168	10;0;16	211;239;120	0;2;0	2719	121	0.000134672726102	0.00217185006716	0.634;1.0;0.318	1.0;0.842;1.0	0.297	ABC transporter (AHRD V3.3 *** A0A200R0A6_9MAGN)
94012	gene:Solyc07g054450.4	Solyc07g054450.4	chrSL4.0ch07	+	62689570	62690471	62689570	62689722	62689921	62690471	94012	12;44;4	62;122;80	31;30;34	15;45;18	292	121	157.504	18610.6	0.074;0.13;0.02	0.461;0.216;0.439	0.297	protein ULTRAPETALA 1-like (AHRD V3.3 *** A0A2I4DNL4_9ROSI)
54390	gene:Solyc01g097500.4	Solyc01g097500.4	chrSL4.0ch01	-	80582461	80586193	80582461	80582644	80586119	80586193	54390	100;74;112	0;20;0	60;116;48	0;0;0	3568	121	0.00379484288253	0.0320690324731	1.0;0.111;1.0	1.0;1.0;1.0	0.296	LSTK-1-like kinase
36017	gene:Solyc08g069180.3	Solyc08g069180.3	chrSL4.0ch08	-	56326341	56328153	56326341	56327992	56328051	56328153	36017	0;0;0	4;29;37	4;0;17	16;18;4	180	121	4.85517e+06	0.000940041575934	0.0;0.0;0.0	0.144;0.0;0.741	0.295	Protein kinase domain (AHRD V3.3 *** A0A200QZ79_9MAGN)
42308	gene:Solyc03g082630.3	Solyc03g082630.3	chrSL4.0ch03	+	47112244	47115557	47112244	47112574	47114295	47115557	42308	50;39;54	0;0;27	42;22;44	0;0;0	1814	121	0.00361293103969	0.0309137595688	1.0;1.0;0.118	1.0;1.0;1.0	0.294	P-loop containing nucleoside triphosphate hydrolases superfamily protein (AHRD V3.3 *** A0A2U1LUP2_ARTAN)
15902	gene:Solyc04g007730.3	Solyc04g007730.3	chrSL4.0ch04	-	1438973	1442156	1438973	1440446	1442002	1442156	15902	45;4;10	24;0;0	20;8;2	0;0;0	1649	121	0.00325859809209	0.0286271064717	0.121;1.0;1.0	1.0;1.0;1.0	0.293	fold protein (AHRD V3.3 *** AT1G23110.7)
6003	gene:Solyc11g045110.3	Solyc11g045110.3	chrSL4.0ch11	+	30510896	30513863	30510896	30513712	30513800	30513863	6003	0;0;0	55;26;55	0;13;19	30;45;4	209	121	161206	0.000378058720532	0.0;0.0;0.0	0.0;0.143;0.733	0.292	Sucrose-phosphate synthase family protein (AHRD V3.3 *** A0A2U1M1C4_ARTAN)
64854	gene:Solyc05g012270.3	Solyc05g012270.3	chrSL4.0ch05	+	5643291	5644000	5643291	5643477	5643898	5644000	64854	0;0;0	4;22;4	15;4;7	3;7;6	514	121	1066.63	92439.8	0.0;0.0;0.0	0.541;0.119;0.215	0.292	Argininosuccinate synthase (AHRD V3.3 *** A0A1U8EP46_CAPAN)
94436	gene:Solyc02g005510.4	Solyc02g005510.4	chrSL4.0ch02	-	9055769	9056623	9055769	9056112	9056576	9056623	94436	79;50;23	14;0;8	92;77;96	0;4;0	557	121	0.000554876934346	0.00690168650836	0.551;1.0;0.384	1.0;0.807;1.0	0.291	Transcriptional coactivator/pterin dehydratase (AHRD V3.3 *** A0A1P8AWX1_ARATH)
49887	gene:Solyc04g082130.4	Solyc04g082130.4	chrSL4.0ch04	-	63881316	63882404	63881316	63881377	63882329	63882404	49887	4;14;36	0;0;26	9;8;9	0;0;0	1045	121	0.00341593998769	0.0296765927262	1.0;1.0;0.138	1.0;1.0;1.0	0.287	Pseudouridine synthase family protein (AHRD V3.3 *** A0A2U1N9V5_ARTAN)
99510	gene:Solyc08g074890.4	Solyc08g074890.4	chrSL4.0ch08	+	57145635	57149549	57145635	57145716	57149487	57149549	99510	111;104;80	0;20;0	98;108;158	0;0;0	3864	121	0.00375115046385	0.0317813110244	1.0;0.14;1.0	1.0;1.0;1.0	0.287	Unknown protein
36755	gene:Solyc01g068590.4	Solyc01g068590.4	chrSL4.0ch01	+	70612143	70616616	70612143	70612317	70615709	70616616	36755	403;451;594	19;5;31	496;455;486	1;6;5	3485	121	0.00125562845594	0.0133814329272	0.424;0.758;0.4	0.945;0.725;0.771	0.286	Metal ion-binding protein (AHRD V3.3 *** F4IX22_ARATH)
66461	gene:Solyc03g097130.3	Solyc03g097130.3	chrSL4.0ch03	+	54038626	54041579	54038626	54041366	54041497	54041579	66461	17;57;57	29;19;39	64;19;26	14;3;7	242	121	0.00169250954933	0.0170279849736	0.227;0.6;0.422	0.696;0.76;0.65	0.286	Protein kinase superfamily protein (AHRD V3.3 *** A0A2U1LHG7_ARTAN)
105263	gene:Solyc07g040990.4	Solyc07g040990.4	chrSL4.0ch07	+	51321181	51323680	51321181	51321214	51321935	51323680	105263	6;27;79	0;24;0	42;48;18	0;0;0	814	121	0.00442227267676	0.0361392359536	1.0;0.143;1.0	1.0;1.0;1.0	0.286	Protein phosphatase 2C 77 (AHRD V3.3 *** A0A2G3BYZ4_CAPCH)
12228	gene:Solyc10g005600.4	Solyc10g005600.4	chrSL4.0ch10	-	370779	371909	370779	371705	371829	371909	12228	32;6;14	0;7;10	7;15;20	1;2;0	242	121	0.00509389973001	0.0401846546336	1.0;0.3;0.412	0.778;0.789;1.0	0.285	BTB/POZ domain-containing protein 1 (AHRD V3.3 *-* S5ZYZ0_SOLTU)
75335	gene:Solyc05g010070.3	Solyc05g010070.3	chrSL4.0ch05	+	4318997	4322873	4318997	4320307	4322613	4322873	75335	14;40;103	0;0;30	35;40;30	0;0;0	2399	121	0.00311272152041	0.0276224382029	1.0;1.0;0.148	1.0;1.0;1.0	0.284	DNL-type zinc finger protein (AHRD V3.3 *-* A0A1J3H0F3_NOCCA)
91114	gene:Solyc10g086150.2	Solyc10g086150.2	chrSL4.0ch10	-	64229980	64230633	64229980	64230316	64230548	64230633	91114	8;39;8	1;6;12	26;11;40	0;4;0	325	121	0.00383220460615	0.0323094338102	0.749;0.708;0.199	1.0;0.506;1.0	0.283	RNA-binding protein (AHRD V3.3 *** A0A2U1PI86_ARTAN)
98533	gene:Solyc08g063070.3	Solyc08g063070.3	chrSL4.0ch08	+	50727348	50730374	50727348	50729909	50730209	50730374	98533	48;79;78	20;3;8	68;73;37	2;0;0	393	121	106549	4.06943e+06	0.425;0.89;0.75	0.913;1.0;1.0	0.283	Alpha/beta-Hydrolases superfamily protein (AHRD V3.3 *** A0A2U1NDY5_ARTAN)
84957	gene:Solyc06g060750.3	Solyc06g060750.3	chrSL4.0ch06	+	36448887	36456233	36448887	36453102	36456130	36456233	84957	152;130;218	43;42;51	103;157;168	9;15;4	3121	121	4.15176e+06	0.000827725126646	0.121;0.107;0.142	0.307;0.289;0.62	0.282	O-fucosyltransferase (AHRD V3.3 *** A0A2P5AVU2_PARAD)
53998	gene:Solyc03g112160.3	Solyc03g112160.3	chrSL4.0ch03	-	57086546	57087185	57086546	57086781	57086943	57087185	53998	16;18;43	0;5;30	41;62;27	0;4;0	255	121	0.00029841486966	0.00417000818614	1.0;0.631;0.405	1.0;0.88;1.0	0.281	Drought induced 19 protein-like (AHRD V3.3 *** A0A200RD12_9MAGN)
72313	gene:Solyc04g080390.4	Solyc04g080390.4	chrSL4.0ch04	-	62561909	62563254	62561909	62562918	62563004	62563254	72313	7;54;8	12;38;3	16;33;32	4;11;4	207	121	0.00370622581165	0.031492710009	0.254;0.454;0.609	0.7;0.637;0.824	0.281	plasma membrane fusion protein (AHRD V3.3 *** AT5G42765.1)
95717	gene:Solyc07g066070.3	Solyc07g066070.3	chrSL4.0ch07	+	67447740	67448055	67447740	67447886	67448031	67448055	95717	0;0;0	1;5;13	13;2;7	13;6;6	242	121	4106.19	281606	0.0;0.0;0.0	0.333;0.143;0.368	0.281	KH domain-containing protein (AHRD V3.3 *** A0A1U8HDP0_CAPAN)
3852	gene:Solyc11g072340.2	Solyc11g072340.2	chrSL4.0ch11	+	53615244	53616552	53615244	53615385	53615890	53616552	3852	75;34;124	9;0;22	63;40;58	0;0;0	598	121	7815.09	476064	0.628;1.0;0.533	1.0;1.0;1.0	0.28	Serine/arginine-rich-splicing factor RS40 (AHRD V3.3 *** A0A0N0RI43_NICAT)
4853	gene:Solyc11g066780.3	Solyc11g066780.3	chrSL4.0ch11	-	50594770	50595350	50594770	50595028	50595142	50595350	4853	102;38;137	25;26;18	59;74;67	0;0;12	235	121	9.97036e+06	0.00169341862853	0.677;0.429;0.797	1.0;1.0;0.742	0.28	PHD finger family protein (AHRD V3.3 *** A0A2U1MW38_ARTAN)
46945	gene:Solyc11g005170.2	Solyc11g005170.2	chrSL4.0ch11	+	162114	164453	162114	164315	164397	164453	46945	15;11;63	18;3;2	57;44;28	0;0;4	203	121	0.000410532242236	0.00537854369053	0.332;0.686;0.949	1.0;1.0;0.807	0.28	RNA-binding protein 39-like (AHRD V3.3 *** A0A2I4GQQ7_9ROSI)
82022	gene:Solyc01g097440.3	Solyc01g097440.3	chrSL4.0ch01	+	80550849	80559412	80550849	80559034	80559324	80559412	82022	3;11;12	0;0;20	14;13;15	0;0;0	383	121	0.00470250076335	0.0378381929554	1.0;1.0;0.159	1.0;1.0;1.0	0.28	Peptide-N(4)-(N-acetyl-beta-glucosaminyl)asparagine amidase (AHRD V3.3 *** A0A2G2YYU8_CAPAN)
82660	gene:Solyc03g025370.3	Solyc03g025370.3	chrSL4.0ch03	-	2778864	2783183	2778864	2780529	2782951	2783183	82660	83;106;137	21;0;0	96;152;73	0;0;0	2515	121	0.00411382317624	0.034147605868	0.16;1.0;1.0	1.0;1.0;1.0	0.28	NAD(P)-binding Rossmann-fold superfamily protein (AHRD V3.3 *** Q8H1Q6_ARATH)
12472	gene:Solyc09g098370.4	Solyc09g098370.4	chrSL4.0ch09	+	68262374	68265196	68262374	68262515	68264987	68265196	12472	108;51;114	12;20;26	92;73;71	3;4;6	2565	121	0.000272040042977	0.00386821944202	0.298;0.107;0.171	0.591;0.463;0.358	0.279	Fanconi-associated nuclease (AHRD V3.3 *** A0A328DUX8_9ASTE)
14903	gene:Solyc03g114060.3	Solyc03g114060.3	chrSL4.0ch03	+	58524387	58530388	58524387	58525767	58526057	58530388	14903	53;36;33	19;11;72	52;61;43	5;13;10	383	121	0.00176690491795	0.017614502472	0.468;0.508;0.126	0.767;0.597;0.576	0.279	Bromo adjacent homology (BAH) domain (AHRD V3.3 *** A0A200R0M3_9MAGN)
35000	gene:Solyc04g072450.3	Solyc04g072450.3	chrSL4.0ch04	-	57403038	57403327	57403038	57403132	57403270	57403327	35000	14;15;8	32;14;29	20;26;30	15;22;6	242	121	0.00162777274187	0.0164984963728	0.179;0.349;0.121	0.4;0.371;0.714	0.279	acidic leucine-rich nuclear phosphoprotein 32 family member B (AHRD V3.3 *-* XP_010320137.1)
104749	gene:Solyc09g064590.4	Solyc09g064590.4	chrSL4.0ch09	+	58008967	58013567	58008967	58013160	58013423	58013567	104749	39;2;12	0;0;21	38;32;81	0;0;0	356	121	0.00538583808954	0.041823181908	1.0;1.0;0.163	1.0;1.0;1.0	0.279	Unknown protein
89289	gene:Solyc09g065840.3	Solyc09g065840.3	chrSL4.0ch09	+	60211562	60213596	60211562	60213387	60213511	60213596	89289	110;44;118	12;16;18	38;101;39	0;0;0	242	121	0.3748	114.157	0.821;0.579;0.766	1.0;1.0;1.0	0.278	Single-stranded DNA-binding protein (AHRD V3.3 *-* A0A2T6CTD5_9BACT)
76742	gene:Solyc10g085550.3	Solyc10g085550.3	chrSL4.0ch10	+	63828879	63829072	63828879	63828931	63829037	63829072	76742	14;37;20	0;0;47	8;16;27	0;0;0	227	121	0.0047790418283	0.0382866712094	1.0;1.0;0.185	1.0;1.0;1.0	0.272	Enolase (AHRD V3.3 *** A0A200Q2G1_9MAGN)
5591	gene:Solyc11g040260.2	Solyc11g040260.2	chrSL4.0ch11	-	36815805	36816631	36815805	36816114	36816311	36816631	5591	62;15;40	0;2;32	39;50;79	0;2;0	290	121	8.63589e+06	0.00150593056087	1.0;0.758;0.343	1.0;0.913;1.0	0.271	Pentatricopeptide repeat-containing protein, chloroplastic (AHRD V3.3 *** A0A2G2VKR4_CAPBA)
11474	gene:Solyc10g008520.3	Solyc10g008520.3	chrSL4.0ch10	+	2513644	2515433	2513644	2514040	2515092	2515433	11474	114;53;88	0;24;0	110;273;104	0;0;0	1145	121	0.00438409832907	0.0358896993647	1.0;0.189;1.0	1.0;1.0;1.0	0.27	Auxin-responsive GH3 family protein (AHRD V3.3 *** A0A2U1MRW5_ARTAN)
24326	gene:Solyc03g026210.4	Solyc03g026210.4	chrSL4.0ch03	-	3593856	3595900	3593856	3594293	3595783	3595900	24326	93;118;61	0;0;20	52;129;62	0;0;0	1583	121	0.00425013196465	0.0350025069436	1.0;1.0;0.189	1.0;1.0;1.0	0.27	Dihydrodipicolinate reductase-like protein (AHRD V3.3 *** A0A0F7GZT6_9ROSI)
101152	gene:Solyc08g082340.3	Solyc08g082340.3	chrSL4.0ch08	+	63290118	63295304	63290118	63293756	63295216	63295304	101152	13;60;27	0;20;0	15;39;22	0;0;0	1553	121	0.00309266655224	0.0274907907262	1.0;0.189;1.0	1.0;1.0;1.0	0.27	glycerol-3-phosphate acyltransferase 3-like (AHRD V3.3 *** A0A2I4GCC2_9ROSI)
25348	gene:Solyc06g051650.4	Solyc06g051650.4	chrSL4.0ch06	+	32964828	32966384	32964828	32964852	32966022	32966384	25348	74;92;145	3;44;0	40;44;47	0;2;0	1263	121	0.00211997302043	0.0203061369253	0.703;0.167;1.0	1.0;0.678;1.0	0.269	Peptidyl-prolyl cis-trans isomerase (AHRD V3.3 *** Q5GA61_SOLLC)
40845	gene:Solyc01g058450.3	Solyc01g058450.3	chrSL4.0ch01	+	59722980	59729553	59722980	59723059	59726610	59729553	40845	132;160;224	25;9;30	278;188;233	8;10;5	3644	121	0.000138119328162	0.00222050789498	0.149;0.371;0.199	0.536;0.384;0.607	0.269	Flowering time control protein FCA (AHRD V3.3 *** A0A2G2XPK6_CAPBA)
53649	gene:Solyc01g088610.4	Solyc01g088610.4	chrSL4.0ch01	-	75617169	75617789	75617169	75617455	75617674	75617789	53649	45;48;22	17;0;8	38;49;133	0;4;0	312	121	9.37476e+06	0.00161228083551	0.507;1.0;0.516	1.0;0.826;1.0	0.268	10 kDa chaperonin (AHRD V3.3 *** A0A2K3N899_TRIPR)
72862	gene:Solyc04g081880.4	Solyc04g081880.4	chrSL4.0ch04	-	63714568	63716991	63714568	63716231	63716902	63716991	72862	16;37;31	0;0;20	32;9;31	0;0;0	764	121	0.00380509436103	0.0321444225884	1.0;1.0;0.197	1.0;1.0;1.0	0.268	DNA/RNA-binding protein Alba-like protein (AHRD V3.3 *-* A0A2U1M9H1_ARTAN)
45990	gene:Solyc03g123980.4	Solyc03g123980.4	chrSL4.0ch03	+	65125236	65133232	65125236	65129948	65133048	65133232	45990	183;198;292	0;7;12	208;263;318	2;0;0	3193	121	4.82178e+06	0.000934575180248	1.0;0.517;0.48	0.798;1.0;1.0	0.267	Pumilio-like protein 2 (AHRD V3.3 *** A0A2G2WPH9_CAPBA)
67328	gene:Solyc02g069610.3	Solyc02g069610.3	chrSL4.0ch02	+	37468145	37469102	37468145	37468870	37469004	37469102	67328	10;19;12	0;0;24	5;17;26	0;0;0	242	121	0.00506851704911	0.0400148988118	1.0;1.0;0.2	1.0;1.0;1.0	0.267	Got1/Sft2-like vescicle transport protein family (AHRD V3.3 *** A0A2U1KLQ9_ARTAN)
68950	gene:Solyc02g078990.4	Solyc02g078990.4	chrSL4.0ch02	+	41579220	41580865	41579220	41579283	41579553	41580865	68950	37;21;39	4;0;16	21;32;14	0;0;0	363	121	127856	4.73112e+06	0.755;1.0;0.448	1.0;1.0;1.0	0.266	thiosulfate sulfurtransferase
16281	gene:Solyc01g105460.4	Solyc01g105460.4	chrSL4.0ch01	+	85936571	85940961	85936571	85936842	85938703	85940961	16281	18;7;92	0;0;22	22;16;11	0;0;0	1954	121	0.00245273200502	0.0228770533717	1.0;1.0;0.206	1.0;1.0;1.0	0.265	1,4-dihydroxy-2-naphthoate polyprenyltransferase, chloroplastic (AHRD V3.3 *** A0A2G2Y2Y1_CAPAN)
53997	gene:Solyc03g112160.3	Solyc03g112160.3	chrSL4.0ch03	-	57086546	57087185	57086546	57086749	57086943	57087185	53997	16;18;43	130;59;40	41;62;27	42;36;9	287	121	1.14632e+06	0.000287035444971	0.049;0.114;0.312	0.292;0.421;0.558	0.265	Drought induced 19 protein-like (AHRD V3.3 *** A0A200RD12_9MAGN)
105012	gene:Solyc12g014440.2	Solyc12g014440.2	chrSL4.0ch12	-	5448860	5449549	5448860	5449086	5449164	5449549	105012	20;24;54	18;0;24	37;40;44	2;4;0	199	121	0.00145524941946	0.0151064252246	0.403;1.0;0.578	0.918;0.859;1.0	0.265	BNR/Asp-box repeat family protein (AHRD V3.3 *** A0A2U1NQE8_ARTAN)
69908	gene:Solyc01g109080.3	Solyc01g109080.3	chrSL4.0ch01	+	88464179	88471831	88464179	88470336	88470777	88471831	69908	76;30;63	6;0;16	38;44;53	0;0;0	534	121	44710.4	2.0282e+06	0.742;1.0;0.472	1.0;1.0;1.0	0.262	Serine/threonine-protein kinase SMG1 (AHRD V3.3 *** A0A2K3NMP5_TRIPR)
55603	gene:Solyc05g032660.4	Solyc05g032660.4	chrSL4.0ch05	+	45470088	45480337	45470088	45470187	45480226	45480337	55603	886;834;1430	0;36;0	562;513;596	0;0;0	10132	121	0.00361160398734	0.0309097016579	1.0;0.217;1.0	1.0;1.0;1.0	0.261	NAD(P)-binding Rossmann-fold superfamily protein (AHRD V3.3 *-* F4JSA6_ARATH)
98085	gene:Solyc09g082200.2	Solyc09g082200.2	chrSL4.0ch09	-	64110642	64113230	64110642	64110811	64112985	64113230	98085	225;104;184	0;20;0	108;135;121	0;0;0	2267	121	0.00401669828844	0.0335218119881	1.0;0.217;1.0	1.0;1.0;1.0	0.261	Folate-biopterin transporter 1, chloroplastic (AHRD V3.3 *** A0A2G3CSY8_CAPCH)
37438	gene:Solyc01g079790.4	Solyc01g079790.4	chrSL4.0ch01	+	71510219	71511082	71510219	71510300	71510976	71511082	37438	86;80;122	12;3;8	121;144;155	2;2;0	769	121	213586	7.16468e+06	0.53;0.808;0.706	0.905;0.919;1.0	0.26	ADP-glucose pyrophosphorylase large subunit 3
81757	gene:Solyc04g015490.4	Solyc04g015490.4	chrSL4.0ch04	+	5730708	5738335	5730708	5738018	5738176	5738335	81757	0;16;7	12;23;13	6;14;14	4;8;12	251	121	0.00328812596658	0.0288005451499	0.0;0.251;0.206	0.42;0.458;0.36	0.26	Mg-protoporphyrin IX chelatase (AHRD V3.3 *** A0A2G2ZF66_CAPAN)
13464	gene:Solyc09g083130.3	Solyc09g083130.3	chrSL4.0ch09	-	64911284	64911689	64911284	64911477	64911620	64911689	13464	4;0;0	36;18;29	11;9;0	10;5;3	242	121	183035	6.35754e+06	0.053;0.0;0.0	0.355;0.474;0.0	0.259	Acylamino-acid-releasing enzyme (AHRD V3.3 *** A0A1J3E2A0_NOCCA)
87486	gene:Solyc08g067840.3	Solyc08g067840.3	chrSL4.0ch08	+	54971982	54972264	54971982	54972131	54972188	54972264	87486	6;18;30	0;12;8	6;26;27	0;0;0	178	121	17984.6	967859	1.0;0.505;0.718	1.0;1.0;1.0	0.259	Photosystem II reaction center PsbP family protein (AHRD V3.3 *** A0A0F7GYP2_9ROSI)
22091	gene:Solyc03g063600.4	Solyc03g063600.4	chrSL4.0ch03	+	31214025	31216463	31214025	31214102	31214638	31216463	22091	58;55;83	13;6;0	109;97;160	0;2;1	629	121	3.72395e+06	0.000758285098312	0.462;0.638;1.0	1.0;0.903;0.969	0.257	Guanylate kinase 1 (AHRD V3.3 *** A0A2G2X5F7_CAPBA)
76369	gene:Solyc06g062660.4	Solyc06g062660.4	chrSL4.0ch06	-	37192696	37198566	37192696	37198449	37198525	37198566	76369	3;11;0	20;35;94	36;27;17	41;30;23	197	121	0.174749	59.7527	0.084;0.162;0.0	0.35;0.356;0.312	0.257	Beta-galactosidase (AHRD V3.3 *** A0A2G2WL43_CAPBA)
41280	gene:Solyc03g118490.4	Solyc03g118490.4	chrSL4.0ch03	+	61788666	61789154	61788666	61788975	61789091	61789154	41280	2;0;0	6;36;5	6;14;0	20;2;6	237	121	0.000728315547471	0.00859443171678	0.145;0.0;0.0	0.133;0.781;0.0	0.256	Zinc-finger domain of monoamine-oxidase A repressor R1 (AHRD V3.3 *** A0A2U1LDY5_ARTAN)
54420	gene:Solyc02g069410.4	Solyc02g069410.4	chrSL4.0ch02	-	37323401	37325124	37323401	37323545	37324724	37325124	54420	105;89;77	0;28;0	37;63;103	0;0;0	1272	121	0.00317084751634	0.0279866962693	1.0;0.232;1.0	1.0;1.0;1.0	0.256	Haloacid dehalogenase-like hydrolase domain-containing protein (AHRD V3.3 *** A0A1J3HBG0_NOCCA)
80501	gene:Solyc07g041760.3	Solyc07g041760.3	chrSL4.0ch07	+	53941630	53945374	53941630	53941770	53944182	53945374	80501	195;127;218	24;13;22	121;114;127	6;2;7	2505	121	0.00551545347328	0.0426697142239	0.282;0.321;0.324	0.493;0.734;0.467	0.256	Unknown protein
94551	gene:Solyc07g056540.3	Solyc07g056540.3	chrSL4.0ch07	+	64249295	64250374	64249295	64249342	64250251	64250374	94551	185;199;331	0;10;36	125;155;198	0;0;0	1002	121	5041.78	332555	1.0;0.706;0.526	1.0;1.0;1.0	0.256	glycolate oxidase X92888
103733	gene:Solyc06g082150.4	Solyc06g082150.4	chrSL4.0ch06	+	45639085	45641059	45639085	45639161	45640581	45641059	103733	329;152;388	4;12;5	293;184;240	0;0;0	1513	121	4890.31	325228	0.868;0.503;0.861	1.0;1.0;1.0	0.256	6-phosphofructo-2-kinase/fructose-2, 6-bisphosphatase (AHRD V3.3 *** A0A2G2XZJ1_CAPAN)
71130	gene:Solyc09g030390.3	Solyc09g030390.3	chrSL4.0ch09	-	30222929	30224234	30222929	30223078	30223348	30224234	71130	63;43;19	10;10;4	55;45;64	0;0;12	363	121	0.0036590309613	0.0312344741386	0.677;0.589;0.613	1.0;1.0;0.64	0.254	Serine/arginine repetitive matrix protein 1 (AHRD V3.3 *-* A0A2G2VYQ2_CAPBA)
23195	gene:Solyc01g009820.4	Solyc01g009820.4	chrSL4.0ch01	-	4241353	4241643	4241353	4241537	4241614	4241643	23195	0;0;0	61;62;39	0;8;38	26;31;14	198	121	115848	435799	0.0;0.0;0.0	0.0;0.136;0.624	0.253	Hydroxyproline-rich glycoprotein family protein (AHRD V3.3 *** A0A1P8AYF9_ARATH)
86935	gene:Solyc06g071030.3	Solyc06g071030.3	chrSL4.0ch06	-	41293292	41297785	41293292	41296737	41297564	41297785	86935	20;39;34	0;6;14	13;6;12	2;0;0	920	121	0.00601858606889	0.0456797512443	1.0;0.461;0.242	0.461;1.0;1.0	0.253	isochorismate synthase
4967	gene:Solyc11g066590.2	Solyc11g066590.2	chrSL4.0ch11	+	50395039	50399294	50395039	50396984	50399082	50399294	4967	141;77;175	24;0;0	109;113;135	0;0;0	2191	121	0.00272369644878	0.0248384394983	0.245;1.0;1.0	1.0;1.0;1.0	0.252	Serine carboxypeptidase S28 family protein (AHRD V3.3 *** A0A2U1Q514_ARTAN)
99133	gene:Solyc05g050810.4	Solyc05g050810.4	chrSL4.0ch05	+	60380308	60382006	60380308	60380471	60380618	60382006	99133	26;18;27	37;9;80	31;22;9	6;16;4	242	121	0.00618614555974	0.0466486727999	0.26;0.5;0.144	0.721;0.407;0.529	0.251	DnaJ protein (AHRD V3.3 *-* Q9ZSZ6_HEVBR)
25254	gene:Solyc01g094580.3	Solyc01g094580.3	chrSL4.0ch01	-	78260521	78264906	78260521	78262921	78264711	78264906	25254	215;114;220	0;22;0	156;144;214	0;0;0	1883	121	0.00355883954839	0.0305881288668	1.0;0.25;1.0	1.0;1.0;1.0	0.25	Beta-amylase (AHRD V3.3 *** A0A2G2W5P7_CAPBA)

## Sheet: ES
Supplementary DataSheet S10. Exon Skipping events in leaves of T270 exposed to combined stress compared to control
ID	GeneID	geneSymbol	chr	strand	exonStart_0base	exonEnd	upstreamES	upstreamEE	downstreamES	downstreamEE	ID	IJC_SAMPLE_1	SJC_SAMPLE_1	IJC_SAMPLE_2	SJC_SAMPLE_2	IncFormLen	SkipFormLen	PValue	FDR	IncLevel1	IncLevel2	IncLevelDifference	Description			Legend:
12880	gene:Solyc09g056260.4	Solyc09g056260.4	chrSL4.0ch09	-	44188068	44192466	44183262	44183685	44195011	44195047	12880	2;14;18	0;0;0	8;12;19	2;7;17	4491	121	3.62051	823.865	1.0;1.0;1.0	0.097;0.044;0.029	-0.943	tRNA pseudouridine synthase (AHRD V3.3 *** A0A2G3BLE9_CAPCH)			ID: identification number of the splicing event
9347	gene:Solyc12g044440.2	Solyc12g044440.2	chrSL4.0ch12	+	59062904	59070394	59061946	59062075	59070546	59070695	9347	31;173;76	0;0;0	63;82;124	10;4;11	7583	121	0.0256573	16.771	1.0;1.0;1.0	0.091;0.246;0.152	-0.837	Zinc finger protein (AHRD V3.3 *-* A0A200QX85_9MAGN)			GeneID: associated Ensembl ID
17623	gene:Solyc02g020940.3	Solyc02g020940.3	chrSL4.0ch02	+	18773700	18773984	18773350	18773624	18774102	18774347	17623	6;30;18	0;0;5	2;3;0	8;13;6	377	121	1.75765	466.217	1.0;1.0;0.536	0.074;0.069;0.0	-0.798	Glyceraldehyde-3-phosphate dehydrogenase (AHRD V3.3 *** A0A2G3D2C2_CAPCH)			geneSymbol: associated Gene ID
12879	gene:Solyc09g056260.4	Solyc09g056260.4	chrSL4.0ch09	-	44184478	44192466	44183262	44183685	44195011	44195047	12879	107;53;269	0;0;0	89;133;151	2;7;17	8081	121	0.0927369	45.6139	1.0;1.0;1.0	0.4;0.221;0.117	-0.754	tRNA pseudouridine synthase (AHRD V3.3 *** A0A2G3BLE9_CAPCH)			chr: chromosome of the gene
7708	gene:Solyc06g061050.4	Solyc06g061050.4	chrSL4.0ch06	-	36755109	36758606	36754249	36754315	36758733	36759133	7708	117;71;86	0;0;0	68;101;57	10;6;8	3590	121	0.0102585	9.60203	1.0;1.0;1.0	0.186;0.362;0.194	-0.753	Unknown protein			strand: strand of the gene
7709	gene:Solyc06g061050.4	Solyc06g061050.4	chrSL4.0ch06	-	36755109	36758615	36754249	36754315	36758733	36759133	7709	113;71;86	0;0;0	68;101;58	10;6;8	3599	121	0.0125677	10.7945	1.0;1.0;1.0	0.186;0.361;0.196	-0.752	Unknown protein			exonStart_0base: starting coordinate of skipped exon
7706	gene:Solyc06g061050.4	Solyc06g061050.4	chrSL4.0ch06	-	36755109	36757908	36754249	36754315	36758733	36759133	7706	113;71;86	0;0;0	68;101;75	10;6;8	2892	121	0.0416667	22.7801	1.0;1.0;1.0	0.221;0.413;0.282	-0.695	Unknown protein			exonEnd: end coordinate of skipped exon
11272	gene:Solyc08g059760.3	Solyc08g059760.3	chrSL4.0ch08	-	43328543	43328679	43328123	43328190	43330883	43330967	11272	11;8;3	8;0;0	8;1;4	10;12;12	242	121	0.000168053557318	0.00249480001098	0.407;1.0;1.0	0.286;0.04;0.143	-0.646	Peroxidase (AHRD V3.3 *** A0A2P5YQP5_GOSBA)			upstreamES: starting coordinate of the upstream exon
7707	gene:Solyc06g061050.4	Solyc06g061050.4	chrSL4.0ch06	-	36755109	36758297	36754249	36754315	36758733	36759133	7707	123;119;86	0;0;0	95;126;127	10;6;8	3281	121	0.237477	9.11355	1.0;1.0;1.0	0.259;0.436;0.369	-0.645	Unknown protein			upstreamEE: end coordinate of the upstream exon
17783	gene:Solyc07g053250.3	Solyc07g053250.3	chrSL4.0ch07	+	61651256	61657275	61650150	61650421	61657356	61657416	17783	13;20;45	1;0;0	30;20;13	8;1;42	6112	121	221433	7.78555e+06	0.205;1.0;1.0	0.069;0.284;0.006	-0.615	F-box protein isoform X1 (AHRD V3.3 *-* XP_025887864.1)			downstreamES: starting coordinate of the downstream exon
17789	gene:Solyc07g053250.3	Solyc07g053250.3	chrSL4.0ch07	+	61651556	61657275	61650150	61650421	61657356	61657416	17789	13;20;45	1;0;0	37;20;13	8;1;42	5812	121	246472	8.44661e+06	0.213;1.0;1.0	0.088;0.294;0.006	-0.608	F-box protein isoform X1 (AHRD V3.3 *-* XP_025887864.1)			downstreamEE: end coordinate of the downstream exon
17782	gene:Solyc07g053250.3	Solyc07g053250.3	chrSL4.0ch07	+	61651256	61652915	61650150	61650421	61657356	61657416	17782	7;12;19	1;0;0	2;13;10	8;1;42	1752	121	17749.8	973110	0.326;1.0;1.0	0.017;0.473;0.016	-0.607	F-box protein isoform X1 (AHRD V3.3 *-* XP_025887864.1)			ID: identification number of the splicing event
12526	gene:Solyc11g017440.3	Solyc11g017440.3	chrSL4.0ch11	-	8481133	8481198	8480247	8480687	8481579	8481606	12526	13;26;9	8;0;0	2;9;4	2;32;15	186	121	9875.3	597721	0.514;1.0;1.0	0.394;0.155;0.148	-0.606	Gibberellin regulated protein (AHRD V3.3 *-* A0A200PTJ5_9MAGN)			IJC_Sample1: semi-colon delimited number of reads supporting the skipping junction in Control samples
10860	gene:Solyc01g080510.3	Solyc01g080510.3	chrSL4.0ch01	+	72338332	72338574	72337695	72337950	72339132	72339211	10860	9;7;24	8;0;2	0;7;0	6;6;14	335	121	1.75004e+06	0.000411543965949	0.289;1.0;0.813	0.0;0.296;0.0	-0.602	interactor of constitutive active ROPs protein (AHRD V3.3 *-* AT1G16520.1)			SJC_Sample1: semi-colon delimited number of reads supporting the inclusion junction in Control samples
7705	gene:Solyc06g061050.4	Solyc06g061050.4	chrSL4.0ch06	-	36755109	36756763	36754249	36754315	36758733	36759133	7705	113;105;102	0;0;0	88;105;57	10;6;8	1747	121	0.0416778	22.7801	1.0;1.0;1.0	0.379;0.548;0.33	-0.581	Unknown protein			IJC_Sample2: semi-colon delimited number of reads supporting the skipping junction in Stress samples
17788	gene:Solyc07g053250.3	Solyc07g053250.3	chrSL4.0ch07	+	61651556	61652915	61650150	61650421	61657356	61657416	17788	7;12;19	1;0;0	9;13;10	8;1;42	1452	121	46425.5	2.16376e+06	0.368;1.0;1.0	0.086;0.52;0.019	-0.581	F-box protein isoform X1 (AHRD V3.3 *-* XP_025887864.1)			SJC_Sample2: semi-colon delimited number of reads supporting the inclusion junction in Stress samples
17795	gene:Solyc07g053250.3	Solyc07g053250.3	chrSL4.0ch07	+	61651872	61657275	61650150	61650421	61657356	61657416	17795	13;20;46	1;0;0	36;31;13	8;1;42	5496	121	513771	0.000150412509801	0.223;1.0;1.0	0.09;0.406;0.007	-0.573	F-box protein isoform X1 (AHRD V3.3 *-* XP_025887864.1)			IncFormLen: length of inclusion form, used for normalization
5226	gene:Solyc12g041880.2	Solyc12g041880.2	chrSL4.0ch12	+	55141535	55141557	55141396	55141480	55141797	55141844	5226	3;9;6	0;12;0	0;8;0	4;3;15	143	121	0.000724907421617	0.00782943422976	1.0;0.388;1.0	0.0;0.693;0.0	-0.565	hypothetical protein (AHRD V3.3 *** AT1G28100.6)			SkipFormLen: length of skipping form, used for normalization
17799	gene:Solyc07g053250.3	Solyc07g053250.3	chrSL4.0ch07	+	61652825	61657275	61650150	61650421	61657356	61657416	17799	13;22;54	1;0;0	36;33;22	8;1;42	4543	121	370960	0.000116975469529	0.257;1.0;1.0	0.107;0.468;0.014	-0.556	F-box protein isoform X1 (AHRD V3.3 *-* XP_025887864.1)			PValue: p-value of the statistical test
19279	gene:Solyc09g031580.3	Solyc09g031580.3	chrSL4.0ch09	-	28044175	28047166	28043748	28044086	28047305	28047438	19279	81;64;81	2;0;2	67;77;124	18;12;16	3084	121	1.08669e+06	0.00027763031645	0.614;1.0;0.614	0.127;0.201;0.233	-0.556	Zinc finger, RING-type (AHRD V3.3 *** A0A1R3IP44_COCAP)			FDR: FDR of the statistical test
14506	gene:Solyc03g110940.3	Solyc03g110940.3	chrSL4.0ch03	+	56072490	56073227	56071245	56071374	56074191	56074302	14506	13;6;55	0;2;4	3;1;0	1;9;5	830	121	4088.46	1.96649e+06	1.0;0.304;0.667	0.304;0.016;0.0	-0.55	Protein kinase superfamily protein (AHRD V3.3 *** A0A2U1P6F2_ARTAN)			IncLevel1: semi-colon delimited values of inclusion levels (percentage) in Control samples
6871	gene:Solyc09g098550.4	Solyc09g098550.4	chrSL4.0ch09	+	68413426	68413481	68413151	68413353	68414374	68414405	6871	0;8;6	10;0;0	2;4;0	7;10;7	176	121	0.00437812198214	0.0324838281332	0.0;1.0;1.0	0.164;0.216;0.0	-0.54	plant UBX domain-containing protein 11 (AHRD V3.3 *** A0A2G2ZT53_CAPAN)			IncLevel2: semi-colon delimited values of inclusion levels (percentage) in Stress samples
7941	gene:Solyc03g082960.2	Solyc03g082960.2	chrSL4.0ch03	-	47393436	47393473	47393223	47393278	47393718	47393772	7941	19;12;13	0;0;0	2;7;8	10;1;9	158	121	236.935	26710	1.0;1.0;1.0	0.133;0.843;0.405	-0.54	Protein phosphatase-2C (AHRD V3.3 *** O82471_MESCR)			IncLevelDifference: average difference of the inclusion levels n Stress samples v Control samples
10571	gene:Solyc01g096360.3	Solyc01g096360.3	chrSL4.0ch01	+	79702419	79703041	79702227	79702348	79703495	79703726	10571	28;11;12	0;7;0	12;9;12	12;3;14	715	121	0.00105812560003	0.0105736351511	1.0;0.21;1.0	0.145;0.337;0.127	-0.534	Rho GTPase-activating protein 3 (AHRD V3.3 *** A0A2G2YYE8_CAPAN)			Description: Gene Description
17794	gene:Solyc07g053250.3	Solyc07g053250.3	chrSL4.0ch07	+	61651872	61652915	61650150	61650421	61657356	61657416	17794	7;12;20	1;0;0	8;24;10	8;1;42	1136	121	13246.1	5.09424e+06	0.427;1.0;1.0	0.096;0.719;0.025	-0.529	F-box protein isoform X1 (AHRD V3.3 *-* XP_025887864.1)
9152	gene:Solyc07g066300.4	Solyc07g066300.4	chrSL4.0ch07	+	67628164	67629129	67626738	67626948	67629220	67629405	9152	24;56;90	0;0;18	26;59;22	10;9;13	1058	121	0.00124505555522	0.011987726877	1.0;1.0;0.364	0.229;0.428;0.162	-0.515	Unknown protein
297	gene:Solyc11g031960.2	Solyc11g031960.2	chrSL4.0ch11	-	23319829	23319954	23319215	23319464	23320267	23320511	297	93;64;51	2;19;0	7;51;0	13;5;10	242	121	0.000221430819152	0.00309608347678	0.959;0.627;1.0	0.212;0.836;0.0	-0.513	GDSL esterase/lipase (AHRD V3.3 *** A0A2G3C1I3_CAPCH)
5371	gene:Solyc12g017920.3	Solyc12g017920.3	chrSL4.0ch12	-	7854684	7854788	7852934	7853139	7856385	7856574	5371	12;32;1	0;20;0	12;8;4	5;15;11	225	121	0.00757692528022	0.0498595407805	1.0;0.462;1.0	0.563;0.223;0.164	-0.504	Poly(ADP-ribose) glycohydrolase 1 (AHRD V3.3 *** A0A2G3A5A1_CAPAN)
8970	gene:Solyc02g086050.3	Solyc02g086050.3	chrSL4.0ch02	+	46859863	46860490	46859518	46859619	46860595	46860929	8970	13;16;19	0;7;0	22;27;21	10;9;16	720	121	0.00489266050928	0.0353419774153	1.0;0.278;1.0	0.27;0.335;0.181	-0.497	Abscisic acid (Aba)-deficient 4 (AHRD V3.3 *** A0A1P8AQ81_ARATH)
10942	gene:Solyc02g088200.4	Solyc02g088200.4	chrSL4.0ch02	-	48402746	48402864	48402530	48402643	48403099	48403279	10942	4;26;18	10;0;3	7;11;8	31;25;21	239	121	0.00038911029789	0.0047744098252	0.168;1.0;0.752	0.103;0.182;0.162	-0.491	Putative eukaryotic LigT (AHRD V3.3 *-* AT3G16230.2)
18597	gene:Solyc11g064830.2	Solyc11g064830.2	chrSL4.0ch11	+	48095342	48095602	48094455	48094806	48097947	48098052	18597	8;18;36	0;0;13	3;12;0	1;4;8	353	121	0.00143088202329	0.0134141471175	1.0;1.0;0.487	0.507;0.507;0.0	-0.491	RING/U-box superfamily protein (AHRD V3.3 *** AT5G19430.6)
11961	gene:Solyc06g010260.3	Solyc06g010260.3	chrSL4.0ch06	-	5589861	5590384	5587714	5587823	5596423	5596542	11961	2;12;23	11;0;6	0;0;0	7;44;23	616	121	952404	0.000250781292305	0.034;1.0;0.43	0.0;0.0;0.0	-0.488	SNF1-related protein kinase regulatory subunit beta-3 (AHRD V3.3 *** A0A1U8GVS2_CAPAN)
12578	gene:Solyc01g112240.4	Solyc01g112240.4	chrSL4.0ch01	-	90633302	90637426	90632891	90632954	90643603	90643665	12578	95;96;78	7;0;0	96;96;83	4;10;10	4217	121	0.00573510721464	0.0398683733995	0.28;1.0;1.0	0.408;0.216;0.192	-0.488	Alpha-1,3-mannosyl-glycoprotein 2-beta-N-acetylglucosaminyltransferase (AHRD V3.3 *** A0A2U1LK20_ARTAN)
12831	gene:Solyc12g056290.2	Solyc12g056290.2	chrSL4.0ch12	-	61832459	61833067	61831583	61831665	61833533	61833626	12831	14;26;46	11;0;0	19;4;1	2;6;18	701	121	0.000348753198634	0.0044143589079	0.18;1.0;1.0	0.621;0.103;0.009	-0.482	RING/U-box superfamily protein (AHRD V3.3 *-* AT2G15530.4)
4599	gene:Solyc01g104980.4	Solyc01g104980.4	chrSL4.0ch01	-	85608052	85608129	85606058	85607797	85608280	85608420	4599	25;14;27	29;0;6	10;2;3	16;20;4	198	121	0.000259317022044	0.00350622273359	0.345;1.0;0.733	0.276;0.058;0.314	-0.477	F-box/kelch-repeat protein (AHRD V3.3 *** A0A1U8E5W2_CAPAN)
3447	gene:Solyc11g032130.3	Solyc11g032130.3	chrSL4.0ch11	-	24199791	24200571	24198384	24198498	24201244	24201388	3447	8;38;48	0;0;0	12;48;22	0;15;8	873	121	7681.2	493045	1.0;1.0;1.0	1.0;0.307;0.276	-0.472	12-oxophytodienoate reductase (AHRD V3.3 *** A0A2K3MVZ0_TRIPR)
17550	gene:Solyc07g039190.4	Solyc07g039190.4	chrSL4.0ch07	-	45351050	45351088	45350872	45350946	45351161	45351206	17550	52;11;58	2;0;4	26;16;0	2;10;3	159	121	0.0014078093481	0.0132322340863	0.952;1.0;0.917	0.908;0.549;0.0	-0.471	hypothetical protein (AHRD V3.3 *-* AT5G56850.4)
9496	gene:Solyc01g103580.3	Solyc01g103580.3	chrSL4.0ch01	+	84443029	84443096	84441543	84442577	84443316	84444055	9496	39;21;46	5;0;0	15;15;22	10;7;26	188	121	5.88349	1263.34	0.834;1.0;1.0	0.491;0.58;0.353	-0.47	DUF679 domain-containing protein (AHRD V3.3 *** A0A1Q3DCM8_CEPFO)
18940	gene:Solyc09g005700.3	Solyc09g005700.3	chrSL4.0ch09	-	491359	491396	490145	490205	492085	492262	18940	10;20;10	0;0;0	12;12;16	10;2;29	158	121	69.5922	9730.5	1.0;1.0;1.0	0.479;0.821;0.297	-0.468	Diaminopimelate epimerase (AHRD V3.3 *** A0A200R6G6_9MAGN)
13400	gene:Solyc08g014600.4	Solyc08g014600.4	chrSL4.0ch08	-	4731508	4731541	4731267	4731346	4731934	4732034	13400	16;20;14	0;0;9	11;11;0	8;5;19	154	121	0.000235836085331	0.0032571021984	1.0;1.0;0.55	0.519;0.634;0.0	-0.466	Thiocyanate methyltransferase 1 (AHRD V3.3 *** A0A1U8EJ17_CAPAN)
10322	gene:Solyc01g057260.4	Solyc01g057260.4	chrSL4.0ch01	+	53500744	53500849	53500339	53500446	53502039	53502379	10322	27;20;7	0;0;1	5;21;27	14;6;10	226	121	1218.33	102091	1.0;1.0;0.789	0.161;0.652;0.591	-0.462	Transmembrane protein, putative (DUF247) (AHRD V3.3 *** F4IZB4_ARATH)
7015	gene:Solyc04g050820.3	Solyc04g050820.3	chrSL4.0ch04	+	47702764	47702896	47701620	47702335	47712740	47712967	7015	30;18;3	11;1;29	0;4;0	2;11;3	242	121	0.00273656776611	0.0223346030757	0.577;0.9;0.049	0.0;0.154;0.0	-0.457	Myo-inositol-1-phosphate synthase (AHRD V3.3 *** Q2MJR4_SOYBN)
10569	gene:Solyc01g096360.3	Solyc01g096360.3	chrSL4.0ch01	+	79702419	79702514	79702227	79702348	79703495	79703726	10569	32;10;12	0;7;0	2;12;12	12;3;14	216	121	0.000588856707691	0.00664240677712	1.0;0.445;1.0	0.085;0.691;0.324	-0.448	Rho GTPase-activating protein 3 (AHRD V3.3 *** A0A2G2YYE8_CAPAN)
9151	gene:Solyc07g066300.4	Solyc07g066300.4	chrSL4.0ch07	+	67628164	67629124	67626738	67626948	67629220	67629405	9151	54;110;98	0;0;18	36;76;41	10;9;13	1053	121	0.000813177241784	0.00854238666864	1.0;1.0;0.385	0.293;0.492;0.266	-0.445	Unknown protein
14570	gene:Solyc05g013530.4	Solyc05g013530.4	chrSL4.0ch05	+	6842929	6842980	6842574	6842820	6844003	6844219	14570	18;7;25	0;0;0	22;37;42	20;11;25	172	121	0.518297	169.973	1.0;1.0;1.0	0.436;0.703;0.542	-0.44	Octicosapeptide/phox/Bem1p domain kinase superfamily protein (AHRD V3.3 *-* A0A2K3NXA6_TRIPR)
7944	gene:Solyc03g082960.2	Solyc03g082960.2	chrSL4.0ch03	-	47393436	47393509	47393223	47393278	47393718	47393772	7944	20;12;26	0;0;0	6;7;27	10;1;9	194	121	667.694	62078.3	1.0;1.0;1.0	0.272;0.814;0.652	-0.421	Protein phosphatase-2C (AHRD V3.3 *** O82471_MESCR)
15001	gene:Solyc02g021270.3	Solyc02g021270.3	chrSL4.0ch02	-	20796422	20797517	20795238	20795338	20798286	20798338	15001	32;51;22	4;0;2	35;41;11	8;6;24	1188	121	0.00129026283719	0.0123265205479	0.449;1.0;0.528	0.308;0.41;0.045	-0.405	Pentatricopeptide repeat (AHRD V3.3 *** A0A200QSI9_9MAGN)
12613	gene:Solyc01g108412.1	Solyc01g108412.1	chrSL4.0ch01	+	88061585	88061729	88061120	88061192	88061922	88062002	12613	2;15;12	10;0;18	4;0;0	10;4;7	242	121	0.00348884136113	0.0271008749486	0.091;1.0;0.25	0.167;0.0;0.0	-0.391	protein unc-13 homolog isoform X1 (AHRD V3.3 *-* XP_019066501.1)
11992	gene:Solyc06g054140.4	Solyc06g054140.4	chrSL4.0ch06	+	34746511	34746591	34745992	34746098	34747562	34747607	11992	13;0;12	14;4;0	1;0;5	4;15;33	201	121	0.00689543858945	0.0464078454619	0.359;0.0;1.0	0.131;0.0;0.084	-0.381	hypothetical protein (AHRD V3.3 *** AT1G05430.1)
14573	gene:Solyc05g013530.4	Solyc05g013530.4	chrSL4.0ch05	+	6842929	6843387	6842574	6842820	6844003	6844219	14573	221;50;160	0;0;0	111;112;191	20;11;25	551	121	0	0.0	1.0;1.0;1.0	0.549;0.691;0.627	-0.378	Octicosapeptide/phox/Bem1p domain kinase superfamily protein (AHRD V3.3 *-* A0A2K3NXA6_TRIPR)
14572	gene:Solyc05g013530.4	Solyc05g013530.4	chrSL4.0ch05	+	6842929	6843383	6842574	6842820	6844003	6844219	14572	239;50;160	0;0;0	111;112;191	20;11;25	547	121	0	0.0	1.0;1.0;1.0	0.551;0.693;0.628	-0.376	Octicosapeptide/phox/Bem1p domain kinase superfamily protein (AHRD V3.3 *-* A0A2K3NXA6_TRIPR)
15675	gene:Solyc05g023710.3	Solyc05g023710.3	chrSL4.0ch05	+	29147762	29149519	29146782	29146877	29150161	29150227	15675	20;9;62	27;0;40	0;14;0	48;80;18	1850	121	0.00335678113367	0.0262787592483	0.046;1.0;0.092	0.0;0.011;0.0	-0.376	nucleolar complex protein 2 homolog (AHRD V3.3 *** A0A2I4FAZ3_9ROSI)
15676	gene:Solyc05g023710.3	Solyc05g023710.3	chrSL4.0ch05	+	29147779	29149519	29146782	29146877	29150161	29150227	15676	19;9;61	27;0;40	0;8;0	48;80;18	1833	121	0.00354493300435	0.027465617096	0.044;1.0;0.091	0.0;0.007;0.0	-0.376	nucleolar complex protein 2 homolog (AHRD V3.3 *** A0A2I4FAZ3_9ROSI)
17802	gene:Solyc07g053250.3	Solyc07g053250.3	chrSL4.0ch07	+	61657212	61657275	61650150	61650421	61657356	61657416	17802	9;17;46	1;0;0	25;19;10	8;1;42	184	121	102974	4.12742e+06	0.855;1.0;1.0	0.673;0.926;0.135	-0.374	F-box protein isoform X1 (AHRD V3.3 *-* XP_025887864.1)
12346	gene:Solyc02g088450.4	Solyc02g088450.4	chrSL4.0ch02	+	48589472	48589653	48588771	48588907	48592358	48592722	12346	14;7;10	0;0;3	32;11;22	20;3;12	274	121	0.00030448492484	0.00399999605924	1.0;1.0;0.595	0.414;0.618;0.447	-0.372	Unknown protein
8768	gene:Solyc02g090890.4	Solyc02g090890.4	chrSL4.0ch02	-	50411084	50411155	50410658	50410704	50411268	50411383	8768	7;11;4	0;0;14	2;2;6	1;11;6	192	121	0.00717325694591	0.0478845431286	1.0;1.0;0.153	0.558;0.103;0.387	-0.368	zeaxanthin epoxidase
14122	gene:Solyc05g006170.4	Solyc05g006170.4	chrSL4.0ch05	-	895961	895978	895773	895875	896124	896220	14122	38;61;12	11;2;2	2;13;49	10;12;9	138	121	0.00296859977862	0.0238187874586	0.752;0.964;0.84	0.149;0.487;0.827	-0.364	Lycopersicon esculentum Chloroplast Envelope Protein 1
14868	gene:Solyc04g077755.1	Solyc04g077755.1	chrSL4.0ch04	-	60648426	60648651	60648124	60648260	60650045	60650175	14868	9;21;16	22;3;16	2;0;0	13;37;51	318	121	34.9064	5474.84	0.135;0.727;0.276	0.055;0.0;0.0	-0.361	NADH dehydrogenase [ubiquinone] iron-sulfur protein 4, mitochondrial-like (AHRD V3.3 *-* A0A2I4GIJ5_9ROSI)
8973	gene:Solyc02g068270.4	Solyc02g068270.4	chrSL4.0ch02	-	36265179	36265347	36263957	36264341	36266304	36266421	8973	18;34;30	0;0;5	31;33;10	2;10;22	261	121	0.0023501031625	0.0198449488493	1.0;1.0;0.736	0.878;0.605;0.174	-0.36	transmembrane protein (AHRD V3.3 *** AT3G51510.1)
119	gene:Solyc12g017920.3	Solyc12g017920.3	chrSL4.0ch12	-	7854727	7854788	7852934	7853139	7856385	7856574	119	21;22;19	0;20;0	24;6;10	5;15;11	182	121	0.00608999050666	0.0418617220917	1.0;0.422;1.0	0.761;0.21;0.377	-0.358	Poly(ADP-ribose) glycohydrolase 1 (AHRD V3.3 *** A0A2G3A5A1_CAPAN)
7942	gene:Solyc03g082960.2	Solyc03g082960.2	chrSL4.0ch03	-	47393436	47393478	47393223	47393278	47393718	47393772	7942	19;12;15	0;0;0	7;10;29	10;1;9	163	121	6723.3	442585	1.0;1.0;1.0	0.342;0.881;0.705	-0.357	Protein phosphatase-2C (AHRD V3.3 *** O82471_MESCR)
14016	gene:Solyc02g072230.3	Solyc02g072230.3	chrSL4.0ch02	+	39557366	39557589	39556878	39556921	39557806	39557884	14016	9;18;7	46;1;21	0;1;0	22;42;53	316	121	463098	0.000138522420571	0.07;0.873;0.113	0.0;0.009;0.0	-0.349	Transducin/WD40 repeat-like superfamily protein (AHRD V3.3 *** A0A2U1NCE8_ARTAN)
14015	gene:Solyc02g072230.3	Solyc02g072230.3	chrSL4.0ch02	+	39557366	39557528	39556878	39556921	39557806	39557884	14015	9;26;7	46;1;21	0;9;2	22;42;53	255	121	0.00193922254929	0.0169465877527	0.085;0.925;0.137	0.0;0.092;0.018	-0.346	Transducin/WD40 repeat-like superfamily protein (AHRD V3.3 *** A0A2U1NCE8_ARTAN)
17629	gene:Solyc02g020940.3	Solyc02g020940.3	chrSL4.0ch02	+	18773755	18773984	18773350	18773624	18774102	18774347	17629	35;43;2	0;0;5	17;13;10	8;13;6	322	121	0.00255664050601	0.0211921529443	1.0;1.0;0.131	0.444;0.273;0.385	-0.343	Glyceraldehyde-3-phosphate dehydrogenase (AHRD V3.3 *** A0A2G3D2C2_CAPCH)
15155	gene:Solyc05g006090.4	Solyc05g006090.4	chrSL4.0ch05	+	863208	863284	862068	862374	863642	864009	15155	48;10;21	0;0;14	32;9;4	11;4;8	197	121	0.00532910964364	0.037828079749	1.0;1.0;0.48	0.641;0.58;0.235	-0.341	Ribonuclease H domain (AHRD V3.3 *** A0A200QLE9_9MAGN)
4548	gene:Solyc08g007330.3	Solyc08g007330.3	chrSL4.0ch08	-	1903060	1903113	1902870	1902969	1903362	1903519	4548	38;16;17	0;8;19	7;7;11	8;19;13	174	121	0.00295568490192	0.0237468545995	1.0;0.582;0.384	0.378;0.204;0.37	-0.338	DNA mismatch repair protein MutS (AHRD V3.3 *** A0A200Q639_9MAGN)
8193	gene:Solyc11g069810.3	Solyc11g069810.3	chrSL4.0ch11	-	52506868	52507020	52505393	52505721	52507109	52507330	8193	2;49;27	35;8;18	0;7;3	8;28;17	245	121	0.00661878894539	0.0448618254148	0.027;0.752;0.426	0.0;0.11;0.08	-0.338	Cysteine proteinases superfamily protein (AHRD V3.3 *** A0A2U1LH85_ARTAN)
15157	gene:Solyc05g006090.4	Solyc05g006090.4	chrSL4.0ch05	+	863242	863284	862332	862399	863642	864009	15157	35;5;27	36;6;3	4;6;2	16;6;14	163	121	0.00331063786156	0.0259738908695	0.419;0.382;0.87	0.157;0.426;0.096	-0.331	Ribonuclease H domain (AHRD V3.3 *** A0A200QLE9_9MAGN)
10321	gene:Solyc01g057260.4	Solyc01g057260.4	chrSL4.0ch01	+	53500623	53500849	53500339	53500446	53502039	53502379	10321	17;6;0	0;0;1	2;17;21	14;6;10	319	121	0.00037069883434	0.00460488627754	1.0;1.0;0.0	0.051;0.518;0.443	-0.329	Transmembrane protein, putative (DUF247) (AHRD V3.3 *** F4IZB4_ARATH)
9486	gene:Solyc05g053230.3	Solyc05g053230.3	chrSL4.0ch05	-	62753847	62753941	62748329	62752628	62754043	62754158	9486	22;21;33	29;0;0	15;23;12	17;5;19	215	121	0.00577765397659	0.0401122189283	0.299;1.0;1.0	0.332;0.721;0.262	-0.328	Protein kinase superfamily protein (AHRD V3.3 *** Q9LUT0_ARATH)
2224	gene:Solyc01g011090.4	Solyc01g011090.4	chrSL4.0ch01	+	7651643	7651725	7651143	7651205	7651900	7652011	2224	21;12;62	0;0;0	24;58;1	0;0;20	203	121	0.00599046408673	0.0413667690399	1.0;1.0;1.0	1.0;1.0;0.029	-0.324	Phospholipid-transporting ATPase (AHRD V3.3 *-* A0A1U8GCQ9_CAPAN)
7677	gene:Solyc07g064510.3	Solyc07g064510.3	chrSL4.0ch07	-	66451168	66452316	66450962	66451093	66452610	66453076	7677	148;192;213	0;4;0	182;221;281	12;8;24	1241	121	8717.87	540358	1.0;0.824;1.0	0.597;0.729;0.533	-0.322	RNA-binding protein (AHRD V3.3 *** A0A2K3PBB6_TRIPR)
15613	gene:Solyc04g005030.4	Solyc04g005030.4	chrSL4.0ch04	-	53355	54865	53014	53081	55879	56060	15613	87;54;142	4;1;14	77;97;63	16;8;27	1603	121	0.00537669893975	0.0380610356265	0.621;0.803;0.434	0.266;0.478;0.15	-0.321	Phosphoglucosamine mutase family protein (AHRD V3.3 *** A0A2U1MUU8_ARTAN)
7678	gene:Solyc07g064510.3	Solyc07g064510.3	chrSL4.0ch07	-	66452232	66452313	66450962	66451093	66452610	66453076	7678	59;14;39	0;4;0	59;33;15	12;8;24	202	121	1.65455e+06	0.000393708955971	1.0;0.677;1.0	0.747;0.712;0.272	-0.315	RNA-binding protein (AHRD V3.3 *** A0A2K3PBB6_TRIPR)
1447	gene:Solyc05g014160.4	Solyc05g014160.4	chrSL4.0ch05	-	7961086	7961211	7960759	7960881	7961492	7961731	1447	16;31;74	0;4;6	17;20;38	4;10;16	242	121	8.72419e+06	0.00147339097479	1.0;0.795;0.86	0.68;0.5;0.543	-0.311	Regulator of G-protein signaling 1 (AHRD V3.3 *** A0A1U8EL98_CAPAN)
16263	gene:Solyc06g007990.4	Solyc06g007990.4	chrSL4.0ch06	-	1863652	1864309	1862916	1863256	1866214	1866422	16263	97;138;170	4;0;0	150;166;86	10;14;14	750	121	766.391	493045	0.796;1.0;1.0	0.708;0.657;0.498	-0.311	transmembrane protein (AHRD V3.3 *** AT4G13220.1)
5268	gene:Solyc12g035620.2	Solyc12g035620.2	chrSL4.0ch12	-	41445269	41445356	41444413	41444482	41445637	41446057	5268	92;39;23	21;19;19	20;24;15	26;35;46	208	121	1.90458e+06	0.000442561124782	0.718;0.544;0.413	0.309;0.285;0.159	-0.307	Polynucleotidyl transferase, ribonuclease H-like superfamily protein (AHRD V3.3 *-* F4IC62_ARATH)
520	gene:Solyc10g050230.3	Solyc10g050230.3	chrSL4.0ch10	+	47203990	47204094	47203585	47203735	47205100	47205261	520	17;7;83	0;0;0	30;38;18	8;1;11	225	121	4492.13	318994	1.0;1.0;1.0	0.669;0.953;0.468	-0.303	Glycoprotein 3-alpha-L-fucosyltransferase (AHRD V3.3 *** Q70FI9_ORYSJ)
8245	gene:Solyc06g071580.3	Solyc06g071580.3	chrSL4.0ch06	+	41743846	41743914	41743635	41743690	41744208	41744297	8245	17;36;61	0;0;0	18;23;34	2;6;19	189	121	8.67412	1738.39	1.0;1.0;1.0	0.852;0.71;0.534	-0.301	ATPase, histidine kinase, DNA gyrase B-, and HSP90-like domain containing protein, expressed (AHRD V3.3 *** Q33AG5_ORYSJ)
7676	gene:Solyc07g064510.3	Solyc07g064510.3	chrSL4.0ch07	-	66451168	66452313	66450962	66451093	66452610	66453076	7676	211;202;273	0;4;0	212;256;291	12;8;24	1238	121	249.588	192386	1.0;0.832;1.0	0.633;0.758;0.542	-0.3	RNA-binding protein (AHRD V3.3 *** A0A2K3PBB6_TRIPR)
10998	gene:Solyc06g030510.4	Solyc06g030510.4	chrSL4.0ch06	+	16840431	16840850	16838832	16839011	16841610	16841812	10998	45;55;87	2;16;0	30;39;36	10;7;12	512	121	0.00568539161049	0.0395783128053	0.842;0.448;1.0	0.415;0.568;0.415	-0.297	HAT transposon superfamily (AHRD V3.3 *** A0A2U1MJ98_ARTAN)
13983	gene:Solyc02g081920.3	Solyc02g081920.3	chrSL4.0ch02	-	43680180	43680997	43679579	43679705	43681210	43681429	13983	323;169;357	0;0;0	97;172;162	10;0;18	910	121	278.515	30262.5	1.0;1.0;1.0	0.563;1.0;0.545	-0.297	Ribulose-1,5 bisphosphate carboxylase/oxygenase large subunit N-methyltransferase, chloroplastic (AHRD V3.3 *** A0A1J3I115_NOCCA)
5873	gene:Solyc12g005200.3	Solyc12g005200.3	chrSL4.0ch12	-	146512	146884	145958	146122	147725	147908	5873	103;73;82	0;0;0	108;79;92	11;13;6	465	121	1.1171	315.142	1.0;1.0;1.0	0.719;0.613;0.8	-0.289	Electron transfer flavoprotein subunit alpha, mitochondrial (AHRD V3.3 *** A0A2G2ZY23_CAPAN)
18078	gene:Solyc03g119290.3	Solyc03g119290.3	chrSL4.0ch03	+	62378801	62379114	62377760	62378035	62379190	62379268	18078	0;18;16	21;8;4	0;8;0	9;24;8	406	121	0.00564846237157	0.0394125012751	0.0;0.401;0.544	0.0;0.09;0.0	-0.285	Elongation factor (AHRD V3.3 *** A0A200R8C0_9MAGN)
1724	gene:Solyc03g006177.2	Solyc03g006177.2	chrSL4.0ch03	-	845219	846205	842949	842989	846747	846854	1724	289;448;487	4;24;8	257;210;270	14;20;50	1079	121	9.60642e+06	0.00158093895562	0.89;0.677;0.872	0.673;0.541;0.377	-0.283	Plant-specific tfiib-related protein ptf2 (AHRD V3.3 *** A0A314KTQ6_NICAT)
1862	gene:Solyc01g057260.4	Solyc01g057260.4	chrSL4.0ch01	+	53500761	53500849	53500339	53500446	53502039	53502379	1862	16;6;0	0;0;1	2;14;18	14;6;10	209	121	0.000307610597529	0.00403224734566	1.0;1.0;0.0	0.076;0.575;0.51	-0.28	Transmembrane protein, putative (DUF247) (AHRD V3.3 *** F4IZB4_ARATH)
10323	gene:Solyc01g057260.4	Solyc01g057260.4	chrSL4.0ch01	+	53500754	53500849	53500339	53500446	53502039	53502379	10323	16;6;0	0;0;1	2;15;18	14;6;10	216	121	0.000321118710071	0.00416691954932	1.0;1.0;0.0	0.074;0.583;0.502	-0.28	Transmembrane protein, putative (DUF247) (AHRD V3.3 *** F4IZB4_ARATH)
9849	gene:Solyc03g006177.2	Solyc03g006177.2	chrSL4.0ch03	-	845201	846205	842949	842989	846747	846854	9849	295;448;487	4;24;8	263;210;292	14;20;50	1097	121	0.000104007116483	0.00169159275023	0.891;0.673;0.87	0.674;0.537;0.392	-0.277	Plant-specific tfiib-related protein ptf2 (AHRD V3.3 *** A0A314KTQ6_NICAT)
3429	gene:Solyc02g021270.3	Solyc02g021270.3	chrSL4.0ch02	-	20796422	20796548	20795238	20795338	20798286	20798338	3429	39;81;48	4;0;2	43;51;30	8;6;24	242	121	2.37681e+06	0.00053387936696	0.83;1.0;0.923	0.729;0.81;0.385	-0.276	Pentatricopeptide repeat (AHRD V3.3 *** A0A200QSI9_9MAGN)
14571	gene:Solyc05g013530.4	Solyc05g013530.4	chrSL4.0ch05	+	6842929	6843360	6842574	6842820	6844003	6844219	14571	270;119;244	0;0;0	148;190;312	20;11;25	524	121	0	0.0	1.0;1.0;1.0	0.631;0.8;0.742	-0.276	Octicosapeptide/phox/Bem1p domain kinase superfamily protein (AHRD V3.3 *-* A0A2K3NXA6_TRIPR)
7987	gene:Solyc03g078020.4	Solyc03g078020.4	chrSL4.0ch03	+	43488793	43488950	43484921	43485020	43491777	43491961	7987	7;16;11	13;10;10	2;1;5	29;23;19	250	121	13782	784183	0.207;0.436;0.347	0.032;0.021;0.113	-0.275	Peptide chain release factor 1 (AHRD V3.3 *** A0A1J3H9D8_NOCCA)
17750	gene:Solyc11g010420.3	Solyc11g010420.3	chrSL4.0ch11	+	3514467	3514546	3513547	3513763	3514695	3514882	17750	39;66;50	0;0;0	29;42;61	10;12;6	200	121	1.84207	481.528	1.0;1.0;1.0	0.637;0.679;0.86	-0.275	Dihydrofolate reductase-like protein (AHRD V3.3 *** A0A2K3MS55_TRIPR)
15612	gene:Solyc04g005030.4	Solyc04g005030.4	chrSL4.0ch04	-	53329	54865	53014	53081	55879	56060	15612	56;13;112	4;1;14	45;49;29	16;8;27	1629	121	0.000124563467107	0.00195710039739	0.51;0.491;0.373	0.173;0.313;0.074	-0.271	Phosphoglucosamine mutase family protein (AHRD V3.3 *** A0A2U1MUU8_ARTAN)
451	gene:Solyc11g044270.3	Solyc11g044270.3	chrSL4.0ch11	+	31901641	31901761	31895407	31895521	31905102	31905181	451	69;55;106	20;8;19	40;48;69	31;27;38	241	121	294804	9.72099e+06	0.634;0.775;0.737	0.393;0.472;0.477	-0.268	Major facilitator superfamily protein (AHRD V3.3 *-* A0A2U1KFT1_ARTAN)
9604	gene:Solyc07g048100.3	Solyc07g048100.3	chrSL4.0ch07	+	59181905	59182067	59181224	59181375	59182605	59182758	9604	0;34;6	32;9;16	0;0;0	3;14;6	255	121	3.97151e+06	0.000788921832207	0.0;0.642;0.151	0.0;0.0;0.0	-0.264	BRCT domain-containing protein (AHRD V3.3 *** A0A1Q3BQH7_CEPFO)
2908	gene:Solyc08g074360.3	Solyc08g074360.3	chrSL4.0ch08	-	56596194	56596259	56595979	56596024	56596664	56596735	2908	70;105;131	0;0;8	59;90;48	14;14;22	186	121	9.42624	1868.36	1.0;1.0;0.914	0.733;0.807;0.587	-0.262	N-acetylglucosaminylphosphatidylinositol de-N-acetylase family protein (AHRD V3.3 *** A0A2U1L212_ARTAN)
8057	gene:Solyc03g093510.2	Solyc03g093510.2	chrSL4.0ch03	+	49412049	49412274	49411092	49411348	49412640	49412711	8057	82;72;94	0;0;1	69;84;75	19;11;4	318	121	16.6567	2945.45	1.0;1.0;0.973	0.58;0.744;0.877	-0.257	Alpha/beta-Hydrolases superfamily protein (AHRD V3.3 *** A0A2U1NKR4_ARTAN)
18733	gene:Solyc08g077310.3	Solyc08g077310.3	chrSL4.0ch08	+	59316778	59316860	59315746	59315934	59317448	59317583	18733	25;8;0	25;6;42	0;2;0	2;20;26	203	121	1.5609e+06	0.000375386561046	0.373;0.443;0.0	0.0;0.056;0.0	-0.253	Suppressor of abi3-5 (AHRD V3.3 *** A0A1I9LMI4_ARATH)
16842	gene:Solyc01g106940.4	Solyc01g106940.4	chrSL4.0ch01	+	86943928	86944080	86943468	86943686	86944671	86944755	16842	47;22;29	6;0;0	53;73;105	12;26;15	245	121	0.000291893910662	0.00387409158691	0.795;1.0;1.0	0.686;0.581;0.776	-0.251	Telomere repeat-binding factor 2 (AHRD V3.3 *-* A0A2G3AVM6_CAPCH)
16231	gene:Solyc09g065660.4	Solyc09g065660.4	chrSL4.0ch09	+	59977253	59977305	59977091	59977156	59977390	59977539	16231	4;1;0	11;20;4	18;13;15	0;4;1	173	121	0.00239808	3.08959	0.203;0.034;0.0	1.0;0.694;0.913	0.79	Heat shock transcription factor (AHRD V3.3 *-* A0A1Y1I763_KLENI)
8452	gene:Solyc03g013250.4	Solyc03g013250.4	chrSL4.0ch03	+	41492555	41500490	41492169	41492249	41500596	41500945	8452	206;203;195	6;12;6	171;161;200	0;0;0	8028	121	0.231359	90.718	0.341;0.203;0.329	1.0;1.0;1.0	0.709	hypothetical protein (AHRD V3.3 *** AT3G29280.1)
5528	gene:Solyc12g006160.2	Solyc12g006160.2	chrSL4.0ch12	-	716110	719132	715314	715507	719209	719330	5528	38;27;46	6;4;17	25;34;46	0;1;0	3115	121	2471.4	191316	0.197;0.208;0.095	1.0;0.569;1.0	0.69	Sterile alpha motif (SAM) domain-containing protein (AHRD V3.3 *** AT3G07760.5)
16388	gene:Solyc06g016750.3	Solyc06g016750.3	chrSL4.0ch06	-	11265583	11275454	11264294	11264336	11276453	11277753	16388	3;4;9	11;0;16	4;10;13	0;0;0	9964	121	0.00228706	3.08959	0.003;1.0;0.007	1.0;1.0;1.0	0.663	Nuclear factor Y, subunit C10 (AHRD V3.3 *-* A0A1P8AN83_ARATH)
16225	gene:Solyc09g065660.4	Solyc09g065660.4	chrSL4.0ch09	+	59977248	59977272	59977091	59977156	59977390	59977539	16225	23;0;0	11;20;4	8;9;11	0;4;1	145	121	931793	0.000246433202878	0.636;0.0;0.0	1.0;0.652;0.902	0.639	Heat shock transcription factor (AHRD V3.3 *-* A0A1Y1I763_KLENI)
15730	gene:Solyc05g026130.3	Solyc05g026130.3	chrSL4.0ch05	+	39929037	39933383	39928501	39928792	39933460	39933529	15730	290;183;300	35;2;20	228;371;319	0;0;0	4439	121	0.310707	109.887	0.184;0.714;0.29	1.0;1.0;1.0	0.604	AP complex subunit sigma (AHRD V3.3 *** A0A1U8E025_CAPAN)
7469	gene:Solyc03g115900.4	Solyc03g115900.4	chrSL4.0ch03	+	59914078	59914485	59913537	59913995	59914563	59914901	7469	1;18;16	10;16;0	51;27;7	0;0;0	500	121	3790.22	275662	0.024;0.214;1.0	1.0;1.0;1.0	0.587	Chlorophyll a-b binding protein, chloroplastic (AHRD V3.3 *** A0A1U8G3I4_CAPAN)
12586	gene:Solyc02g090670.3	Solyc02g090670.3	chrSL4.0ch02	-	50244485	50244538	50244230	50244310	50245585	50245627	12586	9;4;6	2;15;8	2;4;1	0;0;0	174	121	254.179	28126.5	0.758;0.156;0.343	1.0;1.0;1.0	0.581	Methionine aminopeptidase (AHRD V3.3 *** A0A1U8FPF8_CAPAN)
5585	gene:Solyc11g072330.2	Solyc11g072330.2	chrSL4.0ch11	+	53601933	53603599	53601061	53601152	53604615	53604773	5585	22;16;34	0;6;18	8;16;14	0;0;0	1759	121	5559.98	384235	1.0;0.155;0.115	1.0;1.0;1.0	0.577	Two-component response regulator (AHRD V3.3 *-* A0A2U1MTQ0_ARTAN)
16386	gene:Solyc06g016750.3	Solyc06g016750.3	chrSL4.0ch06	-	11265583	11272732	11264294	11264336	11276453	11277753	16386	117;119;159	11;0;16	119;147;172	0;0;0	7242	121	5212.86	36302.9	0.151;1.0;0.142	1.0;1.0;1.0	0.569	Nuclear factor Y, subunit C10 (AHRD V3.3 *-* A0A1P8AN83_ARATH)
8451	gene:Solyc03g013250.4	Solyc03g013250.4	chrSL4.0ch03	+	41492555	41496421	41492169	41492249	41500596	41500945	8451	206;209;195	6;12;6	171;161;200	0;0;0	3959	121	1.11821	315.142	0.512;0.347;0.498	1.0;1.0;1.0	0.548	hypothetical protein (AHRD V3.3 *** AT3G29280.1)
5816	gene:Solyc11g044280.1	Solyc11g044280.1	chrSL4.0ch11	+	31870009	31870118	31868533	31868587	31870208	31870306	5816	21;2;4	20;6;51	14;25;2	5;13;0	230	121	0.000739372960224	0.00795708238876	0.356;0.149;0.04	0.596;0.503;1.0	0.518	Major facilitator superfamily (AHRD V3.3 *** A0A200Q8Q5_9MAGN)
9237	gene:Solyc02g082550.3	Solyc02g082550.3	chrSL4.0ch02	+	44220789	44220912	44220012	44220414	44221154	44221943	9237	2;6;0	39;13;21	11;35;22	7;27;1	242	121	2165.55	169826	0.025;0.188;0.0	0.44;0.393;0.917	0.512	Protein kinase - like protein (AHRD V3.3 *** O81783_ARATH)
5857	gene:Solyc11g045480.3	Solyc11g045480.3	chrSL4.0ch11	-	29159207	29159270	29155487	29156858	29159571	29159675	5857	0;6;24	10;5;18	3;13;7	0;0;6	184	121	0.0017893102624	0.0159613200806	0.0;0.441;0.467	1.0;1.0;0.434	0.509	Myosin-binding protein 7 (AHRD V3.3 *-* A0A1U8FIW1_CAPAN)
16390	gene:Solyc06g016750.3	Solyc06g016750.3	chrSL4.0ch06	-	11272647	11275454	11264294	11264336	11276453	11277753	16390	114;77;103	11;0;16	133;164;131	0;0;0	2900	121	7928.22	505305	0.302;1.0;0.212	1.0;1.0;1.0	0.495	Nuclear factor Y, subunit C10 (AHRD V3.3 *-* A0A1P8AN83_ARATH)
16389	gene:Solyc06g016750.3	Solyc06g016750.3	chrSL4.0ch06	-	11272647	11275451	11264294	11264336	11276453	11277753	16389	127;73;94	11;0;16	129;154;143	0;0;0	2897	121	7976.93	505661	0.325;1.0;0.197	1.0;1.0;1.0	0.493	Nuclear factor Y, subunit C10 (AHRD V3.3 *-* A0A1P8AN83_ARATH)
16230	gene:Solyc09g065660.4	Solyc09g065660.4	chrSL4.0ch09	+	59977253	59977292	59977091	59977156	59977390	59977539	16230	70;31;0	11;20;4	37;53;17	0;4;1	160	121	7.77816e+06	0.00135288921189	0.828;0.54;0.0	1.0;0.909;0.928	0.49	Heat shock transcription factor (AHRD V3.3 *-* A0A1Y1I763_KLENI)
7971	gene:Solyc04g049180.3	Solyc04g049180.3	chrSL4.0ch04	+	39259576	39262199	39259302	39259450	39263092	39263153	7971	155;29;166	1;12;22	113;191;119	0;4;0	2716	121	0.000807552601768	0.00850859617777	0.874;0.097;0.252	1.0;0.68;1.0	0.486	rhomboid-like protein 19 (AHRD V3.3 *** A0A2I4FB13_9ROSI)
16870	gene:Solyc06g068670.3	Solyc06g068670.3	chrSL4.0ch06	-	40204483	40204579	40204187	40204243	40204953	40205048	16870	0;0;1	6;43;61	26;13;9	0;17;26	217	121	315.803	33310.8	0.0;0.0;0.009	1.0;0.299;0.162	0.484	ACT domain-containing protein (AHRD V3.3 *** A0A2U1QDU0_ARTAN)
16227	gene:Solyc09g065660.4	Solyc09g065660.4	chrSL4.0ch09	+	59977248	59977305	59977091	59977156	59977390	59977539	16227	58;12;2	11;20;4	24;25;40	0;4;1	178	121	923384	0.000244567871731	0.782;0.29;0.254	1.0;0.809;0.965	0.483	Heat shock transcription factor (AHRD V3.3 *-* A0A1Y1I763_KLENI)
9382	gene:Solyc10g012050.3	Solyc10g012050.3	chrSL4.0ch10	+	4158454	4158595	4157739	4157804	4158846	4159666	9382	6;0;0	17;16;106	19;20;3	14;44;0	242	121	1.02636e+06	0.000265220378909	0.15;0.0;0.0	0.404;0.185;1.0	0.48	Mechanosensitive ion channel protein 1, mitochondrial (AHRD V3.3 *** A0A2G3BDL8_CAPCH)
7874	gene:Solyc04g049360.3	Solyc04g049360.3	chrSL4.0ch04	-	40846613	40846674	40845564	40846182	40846863	40846966	7874	4;0;37	11;7;0	6;15;1	1;2;0	182	121	0.00488561268245	0.0353052067121	0.195;0.0;1.0	0.8;0.833;1.0	0.479	aminodeoxychorismate synthase/glutamine amidotransferase
9201	gene:Solyc09g075990.3	Solyc09g075990.3	chrSL4.0ch09	-	63888652	63888895	63888232	63888276	63889333	63889428	9201	23;6;8	17;16;4	21;22;38	2;8;0	336	121	4.59035e+06	0.000887418797785	0.328;0.119;0.419	0.791;0.498;1.0	0.474	5'-nucleotidase surE-like protein (AHRD V3.3 *** A0A2K3MS27_TRIPR)
6295	gene:Solyc10g081650.2	Solyc10g081650.2	chrSL4.0ch10	-	61793647	61794127	61792918	61793125	61794245	61794607	6295	10;10;59	27;16;12	17;25;13	4;3;0	573	121	0.00134321176783	0.0127245329077	0.073;0.117;0.509	0.473;0.638;1.0	0.471	carotenoid isomerase
7376	gene:Solyc01g087910.4	Solyc01g087910.4	chrSL4.0ch01	-	75023932	75023972	75022847	75022946	75025331	75025532	7376	0;0;9	4;20;0	4;14;13	0;15;0	161	121	0.0026527501982	0.0217786323737	0.0;0.0;1.0	1.0;0.412;1.0	0.471	F-box/WD-40 repeat-containing protein (AHRD V3.3 *** A0A1J3H907_NOCCA)
12765	gene:Solyc05g032660.4	Solyc05g032660.4	chrSL4.0ch05	+	45475085	45475738	45473767	45473853	45479856	45479907	12765	11;24;64	14;5;10	38;7;26	7;0;0	746	121	0.00749981339134	0.0494965730478	0.113;0.438;0.509	0.468;1.0;1.0	0.469	NAD(P)-binding Rossmann-fold superfamily protein (AHRD V3.3 *-* F4JSA6_ARATH)
16868	gene:Solyc06g068670.3	Solyc06g068670.3	chrSL4.0ch06	-	40204481	40204579	40204187	40204243	40204953	40205048	16868	1;0;1	6;43;61	26;13;11	0;17;26	219	121	417.678	42087.4	0.084;0.0;0.009	1.0;0.297;0.189	0.464	ACT domain-containing protein (AHRD V3.3 *** A0A2U1QDU0_ARTAN)
8043	gene:Solyc02g070220.3	Solyc02g070220.3	chrSL4.0ch02	-	37994002	37994065	37993595	37993872	37994160	37994266	8043	6;19;13	12;10;6	16;25;42	3;0;0	184	121	64.9262	60993.4	0.247;0.555;0.588	0.778;1.0;1.0	0.463	Twinkle-like protein, chloroplastic/mitochondrial (AHRD V3.3 *-* A0A1J3IPL8_NOCCA)
6832	gene:Solyc10g006200.4	Solyc10g006200.4	chrSL4.0ch10	-	792851	793284	792001	792110	794596	794692	6832	32;0;38	16;6;20	9;41;25	2;1;4	526	121	0.000235297189217	0.00325284723511	0.315;0.0;0.304	0.509;0.904;0.59	0.461	Ribonuclease 3-like protein 2 (AHRD V3.3 *** A0A2G3BC36_CAPCH)
7508	gene:Solyc10g080020.3	Solyc10g080020.3	chrSL4.0ch10	+	60549008	60550839	60548575	60548728	60551882	60552001	7508	48;20;4	1;17;14	58;40;29	0;10;0	1924	121	0.0025612228716	0.0212106413843	0.751;0.069;0.018	1.0;0.201;1.0	0.454	F-box/LRR-repeat protein At5g63520-like (AHRD V3.3 *** A0A2I4FAV8_9ROSI)
1047	gene:Solyc03g078150.3	Solyc03g078150.3	chrSL4.0ch03	+	44669257	44669538	44667748	44668191	44670083	44670298	1047	0;24;22	18;0;4	75;18;64	0;0;0	374	121	41894.8	1.98857e+06	0.0;1.0;0.64	1.0;1.0;1.0	0.453	Amino acid transporter family protein (AHRD V3.3 *** S8E0T7_9LAMI)
9381	gene:Solyc10g012050.3	Solyc10g012050.3	chrSL4.0ch10	+	4158454	4158588	4157739	4157804	4158846	4159666	9381	16;5;5	17;16;106	34;29;3	14;44;0	242	121	0.00381399121322	0.0291248770164	0.32;0.135;0.023	0.548;0.248;1.0	0.439	Mechanosensitive ion channel protein 1, mitochondrial (AHRD V3.3 *** A0A2G3BDL8_CAPCH)
17314	gene:Solyc07g007940.3	Solyc07g007940.3	chrSL4.0ch07	-	2571071	2571178	2570102	2570301	2574445	2574559	17314	0;0;1	6;21;8	4;23;7	13;4;4	228	121	1463.35	119432	0.0;0.0;0.062	0.14;0.753;0.482	0.438	Small nuclear RNA activating complex (SNAPc)%2C subunit SNAP43 protein (AHRD V3.3 *** AT3G53270.9)
1508	gene:Solyc02g080080.3	Solyc02g080080.3	chrSL4.0ch02	-	42376873	42377001	42376523	42376734	42377091	42377301	1508	17;28;29	10;23;8	76;45;70	0;7;0	242	121	121.606	1502.33	0.459;0.378;0.644	1.0;0.763;1.0	0.427	Cysteine-rich receptor-like protein kinase 29 (AHRD V3.3 *** A0A2G2XFA8_CAPBA)
12155	gene:Solyc07g066310.3	Solyc07g066310.3	chrSL4.0ch07	+	67632731	67632806	67631893	67632135	67633094	67633147	12155	33;23;19	16;10;21	49;46;28	4;3;0	196	121	97.8749	12778	0.56;0.587;0.358	0.883;0.904;1.0	0.427	Photosystem II 10 kDa polypeptide, chloroplastic (AHRD V3.3 *** A0A2G3C3G4_CAPCH)
9380	gene:Solyc10g012050.3	Solyc10g012050.3	chrSL4.0ch10	+	4158454	4158568	4157739	4157804	4158846	4159666	9380	16;0;4	17;16;106	21;18;3	14;44;0	235	121	0.00670540948995	0.0452979292023	0.326;0.0;0.019	0.436;0.174;1.0	0.422	Mechanosensitive ion channel protein 1, mitochondrial (AHRD V3.3 *** A0A2G3BDL8_CAPCH)
9200	gene:Solyc09g075990.3	Solyc09g075990.3	chrSL4.0ch09	-	63888652	63888879	63888232	63888276	63889333	63889428	9200	23;10;16	17;16;4	27;26;33	2;8;0	320	121	0.0003930528803	0.00481296320568	0.338;0.191;0.602	0.836;0.551;1.0	0.419	5'-nucleotidase surE-like protein (AHRD V3.3 *** A0A2K3MS27_TRIPR)
8825	gene:Solyc10g078180.3	Solyc10g078180.3	chrSL4.0ch10	+	59155599	59155659	59154683	59154850	59156297	59156625	8825	2;0;25	38;34;29	15;27;32	13;36;3	181	121	5.40925e+06	0.0010100073467	0.034;0.0;0.366	0.435;0.334;0.877	0.415	cyclinT1_1
7174	gene:Solyc04g016130.3	Solyc04g016130.3	chrSL4.0ch04	-	6899369	6899576	6899085	6899238	6899708	6899810	7174	4;18;13	10;15;8	10;19;3	0;3;2	300	121	0.00443643446041	0.032795069001	0.139;0.326;0.396	1.0;0.719;0.377	0.412	F-box/LRR plant protein (AHRD V3.3 *** G7J3V2_MEDTR)
9902	gene:Solyc09g064540.3	Solyc09g064540.3	chrSL4.0ch09	-	57923125	57923349	57920609	57923011	57924936	57925234	9902	0;0;14	42;15;57	22;11;17	38;27;0	317	121	0.000791111703942	0.00837399166902	0.0;0.0;0.086	0.181;0.135;1.0	0.41	Vacuolar protein sorting-associated protein 62 (AHRD V3.3 *** A0A200PVW2_9MAGN)
9684	gene:Solyc01g087370.2	Solyc01g087370.2	chrSL4.0ch01	-	74575392	74575499	74561266	74561342	74577384	74577511	9684	0;6;0	5;0;14	7;6;11	0;0;22	228	121	0.00286911504057	0.0231648290003	0.0;1.0;0.0	1.0;1.0;0.21	0.403	RING/FYVE/PHD-type zinc finger family protein (AHRD V3.3 *-* A0A2U1QBS4_ARTAN)
7509	gene:Solyc10g080020.3	Solyc10g080020.3	chrSL4.0ch10	+	60550654	60550839	60548575	60548728	60551882	60552001	7509	44;20;8	1;17;14	58;44;34	0;10;0	278	121	0.00646471881753	0.0439683760603	0.95;0.339;0.199	1.0;0.657;1.0	0.39	F-box/LRR-repeat protein At5g63520-like (AHRD V3.3 *** A0A2I4FAV8_9ROSI)
9677	gene:Solyc01g087370.2	Solyc01g087370.2	chrSL4.0ch01	-	74573000	74573203	74561266	74561342	74577384	74577511	9677	0;1;8	5;0;14	5;5;29	0;0;22	296	121	0.00253858480319	0.0210812403753	0.0;1.0;0.189	1.0;1.0;0.35	0.387	RING/FYVE/PHD-type zinc finger family protein (AHRD V3.3 *-* A0A2U1QBS4_ARTAN)
7173	gene:Solyc04g016130.3	Solyc04g016130.3	chrSL4.0ch04	-	6899369	6899441	6899085	6899238	6899708	6899810	7173	4;19;13	10;15;8	12;21;3	0;3;2	193	121	0.000919594031262	0.00944573891906	0.2;0.443;0.505	1.0;0.814;0.485	0.384	F-box/LRR plant protein (AHRD V3.3 *** G7J3V2_MEDTR)
4970	gene:Solyc07g062910.3	Solyc07g062910.3	chrSL4.0ch07	+	65379726	65379801	65377788	65377923	65380777	65380913	4970	59;2;106	5;11;14	29;53;10	1;0;0	196	121	214914	7.61572e+06	0.879;0.101;0.824	0.947;1.0;1.0	0.381	Protein yippee-like (AHRD V3.3 *** A0A1U8EEB0_CAPAN)
19085	gene:Solyc07g043420.3	Solyc07g043420.3	chrSL4.0ch07	+	57025513	57025770	57024878	57025093	57025894	57026337	19085	0;0;0	11;28;24	11;3;10	0;20;38	350	121	0.000355921613651	0.00447058366673	0.0;0.0;0.0	1.0;0.049;0.083	0.377	2-oxoglutarate-dependent dioxygenase 2
18740	gene:Solyc08g077520.3	Solyc08g077520.3	chrSL4.0ch08	-	59613543	59614444	59613131	59613337	59615422	59615479	18740	71;33;34	4;25;1	79;101;100	0;4;0	994	121	0.000385308014424	0.00473419663227	0.684;0.138;0.805	1.0;0.755;1.0	0.376	Centromere protein O (AHRD V3.3 *** A0A200PRW5_9MAGN)
19086	gene:Solyc07g043420.3	Solyc07g043420.3	chrSL4.0ch07	+	57025513	57025799	57024878	57025093	57025894	57026337	19086	0;0;0	11;28;24	15;3;10	0;20;38	379	121	0.000305130070824	0.00400264079087	0.0;0.0;0.0	1.0;0.046;0.078	0.375	2-oxoglutarate-dependent dioxygenase 2
9903	gene:Solyc09g064540.3	Solyc09g064540.3	chrSL4.0ch09	-	57923125	57923942	57920609	57923011	57924936	57925234	9903	2;0;17	42;15;57	25;8;21	38;27;0	910	121	0.00730277464886	0.0485693754946	0.006;0.0;0.038	0.08;0.038;1.0	0.358	Vacuolar protein sorting-associated protein 62 (AHRD V3.3 *** A0A200PVW2_9MAGN)
19324	gene:Solyc09g055570.3	Solyc09g055570.3	chrSL4.0ch09	+	38322229	38322573	38321989	38322061	38323020	38323095	19324	6;0;0	4;8;35	10;9;8	34;6;0	437	121	0.00235959357769	0.0199157647921	0.293;0.0;0.0	0.075;0.293;1.0	0.358	GPCR kinase (AHRD V3.3 *** A0A2P5AIX2_TREOI)
15479	gene:Solyc05g014970.3	Solyc05g014970.3	chrSL4.0ch05	-	9242781	9242854	9242533	9242676	9243421	9243527	15479	2;4;30	6;3;30	30;6;32	17;1;6	194	121	0.00541495634391	0.0382717741282	0.172;0.454;0.384	0.524;0.789;0.769	0.357	Urease (AHRD V3.3 *** Q93WI8_SOLTU)
1665	gene:Solyc01g087370.2	Solyc01g087370.2	chrSL4.0ch01	-	74575392	74575494	74561266	74561342	74577384	74577511	1665	0;3;0	5;0;14	17;6;3	0;0;22	223	121	0.00146221275516	0.0136581726902	0.0;1.0;0.0	1.0;1.0;0.069	0.356	RING/FYVE/PHD-type zinc finger family protein (AHRD V3.3 *-* A0A2U1QBS4_ARTAN)
13937	gene:Solyc10g018530.2	Solyc10g018530.2	chrSL4.0ch10	-	8416440	8416482	8416089	8416205	8416535	8416567	13937	23;2;37	25;39;14	32;5;19	4;8;0	163	121	0.00519759149106	0.0370549240017	0.406;0.037;0.662	0.856;0.317;1.0	0.356	DNA mismatch repair protein MutS (AHRD V3.3 *** A0A200QBI0_9MAGN)
18895	gene:Solyc08g083330.2	Solyc08g083330.2	chrSL4.0ch08	-	63970358	63971235	63968496	63968578	63972152	63972820	18895	69;35;72	12;0;8	72;51;89	0;0;0	970	121	877.498	542036	0.418;1.0;0.529	1.0;1.0;1.0	0.351	Polyketide cyclase/dehydrase and lipid transport superfamily protein (AHRD V3.3 *** Q9XIR9_ARATH)
7290	gene:Solyc08g068070.3	Solyc08g068070.3	chrSL4.0ch08	+	55260278	55261698	55259738	55259937	55264656	55264801	7290	199;229;102	38;5;22	128;205;174	4;8;0	1513	121	0.00506052979108	0.0361922188111	0.295;0.786;0.27	0.719;0.672;1.0	0.347	Two-on-two hemoglobin-3 (AHRD V3.3 *** A0A2G3BSD0_CAPCH)
16840	gene:Solyc09g042750.3	Solyc09g042750.3	chrSL4.0ch09	-	24429670	24431644	24427965	24428435	24432247	24432804	16840	237;207;324	3;18;18	182;317;357	0;0;6	2067	121	6.97622e+06	0.00123605191834	0.822;0.402;0.513	1.0;1.0;0.777	0.347	Acyl-coenzyme A thioesterase 9, mitochondrial (AHRD V3.3 *** A0A1J3CD94_NOCCA)
3861	gene:Solyc09g065660.4	Solyc09g065660.4	chrSL4.0ch09	+	59977248	59977292	59977091	59977156	59977390	59977539	3861	76;11;15	11;20;4	56;73;35	0;4;1	165	121	260784	8.8583e+06	0.835;0.287;0.733	1.0;0.93;0.963	0.346	Heat shock transcription factor (AHRD V3.3 *-* A0A1Y1I763_KLENI)
1491	gene:Solyc09g075990.3	Solyc09g075990.3	chrSL4.0ch09	-	63888652	63888717	63888232	63888276	63889333	63889428	1491	65;0;34	17;16;4	31;26;37	2;8;0	186	121	0.0074604467148	0.0493270078427	0.713;0.0;0.847	0.91;0.679;1.0	0.343	5'-nucleotidase surE-like protein (AHRD V3.3 *** A0A2K3MS27_TRIPR)
8450	gene:Solyc03g013250.4	Solyc03g013250.4	chrSL4.0ch03	+	41492555	41494117	41492169	41492249	41500596	41500945	8450	206;203;195	6;12;6	171;161;200	0;0;0	1655	121	10.5365	200.049	0.715;0.553;0.704	1.0;1.0;1.0	0.343	hypothetical protein (AHRD V3.3 *** AT3G29280.1)
7371	gene:Solyc10g084140.2	Solyc10g084140.2	chrSL4.0ch10	-	62946200	62946319	62945405	62945742	62951546	62951695	7371	49;11;73	12;14;0	42;93;77	0;1;0	240	121	168.589	620580	0.673;0.284;1.0	1.0;0.979;1.0	0.341	Ferrochelatase (AHRD V3.3 *** A0A2G3BRU7_CAPCH)
8018	gene:Solyc03g063600.4	Solyc03g063600.4	chrSL4.0ch03	+	31216619	31216643	31216322	31216458	31216743	31216849	8018	13;23;31	66;44;47	52;45;46	5;33;60	145	121	0.000808073695876	0.00850859617777	0.141;0.304;0.355	0.897;0.532;0.39	0.34	Guanylate kinase 1 (AHRD V3.3 *** A0A2G2X5F7_CAPBA)
12758	gene:Solyc05g032660.4	Solyc05g032660.4	chrSL4.0ch05	+	45473518	45473853	45470100	45470187	45480226	45480337	12758	13;0;2	0;36;0	11;10;5	0;0;0	428	121	0.000372028067057	0.00461539892018	1.0;0.0;1.0	1.0;1.0;1.0	0.333	NAD(P)-binding Rossmann-fold superfamily protein (AHRD V3.3 *-* F4JSA6_ARATH)
6889	gene:Solyc09g098370.4	Solyc09g098370.4	chrSL4.0ch09	+	68262778	68262839	68262374	68262515	68264987	68265261	6889	8;52;20	12;20;26	25;18;19	3;4;6	182	121	0.000890010307872	0.0092153363508	0.307;0.634;0.338	0.847;0.749;0.678	0.332	Fanconi-associated nuclease (AHRD V3.3 *** A0A328DUX8_9ASTE)
5065	gene:Solyc12g099010.3	Solyc12g099010.3	chrSL4.0ch12	-	65852997	65853144	65852226	65852362	65853226	65853467	5065	49;22;5	6;0;18	12;22;15	0;1;0	242	121	0.0001208703885	0.00190905358789	0.803;1.0;0.122	1.0;0.917;1.0	0.331	BEACH domain (AHRD V3.3 *** A0A200QSV0_9MAGN)
9983	gene:Solyc11g013400.3	Solyc11g013400.3	chrSL4.0ch11	+	6493049	6494466	6490661	6490745	6494593	6494676	9983	91;76;95	0;22;2	80;85;55	0;0;0	1510	121	1.63957e+06	0.000390660181773	1.0;0.217;0.792	1.0;1.0;1.0	0.33	Chromatin structure-remodeling complex protein BSH (AHRD V3.3 *** A0A1U8GF00_CAPAN)
15955	gene:Solyc05g051750.3	Solyc05g051750.3	chrSL4.0ch05	-	61525535	61525561	61524578	61524916	61525705	61525754	15955	26;34;44	21;31;0	62;90;87	1;1;0	147	121	806.586	72021.8	0.505;0.474;1.0	0.981;0.987;1.0	0.33	TOMPRORNA prosystemin
11210	gene:Solyc09g091050.4	Solyc09g091050.4	chrSL4.0ch09	+	66491186	66491290	66491032	66491078	66491636	66491750	11210	18;31;51	29;18;57	59;100;74	21;18;18	225	121	69804.2	301932	0.25;0.481;0.325	0.602;0.749;0.689	0.328	C2 calcium-dependent membrane targeting (AHRD V3.3 *** A0A2U1PUT0_ARTAN)
26	gene:Solyc12g096280.2	Solyc12g096280.2	chrSL4.0ch12	-	64791143	64791183	64790084	64790149	64791815	64791878	26	1;0;1	0;3;4	14;21;22	10;10;0	161	121	0.000875660310934	0.00909285263576	1.0;0.0;0.158	0.513;0.612;1.0	0.322	Endonuclease V (AHRD V3.3 *** A0A2U1PD83_ARTAN)
13589	gene:Solyc02g032200.4	Solyc02g032200.4	chrSL4.0ch02	+	26601662	26602767	26601030	26601588	26602850	26603282	13589	45;56;81	12;0;8	29;56;36	0;2;0	1198	121	0.000590711800448	0.00665085439743	0.275;1.0;0.506	1.0;0.739;1.0	0.319	Disease resistance protein (TIR-NBS-LRR class) (AHRD V3.3 *-* A0A2K3P0U8_TRIPR)
14320	gene:Solyc02g067900.3	Solyc02g067900.3	chrSL4.0ch02	-	36007787	36008195	36005414	36005555	36013634	36013784	14320	0;3;5	20;18;2	6;13;21	1;3;16	501	121	3.84323e+06	0.00076937125686	0.0;0.039;0.376	0.592;0.511;0.241	0.31	Bromodomain testis-specific protein (AHRD V3.3 *** Q45GG8_ARATH)
18148	gene:Solyc08g006600.4	Solyc08g006600.4	chrSL4.0ch08	-	1205821	1205917	1204583	1204632	1206029	1206072	18148	3;0;14	6;46;24	8;3;12	8;2;5	217	121	9.1754e+06	0.00153095869094	0.218;0.0;0.245	0.358;0.455;0.572	0.307	Dynamin-related protein 3A (AHRD V3.3 *** A0A2G3BQP9_CAPCH)
1006	gene:Solyc04g049360.3	Solyc04g049360.3	chrSL4.0ch04	-	40846591	40846674	40845564	40846182	40846863	40846966	1006	25;8;100	11;7;0	37;45;7	1;2;0	204	121	0.00132826220413	0.0126183501702	0.574;0.404;1.0	0.956;0.93;1.0	0.303	aminodeoxychorismate synthase/glutamine amidotransferase
17631	gene:Solyc06g005220.2	Solyc06g005220.2	chrSL4.0ch06	-	260507	261785	260258	260408	262246	262393	17631	11;34;26	0;0;22	11;23;15	0;0;0	1371	121	0.00352969170226	0.0273828168747	1.0;1.0;0.094	1.0;1.0;1.0	0.302	Pentatricopeptide repeat (AHRD V3.3 *** A0A200Q4B4_9MAGN)
6665	gene:Solyc10g018160.2	Solyc10g018160.2	chrSL4.0ch10	+	6518548	6521338	6518383	6518475	6521435	6521521	6665	98;71;77	0;0;26	209;129;171	0;0;0	2883	121	0.00358902991398	0.0277120430473	1.0;1.0;0.111	1.0;1.0;1.0	0.296	S-acyltransferase (AHRD V3.3 *** A0A2G2VSI2_CAPBA)
16226	gene:Solyc09g065660.4	Solyc09g065660.4	chrSL4.0ch09	+	59977248	59977277	59977091	59977156	59977390	59977539	16226	45;0;0	11;20;4	14;9;0	0;4;1	150	121	0.00583157417054	0.0404243287141	0.767;0.0;0.0	1.0;0.645;0.0	0.293	Heat shock transcription factor (AHRD V3.3 *-* A0A1Y1I763_KLENI)
12734	gene:Solyc05g032660.4	Solyc05g032660.4	chrSL4.0ch05	+	45472377	45473853	45470100	45470187	45480226	45480337	12734	47;66;34	0;36;0	21;22;58	0;0;0	1569	121	0.00347979673733	0.0270422635723	1.0;0.124;1.0	1.0;1.0;1.0	0.292	NAD(P)-binding Rossmann-fold superfamily protein (AHRD V3.3 *-* F4JSA6_ARATH)
18150	gene:Solyc08g006600.4	Solyc08g006600.4	chrSL4.0ch08	-	1205821	1205925	1204583	1204632	1206029	1206072	18150	12;13;51	6;46;24	30;47;8	8;2;5	225	121	0.0044216409924	0.0327393836535	0.518;0.132;0.533	0.669;0.927;0.462	0.292	Dynamin-related protein 3A (AHRD V3.3 *** A0A2G3BQP9_CAPCH)
19370	gene:Solyc09g061420.3	Solyc09g061420.3	chrSL4.0ch09	-	55167796	55167937	55167487	55167682	55169717	55169901	19370	33;52;45	29;32;48	41;38;45	2;28;10	242	121	0.00552975076254	0.0388793615481	0.363;0.448;0.319	0.911;0.404;0.692	0.292	phosphoglycolate phosphatase (AHRD V3.3 *** AT5G48830.1)
13125	gene:Solyc02g093120.4	Solyc02g093120.4	chrSL4.0ch02	+	52102593	52102669	52102284	52102353	52102888	52102937	13125	64;73;43	53;25;30	56;83;101	5;20;14	197	121	46593.1	0.000139139091087	0.426;0.642;0.468	0.873;0.718;0.816	0.29	RNA-binding (RRM/RBD/RNP motifs) family protein (AHRD V3.3 *** A0A2U1L4A5_ARTAN)
18888	gene:Solyc08g083330.2	Solyc08g083330.2	chrSL4.0ch08	-	63968756	63971235	63968496	63968578	63972152	63972820	18888	288;195;261	12;0;8	172;209;257	0;0;0	2572	121	15691.7	878976	0.53;1.0;0.605	1.0;1.0;1.0	0.288	Polyketide cyclase/dehydrase and lipid transport superfamily protein (AHRD V3.3 *** Q9XIR9_ARATH)
12752	gene:Solyc05g032660.4	Solyc05g032660.4	chrSL4.0ch05	+	45473502	45473853	45470100	45470187	45480226	45480337	12752	40;22;44	0;36;0	34;23;46	0;0;0	444	121	0.00490305861984	0.0353848061595	1.0;0.143;1.0	1.0;1.0;1.0	0.286	NAD(P)-binding Rossmann-fold superfamily protein (AHRD V3.3 *-* F4JSA6_ARATH)
13342	gene:Solyc02g089980.3	Solyc02g089980.3	chrSL4.0ch02	+	49713610	49713669	49713448	49713508	49713914	49714043	13342	48;49;17	9;6;24	44;82;75	2;0;8	180	121	0.000264923800709	0.00357132331344	0.782;0.846;0.323	0.937;1.0;0.863	0.283	electron transporter%2C putative (Protein of unknown function%2C DUF547) (AHRD V3.3 *** AT5G66600.9)
186	gene:Solyc11g072330.2	Solyc11g072330.2	chrSL4.0ch11	+	53601933	53602075	53601061	53601152	53604615	53604773	186	26;23;36	0;6;18	10;10;14	0;0;0	242	121	102414	4.11411e+06	1.0;0.657;0.5	1.0;1.0;1.0	0.281	Two-component response regulator (AHRD V3.3 *-* A0A2U1MTQ0_ARTAN)
267	gene:Solyc11g044280.1	Solyc11g044280.1	chrSL4.0ch11	+	31870009	31870064	31868533	31868587	31870208	31870306	267	58;69;34	20;6;51	54;92;47	5;13;0	176	121	0.00370982727214	0.0284741083011	0.666;0.888;0.314	0.881;0.83;1.0	0.281	Major facilitator superfamily (AHRD V3.3 *** A0A200Q8Q5_9MAGN)
3669	gene:Solyc09g009710.4	Solyc09g009710.4	chrSL4.0ch09	+	3153403	3153443	3153010	3153083	3153680	3153753	3669	11;9;12	0;0;47	7;18;15	0;0;0	161	121	0.00498664988515	0.0358629202466	1.0;1.0;0.161	1.0;1.0;1.0	0.28	Transducin/WD40 repeat-like superfamily protein (AHRD V3.3 *** AT1G19485.2)
12741	gene:Solyc05g032660.4	Solyc05g032660.4	chrSL4.0ch05	+	45472554	45480038	45470100	45470187	45480226	45480337	12741	455;434;842	0;36;0	356;294;344	0;0;0	7577	121	0.00402571530035	0.0303942347729	1.0;0.161;1.0	1.0;1.0;1.0	0.28	NAD(P)-binding Rossmann-fold superfamily protein (AHRD V3.3 *-* F4JSA6_ARATH)
12740	gene:Solyc05g032660.4	Solyc05g032660.4	chrSL4.0ch05	+	45472554	45479907	45470100	45470187	45480226	45480337	12740	454;428;842	0;36;0	351;293;351	0;0;0	7446	121	0.00404416863331	0.0304825196987	1.0;0.162;1.0	1.0;1.0;1.0	0.279	NAD(P)-binding Rossmann-fold superfamily protein (AHRD V3.3 *-* F4JSA6_ARATH)
12745	gene:Solyc05g032660.4	Solyc05g032660.4	chrSL4.0ch05	+	45472559	45479907	45470100	45470187	45480226	45480337	12745	454;428;822	0;36;0	353;293;352	0;0;0	7441	121	0.00402531169916	0.0303942347729	1.0;0.162;1.0	1.0;1.0;1.0	0.279	NAD(P)-binding Rossmann-fold superfamily protein (AHRD V3.3 *-* F4JSA6_ARATH)
12746	gene:Solyc05g032660.4	Solyc05g032660.4	chrSL4.0ch05	+	45472559	45480038	45470100	45470187	45480226	45480337	12746	455;434;822	0;36;0	358;294;345	0;0;0	7572	121	0.00401344037093	0.0303269476206	1.0;0.162;1.0	1.0;1.0;1.0	0.279	NAD(P)-binding Rossmann-fold superfamily protein (AHRD V3.3 *-* F4JSA6_ARATH)
10599	gene:Solyc04g079040.4	Solyc04g079040.4	chrSL4.0ch04	-	61616304	61616634	61615672	61615710	61618619	61618968	10599	30;62;12	0;9;8	54;106;37	4;0;0	423	121	0.00186315570084	0.0164814808122	1.0;0.663;0.3	0.794;1.0;1.0	0.277	Serine carboxypeptidase (AHRD V3.3 *** A0A2K3MSK4_TRIPR)
18886	gene:Solyc08g083330.2	Solyc08g083330.2	chrSL4.0ch08	-	63968756	63970474	63968496	63968578	63972152	63972820	18886	219;153;198	12;0;8	100;159;168	0;0;0	1811	121	22120.7	1.18045e+06	0.549;1.0;0.623	1.0;1.0;1.0	0.276	Polyketide cyclase/dehydrase and lipid transport superfamily protein (AHRD V3.3 *** Q9XIR9_ARATH)
12735	gene:Solyc05g032660.4	Solyc05g032660.4	chrSL4.0ch05	+	45472377	45479907	45470100	45470187	45480226	45480337	12735	500;494;856	0;36;0	365;315;397	0;0;0	7623	121	0.00390739608252	0.0296998327604	1.0;0.179;1.0	1.0;1.0;1.0	0.274	NAD(P)-binding Rossmann-fold superfamily protein (AHRD V3.3 *-* F4JSA6_ARATH)
12736	gene:Solyc05g032660.4	Solyc05g032660.4	chrSL4.0ch05	+	45472377	45480038	45470100	45470187	45480226	45480337	12736	501;500;856	0;36;0	370;316;390	0;0;0	7754	121	0.00389950148907	0.0296648284936	1.0;0.178;1.0	1.0;1.0;1.0	0.274	NAD(P)-binding Rossmann-fold superfamily protein (AHRD V3.3 *-* F4JSA6_ARATH)
17300	gene:Solyc08g066620.3	Solyc08g066620.3	chrSL4.0ch08	+	53470985	53471068	53469439	53470061	53471894	53472074	17300	2;2;2	30;28;11	4;21;17	21;9;22	204	121	1.50723e+06	0.000365401721995	0.038;0.041;0.097	0.102;0.581;0.314	0.274	Cystathionine beta-lyase (AHRD V3.3 *-* A0A1U8EBG6_CAPAN)
12749	gene:Solyc05g032660.4	Solyc05g032660.4	chrSL4.0ch05	+	45473495	45479907	45470100	45470187	45480226	45480337	12749	454;428;822	0;36;0	351;293;349	0;0;0	6505	121	0.00398539210905	0.0301718780145	1.0;0.181;1.0	1.0;1.0;1.0	0.273	NAD(P)-binding Rossmann-fold superfamily protein (AHRD V3.3 *-* F4JSA6_ARATH)
12750	gene:Solyc05g032660.4	Solyc05g032660.4	chrSL4.0ch05	+	45473495	45480038	45470100	45470187	45480226	45480337	12750	455;434;822	0;36;0	356;294;342	0;0;0	6636	121	0.00396994456934	0.0300738724054	1.0;0.18;1.0	1.0;1.0;1.0	0.273	NAD(P)-binding Rossmann-fold superfamily protein (AHRD V3.3 *-* F4JSA6_ARATH)
12759	gene:Solyc05g032660.4	Solyc05g032660.4	chrSL4.0ch05	+	45473518	45479907	45470100	45470187	45480226	45480337	12759	466;428;824	0;36;0	355;303;344	0;0;0	6482	121	0.00399529412394	0.0302278188396	1.0;0.182;1.0	1.0;1.0;1.0	0.273	NAD(P)-binding Rossmann-fold superfamily protein (AHRD V3.3 *-* F4JSA6_ARATH)
12760	gene:Solyc05g032660.4	Solyc05g032660.4	chrSL4.0ch05	+	45473518	45480038	45470100	45470187	45480226	45480337	12760	467;434;824	0;36;0	360;304;337	0;0;0	6613	121	0.00398622749396	0.0301718780145	1.0;0.181;1.0	1.0;1.0;1.0	0.273	NAD(P)-binding Rossmann-fold superfamily protein (AHRD V3.3 *-* F4JSA6_ARATH)
18885	gene:Solyc08g083330.2	Solyc08g083330.2	chrSL4.0ch08	-	63968756	63970459	63968496	63968578	63972152	63972820	18885	219;162;203	12;0;8	100;169;168	0;0;0	1796	121	23042.2	1.22239e+06	0.551;1.0;0.631	1.0;1.0;1.0	0.273	Polyketide cyclase/dehydrase and lipid transport superfamily protein (AHRD V3.3 *** Q9XIR9_ARATH)
12754	gene:Solyc05g032660.4	Solyc05g032660.4	chrSL4.0ch05	+	45473502	45480038	45470100	45470187	45480226	45480337	12754	494;456;866	0;36;0	383;317;378	0;0;0	6629	121	0.00395033248159	0.0299630559169	1.0;0.188;1.0	1.0;1.0;1.0	0.271	NAD(P)-binding Rossmann-fold superfamily protein (AHRD V3.3 *-* F4JSA6_ARATH)
12753	gene:Solyc05g032660.4	Solyc05g032660.4	chrSL4.0ch05	+	45473502	45479907	45470100	45470187	45480226	45480337	12753	493;450;866	0;36;0	378;316;385	0;0;0	6498	121	0.00395715282458	0.0300021712892	1.0;0.189;1.0	1.0;1.0;1.0	0.27	NAD(P)-binding Rossmann-fold superfamily protein (AHRD V3.3 *-* F4JSA6_ARATH)
3716	gene:Solyc12g099830.2	Solyc12g099830.2	chrSL4.0ch12	-	66354943	66355011	66354466	66354648	66355679	66355736	3716	17;6;96	18;0;37	45;127;25	2;13;0	189	121	0.00525239531689	0.0373570403512	0.377;1.0;0.624	0.935;0.862;1.0	0.265	Protein kinase domain (AHRD V3.3 *** A0A200R4T5_9MAGN)
3823	gene:Solyc07g041760.3	Solyc07g041760.3	chrSL4.0ch07	+	53941949	53943697	53941630	53941770	53944182	53944616	3823	201;136;263	24;13;22	130;131;156	6;2;7	1841	121	0.00200952727576	0.0174342681447	0.355;0.407;0.44	0.587;0.811;0.594	0.263	Unknown protein
12637	gene:Solyc01g100690.3	Solyc01g100690.3	chrSL4.0ch01	+	82927914	82927947	82927579	82927635	82928224	82928380	12637	0;2;0	37;60;6	12;22;9	23;25;60	154	121	31.1498	5039.91	0.0;0.026;0.0	0.291;0.409;0.105	0.26	transmembrane protein (AHRD V3.3 --* AT4G01960.2)
8015	gene:Solyc03g063600.4	Solyc03g063600.4	chrSL4.0ch03	+	31216563	31216643	31216322	31216458	31216743	31216849	8015	87;53;94	66;44;47	109;107;145	5;33;60	201	121	0.000376330987643	0.00465242085272	0.442;0.42;0.546	0.929;0.661;0.593	0.258	Guanylate kinase 1 (AHRD V3.3 *** A0A2G2X5F7_CAPBA)
19325	gene:Solyc09g055570.3	Solyc09g055570.3	chrSL4.0ch09	+	38322229	38323095	38321989	38322061	38324002	38324071	19325	49;36;82	0;0;34	30;42;4	0;0;0	959	121	0.00260436085604	0.0214497062833	1.0;1.0;0.233	1.0;1.0;1.0	0.256	GPCR kinase (AHRD V3.3 *** A0A2P5AIX2_TREOI)
12742	gene:Solyc05g032660.4	Solyc05g032660.4	chrSL4.0ch05	+	45472554	45480041	45470100	45470187	45480226	45480337	12742	964;721;1263	0;36;0	593;610;632	0;0;0	7580	121	0.00345175581643	0.026841183527	1.0;0.242;1.0	1.0;1.0;1.0	0.253	NAD(P)-binding Rossmann-fold superfamily protein (AHRD V3.3 *-* F4JSA6_ARATH)
12747	gene:Solyc05g032660.4	Solyc05g032660.4	chrSL4.0ch05	+	45472559	45480041	45470100	45470187	45480226	45480337	12747	964;721;1243	0;36;0	595;610;633	0;0;0	7575	121	0.00343984432775	0.026777933595	1.0;0.242;1.0	1.0;1.0;1.0	0.253	NAD(P)-binding Rossmann-fold superfamily protein (AHRD V3.3 *-* F4JSA6_ARATH)
7811	gene:Solyc03g112450.4	Solyc03g112450.4	chrSL4.0ch03	-	57281222	57281241	57279944	57280127	57281506	57281727	7811	0;15;0	67;46;85	30;19;26	40;55;42	140	121	30.6256	32880.6	0.0;0.22;0.0	0.393;0.23;0.349	0.251	signal recognition particle receptor subunit beta-like (AHRD V3.3 *** A0A2I4DDJ1_9ROSI)
8723	gene:Solyc02g069160.3	Solyc02g069160.3	chrSL4.0ch02	+	37120046	37120958	37119871	37119950	37123946	37123983	8723	56;46;144	8;0;12	67;113;39	2;0;0	1005	121	8.29003e+06	0.00142030437242	0.457;1.0;0.591	0.801;1.0;1.0	0.251	RNA-binding protein (AHRD V3.3 *-* G2X1T0_VERDV)
14805	gene:Solyc08g041780.3	Solyc08g041780.3	chrSL4.0ch08	+	25556971	25557261	25555562	25555618	25557407	25557512	14805	120;54;43	2;13;8	57;162;87	2;0;0	383	121	11736	688098	0.95;0.568;0.629	0.9;1.0;1.0	0.251	Neurochondrin (AHRD V3.3 *** A0A200QBZ7_9MAGN)

## Sheet: A3SS
Supplementary DataSheet S10. Alternative 3' Splicing Site events in leaves of T270 exposed to combined stress compared to control
ID	GeneID	geneSymbol	chr	strand	longExonStart_0base	longExonEnd	shortES	shortEE	flankingES	flankingEE	ID	IJC_SAMPLE_1	SJC_SAMPLE_1	IJC_SAMPLE_2	SJC_SAMPLE_2	IncFormLen	SkipFormLen	PValue	FDR	IncLevel1	IncLevel2	IncLevelDifference	Description			Legend:
15610	gene:Solyc12g044440.2	Solyc12g044440.2	chrSL4.0ch12	+	59062904	59070695	59070546	59070695	59061946	59062075	15610	13;17;30	0;0;0	11;13;30	10;4;11	7735	121	0.258382	21.3598	1.0;1.0;1.0	0.017;0.048;0.041	-0.965	Zinc finger protein (AHRD V3.3 *-* A0A200QX85_9MAGN)			ID: Id of the splicing event
11144	gene:Solyc06g071580.3	Solyc06g071580.3	chrSL4.0ch06	+	41743846	41744297	41744208	41744297	41743635	41743690	11144	5;18;2	0;0;0	2;0;8	2;6;19	455	121	0.000122125	0.504785	1.0;1.0;1.0	0.21;0.0;0.101	-0.896	ATPase, histidine kinase, DNA gyrase B-, and HSP90-like domain containing protein, expressed (AHRD V3.3 *** Q33AG5_ORYSJ)			GeneID: associated Ensembl ID
49729	gene:Solyc09g005700.3	Solyc09g005700.3	chrSL4.0ch09	-	490145	491396	490145	490205	492085	492262	49729	20;20;10	0;0;0	6;8;27	10;2;29	1284	121	7.99361e-05	1.81723	1.0;1.0;1.0	0.054;0.274;0.081	-0.864	Diaminopimelate epimerase (AHRD V3.3 *** A0A200R6G6_9MAGN)			GeneSymbol: associated Gene ID
27506	gene:Solyc09g056260.4	Solyc09g056260.4	chrSL4.0ch09	-	44182214	44192466	44182214	44183685	44195011	44195047	27506	43;16;151	0;0;0	63;70;124	2;7;17	8874	121	1.45501	918.821	1.0;1.0;1.0	0.3;0.12;0.09	-0.83	tRNA pseudouridine synthase (AHRD V3.3 *** A0A2G3BLE9_CAPCH)			chr: chromosome of the gene
19031	gene:Solyc01g057260.4	Solyc01g057260.4	chrSL4.0ch01	+	53500754	53502379	53502039	53502379	53500339	53500446	19031	36;49;26	0;0;1	16;21;0	14;6;10	1378	121	0.000466294	1.24712	1.0;1.0;0.695	0.091;0.235;0.0	-0.79	Transmembrane protein, putative (DUF247) (AHRD V3.3 *** F4IZB4_ARATH)			strand: positive or negative strand
19026	gene:Solyc01g057260.4	Solyc01g057260.4	chrSL4.0ch01	+	53500623	53502379	53502039	53502379	53500339	53500446	19026	36;49;26	0;0;1	16;22;0	14;6;10	1509	121	0.000117684	2.54796	1.0;1.0;0.676	0.084;0.227;0.0	-0.788	Transmembrane protein, putative (DUF247) (AHRD V3.3 *** F4IZB4_ARATH)			longExonStart_0base: Start position of the Exon showing splicing event
48209	gene:Solyc08g063070.3	Solyc08g063070.3	chrSL4.0ch08	+	50732083	50732158	50732099	50732158	50730209	50730374	48209	4;17;16	0;0;2	0;5;0	2;4;16	137	121	5.50457	2682.51	1.0;1.0;0.876	0.0;0.525;0.0	-0.784	Alpha/beta-Hydrolases superfamily protein (AHRD V3.3 *** A0A2U1NDY5_ARTAN)			longExonEnd: End position of the Exon showing the splicing event
23880	gene:Solyc06g009220.4	Solyc06g009220.4	chrSL4.0ch06	+	3172802	3172927	3172883	3172927	3171702	3171760	23880	18;8;19	0;0;4	1;5;0	4;8;18	202	121	0.064182	63.4203	1.0;1.0;0.74	0.13;0.272;0.0	-0.779	Isoamylase 3, chloroplastic (AHRD V3.3 *** A0A2G2Z288_CAPAN)			shortES: Start position of the alternative 3’ splice site
19029	gene:Solyc01g057260.4	Solyc01g057260.4	chrSL4.0ch01	+	53500744	53502379	53502039	53502379	53500339	53500446	19029	47;63;33	0;0;1	19;27;6	14;6;10	1388	121	0.000288658	0.874961	1.0;1.0;0.742	0.106;0.282;0.05	-0.768	Transmembrane protein, putative (DUF247) (AHRD V3.3 *** F4IZB4_ARATH)			shortEE: End position of the alternative 3’ splice site
34061	gene:Solyc07g044860.3	Solyc07g044860.3	chrSL4.0ch07	-	57803612	57804447	57803612	57804096	57804540	57804591	34061	23;6;6	0;0;0	5;11;4	10;3;9	444	121	0.0633493	63.4203	1.0;1.0;1.0	0.12;0.5;0.108	-0.757	psbXphotosystem II 23 kDa protein			flankingES: Start position of the flanking Exon
17029	gene:Solyc01g094680.4	Solyc01g094680.4	chrSL4.0ch01	+	78390598	78391557	78391533	78391557	78390208	78390371	17029	44;15;11	0;0;0	24;27;59	10;11;16	1028	121	0.0823563	76.4183	1.0;1.0;1.0	0.22;0.224;0.303	-0.751	Signal peptide peptidase-like 4 (AHRD V3.3 *** A0A2G3BSX8_CAPCH)			flankingEE: End position of the flanking Exon
11012	gene:Solyc03g034170.4	Solyc03g034170.4	chrSL4.0ch03	+	5736890	5738054	5738000	5738054	5735919	5736006	11012	80;62;31	0;3;0	25;26;21	7;22;18	1203	121	0.0479838	53.2117	1.0;0.675;1.0	0.264;0.106;0.105	-0.733	acclimation of photosynthesis to environment (AHRD V3.3 *** AT5G38660.1)			ID: identification number of the splicing event
12163	gene:Solyc04g072690.3	Solyc04g072690.3	chrSL4.0ch04	+	57591837	57592113	57591871	57592113	57590930	57591069	12163	28;5;14	2;10;0	0;2;0	13;11;18	155	121	11.5186	5084.63	0.916;0.281;1.0	0.0;0.124;0.0	-0.691	Eukaryotic aspartyl protease family protein (AHRD V3.3 *** A0A2U1LT79_ARTAN)			IJC_Sample1: semi-colon delimited number of reads supporting the skipping junction in Control samples
27505	gene:Solyc09g056260.4	Solyc09g056260.4	chrSL4.0ch09	-	44182214	44188438	44182214	44183685	44195011	44195047	27505	61;20;247	0;0;0	67;114;159	2;7;17	4846	121	0.5136	376.643	1.0;1.0;1.0	0.455;0.289;0.189	-0.689	tRNA pseudouridine synthase (AHRD V3.3 *** A0A2G3BLE9_CAPCH)			SJC_Sample1: semi-colon delimited number of reads supporting the inclusion junction in Control samples
43804	gene:Solyc08g013670.3	Solyc08g013670.3	chrSL4.0ch08	-	3068846	3069168	3068846	3069152	3069257	3069383	43804	16;16;36	8;0;10	7;7;12	34;41;90	137	121	0.000210942	0.685065	0.639;1.0;0.761	0.154;0.131;0.105	-0.67	Photosystem I reaction center subunit N, chloroplastic (AHRD V3.3 *** A0A1U8EZE3_CAPAN)			IJC_Sample2: semi-colon delimited number of reads supporting the skipping junction in Stress samples
9769	gene:Solyc03g112450.4	Solyc03g112450.4	chrSL4.0ch03	-	57273849	57281269	57273849	57281241	57281506	57281727	9769	11;11;22	0;15;0	5;7;0	20;23;20	149	121	10828	1.26235e+06	1.0;0.373;1.0	0.169;0.198;0.0	-0.669	signal recognition particle receptor subunit beta-like (AHRD V3.3 *** A0A2I4DDJ1_9ROSI)			SJC_Sample2: semi-colon delimited number of reads supporting the inclusion junction in Stress samples
8899	gene:Solyc03g114580.4	Solyc03g114580.4	chrSL4.0ch03	-	58943912	58953879	58943912	58952054	58954067	58954287	8899	6;4;20	0;0;0	24;0;2	0;12;10	1918	121	1.76521	1070.12	1.0;1.0;1.0	1.0;0.0;0.012	-0.663	Uridine kinase (AHRD V3.3 *** A0A200QPY2_9MAGN)			IncFormLen: length of inclusion form, used for normalization
11016	gene:Solyc03g034170.4	Solyc03g034170.4	chrSL4.0ch03	+	5736912	5738054	5738000	5738054	5735919	5736006	11016	46;18;8	0;3;0	18;19;21	7;22;18	1181	121	1.1686e+06	0.000458040937992	1.0;0.381;1.0	0.209;0.081;0.107	-0.661	acclimation of photosynthesis to environment (AHRD V3.3 *** AT5G38660.1)			SkipFormLen: length of skipping form, used for normalization
18356	gene:Solyc02g036330.3	Solyc02g036330.3	chrSL4.0ch02	-	29187704	29201070	29187704	29200333	29202276	29202489	18356	6;16;14	0;0;17	6;0;0	6;1;13	830	121	0.000106389682596	0.00261188968606	1.0;1.0;0.107	0.127;0.0;0.0	-0.66	P-loop containing nucleoside triphosphate hydrolases superfamily protein (AHRD V3.3 *** A0A2U1PV42_ARTAN)			PValue:p-value of the statistical test
27503	gene:Solyc09g056260.4	Solyc09g056260.4	chrSL4.0ch09	-	44182214	44184623	44182214	44183685	44195011	44195047	27503	11;2;44	0;0;0	21;25;35	2;7;17	1031	121	18.1696	7310.75	1.0;1.0;1.0	0.552;0.295;0.195	-0.653	tRNA pseudouridine synthase (AHRD V3.3 *** A0A2G3BLE9_CAPCH)			FDR: False Discovery Rate
27504	gene:Solyc09g056260.4	Solyc09g056260.4	chrSL4.0ch09	-	44182214	44184648	44182214	44183685	44195011	44195047	27504	11;2;44	0;0;0	21;25;39	2;7;17	1056	121	22.467	873.083	1.0;1.0;1.0	0.546;0.29;0.208	-0.652	tRNA pseudouridine synthase (AHRD V3.3 *** A0A2G3BLE9_CAPCH)			IncLevel1: semi-colon delimited values of inclusion levels (percentage) in Control samples
3041	gene:Solyc11g021365.2	Solyc11g021365.2	chrSL4.0ch11	-	13728841	13730037	13728841	13729312	13734615	13734818	3041	4;12;4	0;0;0	2;2;0	0;3;20	818	121	4.36049	2227.62	1.0;1.0;1.0	1.0;0.09;0.0	-0.637	SSUH2-like protein (AHRD V3.3 *** AT1G22630.1)			IncLevel2: IncLevel2: semi-colon delimited values of inclusion levels (percentage) in Stress samples
1212	gene:Solyc12g017920.3	Solyc12g017920.3	chrSL4.0ch12	-	7851590	7854788	7851590	7853139	7856385	7856574	1212	33;57;27	0;20;0	17;8;7	5;15;11	1742	121	0.000115383097607	0.00277274919902	1.0;0.165;1.0	0.191;0.036;0.042	-0.632	Poly(ADP-ribose) glycohydrolase 1 (AHRD V3.3 *** A0A2G3A5A1_CAPAN)			IncLevelDifference: average difference of the inclusion levels in Stress samples vs Control samples
32063	gene:Solyc03g124030.4	Solyc03g124030.4	chrSL4.0ch03	-	65190889	65201224	65190889	65200908	65201302	65201372	32063	13;8;11	15;0;0	3;1;7	15;4;8	409	121	0.00020154571213	0.00427211137222	0.204;1.0;1.0	0.056;0.069;0.206	-0.624	Tetratricopeptide repeat (TPR)-like superfamily protein (AHRD V3.3 *** F4IBX4_ARATH)			Description: Gene Description
31410	gene:Solyc02g081920.3	Solyc02g081920.3	chrSL4.0ch02	-	43674345	43680997	43674345	43679705	43681210	43681429	31410	58;40;62	0;0;0	7;24;20	10;0;18	1385	121	1154.36	212962	1.0;1.0;1.0	0.058;1.0;0.088	-0.618	Ribulose-1,5 bisphosphate carboxylase/oxygenase large subunit N-methyltransferase, chloroplastic (AHRD V3.3 *** A0A1J3I115_NOCCA)
12642	gene:Solyc04g050760.4	Solyc04g050760.4	chrSL4.0ch04	+	47468184	47469518	47469333	47469518	47467310	47468077	12642	29;10;24	0;0;10	18;6;6	4;15;24	1242	121	0.000203024461573	0.00430145069634	1.0;1.0;0.19	0.305;0.038;0.024	-0.608	U11/U12 small nuclear ribonucleoprotein 48 kDa protein (AHRD V3.3 *** A0A1J3D887_NOCCA)
5372	gene:Solyc10g038000.3	Solyc10g038000.3	chrSL4.0ch10	+	17776946	17782856	17782582	17782856	17772279	17773067	5372	105;83;42	0;5;0	77;186;136	15;10;35	5729	121	0.00136983281989	0.0191732558175	1.0;0.26;1.0	0.098;0.282;0.076	-0.601	Zinc finger transcription factor 57
9345	gene:Solyc07g064510.3	Solyc07g064510.3	chrSL4.0ch07	-	66450523	66452316	66450523	66451093	66452610	66453076	9345	31;75;59	0;4;0	42;53;79	12;8;24	1316	121	125471	8.12649e+06	1.0;0.633;1.0	0.243;0.379;0.232	-0.593	RNA-binding protein (AHRD V3.3 *** A0A2K3PBB6_TRIPR)
17546	gene:Solyc05g005890.2	Solyc05g005890.2	chrSL4.0ch05	-	732052	735753	732052	735578	736382	736570	17546	6;25;3	0;6;0	7;7;7	13;4;10	268	121	0.000151265015144	0.00342337802068	1.0;0.653;1.0	0.196;0.441;0.24	-0.592	Acyl-CoA N-acyltransferases (NAT) superfamily protein (AHRD V3.3 *** A0A2U1NXN3_ARTAN)
41858	gene:Solyc11g069510.3	Solyc11g069510.3	chrSL4.0ch11	-	52187727	52190372	52187727	52190336	52191259	52191507	41858	5;6;12	2;0;4	2;3;2	6;6;14	157	121	198003	0.000116614063361	0.658;1.0;0.698	0.204;0.278;0.099	-0.592	GATA transcription factor 8 (AHRD V3.3 *** A0A2G3BBK7_CAPCH)
10229	gene:Solyc03g082960.2	Solyc03g082960.2	chrSL4.0ch03	-	47393118	47393473	47393118	47393278	47393718	47393772	10229	17;41;36	0;0;0	12;22;0	10;1;9	288	121	308.074	75714.5	1.0;1.0;1.0	0.335;0.902;0.0	-0.588	Protein phosphatase-2C (AHRD V3.3 *** O82471_MESCR)
27352	gene:Solyc01g095010.4	Solyc01g095010.4	chrSL4.0ch01	-	78638887	78642095	78638887	78642011	78643204	78643281	27352	1;16;0	0;0;8	0;2;1	5;5;12	205	121	0.00223596309029	0.0277690614111	1.0;1.0;0.0	0.0;0.191;0.047	-0.587	Sphingoid long-chain bases kinase 2, mitochondrial (AHRD V3.3 *** A0A2G3BT73_CAPCH)
45092	gene:Solyc07g039340.4	Solyc07g039340.4	chrSL4.0ch07	-	46981367	46985331	46981367	46985328	46985419	46985548	45092	8;14;11	10;0;12	4;0;0	20;6;3	124	121	968998	0.000395843860986	0.438;1.0;0.472	0.163;0.0;0.0	-0.582	Receptor-like serine/threonine-protein kinase ALE2 (AHRD V3.3 *** A0A2G3BYY1_CAPCH)
5059	gene:Solyc10g049800.2	Solyc10g049800.2	chrSL4.0ch10	-	45843164	45843411	45843164	45843407	45844035	45845336	5059	8;41;8	0;30;5	0;0;6	12;7;7	125	121	667378	0.00182025748572	1.0;0.57;0.608	0.0;0.0;0.453	-0.575	BnaC03g41030D protein (AHRD V3.3 *-* A0A078GC68_BRANA)
9242	gene:Solyc03g083140.3	Solyc03g083140.3	chrSL4.0ch03	+	47559987	47565973	47561364	47565973	47559141	47559255	9242	3;4;13	0;0;0	36;7;13	8;0;22	1470	121	1178.81	214388	1.0;1.0;1.0	0.27;1.0;0.046	-0.561	Unknown protein
29129	gene:Solyc03g113920.4	Solyc03g113920.4	chrSL4.0ch03	+	58393337	58394444	58394391	58394444	58392563	58392924	29129	18;24;57	0;0;0	41;16;34	22;6;0	1147	121	13096.7	1.44531e+06	1.0;1.0;1.0	0.164;0.22;1.0	-0.539	Calmodulin binding protein (AHRD V3.3 *** A0A2K3MP79_TRIPR)
49915	gene:Solyc09g008100.4	Solyc09g008100.4	chrSL4.0ch09	-	1595211	1595529	1595211	1595479	1600719	1600912	49915	10;11;12	8;0;21	0;3;0	4;13;13	171	121	266330	0.000147673276588	0.469;1.0;0.288	0.0;0.14;0.0	-0.539	TSL-kinase interacting protein 1 (AHRD V3.3 *** A0A2G3BJ47_CAPCH)
16939	gene:Solyc01g087260.4	Solyc01g087260.4	chrSL4.0ch01	-	74444644	74447205	74444644	74447198	74447507	74447609	16939	4;19;21	35;0;0	8;3;0	12;26;2	128	121	0.000419705640092	0.00760875452076	0.098;1.0;1.0	0.387;0.098;0.0	-0.538	carotenoid cleavage dioxygenase 1B
29126	gene:Solyc03g113920.4	Solyc03g113920.4	chrSL4.0ch03	+	58393322	58394444	58394391	58394444	58392563	58392924	29126	18;24;71	0;0;0	34;21;34	22;6;0	1162	121	12260.5	137303	1.0;1.0;1.0	0.139;0.267;1.0	-0.531	Calmodulin binding protein (AHRD V3.3 *** A0A2K3MP79_TRIPR)
39522	gene:Solyc05g054980.3	Solyc05g054980.3	chrSL4.0ch05	-	64144122	64144409	64144122	64144294	64144491	64144760	39522	10;28;17	0;0;0	5;17;0	0;12;8	236	121	2832.34	2.57042e+06	1.0;1.0;1.0	1.0;0.421;0.0	-0.526	Serine/threonine protein phosphatase 2A regulatory subunit B subunit alpha-like protein (AHRD V3.3 *** A0A2K3NUG4_TRIPR)
33654	gene:Solyc02g086330.4	Solyc02g086330.4	chrSL4.0ch02	-	47023440	47023898	47023440	47023878	47023979	47024108	33654	65;24;55	0;0;0	22;8;0	7;3;16	141	121	23.7889	9166.2	1.0;1.0;1.0	0.73;0.696;0.0	-0.525	HEAT repeat-containing protein-like (AHRD V3.3 *** Q5QMW8_ORYSJ)
42822	gene:Solyc01g112250.4	Solyc01g112250.4	chrSL4.0ch01	+	90687412	90687940	90687423	90687940	90681047	90681195	42822	15;5;52	11;0;32	2;30;6	32;51;25	132	121	0.000139787375283	0.00321808232506	0.556;1.0;0.598	0.054;0.35;0.18	-0.523	Calcium dependent protein kinase (AHRD V3.3 *** Q43676_VIGRR)
14487	gene:Solyc02g083570.3	Solyc02g083570.3	chrSL4.0ch02	-	44928766	44929598	44928766	44929566	44929646	44929774	14487	1;13;4	0;0;7	12;6;2	12;17;11	153	121	0.00322324489191	0.0369522879441	1.0;1.0;0.311	0.442;0.218;0.126	-0.508	Ubiquitin-conjugating enzyme (AHRD V3.3 *** A0A200RAU7_9MAGN)
43906	gene:Solyc07g005510.3	Solyc07g005510.3	chrSL4.0ch07	+	389477	389799	389480	389799	389249	389393	43906	14;12;7	11;0;0	2;2;4	2;5;10	124	121	0.000160956248889	0.00359430095986	0.554;1.0;1.0	0.494;0.281;0.281	-0.499	Omega-6 fatty acid desaturase, chloroplastic (AHRD V3.3 *** A0A2G3BXG4_CAPCH)
9344	gene:Solyc07g064510.3	Solyc07g064510.3	chrSL4.0ch07	-	66450523	66452313	66450523	66451093	66452610	66453076	9344	118;103;209	0;4;0	88;109;96	12;8;24	1313	121	127.766	226919	1.0;0.704;1.0	0.403;0.557;0.269	-0.492	RNA-binding protein (AHRD V3.3 *** A0A2K3PBB6_TRIPR)
45852	gene:Solyc07g053250.3	Solyc07g053250.3	chrSL4.0ch07	+	61651256	61657368	61657356	61657368	61650150	61650421	45852	432;293;950	1;0;0	326;297;313	8;1;42	6193	121	1594.31	264557	0.894;1.0;1.0	0.443;0.853;0.127	-0.49	F-box protein isoform X1 (AHRD V3.3 *-* XP_025887864.1)
45857	gene:Solyc07g053250.3	Solyc07g053250.3	chrSL4.0ch07	+	61651556	61657368	61657356	61657368	61650150	61650421	45857	432;293;950	1;0;0	329;297;313	8;1;42	5893	121	178.042	282820	0.899;1.0;1.0	0.458;0.859;0.133	-0.483	F-box protein isoform X1 (AHRD V3.3 *-* XP_025887864.1)
29451	gene:Solyc03g115060.3	Solyc03g115060.3	chrSL4.0ch03	-	59313245	59314092	59313245	59314089	59315807	59316137	29451	27;12;8	0;0;5	2;8;0	10;0;6	124	121	0.00261977474609	0.0314034533036	1.0;1.0;0.61	0.163;1.0;0.0	-0.482	suppressor SRP40-like protein (AHRD V3.3 *-* AT2G03630.2)
5605	gene:Solyc10g007850.3	Solyc10g007850.3	chrSL4.0ch10	-	1933384	1933966	1933384	1933948	1934288	1934437	5605	41;37;12	0;4;0	3;24;28	4;29;14	139	121	3.21551	1740.47	1.0;0.89;1.0	0.395;0.419;0.635	-0.48	GPI-anchor transamidase (AHRD V3.3 *** A0A1U8GLL8_CAPAN)
26660	gene:Solyc09g057880.3	Solyc09g057880.3	chrSL4.0ch09	+	47780213	47780679	47780238	47780679	47778835	47779104	26660	11;79;9	0;23;14	10;13;14	15;51;86	146	121	7.34418e+06	0.00196653560995	1.0;0.74;0.348	0.356;0.174;0.119	-0.48	protein FAR1-RELATED SEQUENCE 5 (AHRD V3.3 *** A0A2I4HVM5_9ROSI)
19310	gene:Solyc02g091030.4	Solyc02g091030.4	chrSL4.0ch02	+	50510795	50510894	50510801	50510894	50510585	50510678	19310	36;22;12	6;0;12	2;5;15	16;6;26	127	121	3.74078e+06	0.00114456353703	0.851;1.0;0.488	0.106;0.443;0.355	-0.478	Nuclear transcription factor Y subunit C-2 (AHRD V3.3 *-* A0A2G3D858_CAPCH)
4050	gene:Solyc10g086535.1	Solyc10g086535.1	chrSL4.0ch10	+	64474412	64474570	64474429	64474570	64474277	64474334	4050	6;20;0	0;20;11	0;0;1	13;7;22	138	121	2.62447e+06	0.000860945168629	1.0;0.467;0.0	0.0;0.0;0.038	-0.476	Unknown protein
29163	gene:Solyc06g084480.3	Solyc06g084480.3	chrSL4.0ch06	+	47141223	47141462	47141352	47141462	47139374	47139610	29163	33;6;30	22;0;21	19;5;2	23;28;22	242	121	0.00124547670483	0.017740629492	0.429;1.0;0.417	0.292;0.082;0.043	-0.476	protease Do-like 2, chloroplastic (AHRD V3.3 *** A0A2I4ERY8_9ROSI)
33871	gene:Solyc10g047050.2	Solyc10g047050.2	chrSL4.0ch10	+	38252648	38258661	38254911	38258661	38252329	38252393	33871	235;192;320	2;0;2	166;158;155	8;8;18	2356	121	92.506	28039.8	0.858;1.0;0.892	0.516;0.504;0.307	-0.474	Dynamin (AHRD V3.3 *** A0A200Q6U4_9MAGN)
45861	gene:Solyc07g053250.3	Solyc07g053250.3	chrSL4.0ch07	+	61651872	61657368	61657356	61657368	61650150	61650421	45861	432;293;951	1;0;0	331;312;313	8;1;42	5577	121	2370.33	354513	0.904;1.0;1.0	0.473;0.871;0.139	-0.474	F-box protein isoform X1 (AHRD V3.3 *-* XP_025887864.1)
32845	gene:Solyc11g068515.1	Solyc11g068515.1	chrSL4.0ch11	-	51277100	51277424	51277100	51277418	51277757	51278048	32845	12;9;0	0;12;20	0;0;0	49;50;15	127	121	339821	0.000177593573035	1.0;0.417;0.0	0.0;0.0;0.0	-0.472	Unknown protein
2098	gene:Solyc11g069930.3	Solyc11g069930.3	chrSL4.0ch11	+	52594188	52594288	52594191	52594288	52590455	52590666	2098	33;12;24	20;6;0	4;9;9	47;9;21	124	121	1.23403e+06	0.000478325442898	0.617;0.661;1.0	0.077;0.494;0.295	-0.471	CC-NBS-LRR type resistance-like protein (AHRD V3.3 *-* E3W9R6_CAPCH),Pfam:PF18052
11020	gene:Solyc03g034170.4	Solyc03g034170.4	chrSL4.0ch03	+	5738959	5739279	5738978	5739279	5738843	5738889	11020	27;10;14	1;12;0	1;4;4	4;3;10	140	121	0.00042325363743	0.00766289238518	0.959;0.419;1.0	0.178;0.535;0.257	-0.469	acclimation of photosynthesis to environment (AHRD V3.3 *** AT5G38660.1)
29962	gene:Solyc08g074360.3	Solyc08g074360.3	chrSL4.0ch08	-	56594611	56596259	56594611	56596024	56596664	56596735	29962	39;84;123	0;0;8	46;57;25	14;14;22	328	121	54.1942	18118	1.0;1.0;0.85	0.548;0.6;0.295	-0.469	N-acetylglucosaminylphosphatidylinositol de-N-acetylase family protein (AHRD V3.3 *** A0A2U1L212_ARTAN)
38616	gene:Solyc05g048810.4	Solyc05g048810.4	chrSL4.0ch05	-	58857932	58858298	58857932	58858279	58858370	58858485	38616	40;5;30	9;0;16	14;11;32	26;39;28	140	121	0.000116364393796	0.0027898301115	0.793;1.0;0.618	0.318;0.196;0.497	-0.467	tRNA-specific adenosine deaminase 1-like protein (AHRD V3.3 *** A0A2K3PA98_TRIPR)
26678	gene:Solyc01g112240.4	Solyc01g112240.4	chrSL4.0ch01	-	90630845	90637426	90630845	90632954	90643603	90643665	26678	166;129;218	7;0;0	126;184;97	4;10;10	4565	121	0.00169330746761	0.0224787184321	0.386;1.0;1.0	0.455;0.328;0.205	-0.466	Alpha-1,3-mannosyl-glycoprotein 2-beta-N-acetylglucosaminyltransferase (AHRD V3.3 *** A0A2U1LK20_ARTAN)
41857	gene:Solyc11g069510.3	Solyc11g069510.3	chrSL4.0ch11	-	52187727	52190341	52187727	52190336	52191259	52191507	41857	31;2;20	2;0;4	4;7;12	6;6;14	126	121	37899.5	3.20293e+06	0.937;1.0;0.828	0.39;0.528;0.451	-0.465	GATA transcription factor 8 (AHRD V3.3 *** A0A2G3BBK7_CAPCH)
2940	gene:Solyc11g031960.2	Solyc11g031960.2	chrSL4.0ch11	-	23319211	23319954	23319211	23319464	23320267	23320511	2940	58;20;56	2;19;0	6;31;0	13;5;10	583	121	0.000767696841764	0.0121408251494	0.858;0.179;1.0	0.087;0.563;0.0	-0.462	GDSL esterase/lipase (AHRD V3.3 *** A0A2G3C1I3_CAPCH)
26391	gene:Solyc03g112160.3	Solyc03g112160.3	chrSL4.0ch03	-	57085788	57086749	57085788	57086191	57086943	57087185	26391	130;59;40	2;22;1	42;36;9	17;14;13	651	121	0.000400748837509	0.00734711588509	0.924;0.333;0.881	0.315;0.323;0.114	-0.462	Drought induced 19 protein-like (AHRD V3.3 *** A0A200RD12_9MAGN)
49960	gene:Solyc09g008520.4	Solyc09g008520.4	chrSL4.0ch09	-	2039527	2041485	2039527	2041465	2041579	2041672	49960	3;15;43	0;12;0	25;14;2	12;20;13	141	121	0.000491532047019	0.0085782673272	1.0;0.518;1.0	0.641;0.375;0.117	-0.462	Acyl-CoA N-acyltransferase with RING/FYVE/PHD-type zinc finger domain-containing protein (AHRD V3.3 *** Q8RWG0_ARATH)
44409	gene:Solyc06g064450.3	Solyc06g064450.3	chrSL4.0ch06	-	37782717	37784895	37782717	37782823	37785766	37786189	44409	66;24;100	0;0;5	36;52;78	2;10;6	2165	121	0.0036257818877	0.0404250674566	1.0;1.0;0.528	0.501;0.225;0.421	-0.46	E3 ubiquitin-protein ligase (AHRD V3.3 *** Q9C803_ARATH)
41460	gene:Solyc08g079110.4	Solyc08g079110.4	chrSL4.0ch08	+	60860309	60860458	60860354	60860458	60859874	60859904	41460	15;10;3	0;9;0	4;2;0	0;19;13	166	121	0.00267260048554	0.0318853650685	1.0;0.447;1.0	1.0;0.071;0.0	-0.459	Thylakoid lumenal protein, chloroplastic (AHRD V3.3 *** A0A1U8GCA5_CAPAN)
9111	gene:Solyc03g113060.3	Solyc03g113060.3	chrSL4.0ch03	-	57780395	57786622	57780395	57786532	57786851	57787089	9111	29;33;38	7;0;6	26;46;0	23;10;16	211	121	0.00034778973619	0.00657230088751	0.704;1.0;0.784	0.393;0.725;0.0	-0.457	ABC transporter A family member 7 (AHRD V3.3 *** A0A2G2WRJ6_CAPBA)
9770	gene:Solyc03g112450.4	Solyc03g112450.4	chrSL4.0ch03	-	57273849	57281287	57273849	57281241	57281506	57281727	9770	9;13;84	0;15;0	16;31;5	20;23;20	167	121	5.81415e+06	0.00163381868844	1.0;0.386;1.0	0.367;0.494;0.153	-0.457	signal recognition particle receptor subunit beta-like (AHRD V3.3 *** A0A2I4DDJ1_9ROSI)
17031	gene:Solyc01g094680.4	Solyc01g094680.4	chrSL4.0ch01	+	78391351	78391557	78391533	78391557	78390208	78390371	17031	44;15;11	0;0;0	22;27;59	10;11;16	275	121	0.38991	300.475	1.0;1.0;1.0	0.492;0.519;0.619	-0.457	Signal peptide peptidase-like 4 (AHRD V3.3 *** A0A2G3BSX8_CAPCH)
11496	gene:Solyc08g061843.1	Solyc08g061843.1	chrSL4.0ch08	-	47728506	47729703	47728506	47728678	47729795	47729921	11496	44;128;100	0;0;0	57;83;87	0;22;18	1118	121	6053.66	781937	1.0;1.0;1.0	1.0;0.29;0.343	-0.456	40S ribosomal protein S3, putative, expressed (AHRD V3.3 *** Q75G91_ORYSJ)
23744	gene:Solyc02g071800.3	Solyc02g071800.3	chrSL4.0ch02	+	39167760	39167901	39167763	39167901	39167502	39167683	23744	5;5;12	24;1;7	4;4;0	35;21;12	124	121	0.000736852797934	0.0117659314881	0.169;0.83;0.626	0.1;0.157;0.0	-0.456	Protein kinase domain (AHRD V3.3 *** A0A200QIY1_9MAGN)
27875	gene:Solyc01g005100.4	Solyc01g005100.4	chrSL4.0ch01	-	106955	108265	106955	108247	108771	108822	27875	29;40;0	0;0;13	3;15;9	41;23;26	139	121	0.00102109551698	0.0152166994004	1.0;1.0;0.0	0.06;0.362;0.232	-0.449	2-oxoglutarate (2OG) and Fe(II)-dependent oxygenase superfamily protein (AHRD V3.3 *** AT1G68080.1)
766	gene:Solyc12g042770.3	Solyc12g042770.3	chrSL4.0ch12	-	57828437	57829853	57828437	57829838	57829971	57830050	766	16;1;1	0;0;0	8;3;15	6;21;0	136	121	288241	0.000155831763758	1.0;1.0;1.0	0.543;0.113;1.0	-0.448	Post-illumination chlorophyll fluorescence increase (AHRD V3.3 *** A0A2U1NCC2_ARTAN)
7357	gene:Solyc06g011570.3	Solyc06g011570.3	chrSL4.0ch06	-	8166583	8168115	8166583	8166720	8168253	8168349	7357	16;29;4	2;0;0	21;4;7	0;10;27	1488	121	0.000383351582774	0.00711132044634	0.394;1.0;1.0	1.0;0.032;0.021	-0.447	Haloacid dehalogenase-like hydrolase family protein (AHRD V3.3 *-* A0A2U1QHW6_ARTAN)
9342	gene:Solyc07g064510.3	Solyc07g064510.3	chrSL4.0ch07	-	66450523	66451203	66450523	66451093	66452610	66453076	9342	22;43;33	0;4;0	18;20;49	12;8;24	231	121	46.2966	16068.4	1.0;0.849;1.0	0.44;0.567;0.517	-0.442	RNA-binding protein (AHRD V3.3 *** A0A2K3PBB6_TRIPR)
45864	gene:Solyc07g053250.3	Solyc07g053250.3	chrSL4.0ch07	+	61652825	61657368	61657356	61657368	61650150	61650421	45864	432;317;968	1;0;0	348;311;330	8;1;42	4624	121	298.671	432474	0.919;1.0;1.0	0.532;0.891;0.171	-0.442	F-box protein isoform X1 (AHRD V3.3 *-* XP_025887864.1)
30335	gene:Solyc10g086580.2	Solyc10g086580.2	chrSL4.0ch10	-	64513555	64513849	64513555	64513828	64513915	64514237	30335	3;16;21	12;0;1	18;1;7	8;17;55	142	121	0.00152635167654	0.0208529542299	0.176;1.0;0.947	0.657;0.048;0.098	-0.44	Ribulose bisphosphate carboxylase/oxygenase activase, chloroplastic (AHRD V3.3 *** RCA_SOLPN)
44100	gene:Solyc07g006970.4	Solyc07g006970.4	chrSL4.0ch07	-	1755219	1757022	1755219	1757004	1757483	1757803	44100	11;14;14	3;10;0	0;2;0	3;0;17	139	121	0.000543344451346	0.00926988449131	0.761;0.549;1.0	0.0;1.0;0.0	-0.437	Sugar transporter protein 3
14793	gene:Solyc07g066300.4	Solyc07g066300.4	chrSL4.0ch07	+	67622489	67622600	67622496	67622600	67622009	67622157	14793	20;23;3	0;0;0	0;22;7	14;9;0	128	121	558675	0.000257097736549	1.0;1.0;1.0	0.0;0.698;1.0	-0.434	Unknown protein
31612	gene:Solyc01g106190.4	Solyc01g106190.4	chrSL4.0ch01	+	86469761	86469863	86469792	86469863	86469217	86469459	31612	37;1;32	12;0;0	11;10;6	2;10;25	152	121	0.00172373702302	0.022765542566	0.711;1.0;1.0	0.814;0.443;0.16	-0.431	heat shock protein (AHRD V3.3 *** AT5G09580.1)
35503	gene:Solyc08g061930.4	Solyc08g061930.4	chrSL4.0ch08	+	48100771	48102214	48102099	48102214	48099900	48100695	35503	171;98;258	2;0;0	218;173;147	14;21;8	1421	121	0.510658	376.643	0.879;1.0;1.0	0.57;0.412;0.61	-0.429	Cytokinin oxidase/dehydrogenase (AHRD V3.3 *** C3VPM8_SOLTU)
5890	gene:Solyc10g005690.3	Solyc10g005690.3	chrSL4.0ch10	-	444662	448349	444662	448064	449177	449580	5890	0;8;14	5;0;8	0;6;0	39;23;1	378	121	0.00390258522718	0.0426270032629	0.0;1.0;0.359	0.0;0.077;0.0	-0.427	Chloride channel protein (AHRD V3.3 *** A0A2G3BC88_CAPCH)
11143	gene:Solyc06g071580.3	Solyc06g071580.3	chrSL4.0ch06	+	41743802	41744812	41744208	41744812	41743635	41743690	11143	96;58;96	0;0;0	51;23;49	2;6;19	499	121	11.1646	4995.66	1.0;1.0;1.0	0.861;0.482;0.385	-0.424	ATPase, histidine kinase, DNA gyrase B-, and HSP90-like domain containing protein, expressed (AHRD V3.3 *** Q33AG5_ORYSJ)
40377	gene:Solyc07g062280.3	Solyc07g062280.3	chrSL4.0ch07	+	64904601	64904810	64904690	64904810	64904367	64904430	40377	22;4;17	0;0;0	15;27;53	20;16;2	210	121	6399.45	819616	1.0;1.0;1.0	0.302;0.493;0.939	-0.422	Gamma-glutamyl hydrolase (AHRD V3.3 *** B2Z9Y3_SOLLC)
35324	gene:Solyc04g080280.3	Solyc04g080280.3	chrSL4.0ch04	+	62492105	62492921	62492116	62492921	62491090	62491639	35324	36;24;46	26;8;35	21;28;0	62;50;27	132	121	320097	0.000169295186656	0.559;0.733;0.546	0.237;0.339;0.0	-0.421	Unknown protein
11901	gene:Solyc01g091500.3	Solyc01g091500.3	chrSL4.0ch01	-	77369969	77370094	77369969	77370091	77370357	77370417	11901	43;13;46	4;24;25	10;1;21	25;36;40	124	121	0.000214327438662	0.0044948457812	0.913;0.346;0.642	0.281;0.026;0.339	-0.418	SMAD/FHA domain protein (AHRD V3.3 *** A0A2K3NM18_TRIPR)
35602	gene:Solyc04g081330.4	Solyc04g081330.4	chrSL4.0ch04	-	63323087	63325991	63323087	63325988	63326085	63326233	35602	6;4;21	0;0;0	3;6;0	0;2;24	124	121	1.4905e+06	0.000557308605907	1.0;1.0;1.0	1.0;0.745;0.0	-0.418	DUF3119 domain-containing protein (AHRD V3.3 *** A0A1Q3BKA3_CEPFO)
51609	gene:Solyc09g072650.4	Solyc09g072650.4	chrSL4.0ch09	+	61402570	61403792	61402665	61403792	61401807	61402060	51609	39;30;98	0;0;0	85;40;3	8;6;14	216	121	2886.69	420670	1.0;1.0;1.0	0.856;0.789;0.107	-0.416	tetratricopeptide repeat protein 7A-like (AHRD V3.3 *** A0A2I4F6F8_9ROSI)
26359	gene:Solyc01g090920.3	Solyc01g090920.3	chrSL4.0ch01	-	76864450	76865896	76864450	76865893	76865988	76866213	26359	8;38;7	7;12;8	1;4;4	15;16;12	124	121	434498	0.000212651641654	0.527;0.756;0.461	0.061;0.196;0.245	-0.414	Calmodulin-related protein (AHRD V3.3 *-* A0A2U1L7U0_ARTAN)
14633	gene:Solyc05g014160.4	Solyc05g014160.4	chrSL4.0ch05	-	7960425	7961211	7960425	7960881	7961492	7961731	14633	6;27;56	0;4;6	19;16;20	4;10;16	423	121	0.00212499235134	0.0267414966062	1.0;0.659;0.728	0.576;0.314;0.263	-0.411	Regulator of G-protein signaling 1 (AHRD V3.3 *** A0A1U8EL98_CAPAN)
8935	gene:Solyc09g061380.3	Solyc09g061380.3	chrSL4.0ch09	-	55047802	55060156	55047802	55060146	55060729	55060850	8935	4;16;0	0;22;10	0;1;0	16;4;6	131	121	0.000304643113614	0.00592945567067	1.0;0.402;0.0	0.0;0.188;0.0	-0.405	NHL repeat-containing protein 2 (AHRD V3.3 *** A0A1J3JBQ1_NOCCA)
24694	gene:Solyc02g077410.3	Solyc02g077410.3	chrSL4.0ch02	-	40341973	40343132	40341973	40343102	40343787	40343822	24694	9;7;6	0;0;12	5;7;0	2;8;18	151	121	0.00383658235638	0.0421042457151	1.0;1.0;0.286	0.667;0.412;0.0	-0.402	28 kDa heat-and acid-stable phosphoprotein (AHRD V3.3 *** A0A1U8FTR4_CAPAN)
38615	gene:Solyc05g048810.4	Solyc05g048810.4	chrSL4.0ch05	-	58857932	58858287	58857932	58858279	58858370	58858485	38615	5;13;0	9;0;16	0;1;4	26;39;28	129	121	0.00284670534525	0.033488008262	0.343;1.0;0.0	0.0;0.023;0.118	-0.401	tRNA-specific adenosine deaminase 1-like protein (AHRD V3.3 *** A0A2K3PA98_TRIPR)
7311	gene:Solyc04g014710.3	Solyc04g014710.3	chrSL4.0ch04	-	5000167	5000965	5000167	5000526	5004585	5005051	7311	1;11;11	13;10;0	0;2;0	35;15;2	532	121	0.000664213235581	0.0108165412544	0.017;0.2;1.0	0.0;0.029;0.0	-0.396	golgin family A protein (AHRD V3.3 *** AT4G22320.1)
14746	gene:Solyc04g015950.3	Solyc04g015950.3	chrSL4.0ch04	+	6525681	6526129	6526022	6526129	6525130	6525335	14746	31;18;9	0;0;0	20;18;10	0;2;26	434	121	738556	0.000319808655285	1.0;1.0;1.0	1.0;0.715;0.097	-0.396	Pentatricopeptide repeat-containing protein (AHRD V3.3 *** A0A2G3CCZ0_CAPCH)
45523	gene:Solyc07g045540.4	Solyc07g045540.4	chrSL4.0ch07	+	58563525	58563962	58563812	58563962	58561988	58562103	45523	39;16;34	14;1;36	0;4;15	7;26;11	380	121	0.000925161853505	0.0141013523276	0.47;0.836;0.231	0.0;0.047;0.303	-0.396	Glucose-6-phosphate 1-dehydrogenase (AHRD V3.3 *** A0A1U8HAS8_CAPAN)
23447	gene:Solyc03g113960.4	Solyc03g113960.4	chrSL4.0ch03	+	58436973	58437398	58437037	58437398	58436322	58436375	23447	31;32;19	0;0;4	6;26;12	5;13;6	185	121	29212.2	2.62318e+06	1.0;1.0;0.756	0.44;0.567;0.567	-0.394	Calmodulin binding protein-like (AHRD V3.3 *-* A0A200QLB3_9MAGN)
15920	gene:Solyc04g009020.4	Solyc04g009020.4	chrSL4.0ch04	+	2627113	2627451	2627239	2627451	2626423	2626567	15920	22;11;54	8;12;13	9;11;0	22;19;5	242	121	0.000113299830983	0.00274150815391	0.579;0.314;0.675	0.17;0.224;0.0	-0.391	High chlorophyll fluorescent 107 (AHRD V3.3 *** F4J3Z3_ARATH)
35473	gene:Solyc04g080700.4	Solyc04g080700.4	chrSL4.0ch04	-	62765872	62766223	62765872	62765928	62766495	62766614	35473	15;15;20	0;0;0	37;30;96	12;16;1	388	121	32692	2.86951e+06	1.0;1.0;1.0	0.49;0.369;0.968	-0.391	Bifunctional nuclease 2 (AHRD V3.3 *** A0A2G3AX92_CAPCH)
42705	gene:Solyc06g071850.3	Solyc06g071850.3	chrSL4.0ch06	+	41930751	41930863	41930761	41930863	41930593	41930686	42705	0;19;8	56;0;37	0;0;0	28;15;21	131	121	7.71643e+06	0.00204354759487	0.0;1.0;0.166	0.0;0.0;0.0	-0.389	Tetratricopeptide repeat (TPR)-containing protein (AHRD V3.3 *** Q67YJ9_ARATH)
33588	gene:Solyc07g055980.3	Solyc07g055980.3	chrSL4.0ch07	-	63797087	63799799	63797087	63797430	63799943	63800017	33588	162;218;145	9;0;2	88;111;126	12;7;10	2462	121	0.00119940408505	0.0172464596885	0.469;1.0;0.781	0.265;0.438;0.382	-0.388	Haloacid dehalogenase (HAD) superfamily protein (AHRD V3.3 *** A0A2U1ND25_ARTAN)
47487	gene:Solyc08g014470.4	Solyc08g014470.4	chrSL4.0ch08	-	4459381	4461246	4459381	4461165	4461419	4461494	47487	14;21;4	0;0;4	11;7;3	5;6;6	202	121	0.00097359706918	0.0146287303187	1.0;1.0;0.375	0.569;0.411;0.23	-0.388	Amidohydrolase family (AHRD V3.3 *** A0A2U1PLT8_ARTAN)
9108	gene:Solyc03g113060.3	Solyc03g113060.3	chrSL4.0ch03	-	57779175	57786558	57779175	57786532	57786851	57787089	9108	21;8;86	7;0;6	21;37;8	23;10;16	147	121	0.000180367724348	0.00390327430887	0.712;1.0;0.922	0.429;0.753;0.292	-0.387	ABC transporter A family member 7 (AHRD V3.3 *** A0A2G2WRJ6_CAPBA)
6068	gene:Solyc09g097880.4	Solyc09g097880.4	chrSL4.0ch09	+	67933706	67933800	67933711	67933800	67932599	67932703	6068	19;5;15	0;0;8	9;8;12	2;17;20	126	121	0.00166167668433	0.0222014263316	1.0;1.0;0.643	0.812;0.311;0.366	-0.385	DNA topoisomerase (AHRD V3.3 *** A0A2G3ATQ7_CAPCH)
36987	gene:Solyc01g090590.3	Solyc01g090590.3	chrSL4.0ch01	-	76502608	76502906	76502608	76502903	76503612	76503745	36987	14;1;17	0;0;0	7;21;14	9;8;6	124	121	485.779	108802	1.0;1.0;1.0	0.431;0.719;0.695	-0.385	Alpha/beta-Hydrolases superfamily protein (AHRD V3.3 *** A0A2U1P0W9_ARTAN)
46815	gene:Solyc07g066430.3	Solyc07g066430.3	chrSL4.0ch07	+	67712476	67712859	67712694	67712859	67711996	67712107	46815	12;35;91	13;21;1	2;15;10	11;13;34	311	121	0.000851666629769	0.0132024298178	0.264;0.393;0.973	0.066;0.31;0.103	-0.384	Ribosome-binding ATPase YchF (AHRD V3.3 *** A0A1J3HW77_NOCCA)
10499	gene:Solyc04g015080.4	Solyc04g015080.4	chrSL4.0ch04	+	5301523	5301713	5301573	5301713	5301318	5301435	10499	16;11;29	0;0;0	34;27;39	2;20;34	171	121	538.839	118355	1.0;1.0;1.0	0.923;0.489;0.448	-0.38	oxidoreductase%2C 2OG-Fe(II) oxygenase family protein (AHRD V3.3 *** AT2G22260.5)
20162	gene:Solyc01g096360.3	Solyc01g096360.3	chrSL4.0ch01	+	79702445	79703726	79703495	79703726	79702227	79702348	20162	99;80;117	0;7;0	62;65;80	12;3;14	1143	121	0.000588031699922	0.00984390180425	1.0;0.547;1.0	0.354;0.696;0.377	-0.373	Rho GTPase-activating protein 3 (AHRD V3.3 *** A0A2G2YYE8_CAPAN)
11642	gene:Solyc03g026210.4	Solyc03g026210.4	chrSL4.0ch03	-	3592714	3596064	3592714	3596054	3596184	3596250	11642	10;9;12	12;10;2	7;3;3	16;9;25	131	121	0.000867831133859	0.0134072980507	0.435;0.454;0.847	0.288;0.235;0.1	-0.371	Dihydrodipicolinate reductase-like protein (AHRD V3.3 *** A0A0F7GZT6_9ROSI)
45311	gene:Solyc02g020940.3	Solyc02g020940.3	chrSL4.0ch02	+	18773700	18773984	18773755	18773984	18773350	18773624	45311	6;30;18	35;43;2	2;2;0	17;12;10	176	121	0.000310508491061	0.00602450544356	0.105;0.324;0.861	0.075;0.103;0.0	-0.371	Glyceraldehyde-3-phosphate dehydrogenase (AHRD V3.3 *** A0A2G3D2C2_CAPCH)
2487	gene:Solyc11g065960.3	Solyc11g065960.3	chrSL4.0ch11	+	49631745	49631896	49631779	49631896	49630245	49630461	2487	53;43;8	12;20;16	12;1;12	30;26;21	155	121	0.000422469409545	0.00765580575679	0.775;0.627;0.281	0.238;0.029;0.308	-0.369	U3 small nucleolar ribonucleoprotein IMP4 (AHRD V3.3 *-* A0A1U8ESL4_CAPAN)
2942	gene:Solyc12g005200.3	Solyc12g005200.3	chrSL4.0ch12	-	145620	146884	145620	146122	147725	147908	2942	135;86;84	0;0;0	140;102;111	11;13;6	855	121	0.6804	483.371	1.0;1.0;1.0	0.643;0.526;0.724	-0.369	Electron transfer flavoprotein subunit alpha, mitochondrial (AHRD V3.3 *** A0A2G2ZY23_CAPAN)
8885	gene:Solyc03g114640.4	Solyc03g114640.4	chrSL4.0ch03	+	58993033	58993275	58993069	58993275	58992446	58992818	8885	72;30;46	0;0;0	39;12;57	13;4;44	157	121	0	0.0	1.0;1.0;1.0	0.698;0.698;0.5	-0.368	Signal peptide peptidase (AHRD V3.3 *** A0A2U1MQA9_ARTAN)
38425	gene:Solyc04g072230.4	Solyc04g072230.4	chrSL4.0ch04	-	57159645	57163212	57159645	57162389	57163331	57163382	38425	106;80;174	10;0;0	119;133;88	11;13;25	916	121	0.000147069330361	0.00334674736913	0.583;1.0;1.0	0.588;0.575;0.317	-0.368	Protein kinase superfamily protein (AHRD V3.3 *** A0A2U1PVM4_ARTAN)
35276	gene:Solyc04g079750.4	Solyc04g079750.4	chrSL4.0ch04	-	62081762	62082221	62081762	62082111	62082331	62082482	35276	15;50;18	0;0;0	12;30;12	3;0;22	231	121	409210	0.000203561792877	1.0;1.0;1.0	0.677;1.0;0.222	-0.367	Octanoyltransferase (AHRD V3.3 *** A0A2G2ZRY5_CAPAN)
21377	gene:Solyc03g120130.4	Solyc03g120130.4	chrSL4.0ch03	+	63059886	63060360	63060257	63060360	63058741	63058852	21377	20;39;28	8;0;1	27;26;17	8;10;10	464	121	0.00457816594137	0.0479289594419	0.395;1.0;0.88	0.468;0.404;0.307	-0.365	Methyltransferase family protein (AHRD V3.3 *** A0A2U1M665_ARTAN)
27535	gene:Solyc01g103950.4	Solyc01g103950.4	chrSL4.0ch01	-	84735224	84737302	84735224	84737292	84738321	84738396	27535	50;75;116	14;1;36	12;20;60	33;13;40	131	121	1.91902e+06	0.000677422882111	0.767;0.986;0.749	0.251;0.587;0.581	-0.361	Bifunctional hydroxymethylpyrimidine kinase/phosphomethylpyrimidine kinase (AHRD V3.3 *** A0A2Z4MGS9_BREBE)
335	gene:Solyc12g094580.3	Solyc12g094580.3	chrSL4.0ch12	-	64247399	64247479	64247399	64247440	64247883	64248077	335	16;0;12	3;4;24	0;0;0	4;4;9	160	121	62008.8	0.000278867919115	0.801;0.0;0.274	0.0;0.0;0.0	-0.358	inactive purple acid phosphatase-like protein (AHRD V3.3 *-* AT1G42430.1)
9083	gene:Solyc02g081330.4	Solyc02g081330.4	chrSL4.0ch02	+	43322657	43323570	43323397	43323570	43321819	43322529	9083	62;115;308	2;5;11	89;117;90	22;17;16	833	121	614.756	130613	0.818;0.77;0.803	0.37;0.5;0.45	-0.357	phytoene synthase 2,Pfam:PF00494
13100	gene:Solyc02g090020.4	Solyc02g090020.4	chrSL4.0ch02	+	49737246	49737475	49737256	49737475	49736413	49736756	13100	97;116;90	60;13;91	21;48;35	62;85;69	131	121	1.31588e+06	0.000504462956251	0.599;0.892;0.477	0.238;0.343;0.319	-0.356	stress regulated protein AY873991
14752	gene:Solyc04g015950.3	Solyc04g015950.3	chrSL4.0ch04	+	6526004	6526129	6526022	6526129	6525130	6525335	14752	27;10;5	0;0;0	10;5;10	0;2;26	139	121	638266	0.000283276273457	1.0;1.0;1.0	1.0;0.685;0.251	-0.355	Pentatricopeptide repeat-containing protein (AHRD V3.3 *** A0A2G3CCZ0_CAPCH)
23833	gene:Solyc06g060140.4	Solyc06g060140.4	chrSL4.0ch06	-	35758232	35762510	35758232	35762497	35762613	35762664	23833	37;28;62	0;0;3	17;15;6	16;3;4	134	121	139.875	39137	1.0;1.0;0.949	0.49;0.819;0.575	-0.355	Kinesin domain-containing protein (AHRD V3.3 *** A0A1Q3BVU2_CEPFO)
13992	gene:Solyc02g086050.3	Solyc02g086050.3	chrSL4.0ch02	+	46859863	46860929	46860595	46860929	46859518	46859619	13992	51;73;108	0;7;0	74;98;75	10;9;16	825	121	0.000336147136222	0.00639748926019	1.0;0.605;1.0	0.52;0.615;0.407	-0.354	Abscisic acid (Aba)-deficient 4 (AHRD V3.3 *** A0A1P8AQ81_ARATH)
15831	gene:Solyc01g097860.4	Solyc01g097860.4	chrSL4.0ch01	-	80814413	80815573	80814413	80815405	80816437	80816602	15831	6;24;0	2;9;6	0;2;0	13;12;8	261	121	879530	0.000367551213828	0.582;0.553;0.0	0.0;0.072;0.0	-0.354	myelin-associated oligodendrocyte basic protein (AHRD V3.3 *-* AT1G54520.1)
24161	gene:Solyc02g088280.3	Solyc02g088280.3	chrSL4.0ch02	+	48460147	48460349	48460189	48460349	48459725	48459849	24161	0;5;7	1;0;0	4;1;10	4;4;13	163	121	0.0002139747648	0.00449032562381	0.0;1.0;1.0	0.426;0.157;0.363	-0.351	F-box domain, cyclin-like protein (AHRD V3.3 --* A0A2U1P717_ARTAN)
46019	gene:Solyc01g097030.3	Solyc01g097030.3	chrSL4.0ch01	-	80263779	80266437	80263779	80266303	80266790	80267151	46019	23;22;4	4;0;2	25;5;13	9;7;12	242	121	0.00224191559764	0.0278353840737	0.742;1.0;0.5	0.581;0.263;0.351	-0.349	Transposase, MuDR, plant (AHRD V3.3 *** A0A1R3HNQ0_COCAP)
10230	gene:Solyc03g082960.2	Solyc03g082960.2	chrSL4.0ch03	-	47393118	47393478	47393118	47393278	47393718	47393772	10230	24;49;53	0;0;0	21;36;29	10;1;9	293	121	1066.23	200324	1.0;1.0;1.0	0.464;0.937;0.571	-0.343	Protein phosphatase-2C (AHRD V3.3 *** O82471_MESCR)
31100	gene:Solyc04g072140.4	Solyc04g072140.4	chrSL4.0ch04	+	57108571	57110743	57109316	57110743	57107618	57107749	31100	48;36;84	0;0;0	26;82;62	0;6;20	838	121	360.286	3.07916e+06	1.0;1.0;1.0	1.0;0.664;0.309	-0.342	tRNA pseudouridine synthase (AHRD V3.3 *** A0A2G3CNB1_CAPCH)
5519	gene:Solyc10g008990.4	Solyc10g008990.4	chrSL4.0ch10	+	2900978	2901363	2901264	2901363	2900600	2900717	5519	14;26;25	2;0;0	14;35;26	1;13;13	379	121	870662	0.000364851356669	0.691;1.0;1.0	0.817;0.462;0.39	-0.341	Trafficking protein particle complex subunit 13 (AHRD V3.3 *** A0A1J3IPC4_NOCCA)
2488	gene:Solyc11g065960.3	Solyc11g065960.3	chrSL4.0ch11	+	49631776	49631896	49631779	49631896	49630245	49630461	2488	12;22;22	12;20;16	2;11;6	30;26;21	124	121	502801	0.000239130317549	0.494;0.518;0.573	0.061;0.292;0.218	-0.338	U3 small nucleolar ribonucleoprotein IMP4 (AHRD V3.3 *-* A0A1U8ESL4_CAPAN)
20160	gene:Solyc01g096360.3	Solyc01g096360.3	chrSL4.0ch01	+	79702431	79703726	79703495	79703726	79702227	79702348	20160	114;82;126	0;7;0	69;89;97	12;3;14	1157	121	0.00150445836097	0.020689534864	1.0;0.551;1.0	0.376;0.756;0.42	-0.333	Rho GTPase-activating protein 3 (AHRD V3.3 *** A0A2G2YYE8_CAPAN)
11145	gene:Solyc03g043720.4	Solyc03g043720.4	chrSL4.0ch03	+	6535460	6535660	6535518	6535660	6535289	6535410	11145	0;6;14	24;4;10	0;0;0	31;19;30	179	121	25910.3	2.40421e+06	0.0;0.503;0.486	0.0;0.0;0.0	-0.33	Protein BRICK 1 (AHRD V3.3 *** A0A1J3D7P5_NOCCA)
50883	gene:Solyc02g094090.4	Solyc02g094090.4	chrSL4.0ch02	-	52808358	52821866	52808358	52821711	52824746	52824896	50883	26;22;60	26;20;14	4;10;3	36;35;6	248	121	75511.3	5.48823e+06	0.328;0.349;0.676	0.051;0.122;0.196	-0.328	Vacuolar protein sorting-associated protein 52 A (AHRD V3.3 *** A0A1U8FR82_CAPAN)
20157	gene:Solyc01g096360.3	Solyc01g096360.3	chrSL4.0ch01	+	79702419	79703726	79703495	79703726	79702227	79702348	20157	140;92;138	0;7;0	76;90;107	12;3;14	1169	121	0.000847968903155	0.0131705904731	1.0;0.576;1.0	0.396;0.756;0.442	-0.327	Rho GTPase-activating protein 3 (AHRD V3.3 *** A0A2G2YYE8_CAPAN)
460	gene:Solyc12g056840.2	Solyc12g056840.2	chrSL4.0ch12	+	62532389	62532798	62532676	62532798	62531203	62531433	460	92;168;143	1;0;0	33;92;28	6;6;8	380	121	2.08374	1199.26	0.967;1.0;1.0	0.637;0.83;0.527	-0.324	Phosphopantothenate-cysteine ligase-like protein (AHRD V3.3 *** A0A1P8BFH8_ARATH)
29864	gene:Solyc07g150116.1	Solyc07g150116.1	chrSL4.0ch07	-	8733392	8733473	8733392	8733465	8733550	8733617	29864	6;12;41	3;0;8	3;14;11	4;7;13	129	121	0.00180883526446	0.0235989420285	0.652;1.0;0.828	0.413;0.652;0.442	-0.324	Unknown protein
42795	gene:Solyc06g072500.2	Solyc06g072500.2	chrSL4.0ch06	+	42379459	42379800	42379476	42379800	42379293	42379373	42795	7;26;16	11;32;21	1;1;6	27;11;44	138	121	287.845	71516	0.358;0.416;0.4	0.031;0.074;0.107	-0.321	Acyl-CoA N-acyltransferase (AHRD V3.3 *** A0A2U1L1E7_ARTAN)
38424	gene:Solyc04g072230.4	Solyc04g072230.4	chrSL4.0ch04	-	57159645	57163204	57159645	57162389	57163331	57163382	38424	178;169;274	10;0;0	178;181;137	11;13;25	908	121	938546	0.000385957989769	0.703;1.0;1.0	0.683;0.65;0.422	-0.316	Protein kinase superfamily protein (AHRD V3.3 *** A0A2U1PVM4_ARTAN)
20089	gene:Solyc10g079250.2	Solyc10g079250.2	chrSL4.0ch10	-	59937231	59937348	59937231	59937319	59938090	59938296	20089	5;38;50	42;26;71	2;0;0	34;42;19	150	121	56.2216	18523.4	0.088;0.541;0.362	0.045;0.0;0.0	-0.315	DNA repair protein recA-like protein 2, mitochondrial (AHRD V3.3 *** A0A2G3BHD2_CAPCH)
25944	gene:Solyc01g005640.4	Solyc01g005640.4	chrSL4.0ch01	+	461014	461194	461025	461194	458827	459047	25944	63;6;35	34;0;0	18;26;12	11;10;18	132	121	0.00368459548323	0.0409194313971	0.629;1.0;1.0	0.6;0.704;0.379	-0.315	Histidine-tRNA ligase (AHRD V3.3 *** A0A1I9LTH3_ARATH)
2641	gene:Solyc11g040050.3	Solyc11g040050.3	chrSL4.0ch11	+	38753907	38754105	38753910	38754105	38753418	38753783	2641	28;22;13	14;19;8	4;12;8	15;14;31	124	121	0.000329091815318	0.00630013371245	0.661;0.53;0.613	0.206;0.455;0.201	-0.314	Transcription initiation factor TFIID subunit 15 (AHRD V3.3 *** A0A2G3CEE0_CAPCH)
26987	gene:Solyc03g062900.3	Solyc03g062900.3	chrSL4.0ch03	+	28455655	28456119	28455873	28456119	28454038	28454095	26987	38;4;7	0;0;0	12;48;19	0;6;17	311	121	247471	0.000140364607923	1.0;1.0;1.0	1.0;0.757;0.303	-0.313	elongation factor (AHRD V3.3 *** AT3G59670.1)
42706	gene:Solyc06g071850.3	Solyc06g071850.3	chrSL4.0ch06	+	41934050	41934238	41934056	41934238	41933740	41933862	42706	21;58;84	11;26;32	19;24;0	9;30;27	127	121	0.00397868717894	0.0432255603261	0.645;0.68;0.714	0.668;0.433;0.0	-0.313	Tetratricopeptide repeat (TPR)-containing protein (AHRD V3.3 *** Q67YJ9_ARATH)
6057	gene:Solyc09g098110.4	Solyc09g098110.4	chrSL4.0ch09	-	68061108	68061431	68061108	68061422	68066390	68066985	6057	46;63;29	18;49;49	10;9;6	17;36;39	130	121	0.000124647522689	0.00294254876122	0.704;0.545;0.355	0.354;0.189;0.125	-0.312	bHLH transcription factor 092
17644	gene:Solyc08g007710.3	Solyc08g007710.3	chrSL4.0ch08	-	2198574	2199871	2198574	2199773	2200174	2200871	17644	22;33;27	0;10;0	46;33;35	12;9;34	219	121	0.00135936294328	0.019070087918	1.0;0.646;1.0	0.679;0.67;0.363	-0.311	hypothetical protein (AHRD V3.3 *** AT1G12530.1)
23713	gene:Solyc08g076130.3	Solyc08g076130.3	chrSL4.0ch08	-	58275956	58277566	58275956	58276059	58278624	58278885	23713	112;60;122	4;0;0	79;105;92	8;10;1	1600	121	0.00354179091289	0.0397075866266	0.679;1.0;1.0	0.428;0.443;0.874	-0.311	E2F/DP family winged-helix DNA-binding domain-containing protein (AHRD V3.3 *** AT4G19003.6)
49603	gene:Solyc08g083330.2	Solyc08g083330.2	chrSL4.0ch08	-	63967334	63971235	63967334	63970459	63972152	63972820	49603	224;127;272	0;9;14	90;105;99	6;30;16	869	121	0.00048412763774	0.00848240127365	1.0;0.663;0.73	0.676;0.328;0.463	-0.309	Polyketide cyclase/dehydrase and lipid transport superfamily protein (AHRD V3.3 *** Q9XIR9_ARATH)
871	gene:Solyc12g040800.2	Solyc12g040800.2	chrSL4.0ch12	-	54947435	54947947	54947435	54947804	54948357	54948453	871	43;12;63	7;0;5	34;44;48	18;14;16	242	121	0.00020929548408	0.0044117004055	0.754;1.0;0.863	0.486;0.611;0.6	-0.307	Calcium-dependent lipid-binding (CaLB domain) family protein (AHRD V3.3 *** A0A2U1LMA8_ARTAN)
22567	gene:Solyc08g059760.3	Solyc08g059760.3	chrSL4.0ch08	-	43328123	43328217	43328123	43328190	43330883	43330967	22567	13;40;18	8;0;0	22;11;21	10;12;12	148	121	0.000288714902508	0.0056925414017	0.571;1.0;1.0	0.643;0.428;0.589	-0.304	Peroxidase (AHRD V3.3 *** A0A2P5YQP5_GOSBA)
30747	gene:Solyc01g112290.4	Solyc01g112290.4	chrSL4.0ch01	+	90710402	90715034	90713532	90715034	90705153	90705272	30747	449;449;451	0;3;0	358;362;257	0;6;30	3223	121	0.00035280747804	0.00663952715399	1.0;0.849;1.0	1.0;0.694;0.243	-0.304	Glutamate--tRNA ligase, chloroplastic/mitochondrial (AHRD V3.3 *** A0A2G3BWC0_CAPCH)
38603	gene:Solyc01g067630.3	Solyc01g067630.3	chrSL4.0ch01	-	69242484	69244301	69242484	69243339	69245301	69245614	38603	308;254;233	7;2;23	117;172;134	16;10;40	1055	121	0.00203153543695	0.0258227066569	0.835;0.936;0.537	0.456;0.664;0.278	-0.303	NAD(P)-binding Rossmann-fold superfamily protein (AHRD V3.3 *** Q8VZB1_ARATH)
26989	gene:Solyc03g062900.3	Solyc03g062900.3	chrSL4.0ch03	+	28455664	28456119	28455873	28456119	28454038	28454095	26989	16;26;35	0;0;0	24;27;35	0;6;17	302	121	28874	2.60479e+06	1.0;1.0;1.0	1.0;0.643;0.452	-0.302	elongation factor (AHRD V3.3 *** AT3G59670.1)
37849	gene:Solyc11g013080.3	Solyc11g013080.3	chrSL4.0ch11	+	6002204	6002487	6002348	6002487	6001978	6002096	37849	10;15;17	5;32;15	2;0;12	18;30;58	242	121	127835	8.26783e+06	0.5;0.19;0.362	0.053;0.0;0.094	-0.302	Membrane insertion protein, OxaA/YidC with tetratricopeptide repeat domain-containing protein (AHRD V3.3 *-* A0A1I9LM69_ARATH)
34394	gene:Solyc04g072670.4	Solyc04g072670.4	chrSL4.0ch04	-	57572217	57573843	57572217	57573670	57573976	57575077	34394	19;0;12	18;14;4	0;0;0	3;1;10	266	121	347359	0.00018090911383	0.324;0.0;0.577	0.0;0.0;0.0	-0.3	Apoptotic chromatin condensation inducer in the nucleus (AHRD V3.3 *-* A0A2K3PQX0_TRIPR)
35074	gene:Solyc04g078810.4	Solyc04g078810.4	chrSL4.0ch04	-	61458480	61458592	61458480	61458589	61458950	61459429	35074	10;22;43	19;20;31	2;11;0	4;42;4	124	121	0.00214175309888	0.0269226121501	0.339;0.518;0.575	0.328;0.204;0.0	-0.3	Remorin family protein (AHRD V3.3 *** A0A2U1MLE0_ARTAN)
40752	gene:Solyc05g008240.2	Solyc05g008240.2	chrSL4.0ch05	-	2675511	2675949	2675511	2675654	2676166	2676278	40752	24;104;208	14;0;0	39;142;115	12;25;81	388	121	0.000190148982293	0.00407614510981	0.348;1.0;1.0	0.503;0.639;0.307	-0.3	myb-related protein Hv1 (AHRD V3.3 --* XP_004238850.1)
14794	gene:Solyc07g066300.4	Solyc07g066300.4	chrSL4.0ch07	+	67628164	67629394	67629220	67629394	67626738	67626948	14794	179;164;214	0;0;18	99;154;127	10;9;13	1149	121	0.00109072853926	0.0159665661605	1.0;1.0;0.556	0.51;0.643;0.507	-0.299	Unknown protein
27876	gene:Solyc01g005100.4	Solyc01g005100.4	chrSL4.0ch01	-	107425	108359	107425	108247	108771	108822	27876	121;52;96	0;0;13	93;85;119	41;23;26	233	121	983.642	187913	1.0;1.0;0.793	0.541;0.657;0.704	-0.297	2-oxoglutarate (2OG) and Fe(II)-dependent oxygenase superfamily protein (AHRD V3.3 *** AT1G68080.1)
31558	gene:Solyc02g072230.3	Solyc02g072230.3	chrSL4.0ch02	+	39557366	39557884	39557806	39557884	39556878	39556921	31558	9;18;7	46;1;21	0;1;6	22;42;53	533	121	0.000231315366665	0.00476539002091	0.043;0.803;0.07	0.0;0.005;0.025	-0.295	Transducin/WD40 repeat-like superfamily protein (AHRD V3.3 *** A0A2U1NCE8_ARTAN)
41462	gene:Solyc08g079110.4	Solyc08g079110.4	chrSL4.0ch08	+	60860314	60860458	60860354	60860458	60859874	60859904	41462	37;53;46	0;9;0	11;13;25	0;19;13	161	121	0.00239176373227	0.0292722265451	1.0;0.816;1.0	1.0;0.34;0.591	-0.295	Thylakoid lumenal protein, chloroplastic (AHRD V3.3 *** A0A1U8GCA5_CAPAN)
47380	gene:Solyc07g066220.3	Solyc07g066220.3	chrSL4.0ch07	-	67542028	67542891	67542028	67542879	67542967	67543156	47380	69;53;171	26;18;39	66;53;5	34;32;35	133	121	0.00345197078412	0.0389649343698	0.707;0.728;0.8	0.638;0.601;0.115	-0.294	WRKY transcription factor 2
33011	gene:Solyc08g150134.1	Solyc08g150134.1	chrSL4.0ch08	-	51317322	51318205	51317322	51318064	51319046	51319220	33011	90;42;52	0;6;0	36;56;28	5;3;51	242	121	0.000965866819949	0.0145376555927	1.0;0.778;1.0	0.783;0.903;0.215	-0.292	Serine/threonine-protein phosphatase 7 long form-like protein (AHRD V3.3 *-* A0A1J3DHF8_NOCCA)
25193	gene:Solyc03g083360.3	Solyc03g083360.3	chrSL4.0ch03	-	47767981	47769972	47767981	47768956	47770236	47771306	25193	126;70;118	0;4;0	71;116;100	5;13;5	1109	121	0.000132403403396	0.00307495872152	1.0;0.656;1.0	0.608;0.493;0.686	-0.29	Pectinesterase (AHRD V3.3 *** A0A2G3CX60_CAPCH)
26531	gene:Solyc02g068760.4	Solyc02g068760.4	chrSL4.0ch02	-	36695093	36697157	36695093	36696971	36697426	36697676	26531	62;27;26	5;0;0	20;21;17	11;8;0	279	121	0.00279904916021	0.0330385171774	0.843;1.0;1.0	0.441;0.532;1.0	-0.29	Pentatricopeptide repeat-containing protein (AHRD V3.3 *** A0A2G3A6F7_CAPAN)
14635	gene:Solyc05g014160.4	Solyc05g014160.4	chrSL4.0ch05	-	7960425	7961211	7960425	7961144	7961492	7961731	14635	16;17;60	0;0;5	11;11;14	1;11;3	188	121	0.00128379178236	0.0182203696873	1.0;1.0;0.885	0.876;0.392;0.75	-0.289	Regulator of G-protein signaling 1 (AHRD V3.3 *** A0A1U8EL98_CAPAN)
15837	gene:Solyc01g097860.4	Solyc01g097860.4	chrSL4.0ch01	-	80814413	80815975	80814413	80815405	80816437	80816602	15837	14;0;24	2;9;6	8;1;0	13;12;8	663	121	0.00296512587396	0.034585781968	0.561;0.0;0.422	0.101;0.015;0.0	-0.289	myelin-associated oligodendrocyte basic protein (AHRD V3.3 *-* AT1G54520.1)
25727	gene:Solyc04g064930.3	Solyc04g064930.3	chrSL4.0ch04	+	55433939	55434496	55434413	55434496	55433031	55433100	25727	46;73;74	12;9;6	21;36;50	12;12;27	567	121	0.000360044009847	0.00675335024576	0.45;0.634;0.725	0.272;0.39;0.283	-0.288	Thioredoxin superfamily protein (AHRD V3.3 *** AT1G21350.3)
37839	gene:Solyc04g005030.4	Solyc04g005030.4	chrSL4.0ch04	-	44859	53565	44859	53081	55879	56060	37839	85;67;168	4;1;14	81;97;76	16;8;27	577	121	0.0017015360069	0.0225353153585	0.817;0.934;0.716	0.515;0.718;0.371	-0.288	Phosphoglucosamine mutase family protein (AHRD V3.3 *** A0A2U1MUU8_ARTAN)
45770	gene:Solyc11g010420.3	Solyc11g010420.3	chrSL4.0ch11	+	3514467	3514738	3514695	3514738	3513547	3513763	45770	60;116;65	0;0;0	38;67;106	10;12;6	321	121	2.88793	1601.29	1.0;1.0;1.0	0.589;0.678;0.869	-0.288	Dihydrofolate reductase-like protein (AHRD V3.3 *** A0A2K3MS55_TRIPR)
38601	gene:Solyc01g067630.3	Solyc01g067630.3	chrSL4.0ch01	-	69242484	69244210	69242484	69243339	69245301	69245614	38601	293;228;213	7;2;23	123;157;135	16;10;40	964	121	0.00272719851302	0.032392250468	0.84;0.935;0.538	0.491;0.663;0.298	-0.287	NAD(P)-binding Rossmann-fold superfamily protein (AHRD V3.3 *** Q8VZB1_ARATH)
1739	gene:Solyc12g006590.3	Solyc12g006590.3	chrSL4.0ch12	+	1086015	1086365	1086027	1086365	1085543	1085686	1739	0;30;10	47;52;6	0;4;0	12;37;18	133	121	0.0012192337644	0.017481835877	0.0;0.344;0.603	0.0;0.09;0.0	-0.286	Zinc finger protein (AHRD V3.3 *** A0A200PQI4_9MAGN)
27532	gene:Solyc01g103950.4	Solyc01g103950.4	chrSL4.0ch01	-	84735224	84737152	84735224	84736683	84737226	84737302	27532	73;191;229	8;0;28	68;86;112	18;8;56	562	121	0.00216677914067	0.0271746964991	0.663;1.0;0.638	0.449;0.698;0.301	-0.284	Bifunctional hydroxymethylpyrimidine kinase/phosphomethylpyrimidine kinase (AHRD V3.3 *** A0A2Z4MGS9_BREBE)
10232	gene:Solyc03g082960.2	Solyc03g082960.2	chrSL4.0ch03	-	47393118	47393509	47393118	47393278	47393718	47393772	10232	90;88;66	0;0;0	54;54;27	10;1;9	324	121	382.486	8918.2	1.0;1.0;1.0	0.669;0.953;0.528	-0.283	Protein phosphatase-2C (AHRD V3.3 *** O82471_MESCR)
36541	gene:Solyc05g008350.3	Solyc05g008350.3	chrSL4.0ch05	+	2759357	2759390	2759387	2759390	2758473	2758606	36541	45;52;39	0;3;0	31;12;6	10;0;8	151	121	1.98871e+06	0.00069500900938	1.0;0.933;1.0	0.713;1.0;0.375	-0.282	ABC transporter G family member 7 (AHRD V3.3 *** A0A2G2XVV0_CAPAN)
35721	gene:Solyc05g053410.4	Solyc05g053410.4	chrSL4.0ch05	-	62893986	62895122	62893986	62895062	62896090	62898266	35721	35;15;62	44;8;150	0;6;19	61;42;52	181	121	200779	0.000699525024564	0.347;0.556;0.216	0.0;0.087;0.196	-0.279	phytochrome B2
15898	gene:Solyc01g097860.4	Solyc01g097860.4	chrSL4.0ch01	-	80815195	80820878	80815195	80819348	80821184	80821232	15898	473;313;529	0;5;6	444;427;549	35;18;15	1623	121	75563.3	5.48823e+06	1.0;0.824;0.868	0.486;0.639;0.732	-0.278	myelin-associated oligodendrocyte basic protein (AHRD V3.3 *-* AT1G54520.1)
42774	gene:Solyc03g007530.3	Solyc03g007530.3	chrSL4.0ch03	+	2137611	2137906	2137804	2137906	2137348	2137513	42774	30;108;126	0;10;0	55;31;49	4;17;9	286	121	0.000165109691723	0.00366733871694	1.0;0.82;1.0	0.853;0.436;0.697	-0.278	ABC transporter C family member 10 (AHRD V3.3 *** A0A2G2ZZN1_CAPAN)
23080	gene:Solyc06g072710.3	Solyc06g072710.3	chrSL4.0ch06	+	42512623	42513457	42513379	42513457	42512426	42512489	23080	223;307;195	8;0;4	304;258;201	21;25;21	849	121	7103.39	889724	0.799;1.0;0.874	0.674;0.595;0.577	-0.276	RNA polymerase sigma factor sigA (AHRD V3.3 *** A0A2G2ZD00_CAPAN)
42988	gene:Solyc06g073950.3	Solyc06g073950.3	chrSL4.0ch06	+	43369474	43369559	43369520	43369559	43369153	43369261	42988	16;20;34	46;139;8	11;12;8	59;142;127	167	121	0.00166711769071	0.0222479718355	0.201;0.094;0.755	0.119;0.058;0.044	-0.276	DnaJ domain-containing protein (AHRD V3.3 *** A0A1Q3CPH7_CEPFO)
42651	gene:Solyc08g014120.3	Solyc08g014120.3	chrSL4.0ch08	+	3700221	3701171	3701123	3701171	3700064	3700130	42651	12;91;74	0;0;0	56;105;36	0;0;20	995	121	0.00476695813211	0.0494725600075	1.0;1.0;1.0	1.0;1.0;0.18	-0.273	ethylene responssive protein 33
51319	gene:Solyc09g064430.4	Solyc09g064430.4	chrSL4.0ch09	+	57758552	57758839	57758566	57758839	57758286	57758359	51319	12;0;11	13;7;12	0;0;2	14;9;19	135	121	842092	0.000355830813981	0.453;0.0;0.451	0.0;0.0;0.086	-0.273	Tyrosine decarboxylase 1 (AHRD V3.3 *** A0A2G2YS53_CAPAN)
28594	gene:Solyc01g104040.4	Solyc01g104040.4	chrSL4.0ch01	-	84813039	84814588	84813039	84814582	84814692	84814788	28594	44;62;66	40;8;16	26;40;25	43;26;32	127	121	0.00168690180854	0.0224169269796	0.512;0.881;0.797	0.366;0.594;0.427	-0.268	UDP-glucose:glycoprotein glucosyltransferase (AHRD V3.3 *** A0A2I4FV41_9ROSI)
46859	gene:Solyc03g119290.3	Solyc03g119290.3	chrSL4.0ch03	+	62378801	62379268	62379190	62379268	62377760	62378035	46859	0;18;16	21;8;4	0;6;0	9;24;8	482	121	0.000485079559712	0.00848926572033	0.0;0.361;0.501	0.0;0.059;0.0	-0.268	Elongation factor (AHRD V3.3 *** A0A200R8C0_9MAGN)
47339	gene:Solyc08g008520.3	Solyc08g008520.3	chrSL4.0ch08	-	2924757	2926528	2924757	2926476	2926619	2926680	47339	27;23;6	0;0;0	29;36;19	0;3;30	173	121	5.87292e+06	0.00164423579253	1.0;1.0;1.0	1.0;0.894;0.307	-0.266	Protein yippee-like (AHRD V3.3 *** A0A1Q3BL11_CEPFO)
33758	gene:Solyc02g079000.4	Solyc02g079000.4	chrSL4.0ch02	+	41598266	41599905	41599837	41599905	41597491	41597604	33758	512;437;422	0;0;0	153;187;224	0;3;26	1664	121	72253.5	5.30719e+06	1.0;1.0;1.0	1.0;0.819;0.385	-0.265	ATP-dependent zinc metalloprotease FTSH 12, chloroplastic (AHRD V3.3 *** A0A2G2ZY87_CAPAN)
35046	gene:Solyc06g069380.4	Solyc06g069380.4	chrSL4.0ch06	-	40761606	40761896	40761606	40761852	40761986	40762152	35046	33;67;110	0;0;0	79;55;13	6;4;15	165	121	1016.22	1.20011e+06	1.0;1.0;1.0	0.906;0.91;0.389	-0.265	O-fucosyltransferase (AHRD V3.3 *** A0A2P5EBU6_TREOI)
42653	gene:Solyc08g014120.3	Solyc08g014120.3	chrSL4.0ch08	+	3700371	3701171	3701123	3701171	3700064	3700130	42653	8;62;46	0;0;0	43;87;36	0;0;20	845	121	0.00438230939654	0.0464372317249	1.0;1.0;1.0	1.0;1.0;0.205	-0.265	ethylene responssive protein 33
33600	gene:Solyc06g063020.4	Solyc06g063020.4	chrSL4.0ch06	-	37441236	37441550	37441236	37441364	37441769	37441881	33600	19;16;52	0;0;0	22;27;27	0;2;20	279	121	143150	0.000540580016852	1.0;1.0;1.0	1.0;0.854;0.369	-0.259	Zinc finger transcription factor 44
51335	gene:Solyc09g064590.4	Solyc09g064590.4	chrSL4.0ch09	+	58008984	58009438	58008988	58009438	58008003	58008169	51335	94;89;76	17;26;12	44;58;35	44;20;39	125	121	315192	0.000997274215736	0.843;0.768;0.86	0.492;0.737;0.465	-0.259	Unknown protein
851	gene:Solyc12g040810.2	Solyc12g040810.2	chrSL4.0ch12	-	54953746	54954688	54953746	54953880	54954925	54954992	851	100;91;90	2;0;0	59;71;88	3;0;20	901	121	0.000109260644237	0.0026694001674	0.87;1.0;1.0	0.725;1.0;0.371	-0.258	Geranylgeranyl transferase type-2 subunit beta (AHRD V3.3 *** A0A2G2WQD8_CAPBA)
44030	gene:Solyc07g006190.3	Solyc07g006190.3	chrSL4.0ch07	-	1000720	1001230	1000720	1000836	1002567	1002678	44030	66;73;67	0;2;2	87;68;75	2;8;25	487	121	0.000203384042604	0.00430505692043	1.0;0.901;0.893	0.915;0.679;0.427	-0.258	5'-nucleotidase domain-containing protein (AHRD V3.3 *** A0A1J3EQC8_NOCCA)
23096	gene:Solyc02g065790.3	Solyc02g065790.3	chrSL4.0ch02	+	34958464	34959254	34958475	34959254	34956625	34956791	23096	20;17;21	0;2;4	6;17;42	4;11;11	132	121	0.000783606213057	0.0123068130187	1.0;0.886;0.828	0.579;0.586;0.778	-0.257	Haloacid dehalogenase-like hydrolase (HAD) superfamily protein (AHRD V3.3 *-* A0A1I9LMI0_ARATH)
459	gene:Solyc12g056840.2	Solyc12g056840.2	chrSL4.0ch12	+	62532292	62532798	62532676	62532798	62531203	62531433	459	84;77;167	1;0;0	56;78;82	6;6;8	477	121	4.3591	15245.8	0.955;1.0;1.0	0.703;0.767;0.722	-0.254	Phosphopantothenate-cysteine ligase-like protein (AHRD V3.3 *** A0A1P8BFH8_ARATH)
12005	gene:Solyc03g025420.3	Solyc03g025420.3	chrSL4.0ch03	+	2824201	2824583	2824204	2824583	2822176	2822313	12005	165;149;94	44;17;16	44;69;87	37;44;50	124	121	9.96283	4575.56	0.785;0.895;0.851	0.537;0.605;0.629	-0.253	SKP1-like protein 21 (AHRD V3.3 *** A0A2G2ZZ74_CAPAN)
37851	gene:Solyc11g013080.3	Solyc11g013080.3	chrSL4.0ch11	+	6002345	6002487	6002348	6002487	6001978	6002096	37851	7;11;14	5;32;15	6;7;8	18;30;58	124	121	0.00287868580081	0.0337768276917	0.577;0.251;0.477	0.245;0.185;0.119	-0.252	Membrane insertion protein, OxaA/YidC with tetratricopeptide repeat domain-containing protein (AHRD V3.3 *-* A0A1I9LM69_ARATH)
42037	gene:Solyc08g067150.4	Solyc08g067150.4	chrSL4.0ch08	+	54180393	54181617	54180529	54181617	54180098	54180261	42037	66;62;62	4;0;0	25;53;18	0;4;24	242	121	0.00253312641137	0.0306312921664	0.892;1.0;1.0	1.0;0.869;0.273	-0.25	CRC domain-containing protein TSO1 (AHRD V3.3 *** A0A2G3BRZ7_CAPCH)
9766	gene:Solyc03g112450.4	Solyc03g112450.4	chrSL4.0ch03	-	57273849	57281241	57273849	57280145	57281506	57281727	9766	0;15;0	4;14;9	20;23;20	0;0;0	1189	121	0	0.0	0.0;0.098;0.0	1.0;1.0;1.0	0.967	signal recognition particle receptor subunit beta-like (AHRD V3.3 *** A0A2I4DDJ1_9ROSI)
4313	gene:Solyc10g083380.2	Solyc10g083380.2	chrSL4.0ch10	+	62371619	62372029	62371698	62372029	62371408	62371474	4313	0;0;32	12;8;12	12;15;6	0;0;0	200	121	0.01531	19.3361	0.0;0.0;0.617	1.0;1.0;1.0	0.794	Basic-leucine zipper (BZIP) transcription factor family protein (AHRD V3.3 *-* Q8L5Y2_ARATH)
1778	gene:Solyc12g006160.2	Solyc12g006160.2	chrSL4.0ch12	-	715268	719141	715268	715507	719209	719330	1778	56;2;72	6;4;17	23;66;22	0;1;0	3727	121	1645.51	270095	0.233;0.016;0.121	1.0;0.682;1.0	0.771	Sterile alpha motif (SAM) domain-containing protein (AHRD V3.3 *** AT3G07760.5)
1776	gene:Solyc12g006160.2	Solyc12g006160.2	chrSL4.0ch12	-	715268	719096	715268	715507	719209	719330	1776	56;0;70	6;4;17	23;60;16	0;1;0	3682	121	4210	587165	0.235;0.0;0.119	1.0;0.663;1.0	0.77	Sterile alpha motif (SAM) domain-containing protein (AHRD V3.3 *** AT3G07760.5)
1775	gene:Solyc12g006160.2	Solyc12g006160.2	chrSL4.0ch12	-	715268	719089	715268	715507	719209	719330	1775	56;0;82	6;4;17	23;59;16	0;1;0	3675	121	7745.06	951742	0.235;0.0;0.137	1.0;0.66;1.0	0.763	Sterile alpha motif (SAM) domain-containing protein (AHRD V3.3 *** AT3G07760.5)
29524	gene:Solyc01g107640.3	Solyc01g107640.3	chrSL4.0ch01	-	87429154	87431033	87429154	87430883	87431225	87431483	29524	5;0;2	5;2;10	14;10;10	0;3;0	243	121	3500.9	497424	0.332;0.0;0.091	1.0;0.624;1.0	0.734	Protein TIC 21, chloroplastic (AHRD V3.3 *** A0A2G2W952_CAPBA)
34808	gene:Solyc09g030390.3	Solyc09g030390.3	chrSL4.0ch09	-	30222929	30223203	30222929	30223078	30223348	30224248	34808	0;0;19	10;10;4	22;12;101	0;0;12	242	121	20617.1	2.0334e+06	0.0;0.0;0.704	1.0;1.0;0.808	0.701	Serine/arginine repetitive matrix protein 1 (AHRD V3.3 *-* A0A2G2VYQ2_CAPBA)
37557	gene:Solyc06g074690.3	Solyc06g074690.3	chrSL4.0ch06	-	43887957	43888831	43887957	43888023	43888995	43889313	37557	0;0;0	29;2;4	14;6;6	0;7;0	901	121	11121.2	7.41416e+06	0.0;0.0;0.0	1.0;0.103;1.0	0.701	ARM repeat superfamily protein (AHRD V3.3 *** AT5G22820.3)
10403	gene:Solyc04g049180.3	Solyc04g049180.3	chrSL4.0ch04	+	39259581	39263153	39263092	39263153	39259302	39259450	10403	2;4;7	1;12;22	34;22;30	0;4;0	3604	121	38310.4	3.22566e+06	0.063;0.011;0.011	1.0;0.156;1.0	0.69	rhomboid-like protein 19 (AHRD V3.3 *** A0A2I4FB13_9ROSI)
26697	gene:Solyc02g090670.3	Solyc02g090670.3	chrSL4.0ch02	-	50242011	50243711	50242011	50243170	50243855	50243953	26697	0;25;4	1;35;22	3;6;12	2;0;0	634	121	4.68873e+06	0.00137448346824	0.0;0.12;0.034	0.223;1.0;1.0	0.69	Methionine aminopeptidase (AHRD V3.3 *** A0A1U8FPF8_CAPAN)
18571	gene:Solyc03g104810.3	Solyc03g104810.3	chrSL4.0ch03	+	38356659	38358409	38357757	38358409	38354724	38354883	18571	0;0;2	5;18;0	7;17;16	0;0;0	1191	121	0.0469291	53.2117	0.0;0.0;1.0	1.0;1.0;1.0	0.667	WRKY transcription factor 5
1777	gene:Solyc12g006160.2	Solyc12g006160.2	chrSL4.0ch12	-	715268	719132	715268	715507	719209	719330	1777	88;52;133	6;4;17	70;125;81	0;1;0	3718	121	1.12072	4995.66	0.323;0.297;0.203	1.0;0.803;1.0	0.66	Sterile alpha motif (SAM) domain-containing protein (AHRD V3.3 *** AT3G07760.5)
40614	gene:Solyc06g019200.4	Solyc06g019200.4	chrSL4.0ch06	-	16323311	16323819	16323311	16323806	16323911	16324119	40614	0;0;7	2;17;0	1;2;33	0;0;1	134	121	62345.3	4.73231e+06	0.0;0.0;1.0	1.0;1.0;0.968	0.656	Ethylene-dependent gravitropism-deficient and yellow-green-like 2 (AHRD V3.3 *** F4K0T6_ARATH)
3335	gene:Solyc11g012400.2	Solyc11g012400.2	chrSL4.0ch11	+	5294982	5295406	5295317	5295406	5294020	5294089	3335	16;0;1	0;18;7	4;14;10	0;0;0	428	121	180.811	4807.58	1.0;0.0;0.039	1.0;1.0;1.0	0.654	Mo25-like (AHRD V3.3 *** A0A200QFJ7_9MAGN)
1761	gene:Solyc12g006340.3	Solyc12g006340.3	chrSL4.0ch12	-	865774	865890	865774	865887	866029	866101	1761	8;6;0	11;5;24	4;16;12	0;2;0	124	121	3.26137	11768.6	0.415;0.539;0.0	1.0;0.886;1.0	0.644	Auxin Response Factor 6
16291	gene:Solyc01g111410.3	Solyc01g111410.3	chrSL4.0ch01	+	90023352	90023446	90023361	90023446	90023072	90023221	16291	0;0;49	4;2;36	63;28;20	5;22;0	130	121	0.000412310553518	0.00750461326533	0.0;0.0;0.559	0.921;0.542;1.0	0.635	Protein prenyltransferase alpha subunit repeat-containing protein 1 (AHRD V3.3 *** A0A1J3ITR8_NOCCA)
36054	gene:Solyc05g005880.2	Solyc05g005880.2	chrSL4.0ch05	+	730289	730641	730301	730641	729457	729682	36054	0;0;17	10;2;5	2;12;17	0;6;0	133	121	0.000253550948565	0.0051350561151	0.0;0.0;0.756	1.0;0.645;1.0	0.63	30S ribosomal protein S13, putative, expressed (AHRD V3.3 *** Q75IA5_ORYSJ)
23453	gene:Solyc11g017345.1	Solyc11g017345.1	chrSL4.0ch11	-	8296969	8298077	8296969	8297134	8298954	8299149	23453	13;0;6	10;10;0	2;24;10	0;0;0	1036	121	59.4934	19196	0.132;0.0;1.0	1.0;1.0;1.0	0.623	F-box/FBD/LRR-repeat protein (AHRD V3.3 *-* XP_010312830.1)
28999	gene:Solyc01g105230.4	Solyc01g105230.4	chrSL4.0ch01	+	85777294	85777834	85777321	85777834	85776740	85776799	28999	0;0;6	24;16;72	3;8;3	1;23;0	148	121	2.1715e+06	0.000746836296184	0.0;0.0;0.064	0.71;0.221;1.0	0.622	Calmodulin-binding transcription activator 2 (AHRD V3.3 *** A0A2G3AUZ8_CAPCH)
32580	gene:Solyc01g098880.3	Solyc01g098880.3	chrSL4.0ch01	+	81526999	81527398	81527273	81527398	81526217	81526401	32580	7;0;1	12;20;9	2;2;10	0;1;2	367	121	8.86288e+06	0.00226719372249	0.161;0.0;0.035	1.0;0.397;0.622	0.608	serine--tRNA ligase-like (AHRD V3.3 *** A0A2I4DVH0_9ROSI)
40567	gene:Solyc06g016750.3	Solyc06g016750.3	chrSL4.0ch06	-	11264294	11275454	11264294	11264336	11276453	11277753	40567	91;130;177	11;0;16	104;80;40	0;0;0	11211	121	1911.06	295002	0.082;1.0;0.107	1.0;1.0;1.0	0.604	Nuclear factor Y, subunit C10 (AHRD V3.3 *-* A0A1P8AN83_ARATH)
51410	gene:Solyc07g062910.3	Solyc07g062910.3	chrSL4.0ch07	+	65379726	65382752	65380777	65382752	65377788	65377923	51410	23;26;136	5;11;14	51;84;37	1;0;0	1144	121	6.7758	3176.04	0.327;0.2;0.507	0.844;1.0;1.0	0.603	Protein yippee-like (AHRD V3.3 *** A0A1U8EEB0_CAPAN)
40566	gene:Solyc06g016750.3	Solyc06g016750.3	chrSL4.0ch06	-	11264294	11275451	11264294	11264336	11276453	11277753	40566	104;126;168	11;0;16	100;70;52	0;0;0	11208	121	205.745	312863	0.093;1.0;0.102	1.0;1.0;1.0	0.602	Nuclear factor Y, subunit C10 (AHRD V3.3 *-* A0A1P8AN83_ARATH)
4150	gene:Solyc10g085215.1	Solyc10g085215.1	chrSL4.0ch10	+	63640848	63642233	63642150	63642233	63639751	63640292	4150	28;14;4	0;24;2	22;5;20	0;0;0	1395	121	4095.16	572907	1.0;0.048;0.148	1.0;1.0;1.0	0.601	UvrABC system C protein (AHRD V3.3 *** AT5G01350.1)
10423	gene:Solyc03g078150.3	Solyc03g078150.3	chrSL4.0ch03	+	44669257	44672463	44670083	44672463	44667748	44668191	10423	0;24;10	18;0;4	58;8;42	0;0;0	919	121	318.676	77098	0.0;1.0;0.248	1.0;1.0;1.0	0.584	Amino acid transporter family protein (AHRD V3.3 *** S8E0T7_9LAMI)
26124	gene:Solyc02g064640.4	Solyc02g064640.4	chrSL4.0ch02	-	33752834	33755265	33752834	33753987	33755431	33755604	26124	29;41;30	34;0;11	22;11;24	0;0;0	1371	121	5069.08	679869	0.07;1.0;0.194	1.0;1.0;1.0	0.579	ADP-ribosylation factor-like protein 8A (AHRD V3.3 *** A0A2G3BN09_CAPCH)
42278	gene:Solyc09g042750.3	Solyc09g042750.3	chrSL4.0ch09	-	24427965	24431644	24427965	24428435	24432247	24432804	42278	56;46;53	3;18;18	64;109;75	0;0;6	3302	121	0.000145201762819	0.00331807296508	0.406;0.086;0.097	1.0;1.0;0.314	0.575	Acyl-coenzyme A thioesterase 9, mitochondrial (AHRD V3.3 *** A0A1J3CD94_NOCCA)
2132	gene:Solyc11g069520.2	Solyc11g069520.2	chrSL4.0ch11	-	52194544	52198530	52194544	52197172	52198620	52198761	2132	42;16;24	14;2;6	31;33;18	2;0;0	1451	121	54657.2	0.000253581663159	0.2;0.4;0.25	0.564;1.0;1.0	0.571	Protein-tyrosine sulfotransferase (AHRD V3.3 *** A0A2G3BBR2_CAPCH)
43794	gene:Solyc08g013670.3	Solyc08g013670.3	chrSL4.0ch08	-	3068846	3069152	3068846	3069149	3069257	3069383	43794	8;0;10	35;23;12	34;41;90	14;10;20	124	121	78.3057	2455.4	0.182;0.0;0.448	0.703;0.8;0.815	0.563	Photosystem I reaction center subunit N, chloroplastic (AHRD V3.3 *** A0A1U8EZE3_CAPAN)
2131	gene:Solyc11g069520.2	Solyc11g069520.2	chrSL4.0ch11	-	52194544	52198503	52194544	52197172	52198620	52198761	2131	42;16;23	14;2;6	27;29;15	2;0;0	1424	121	1.70521e+06	0.000617881753301	0.203;0.405;0.246	0.534;1.0;1.0	0.56	Protein-tyrosine sulfotransferase (AHRD V3.3 *** A0A2G3BBR2_CAPCH)
44396	gene:Solyc07g008730.2	Solyc07g008730.2	chrSL4.0ch07	-	3670858	3671080	3670858	3671077	3671338	3671389	44396	0;0;3	28;29;16	16;13;68	8;12;34	124	121	0	0.0	0.0;0.0;0.155	0.661;0.514;0.661	0.56	Pathogenesis-related homeodomain protein (AHRD V3.3 *** A0A1U8H9N2_CAPAN)
19758	gene:Solyc03g006860.3	Solyc03g006860.3	chrSL4.0ch03	-	1409662	1410107	1409662	1410104	1410218	1410367	19758	0;0;1	3;15;12	9;9;22	18;1;20	124	121	556.475	121641	0.0;0.0;0.075	0.328;0.898;0.518	0.556	fructokinase
35340	gene:Solyc04g080280.3	Solyc04g080280.3	chrSL4.0ch04	+	62492116	62492921	62492631	62492921	62491090	62491639	35340	26;8;35	10;21;8	62;50;27	0;3;2	608	121	5889	765015	0.341;0.07;0.465	1.0;0.768;0.729	0.54	Unknown protein
41999	gene:Solyc06g065620.2	Solyc06g065620.2	chrSL4.0ch06	+	38641044	38641350	38641190	38641350	38640107	38640233	41999	24;0;12	13;28;20	3;10;2	4;0;0	242	121	0.00186865084922	0.024198788995	0.48;0.0;0.231	0.273;1.0;1.0	0.521	Type 2 dna topoisomerase 6 subunit b-like protein (AHRD V3.3 *** A0A314LA60_NICAT)
16237	gene:Solyc05g014100.3	Solyc05g014100.3	chrSL4.0ch05	+	7860197	7860316	7860200	7860316	7858816	7859586	16237	25;0;2	17;14;35	21;21;7	10;19;0	124	121	0.000394460307713	0.00725229551589	0.589;0.0;0.053	0.672;0.519;1.0	0.516	Alpha/beta-Hydrolases superfamily protein (AHRD V3.3 *-* A0A1I9LMK9_ARATH)
18948	gene:Solyc12g056150.2	Solyc12g056150.2	chrSL4.0ch12	+	61702830	61703516	61703399	61703516	61701745	61702047	18948	7;8;27	40;2;0	4;6;1	0;0;0	662	121	22836.4	2.19051e+06	0.031;0.422;1.0	1.0;1.0;1.0	0.516	Peptidase C45, acyl-coenzyme A/6-aminopenicillanic acid acyl-transferase (AHRD V3.3 *** B6THR2_MAIZE)
14347	gene:Solyc02g081650.3	Solyc02g081650.3	chrSL4.0ch02	+	43511172	43516119	43513154	43516119	43510507	43510929	14347	19;15;76	6;8;17	21;57;41	1;4;0	2075	121	0.000868690286121	0.0134160126491	0.156;0.099;0.207	0.55;0.454;1.0	0.514	Enhancer of polycomb-like protein (AHRD V3.3 *** A0A1U8FX19_CAPAN)
42853	gene:Solyc06g073130.4	Solyc06g073130.4	chrSL4.0ch06	-	42719263	42721729	42719263	42721647	42722299	42722348	42853	0;0;0	27;3;5	2;28;26	12;10;4	203	121	242.14	62910.6	0.0;0.0;0.0	0.09;0.625;0.795	0.503	RNA-binding ASCH domain protein (AHRD V3.3 *** F4IR54_ARATH)
29141	gene:Solyc05g009710.4	Solyc05g009710.4	chrSL4.0ch05	-	3955509	3960429	3955509	3960369	3960503	3960546	29141	7;0;4	22;7;42	9;27;49	12;14;6	181	121	11886.7	1.34108e+06	0.175;0.0;0.06	0.334;0.563;0.845	0.502	Mediator of RNA polymerase II transcription subunit 25 (AHRD V3.3 *-* A0A2G3CLS9_CAPCH)
11295	gene:Solyc04g054520.3	Solyc04g054520.3	chrSL4.0ch04	-	51935852	51937466	51935852	51937005	51939077	51939193	11295	4;0;0	0;12;8	1;7;22	0;0;5	554	121	0.000702389110179	0.0113326918639	1.0;0.0;0.0	1.0;1.0;0.49	0.497	Peptidylprolyl isomerase (AHRD V3.3 *** A0A2G3B2P5_CAPCH)
29138	gene:Solyc05g009710.4	Solyc05g009710.4	chrSL4.0ch05	-	3954530	3960417	3954530	3960369	3960503	3960546	29138	9;0;2	22;7;42	9;23;49	12;14;6	169	121	37868.9	3.20293e+06	0.227;0.0;0.033	0.349;0.54;0.854	0.494	Mediator of RNA polymerase II transcription subunit 25 (AHRD V3.3 *-* A0A2G3CLS9_CAPCH)
7361	gene:Solyc07g008910.3	Solyc07g008910.3	chrSL4.0ch07	+	3871608	3872282	3872182	3872282	3871371	3871520	7361	0;21;69	6;23;18	24;22;14	2;0;5	667	121	0.00224816706237	0.0279053813335	0.0;0.142;0.41	0.685;1.0;0.337	0.49	Thioredoxin superfamily protein (AHRD V3.3 *** A0A1P8BEG6_ARATH)
44746	gene:Solyc09g057650.3	Solyc09g057650.3	chrSL4.0ch09	-	46175801	46176247	46175801	46176240	46176353	46176526	44746	11;14;8	5;13;14	16;7;21	0;0;0	128	121	0.0268685	218.148	0.675;0.504;0.351	1.0;1.0;1.0	0.49	40S ribosomal protein S8 (AHRD V3.3 *** A0A1J7GEB5_LUPAN)
15525	gene:Solyc02g065360.4	Solyc02g065360.4	chrSL4.0ch02	+	34585923	34586085	34585937	34586085	34585734	34585837	15525	0;19;12	2;36;0	39;16;82	0;4;0	135	121	0.00119114489911	0.0171473196513	0.0;0.321;1.0	1.0;0.782;1.0	0.487	Protein root UVB sensitive 4 (AHRD V3.3 *** A0A1U8FR98_CAPAN)
28407	gene:Solyc06g069350.3	Solyc06g069350.3	chrSL4.0ch06	+	40732634	40732804	40732703	40732804	40732395	40732544	28407	0;0;0	14;18;31	14;13;14	8;14;7	190	121	0	0.0	0.0;0.0;0.0	0.527;0.372;0.56	0.486	Unknown protein
4358	gene:Solyc10g081650.2	Solyc10g081650.2	chrSL4.0ch10	-	61790440	61794127	61790440	61793125	61794245	61794607	4358	10;20;59	27;16;12	24;33;13	4;3;0	1095	121	0.00154739604618	0.0210705687907	0.039;0.121;0.352	0.399;0.549;1.0	0.479	carotenoid isomerase
19643	gene:Solyc01g067560.3	Solyc01g067560.3	chrSL4.0ch01	-	69132566	69134278	69132566	69134248	69134375	69134635	19643	16;0;22	0;14;12	7;20;12	0;0;0	151	121	246254	0.00014013074625	1.0;0.0;0.595	1.0;1.0;1.0	0.468	Protein always early 3 (AHRD V3.3 *** A0A1J6HVB4_NICAT)
34719	gene:Solyc08g041780.3	Solyc08g041780.3	chrSL4.0ch08	+	25557161	25562917	25557407	25562917	25555562	25555618	34719	10;23;10	2;13;8	15;38;34	2;0;0	339	121	1473.72	24725.3	0.641;0.387;0.309	0.728;1.0;1.0	0.464	Neurochondrin (AHRD V3.3 *** A0A200QBZ7_9MAGN)
23628	gene:Solyc06g071780.4	Solyc06g071780.4	chrSL4.0ch06	+	41875176	41875463	41875179	41875463	41873881	41874123	23628	0;0;21	2;6;21	23;13;36	14;8;19	124	121	0.0043506867007	0.0461424474506	0.0;0.0;0.494	0.616;0.613;0.649	0.461	Drought induced 19 protein-like (AHRD V3.3 *** A0A200RD12_9MAGN)
17474	gene:Solyc09g015360.4	Solyc09g015360.4	chrSL4.0ch09	-	8638777	8639615	8638777	8639603	8640578	8640747	17474	1;0;8	32;25;29	6;4;6	3;12;2	133	121	7.42067e+06	0.00198234857376	0.028;0.0;0.201	0.645;0.233;0.732	0.46	Chaperone protein DnaJ (AHRD V3.3 *** A0A1J3HP96_NOCCA)
20333	gene:Solyc06g069370.4	Solyc06g069370.4	chrSL4.0ch06	+	40755372	40755815	40755496	40755815	40754878	40754971	20333	27;13;37	22;53;16	35;26;56	4;9;0	242	121	548760	0.000253819471679	0.38;0.109;0.536	0.814;0.591;1.0	0.46	bHLH transcription factor 046
3217	gene:Solyc11g013460.2	Solyc11g013460.2	chrSL4.0ch11	+	6558355	6558587	6558374	6558587	6557426	6557571	3217	2;0;0	0;5;13	8;7;12	0;10;0	140	121	0.000218239999223	0.0045558852363	1.0;0.0;0.0	1.0;0.377;1.0	0.459	Dephospho-CoA kinase (AHRD V3.3 *** A0A1U8FC11_CAPAN)
40922	gene:Solyc04g049670.4	Solyc04g049670.4	chrSL4.0ch04	-	42076380	42080084	42076380	42079760	42080224	42080420	40922	15;125;134	20;28;16	49;99;125	0;6;0	417	121	26653.5	2.45813e+06	0.179;0.564;0.708	1.0;0.827;1.0	0.459	Pseudo-response regulator (AHRD V3.3 *** X5I0R0_IPONI)
2664	gene:Solyc11g040260.2	Solyc11g040260.2	chrSL4.0ch11	-	36808479	36816148	36808479	36816114	36816311	36816631	2664	17;0;26	0;2;32	6;8;6	0;2;0	155	121	0.00163982292228	0.0219934598252	1.0;0.0;0.388	1.0;0.757;1.0	0.456	Pentatricopeptide repeat-containing protein, chloroplastic (AHRD V3.3 *** A0A2G2VKR4_CAPBA)
34842	gene:Solyc04g076790.3	Solyc04g076790.3	chrSL4.0ch04	+	59668322	59668714	59668521	59668714	59668013	59668181	34842	0;5;0	15;0;7	4;10;2	0;8;0	292	121	0.00340413566471	0.0385902237075	0.0;1.0;0.0	1.0;0.341;1.0	0.447	Serine hydroxymethyltransferase (AHRD V3.3 *** A0A2G2ZR28_CAPAN)
23565	gene:Solyc01g006970.4	Solyc01g006970.4	chrSL4.0ch01	+	1551412	1557599	1552684	1557599	1551162	1551262	23565	56;13;72	0;20;4	16;45;25	0;0;0	1365	121	95213.2	655918	1.0;0.054;0.615	1.0;1.0;1.0	0.444	RNA helicase family protein (AHRD V3.3 *** A0A2U1PBZ9_ARTAN)
31359	gene:Solyc03g082380.4	Solyc03g082380.4	chrSL4.0ch03	-	46888319	46894392	46888319	46893106	46894579	46894728	31359	0;0;5	10;11;20	4;10;3	7;2;0	1379	121	0.00408268074809	0.0439979249996	0.0;0.0;0.021	0.048;0.305;1.0	0.444	Serine/arginine-rich-splicing factor SR34A (AHRD V3.3 *** A0A0M8KRL2_NICAT)
33106	gene:Solyc05g015210.4	Solyc05g015210.4	chrSL4.0ch05	+	10114801	10114857	10114815	10114857	10114389	10114677	33106	4;50;8	18;0;10	11;13;22	0;0;2	135	121	7.31723e+06	0.0019627881192	0.166;1.0;0.418	1.0;1.0;0.908	0.441	transforming growth factor-beta receptor-associated protein 1 (AHRD V3.3 *-* A0A2I4GBN0_9ROSI)
13108	gene:Solyc02g090020.4	Solyc02g090020.4	chrSL4.0ch02	+	49739198	49739263	49739221	49739263	49739075	49739102	13108	7;3;23	14;6;3	7;22;26	0;3;2	144	121	0.000304548219906	0.00592945567067	0.296;0.296;0.866	1.0;0.86;0.916	0.439	stress regulated protein AY873991
7809	gene:Solyc06g048410.4	Solyc06g048410.4	chrSL4.0ch06	+	28701266	28701634	28701269	28701634	28701164	28701188	7809	8;10;0	37;57;17	4;11;9	1;9;23	124	121	0.00117157336193	0.0169158228158	0.174;0.146;0.0	0.796;0.544;0.276	0.432	iron superoxide dismutase
14490	gene:Solyc02g083570.3	Solyc02g083570.3	chrSL4.0ch02	-	44928766	44929768	44928766	44929765	44929859	44930267	14490	2;24;10	37;4;11	37;19;32	4;2;5	124	121	0.000301349968239	0.00588551503691	0.05;0.854;0.47	0.9;0.903;0.862	0.43	Ubiquitin-conjugating enzyme (AHRD V3.3 *** A0A200RAU7_9MAGN)
29139	gene:Solyc05g009710.4	Solyc05g009710.4	chrSL4.0ch05	-	3954530	3960434	3954530	3960369	3960503	3960546	29139	15;9;6	22;7;42	28;47;52	12;14;6	186	121	82349.6	5.86466e+06	0.307;0.455;0.085	0.603;0.686;0.849	0.43	Mediator of RNA polymerase II transcription subunit 25 (AHRD V3.3 *-* A0A2G3CLS9_CAPCH)
33004	gene:Solyc08g150134.1	Solyc08g150134.1	chrSL4.0ch08	-	51316608	51318064	51316608	51318049	51319046	51319220	33004	0;6;0	8;74;52	5;3;51	7;29;6	136	121	1.00504e+06	0.00040800165921	0.0;0.067;0.0	0.389;0.084;0.883	0.43	Serine/threonine-protein phosphatase 7 long form-like protein (AHRD V3.3 *-* A0A1J3DHF8_NOCCA)
34718	gene:Solyc08g041780.3	Solyc08g041780.3	chrSL4.0ch08	+	25556971	25557512	25557407	25557512	25555562	25555618	34718	48;15;25	2;13;8	28;51;57	2;0;0	529	121	151576	9.44066e+06	0.846;0.209;0.417	0.762;1.0;1.0	0.43	Neurochondrin (AHRD V3.3 *** A0A200QBZ7_9MAGN)
31242	gene:Solyc10g018530.2	Solyc10g018530.2	chrSL4.0ch10	-	8416089	8416447	8416089	8416205	8416535	8416567	31242	5;19;0	25;39;14	6;4;50	4;8;0	335	121	0.00112727526345	0.0164169841138	0.067;0.15;0.0	0.351;0.153;1.0	0.429	DNA mismatch repair protein MutS (AHRD V3.3 *** A0A200QBI0_9MAGN)
15714	gene:Solyc10g012050.3	Solyc10g012050.3	chrSL4.0ch10	+	4158454	4159666	4158846	4159666	4157739	4157804	15714	6;0;0	17;16;106	20;20;3	14;44;0	485	121	8.51741e+06	0.00220535991789	0.081;0.0;0.0	0.263;0.102;1.0	0.428	Mechanosensitive ion channel protein 1, mitochondrial (AHRD V3.3 *** A0A2G3BDL8_CAPCH)
40081	gene:Solyc06g007760.4	Solyc06g007760.4	chrSL4.0ch06	+	1733657	1733855	1733820	1733855	1732225	1732504	40081	0;29;0	8;11;10	9;11;5	0;6;4	256	121	0.00455353597309	0.047739593681	0.0;0.555;0.0	1.0;0.464;0.371	0.427	Ycf54-like protein (AHRD V3.3 *** B4FED9_MAIZE)
15260	gene:Solyc02g082550.3	Solyc02g082550.3	chrSL4.0ch02	+	44220789	44221943	44221154	44221943	44220012	44220414	15260	2;6;0	39;13;21	12;37;17	7;27;1	458	121	4581.65	625567	0.013;0.109;0.0	0.312;0.266;0.818	0.425	Protein kinase - like protein (AHRD V3.3 *** O81783_ARATH)
9151	gene:Solyc03g112910.3	Solyc03g112910.3	chrSL4.0ch03	+	57628103	57628262	57628165	57628262	57627184	57627267	9151	10;20;15	10;0;20	21;15;10	0;0;0	183	121	243.184	2.29395e+06	0.398;1.0;0.332	1.0;1.0;1.0	0.423	Pantothenate kinase 2 (AHRD V3.3 *** A0A0K9S3P1_SPIOL)
37263	gene:Solyc03g006280.4	Solyc03g006280.4	chrSL4.0ch03	-	907002	909448	907002	909396	909541	909745	37263	0;0;26	4;13;56	24;13;8	16;3;17	173	121	0.00199912067204	0.0255463798751	0.0;0.0;0.245	0.512;0.752;0.248	0.422	deneddylase (AHRD V3.3 *** AT1G28530.2)
19386	gene:Solyc11g067260.3	Solyc11g067260.3	chrSL4.0ch11	+	51028865	51029165	51028868	51029165	51028117	51028385	19386	0;0;2	1;12;9	0;4;42	6;5;0	124	121	6.10803e+06	0.00169441033483	0.0;0.0;0.178	0.0;0.438;1.0	0.42	Alpha/beta-Hydrolases superfamily protein (AHRD V3.3 *** A0A2U1LHG4_ARTAN)
39723	gene:Solyc01g087190.4	Solyc01g087190.4	chrSL4.0ch01	-	74370102	74373040	74370102	74372985	74374009	74374580	39723	1;0;0	0;18;18	9;10;30	7;2;0	176	121	339030	0.000177384319549	1.0;0.0;0.0	0.469;0.775;1.0	0.415	Chaperonin-like RbcX (AHRD V3.3 *** A0A200R9J6_9MAGN)
27345	gene:Solyc12g056290.2	Solyc12g056290.2	chrSL4.0ch12	-	61829962	61830451	61829962	61830448	61831583	61831665	27345	3;23;16	11;6;8	15;27;25	0;3;0	124	121	118994	7.8071e+06	0.21;0.789;0.661	1.0;0.898;1.0	0.413	RING/U-box superfamily protein (AHRD V3.3 *-* AT2G15530.4)
4200	gene:Solyc10g084810.3	Solyc10g084810.3	chrSL4.0ch10	-	63371882	63372059	63371882	63372023	63372153	63372239	4200	8;11;4	44;41;34	23;16;28	21;25;5	157	121	850524	0.000357476662329	0.123;0.171;0.083	0.458;0.33;0.812	0.408	Membrane protein insertion efficiency factor (AHRD V3.3 *** A0A2U1NUS4_ARTAN)
8159	gene:Solyc10g084140.2	Solyc10g084140.2	chrSL4.0ch10	-	62940342	62946319	62940342	62945742	62951546	62951695	8159	10;0;9	12;14;0	9;3;4	0;1;0	670	121	189788	0.000670482596216	0.131;0.0;1.0	1.0;0.351;1.0	0.407	Ferrochelatase (AHRD V3.3 *** A0A2G3BRU7_CAPCH)
28520	gene:Solyc04g009720.1	Solyc04g009720.1	chrSL4.0ch04	+	3090051	3090168	3090059	3090168	3088138	3088858	28520	11;8;30	7;33;0	18;16;13	0;0;0	129	121	194163	0.000115098057697	0.596;0.185;1.0	1.0;1.0;1.0	0.406	Pentatricopeptide repeat-containing protein (AHRD V3.3 *-* A0A2I0WCG1_9ASPA)
33605	gene:Solyc03g117800.4	Solyc03g117800.4	chrSL4.0ch03	+	61282842	61283488	61283281	61283488	61282347	61282598	33605	0;0;37	2;37;19	6;12;56	17;2;2	532	121	0.00324232843379	0.0370585587982	0.0;0.0;0.307	0.074;0.577;0.864	0.403	Protein ECERIFERUM 3 (AHRD V3.3 *** A0A2G2WQK1_CAPBA)
49920	gene:Solyc09g008130.3	Solyc09g008130.3	chrSL4.0ch09	-	1621309	1621394	1621309	1621383	1621480	1621530	49920	7;19;32	18;8;9	39;43;29	2;1;0	132	121	0.678762	140919	0.263;0.685;0.765	0.947;0.975;1.0	0.403	Phosphoglycerate kinase (AHRD V3.3 *** A0A2G2VX19_CAPBA)
18051	gene:Solyc01g079790.4	Solyc01g079790.4	chrSL4.0ch01	+	71510479	71511082	71510976	71511082	71510219	71510300	18051	42;21;59	12;3;8	84;105;103	2;2;0	590	121	278.68	70573.3	0.418;0.589;0.602	0.896;0.915;1.0	0.401	ADP-glucose pyrophosphorylase large subunit 3
37846	gene:Solyc04g079900.3	Solyc04g079900.3	chrSL4.0ch04	-	62187020	62190979	62187020	62190856	62191721	62192048	37846	26;0;60	0;6;14	22;38;47	0;3;0	242	121	0.000999009594171	0.0149267069399	1.0;0.0;0.682	1.0;0.864;1.0	0.394	Metalloendopeptidase / zinc ion binding protein (AHRD V3.3 *** F4K306_ARATH)
25084	gene:Solyc03g059160.3	Solyc03g059160.3	chrSL4.0ch03	+	23838295	23838547	23838447	23838547	23837426	23837675	25084	45;10;78	34;44;33	52;40;50	17;9;2	245	121	0.000161970812908	0.00361173464958	0.395;0.101;0.539	0.602;0.687;0.925	0.393	Ion channel CASTOR (AHRD V3.3 *** A0A2G2XVV6_CAPAN)
8595	gene:Solyc02g094150.4	Solyc02g094150.4	chrSL4.0ch02	+	52870350	52871000	52870833	52871000	52870111	52870136	8595	57;26;88	17;3;8	124;76;143	1;0;1	576	121	1.86372	1114.97	0.413;0.645;0.698	0.963;1.0;0.968	0.392	Sua5/YciO/YrdC/YwlC family protein (AHRD V3.3 *** B2SXU1_PARPJ)
47909	gene:Solyc08g021960.3	Solyc08g021960.3	chrSL4.0ch08	+	33882625	33882735	33882667	33882735	33877002	33877220	47909	43;0;9	10;28;2	25;10;3	2;2;0	163	121	0.000810141026371	0.0126536180165	0.761;0.0;0.77	0.903;0.788;1.0	0.387	EamA-like transporter family (AHRD V3.3 *** A0A2U1LJA9_ARTAN)
16187	gene:Solyc04g076560.3	Solyc04g076560.3	chrSL4.0ch04	+	59466736	59467140	59466739	59467140	59466556	59466618	16187	25;36;4	59;29;38	10;21;105	8;8;22	124	121	3.24915e+06	0.0010195243645	0.293;0.548;0.093	0.55;0.719;0.823	0.386	Sas10/Utp3/C1D (AHRD V3.3 *** A0A200PUG2_9MAGN)
42785	gene:Solyc06g072470.4	Solyc06g072470.4	chrSL4.0ch06	-	42362118	42362694	42362118	42362505	42363367	42363718	42785	4;2;0	10;1;40	42;5;12	5;6;2	282	121	370656	0.000188930921958	0.146;0.462;0.0	0.783;0.263;0.72	0.386	50S ribosomal protein L29, chloroplastic (AHRD V3.3 *** A0A2G3CA56_CAPCH)
14600	gene:Solyc02g082840.3	Solyc02g082840.3	chrSL4.0ch02	-	44481785	44490912	44481785	44490896	44491483	44491680	14600	7;36;105	26;8;25	46;58;31	2;1;0	137	121	743.4	928576	0.192;0.799;0.788	0.953;0.981;1.0	0.385	Protein GRIP (AHRD V3.3 *** A0A1U8FMA7_CAPAN)
8160	gene:Solyc10g084140.2	Solyc10g084140.2	chrSL4.0ch10	-	62940342	62946357	62940342	62945742	62951546	62951695	8160	55;38;114	12;14;0	73;58;47	0;1;0	708	121	433244	0.00021242225186	0.439;0.317;1.0	1.0;0.908;1.0	0.384	Ferrochelatase (AHRD V3.3 *** A0A2G3BRU7_CAPCH)
46952	gene:Solyc08g005920.3	Solyc08g005920.3	chrSL4.0ch08	-	712885	714491	712885	714418	715157	715307	46952	6;21;19	20;3;21	30;12;28	9;2;0	194	121	0.00376899004459	0.0415686945539	0.158;0.814;0.361	0.675;0.789;1.0	0.377	Mediator of RNA polymerase II transcription subunit 28 (AHRD V3.3 *** A0A2G2XM67_CAPBA)
6687	gene:Solyc04g050820.3	Solyc04g050820.3	chrSL4.0ch04	+	47702923	47713184	47712740	47713184	47702764	47702896	6687	178;146;122	30;11;0	112;81;56	0;2;0	9910	121	0.00449622327666	0.0473107576302	0.068;0.139;1.0	1.0;0.331;1.0	0.375	Myo-inositol-1-phosphate synthase (AHRD V3.3 *** Q2MJR4_SOYBN)
361	gene:Solyc12g089280.2	Solyc12g089280.2	chrSL4.0ch12	+	63971552	63971669	63971564	63971669	63970480	63970638	361	5;6;43	50;61;122	29;15;53	20;27;31	133	121	15808.8	1.66384e+06	0.083;0.082;0.243	0.569;0.336;0.609	0.369	5'-3' exoribonuclease (AHRD V3.3 *** A0A2G2VHX4_CAPBA)
9249	gene:Solyc03g083140.3	Solyc03g083140.3	chrSL4.0ch03	+	47561364	47565973	47561376	47565973	47559141	47559255	9249	0;0;0	18;28;60	8;0;22	7;23;14	133	121	3990.62	561738	0.0;0.0;0.0	0.51;0.0;0.588	0.366	Unknown protein
10481	gene:Solyc03g065340.3	Solyc03g065340.3	chrSL4.0ch03	+	37511007	37516760	37511324	37516760	37510564	37510803	10481	33;31;106	16;6;16	68;49;23	0;5;0	410	121	2.88045e+06	0.000928173549005	0.378;0.604;0.662	1.0;0.743;1.0	0.366	Alpha-1,4 glucan phosphorylase (AHRD V3.3 *** A0A2G3CMG9_CAPCH)
14083	gene:Solyc02g085250.4	Solyc02g085250.4	chrSL4.0ch02	-	46225399	46228203	46225399	46227401	46229380	46229449	14083	0;0;4	6;14;23	8;30;52	7;5;6	895	121	0.0677347	64.1603	0.0;0.0;0.023	0.134;0.448;0.54	0.366	FAD dependent oxidoreductase (AHRD V3.3 *** A0A200R7L9_9MAGN)
5825	gene:Solyc10g006200.4	Solyc10g006200.4	chrSL4.0ch10	-	792001	793284	792001	792110	794596	794692	5825	11;0;18	16;6;20	6;27;17	2;1;4	1267	121	0.000231811168946	0.00477128040673	0.062;0.0;0.079	0.223;0.721;0.289	0.364	Ribonuclease 3-like protein 2 (AHRD V3.3 *** A0A2G3BC36_CAPCH)
31176	gene:Solyc06g051440.4	Solyc06g051440.4	chrSL4.0ch06	+	32623334	32623461	32623376	32623461	32621824	32621928	31176	26;15;27	42;12;51	33;18;12	9;17;0	163	121	0.00257194952965	0.0309771733151	0.315;0.481;0.282	0.731;0.44;1.0	0.364	Protein POLLEN DEFECTIVE IN GUIDANCE 1 (AHRD V3.3 *** A0A2G3C5I6_CAPCH)
46954	gene:Solyc08g005920.3	Solyc08g005920.3	chrSL4.0ch08	-	714254	714481	714254	714418	715157	715307	46954	0;22;16	20;3;21	14;9;55	9;2;0	184	121	0.00274563626203	0.0325185909577	0.0;0.828;0.334	0.506;0.747;1.0	0.364	Mediator of RNA polymerase II transcription subunit 28 (AHRD V3.3 *** A0A2G2XM67_CAPBA)
7744	gene:Solyc04g005190.2	Solyc04g005190.2	chrSL4.0ch04	+	153531	153646	153538	153646	153316	153448	7744	27;0;105	0;13;8	33;35;16	0;0;0	128	121	0.000683021420071	0.0110791776334	1.0;0.0;0.925	1.0;1.0;1.0	0.358	2-succinyl-5-enolpyruvyl-6-hydroxy-3-cyclohexene-1-carboxylate synthase (AHRD V3.3 *-* I0F813_9BACI)
23404	gene:Solyc01g067570.3	Solyc01g067570.3	chrSL4.0ch01	+	69152582	69152683	69152587	69152683	69151229	69152144	23404	20;22;13	4;15;18	33;53;38	0;6;0	126	121	864.568	1.04825e+06	0.828;0.585;0.41	1.0;0.895;1.0	0.357	E3 ubiquitin-protein ligase RING1-like (AHRD V3.3 *** A0A2G3BK63_CAPCH)
47557	gene:Solyc08g062610.4	Solyc08g062610.4	chrSL4.0ch08	+	49672196	49672824	49672765	49672824	49671978	49672089	47557	8;56;79	2;8;8	56;32;24	2;1;0	662	121	0.000244027513632	0.00498660627519	0.422;0.561;0.643	0.837;0.854;1.0	0.355	Cyclopropane-fatty-acyl-phospholipid synthase (AHRD V3.3 *** A0A2P6VLP6_9CHLO),Pfam:PF02353
45780	gene:Solyc07g052570.4	Solyc07g052570.4	chrSL4.0ch07	-	60963460	60965258	60963460	60965244	60966123	60966211	45780	3;0;3	26;19;12	16;10;40	20;22;21	135	121	91227.4	6.39112e+06	0.094;0.0;0.183	0.418;0.289;0.631	0.354	Histone-lysine N-methyltransferase ATXR2 (AHRD V3.3 *** A0A2G2Z378_CAPAN)
46194	gene:Solyc07g056220.3	Solyc07g056220.3	chrSL4.0ch07	-	63983195	63987797	63983195	63987784	63989951	63990091	46194	22;2;17	42;38;79	30;29;72	47;23;30	134	121	996258	0.000405159838281	0.321;0.045;0.163	0.366;0.532;0.684	0.351	Protein VACUOLELESS1 (AHRD V3.3 *** A0A2G2WG03_CAPBA)
12439	gene:Solyc03g080010.3	Solyc03g080010.3	chrSL4.0ch03	-	46439409	46447065	46439409	46446576	46447503	46447651	12439	35;43;62	11;0;10	52;27;43	0;0;0	582	121	22835.1	2.19051e+06	0.398;1.0;0.563	1.0;1.0;1.0	0.346	DNA mismatch repair protein MutS (AHRD V3.3 *** A0A200R035_9MAGN)
26855	gene:Solyc01g098080.3	Solyc01g098080.3	chrSL4.0ch01	-	80937329	80937494	80937329	80937474	80937588	80937770	26855	22;13;11	16;12;33	9;23;11	1;7;5	141	121	0.00097617039698	0.0146528687486	0.541;0.482;0.222	0.885;0.738;0.654	0.344	BY-2 kinesin-like protein 5 (AHRD V3.3 *** Q9AVP5_TOBAC)
22381	gene:Solyc09g014760.4	Solyc09g014760.4	chrSL4.0ch09	-	6864152	6865078	6864152	6864229	6865176	6865239	22381	123;177;225	12;10;12	93;112;209	0;0;0	942	121	0.162581	142.155	0.568;0.695;0.707	1.0;1.0;1.0	0.343	Chlorophyll synthase, chloroplastic (AHRD V3.3 *** A0A2G3BKC1_CAPCH)
43062	gene:Solyc11g005090.2	Solyc11g005090.2	chrSL4.0ch11	-	85350	85490	85350	85487	85587	85963	43062	33;14;18	49;14;53	13;16;12	1;16;4	124	121	0.00198062251307	0.0253598884263	0.397;0.494;0.249	0.927;0.494;0.745	0.342	cyclin A1
5043	gene:Solyc10g049850.3	Solyc10g049850.3	chrSL4.0ch10	+	45978254	45981470	45981382	45981470	45977087	45977304	5043	314;237;460	11;0;28	278;346;258	1;0;0	3221	121	125332	8.12649e+06	0.517;1.0;0.382	0.913;1.0;1.0	0.338	TIP41-like protein (AHRD V3.3 *** A0A200QZN1_9MAGN)
28223	gene:Solyc02g093120.4	Solyc02g093120.4	chrSL4.0ch02	+	52102593	52102937	52102888	52102937	52102284	52102353	28223	10;28;5	53;25;30	30;22;40	5;20;14	388	121	937028	0.000385904276056	0.056;0.259;0.049	0.652;0.255;0.471	0.338	RNA-binding (RRM/RBD/RNP motifs) family protein (AHRD V3.3 *** A0A2U1L4A5_ARTAN)
12764	gene:Solyc05g026140.4	Solyc05g026140.4	chrSL4.0ch05	+	39985097	39985209	39985109	39985209	39984882	39985031	12764	14;18;11	14;16;18	18;31;26	3;12;6	133	121	3.35204e+06	0.00104459953435	0.476;0.506;0.357	0.845;0.702;0.798	0.335	Root UVB sensitive family (AHRD V3.3 *** A0A2U1L102_ARTAN)
22337	gene:Solyc03g123980.4	Solyc03g123980.4	chrSL4.0ch03	+	65130588	65133232	65133048	65133232	65129837	65129948	22337	4;32;56	0;7;12	24;54;18	2;0;0	2553	121	0.00107705895015	0.0158258158261	1.0;0.178;0.181	0.363;1.0;1.0	0.335	Pumilio-like protein 2 (AHRD V3.3 *** A0A2G2WPH9_CAPBA)
22382	gene:Solyc09g014760.4	Solyc09g014760.4	chrSL4.0ch09	-	6864152	6865081	6864152	6864229	6865176	6865239	22382	129;185;232	12;10;12	115;127;233	0;0;0	945	121	0.0542233	56.9948	0.579;0.703;0.712	1.0;1.0;1.0	0.335	Chlorophyll synthase, chloroplastic (AHRD V3.3 *** A0A2G3BKC1_CAPCH)
27309	gene:Solyc07g062250.3	Solyc07g062250.3	chrSL4.0ch07	-	64877061	64882468	64877061	64882067	64882697	64882941	27309	25;0;2	0;22;0	15;19;47	0;0;0	494	121	0.000864099724006	0.0133668425535	1.0;0.0;1.0	1.0;1.0;1.0	0.333	epstein-barr nuclear antigen (AHRD V3.3 *** AT3G14830.4)
30805	gene:Solyc03g097280.4	Solyc03g097280.4	chrSL4.0ch03	+	54180087	54181749	54180795	54181749	54179750	54179850	30805	63;39;88	10;3;9	39;75;115	0;0;6	801	121	0.000345707754932	0.00654656163827	0.488;0.663;0.596	1.0;1.0;0.743	0.332	MIF4G-like domain containing protein (AHRD V3.3 *** A0A1Y1HVU3_KLENI)
1366	gene:Solyc12g014380.3	Solyc12g014380.3	chrSL4.0ch12	+	5305986	5307386	5307296	5307386	5305815	5305889	1366	7;8;4	0;0;22	10;5;3	0;0;0	1403	121	0.000555014759905	0.00941247895882	1.0;1.0;0.015	1.0;1.0;1.0	0.328	glucose-6-phosphate isomerase DQ451687
27721	gene:Solyc01g100400.3	Solyc01g100400.3	chrSL4.0ch01	-	82703848	82704696	82703848	82704403	82705635	82706349	27721	4;19;5	1;18;14	38;26;23	5;12;2	386	121	0.0019764292111	0.0253204584224	0.556;0.249;0.101	0.704;0.404;0.783	0.328	Pseudouridine synthase (AHRD V3.3 *** A0A200PWH1_9MAGN)
22523	gene:Solyc02g075610.4	Solyc02g075610.4	chrSL4.0ch02	+	45595290	45595804	45595485	45595804	45594193	45594946	22523	11;20;40	19;6;11	50;17;73	8;2;5	288	121	0.000612692083236	0.0101743137138	0.196;0.583;0.604	0.724;0.781;0.86	0.327	Golgin candidate 6 (AHRD V3.3 *-* A0A2G2XK18_CAPBA)
42794	gene:Solyc06g072500.2	Solyc06g072500.2	chrSL4.0ch06	+	42378700	42378807	42378704	42378807	42378487	42378593	42794	24;6;8	13;16;12	4;17;2	0;0;5	125	121	0.00446989556852	0.0471209695836	0.641;0.266;0.392	1.0;1.0;0.279	0.327	Acyl-CoA N-acyltransferase (AHRD V3.3 *** A0A2U1L1E7_ARTAN)
46820	gene:Solyc07g066430.3	Solyc07g066430.3	chrSL4.0ch07	+	67713019	67713269	67713074	67713269	67712694	67712949	46820	12;12;9	2;13;4	2;10;11	0;2;0	176	121	8.26651e+06	0.00215512399187	0.805;0.388;0.607	1.0;0.775;1.0	0.325	Ribosome-binding ATPase YchF (AHRD V3.3 *** A0A1J3HW77_NOCCA)
2680	gene:Solyc11g040260.2	Solyc11g040260.2	chrSL4.0ch11	-	36821450	36831317	36821450	36831307	36832302	36832566	2680	29;16;40	23;40;21	41;49;64	15;7;12	131	121	6.16124e+06	0.00170501057606	0.538;0.27;0.638	0.716;0.866;0.831	0.322	Pentatricopeptide repeat-containing protein, chloroplastic (AHRD V3.3 *** A0A2G2VKR4_CAPBA)
12124	gene:Solyc01g094580.3	Solyc01g094580.3	chrSL4.0ch01	-	78258965	78264389	78258965	78262921	78264711	78264906	12124	23;10;24	0;22;0	18;19;26	0;0;0	1561	121	0.00160523368264	0.0216316419231	1.0;0.034;1.0	1.0;1.0;1.0	0.322	Beta-amylase (AHRD V3.3 *** A0A2G2W5P7_CAPBA)
11639	gene:Solyc03g026210.4	Solyc03g026210.4	chrSL4.0ch03	-	3592714	3595112	3592714	3594293	3595783	3595900	11639	18;5;6	0;0;20	12;37;19	0;0;0	912	121	0.00219788817389	0.0274310682411	1.0;1.0;0.038	1.0;1.0;1.0	0.321	Dihydrodipicolinate reductase-like protein (AHRD V3.3 *** A0A0F7GZT6_9ROSI)
983	gene:Solyc12g062870.2	Solyc12g062870.2	chrSL4.0ch12	+	35100075	35100325	35100233	35100325	35098348	35098567	983	72;37;74	67;74;178	74;89;63	68;51;5	251	121	0.00130681079858	0.018458144324	0.341;0.194;0.167	0.344;0.457;0.859	0.319	Shaggy-related protein kinase epsilon (AHRD V3.3 *** A0A2G3CLN0_CAPCH)
12817	gene:Solyc02g069160.3	Solyc02g069160.3	chrSL4.0ch02	+	37120783	37125630	37123946	37125630	37119871	37119950	12817	137;83;109	8;0;12	80;130;81	2;0;0	3256	121	0.000679884986932	0.0110401181074	0.389;1.0;0.252	0.598;1.0;1.0	0.319	RNA-binding protein (AHRD V3.3 *-* G2X1T0_VERDV)
44102	gene:Solyc07g006970.4	Solyc07g006970.4	chrSL4.0ch07	-	1756399	1757026	1756399	1757022	1757483	1757803	44102	37;39;12	11;14;14	25;19;13	0;2;0	125	121	4557.63	624162	0.765;0.729;0.453	1.0;0.902;1.0	0.318	Sugar transporter protein 3
47203	gene:Solyc08g007340.3	Solyc08g007340.3	chrSL4.0ch08	+	1920860	1921028	1920870	1921028	1920572	1920695	47203	8;20;19	31;0;3	33;25;13	0;0;0	131	121	4.13602e+06	0.00124349877049	0.192;1.0;0.854	1.0;1.0;1.0	0.318	Protein transport protein sec16 (AHRD V3.3 *** A0A2G3AP26_CAPAN)
35460	gene:Solyc04g080440.4	Solyc04g080440.4	chrSL4.0ch04	-	62592862	62593679	62592862	62592932	62594878	62594953	35460	132;180;57	6;16;4	88;88;82	0;0;0	840	121	34.2243	12252.6	0.76;0.618;0.672	1.0;1.0;1.0	0.317	Maf-like protein (AHRD V3.3 *** A0A1P8BCG1_ARATH)
14084	gene:Solyc02g085250.4	Solyc02g085250.4	chrSL4.0ch02	-	46225399	46228235	46225399	46227401	46229380	46229449	14084	33;28;63	6;14;23	62;98;63	7;5;6	927	121	5.3122e+06	0.00152096789868	0.418;0.207;0.263	0.536;0.719;0.578	0.315	FAD dependent oxidoreductase (AHRD V3.3 *** A0A200R7L9_9MAGN)
23675	gene:Solyc02g086680.4	Solyc02g086680.4	chrSL4.0ch02	-	47341335	47341633	47341335	47341466	47342046	47342157	23675	0;9;0	15;12;17	5;13;16	2;14;13	260	121	6.1486e+06	0.00170358496025	0.0;0.259;0.0	0.538;0.302;0.364	0.315	peptide deformylase AF250958
14085	gene:Solyc02g085250.4	Solyc02g085250.4	chrSL4.0ch02	-	46225399	46228256	46225399	46227401	46229380	46229449	14085	6;6;7	6;14;23	8;38;52	7;5;6	948	121	101618	6.9166e+06	0.113;0.052;0.037	0.127;0.492;0.525	0.314	FAD dependent oxidoreductase (AHRD V3.3 *** A0A200R7L9_9MAGN)
6013	gene:Solyc09g098370.4	Solyc09g098370.4	chrSL4.0ch09	+	68262615	68265196	68264987	68265196	68262374	68262515	6013	131;50;146	12;20;26	124;95;82	3;4;6	2465	121	0.000239155698012	0.00490247615938	0.349;0.109;0.216	0.67;0.538;0.402	0.312	Fanconi-associated nuclease (AHRD V3.3 *** A0A328DUX8_9ASTE)
12122	gene:Solyc01g094580.3	Solyc01g094580.3	chrSL4.0ch01	-	78258965	78263596	78258965	78262921	78264711	78264906	12122	23;10;20	0;22;0	16;24;13	0;0;0	768	121	0.00354379084208	0.0397154395408	1.0;0.067;1.0	1.0;1.0;1.0	0.311	Beta-amylase (AHRD V3.3 *** A0A2G2W5P7_CAPBA)
40536	gene:Solyc06g011530.3	Solyc06g011530.3	chrSL4.0ch06	+	8069818	8069909	8069821	8069909	8069265	8069429	40536	0;0;9	42;17;53	20;11;15	76;39;8	124	121	0.000150907970965	0.00341699836447	0.0;0.0;0.142	0.204;0.216;0.647	0.308	Hydroxymethylglutaryl-CoA lyase (AHRD V3.3 *-* B6U7B9_MAIZE)
4710	gene:Solyc10g076760.3	Solyc10g076760.3	chrSL4.0ch10	+	58808529	58809225	58809168	58809225	58808175	58808396	4710	113;70;86	14;0;22	121;190;178	0;4;0	732	121	3.87948e+06	0.00117985395237	0.572;1.0;0.393	1.0;0.887;1.0	0.307	Protein kinase superfamily protein (AHRD V3.3 *** A0A2U1LJI2_ARTAN)
42185	gene:Solyc06g067990.3	Solyc06g067990.3	chrSL4.0ch06	-	39775270	39781320	39775270	39781317	39783055	39783373	42185	76;60;71	47;29;32	57;83;34	6;2;0	124	121	2.22045e-05	0.100957	0.612;0.669;0.684	0.903;0.976;1.0	0.305	Lys-63-specific deubiquitinase BRCC36 (AHRD V3.3 *** A0A2G3C915_CAPCH)
45222	gene:Solyc07g041660.4	Solyc07g041660.4	chrSL4.0ch07	-	53687818	53689554	53687818	53688277	53690067	53690112	45222	60;37;32	0;0;26	39;59;10	0;0;0	1370	121	0.00374422707916	0.0414206259387	1.0;1.0;0.098	1.0;1.0;1.0	0.301	DENN domain-containing protein (AHRD V3.3 *** A0A1Q3BXR1_CEPFO)
20999	gene:Solyc10g006890.4	Solyc10g006890.4	chrSL4.0ch10	+	1213932	1214090	1213966	1214090	1213414	1213505	20999	6;27;47	6;14;2	18;45;41	0;1;3	155	121	0.00012045018393	0.00286728194385	0.438;0.601;0.948	1.0;0.972;0.914	0.3	Transducin/WD40 repeat-like superfamily protein (AHRD V3.3 *** A0A2U1PNI0_ARTAN)
42279	gene:Solyc09g042750.3	Solyc09g042750.3	chrSL4.0ch09	-	24427992	24429848	24427992	24428435	24432247	24432804	42279	202;192;318	3;18;18	196;328;281	0;0;6	1506	121	3.02038e+06	0.000966415217705	0.844;0.462;0.587	1.0;1.0;0.79	0.299	Acyl-coenzyme A thioesterase 9, mitochondrial (AHRD V3.3 *** A0A1J3CD94_NOCCA)
19313	gene:Solyc02g091030.4	Solyc02g091030.4	chrSL4.0ch02	+	50510801	50510894	50510804	50510894	50510585	50510678	19313	6;0;12	23;10;25	16;6;26	22;5;30	124	121	0.00438452935709	0.0464468945283	0.203;0.0;0.319	0.415;0.539;0.458	0.297	Nuclear transcription factor Y subunit C-2 (AHRD V3.3 *-* A0A2G3D858_CAPCH)
23644	gene:Solyc04g005830.3	Solyc04g005830.3	chrSL4.0ch04	+	550434	550739	550454	550739	550281	550354	23644	2;6;12	77;70;53	2;21;35	25;29;13	141	121	0.000990228793705	0.0148345082581	0.022;0.069;0.163	0.064;0.383;0.698	0.297	P-loop containing nucleoside triphosphate hydrolases superfamily protein (AHRD V3.3 *** A0A2U1KZ59_ARTAN)
12123	gene:Solyc01g094580.3	Solyc01g094580.3	chrSL4.0ch01	-	78258965	78263603	78258965	78262921	78264711	78264906	12123	23;18;20	0;22;0	16;19;13	0;0;0	775	121	0.00428686296917	0.0456465570537	1.0;0.113;1.0	1.0;1.0;1.0	0.296	Beta-amylase (AHRD V3.3 *** A0A2G2W5P7_CAPBA)
44946	gene:Solyc03g113900.4	Solyc03g113900.4	chrSL4.0ch03	+	58367695	58367816	58367715	58367816	58367491	58367577	44946	7;2;0	12;10;38	8;7;4	9;9;3	141	121	0.00055195284464	0.00937103808336	0.334;0.146;0.0	0.433;0.4;0.534	0.296	alpha-1,2-Mannosidase (AHRD V3.3 *** A0A1U8G656_CAPAN)
50388	gene:Solyc06g084590.4	Solyc06g084590.4	chrSL4.0ch06	+	47239027	47239119	47239035	47239119	47238807	47238924	50388	77;18;48	24;17;35	103;106;53	17;12;3	129	121	32417.8	2.85094e+06	0.751;0.498;0.563	0.85;0.892;0.943	0.291	Heparan-alpha-glucosaminide N-acetyltransferase-like protein (DUF1624) (AHRD V3.3 *** B3H4C1_ARATH)
7161	gene:Solyc04g016130.3	Solyc04g016130.3	chrSL4.0ch04	-	6893604	6899409	6893604	6899238	6899708	6899810	7161	71;42;27	10;15;8	21;59;39	0;3;2	264	121	1.0935e+06	0.000436506770967	0.765;0.562;0.607	1.0;0.9;0.899	0.288	F-box/LRR plant protein (AHRD V3.3 *** G7J3V2_MEDTR)
27406	gene:Solyc02g077730.3	Solyc02g077730.3	chrSL4.0ch02	+	40597870	40598899	40598043	40598899	40596555	40596677	27406	37;93;18	38;56;28	30;74;110	5;26;44	266	121	0.00036223931132	0.00678736652165	0.307;0.43;0.226	0.732;0.564;0.532	0.288	Protein NUCLEAR FUSION DEFECTIVE 6, chloroplastic/mitochondrial (AHRD V3.3 *** A0A2G3C0W3_CAPCH)
28224	gene:Solyc02g093120.4	Solyc02g093120.4	chrSL4.0ch02	+	52102596	52103233	52102888	52103233	52102284	52102353	28224	41;76;29	53;25;30	45;49;69	5;20;14	385	121	0.00187428031087	0.0242578715896	0.196;0.489;0.233	0.739;0.435;0.608	0.288	RNA-binding (RRM/RBD/RNP motifs) family protein (AHRD V3.3 *** A0A2U1L4A5_ARTAN)
38472	gene:Solyc03g112140.4	Solyc03g112140.4	chrSL4.0ch03	+	57071999	57072445	57072007	57072445	57070961	57071874	38472	28;18;21	15;7;24	80;35;36	11;3;5	129	121	251584	0.000141561397668	0.636;0.707;0.451	0.872;0.916;0.871	0.288	MAP kinase kinase kinase 27
23849	gene:Solyc01g007140.3	Solyc01g007140.3	chrSL4.0ch01	+	1709730	1710103	1709794	1710103	1709443	1709562	23849	9;0;0	49;104;48	14;31;23	40;24;32	185	121	0.0150102	19.3361	0.107;0.0;0.0	0.186;0.458;0.32	0.286	ARM repeat superfamily protein (AHRD V3.3 *** AT5G06350.2)
51731	gene:Solyc04g050730.3	Solyc04g050730.3	chrSL4.0ch04	-	47274059	47275402	47274059	47274570	47276035	47276278	51731	72;79;60	21;25;71	68;30;16	4;7;2	925	121	0.000962042552766	0.0145039023267	0.31;0.292;0.1	0.69;0.359;0.511	0.286	GDSL esterase/lipase (AHRD V3.3 *** A0A2R6PKD3_ACTCH)
6011	gene:Solyc09g098370.4	Solyc09g098370.4	chrSL4.0ch09	+	68262595	68265196	68264987	68265196	68262374	68262515	6011	96;26;115	12;20;26	84;70;62	3;4;6	2485	121	0.000133712741201	0.00310179449193	0.28;0.06;0.177	0.577;0.46;0.335	0.285	Fanconi-associated nuclease (AHRD V3.3 *** A0A328DUX8_9ASTE)
16921	gene:Solyc07g044980.3	Solyc07g044980.3	chrSL4.0ch07	-	57907179	57910683	57907179	57910275	57911195	57911679	16921	88;39;87	23;30;37	86;146;142	20;22;8	501	121	0.000505192407199	0.00876367156739	0.48;0.239;0.362	0.509;0.616;0.811	0.285	NIM1-like protein 2
19498	gene:Solyc03g098590.3	Solyc03g098590.3	chrSL4.0ch03	+	55412200	55412505	55412205	55412505	55409884	55410103	19498	64;20;13	0;9;23	22;11;28	3;0;0	126	121	0.000574975885486	0.00969058714014	1.0;0.681;0.352	0.876;1.0;1.0	0.281	RING/U-box superfamily protein (AHRD V3.3 *** A0A1I9LQQ9_ARATH)
33745	gene:Solyc10g078150.3	Solyc10g078150.3	chrSL4.0ch10	+	59143024	59143898	59143375	59143898	59142573	59142658	33745	93;32;39	20;8;0	45;105;105	1;0;0	444	121	11244.5	1.29431e+06	0.559;0.522;1.0	0.925;1.0;1.0	0.281	Nascent polypeptide-associated complex subunit alpha-like protein (AHRD V3.3 *** A0A2I0WF00_9ASPA)
12460	gene:Solyc03g080010.3	Solyc03g080010.3	chrSL4.0ch03	-	46439409	46451297	46439409	46451278	46451492	46451549	12460	9;13;35	8;4;8	13;14;13	0;2;0	140	121	1.15892e+06	0.000456053118026	0.493;0.737;0.791	1.0;0.858;1.0	0.279	DNA mismatch repair protein MutS (AHRD V3.3 *** A0A200R035_9MAGN)
27207	gene:Solyc05g032660.4	Solyc05g032660.4	chrSL4.0ch05	+	45472554	45480337	45480226	45480337	45470100	45470187	27207	484;446;853	0;36;0	381;299;355	0;0;0	7765	121	0.00403688377356	0.0436284750493	1.0;0.162;1.0	1.0;1.0;1.0	0.279	NAD(P)-binding Rossmann-fold superfamily protein (AHRD V3.3 *-* F4JSA6_ARATH)
27212	gene:Solyc05g032660.4	Solyc05g032660.4	chrSL4.0ch05	+	45472559	45480337	45480226	45480337	45470100	45470187	27212	484;446;833	0;36;0	383;299;356	0;0;0	7760	121	0.00401824214625	0.0434988578475	1.0;0.162;1.0	1.0;1.0;1.0	0.279	NAD(P)-binding Rossmann-fold superfamily protein (AHRD V3.3 *-* F4JSA6_ARATH)
42369	gene:Solyc07g043580.4	Solyc07g043580.4	chrSL4.0ch07	+	57359885	57359989	57359927	57359989	57359588	57359654	42369	49;38;13	12;16;10	20;54;15	0;6;2	163	121	0.000149817688724	0.00339400142163	0.752;0.638;0.491	1.0;0.87;0.848	0.279	bHLH transcription factor 052
20416	gene:Solyc05g025510.3	Solyc05g025510.3	chrSL4.0ch05	-	33094599	33095488	33094599	33095381	33097737	33097943	20416	43;27;77	29;4;45	107;101;69	8;4;14	228	121	0.000100820472065	0.0025035523776	0.44;0.782;0.476	0.877;0.931;0.723	0.278	WD repeat-containing protein 26-like (AHRD V3.3 *** A0A2I4E332_9ROSI)
4204	gene:Solyc10g084740.3	Solyc10g084740.3	chrSL4.0ch10	-	63309909	63312439	63309909	63312299	63313263	63313384	4204	94;46;50	0;17;24	77;40;73	0;2;0	242	121	66741.5	5.00688e+06	1.0;0.575;0.51	1.0;0.909;1.0	0.275	rRNA-processing PIN domain protein (AHRD V3.3 *** A0A2K3MY48_TRIPR)
20508	gene:Solyc03g019840.4	Solyc03g019840.4	chrSL4.0ch03	-	55803215	55808015	55803215	55808012	55808131	55808298	20508	11;66;29	12;0;12	8;28;46	0;0;0	124	121	73041.5	5.35409e+06	0.472;1.0;0.702	1.0;1.0;1.0	0.275	hydroxyproline-rich glycoprotein family protein (AHRD V3.3 *-* AT5G58210.4)
27201	gene:Solyc05g032660.4	Solyc05g032660.4	chrSL4.0ch05	+	45472377	45480337	45480226	45480337	45470100	45470187	27201	530;512;867	0;36;0	395;321;401	0;0;0	7942	121	0.00390635886013	0.0426537988217	1.0;0.178;1.0	1.0;1.0;1.0	0.274	NAD(P)-binding Rossmann-fold superfamily protein (AHRD V3.3 *-* F4JSA6_ARATH)
41422	gene:Solyc07g005000.3	Solyc07g005000.3	chrSL4.0ch07	+	5807	11375	6034	11375	3106	3560	41422	66;24;37	6;0;28	26;63;20	0;1;0	320	121	14809.9	0.000554940176758	0.806;1.0;0.333	1.0;0.96;1.0	0.274	Protein ENHANCED DISEASE RESISTANCE 2-like (AHRD V3.3 *** A0A1J3ES33_NOCCA)
27216	gene:Solyc05g032660.4	Solyc05g032660.4	chrSL4.0ch05	+	45473495	45480337	45480226	45480337	45470100	45470187	27216	484;446;834	0;36;0	381;299;353	0;0;0	6824	121	0.0039766855172	0.0432141396775	1.0;0.18;1.0	1.0;1.0;1.0	0.273	NAD(P)-binding Rossmann-fold superfamily protein (AHRD V3.3 *-* F4JSA6_ARATH)
27221	gene:Solyc05g032660.4	Solyc05g032660.4	chrSL4.0ch05	+	45473518	45480337	45480226	45480337	45470100	45470187	27221	496;446;841	0;36;0	391;311;353	0;0;0	6801	121	0.00399566547309	0.0433168626764	1.0;0.181;1.0	1.0;1.0;1.0	0.273	NAD(P)-binding Rossmann-fold superfamily protein (AHRD V3.3 *-* F4JSA6_ARATH)
13411	gene:Solyc02g067360.3	Solyc02g067360.3	chrSL4.0ch02	-	35577543	35579431	35577543	35579269	35579668	35579735	13411	0;4;0	1;33;16	4;12;6	6;16;5	255	121	50129.4	3.99165e+06	0.0;0.054;0.0	0.24;0.262;0.363	0.27	Protease Do-like 8, chloroplastic (AHRD V3.3 *** A0A2G3A5X1_CAPAN)
27219	gene:Solyc05g032660.4	Solyc05g032660.4	chrSL4.0ch05	+	45473502	45480337	45480226	45480337	45470100	45470187	27219	545;475;893	0;36;0	426;341;455	0;0;0	6817	121	0.00395610352756	0.0430581766518	1.0;0.19;1.0	1.0;1.0;1.0	0.27	NAD(P)-binding Rossmann-fold superfamily protein (AHRD V3.3 *-* F4JSA6_ARATH)
24563	gene:Solyc01g099930.3	Solyc01g099930.3	chrSL4.0ch01	-	82305362	82306650	82305362	82306631	82306728	82306798	24563	32;17;13	26;23;4	23;32;28	6;9;2	140	121	0.00111173503085	0.0162166367172	0.515;0.39;0.737	0.768;0.754;0.924	0.268	hypothetical protein (AHRD V3.3 *-* AT5G27860.2)
3983	gene:Solyc11g005030.3	Solyc11g005030.3	chrSL4.0ch11	-	59978	60251	59978	60196	61569	61625	3983	39;13;92	14;5;7	21;41;43	0;0;0	176	121	532.597	117551	0.657;0.641;0.9	1.0;1.0;1.0	0.267	Protein translocase subunit SecA (AHRD V3.3 *** A0A200Q5C1_9MAGN)
25301	gene:Solyc01g096890.4	Solyc01g096890.4	chrSL4.0ch01	-	80142633	80142821	80142633	80142816	80142907	80143084	25301	8;35;65	9;12;0	4;18;2	0;0;0	126	121	1.69971e+06	0.00061725770006	0.461;0.737;1.0	1.0;1.0;1.0	0.267	Serine-rich adhesin for platelets-like protein (AHRD V3.3 *-* A0A2K3NC33_TRIPR)
9605	gene:Solyc03g026310.4	Solyc03g026310.4	chrSL4.0ch03	+	3737510	3739511	3739473	3739511	3736567	3736847	9605	389;216;168	10;0;16	214;235;130	0;2;0	2056	121	7.76063e+06	0.00204821164388	0.696;1.0;0.382	1.0;0.874;1.0	0.265	ABC transporter (AHRD V3.3 *** A0A200R0A6_9MAGN)
12789	gene:Solyc05g007990.4	Solyc05g007990.4	chrSL4.0ch05	-	2460742	2462929	2460742	2462916	2463797	2463883	12789	0;6;0	26;23;42	13;9;0	7;15;23	134	121	0.00275423126224	0.0325856447568	0.0;0.191;0.0	0.626;0.351;0.0	0.262	P-loop containing nucleoside triphosphate hydrolases superfamily protein (AHRD V3.3 *** A0A178VWR3_ARATH)
44315	gene:Solyc08g078750.4	Solyc08g078750.4	chrSL4.0ch08	-	60594268	60594344	60594268	60594339	60594845	60594950	44315	29;2;11	89;9;64	47;40;77	35;87;82	126	121	3.1149e+06	0.000989002171592	0.238;0.176;0.142	0.563;0.306;0.474	0.262	DEAD-box ATP-dependent RNA helicase 41 (AHRD V3.3 *** A0A2G2XKW5_CAPBA)
4709	gene:Solyc10g076760.3	Solyc10g076760.3	chrSL4.0ch10	+	58808523	58809225	58809168	58809225	58808175	58808396	4709	155;122;136	14;0;22	261;325;252	0;4;0	738	121	108127	7.27248e+06	0.645;1.0;0.503	1.0;0.93;1.0	0.261	Protein kinase superfamily protein (AHRD V3.3 *** A0A2U1LJI2_ARTAN)
22273	gene:Solyc09g091050.4	Solyc09g091050.4	chrSL4.0ch09	+	66491186	66491955	66491636	66491955	66491032	66491078	22273	35;57;161	29;18;57	98;175;121	21;18;18	543	121	7.24208e+06	0.00194722313675	0.212;0.414;0.386	0.51;0.684;0.6	0.261	C2 calcium-dependent membrane targeting (AHRD V3.3 *** A0A2U1PUT0_ARTAN)
39220	gene:Solyc11g005050.2	Solyc11g005050.2	chrSL4.0ch11	-	64153	65716	64153	65712	65797	65975	39220	36;22;21	7;35;8	11;6;7	2;0;1	125	121	0.000762951154975	0.012069972221	0.833;0.378;0.718	0.842;1.0;0.871	0.261	Mitochondrial ATP synthase subunit (AHRD V3.3 *** A0A2K3PHV4_TRIPR)
18947	gene:Solyc12g056150.2	Solyc12g056150.2	chrSL4.0ch12	+	61702720	61704356	61703399	61704356	61701745	61702047	18947	98;207;222	40;2;0	95;147;52	0;0;0	772	121	0.000246659775608	0.00502008953338	0.277;0.942;1.0	1.0;1.0;1.0	0.26	Peptidase C45, acyl-coenzyme A/6-aminopenicillanic acid acyl-transferase (AHRD V3.3 *** B6THR2_MAIZE)
10696	gene:Solyc02g094430.4	Solyc02g094430.4	chrSL4.0ch02	-	53047093	53051550	53047093	53051541	53052641	53052746	10696	37;15;62	16;30;12	29;50;18	2;7;4	130	121	0.00273214143543	0.0324328754176	0.683;0.318;0.828	0.931;0.869;0.807	0.259	Acyltransferase-like protein, chloroplastic (AHRD V3.3 *** A0A2G3AD32_CAPAN)
39587	gene:Solyc02g038816.1	Solyc02g038816.1	chrSL4.0ch02	+	30659172	30660151	30659261	30660151	30657900	30658024	39587	6;0;0	25;13;47	20;17;8	18;25;16	210	121	169.252	45534.7	0.121;0.0;0.0	0.39;0.282;0.224	0.258	RNA-binding (RRM/RBD/RNP motifs) family protein (AHRD V3.3 *** F4JZ11_ARATH)
12898	gene:Solyc03g111740.3	Solyc03g111740.3	chrSL4.0ch03	-	56800431	56801839	56800431	56801835	56801937	56802116	12898	0;0;0	22;10;21	0;3;32	8;18;18	125	121	710056	0.000309234619957	0.0;0.0;0.0	0.0;0.139;0.632	0.257	WD40 repeat (AHRD V3.3 *** A0A200R4I2_9MAGN)
15524	gene:Solyc02g065360.4	Solyc02g065360.4	chrSL4.0ch02	+	34585923	34586085	34585933	34586085	34585734	34585837	15524	0;19;12	61;34;77	39;16;82	46;31;85	131	121	607659	0.000274337544448	0.0;0.34;0.126	0.439;0.323;0.471	0.256	Protein root UVB sensitive 4 (AHRD V3.3 *** A0A1U8FR98_CAPAN)
20749	gene:Solyc07g045350.4	Solyc07g045350.4	chrSL4.0ch07	-	58339056	58340002	58339056	58339971	58340904	58341053	20749	0;0;0	18;1;24	4;6;12	11;21;17	152	121	667.312	13917.7	0.0;0.0;0.0	0.224;0.185;0.36	0.256	Acetyl-CoA C-acetyltransferase (AHRD V3.3 *** D9U856_BACMN)
985	gene:Solyc12g062870.2	Solyc12g062870.2	chrSL4.0ch12	+	35100124	35100325	35100233	35100325	35098348	35098567	985	289;159;350	67;74;178	336;443;213	68;51;5	230	121	74832.3	547009	0.694;0.531;0.508	0.722;0.82;0.957	0.255	Shaggy-related protein kinase epsilon (AHRD V3.3 *** A0A2G3CLN0_CAPCH)
2893	gene:Solyc11g045480.3	Solyc11g045480.3	chrSL4.0ch11	-	29153721	29159247	29153721	29153768	29159571	29159675	2893	603;523;919	5;10;24	560;638;533	0;4;5	5572	121	0.00310945825054	0.0359100173425	0.724;0.532;0.454	1.0;0.776;0.698	0.255	Myosin-binding protein 7 (AHRD V3.3 *-* A0A1U8FIW1_CAPAN)
2894	gene:Solyc11g045480.3	Solyc11g045480.3	chrSL4.0ch11	-	29153721	29159270	29153721	29153768	29159571	29159675	2894	597;529;934	5;10;24	565;661;533	0;4;5	5595	121	0.00275309245554	0.032580649317	0.721;0.534;0.457	1.0;0.781;0.697	0.255	Myosin-binding protein 7 (AHRD V3.3 *-* A0A1U8FIW1_CAPAN)
1629	gene:Solyc12g008750.3	Solyc12g008750.3	chrSL4.0ch12	+	2159460	2161840	2160539	2161840	2158229	2158346	1629	67;33;86	22;0;0	17;26;2	0;0;0	1172	121	0.00294024029847	0.0343572103959	0.239;1.0;1.0	1.0;1.0;1.0	0.254	U2 snRNP auxiliary factor large subunit (AHRD V3.3 *** A0A2I4F464_9ROSI)
8710	gene:Solyc02g085290.3	Solyc02g085290.3	chrSL4.0ch02	-	46246559	46247868	46246559	46247019	46248420	46248495	8710	249;171;360	0;32;12	191;207;163	0;1;0	942	121	291196	0.000157055791252	1.0;0.407;0.794	1.0;0.964;1.0	0.254	Maf-like protein (AHRD V3.3 *** A0A2U1MK08_ARTAN)
11738	gene:Solyc03g025310.3	Solyc03g025310.3	chrSL4.0ch03	+	2734407	2734557	2734431	2734557	2733883	2734027	11738	85;92;9	14;0;17	38;42;49	0;4;0	145	121	0.00275760593728	0.0326170835459	0.835;1.0;0.306	1.0;0.898;1.0	0.252	Sec-independent protein translocase protein TATB, chloroplastic (AHRD V3.3 *** A0A2G2ZZB6_CAPAN)
42848	gene:Solyc06g073050.2	Solyc06g073050.2	chrSL4.0ch06	+	42673586	42673952	42673590	42673952	42673173	42673479	42848	54;15;31	2;43;0	31;71;9	0;2;0	125	121	0.00188474014361	0.0243636166021	0.963;0.252;1.0	1.0;0.972;1.0	0.252	NAC domain-containing protein 14 (AHRD V3.3 *** A0A2G3CAD7_CAPCH)
22334	gene:Solyc03g123980.4	Solyc03g123980.4	chrSL4.0ch03	+	65130450	65133232	65133048	65133232	65129837	65129948	22334	182;190;292	0;7;12	208;259;304	2;0;0	2691	121	31693.4	0.00100069594418	1.0;0.55;0.522	0.824;1.0;1.0	0.251	Pumilio-like protein 2 (AHRD V3.3 *** A0A2G2WPH9_CAPBA)
26093	gene:Solyc02g071880.3	Solyc02g071880.3	chrSL4.0ch02	-	39259386	39268349	39259386	39268289	39270222	39270408	26093	0;3;61	10;0;9	11;4;16	0;2;0	181	121	0.00237462575839	0.029119950412	0.0;1.0;0.819	1.0;0.572;1.0	0.251	Protein kinase domain (AHRD V3.3 *** A0A200QV78_9MAGN)
9840	gene:Solyc03g117040.3	Solyc03g117040.3	chrSL4.0ch03	-	60749953	60751666	60749953	60750442	60751829	60752117	9840	87;118;80	0;0;22	104;44;93	0;0;0	1317	121	0.00312879169719	0.0360783089262	1.0;1.0;0.25	1.0;1.0;1.0	0.25	XH/XS domain-containing protein (AHRD V3.3 *** A0A2U1NJY3_ARTAN)
10913	gene:Solyc06g062780.4	Solyc06g062780.4	chrSL4.0ch06	+	37262198	37262307	37262208	37262307	37261220	37261346	10913	5;3;2	23;13;17	4;17;12	10;16;15	131	121	0.000423366082468	0.00766289238518	0.167;0.176;0.098	0.27;0.495;0.425	0.25	Phospholipid-transporting ATPase (AHRD V3.3 *** A0A2G2WKW9_CAPBA)
42417	gene:Solyc06g068840.3	Solyc06g068840.3	chrSL4.0ch06	-	40292974	40293036	40292974	40293031	40293919	40294054	42417	43;29;29	16;0;28	56;65;6	0;2;0	126	121	20121.5	1.99752e+06	0.721;1.0;0.499	1.0;0.969;1.0	0.25	Calcium-dependent phospholipid-binding Copine family protein (AHRD V3.3 *** A0A2U1NDK1_ARTAN)
51089	gene:Solyc09g055570.3	Solyc09g055570.3	chrSL4.0ch09	+	38322229	38324071	38324002	38324071	38321989	38322061	51089	80;12;175	0;0;34	43;77;7	0;0;0	1866	121	0.00180499738995	0.0235786012494	1.0;1.0;0.25	1.0;1.0;1.0	0.25	GPCR kinase (AHRD V3.3 *** A0A2P5AIX2_TREOI)

## Sheet: A5SS
Supplementary DataSheet S10. Alternative 5' Splicing Site events in leaves of T270 exposed to combined stress compared to control
ID	GeneID	geneSymbol	chr	strand	longExonStart_0base	longExonEnd	shortES	shortEE	flankingES	flankingEE	ID	IJC_SAMPLE_1	SJC_SAMPLE_1	IJC_SAMPLE_2	SJC_SAMPLE_2	IncFormLen	SkipFormLen	PValue	FDR	IncLevel1	IncLevel2	IncLevelDifference	Description			Legend:
12054	gene:Solyc01g091720.3	Solyc01g091720.3	chrSL4.0ch01	+	77555135	77555300	77555135	77555278	77557863	77558022	12054	26;53;24	0;7;5	3;3;0	20;20;8	143	121	0	0.0	1.0;0.865;0.802	0.113;0.113;0.0	-0.814	F-box family protein (AHRD V3.3 *** A0A2U1QK66_ARTAN)			ID: Id of the splicing event
29675	gene:Solyc11g010420.3	Solyc11g010420.3	chrSL4.0ch11	+	3513547	3514546	3513547	3513763	3514695	3514882	29675	28;18;25	0;0;0	14;21;17	10;12;6	876	121	0.000655032	1.17578	1.0;1.0;1.0	0.162;0.195;0.281	-0.787	Dihydrofolate reductase-like protein (AHRD V3.3 *** A0A2K3MS55_TRIPR)			GeneID: associated Ensembl ID
21077	gene:Solyc06g072050.4	Solyc06g072050.4	chrSL4.0ch06	-	42070127	42071123	42071018	42071123	42069953	42070043	21077	24;10;15	0;0;0	7;21;14	20;6;4	984	121	0.0631051	50.3438	1.0;1.0;1.0	0.041;0.301;0.301	-0.786	CBS domain containing protein (AHRD V3.3 *** B6U1W0_MAIZE)			GeneSymbol: associated Gene ID
30908	gene:Solyc11g007700.2	Solyc11g007700.2	chrSL4.0ch11	-	1974727	1975445	1975363	1975445	1973946	1974069	30908	16;5;17	3;0;0	2;8;14	23;14;20	729	121	10024.6	1.24098e+06	0.47;1.0;1.0	0.014;0.087;0.104	-0.755	mRNA cap guanine-N7 methyltransferase 2 (AHRD V3.3 *** A0A2G3B0Y4_CAPCH)			chr: chromosome of the gene
6311	gene:Solyc06g061050.4	Solyc06g061050.4	chrSL4.0ch06	-	36755109	36759133	36758733	36759133	36754249	36754315	6311	120;71;86	0;0;0	79;104;60	10;6;8	3717	121	0.0185629	16.6602	1.0;1.0;1.0	0.205;0.361;0.196	-0.746	Unknown protein			strand: positive or negative strand
10692	gene:Solyc01g103580.3	Solyc01g103580.3	chrSL4.0ch01	+	84442455	84443096	84442455	84442577	84443316	84444055	10692	40;21;41	5;0;0	6;10;13	10;7;26	612	121	1.56674	937.43	0.613;1.0;1.0	0.106;0.22;0.09	-0.732	DUF679 domain-containing protein (AHRD V3.3 *** A0A1Q3DCM8_CEPFO)			longExonStart_0base: Start position of the Exon showing splicing event
21000	gene:Solyc01g111190.4	Solyc01g111190.4	chrSL4.0ch01	+	89885112	89888083	89885112	89887076	89888556	89888649	21000	2;20;20	0;0;0	28;23;14	19;2;4	1100	121	7.57403	3398.85	1.0;1.0;1.0	0.139;0.558;0.278	-0.675	magnesium transporter NIPA (DUF803) (AHRD V3.3 *-* AT4G13800.8)			longExonEnd: End position of the Exon showing the splicing event
28411	gene:Solyc11g008620.2	Solyc11g008620.2	chrSL4.0ch11	-	2840479	2840554	2840490	2840554	2840289	2840387	28411	3;6;26	0;0;0	5;6;0	3;8;26	132	121	0.057343	48.1382	1.0;1.0;1.0	0.604;0.407;0.0	-0.663	Phosphoglycolate phosphatase (AHRD V3.3 *** A0A2G3B0Q7_CAPCH)			shortES: Start position of the alternative 3’ splice site
18536	gene:Solyc01g060470.3	Solyc01g060470.3	chrSL4.0ch01	+	64238803	64243663	64238803	64243659	64243782	64244237	18536	17;9;40	9;0;38	2;2;0	15;27;3	125	121	565.913	121291	0.646;1.0;0.505	0.114;0.067;0.0	-0.657	Importin subunit alpha (AHRD V3.3 *** A0A2G3DFJ0_CAPCH)			shortEE: End position of the alternative 3’ splice site
22727	gene:Solyc09g030390.3	Solyc09g030390.3	chrSL4.0ch09	-	30226306	30228745	30228567	30228745	30223348	30224248	22727	44;14;24	0;0;0	14;6;2	0;16;10	2354	121	1.95113	1120.73	1.0;1.0;1.0	1.0;0.019;0.01	-0.657	Serine/arginine repetitive matrix protein 1 (AHRD V3.3 *-* A0A2G2VYQ2_CAPBA)			flankingES: Start position of the flanking Exon
10335	gene:Solyc12g044440.2	Solyc12g044440.2	chrSL4.0ch12	+	59061641	59070394	59061641	59062075	59070546	59070695	10335	183;392;691	0;0;0	263;249;343	10;4;11	8412	121	0.00160982	2.71965	1.0;1.0;1.0	0.274;0.472;0.31	-0.648	Zinc finger protein (AHRD V3.3 *-* A0A200QX85_9MAGN)			flankingEE: End position of the flanking Exon
781	gene:Solyc12g017920.3	Solyc12g017920.3	chrSL4.0ch12	-	7854684	7856563	7856385	7856563	7852934	7853139	781	22;33;36	0;20;0	10;12;0	5;15;11	1794	121	0.000106862710273	0.00306909703904	1.0;0.1;1.0	0.119;0.051;0.0	-0.643	Poly(ADP-ribose) glycohydrolase 1 (AHRD V3.3 *** A0A2G3A5A1_CAPAN)			ID: identification number of the splicing event
1925	gene:Solyc12g005200.3	Solyc12g005200.3	chrSL4.0ch12	-	146512	147889	147725	147889	145958	146122	1925	49;42;102	0;0;0	63;55;56	11;13;6	1306	121	0.0034972	4.75385	1.0;1.0;1.0	0.347;0.282;0.464	-0.636	Electron transfer flavoprotein subunit alpha, mitochondrial (AHRD V3.3 *** A0A2G2ZY23_CAPAN)			IJC_Sample1: semi-colon delimited number of reads supporting the skipping junction in Control samples
17900	gene:Solyc12g056290.2	Solyc12g056290.2	chrSL4.0ch12	-	61832459	61833626	61833533	61833626	61831583	61831665	17900	30;12;36	11;0;0	2;12;23	2;6;18	1167	121	0.000680892612108	0.012616281174	0.22;1.0;1.0	0.094;0.172;0.117	-0.612	RING/U-box superfamily protein (AHRD V3.3 *-* AT2G15530.4)			SJC_Sample1: semi-colon delimited number of reads supporting the inclusion junction in Control samples
26127	gene:Solyc06g007990.4	Solyc06g007990.4	chrSL4.0ch06	-	1863652	1866422	1866214	1866422	1862916	1863256	26127	76;62;140	4;0;0	82;82;83	10;14;14	2655	121	1.72889e+06	0.000739383210152	0.464;1.0;1.0	0.272;0.211;0.213	-0.589	transmembrane protein (AHRD V3.3 *** AT4G13220.1)			IJC_Sample2: semi-colon delimited number of reads supporting the skipping junction in Stress samples
14599	gene:Solyc08g065350.4	Solyc08g065350.4	chrSL4.0ch08	+	51358628	51360501	51358628	51358684	51361130	51361193	14599	68;52;72	0;19;0	20;27;18	8;7;18	1910	121	0.000182638280909	0.00459314485789	1.0;0.148;1.0	0.137;0.196;0.06	-0.585	Histone deacetylase (AHRD V3.3 *** A0A2G2Z7K8_CAPAN)			SJC_Sample2: semi-colon delimited number of reads supporting the inclusion junction in Stress samples
782	gene:Solyc12g017920.3	Solyc12g017920.3	chrSL4.0ch12	-	7854727	7856563	7856385	7856563	7852934	7853139	782	31;32;54	0;20;0	24;10;10	5;15;11	1751	121	0.000628069430571	0.0119758597476	1.0;0.1;1.0	0.249;0.044;0.059	-0.583	Poly(ADP-ribose) glycohydrolase 1 (AHRD V3.3 *** A0A2G3A5A1_CAPAN)			IncFormLen: length of inclusion form, used for normalization
9828	gene:Solyc07g066300.4	Solyc07g066300.4	chrSL4.0ch07	+	67622496	67629124	67622496	67626948	67629220	67629405	9828	34;68;63	0;0;18	30;33;30	10;9;13	2269	121	0.00147301624693	0.0224250994915	1.0;1.0;0.157	0.138;0.164;0.11	-0.582	Unknown protein			SkipFormLen: length of skipping form, used for normalization
16880	gene:Solyc02g088450.4	Solyc02g088450.4	chrSL4.0ch02	+	48588624	48589653	48588624	48588907	48592358	48592722	16880	10;9;22	0;0;3	47;9;28	20;3;12	839	121	0.000793563292208	0.0141471991013	1.0;1.0;0.514	0.253;0.302;0.252	-0.569	Unknown protein			PValue:p-value of the statistical test
22054	gene:Solyc05g013530.4	Solyc05g013530.4	chrSL4.0ch05	+	6842574	6843360	6842574	6842820	6844003	6844219	22054	55;69;84	0;0;0	37;78;121	20;11;25	633	121	0.000111022	0.318856	1.0;1.0;1.0	0.261;0.575;0.481	-0.561	Octicosapeptide/phox/Bem1p domain kinase superfamily protein (AHRD V3.3 *-* A0A2K3NXA6_TRIPR)			FDR: False Discovery Rate
30375	gene:Solyc09g057670.3	Solyc09g057670.3	chrSL4.0ch09	-	46229029	46230171	46230121	46230171	46228129	46228220	30375	32;17;76	3;0;1	8;8;20	1;7;8	1185	121	261216	0.00100699740435	0.521;1.0;0.886	0.45;0.105;0.203	-0.55	Peptidylprolyl isomerase (AHRD V3.3 *** A0A2G2VYT9_CAPBA)			IncLevel1: semi-colon delimited values of inclusion levels (percentage) in Control samples
14601	gene:Solyc08g065350.4	Solyc08g065350.4	chrSL4.0ch08	+	51358628	51360606	51358628	51358684	51361130	51361193	14601	68;52;70	0;19;0	34;33;25	8;7;18	2015	121	0.000822041235042	0.0145286303202	1.0;0.141;1.0	0.203;0.221;0.077	-0.547	Histone deacetylase (AHRD V3.3 *** A0A2G2Z7K8_CAPAN)			IncLevel2: IncLevel2: semi-colon delimited values of inclusion levels (percentage) in Stress samples
29740	gene:Solyc07g053250.3	Solyc07g053250.3	chrSL4.0ch07	+	61650150	61657275	61650150	61650421	61657356	61657416	29740	127;139;210	1;0;0	140;189;147	8;1;42	6947	121	18178.1	1.93698e+06	0.689;1.0;1.0	0.234;0.767;0.057	-0.544	F-box protein isoform X1 (AHRD V3.3 *-* XP_025887864.1)			IncLevelDifference: average difference of the inclusion levels in Stress samples vs Control samples
32401	gene:Solyc10g005330.3	Solyc10g005330.3	chrSL4.0ch10	-	122099	122262	122106	122262	121438	121718	32401	38;10;55	2;4;4	6;7;1	8;16;3	128	121	74.4582	22275.4	0.947;0.703;0.929	0.415;0.293;0.24	-0.544	Homeobox-leucine zipper protein MERISTEM L1 (AHRD V3.3 *** A0A1U8EDY4_CAPAN)			Description: Gene Description
14600	gene:Solyc08g065350.4	Solyc08g065350.4	chrSL4.0ch08	+	51358628	51360579	51358628	51358684	51361130	51361193	14600	68;52;70	0;19;0	36;33;25	8;7;18	1988	121	0.000887412508802	0.0154090007574	1.0;0.143;1.0	0.215;0.223;0.078	-0.542	Histone deacetylase (AHRD V3.3 *** A0A2G2Z7K8_CAPAN)
23145	gene:Solyc04g080700.4	Solyc04g080700.4	chrSL4.0ch04	-	62766106	62766614	62766495	62766614	62765872	62765928	23145	39;56;49	0;0;0	17;31;16	12;16;1	482	121	3.84373	1936.7	1.0;1.0;1.0	0.262;0.327;0.801	-0.537	Bifunctional nuclease 2 (AHRD V3.3 *** A0A2G3AX92_CAPCH)
32895	gene:Solyc09g031580.3	Solyc09g031580.3	chrSL4.0ch09	-	28044178	28047404	28047305	28047404	28043748	28044086	32895	216;150;275	2;0;2	219;212;203	18;12;16	3220	121	62.0101	19570.7	0.802;1.0;0.838	0.314;0.399;0.323	-0.535	Zinc finger, RING-type (AHRD V3.3 *** A0A1R3IP44_COCAP)
29722	gene:Solyc07g039550.4	Solyc07g039550.4	chrSL4.0ch07	-	47511059	47514342	47514175	47514342	47510069	47510852	29722	118;67;71	0;0;0	67;40;100	8;0;16	3209	121	6755.15	923848	1.0;1.0;1.0	0.24;1.0;0.191	-0.523	RNA helicase DEAH-box21
1926	gene:Solyc12g005200.3	Solyc12g005200.3	chrSL4.0ch12	-	146672	147889	147725	147889	145958	146122	1926	55;122;128	0;0;0	117;81;64	11;13;6	1146	121	0.00232037	0.350742	1.0;1.0;1.0	0.529;0.397;0.53	-0.515	Electron transfer flavoprotein subunit alpha, mitochondrial (AHRD V3.3 *** A0A2G2ZY23_CAPAN)
366	gene:Solyc12g056410.2	Solyc12g056410.2	chrSL4.0ch12	+	61936840	61938037	61936840	61937762	61938473	61939215	366	13;10;14	10;0;0	9;19;8	15;19;5	368	121	0.00124043401033	0.0196066399431	0.299;1.0;1.0	0.165;0.247;0.345	-0.514	F-box protein PP2-A15 (AHRD V3.3 *** A0A2G2Y8Y0_CAPAN)
23660	gene:Solyc05g006830.3	Solyc05g006830.3	chrSL4.0ch05	-	1503356	1503928	1503647	1503928	1502822	1503268	23660	36;43;78	13;4;0	21;19;10	11;15;50	384	121	77795.9	599008	0.466;0.772;1.0	0.376;0.285;0.059	-0.506	Thioredoxin (AHRD V3.3 *** A0A2G2VM05_CAPBA)
1639	gene:Solyc11g065240.2	Solyc11g065240.2	chrSL4.0ch11	+	48649729	48655187	48649729	48653691	48655521	48655867	1639	23;34;97	0;10;5	32;14;46	25;12;22	1589	121	0.00179910103531	0.0263220487693	1.0;0.206;0.596	0.089;0.082;0.137	-0.498	Saccharopine dehydrogenase (AHRD V3.3 *** A0A2K3NVD5_TRIPR)
9827	gene:Solyc07g066300.4	Solyc07g066300.4	chrSL4.0ch07	+	67622496	67628234	67622496	67626948	67629220	67629405	9827	128;73;118	0;0;18	26;92;46	10;9;13	1379	121	0.000387077895069	0.00823472381213	1.0;1.0;0.365	0.186;0.473;0.237	-0.49	Unknown protein
32224	gene:Solyc09g005700.3	Solyc09g005700.3	chrSL4.0ch09	-	491359	492257	492085	492257	490145	490205	32224	19;72;71	0;0;0	61;67;57	10;2;29	819	121	127.306	35156.1	1.0;1.0;1.0	0.474;0.832;0.225	-0.49	Diaminopimelate epimerase (AHRD V3.3 *** A0A200R6G6_9MAGN)
364	gene:Solyc12g056410.2	Solyc12g056410.2	chrSL4.0ch12	+	61936840	61937875	61936840	61937762	61938473	61939215	364	7;10;13	10;0;0	3;13;9	15;19;5	234	121	0.00136677646557	0.02112692147	0.266;1.0;1.0	0.094;0.261;0.482	-0.476	F-box protein PP2-A15 (AHRD V3.3 *** A0A2G2Y8Y0_CAPAN)
27599	gene:Solyc06g069020.4	Solyc06g069020.4	chrSL4.0ch06	+	40458245	40459377	40458245	40458320	40460278	40460431	27599	17;36;66	8;0;0	31;39;7	12;5;7	1150	121	0.00286458043724	0.0371425508612	0.183;1.0;1.0	0.214;0.451;0.095	-0.474	Elongation factor (AHRD V3.3 *** A0A200PY18_9MAGN)
9272	gene:Solyc02g068270.4	Solyc02g068270.4	chrSL4.0ch02	-	36265295	36266426	36266304	36266426	36263957	36264341	9272	38;34;12	0;0;5	19;20;28	2;10;22	1102	121	0.00207293259485	0.0292892863553	1.0;1.0;0.209	0.511;0.18;0.123	-0.465	transmembrane protein (AHRD V3.3 *** AT3G51510.1)
5187	gene:Solyc04g007450.4	Solyc04g007450.4	chrSL4.0ch04	-	1151689	1152369	1151694	1152369	1151451	1151554	5187	0;6;45	27;0;54	0;2;0	9;18;61	126	121	7.82263e+06	0.00236490374889	0.0;1.0;0.445	0.0;0.096;0.0	-0.45	Alpha/beta hydrolase family protein (AHRD V3.3 *** Q8RX69_ARATH)
14851	gene:Solyc05g056590.4	Solyc05g056590.4	chrSL4.0ch05	+	65251268	65262644	65251268	65256611	65263265	65263684	14851	98;75;119	0;0;0	177;177;230	0;4;20	6126	121	33326.2	3.17983e+06	1.0;1.0;1.0	1.0;0.466;0.185	-0.45	Regulator of chromosome condensation (RCC1) family protein (AHRD V3.3 *-* A0A2U1PZI9_ARTAN)
7556	gene:Solyc03g044370.3	Solyc03g044370.3	chrSL4.0ch03	-	8182776	8183783	8183451	8183783	8178236	8178993	7556	22;19;18	0;0;0	42;35;38	7;0;26	768	121	3550.85	3.30433e+06	1.0;1.0;1.0	0.486;1.0;0.187	-0.442	OTU domain-containing protein (AHRD V3.3 *** A0A1Q3CLG3_CEPFO)
21227	gene:Solyc03g097130.3	Solyc03g097130.3	chrSL4.0ch03	+	54037296	54041366	54037296	54041158	54041497	54041579	21227	29;19;45	0;10;6	14;6;7	14;7;6	301	121	0.000313847381519	0.00698194949437	1.0;0.433;0.751	0.287;0.256;0.319	-0.441	Protein kinase superfamily protein (AHRD V3.3 *** A0A2U1LHG7_ARTAN)
5126	gene:Solyc04g008840.3	Solyc04g008840.3	chrSL4.0ch04	-	2488306	2489365	2488955	2489365	2487919	2488086	5126	81;26;65	1;0;0	28;49;84	7;2;17	742	121	1274.03	23759.8	0.93;1.0;1.0	0.395;0.8;0.446	-0.43	FRIGIDA-like protein (AHRD V3.3 *** A0A2G2X9B2_CAPBA)
9269	gene:Solyc02g068270.4	Solyc02g068270.4	chrSL4.0ch02	-	36265179	36266421	36266304	36266421	36263957	36264341	9269	54;68;42	0;0;5	50;57;22	2;10;22	1218	121	0.00136775335833	0.0211306489786	1.0;1.0;0.455	0.713;0.362;0.09	-0.43	transmembrane protein (AHRD V3.3 *** AT3G51510.1)
32894	gene:Solyc09g031580.3	Solyc09g031580.3	chrSL4.0ch09	-	28044175	28047404	28047305	28047404	28043748	28044086	32894	350;244;417	2;0;2	383;340;443	18;12;16	3223	121	57.7062	18414.7	0.868;1.0;0.887	0.444;0.515;0.51	-0.429	Zinc finger, RING-type (AHRD V3.3 *** A0A1R3IP44_COCAP)
2528	gene:Solyc11g150100.1	Solyc11g150100.1	chrSL4.0ch11	+	1036440	1038644	1036440	1036548	1039180	1039461	2528	79;40;120	10;2;0	31;35;61	10;13;8	2189	121	0.0029370309958	0.0378597532313	0.304;0.525;1.0	0.146;0.13;0.297	-0.419	Zinc finger (C2H2 type) family protein (AHRD V3.3 *** A0A2U1PV63_ARTAN)
29396	gene:Solyc07g042850.2	Solyc07g042850.2	chrSL4.0ch07	-	56237659	56237758	56237713	56237758	56237162	56237318	29396	0;10;20	14;8;2	0;2;1	11;15;53	175	121	2.46731e+06	0.000964098961259	0.0;0.464;0.874	0.0;0.084;0.013	-0.414	Unknown protein
8090	gene:Solyc03g025420.3	Solyc03g025420.3	chrSL4.0ch03	+	2817124	2817493	2817124	2817251	2818070	2818290	8090	38;35;50	2;58;14	3;19;0	4;35;24	335	121	0.000180406774318	0.00455622359986	0.873;0.179;0.563	0.213;0.164;0.0	-0.413	SKP1-like protein 21 (AHRD V3.3 *** A0A2G2ZZ74_CAPAN)
2529	gene:Solyc11g150100.1	Solyc11g150100.1	chrSL4.0ch11	+	1036440	1038753	1036440	1036548	1039180	1039461	2529	75;32;119	10;2;0	33;31;49	10;13;8	2298	121	0.00354600913351	0.0435405653332	0.283;0.457;1.0	0.148;0.112;0.244	-0.412	Zinc finger (C2H2 type) family protein (AHRD V3.3 *** A0A2U1PV63_ARTAN)
23703	gene:Solyc08g081920.4	Solyc08g081920.4	chrSL4.0ch08	+	62948908	62953031	62948908	62952766	62953719	62953807	23703	47;47;39	12;0;0	8;21;15	4;12;4	358	121	0.000141399986223	0.00375671378753	0.57;1.0;1.0	0.403;0.372;0.559	-0.412	beta 1,3-glycosyltransferase-like protein 1
26089	gene:Solyc09g065660.4	Solyc09g065660.4	chrSL4.0ch09	+	59975273	59977277	59975273	59977272	59977390	59977539	26089	33;10;7	0;0;0	13;5;20	7;5;11	126	121	3.72958	1936.7	1.0;1.0;1.0	0.641;0.49;0.636	-0.411	Heat shock transcription factor (AHRD V3.3 *-* A0A1Y1I763_KLENI)
13681	gene:Solyc01g080510.3	Solyc01g080510.3	chrSL4.0ch01	+	72335080	72338413	72335080	72338382	72339132	72339211	13681	25;12;6	4;2;11	6;4;10	28;18;10	152	121	0.00134270615035	0.020833344483	0.833;0.827;0.303	0.146;0.15;0.443	-0.408	interactor of constitutive active ROPs protein (AHRD V3.3 *-* AT1G16520.1)
2527	gene:Solyc11g150100.1	Solyc11g150100.1	chrSL4.0ch11	+	1036440	1038129	1036440	1036548	1039180	1039461	2527	102;65;183	10;2;0	36;65;87	10;13;8	1674	121	0.00111720759913	0.018210729111	0.424;0.701;1.0	0.206;0.265;0.44	-0.405	Zinc finger (C2H2 type) family protein (AHRD V3.3 *** A0A2U1PV63_ARTAN)
30600	gene:Solyc01g008480.4	Solyc01g008480.4	chrSL4.0ch01	+	2515370	2521655	2515370	2521432	2521737	2521950	30600	51;25;13	7;21;0	30;13;23	19;10;60	316	121	0.00423223103553	0.0498972394665	0.736;0.313;1.0	0.377;0.332;0.128	-0.404	Pentatricopeptide repeat (AHRD V3.3 *** A0A200Q273_9MAGN)
947	gene:Solyc12g010910.2	Solyc12g010910.2	chrSL4.0ch12	-	3851129	3852072	3851862	3852072	3850300	3850782	947	37;58;49	0;3;0	5;25;49	31;0;7	826	121	0.00036056045767	0.00778008741118	1.0;0.739;1.0	0.023;1.0;0.506	-0.403	Phospholipase A1-IIdelta (AHRD V3.3 *** A0A2G2YTM0_CAPAN)
29250	gene:Solyc07g040661.1	Solyc07g040661.1	chrSL4.0ch07	+	49055224	49056245	49055224	49055888	49056341	49056581	29250	15;9;28	6;8;0	11;7;6	11;13;17	450	121	0.00340747775385	0.0423464998228	0.402;0.232;1.0	0.212;0.126;0.087	-0.403	ARM repeat superfamily protein (AHRD V3.3 *-* AT3G06530.2)
25046	gene:Solyc08g076420.3	Solyc08g076420.3	chrSL4.0ch08	-	58544033	58544326	58544195	58544326	58543464	58543644	25046	32;36;36	24;2;1	31;13;46	51;28;13	255	121	0.00218889903372	0.0304519527365	0.388;0.895;0.945	0.224;0.181;0.627	-0.399	Poly [ADP-ribose] polymerase (AHRD V3.3 *** A0A2U1QD66_ARTAN)
1368	gene:Solyc11g069520.2	Solyc11g069520.2	chrSL4.0ch11	-	52198476	52198761	52198620	52198761	52197101	52197206	1368	4;15;19	35;3;5	5;10;2	32;40;14	242	121	0.00314579639158	0.0400120781073	0.054;0.714;0.655	0.072;0.111;0.067	-0.391	Protein-tyrosine sulfotransferase (AHRD V3.3 *** A0A2G3BBR2_CAPCH)
13143	gene:Solyc01g096360.3	Solyc01g096360.3	chrSL4.0ch01	+	79702227	79702514	79702227	79702348	79703495	79703726	13143	50;18;20	0;7;0	9;28;13	12;3;14	259	121	0.00117531889023	0.018931664906	1.0;0.546;1.0	0.259;0.813;0.303	-0.39	Rho GTPase-activating protein 3 (AHRD V3.3 *** A0A2G2YYE8_CAPAN)
13892	gene:Solyc02g005180.3	Solyc02g005180.3	chrSL4.0ch02	+	6942678	6944690	6942678	6944215	6944962	6945027	13892	50;27;78	4;0;14	77;55;18	26;30;5	568	121	0.000905457155784	0.0156028321255	0.727;1.0;0.543	0.387;0.281;0.434	-0.389	Sugar facilitator protein 2
23143	gene:Solyc04g080700.4	Solyc04g080700.4	chrSL4.0ch04	-	62766104	62767361	62766495	62767361	62765872	62765928	23143	48;82;61	0;0;0	43;57;33	12;16;1	484	121	44.3677	15169.5	1.0;1.0;1.0	0.473;0.471;0.892	-0.388	Bifunctional nuclease 2 (AHRD V3.3 *** A0A2G3AX92_CAPCH)
30590	gene:Solyc09g059290.4	Solyc09g059290.4	chrSL4.0ch09	+	50249452	50249814	50249452	50249728	50249987	50250352	30590	4;24;32	10;25;0	2;1;0	6;2;7	207	121	0.000125648550264	0.00347317263097	0.19;0.359;1.0	0.163;0.226;0.0	-0.387	Unknown protein
15400	gene:Solyc01g005960.3	Solyc01g005960.3	chrSL4.0ch01	+	636343	636618	636343	636420	637156	638085	15400	17;67;45	0;0;8	33;36;2	8;2;24	291	121	0.00248563100924	0.0335572964287	1.0;1.0;0.701	0.632;0.882;0.033	-0.385	RNA helicase DEAD1
25969	gene:Solyc06g005250.3	Solyc06g005250.3	chrSL4.0ch06	+	287303	289343	287303	287917	289432	289480	25969	153;116;199	0;0;0	146;197;126	5;7;12	1519	121	0.79007	3490.89	1.0;1.0;1.0	0.699;0.692;0.455	-0.385	transmembrane protein (AHRD V3.3 *** AT1G10660.4)
6545	gene:Solyc03g097240.3	Solyc03g097240.3	chrSL4.0ch03	-	54118685	54119558	54119451	54119558	54117436	54117840	6545	159;208;170	0;6;0	170;159;147	4;16;61	859	121	211927	0.000853651788941	1.0;0.83;1.0	0.857;0.583;0.253	-0.379	Chaperone protein DnaJ (AHRD V3.3 *** A0A2G3CXE4_CAPCH)
26830	gene:Solyc06g053620.4	Solyc06g053620.4	chrSL4.0ch06	-	34240218	34240747	34240225	34240747	34239691	34240130	26830	8;14;22	17;12;0	2;20;7	28;32;18	128	121	0.00406564132971	0.048430202816	0.308;0.524;1.0	0.063;0.371;0.269	-0.376	phosphoenolpyruvate carboxylase kinase 2
[truncated: 129 more rows]

## Sheet: MXE
Supplementary DataSheet S10. Mutually Exclusive Exon events in leaves of T270 exposed to combined stress compared to control
[truncated: 57 more rows]
