# Supplementary material for: Transcriptomic and splicing changes underlying tomato responses to combined water and nutrient stress
Source: Front Plant Sci. 2022 Nov 25;13:974048. doi: 10.3389/fpls.2022.974048 (PMC9732681; doi:10.3389/fpls.2022.974048)
Supplement: Supplementary file 12 [file DataSheet_11.xlsx]

## Sheet: IR
Supplementaty DataSheet S11. Intron Retention events in in roots of T270 exposed to combined stress compared to control conditions
ID	GeneID	geneSymbol	chr	strand	riExonStart_0base	riExonEnd	upstreamES	upstreamEE	downstreamES	downstreamEE	ID	IJC_SAMPLE_1	SJC_SAMPLE_1	IJC_SAMPLE_2	SJC_SAMPLE_2	IncFormLen	SkipFormLen	PValue	FDR	IncLevel1	IncLevel2	IncLevelDifference	Description			Legend:
74956	gene:Solyc06g050220.4	Solyc06g050220.4	chrSL4.0ch06	-	30454439	30459549	30454439	30455482	30459400	30459549	74956	12;10;10	0;0;0	9;4;39	6;1;22	4011	121	45.9472	5236.06	1.0;1.0;1.0	0.043;0.108;0.051	-0.933	Alpha-soluble NSF attachment protein (AHRD V3.3 *-* A0A1U8GWI2_CAPAN)			ID: identification number of the splicing event
77772	gene:Solyc01g106950.3	Solyc01g106950.3	chrSL4.0ch01	+	86953527	86958524	86953527	86953638	86957208	86958524	77772	8;17;10	0;0;0	26;18;12	6;3;12	3663	121	0.0538336	10.6196	1.0;1.0;1.0	0.125;0.165;0.032	-0.893	myosin heavy chain-like protein (AHRD V3.3 *** AT2G14680.3)			GeneID: associated Ensembl ID
109527	gene:Solyc08g075530.3	Solyc08g075530.3	chrSL4.0ch08	+	57805420	57816920	57805420	57815502	57816764	57816920	109527	1;16;8	0;0;0	7;11;11	2;30;18	1355	121	0.160383	35.1254	1.0;1.0;1.0	0.238;0.032;0.052	-0.893	Alpha glucosidase-like protein (AHRD V3.3 *** Q93Y12_ARATH)			geneSymbol: associated Gene ID
131026	gene:Solyc09g010380.3	Solyc09g010380.3	chrSL4.0ch09	+	3801560	3802926	3801560	3801615	3802617	3802926	131026	31;18;4	0;0;0	15;0;57	13;16;21	1095	121	0.000166533	0.00842582	1.0;1.0;1.0	0.113;0.0;0.231	-0.885	Soluble inorganic pyrophosphatase-like protein (AHRD V3.3 *** A0A2K3NXW2_TRIPR)			chr: chromosome of the gene
79379	gene:Solyc01g095800.3	Solyc01g095800.3	chrSL4.0ch01	+	79241721	79242952	79241721	79242337	79242932	79242952	79379	2;4;7	0;0;0	0;8;2	10;3;8	688	121	0.00320854	1.12028	1.0;1.0;1.0	0.0;0.319;0.042	-0.88	F-box protein (AHRD V3.3 *** A0A2G2XT66_CAPBA)			strand: strand of the gene
60827	gene:Solyc01g104650.3	Solyc01g104650.3	chrSL4.0ch01	+	85390600	85391130	85390600	85390630	85391016	85391130	60827	4;8;5	0;2;0	0;2;1	12;4;4	479	121	303.172	26612.5	1.0;0.503;1.0	0.0;0.112;0.059	-0.777	ABSCISIC ACID-INSENSITIVE 5-like protein 5 (AHRD V3.3 *** A0A2I4GE24_9ROSI)			riExonStart_0base: starting coordinate of retained intron
11243	gene:Solyc10g083960.2	Solyc10g083960.2	chrSL4.0ch10	+	62812679	62818354	62812679	62816820	62818303	62818354	11243	8;20;14	0;2;0	16;4;5	12;20;7	1576	121	15421.3	770260	1.0;0.434;1.0	0.093;0.015;0.052	-0.758	Phosphoadenosine phosphosulfate (PAPS) reductase family protein (AHRD V3.3 *** Q9LZE4_ARATH)			riExonEnd: end coordinate of retained intron
59472	gene:Solyc04g077430.4	Solyc04g077430.4	chrSL4.0ch04	+	60333085	60338319	60333085	60333127	60334649	60338319	59472	18;22;16	1;0;0	12;4;14	9;4;6	1615	121	271.944	24142.7	0.574;1.0;1.0	0.091;0.07;0.149	-0.755	Chaperone protein DnaJ (AHRD V3.3 *** A0A2G2X0H1_CAPBA)			upstreamES: starting coordinate of the upstream exon
120202	gene:Solyc01g034150.4	Solyc01g034150.4	chrSL4.0ch01	-	34035916	34039288	34035916	34035953	34039213	34039288	120202	43;88;54	0;2;0	17;30;35	9;12;5	3353	121	6.17728	6717.31	1.0;0.614;1.0	0.064;0.083;0.202	-0.755	DNA polymerase eta (AHRD V3.3 *** A0A2G3AIQ2_CAPAN)			upstreamEE: end coordinate of the upstream exon
89413	gene:Solyc02g071260.3	Solyc02g071260.3	chrSL4.0ch02	+	38760783	38762807	38760783	38761921	38762513	38762807	89413	10;14;4	0;0;2	0;0;0	9;6;4	685	121	8.40025	1187.62	1.0;1.0;0.261	0.0;0.0;0.0	-0.754	Phytochrome (AHRD V3.3 *** A0A2G2XE21_CAPBA)			downstreamES: starting coordinate of the downstream exon
58578	gene:Solyc02g078900.3	Solyc02g078900.3	chrSL4.0ch02	-	41516000	41517188	41516000	41516686	41517099	41517188	58578	17;13;5	0;4;0	4;4;2	12;7;18	506	121	7233.14	41437.2	1.0;0.437;1.0	0.074;0.12;0.026	-0.739	Alternative NAD(P)H dehydrogenase mitochondrial-like (AHRD V3.3 *** A0A2K3P845_TRIPR)			downstreamEE: end coordinate of the downstream exon
90225	gene:Solyc07g008780.3	Solyc07g008780.3	chrSL4.0ch07	+	3730348	3735097	3730348	3730519	3733504	3735097	90225	26;10;12	0;1;0	2;6;10	12;11;8	3078	121	2086.73	141208	1.0;0.282;1.0	0.007;0.021;0.047	-0.736	transmembrane protein (AHRD V3.3 *** AT4G29960.1)			ID: identification number of the splicing event
77091	gene:Solyc02g082660.3	Solyc02g082660.3	chrSL4.0ch02	+	44303406	44312601	44303406	44312234	44312541	44312601	77091	1;8;1	0;0;0	0;3;10	7;12;1	400	121	0.387979	78.5197	1.0;1.0;1.0	0.0;0.07;0.752	-0.726	DNA mismatch repair protein MLH3 (AHRD V3.3 *** A0A2G3A9Q9_CAPAN)			IJC_Sample1: semi-colon delimited number of reads supporting the skipping junction in Control samples
45111	gene:Solyc01g104320.4	Solyc01g104320.4	chrSL4.0ch01	-	85042118	85043876	85042118	85042217	85043305	85043876	45111	7;14;4	0;0;0	43;14;79	7;10;17	1181	121	4706.41	28574.7	1.0;1.0;1.0	0.386;0.125;0.323	-0.722	Plastid-lipid associated protein PAP / fibrillin family protein (AHRD V3.3 *** A0A2U1Q907_ARTAN)			SJC_Sample1: semi-colon delimited number of reads supporting the inclusion junction in Control samples
56764	gene:Solyc01g100020.4	Solyc01g100020.4	chrSL4.0ch01	+	82369660	82370819	82369660	82369858	82370242	82370819	56764	1;1;5	0;0;0	7;1;20	30;4;2	477	121	0.707778	136.42	1.0;1.0;1.0	0.056;0.06;0.717	-0.722	Phospholipase (AHRD V3.3 *** A0A2G2V7W7_CAPBA)			IJC_Sample2: semi-colon delimited number of reads supporting the skipping junction in Stress samples
69430	gene:Solyc02g088450.4	Solyc02g088450.4	chrSL4.0ch02	+	48588624	48592722	48588624	48588907	48592358	48592722	69430	51;23;28	2;0;0	53;35;126	11;17;41	3544	121	305902	9.24269e+06	0.465;1.0;1.0	0.141;0.066;0.095	-0.721	Unknown protein			SJC_Sample2: semi-colon delimited number of reads supporting the inclusion junction in Stress samples
92521	gene:Solyc01g107420.2	Solyc01g107420.2	chrSL4.0ch01	+	87299911	87301431	87299911	87300220	87300902	87301431	92521	59;41;42	0;0;0	16;41;10	4;12;13	775	121	2.22045e-05	0.0134068	1.0;1.0;1.0	0.384;0.348;0.107	-0.72	TIP41-like family protein (AHRD V3.3 *-* A0A068F539_BRANA)			IncFormLen: length of inclusion form, used for normalization
92181	gene:Solyc08g076840.3	Solyc08g076840.3	chrSL4.0ch08	-	58855982	58856828	58855982	58856276	58856455	58856828	92181	4;6;8	0;0;10	0;0;11	2;4;33	272	121	0.00022489676198	0.00331777369462	1.0;1.0;0.262	0.0;0.0;0.129	-0.711	RNA-binding protein (AHRD V3.3 *** Q40270_MESCR)			SkipFormLen: length of skipping form, used for normalization
2639	gene:Solyc12g062870.2	Solyc12g062870.2	chrSL4.0ch12	+	35098348	35099857	35098348	35098567	35099191	35099857	2639	29;8;31	0;0;2	2;3;27	14;2;8	717	121	73.7572	7795.58	1.0;1.0;0.723	0.024;0.202;0.363	-0.711	Shaggy-related protein kinase epsilon (AHRD V3.3 *** A0A2G3CLN0_CAPCH)			PValue: p-value of the statistical test
49826	gene:Solyc06g063320.3	Solyc06g063320.3	chrSL4.0ch06	+	37664501	37665570	37664501	37664986	37665248	37665570	49826	6;14;15	0;0;2	18;4;3	20;6;5	355	121	173.001	1622.88	1.0;1.0;0.719	0.235;0.185;0.17	-0.71	hypothetical protein (AHRD V3.3 *** AT1G16840.4)			FDR: FDR of the statistical test
74551	gene:Solyc04g082400.3	Solyc04g082400.3	chrSL4.0ch04	-	64040861	64041291	64040861	64040989	64041209	64041291	74551	1;8;9	0;4;0	4;0;3	5;1;12	313	121	0.000174814223476	0.00269955450428	1.0;0.436;1.0	0.236;0.0;0.088	-0.704	1,4-alpha-glucan-branching enzyme (AHRD V3.3 *** GLGB_SOLTU)			IncLevel1: semi-colon delimited values of inclusion levels (percentage) in Control samples
39407	gene:Solyc02g083390.4	Solyc02g083390.4	chrSL4.0ch02	+	44811951	44813509	44811951	44812264	44813379	44813509	39407	32;8;22	0;0;0	42;12;32	15;4;4	1208	121	6.59814	965.542	1.0;1.0;1.0	0.219;0.231;0.445	-0.702	2-oxoglutarate (2OG) and Fe(II)-dependent oxygenase superfamily protein (AHRD V3.3 *** F4JZ25_ARATH)			IncLevel2: semi-colon delimited values of inclusion levels (percentage) in Stress samples
68213	gene:Solyc07g062160.3	Solyc07g062160.3	chrSL4.0ch07	+	64815324	64817189	64815324	64815638	64816957	64817189	68213	10;2;8	0;0;6	0;0;0	3;1;16	1412	121	0.00083077886779	0.00965158917246	1.0;1.0;0.103	0.0;0.0;0.0	-0.701	Zinc finger, B-box (AHRD V3.3 *** A0A2U1L313_ARTAN)			IncLevelDifference: average difference of the inclusion levels n Stress samples v Control samples
16603	gene:Solyc09g092450.3	Solyc09g092450.3	chrSL4.0ch09	-	67640375	67643577	67640375	67642780	67643471	67643577	16603	3;7;4	0;0;1	2;12;1	8;15;1	784	121	263555	8.18032e+06	1.0;1.0;0.382	0.037;0.11;0.134	-0.7	Long-chain acyl-CoA synthetase (AHRD V3.3 *** A0A1Z5KCI0_FISSO)			Description: Gene Description
98640	gene:Solyc06g008520.4	Solyc06g008520.4	chrSL4.0ch06	+	2418972	2421304	2418972	2419604	2421156	2421304	98640	2;14;12	0;0;0	26;25;67	4;4;13	1645	121	1374.2	98531.3	1.0;1.0;1.0	0.323;0.315;0.275	-0.696	Bet1-like SNARE 1-1 (AHRD V3.3 *** A0A2G3CVD5_CAPCH)
7194	gene:Solyc11g039960.2	Solyc11g039960.2	chrSL4.0ch11	+	39142882	39143874	39142882	39143061	39143743	39143874	7194	6;2;8	1;0;0	22;5;0	10;4;23	775	121	115288	4.0854e+06	0.484;1.0;1.0	0.256;0.163;0.0	-0.688	Peptidoglycan-binding LysM domain-containing protein (AHRD V3.3 *** A0A2U1KBL2_ARTAN)
121324	gene:Solyc04g080650.4	Solyc04g080650.4	chrSL4.0ch04	-	62737085	62739625	62737085	62738505	62739374	62739625	121324	5;8;3	0;6;0	0;2;3	8;8;4	962	121	0.00156007780013	0.0160809100044	1.0;0.144;1.0	0.0;0.03;0.086	-0.676	Cytochrome P450 (AHRD V3.3 *-* A0A200QE46_9MAGN)
123044	gene:Solyc07g052340.4	Solyc07g052340.4	chrSL4.0ch07	+	60755496	60755807	60755496	60755684	60755762	60755807	123044	10;16;8	0;9;0	12;0;0	7;7;1	199	121	0.000250645774006	0.00363049357959	1.0;0.519;1.0	0.51;0.0;0.0	-0.67	Polynucleotidyl transferase, ribonuclease H fold protein with HRDC domain-containing protein (AHRD V3.3 *** F4ITQ7_ARATH)
72741	gene:Solyc04g007880.4	Solyc04g007880.4	chrSL4.0ch04	+	1591711	1592047	1591711	1591848	1591972	1592047	72741	2;5;23	3;0;0	2;0;0	3;8;23	242	121	138.615	13489.4	0.25;1.0;1.0	0.25;0.0;0.0	-0.667	Cysteine-rich receptor-like protein kinase 10 (AHRD V3.3 *** A0A2G3CFD2_CAPCH)
100747	gene:Solyc05g014970.3	Solyc05g014970.3	chrSL4.0ch05	-	9233187	9237188	9233187	9236943	9237029	9237188	100747	14;28;3	0;1;0	11;18;19	19;23;17	207	121	0.00019984	0.0992715	1.0;0.942;1.0	0.253;0.314;0.395	-0.66	Urease (AHRD V3.3 *** Q93WI8_SOLTU)
92897	gene:Solyc03g120820.4	Solyc03g120820.4	chrSL4.0ch03	-	63519540	63520377	63519540	63519673	63520279	63520377	92897	6;2;7	0;0;7	0;1;4	12;6;4	699	121	0.00143268175775	0.015041988527	1.0;1.0;0.148	0.0;0.028;0.148	-0.657	Cytochrome c oxidase 19-2 (AHRD V3.3 *** A0A2U1PU27_ARTAN)
88651	gene:Solyc05g015210.4	Solyc05g015210.4	chrSL4.0ch05	+	10104413	10114677	10104413	10108642	10114389	10114677	88651	22;4;8	0;0;0	0;12;10	15;8;0	5840	121	0.381328	77.4607	1.0;1.0;1.0	0.0;0.03;1.0	-0.657	transforming growth factor-beta receptor-associated protein 1 (AHRD V3.3 *-* A0A2I4GBN0_9ROSI)
69718	gene:Solyc06g060810.3	Solyc06g060810.3	chrSL4.0ch06	-	36508992	36510099	36508992	36509284	36509595	36510099	69718	12;3;31	0;0;2	8;12;16	7;13;7	404	121	635.239	50859.1	1.0;1.0;0.823	0.255;0.217;0.406	-0.648	dehydrodolichyl diphosphate synthase complex subunit NUS1 isoform X3 (AHRD V3.3 *** A0A2I4GYQ7_9ROSI)
127257	gene:Solyc08g007910.4	Solyc08g007910.4	chrSL4.0ch08	+	2425063	2426800	2425063	2426626	2426731	2426800	127257	23;30;22	0;4;2	2;0;9	2;4;8	226	121	70544.9	2.70416e+06	1.0;0.801;0.855	0.349;0.0;0.376	-0.644	MAP kinase kinase kinase 61
64657	gene:Solyc01g073660.3	Solyc01g073660.3	chrSL4.0ch01	-	73467811	73475768	73467811	73475188	73475356	73475768	64657	14;10;5	6;0;0	0;0;16	7;3;5	261	121	0.000191983031022	0.00291727718691	0.52;1.0;1.0	0.0;0.0;0.597	-0.641	Major facilitator superfamily protein (AHRD V3.3 *** A0A2U1LP11_ARTAN),Pfam:PF13347
101060	gene:Solyc07g064590.3	Solyc07g064590.3	chrSL4.0ch07	+	66498082	66498897	66498082	66498191	66498824	66498897	101060	5;35;13	0;0;0	97;25;19	21;12;5	726	121	19.4928	2465.61	1.0;1.0;1.0	0.435;0.258;0.388	-0.64	inducible plastid-lipid associated protein
114427	gene:Solyc03g093200.3	Solyc03g093200.3	chrSL4.0ch03	+	48949410	48952849	48949410	48952131	48952734	48952849	114427	2;26;7	0;0;0	58;25;44	14;17;9	696	121	289.828	25605.6	1.0;1.0;1.0	0.419;0.204;0.459	-0.639	Cell number regulator 6 (AHRD V3.3 *** A0A2G2X665_CAPBA)
24874	gene:Solyc01g108040.1	Solyc01g108040.1	chrSL4.0ch01	+	87727219	87727721	87727219	87727447	87727598	87727721	24874	3;10;9	0;11;0	0;16;0	7;12;2	244	121	0.00164469107049	0.0167763401465	1.0;0.311;1.0	0.0;0.398;0.0	-0.638	Dynamin-related protein 3B (AHRD V3.3 *-* A0A2G2Y090_CAPAN)
59419	gene:Solyc02g079060.3	Solyc02g079060.3	chrSL4.0ch02	-	41669619	41670985	41669619	41669753	41670905	41670985	59419	3;16;16	0;0;2	9;13;25	9;4;10	1245	121	0.000191690513976	0.00291323731197	1.0;1.0;0.437	0.089;0.24;0.195	-0.638	Eukaryotic translation initiation factor 3 subunit J (AHRD V3.3 *** A0A2G3D5W1_CAPCH)
95061	gene:Solyc06g068490.3	Solyc06g068490.3	chrSL4.0ch06	-	40083721	40085256	40083721	40083850	40084999	40085256	95061	107;40;115	0;0;0	56;63;84	14;9;12	1242	121	1.11022e-05	0.00709543	1.0;1.0;1.0	0.28;0.405;0.405	-0.637	Magnesium transporter MRS2-B (AHRD V3.3 *** A0A2G2WL88_CAPBA)
120829	gene:Solyc07g032090.4	Solyc07g032090.4	chrSL4.0ch07	-	34941063	34949046	34941063	34948141	34948937	34949046	120829	23;13;22	1;0;18	0;0;0	12;3;7	889	121	850.077	65285.7	0.758;1.0;0.143	0.0;0.0;0.0	-0.634	transcription initiation factor IIF subunit beta-like (AHRD V3.3 *** A0A2I4GIX2_9ROSI)
31863	gene:Solyc03g121120.4	Solyc03g121120.4	chrSL4.0ch03	-	63776171	63777125	63776171	63776237	63776762	63777125	31863	2;13;2	0;0;0	13;0;4	23;3;0	618	121	904.724	6894.96	1.0;1.0;1.0	0.1;0.0;1.0	-0.633	DNA repair protein RadA-like protein (AHRD V3.3 *** A0A1J3K4B2_NOCCA)
83363	gene:Solyc02g014520.4	Solyc02g014520.4	chrSL4.0ch02	+	15735170	15736398	15735170	15735418	15736103	15736398	83363	7;19;11	4;0;0	14;0;21	13;2;15	778	121	0.00107546215987	0.011916249171	0.214;1.0;1.0	0.143;0.0;0.179	-0.631	SET domain-containing protein (AHRD V3.3 *** A0A1Q3AV79_CEPFO)
66440	gene:Solyc04g077120.4	Solyc04g077120.4	chrSL4.0ch04	+	60064741	60066805	60064741	60066523	60066749	60066805	66440	8;17;11	0;2;0	2;8;9	2;10;6	319	121	2696.23	175393	1.0;0.763;1.0	0.275;0.233;0.363	-0.631	Inositol-tetrakisphosphate 1-kinase (AHRD V3.3 *** A0A1U8GD06_CAPAN)
86309	gene:Solyc03g082850.3	Solyc03g082850.3	chrSL4.0ch03	-	47275876	47279158	47275876	47278152	47278719	47279158	86309	53;38;7	13;0;0	11;3;22	11;7;9	660	121	0.000105894865343	0.00178180542785	0.428;1.0;1.0	0.155;0.073;0.309	-0.63	3'-5' exonuclease domain (AHRD V3.3 *** A0A200Q766_9MAGN)
63385	gene:Solyc04g083010.4	Solyc04g083010.4	chrSL4.0ch04	-	64433934	64434840	64433934	64434121	64434344	64434840	63385	6;8;35	0;0;2	8;4;7	2;9;9	316	121	1499.76	106361	1.0;1.0;0.87	0.605;0.145;0.229	-0.63	Protein kinase superfamily protein (AHRD V3.3 *** A0A2U1MH67_ARTAN)
8111	gene:Solyc12g056650.2	Solyc12g056650.2	chrSL4.0ch12	-	62238527	62240479	62238527	62238599	62240371	62240479	8111	19;9;9	0;0;0	22;88;216	10;7;12	1865	121	4503.89	274672	1.0;1.0;1.0	0.125;0.449;0.539	-0.629	Protein GIGANTEA (AHRD V3.3 *** A0A2G3B3F7_CAPCH)
43022	gene:Solyc01g095230.4	Solyc01g095230.4	chrSL4.0ch01	-	78836147	78837464	78836147	78837017	78837118	78837464	43022	8;21;3	0;0;4	1;0;10	5;10;12	222	121	1.37354e+06	0.000322883100484	1.0;1.0;0.29	0.098;0.0;0.312	-0.627	U11/U12 small nuclear ribonucleoprotein 59 kDa protein (AHRD V3.3 *** A0A2G3BSX0_CAPCH)
19262	gene:Solyc06g068320.3	Solyc06g068320.3	chrSL4.0ch06	-	39956912	39957762	39956912	39957099	39957543	39957762	19262	4;10;1	0;0;0	19;0;5	32;4;0	537	121	1374.93	98531.3	1.0;1.0;1.0	0.118;0.0;1.0	-0.627	Proline-tRNA ligase (AHRD V3.3 *** X8JBM9_9HOMO)
51025	gene:Solyc01g104310.3	Solyc01g104310.3	chrSL4.0ch01	-	85035821	85036842	85035821	85036040	85036745	85036842	51025	33;13;16	0;0;0	26;37;15	2;21;7	798	121	12.2964	1648.87	1.0;1.0;1.0	0.663;0.211;0.245	-0.627	Patatin (AHRD V3.3 *** A0A2G2W8F3_CAPBA)
5242	gene:Solyc11g072220.2	Solyc11g072220.2	chrSL4.0ch11	+	53509256	53514644	53509256	53514190	53514389	53514644	5242	6;1;12	0;8;0	0;0;2	4;6;4	292	121	927688	0.000233011582986	1.0;0.049;1.0	0.0;0.0;0.172	-0.626	Ubiquitin-like-specific protease 1D (AHRD V3.3 *-* A0A1J3EWQ3_NOCCA)
54317	gene:Solyc02g078380.3	Solyc02g078380.3	chrSL4.0ch02	-	41068631	41069130	41068631	41068765	41068889	41069130	54317	17;6;2	0;0;0	0;17;4	6;0;14	242	121	19472.8	93419.7	1.0;1.0;1.0	0.0;1.0;0.125	-0.625	Stem-specific protein TSJT1 (AHRD V3.3 *** A0A1U8FVZ0_CAPAN)
2003	gene:Solyc12g044640.2	Solyc12g044640.2	chrSL4.0ch12	-	59335922	59336799	59335922	59335992	59336524	59336799	2003	8;4;5	0;0;0	8;2;5	0;12;8	625	121	122.355	88966.7	1.0;1.0;1.0	1.0;0.031;0.108	-0.62	Mediator of RNA polymerase II transcription subunit 6 (AHRD V3.3 *** A0A2G3D0R6_CAPCH)
122693	gene:Solyc07g049570.3	Solyc07g049570.3	chrSL4.0ch07	+	59827382	59831221	59827382	59827463	59827555	59831221	122693	13;13;6	2;4;3	2;0;0	9;5;4	213	121	2.83101	3430.04	0.787;0.649;0.532	0.112;0.0;0.0	-0.619	3-oxoacyl-[acyl-carrier-protein] synthase (AHRD V3.3 *** A0A2G2WHD0_CAPBA)
82956	gene:Solyc09g057870.4	Solyc09g057870.4	chrSL4.0ch09	-	47640748	47647890	47640748	47646779	47647441	47647890	82956	10;15;28	4;0;1	15;1;1	15;2;4	755	121	0.000106752172719	0.00179451175597	0.286;1.0;0.818	0.138;0.074;0.039	-0.618	protein FAR1-RELATED SEQUENCE 7 (AHRD V3.3 *** A0A2I4EFQ2_9ROSI)
57148	gene:Solyc01g080510.3	Solyc01g080510.3	chrSL4.0ch01	+	72335080	72337391	72335080	72335470	72335532	72337391	57148	4;8;38	0;1;0	12;2;2	6;3;10	183	121	12.4099	1657.99	1.0;0.841;1.0	0.569;0.306;0.117	-0.616	interactor of constitutive active ROPs protein (AHRD V3.3 *-* AT1G16520.1)
72125	gene:Solyc04g054490.3	Solyc04g054490.3	chrSL4.0ch04	+	51909707	51910033	51909707	51909778	51909866	51910033	72125	8;3;2	0;0;0	3;6;23	6;18;4	209	121	157.474	15004.1	1.0;1.0;1.0	0.224;0.162;0.769	-0.615	Eukaryotic aspartyl protease family protein (AHRD V3.3 *** A0A2U1LT79_ARTAN)
104672	gene:Solyc05g052690.4	Solyc05g052690.4	chrSL4.0ch05	-	62290547	62294125	62290547	62291434	62293792	62294125	104672	72;127;87	0;2;0	76;75;97	22;19;3	2451	121	2805.57	180976	1.0;0.758;1.0	0.146;0.163;0.615	-0.611	Eukaryotic translation initiation factor 3 subunit F (AHRD V3.3 *** A0A1U8GMA9_CAPAN)
112370	gene:Solyc06g063240.3	Solyc06g063240.3	chrSL4.0ch06	+	37592406	37595067	37592406	37593922	37594487	37595067	112370	2;4;1	0;0;0	4;9;11	10;0;16	658	121	3052.23	194386	1.0;1.0;1.0	0.069;1.0;0.112	-0.606	O-fucosyltransferase family protein (AHRD V3.3 *** A0A061GA16_THECC)
42468	gene:Solyc08g014340.3	Solyc08g014340.3	chrSL4.0ch08	-	4087506	4092536	4087506	4091637	4092426	4092536	42468	3;14;4	0;0;0	6;6;4	26;0;3	882	121	69.0879	54673	1.0;1.0;1.0	0.031;1.0;0.155	-0.605	Cysteine synthase (AHRD V3.3 *** S6A7M4_NICAT)
61956	gene:Solyc07g044850.3	Solyc07g044850.3	chrSL4.0ch07	+	57791898	57801084	57791898	57797110	57800454	57801084	61956	12;14;16	0;1;0	33;39;17	3;6;10	3437	121	5.43122e+06	0.00102161155754	1.0;0.33;1.0	0.279;0.186;0.056	-0.603	WD repeat-containing protein 26-like (AHRD V3.3 *** A0A2I4E4P1_9ROSI)
59315	gene:Solyc04g053145.1	Solyc04g053145.1	chrSL4.0ch04	+	51037803	51041754	51037803	51041206	51041507	51041754	59315	14;5;1	4;0;0	5;30;22	21;28;10	394	121	0.00547444465506	0.0428138083994	0.518;1.0;1.0	0.068;0.248;0.403	-0.6	transmembrane protein (AHRD V3.3 --* AT5G64880.1)
127334	gene:Solyc08g008030.3	Solyc08g008030.3	chrSL4.0ch08	-	2530680	2536279	2530680	2533064	2535601	2536279	127334	17;24;9	0;0;0	8;14;54	10;0;12	2630	121	581.044	47247	1.0;1.0;1.0	0.035;1.0;0.172	-0.598	AT-hook motif nuclear-localized protein 10 (AHRD V3.3 *** A0A2G3AP54_CAPAN)
84230	gene:Solyc04g079320.4	Solyc04g079320.4	chrSL4.0ch04	+	61808515	61817774	61808515	61816882	61817655	61817774	84230	3;4;0	0;0;1	20;49;32	37;63;84	866	121	0.00662166606425	0.0493827895112	1.0;1.0;0.0	0.07;0.098;0.051	-0.594	Uroporphyrinogen-III synthase, chloroplastic (AHRD V3.3 *** A0A2G2ZRP3_CAPAN)
1532	gene:Solyc12g056750.3	Solyc12g056750.3	chrSL4.0ch12	-	62461492	62463485	62461492	62462850	62463261	62463485	1532	12;6;0	0;0;2	4;30;3	22;38;31	504	121	0.00410554837593	0.0344210939633	1.0;1.0;0.0	0.042;0.159;0.023	-0.592	WRKY transcription factor 61
136642	gene:Solyc06g082150.4	Solyc06g082150.4	chrSL4.0ch06	+	45630837	45637886	45630837	45637338	45637788	45637886	136642	14;47;30	2;2;0	7;12;3	2;14;8	543	121	6128.82	35933.2	0.609;0.84;1.0	0.438;0.16;0.077	-0.591	6-phosphofructo-2-kinase/fructose-2, 6-bisphosphatase (AHRD V3.3 *** A0A2G2XZJ1_CAPAN)
80933	gene:Solyc01g110030.3	Solyc01g110030.3	chrSL4.0ch01	-	89192018	89197783	89192018	89196048	89197260	89197783	80933	20;23;21	0;0;0	41;7;26	0;4;22	1305	121	987.264	534394	1.0;1.0;1.0	1.0;0.14;0.099	-0.587	WD40 repeat (AHRD V3.3 *** A0A200QE38_9MAGN)
35065	gene:Solyc02g091620.3	Solyc02g091620.3	chrSL4.0ch02	+	50912454	50913839	50912454	50913479	50913684	50913839	35065	3;5;5	0;0;0	6;12;43	13;11;5	298	121	614.492	49415.3	1.0;1.0;1.0	0.158;0.307;0.777	-0.586	MUTL protein homolog 3 (AHRD V3.3 *-* AT4G35520.6)
136895	gene:Solyc09g011160.4	Solyc09g011160.4	chrSL4.0ch09	+	4547812	4548462	4547812	4548001	4548355	4548462	136895	3;4;1	0;0;0	45;71;43	19;41;10	447	121	71459.1	273154	1.0;1.0;1.0	0.391;0.319;0.538	-0.584	Regulator of chromosome condensation (RCC1) family protein (AHRD V3.3 *** A0A1I9LSN5_ARATH)
19033	gene:Solyc01g090940.3	Solyc01g090940.3	chrSL4.0ch01	+	76872088	76875214	76872088	76872521	76874330	76875214	19033	38;20;8	0;2;0	18;16;20	2;27;4	1902	121	2.85906e+06	0.000599953003046	1.0;0.389;1.0	0.364;0.036;0.241	-0.583	Phosphatidate cytidylyltransferase (AHRD V3.3 *** A0A2G2XTA5_CAPBA),Pfam:PF01148
92510	gene:Solyc05g009980.4	Solyc05g009980.4	chrSL4.0ch05	-	4223444	4226933	4223444	4225183	4226018	4226933	92510	17;13;22	0;0;0	1;6;18	0;14;9	928	121	203.465	18732.9	1.0;1.0;1.0	1.0;0.053;0.207	-0.58	Protein decapping 5 (AHRD V3.3 *** A0A2G3B6L4_CAPCH)
134997	gene:Solyc09g009670.3	Solyc09g009670.3	chrSL4.0ch09	+	3106768	3107102	3106768	3106867	3107022	3107102	134997	19;14;9	10;0;0	27;12;0	11;23;2	248	121	0.00147366093041	0.0153792130371	0.481;1.0;1.0	0.545;0.203;0.0	-0.578	Solute carrier family 35 protein (DUF914) (AHRD V3.3 *** A0A1I9LLD6_ARATH)
39129	gene:Solyc06g073630.3	Solyc06g073630.3	chrSL4.0ch06	+	43091878	43093905	43091878	43093752	43093847	43093905	39129	14;8;16	8;0;0	14;0;6	7;3;11	216	121	0.000691625836697	0.00832892795474	0.495;1.0;1.0	0.528;0.0;0.234	-0.578	Cyclin-dependent kinase C-2 (AHRD V3.3 *** A0A2G2ZDI2_CAPAN)
50332	gene:Solyc10g084650.3	Solyc10g084650.3	chrSL4.0ch10	-	63241334	63244264	63241334	63244118	63244207	63244264	50332	5;17;7	3;1;2	2;0;9	18;11;13	210	121	50972.7	2.07394e+06	0.49;0.907;0.669	0.06;0.0;0.285	-0.574	Acyl-CoA N-acyltransferase with RING/FYVE/PHD-type zinc finger domain-containing protein (AHRD V3.3 *** F4IQY0_ARATH)
95751	gene:Solyc04g081660.3	Solyc04g081660.3	chrSL4.0ch04	-	63581061	63581772	63581061	63581094	63581602	63581772	95751	23;32;29	0;0;0	24;14;98	8;9;10	601	121	20.246	2549.08	1.0;1.0;1.0	0.377;0.238;0.664	-0.574	cyclinB2_3
21362	gene:Solyc05g013490.4	Solyc05g013490.4	chrSL4.0ch05	+	6778830	6783180	6778830	6779231	6782835	6783180	21362	100;66;68	0;0;5	18;28;52	1;6;18	3697	121	0.000122867210443	0.00201677169728	1.0;1.0;0.308	0.371;0.132;0.086	-0.573	Formin-like protein 3 (AHRD V3.3 *-* A0A142CD24_9LAMI)
67859	gene:Solyc01g005020.3	Solyc01g005020.3	chrSL4.0ch01	-	47852	51431	47852	50264	51128	51431	67859	3;7;20	0;0;3	20;1;15	8;10;2	957	121	0.00453948266847	0.0371946245994	1.0;1.0;0.457	0.24;0.012;0.487	-0.573	Salt Overly Sensitive 1
44578	gene:Solyc01g111410.3	Solyc01g111410.3	chrSL4.0ch01	+	90023361	90026329	90023361	90025544	90026260	90026329	44578	6;8;10	0;0;0	15;11;16	13;10;0	809	121	8959.88	495066	1.0;1.0;1.0	0.147;0.141;1.0	-0.571	Protein prenyltransferase alpha subunit repeat-containing protein 1 (AHRD V3.3 *** A0A1J3ITR8_NOCCA)
2456	gene:Solyc12g038590.2	Solyc12g038590.2	chrSL4.0ch12	+	50198870	50199154	50198870	50198958	50199033	50199154	2456	9;20;16	0;8;2	5;2;0	4;3;8	196	121	537650	0.00101288888066	1.0;0.607;0.832	0.436;0.292;0.0	-0.57	Rhomboid domain-containing protein (AHRD V3.3 *** A0A1Q3C4Y6_CEPFO)
79523	gene:Solyc01g107860.3	Solyc01g107860.3	chrSL4.0ch01	-	87560200	87561340	87560200	87560253	87561028	87561340	79523	12;19;27	0;1;0	14;5;17	2;1;19	868	121	1709.73	119393	1.0;0.726;1.0	0.494;0.411;0.111	-0.57	CBS domain-containing protein-like (AHRD V3.3 *** B8AP73_ORYSI)
36637	gene:Solyc02g088110.4	Solyc02g088110.4	chrSL4.0ch02	-	48333067	48334337	48333067	48333125	48334163	48334337	36637	27;49;15	0;4;0	32;19;15	11;4;4	1131	121	0.000209387134935	0.00312952440215	1.0;0.567;1.0	0.237;0.337;0.286	-0.569	Polypyrimidine tract-binding protein (AHRD V3.3 *** B6U4H8_MAIZE)
23794	gene:Solyc03g116030.4	Solyc03g116030.4	chrSL4.0ch03	+	59977846	59979684	59977846	59977918	59979528	59979684	23794	21;21;10	0;0;0	86;60;139	5;15;9	1703	121	6316.09	368532	1.0;1.0;1.0	0.55;0.221;0.523	-0.569	RING/FYVE/PHD zinc finger superfamily protein (AHRD V3.3 *** A0A2U1NXA0_ARTAN)
22669	gene:Solyc10g084140.2	Solyc10g084140.2	chrSL4.0ch10	-	62940914	62941576	62940914	62940940	62941423	62941576	22669	9;3;1	0;0;0	6;56;11	1;6;24	576	121	119.234	11846	1.0;1.0;1.0	0.558;0.662;0.088	-0.564	Ferrochelatase (AHRD V3.3 *** A0A2G3BRU7_CAPCH)
63787	gene:Solyc01g021640.3	Solyc01g021640.3	chrSL4.0ch01	+	32505075	32514374	32505075	32513436	32514273	32514374	63787	55;57;41	0;0;0	37;54;62	11;7;8	930	121	0.265832	55.8686	1.0;1.0;1.0	0.304;0.501;0.502	-0.564	Transducin/WD40 repeat-like superfamily protein (AHRD V3.3 *** AT5G17370.1)
126879	gene:Solyc08g006907.1	Solyc08g006907.1	chrSL4.0ch08	+	1482489	1484483	1482489	1482550	1482635	1484483	126879	9;5;5	2;13;0	1;0;2	7;12;7	206	121	1.4093e+06	0.00032994148065	0.726;0.184;1.0	0.077;0.0;0.144	-0.563	Unknown protein
95128	gene:Solyc04g080390.4	Solyc04g080390.4	chrSL4.0ch04	-	62561914	62563254	62561914	62562918	62563004	62563254	95128	28;34;18	2;1;8	7;0;4	3;23;13	207	121	63426.9	2.4756e+06	0.891;0.952;0.568	0.577;0.0;0.152	-0.561	plasma membrane fusion protein (AHRD V3.3 *** AT5G42765.1)
136943	gene:Solyc09g031580.3	Solyc09g031580.3	chrSL4.0ch09	-	28043748	28047404	28043748	28044086	28047305	28047404	136943	279;282;217	0;0;2	313;347;434	19;22;26	3312	121	0.00729417	2.3173	1.0;1.0;0.799	0.376;0.366;0.379	-0.559	Zinc finger, RING-type (AHRD V3.3 *** A0A1R3IP44_COCAP)
120972	gene:Solyc02g085615.1	Solyc02g085615.1	chrSL4.0ch02	-	46450719	46451269	46450719	46450782	46451113	46451269	120972	8;4;6	0;4;0	3;5;4	2;11;7	424	121	0.00117382861058	0.0127830450545	1.0;0.222;1.0	0.3;0.115;0.14	-0.556	Unknown protein
28787	gene:Solyc03g078020.4	Solyc03g078020.4	chrSL4.0ch03	+	43488793	43501633	43488793	43492569	43501474	43501633	28787	87;102;128	0;0;0	67;30;104	2;20;0	8998	121	919.772	69814.3	1.0;1.0;1.0	0.311;0.02;1.0	-0.556	Peptide chain release factor 1 (AHRD V3.3 *** A0A1J3H9D8_NOCCA)
129888	gene:Solyc08g066110.3	Solyc08g066110.3	chrSL4.0ch08	+	52641666	52642326	52641666	52641804	52642191	52642326	129888	15;7;22	0;15;0	16;2;0	6;10;8	480	121	0.000701502635987	0.0084246612172	1.0;0.105;1.0	0.402;0.048;0.0	-0.552	Profilin (AHRD V3.3 *** A0A2G2W5D3_CAPBA)
48759	gene:Solyc04g054140.4	Solyc04g054140.4	chrSL4.0ch04	-	51080073	51080751	51080073	51080211	51080551	51080751	48759	45;57;25	0;1;0	23;12;41	17;4;9	433	121	0.00620837	15.2524	1.0;0.941;1.0	0.274;0.456;0.56	-0.55	E3 ubiquitin-protein ligase RKP (AHRD V3.3 *** A0A2G2VG74_CAPBA)
50761	gene:Solyc08g075310.4	Solyc08g075310.4	chrSL4.0ch08	+	57526590	57529447	57526590	57526668	57526801	57529447	50761	3;6;8	0;0;0	10;9;14	6;4;12	242	121	242.618	21876.9	1.0;1.0;1.0	0.455;0.529;0.368	-0.549	AP-4 complex subunit epsilon (AHRD V3.3 *** A0A2G3C072_CAPCH)
66773	gene:Solyc01g057430.3	Solyc01g057430.3	chrSL4.0ch01	-	54164697	54165061	54164697	54164829	54164916	54165061	66773	2;10;12	0;1;4	9;19;0	10;11;22	208	121	0.000255746974539	0.0036863049142	1.0;0.853;0.636	0.344;0.501;0.0	-0.548	Acetyl-coenzyme A carboxylase carboxyl transferase subunit alpha, chloroplastic (AHRD V3.3 *-* A0A2G2W5S4_CAPBA)
28370	gene:Solyc11g008960.3	Solyc11g008960.3	chrSL4.0ch11	-	3140702	3141520	3140702	3141281	3141349	3141520	28370	20;22;39	5;2;2	8;11;0	8;7;38	189	121	2472.61	163474	0.719;0.876;0.926	0.39;0.502;0.0	-0.543	Receptor-like protein kinase (AHRD V3.3 *** A0A0K9P3X9_ZOSMR)
64397	gene:Solyc04g071330.4	Solyc04g071330.4	chrSL4.0ch04	+	56071922	56075882	56071922	56075479	56075799	56075882	64397	8;3;14	0;2;0	1;9;14	10;4;12	413	121	5.86275e+06	0.00108577590904	1.0;0.305;1.0	0.028;0.397;0.255	-0.542	Armadillo repeat-containing protein 7-like (AHRD V3.3 *** A0A2K3L4G0_TRIPR)
133216	gene:Solyc10g079880.2	Solyc10g079880.2	chrSL4.0ch10	-	60462545	60463544	60462545	60463043	60463324	60463544	133216	12;21;41	0;3;2	10;10;10	11;5;7	374	121	71787.8	2.74219e+06	1.0;0.694;0.869	0.227;0.393;0.316	-0.542	Eukaryotic translation initiation factor 3 subunit E (AHRD V3.3 *** A0A2G3BH80_CAPCH)
5271	gene:Solyc11g072090.2	Solyc11g072090.2	chrSL4.0ch11	+	53428866	53432889	53428866	53432683	53432801	53432889	5271	4;19;20	0;3;0	2;2;2	0;11;17	239	121	3.21018e+06	0.000659822268121	1.0;0.762;1.0	1.0;0.084;0.056	-0.541	translation initiation factor eIF-2B subunit gamma (AHRD V3.3 *** A0A2I4FN69_9ROSI)
70221	gene:Solyc07g044810.3	Solyc07g044810.3	chrSL4.0ch07	-	57723777	57724391	57723777	57723897	57723993	57724391	70221	20;2;16	0;0;0	3;0;12	0;9;11	217	121	16481.4	814277	1.0;1.0;1.0	1.0;0.0;0.378	-0.541	Endoplasmic reticulum-Golgi intermediate compartment protein 3 (AHRD V3.3 *** A0A1J3HP52_NOCCA)
78238	gene:Solyc03g095760.3	Solyc03g095760.3	chrSL4.0ch03	-	51532798	51533762	51532798	51533083	51533616	51533762	78238	4;9;2	0;0;0	8;18;4	3;0;18	626	121	15106	756587	1.0;1.0;1.0	0.34;1.0;0.041	-0.54	Rhodanese-like domain-containing protein 7 (AHRD V3.3 *** A0A2G3CU78_CAPCH)
14880	gene:Solyc10g009000.4	Solyc10g009000.4	chrSL4.0ch10	+	2909060	2914054	2909060	2912429	2913928	2914054	14880	5;27;34	2;0;0	25;5;58	10;2;14	1592	121	0.00172590029649	0.0174532006849	0.16;1.0;1.0	0.16;0.16;0.239	-0.534	snRNA-activating protein complex subunit (AHRD V3.3 *** A0A2G2YJG8_CAPAN)
75250	gene:Solyc01g102490.3	Solyc01g102490.3	chrSL4.0ch01	+	83554811	83559695	83554811	83559399	83559631	83559695	75250	16;37;13	0;9;6	10;16;2	12;24;47	325	121	199619	6.48117e+06	1.0;0.605;0.446	0.237;0.199;0.016	-0.533	NADPH:adrenodoxin oxidoreductase, mitochondrial (AHRD V3.3 *** A0A2G2XXN3_CAPAN)
76394	gene:Solyc10g007890.4	Solyc10g007890.4	chrSL4.0ch10	+	1967965	1969999	1967965	1968210	1969458	1969999	76394	345;188;305	0;0;0	33;100;226	11;8;10	1341	121	0.00121014	0.48267	1.0;1.0;1.0	0.213;0.53;0.671	-0.529	Cytochrome P450 (AHRD V3.3 *** A0A2U1MAN7_ARTAN)
482	gene:Solyc12g098840.3	Solyc12g098840.3	chrSL4.0ch12	+	65755786	65760058	65755786	65756101	65756562	65760058	482	81;35;42	0;27;2	8;12;14	16;22;9	554	121	3.69243e+06	0.000742331418252	1.0;0.221;0.821	0.098;0.106;0.254	-0.528	ABC transporter B family member 12 (AHRD V3.3 *** A0A2G3B551_CAPCH)
7026	gene:Solyc11g062280.2	Solyc11g062280.2	chrSL4.0ch11	+	47153109	47155187	47153109	47153958	47155054	47155187	7026	22;10;16	0;0;11	2;3;16	4;6;2	1189	121	0.00649863316024	0.0487112224657	1.0;1.0;0.129	0.048;0.048;0.449	-0.528	Lactoylglutathione lyase / glyoxalase I family protein (AHRD V3.3 *** A0A2U1N9W4_ARTAN)
79239	gene:Solyc08g068850.3	Solyc08g068850.3	chrSL4.0ch08	-	56029469	56031162	56029469	56030414	56031014	56031162	79239	25;49;48	3;0;4	9;14;50	13;13;11	693	121	942560	0.000236204111654	0.593;1.0;0.677	0.108;0.158;0.442	-0.521	proton pump-interactor 1-like (AHRD V3.3 *-* A0A2I4H3B3_9ROSI)
94222	gene:Solyc04g078700.3	Solyc04g078700.3	chrSL4.0ch04	+	61375647	61376045	61375647	61375777	61375861	61376045	94222	10;14;17	4;6;0	2;4;0	2;7;7	205	121	4.60858e+06	0.000891895740988	0.596;0.579;1.0	0.371;0.252;0.0	-0.517	Protein kinase domain (AHRD V3.3 *** A0A200QZD6_9MAGN)
79692	gene:Solyc01g008690.3	Solyc01g008690.3	chrSL4.0ch01	-	2687895	2691785	2687895	2691035	2691719	2691785	79692	34;35;48	7;0;0	14;48;28	20;13;6	777	121	0.000122228527415	0.00200870178152	0.431;1.0;1.0	0.098;0.365;0.421	-0.516	GDP-mannose transporter (AHRD V3.3 *** A0A1B0VP09_ARATH)
78264	gene:Solyc02g063130.4	Solyc02g063130.4	chrSL4.0ch02	-	33204327	33205474	33204327	33204401	33205327	33205474	78264	26;15;12	0;0;0	21;42;38	0;26;11	1019	121	9974.67	538051	1.0;1.0;1.0	1.0;0.161;0.291	-0.516	RAD23 protein (AHRD V3.3 *** Q9STA6_SOLLC)
126313	gene:Solyc09g057670.3	Solyc09g057670.3	chrSL4.0ch09	-	46227213	46227606	46227213	46227318	46227513	46227606	126313	34;14;29	0;0;0	28;6;25	4;8;12	288	121	1.71366	2208.48	1.0;1.0;1.0	0.746;0.24;0.467	-0.516	Peptidylprolyl isomerase (AHRD V3.3 *** A0A2G2VYT9_CAPBA)
126799	gene:Solyc08g006680.3	Solyc08g006680.3	chrSL4.0ch08	+	1265362	1265748	1265362	1265512	1265652	1265748	126799	8;4;8	0;0;0	2;11;2	0;8;20	242	121	8469.59	47273.1	1.0;1.0;1.0	1.0;0.407;0.048	-0.515	Major facilitator superfamily protein (AHRD V3.3 *** F4KIL9_ARATH)
8095	gene:Solyc12g056650.2	Solyc12g056650.2	chrSL4.0ch12	-	62228753	62235919	62228753	62234168	62235768	62235919	8095	87;29;59	0;0;1	145;255;851	20;28;53	1693	121	777.896	60767.1	1.0;1.0;0.808	0.341;0.394;0.534	-0.513	Protein GIGANTEA (AHRD V3.3 *** A0A2G3B3F7_CAPCH)
29919	gene:Solyc03g033450.4	Solyc03g033450.4	chrSL4.0ch03	+	4872212	4873241	4872212	4872341	4872532	4873241	29919	8;16;17	0;0;0	13;5;14	15;9;0	284	121	26950.3	1.22414e+06	1.0;1.0;1.0	0.27;0.191;1.0	-0.513	S-adenosyl-L-methionine-dependent methyltransferase superfamily protein (AHRD V3.3 *** A0A097PSI6_HOUCO)
82511	gene:Solyc10g045390.2	Solyc10g045390.2	chrSL4.0ch10	-	32242385	32242688	32242385	32242479	32242619	32242688	82511	4;7;2	2;0;0	6;10;12	4;12;19	242	121	6.66641e+06	0.00121040831107	0.5;1.0;1.0	0.429;0.294;0.24	-0.512	histone acetyltransferase GCN5 (AHRD V3.3 *** A0A2I4GKZ2_9ROSI)
25243	gene:Solyc03g112910.3	Solyc03g112910.3	chrSL4.0ch03	+	57625840	57628469	57625840	57625889	57627188	57628469	25243	53;77;41	2;0;4	14;24;53	9;10;9	1392	121	5.43427e+06	0.00102183367177	0.697;1.0;0.471	0.119;0.173;0.339	-0.512	Pantothenate kinase 2 (AHRD V3.3 *** A0A0K9S3P1_SPIOL)
36391	gene:Solyc02g088770.3	Solyc02g088770.3	chrSL4.0ch02	-	48783177	48791455	48783177	48788118	48791323	48791455	36391	72;72;65	6;2;0	70;44;102	17;20;24	3298	121	0.00046840274208	0.00605716282726	0.306;0.569;1.0	0.131;0.075;0.135	-0.511	Mitochondrial carrier protein, expressed (AHRD V3.3 *** Q6AVS9_ORYSJ)
56607	gene:Solyc01g107940.3	Solyc01g107940.3	chrSL4.0ch01	+	87628060	87630808	87628060	87629778	87630757	87630808	56607	56;104;98	8;0;6	10;31;54	11;13;18	1072	121	1.45964e+06	0.000339617786893	0.441;1.0;0.648	0.093;0.212;0.253	-0.51	RING/U-box superfamily protein (AHRD V3.3 *** A0A1P8B1Z6_ARATH)
39260	gene:Solyc04g015100.3	Solyc04g015100.3	chrSL4.0ch04	+	5311222	5312159	5311222	5311308	5311544	5312159	39260	12;19;18	0;1;10	2;37;7	17;10;18	329	121	0.000792065774694	0.00929172394302	1.0;0.875;0.398	0.041;0.576;0.125	-0.51	Acetyl-CoA C-acetyltransferase (AHRD V3.3 *** D9U856_BACMN)
12116	gene:Solyc10g080330.2	Solyc10g080330.2	chrSL4.0ch10	-	60724179	60725194	60724179	60724264	60724947	60725194	12116	78;38;65	0;0;0	27;90;51	7;5;14	776	121	5.60475	835.635	1.0;1.0;1.0	0.376;0.737;0.362	-0.508	Pentatricopeptide repeat-containing protein (AHRD V3.3 *** A0A2U1LJ49_ARTAN)
76226	gene:Solyc03g115680.4	Solyc03g115680.4	chrSL4.0ch03	+	59739389	59748718	59739389	59747797	59747887	59748718	76226	17;29;49	0;0;5	20;22;25	18;11;21	211	121	0.282289	45.3148	1.0;1.0;0.849	0.389;0.534;0.406	-0.507	Formin-like protein (AHRD V3.3 *-* A0A328D036_9ASTE)
105103	gene:Solyc05g053835.2	Solyc05g053835.2	chrSL4.0ch05	+	63255353	63260425	63255353	63260252	63260328	63260425	105103	6;20;13	0;0;0	5;3;31	2;4;15	197	121	69.0333	7362.23	1.0;1.0;1.0	0.606;0.315;0.559	-0.507	Tetratricopeptide repeat (TPR)-like superfamily protein (AHRD V3.3 *** A0A2U1Q1B2_ARTAN)
103310	gene:Solyc01g067630.3	Solyc01g067630.3	chrSL4.0ch01	-	69243213	69245614	69243213	69243339	69245301	69245614	103310	85;57;69	0;0;4	105;124;91	10;19;11	2055	121	0.000179920992152	0.00276396479454	1.0;1.0;0.504	0.382;0.278;0.328	-0.505	NAD(P)-binding Rossmann-fold superfamily protein (AHRD V3.3 *** Q8VZB1_ARATH)
24959	gene:Solyc03g113350.3	Solyc03g113350.3	chrSL4.0ch03	+	57931078	57931682	57931078	57931297	57931394	57931682	24959	25;18;24	0;0;0	5;6;9	0;14;12	218	121	8410.69	470405	1.0;1.0;1.0	1.0;0.192;0.294	-0.505	Zinc finger protein (AHRD V3.3 *** A0A200QF78_9MAGN)
96847	gene:Solyc05g005600.1	Solyc05g005600.1	chrSL4.0ch05	+	476213	476643	476213	476304	476618	476643	96847	11;11;15	1;0;17	0;9;14	17;7;18	407	121	0.00214593191679	0.0206625828598	0.766;1.0;0.208	0.0;0.277;0.188	-0.503	HD domain-containing metal-dependent phosphohydrolase family protein (AHRD V3.3 *-* A0A2U1QM05_ARTAN)
125190	gene:Solyc07g064150.4	Solyc07g064150.4	chrSL4.0ch07	+	66236612	66237131	66236612	66236984	66237069	66237131	125190	6;16;9	0;9;10	5;0;3	8;9;18	206	121	0.000473331027009	0.00611158490285	1.0;0.511;0.346	0.269;0.0;0.089	-0.5	Protein translation factor SUI1-like protein (AHRD V3.3 *** A0A1U8FM48_CAPAN)
122518	gene:Solyc07g048080.4	Solyc07g048080.4	chrSL4.0ch07	+	59156262	59160709	59156262	59158424	59160400	59160709	122518	24;23;29	0;0;0	44;33;60	4;16;0	2069	121	25115.5	1.15278e+06	1.0;1.0;1.0	0.391;0.108;1.0	-0.5	Threonine--tRNA ligase (AHRD V3.3 *** A0A2G2Z2V0_CAPAN)
60288	gene:Solyc12g089150.2	Solyc12g089150.2	chrSL4.0ch12	-	63826052	63828071	63826052	63827916	63828005	63828071	60288	25;6;10	0;0;3	18;4;17	13;7;11	210	121	28272.4	8.66188e+06	1.0;1.0;0.658	0.444;0.248;0.471	-0.498	Syntaxin-61 (AHRD V3.3 *** A0A1U8F703_CAPAN)
120756	gene:Solyc05g014260.3	Solyc05g014260.3	chrSL4.0ch05	+	8111003	8111631	8111003	8111156	8111286	8111631	120756	1;7;19	0;0;0	6;2;24	0;15;15	242	121	28493.4	1.27987e+06	1.0;1.0;1.0	1.0;0.063;0.444	-0.498	Two-component response regulator (AHRD V3.3 *** A0A2G3B918_CAPCH)
85682	gene:Solyc09g065820.4	Solyc09g065820.4	chrSL4.0ch09	+	60195043	60197417	60195043	60196621	60197351	60197417	85682	39;41;80	0;0;2	60;117;135	20;17;16	823	121	235.396	21349	1.0;1.0;0.855	0.306;0.503;0.554	-0.497	bHLH transcription factor 059
71864	gene:Solyc01g081440.3	Solyc01g081440.3	chrSL4.0ch01	-	73232709	73235400	73232709	73233372	73234903	73235400	71864	40;34;37	0;7;0	42;75;33	9;16;7	1624	121	0.00492322971277	0.0395239904789	1.0;0.266;1.0	0.258;0.259;0.26	-0.496	DUF1005 domain-containing protein (AHRD V3.3 *** A0A1Q3BB96_CEPFO)
65844	gene:Solyc10g076710.3	Solyc10g076710.3	chrSL4.0ch10	-	58732757	58733791	58732757	58733223	58733295	58733791	65844	12;19;17	0;5;2	2;0;13	1;4;8	193	121	0.00158421173896	0.0162871273851	1.0;0.704;0.842	0.556;0.0;0.505	-0.495	Phosphoinositide phospholipase C (AHRD V3.3 *** O49950_SOLTU)
103510	gene:Solyc05g050220.3	Solyc05g050220.3	chrSL4.0ch05	+	59652469	59654754	59652469	59652565	59653765	59654754	103510	1;3;8	0;0;0	70;44;72	3;4;14	1293	121	11032.2	585438	1.0;1.0;1.0	0.686;0.507;0.325	-0.494	Common plant regulatory factor 1 (AHRD V3.3 *** A0A1U8DT23_CAPAN)
60356	gene:Solyc12g044230.2	Solyc12g044230.2	chrSL4.0ch12	+	58778533	58780969	58778533	58778604	58778695	58780969	60356	24;6;9	4;7;0	12;7;2	17;12;12	212	121	0.00100916584237	0.0113185240404	0.774;0.329;1.0	0.287;0.25;0.087	-0.493	Sulfite exporter TauE/SafE family protein (AHRD V3.3 *** A0A2U1KY14_ARTAN)
20044	gene:Solyc04g014960.4	Solyc04g014960.4	chrSL4.0ch04	+	5213063	5215744	5213063	5214319	5215209	5215744	20044	12;7;7	2;0;2	12;17;4	10;19;15	983	121	0.00615414629192	0.0467556584891	0.425;1.0;0.301	0.129;0.099;0.032	-0.489	Glycosyltransferase (AHRD V3.3 *-* A0A200QMY3_9MAGN)
115572	gene:Solyc06g074220.3	Solyc06g074220.3	chrSL4.0ch06	-	43553351	43553767	43553351	43553417	43553644	43553767	115572	29;8;6	2;0;0	8;31;43	11;12;8	320	121	276350	850739	0.846;1.0;1.0	0.216;0.494;0.67	-0.489	OTU domain-containing protein (AHRD V3.3 *** A0A1Q3D2E3_CEPFO)
47755	gene:Solyc07g017290.4	Solyc07g017290.4	chrSL4.0ch07	-	6772715	6773127	6772715	6772980	6773067	6773127	47755	25;22;25	1;0;0	10;19;26	13;8;11	208	121	0.925482	171.719	0.936;1.0;1.0	0.309;0.58;0.579	-0.489	3-phosphoinositide-dependent protein kinase-1 (AHRD V3.3 *** AT3G10572.1)
28817	gene:Solyc12g095890.2	Solyc12g095890.2	chrSL4.0ch12	+	64519134	64520034	64519134	64519242	64519807	64520034	28817	0;8;10	9;0;2	0;0;2	14;2;16	658	121	0.000678788810733	0.00820571396909	0.0;1.0;0.479	0.0;0.0;0.022	-0.486	Nuclear poly(A) polymerase 4 (AHRD V3.3 *** A0A2G2VI04_CAPBA)
115603	gene:Solyc10g083710.2	Solyc10g083710.2	chrSL4.0ch10	+	62635415	62635722	62635415	62635494	62635666	62635722	115603	23;28;26	2;23;18	0;8;0	22;23;14	265	121	5215.41	312855	0.84;0.357;0.397	0.0;0.137;0.0	-0.486	3-deoxy-D-manno-octulosonic-acid transferase (AHRD V3.3 *** A0A200R573_9MAGN)
133930	gene:Solyc02g082850.3	Solyc02g082850.3	chrSL4.0ch02	-	44494769	44495151	44494769	44494936	44495063	44495151	133930	28;1;31	0;6;6	2;0;2	3;1;10	242	121	0.000515807311771	0.0065554736451	1.0;0.077;0.721	0.25;0.0;0.091	-0.486	Serine acetyltransferase 2 (AHRD V3.3 *** A0A2G3D7B8_CAPCH)
14002	gene:Solyc10g045540.2	Solyc10g045540.2	chrSL4.0ch10	+	33535242	33546756	33535242	33535330	33546573	33546756	14002	315;493;480	0;0;5	267;213;393	8;2;12	11336	121	0.000411837168004	0.00544957461466	1.0;1.0;0.506	0.263;0.532;0.259	-0.484	Tetratricopeptide repeat (TPR)-like superfamily protein (AHRD V3.3 *** A0A2U1N909_ARTAN)
25130	gene:Solyc03g113060.3	Solyc03g113060.3	chrSL4.0ch03	-	57780405	57783571	57780405	57783318	57783408	57783571	25130	42;54;39	8;1;0	10;17;40	8;10;41	211	121	2.23088	37.0523	0.751;0.969;1.0	0.418;0.494;0.359	-0.483	ABC transporter A family member 7 (AHRD V3.3 *** A0A2G2WRJ6_CAPBA)
1981	gene:Solyc12g044730.2	Solyc12g044730.2	chrSL4.0ch12	-	59618157	59618437	59618157	59618306	59618403	59618437	1981	9;15;8	1;2;3	0;13;7	3;6;12	218	121	0.00135202414187	0.0143439773195	0.833;0.806;0.597	0.0;0.546;0.245	-0.482	40S ribosomal protein S15a (AHRD V3.3 *** B6U773_MAIZE)
29479	gene:Solyc03g062665.1	Solyc03g062665.1	chrSL4.0ch03	+	27797827	27801829	27797827	27800924	27801779	27801829	29479	50;31;49	0;13;5	1;9;37	1;11;30	948	121	0.000491271863913	0.00629784597297	1.0;0.233;0.556	0.113;0.095;0.136	-0.482	Unknown protein
103024	gene:Solyc05g044610.3	Solyc05g044610.3	chrSL4.0ch05	-	56485506	56493971	56485506	56489192	56493670	56493971	103024	132;92;83	0;0;5	54;66;116	12;10;2	4571	121	0.00290453855017	0.026218336499	1.0;1.0;0.305	0.106;0.149;0.606	-0.481	vacuolar protein sorting-associated protein 8 homolog (AHRD V3.3 *** A0A2I4ETR7_9ROSI)
28724	gene:Solyc03g078150.3	Solyc03g078150.3	chrSL4.0ch03	+	44667748	44671530	44667748	44668191	44670083	44671530	28724	22;23;73	0;0;0	305;102;120	21;4;8	1985	121	226.028	151081	1.0;1.0;1.0	0.47;0.609;0.478	-0.481	Amino acid transporter family protein (AHRD V3.3 *** S8E0T7_9LAMI)
90495	gene:Solyc10g080630.2	Solyc10g080630.2	chrSL4.0ch10	-	60965725	60971526	60965725	60971025	60971215	60971526	90495	23;25;26	0;0;6	33;1;45	24;8;5	283	121	0.000750049955125	0.00889045112753	1.0;1.0;0.649	0.37;0.051;0.794	-0.478	ripening related X72734
60830	gene:Solyc01g104650.3	Solyc01g104650.3	chrSL4.0ch01	+	85390529	85392687	85390529	85391130	85392230	85392687	60830	5;34;46	3;0;0	44;36;42	16;27;7	1193	121	0.00226151263374	0.0215045392579	0.145;1.0;1.0	0.218;0.119;0.378	-0.477	ABSCISIC ACID-INSENSITIVE 5-like protein 5 (AHRD V3.3 *** A0A2I4GE24_9ROSI)
23020	gene:Solyc02g062520.3	Solyc02g062520.3	chrSL4.0ch02	-	32210387	32212914	32210387	32210710	32211664	32212914	23020	53;36;47	5;1;0	11;41;24	12;3;10	1047	121	0.0004604352521	0.00597508597354	0.551;0.806;1.0	0.096;0.612;0.217	-0.477	Pseudouridine synthase (AHRD V3.3 *** A0A200QI62_9MAGN)
68642	gene:Solyc01g094330.3	Solyc01g094330.3	chrSL4.0ch01	-	78106510	78108236	78106510	78106701	78106897	78108236	68642	16;14;20	0;4;0	23;18;6	24;3;13	289	121	0.000145339249404	0.00231504812861	1.0;0.594;1.0	0.286;0.715;0.162	-0.477	Terpene utilization protein AtuA (AHRD V3.3 *** A0A191YQC8_9PSED)
63572	gene:Solyc01g096540.4	Solyc01g096540.4	chrSL4.0ch01	-	79875431	79888266	79875431	79887925	79888165	79888266	63572	13;23;16	0;1;16	9;2;10	10;6;6	333	121	0.00377092130334	0.0322312611886	1.0;0.893;0.267	0.246;0.108;0.377	-0.476	DUF810 domain-containing protein (AHRD V3.3 *** A0A1Q3BQC6_CEPFO),Pfam:PF05664
153	gene:Solyc12g099940.2	Solyc12g099940.2	chrSL4.0ch12	+	66425922	66427199	66425922	66425994	66427131	66427199	153	12;8;2	2;6;0	4;0;0	6;8;4	1230	121	0.00197183568478	0.0193563311459	0.371;0.116;1.0	0.062;0.0;0.0	-0.475	Acyl-CoA N-acyltransferases (NAT) superfamily protein (AHRD V3.3 *** AT2G06025.6)
91259	gene:Solyc03g083320.4	Solyc03g083320.4	chrSL4.0ch03	+	47731896	47732459	47731896	47731996	47732159	47732459	91259	248;219;272	49;37;59	5;32;20	15;22;50	256	121	0.429268	86.237	0.705;0.737;0.685	0.136;0.407;0.159	-0.475	calcium sensor calcineurin B
37498	gene:Solyc02g091120.4	Solyc02g091120.4	chrSL4.0ch02	-	50566291	50568752	50566291	50566326	50568644	50568752	37498	129;259;186	0;0;1	92;54;250	10;14;0	2411	121	253626	7.92842e+06	1.0;1.0;0.903	0.316;0.162;1.0	-0.475	DNA ligase (AHRD V3.3 *** A0A2G3D842_CAPCH)
136005	gene:Solyc09g014300.3	Solyc09g014300.3	chrSL4.0ch09	-	5788211	5790434	5788211	5788285	5788359	5790434	136005	6;8;11	0;0;6	0;5;2	6;0;10	195	121	0.0065230615489	0.0488474239025	1.0;1.0;0.532	0.0;1.0;0.11	-0.474	Sulfoquinovosyl transferase SQD2 (AHRD V3.3 *** A0A2G2YRJ7_CAPAN)
74215	gene:Solyc01g150166.1	Solyc01g150166.1	chrSL4.0ch01	-	86446658	86450053	86446658	86447363	86449905	86450053	74215	21;105;106	0;3;12	111;115;274	27;67;37	2635	121	0.0063667507406	0.0479562148623	1.0;0.616;0.289	0.159;0.073;0.254	-0.473	Unknown protein
133218	gene:Solyc10g079880.2	Solyc10g079880.2	chrSL4.0ch10	-	60462545	60463544	60462545	60463162	60463324	60463544	133218	12;21;41	0;0;0	10;10;10	0;8;18	255	121	13424.4	685238	1.0;1.0;1.0	1.0;0.372;0.209	-0.473	Eukaryotic translation initiation factor 3 subunit E (AHRD V3.3 *** A0A2G3BH80_CAPCH)
12553	gene:Solyc10g078560.3	Solyc10g078560.3	chrSL4.0ch10	-	59467192	59468858	59467192	59467620	59468359	59468858	12553	11;6;13	0;2;1	13;0;28	3;17;22	832	121	0.00181205896209	0.0181149538722	1.0;0.304;0.654	0.387;0.0;0.156	-0.472	Chaperone protein DnaJ (AHRD V3.3 *** A0A2G2WDY8_CAPBA)
135382	gene:Solyc09g010300.3	Solyc09g010300.3	chrSL4.0ch09	-	3711245	3713962	3711245	3713071	3713817	3713962	135382	15;15;41	0;10;8	5;9;0	4;35;14	839	121	3.93966e+06	0.000782960353175	1.0;0.178;0.425	0.153;0.036;0.0	-0.471	mRNA-decapping enzyme-like protein (AHRD V3.3 *** A0A2G3BIX2_CAPCH)
137012	gene:Solyc09g047900.2	Solyc09g047900.2	chrSL4.0ch09	+	30984574	30985086	30984574	30984905	30985016	30985086	137012	36;43;44	5;1;1	14;13;21	16;8;10	232	121	153.917	14716.5	0.79;0.957;0.958	0.313;0.459;0.523	-0.47	Alpha/beta-Hydrolases superfamily protein (AHRD V3.3 *** Q8VZ57_ARATH)
103298	gene:Solyc01g079630.3	Solyc01g079630.3	chrSL4.0ch01	+	71331692	71333584	71331692	71332533	71333133	71333584	103298	21;46;26	2;1;4	40;10;17	10;39;11	693	121	413287	0.000118485127414	0.647;0.889;0.532	0.411;0.043;0.212	-0.467	sucrose-phosphatase-like protein (AHRD V3.3 *-* AT3G62620.8)
101203	gene:Solyc05g016060.4	Solyc05g016060.4	chrSL4.0ch05	-	14440432	14441726	14440432	14440539	14441331	14441726	101203	167;35;218	8;1;4	152;144;206	47;32;50	885	121	0.000810463	0.343303	0.741;0.827;0.882	0.307;0.381;0.36	-0.467	cysteine-rich and transmembrane domain-containing protein WIH1 (AHRD V3.3 *-* XP_004239248.1)
94671	gene:Solyc06g074330.3	Solyc06g074330.3	chrSL4.0ch06	-	43618839	43619768	43618839	43619500	43619583	43619768	94671	38;55;17	0;19;20	9;12;14	45;30;22	204	121	3.51949e+06	0.000713554134911	1.0;0.632;0.335	0.106;0.192;0.274	-0.465	Alpha/beta-Hydrolases superfamily protein (AHRD V3.3 *** F4J341_ARATH)
85146	gene:Solyc02g038750.3	Solyc02g038750.3	chrSL4.0ch02	-	30234934	30235469	30234934	30235055	30235420	30235469	85146	6;13;15	1;0;5	13;13;34	11;11;39	458	121	0.00158674342944	0.016305485889	0.613;1.0;0.442	0.238;0.238;0.187	-0.464	WD repeat-containing protein 55-like (AHRD V3.3 *** A0A2K3P0N4_TRIPR)
48003	gene:Solyc06g036300.4	Solyc06g036300.4	chrSL4.0ch06	-	23650276	23651516	23650276	23651293	23651456	23651516	48003	2;13;15	0;4;1	10;13;22	12;10;14	256	121	0.00155021454224	0.0160114116306	1.0;0.606;0.876	0.283;0.381;0.426	-0.464	Homeodomain-like superfamily protein (AHRD V3.3 *** A0A2U1MBK2_ARTAN)
95575	gene:Solyc04g081170.3	Solyc04g081170.3	chrSL4.0ch04	+	63152978	63156450	63152978	63153136	63155069	63156450	95575	171;97;172	0;2;2	64;164;174	5;9;34	2026	121	14497.7	731148	1.0;0.743;0.837	0.433;0.521;0.234	-0.464	GAGA-binding transcriptional activator (AHRD V3.3 *** H1ZN91_SOLLC)
24261	gene:Solyc06g084570.4	Solyc06g084570.4	chrSL4.0ch06	+	47214763	47222397	47214763	47214934	47215050	47222397	24261	21;29;14	2;16;10	13;5;5	34;24;24	237	121	112983	4.01803e+06	0.843;0.481;0.417	0.163;0.096;0.096	-0.462	S-adenosyl-L-methionine-dependent methyltransferases superfamily protein (AHRD V3.3 *** B3H6G9_ARATH)
38010	gene:Solyc02g085570.4	Solyc02g085570.4	chrSL4.0ch02	+	46416570	46416911	46416570	46416644	46416852	46416911	38010	4;14;20	1;0;0	2;41;27	13;11;8	301	121	33750.9	1.46894e+06	0.617;1.0;1.0	0.058;0.6;0.576	-0.461	U2 snRNP auxiliary factor large subunit (AHRD V3.3 *** A0A2G2XGE1_CAPBA)
41470	gene:Solyc01g099380.4	Solyc01g099380.4	chrSL4.0ch01	-	81926150	81927693	81926150	81926236	81927085	81927693	41470	118;64;64	3;1;0	24;94;43	5;7;11	942	121	141302	4.84999e+06	0.835;0.892;1.0	0.381;0.633;0.334	-0.46	SART-1 protein (AHRD V3.3 *** A0A200QRF5_9MAGN)
6658	gene:Solyc11g065960.3	Solyc11g065960.3	chrSL4.0ch11	+	49630245	49631259	49630245	49630461	49631060	49631259	6658	40;85;32	0;11;7	13;17;23	5;18;18	692	121	0.000112831308554	0.00187942118376	1.0;0.575;0.444	0.313;0.142;0.183	-0.46	U3 small nucleolar ribonucleoprotein IMP4 (AHRD V3.3 *-* A0A1U8ESL4_CAPAN)
44439	gene:Solyc01g089980.4	Solyc01g089980.4	chrSL4.0ch01	-	75928087	75933795	75928087	75933264	75933425	75933795	44439	11;7;7	0;2;15	18;8;17	37;60;37	254	121	0.00324059818074	0.0285767782442	1.0;0.625;0.182	0.188;0.06;0.18	-0.46	ELMO/CED-12 family protein (AHRD V3.3 *** Q8VZ78_ARATH)
42260	gene:Solyc02g089800.3	Solyc02g089800.3	chrSL4.0ch02	-	49539673	49540680	49539673	49540270	49540644	49540680	42260	17;21;17	0;2;0	27;19;24	6;6;11	467	121	161111	5.4226e+06	1.0;0.731;1.0	0.538;0.451;0.361	-0.46	Nuclear matrix constituent-like protein 1 (AHRD V3.3 *** E5GCT1_CUCME)
23565	gene:Solyc03g117020.4	Solyc03g117020.4	chrSL4.0ch03	+	60742777	60743636	60742777	60742876	60743586	60743636	23565	8;15;29	0;0;0	27;24;34	7;0;15	803	121	18617.7	898300	1.0;1.0;1.0	0.368;1.0;0.255	-0.459	Stromal cell-derived factor 2-like protein (AHRD V3.3 *** A0A2G3CZD1_CAPCH)
50056	gene:Solyc03g044380.3	Solyc03g044380.3	chrSL4.0ch03	+	8246863	8248345	8246863	8246935	8247207	8248345	50056	8;2;12	1;1;12	0;0;0	6;8;1	365	121	4639.92	282024	0.726;0.399;0.249	0.0;0.0;0.0	-0.458	EZ2
125585	gene:Solyc07g065260.4	Solyc07g065260.4	chrSL4.0ch07	+	66921282	66922458	66921282	66921477	66922355	66922458	125585	33;36;49	0;0;0	12;23;49	0;12;8	971	121	10976.1	582863	1.0;1.0;1.0	1.0;0.193;0.433	-0.458	WRKY transcription factor 18
83070	gene:Solyc01g099900.4	Solyc01g099900.4	chrSL4.0ch01	+	82290410	82290814	82290410	82290539	82290642	82290814	83070	8;12;2	2;1;0	9;5;5	9;8;2	224	121	0.000204636887388	0.00307154880855	0.684;0.866;1.0	0.351;0.252;0.575	-0.457	60S ribosomal protein L18, putative, expressed (AHRD V3.3 *** Q10LN7_ORYSJ)
79162	gene:Solyc05g041530.3	Solyc05g041530.3	chrSL4.0ch05	+	51391613	51393390	51391613	51391863	51393318	51393390	79162	29;24;39	0;5;0	40;48;2	6;3;22	1548	121	0.00141365783288	0.0148822858996	1.0;0.273;1.0	0.343;0.556;0.007	-0.456	Alpha/beta-Hydrolases superfamily protein (AHRD V3.3 *** A0A2U1LLS3_ARTAN)
82853	gene:Solyc02g070670.4	Solyc02g070670.4	chrSL4.0ch02	+	38360209	38360895	38360209	38360411	38360546	38360895	82853	68;40;83	24;2;13	3;18;44	10;17;31	242	121	1.74306e+06	0.000394474488142	0.586;0.909;0.761	0.13;0.346;0.415	-0.455	Urease accessory protein UreG-like (AHRD V3.3 *** A0A2K3MUD0_TRIPR)
7641	gene:Solyc11g044515.1	Solyc11g044515.1	chrSL4.0ch11	-	31320698	31321916	31320698	31320815	31321829	31321916	7641	58;30;39	1;3;0	45;30;23	12;5;5	1107	121	0.000229150228455	0.00336779341944	0.864;0.522;1.0	0.291;0.396;0.335	-0.455	Unknown protein
54253	gene:Solyc01g106350.4	Solyc01g106350.4	chrSL4.0ch01	+	86586851	86592019	86586851	86591797	86591915	86592019	54253	6;11;5	3;0;1	11;5;0	13;2;3	239	121	0.00362944227474	0.0312369844414	0.503;1.0;0.717	0.3;0.559;0.0	-0.454	Fatty acid amide hydrolase (AHRD V3.3 *** A0A2G2Y3D5_CAPAN)
89163	gene:Solyc03g093390.4	Solyc03g093390.4	chrSL4.0ch03	-	49211428	49212244	49211428	49211982	49212062	49212244	89163	358;51;96	482;31;27	2;2;0	10;48;3	201	121	0.111722	25.7587	0.309;0.498;0.682	0.107;0.024;0.0	-0.453	beta expansin precursor 2
116231	gene:Solyc07g007705.1	Solyc07g007705.1	chrSL4.0ch07	+	2331794	2333033	2331794	2331874	2332684	2333033	116231	12;4;10	2;0;0	35;40;24	2;25;12	903	121	0.00168105242023	0.0170929935613	0.446;1.0;1.0	0.701;0.177;0.211	-0.452	Unknown protein
44192	gene:Solyc08g008380.4	Solyc08g008380.4	chrSL4.0ch08	+	2813533	2815629	2813533	2815373	2815464	2815629	44192	27;11;43	10;11;2	1;4;4	2;7;29	212	121	251785	789120	0.606;0.363;0.925	0.222;0.246;0.073	-0.451	Auxin Response Factor 9B
79487	gene:Solyc09g066470.4	Solyc09g066470.4	chrSL4.0ch09	-	60988123	60988486	60988123	60988210	60988299	60988486	79487	6;11;22	0;0;0	55;48;92	10;65;37	210	121	133.018	1303.77	1.0;1.0;1.0	0.76;0.298;0.589	-0.451	ABC transporter-like (AHRD V3.3 *** A0A200PW10_9MAGN)
97878	gene:Solyc08g076920.3	Solyc08g076920.3	chrSL4.0ch08	-	58950600	58951523	58950600	58950723	58951362	58951523	97878	3;7;26	0;0;0	30;3;7	3;19;0	732	121	38292.9	1.63536e+06	1.0;1.0;1.0	0.623;0.025;1.0	-0.451	Arf GTPase activating protein (AHRD V3.3 *** A0A200PXM2_9MAGN)
39882	gene:Solyc02g082633.1	Solyc02g082633.1	chrSL4.0ch02	+	44273689	44274173	44273689	44273819	44274026	44274173	39882	5;18;3	0;2;0	8;17;6	0;14;20	300	121	0.000217494446213	0.00322939928193	1.0;0.784;1.0	1.0;0.329;0.108	-0.449	DNA mismatch repair protein MLH3 (AHRD V3.3 *-* A0A2G2XFY3_CAPBA)
86857	gene:Solyc09g007290.4	Solyc09g007290.4	chrSL4.0ch09	+	906638	908665	906638	906768	906979	908665	86857	11;29;30	0;2;0	18;23;12	7;4;11	304	121	13280.9	679184	1.0;0.852;1.0	0.506;0.696;0.303	-0.449	Nuclear transcription factor Y subunit B-8 (AHRD V3.3 *** A0A2G3BJK6_CAPCH)
122222	gene:Solyc07g045000.4	Solyc07g045000.4	chrSL4.0ch07	-	57940136	57944109	57940136	57940278	57940371	57944109	122222	4;8;22	4;3;6	2;4;3	17;23;10	214	121	10683.5	569716	0.361;0.601;0.675	0.062;0.09;0.145	-0.447	Homeodomain-like protein (AHRD V3.3 *-* A0A2U1N2T8_ARTAN)
11661	gene:Solyc10g081630.2	Solyc10g081630.2	chrSL4.0ch10	+	61781563	61782572	61781563	61781729	61782100	61782572	11661	14;5;17	0;4;0	0;16;7	8;1;16	464	121	0.00165137354151	0.0168350754531	1.0;0.246;1.0	0.0;0.807;0.102	-0.446	F-box protein (AHRD V3.3 *** A0A1U8F6X6_CAPAN)
118585	gene:Solyc08g066620.3	Solyc08g066620.3	chrSL4.0ch08	+	53470801	53472074	53470801	53471068	53471894	53472074	118585	25;23;30	4;7;0	14;22;33	32;9;32	919	121	0.000790334301395	0.00927938058254	0.451;0.302;1.0	0.054;0.243;0.12	-0.445	Cystathionine beta-lyase (AHRD V3.3 *-* A0A1U8EBG6_CAPAN)
14952	gene:Solyc10g008640.3	Solyc10g008640.3	chrSL4.0ch10	-	2590973	2592327	2590973	2591041	2591684	2592327	14952	15;31;10	0;0;5	40;11;19	6;9;11	736	121	0.00654547068248	0.0489749629608	1.0;1.0;0.247	0.523;0.167;0.221	-0.445	Diacylglycerol kinase (AHRD V3.3 *** A0A2G2YJ92_CAPAN)
60512	gene:Solyc08g065350.4	Solyc08g065350.4	chrSL4.0ch08	+	51360021	51360563	51360021	51360274	51360445	51360563	60512	13;18;12	0;5;11	0;10;14	9;11;13	264	121	0.00558978021242	0.0434917215075	1.0;0.623;0.333	0.0;0.294;0.33	-0.444	Histone deacetylase (AHRD V3.3 *** A0A2G2Z7K8_CAPAN)
119969	gene:Solyc07g017610.3	Solyc07g017610.3	chrSL4.0ch07	+	7776245	7780550	7776245	7779734	7780409	7780550	119969	100;56;69	0;0;0	9;26;17	0;3;27	768	121	28763.9	1.28937e+06	1.0;1.0;1.0	1.0;0.577;0.09	-0.444	Saccharopine dehydrogenase / Homospermidine synthase (AHRD V3.3 *** A0A200PV89_9MAGN)
103544	gene:Solyc07g007960.3	Solyc07g007960.3	chrSL4.0ch07	-	2629315	2631532	2629315	2629466	2631433	2631532	103544	8;16;32	0;1;0	16;15;16	0;10;12	2060	121	1.79854e+06	0.000404927280389	1.0;0.484;1.0	1.0;0.081;0.073	-0.443	Ubiquitin system component Cue protein (AHRD V3.3 *** Q8H1Q3_ARATH)
66291	gene:Solyc01g102540.3	Solyc01g102540.3	chrSL4.0ch01	-	83597067	83597765	83597067	83597175	83597263	83597765	66291	17;11;7	7;0;20	9;0;0	7;3;15	209	121	0.00471824856022	0.0383032619338	0.584;1.0;0.168	0.427;0.0;0.0	-0.442	hpoxia-induced protein 242
34265	gene:Solyc03g082600.4	Solyc03g082600.4	chrSL4.0ch03	-	47095021	47097024	47095021	47095088	47096983	47097024	34265	94;56;72	5;11;0	44;61;51	9;29;26	1988	121	0.00160136968043	0.0164248978785	0.534;0.237;1.0	0.229;0.113;0.107	-0.441	Cytochrome b5 (AHRD V3.3 *** A0A2G3A011_CAPAN)
810	gene:Solyc12g096340.2	Solyc12g096340.2	chrSL4.0ch12	+	64822173	64824077	64822173	64822415	64823918	64824077	810	132;130;131	0;2;0	65;76;160	14;9;2	1596	121	104067	374484	1.0;0.831;1.0	0.26;0.39;0.858	-0.441	UAA domain-containing protein (AHRD V3.3 *** A0A1Q3CCI8_CEPFO)
28565	gene:Solyc01g010870.3	Solyc01g010870.3	chrSL4.0ch01	-	6343696	6346724	6343696	6344701	6346416	6346724	28565	63;67;17	3;3;0	8;22;35	2;11;2	1808	121	0.00539458169231	0.0423502771982	0.584;0.599;1.0	0.211;0.118;0.539	-0.438	S-adenosyl-L-methionine-dependent methyltransferases superfamily protein (AHRD V3.3 *** A0A2U1LK68_ARTAN)
2507	gene:Solyc12g037980.2	Solyc12g037980.2	chrSL4.0ch12	+	47908528	47909284	47908528	47908591	47908738	47909284	2507	26;14;22	0;0;0	7;9;12	0;19;6	242	121	25976.1	1.18581e+06	1.0;1.0;1.0	1.0;0.191;0.5	-0.436	actin-related protein 4-like (AHRD V3.3 *** A0A2I4G8E9_9ROSI)
59281	gene:Solyc03g121880.4	Solyc03g121880.4	chrSL4.0ch03	+	64351665	64352212	64351665	64352022	64352111	64352212	59281	20;5;32	18;0;14	115;204;331	255;644;463	210	121	0.00417679625622	0.0348686391916	0.39;1.0;0.568	0.206;0.154;0.292	-0.435	Protein phosphatase 2C 16 (AHRD V3.3 *** A0A2G2WPX5_CAPBA)
109835	gene:Solyc06g048890.4	Solyc06g048890.4	chrSL4.0ch06	+	29583071	29593026	29583071	29592522	29592956	29593026	109835	43;26;50	5;0;6	8;8;8	5;2;5	527	121	0.000830683025892	0.00965150171886	0.664;1.0;0.657	0.269;0.479;0.269	-0.435	Protein kinase family protein with ARM repeat domain-containing protein (AHRD V3.3 *** A0A2U1MUW0_ARTAN)
129575	gene:Solyc08g005070.4	Solyc08g005070.4	chrSL4.0ch08	+	65660	67199	65660	66570	66942	67199	129575	11;21;16	1;4;4	14;26;0	13;15;6	465	121	0.000479120620514	0.00617248333532	0.741;0.577;0.51	0.219;0.311;0.0	-0.433	Arf GTPase activating protein (AHRD V3.3 *** A0A200QXI9_9MAGN)
115722	gene:Solyc01g067800.3	Solyc01g067800.3	chrSL4.0ch01	-	69548372	69552373	69548372	69551713	69552246	69552373	115722	61;30;40	0;1;8	0;16;2	8;0;8	626	121	0.00136931419286	0.0144950475475	1.0;0.853;0.491	0.0;1.0;0.046	-0.433	Zinc finger protein (AHRD V3.3 *** A0A2K3PE50_TRIPR)
14355	gene:Solyc10g039380.2	Solyc10g039380.2	chrSL4.0ch10	+	20841137	20848734	20841137	20841282	20848216	20848734	14355	306;366;302	5;7;0	167;209;430	7;17;25	7027	121	0.00083190102782	0.00966257155132	0.513;0.474;1.0	0.291;0.175;0.228	-0.431	DNA repair REX1-B protein (AHRD V3.3 *** AT5G04910.1)
76562	gene:Solyc06g082980.3	Solyc06g082980.3	chrSL4.0ch06	-	46143376	46143739	46143376	46143509	46143592	46143739	76562	41;23;57	3;4;8	21;0;2	7;8;1	204	121	0.00109176595102	0.0120499964983	0.89;0.773;0.809	0.64;0.0;0.543	-0.43	Emopamil-binding (AHRD V3.3 *** A0A2U1L1I9_ARTAN)
16601	gene:Solyc09g092450.3	Solyc09g092450.3	chrSL4.0ch09	-	67642468	67642780	67642468	67642627	67642755	67642780	16601	9;16;29	0;0;2	16;18;28	6;28;4	242	121	97724.2	3.55167e+06	1.0;1.0;0.879	0.571;0.243;0.778	-0.429	Long-chain acyl-CoA synthetase (AHRD V3.3 *** A0A1Z5KCI0_FISSO)
67909	gene:Solyc03g007480.3	Solyc03g007480.3	chrSL4.0ch03	+	2080707	2083082	2080707	2081110	2081497	2083082	67909	35;66;24	0;8;9	12;6;33	13;5;14	480	121	0.00161601431056	0.0165421754788	1.0;0.675;0.402	0.189;0.232;0.373	-0.428	myosin IB heavy chain (AHRD V3.3 *** A0A2I4H7G9_9ROSI)
33476	gene:Solyc01g103650.3	Solyc01g103650.3	chrSL4.0ch01	+	84492711	84493019	84492711	84492795	84492991	84493019	33476	20;52;19	0;3;15	0;3;3	6;2;1	289	121	0.00128167586662	0.0137121124581	1.0;0.879;0.347	0.0;0.386;0.557	-0.428	Alpha/beta-Hydrolases superfamily protein (AHRD V3.3 *** Q9XID7_ARATH)
83406	gene:Solyc03g112640.3	Solyc03g112640.3	chrSL4.0ch03	+	57446942	57449288	57446942	57447873	57448910	57449288	83406	91;20;34	2;0;0	236;118;164	14;13;25	1130	121	147774	5.03416e+06	0.83;1.0;1.0	0.644;0.493;0.413	-0.427	Sec14p-like phosphatidylinositol transfer family protein (AHRD V3.3 *** A0A2U1Q4D3_ARTAN)
86850	gene:Solyc02g086440.4	Solyc02g086440.4	chrSL4.0ch02	+	47121091	47122137	47121091	47121685	47122028	47122137	86850	33;30;27	0;1;0	70;81;133	15;31;22	436	121	31.3821	3764.68	1.0;0.893;1.0	0.564;0.42;0.627	-0.427	F-box/LRR-repeat protein 3 (AHRD V3.3 *-* A0A2I4HUQ7_9ROSI)
43474	gene:Solyc01g091870.3	Solyc01g091870.3	chrSL4.0ch01	+	77655882	77656140	77655882	77655926	77656019	77656140	43474	14;13;3	4;0;1	4;31;2	8;8;9	214	121	0.00216195563726	0.0207948850355	0.664;1.0;0.629	0.22;0.687;0.112	-0.425	SPX domain-containing protein (AHRD V3.3 *** D7MDY2_ARALL)
15113	gene:Solyc10g007850.3	Solyc10g007850.3	chrSL4.0ch10	-	1933763	1934437	1933763	1933948	1934288	1934437	15113	16;22;34	1;8;1	21;23;47	24;15;21	433	121	0.000714949942513	0.00855232261575	0.817;0.435;0.905	0.196;0.3;0.385	-0.425	GPI-anchor transamidase (AHRD V3.3 *** A0A1U8GLL8_CAPAN)
52930	gene:Solyc02g082440.2	Solyc02g082440.2	chrSL4.0ch02	-	44125566	44129455	44125566	44129051	44129349	44129455	52930	8;7;10	6;0;13	1;9;0	5;15;24	391	121	0.00308577507007	0.0274918580829	0.292;1.0;0.192	0.058;0.157;0.0	-0.423	Unknown protein
43030	gene:Solyc01g095430.3	Solyc01g095430.3	chrSL4.0ch01	-	78942803	78943313	78942803	78942901	78943055	78943313	43030	9;9;23	0;8;0	11;9;108	15;11;46	247	121	0.00323644431727	0.0285447545523	1.0;0.355;1.0	0.264;0.286;0.535	-0.423	Protein CURVATURE THYLAKOID 1A, chloroplastic (AHRD V3.3 *** A0A2G2YXY1_CAPAN)
126045	gene:Solyc09g018060.4	Solyc09g018060.4	chrSL4.0ch09	-	12745570	12750169	12745570	12749061	12750036	12750169	126045	277;247;270	7;2;0	131;106;234	20;14;18	1068	121	2.01299	337.41	0.818;0.933;1.0	0.426;0.462;0.596	-0.422	MAP kinase kinase kinase 69
55645	gene:Solyc06g084160.4	Solyc06g084160.4	chrSL4.0ch06	+	46947617	46948656	46947617	46947764	46948568	46948656	55645	5;8;11	4;8;0	0;0;0	2;11;6	897	121	8.79838e+06	0.0015308701324	0.144;0.119;1.0	0.0;0.0;0.0	-0.421	Protein kinase domain (AHRD V3.3 *** A0A200Q4U8_9MAGN)
79878	gene:Solyc06g068690.4	Solyc06g068690.4	chrSL4.0ch06	+	40218934	40222396	40218934	40219025	40220394	40222396	79878	45;22;68	0;0;1	92;116;353	8;11;17	1462	121	58242.9	2.31123e+06	1.0;1.0;0.849	0.488;0.466;0.632	-0.421	Amidase family protein (AHRD V3.3 *-* AT5G07360.3)
118231	gene:Solyc07g053650.4	Solyc07g053650.4	chrSL4.0ch07	+	62021507	62031009	62021507	62030822	62030949	62031009	118231	39;64;51	0;0;0	19;29;74	12;11;14	242	121	0.00196509	0.737998	1.0;1.0;1.0	0.442;0.569;0.725	-0.421	26S proteasome non-ATPase regulatory subunit 2 homolog (AHRD V3.3 *** A0A2G2Z400_CAPAN)
34563	gene:Solyc10g084760.3	Solyc10g084760.3	chrSL4.0ch10	-	63326345	63327569	63326345	63327431	63327500	63327569	34563	2;11;15	3;3;1	0;23;31	59;49;28	190	121	0.000436243091036	0.00571645832697	0.298;0.7;0.905	0.0;0.23;0.414	-0.42	E3 ubiquitin-protein ligase ubr3-like protein (AHRD V3.3 *** A0A2K3NLG7_TRIPR)
247	gene:Solyc12g099510.3	Solyc12g099510.3	chrSL4.0ch12	-	66159093	66159632	66159093	66159243	66159454	66159632	247	21;8;9	0;0;0	8;9;37	12;0;13	304	121	37837.6	1.61844e+06	1.0;1.0;1.0	0.21;1.0;0.531	-0.42	condensin-2 complex subunit D3 isoform X1 (AHRD V3.3 *** A0A2I4DSX7_9ROSI)
107176	gene:Solyc09g065660.4	Solyc09g065660.4	chrSL4.0ch09	+	59975273	59977022	59975273	59975808	59976165	59977022	107176	21;11;25	9;5;0	22;67;26	22;307;23	450	121	0.000298312302346	0.00418556403572	0.386;0.372;1.0	0.212;0.055;0.233	-0.419	Heat shock transcription factor (AHRD V3.3 *-* A0A1Y1I763_KLENI)
36137	gene:Solyc12g095800.2	Solyc12g095800.2	chrSL4.0ch12	-	64441250	64444568	64441250	64441429	64444439	64444568	36137	194;174;133	0;0;0	219;185;430	14;10;1	3103	121	5220.39	312954	1.0;1.0;1.0	0.379;0.419;0.944	-0.419	Chaperone protein dnaJ 10 (AHRD V3.3 *** A0A2G2YA74_CAPAN)
28551	gene:Solyc03g079940.3	Solyc03g079940.3	chrSL4.0ch03	-	46397846	46399117	46397846	46397995	46398932	46399117	28551	20;23;32	0;0;0	26;38;68	0;21;6	1030	121	50176.4	204764	1.0;1.0;1.0	1.0;0.175;0.571	-0.418	mitochondrial import inner membrane translocase subunit TIM22-like (AHRD V3.3 *** A0A2I4GFQ5_9ROSI)
28206	gene:Solyc01g099710.4	Solyc01g099710.4	chrSL4.0ch01	+	82136182	82138001	82136182	82136542	82137350	82138001	28206	0;10;10	2;0;2	4;0;0	3;6;21	901	121	0.00236466851491	0.0222530925102	0.0;1.0;0.402	0.152;0.0;0.0	-0.417	Tafazzin family protein (AHRD V3.3 *** A0A2G2W842_CAPBA)
34106	gene:Solyc02g093690.3	Solyc02g093690.3	chrSL4.0ch02	-	52498646	52499893	52498646	52499209	52499374	52499893	34106	0;15;10	3;3;2	0;5;2	6;16;37	258	121	0.000530302431087	0.00671159600275	0.0;0.701;0.701	0.0;0.128;0.025	-0.416	ATP synthase mitochondrial F1 complex assembly factor 2-like (AHRD V3.3 *** A0A2I4GLH9_9ROSI)
110559	gene:Solyc06g051780.2	Solyc06g051780.2	chrSL4.0ch06	+	33213441	33226122	33213441	33216919	33225913	33226122	110559	490;506;502	7;2;0	297;264;935	9;15;12	9087	121	0.00159485568293	0.0163734521526	0.482;0.771;1.0	0.305;0.19;0.509	-0.416	Nucleotidyltransferase family protein (AHRD V3.3 *-* A0A2U1NBM8_ARTAN)
25537	gene:Solyc02g081380.3	Solyc02g081380.3	chrSL4.0ch02	-	43358427	43359509	43358427	43359045	43359178	43359509	25537	19;5;16	0;0;5	21;18;29	7;10;35	242	121	0.00057259931631	0.00713291791659	1.0;1.0;0.615	0.6;0.474;0.293	-0.416	Ras-related protein Rab-5C (AHRD V3.3 *** A0A2G3A9R5_CAPAN)
107174	gene:Solyc09g065660.4	Solyc09g065660.4	chrSL4.0ch09	+	59976013	59976911	59976013	59976063	59976165	59976911	107174	18;11;21	5;0;6	20;51;30	12;56;45	223	121	0.000224260332203	0.00331061929828	0.661;1.0;0.655	0.475;0.331;0.266	-0.415	Heat shock transcription factor (AHRD V3.3 *-* A0A1Y1I763_KLENI)
99710	gene:Solyc07g052670.3	Solyc07g052670.3	chrSL4.0ch07	-	61025688	61026508	61025688	61025766	61026460	61026508	99710	199;289;380	24;41;37	17;61;46	13;56;42	787	121	0	0.0	0.56;0.52;0.612	0.167;0.143;0.144	-0.413	bHLH transcription factor 053
120681	gene:Solyc06g009820.3	Solyc06g009820.3	chrSL4.0ch06	+	3880220	3880944	3880220	3880585	3880833	3880944	120681	53;28;108	11;9;0	35;65;36	20;42;58	341	121	924302	0.000232321134994	0.631;0.525;1.0	0.383;0.354;0.18	-0.413	Fumarate hydratase class II (AHRD V3.3 *-* A0A248JQX4_9PROT)
58579	gene:Solyc02g078900.3	Solyc02g078900.3	chrSL4.0ch02	-	41516000	41517188	41516000	41516686	41517150	41517188	58579	17;16;5	1;5;2	7;8;8	39;17;8	557	121	747884	0.000195118784624	0.787;0.41;0.352	0.038;0.093;0.178	-0.413	Alternative NAD(P)H dehydrogenase mitochondrial-like (AHRD V3.3 *** A0A2K3P845_TRIPR)
14648	gene:Solyc10g012410.3	Solyc10g012410.3	chrSL4.0ch10	-	4871370	4873536	4871370	4871883	4873455	4873536	14648	119;156;112	2;3;15	87;88;56	32;23;8	1665	121	0.000141578172692	0.00226570686496	0.812;0.791;0.352	0.165;0.218;0.337	-0.412	ribosomal RNA small subunit methyltransferase G (AHRD V3.3 *** AT2G45990.2)
120707	gene:Solyc01g110540.3	Solyc01g110540.3	chrSL4.0ch01	+	89547840	89548566	89547840	89547906	89548255	89548566	120707	21;10;33	0;4;15	34;21;11	18;35;44	442	121	0.00232574577759	0.0219726882024	1.0;0.406;0.376	0.341;0.141;0.064	-0.412	ATP synthase E chain (AHRD V3.3 *** Q8GXE7_ARATH)
109982	gene:Solyc06g050230.4	Solyc06g050230.4	chrSL4.0ch06	-	30496321	30497493	30496321	30496972	30497058	30497493	109982	5;2;0	0;0;1	10;4;3	11;5;13	207	121	0.000319418741656	0.00442826292029	1.0;1.0;0.0	0.347;0.319;0.119	-0.405	Phosphoglucan phosphatase LSF2, chloroplastic (AHRD V3.3 *** A0A2G2WIB1_CAPBA)
34440	gene:Solyc02g093210.3	Solyc02g093210.3	chrSL4.0ch02	+	52209315	52212944	52209315	52212223	52212376	52212944	34440	14;10;23	2;0;1	31;32;2	10;13;2	246	121	6.01753e+06	0.00111105198666	0.775;1.0;0.919	0.604;0.548;0.33	-0.404	PI-PLC X domain-containing protein (AHRD V3.3 *** A0A2G3A7Y6_CAPAN)
63479	gene:Solyc11g039950.3	Solyc11g039950.3	chrSL4.0ch11	-	39292379	39298956	39292379	39292521	39298796	39298956	63479	353;319;269	0;0;0	505;701;945	12;12;4	6368	121	1030.67	77128	1.0;1.0;1.0	0.444;0.526;0.818	-0.404	Splicing factor 3B subunit 4 (AHRD V3.3 *-* A0A1J3HL99_NOCCA)
72743	gene:Solyc04g007880.4	Solyc04g007880.4	chrSL4.0ch04	+	1591972	1592401	1591972	1592047	1592190	1592401	72743	14;4;16	0;0;0	24;2;7	7;0;19	242	121	72950.6	2.77884e+06	1.0;1.0;1.0	0.632;1.0;0.156	-0.404	Cysteine-rich receptor-like protein kinase 10 (AHRD V3.3 *** A0A2G3CFD2_CAPCH)
70336	gene:Solyc06g008860.3	Solyc06g008860.3	chrSL4.0ch06	-	2808440	2809812	2808440	2808706	2809690	2809812	70336	125;98;66	0;0;0	59;109;160	2;8;25	1077	121	7.96144	1138.84	1.0;1.0;1.0	0.768;0.605;0.418	-0.403	u1 small nuclear ribonucleoprotein C
135203	gene:Solyc11g005020.3	Solyc11g005020.3	chrSL4.0ch11	-	44214	56208	44214	55960	56142	56208	135203	3;20;26	2;10;3	4;2;5	9;4;18	275	121	1.82445e+06	0.000410007945137	0.398;0.468;0.792	0.164;0.18;0.109	-0.402	Protein translocase subunit SecA (AHRD V3.3 *** A0A1J7H8J9_LUPAN)
122933	gene:Solyc08g077500.4	Solyc08g077500.4	chrSL4.0ch08	+	59595088	59601412	59595088	59595286	59597173	59601412	122933	10;16;13	6;3;0	4;2;8	12;13;4	1980	121	0.00492048666563	0.0395077735464	0.092;0.246;1.0	0.02;0.009;0.109	-0.4	Pleckstrin homology domain (AHRD V3.3 *** A0A200QQL4_9MAGN)
34540	gene:Solyc02g084950.3	Solyc02g084950.3	chrSL4.0ch02	+	46001782	46002269	46001782	46002055	46002227	46002269	34540	27;7;20	7;6;4	2;5;11	11;8;22	265	121	2.87978e+06	0.000602910784206	0.638;0.348;0.695	0.077;0.222;0.186	-0.399	S-adenosyl-L-methionine-dependent methyltransferases superfamily protein (AHRD V3.3 *** A0A2U1KPI6_ARTAN)
88143	gene:Solyc03g005870.4	Solyc03g005870.4	chrSL4.0ch03	+	596208	596909	596208	596644	596783	596909	88143	25;53;64	2;2;0	16;21;21	6;10;10	242	121	8.96211	1254.88	0.862;0.93;1.0	0.571;0.512;0.512	-0.399	eukaryotic translation initiation factor 4E
66231	gene:Solyc02g071890.3	Solyc02g071890.3	chrSL4.0ch02	+	39278683	39280196	39278683	39279232	39280123	39280196	66231	26;61;53	0;5;0	58;44;77	21;4;7	984	121	0.00182026368645	0.0181737015565	1.0;0.6;1.0	0.254;0.575;0.575	-0.399	Histidinol dehydrogenase (AHRD V3.3 *** O48933_NOCGO)
84836	gene:Solyc07g062860.3	Solyc07g062860.3	chrSL4.0ch07	+	65336706	65344457	65336706	65343881	65344409	65344457	84836	6;9;12	5;0;0	0;17;0	4;0;37	621	121	0.00303416110293	0.027128473394	0.19;1.0;1.0	0.0;1.0;0.0	-0.397	26S proteasome non-ATPase regulatory subunit 5 (AHRD V3.3 *** A0A200QM10_9MAGN)
103646	gene:Solyc09g011020.4	Solyc09g011020.4	chrSL4.0ch09	-	4395198	4395805	4395198	4395563	4395770	4395805	103646	19;21;20	3;0;1	9;10;42	8;15;2	300	121	0.00203152400013	0.0197727199344	0.719;1.0;0.89	0.312;0.212;0.894	-0.397	Tetratricopeptide repeat (TPR)-like superfamily protein (AHRD V3.3 *** AT5G02130.1)
38676	gene:Solyc02g075630.3	Solyc02g075630.3	chrSL4.0ch02	-	45604810	45609105	45604810	45604878	45605001	45609105	38676	9;23;15	0;4;0	23;16;19	3;19;11	242	121	0.000527890131198	0.00668416184429	1.0;0.742;1.0	0.793;0.296;0.463	-0.397	UPF0183 protein (AHRD V3.3 *** A0A2G3D7Z6_CAPCH)
3464	gene:Solyc12g014190.2	Solyc12g014190.2	chrSL4.0ch12	-	5075630	5078680	5075630	5078221	5078571	5078680	3464	54;73;52	3;12;2	30;29;42	12;12;22	443	121	262171	8.14196e+06	0.831;0.624;0.877	0.406;0.398;0.343	-0.395	tRNA dimethylallyltransferase 9 (AHRD V3.3 *** A0A2G2VFT1_CAPBA)
61350	gene:Solyc01g005560.3	Solyc01g005560.3	chrSL4.0ch01	+	409709	410901	409709	410663	410809	410901	61350	25;29;55	0;0;4	8;22;26	4;6;11	242	121	18169.1	885254	1.0;1.0;0.873	0.5;0.647;0.542	-0.395	Isocitrate dehydrogenase [NADP] (AHRD V3.3 *** A0A2G3BR90_CAPCH)
31015	gene:Solyc03g110920.2	Solyc03g110920.2	chrSL4.0ch03	-	56056705	56060737	56056705	56060438	56060678	56060737	31015	29;15;18	6;4;4	22;3;0	7;8;4	333	121	0.00149248641387	0.0155391657589	0.637;0.577;0.621	0.533;0.12;0.0	-0.394	HVA22-like protein (AHRD V3.3 *** A0A1U8FXC4_CAPAN)
44701	gene:Solyc03g034020.4	Solyc03g034020.4	chrSL4.0ch03	-	5592552	5594739	5592552	5593404	5594023	5594739	44701	28;27;23	3;19;2	15;0;19	11;3;28	712	121	0.00101986855153	0.0114127948518	0.613;0.195;0.662	0.188;0.0;0.103	-0.393	RING-type E3 ubiquitin transferase (AHRD V3.3 *** A0A2G3CL67_CAPCH)
44575	gene:Solyc01g111410.3	Solyc01g111410.3	chrSL4.0ch01	+	90023361	90026329	90023361	90024706	90026260	90026329	44575	128;108;117	3;0;2	142;172;194	25;23;5	1647	121	0.000185995759406	0.00284568564503	0.758;1.0;0.811	0.294;0.355;0.74	-0.393	Protein prenyltransferase alpha subunit repeat-containing protein 1 (AHRD V3.3 *** A0A1J3ITR8_NOCCA)
137632	gene:Solyc03g078610.3	Solyc03g078610.3	chrSL4.0ch03	-	45763842	45765189	45763842	45764339	45764768	45765189	137632	63;39;52	3;1;0	15;17;37	8;12;0	522	121	0.00198486650996	0.0194512528083	0.83;0.9;1.0	0.303;0.247;1.0	-0.393	Alpha-ketoglutarate-dependent dioxygenase alkB-like protein 2 (AHRD V3.3 *** A0A2G2X511_CAPBA)
34898	gene:Solyc02g092010.4	Solyc02g092010.4	chrSL4.0ch02	-	51262326	51263503	51262326	51262382	51262461	51263503	34898	3;6;5	0;4;6	4;0;2	2;17;13	200	121	0.00671606471473	0.0499259370105	1.0;0.476;0.335	0.548;0.0;0.085	-0.393	GTP-binding protein, chloroplastic (AHRD V3.3 *** A0A2G3D8K8_CAPCH)
136296	gene:Solyc03g123660.3	Solyc03g123660.3	chrSL4.0ch03	+	64904909	64905816	64904909	64904937	64905736	64905816	136296	20;24;49	0;0;0	28;37;84	4;0;22	892	121	27466.2	1.24241e+06	1.0;1.0;1.0	0.487;1.0;0.341	-0.391	ubiquitin conjugating enzyme 2
30160	gene:Solyc01g099140.4	Solyc01g099140.4	chrSL4.0ch01	-	81717189	81719903	81717189	81718592	81719746	81719903	30160	2;6;27	6;2;0	0;2;1	26;3;4	1247	121	0.000313180856589	0.00435615159643	0.031;0.225;1.0	0.0;0.061;0.024	-0.39	Vacuole membrane protein KMS1 (AHRD V3.3 *** A0A2G2Y0A8_CAPAN)
95129	gene:Solyc04g080390.4	Solyc04g080390.4	chrSL4.0ch04	-	62561914	62563254	62561914	62562921	62563004	62563254	95129	35;51;22	33;22;20	7;5;4	44;41;63	204	121	1.11022e-05	0.00709543	0.386;0.579;0.395	0.086;0.067;0.036	-0.39	plasma membrane fusion protein (AHRD V3.3 *** AT5G42765.1)
60726	gene:Solyc02g036280.3	Solyc02g036280.3	chrSL4.0ch02	+	29164441	29166516	29164441	29165918	29166045	29166516	60726	95;35;45	13;10;1	32;43;46	25;40;26	242	121	62758.2	2.45388e+06	0.785;0.636;0.957	0.39;0.35;0.469	-0.39	Pvr4 (AHRD V3.3 *-* A0A1D5AHY8_CAPAN)
134483	gene:Solyc12g098710.2	Solyc12g098710.2	chrSL4.0ch12	+	65658597	65659645	65658597	65658807	65659558	65659645	134483	4;13;4	0;0;0	30;43;188	9;0;26	844	121	47449.7	1.95167e+06	1.0;1.0;1.0	0.323;1.0;0.509	-0.389	15-cis-zeta-carotene isomerase, chloroplastic (AHRD V3.3 *** A0A1U8ESN0_CAPAN)
112154	gene:Solyc07g022830.3	Solyc07g022830.3	chrSL4.0ch07	-	22581741	22583448	22581741	22583150	22583211	22583448	112154	76;20;37	28;31;22	0;2;0	5;3;11	182	121	31194.7	137576	0.643;0.3;0.528	0.0;0.307;0.0	-0.388	EXS (AHRD V3.3 *** A0A200R094_9MAGN)
64069	gene:Solyc01g101240.4	Solyc01g101240.4	chrSL4.0ch01	+	83333992	83334594	83333992	83334161	83334381	83334594	64069	18;23;51	2;0;0	6;31;29	11;5;4	313	121	272119	8.3913e+06	0.777;1.0;1.0	0.174;0.706;0.737	-0.387	aspartic protease precursor
135727	gene:Solyc06g084590.4	Solyc06g084590.4	chrSL4.0ch06	+	47234405	47239740	47234405	47239561	47239661	47239740	135727	173;185;196	64;79;88	26;32;106	73;176;138	221	121	0	0.0	0.597;0.562;0.549	0.163;0.091;0.296	-0.386	Heparan-alpha-glucosaminide N-acetyltransferase-like protein (DUF1624) (AHRD V3.3 *** B3H4C1_ARATH)
58433	gene:Solyc02g091590.4	Solyc02g091590.4	chrSL4.0ch02	-	50890458	50891318	50890458	50890527	50891097	50891318	58433	30;48;24	2;3;2	20;53;35	8;17;13	663	121	1.07643e+06	0.000262677875445	0.732;0.745;0.687	0.313;0.363;0.329	-0.386	symbiosis receptor-like kinase (SYMRK)
22466	gene:Solyc03g120270.4	Solyc03g120270.4	chrSL4.0ch03	+	63160578	63167642	63160578	63167514	63167595	63167642	22466	35;16;75	2;8;2	5;28;34	15;14;17	202	121	0.000184469652268	0.00282478852622	0.913;0.545;0.957	0.166;0.545;0.545	-0.386	Coatomer subunit beta' (AHRD V3.3 *** A0A200PNW4_9MAGN)
2663	gene:Solyc12g062870.2	Solyc12g062870.2	chrSL4.0ch12	+	35104005	35104474	35104005	35104146	35104346	35104474	2663	3;25;17	0;0;0	10;9;29	0;4;21	293	121	24830.4	1.1421e+06	1.0;1.0;1.0	1.0;0.482;0.363	-0.385	Shaggy-related protein kinase epsilon (AHRD V3.3 *** A0A2G3CLN0_CAPCH)
81332	gene:Solyc07g042710.3	Solyc07g042710.3	chrSL4.0ch07	+	56082386	56092648	56082386	56083731	56092276	56092648	81332	345;318;357	0;0;0	337;375;505	18;3;0	8638	121	198036	6.44179e+06	1.0;1.0;1.0	0.208;0.636;1.0	-0.385	cytoplasmic dynein 2 light intermediate chain (AHRD V3.3 *** AT2G04340.1)
23470	gene:Solyc03g117330.4	Solyc03g117330.4	chrSL4.0ch03	+	60935819	60940182	60935819	60935843	60935940	60940182	23470	2;7;10	4;17;1	1;0;0	5;19;10	218	121	239313	757197	0.217;0.186;0.847	0.1;0.0;0.0	-0.383	Proline-tRNA ligase (AHRD V3.3 *** X8JBM9_9HOMO)
113177	gene:Solyc06g066600.3	Solyc06g066600.3	chrSL4.0ch06	-	39481008	39484897	39481008	39484723	39484797	39484897	113177	1;10;3	0;1;0	68;42;59	15;28;38	195	121	56511.3	0.000154513135051	1.0;0.861;1.0	0.738;0.482;0.491	-0.383	plastidic glucose translocator 2
134266	gene:Solyc09g007180.3	Solyc09g007180.3	chrSL4.0ch09	-	821544	822063	821544	821817	821994	822063	134266	31;14;11	0;0;3	28;18;31	13;10;12	270	121	1.09186e+06	0.000265698361548	1.0;1.0;0.622	0.491;0.446;0.537	-0.383	Adenylate kinase (AHRD V3.3 *** S8CID7_9LAMI),Pfam:PF00406
94830	gene:Solyc04g079760.4	Solyc04g079760.4	chrSL4.0ch04	+	62084023	62084959	62084023	62084440	62084650	62084959	94830	10;7;23	0;0;0	12;18;23	0;10;12	303	121	16846.8	830829	1.0;1.0;1.0	1.0;0.418;0.434	-0.383	UPF0114 domain-containing protein (AHRD V3.3 *** A0A1Q3D8A0_CEPFO)
70143	gene:Solyc02g067860.4	Solyc02g067860.4	chrSL4.0ch02	+	35978490	35978734	35978490	35978611	35978718	35978734	70143	18;2;5	2;0;1	3;14;7	7;0;13	228	121	0.00661880032985	0.0493701829179	0.827;1.0;0.726	0.185;1.0;0.222	-0.382	Glucose-6-phosphate 1-epimerase (AHRD V3.3 *** A0A1U8FRS7_CAPAN)
51087	gene:Solyc02g089060.3	Solyc02g089060.3	chrSL4.0ch02	+	49011495	49012746	49011495	49011937	49012224	49012746	51087	3;14;3	0;0;2	28;7;8	6;15;3	380	121	0.00120538314168	0.0130556493579	1.0;1.0;0.323	0.598;0.129;0.459	-0.379	Methyl esterase 11 (AHRD V3.3 *** A0A2U1LRP6_ARTAN)
78379	gene:Solyc01g105820.3	Solyc01g105820.3	chrSL4.0ch01	+	86169972	86175678	86169972	86175477	86175611	86175678	78379	13;16;6	7;5;1	19;2;19	24;11;18	242	121	0.00263648851956	0.0242575588776	0.481;0.615;0.75	0.284;0.083;0.345	-0.378	Unknown protein
90771	gene:Solyc02g068890.3	Solyc02g068890.3	chrSL4.0ch02	+	36792956	36793364	36792956	36793124	36793215	36793364	90771	15;11;6	8;4;14	0;5;0	4;12;8	212	121	0.000320587734019	0.00444108899734	0.517;0.611;0.197	0.0;0.192;0.0	-0.378	Pentatricopeptide repeat-containing protein (AHRD V3.3 *** A0A2G3A6D5_CAPAN)
16287	gene:Solyc09g098370.4	Solyc09g098370.4	chrSL4.0ch09	+	68262374	68262868	68262374	68262515	68262778	68262868	16287	57;58;30	3;3;0	75;19;71	12;19;12	356	121	4.0949e+06	0.00080837351919	0.866;0.868;1.0	0.68;0.254;0.668	-0.377	Fanconi-associated nuclease (AHRD V3.3 *** A0A328DUX8_9ASTE)
97569	gene:Solyc01g101110.3	Solyc01g101110.3	chrSL4.0ch01	+	83237342	83239472	83237342	83237938	83238557	83239472	97569	22;0;14	22;10;0	4;0;0	33;23;9	712	121	0.00210126419859	0.0203157970089	0.145;0.0;1.0	0.02;0.0;0.0	-0.375	Serine/threonine-protein kinase haspin (AHRD V3.3 *** A0A146F677_TOBAC)
71180	gene:Solyc06g061120.4	Solyc06g061120.4	chrSL4.0ch06	+	36797797	36799423	36797797	36798642	36799204	36799423	71180	32;17;35	1;0;0	5;2;49	1;0;27	655	121	1.49387e+06	0.000346402391782	0.855;1.0;1.0	0.48;1.0;0.251	-0.375	SAC3/GANP/Nin1/mts3/eIF-3 p25 (AHRD V3.3 *** A0A2U1MXB7_ARTAN)
130424	gene:Solyc08g067430.4	Solyc08g067430.4	chrSL4.0ch08	+	54577092	54577300	54577092	54577135	54577224	54577300	130424	30;22;24	2;0;3	2;25;11	2;9;4	210	121	0.000343310806633	0.00469399034326	0.896;1.0;0.822	0.366;0.615;0.613	-0.375	DNA-directed RNA polymerase subunit beta (AHRD V3.3 *** AT2G25605.1)
113927	gene:Solyc08g065610.3	Solyc08g065610.3	chrSL4.0ch08	-	51845760	51848905	51845760	51848594	51848740	51848905	113927	18;5;10	0;1;2	8;23;15	13;16;4	242	121	8.96198e+06	0.00155389390853	1.0;0.714;0.714	0.235;0.418;0.652	-0.374	Vacuolar-processing enzyme (AHRD V3.3 *** A0A2G2VI36_CAPBA)
88312	gene:Solyc02g066940.4	Solyc02g066940.4	chrSL4.0ch02	-	35204856	35206795	35204856	35205051	35206278	35206795	88312	127;119;95	0;12;5	59;84;125	19;35;8	1320	121	0.00315634250904	0.0280032511319	1.0;0.476;0.635	0.222;0.18;0.589	-0.373	Protein RIK (AHRD V3.3 *** A0A2G3D3D0_CAPCH)
137934	gene:Solyc09g098530.4	Solyc09g098530.4	chrSL4.0ch09	+	68405039	68409072	68405039	68408838	68408940	68409072	137934	53;9;21	0;0;0	29;37;19	4;21;7	223	121	6.74621	983.022	1.0;1.0;1.0	0.797;0.489;0.596	-0.373	phosphoribosylformylglycinamidine synthase (AHRD V3.3 *** AT2G43235.1)
34288	gene:Solyc02g093400.3	Solyc02g093400.3	chrSL4.0ch02	-	52331746	52332908	52331746	52331876	52331960	52332908	34288	4;10;20	16;5;15	0;0;0	11;5;4	205	121	1964.59	134474	0.129;0.541;0.44	0.0;0.0;0.0	-0.37	Integral membrane protein MviN (AHRD V3.3 *-* A0A1Y1IAL8_KLENI)
24372	gene:Solyc11g072970.2	Solyc11g072970.2	chrSL4.0ch11	-	54183286	54184317	54183286	54183369	54184249	54184317	24372	92;105;105	3;2;2	39;48;137	29;6;5	973	121	0.000514591204616	0.00654230041736	0.792;0.867;0.867	0.143;0.499;0.773	-0.37	Nudix hydrolase 9 (AHRD V3.3 *** A0A2G2WKD2_CAPBA)
79498	gene:Solyc09g066470.4	Solyc09g066470.4	chrSL4.0ch09	-	60988299	60990965	60988299	60990662	60990754	60990965	79498	30;4;12	0;0;0	14;17;13	0;8;14	213	121	30577.5	1.35182e+06	1.0;1.0;1.0	1.0;0.547;0.345	-0.369	ABC transporter-like (AHRD V3.3 *** A0A200PW10_9MAGN)
135214	gene:Solyc03g032180.3	Solyc03g032180.3	chrSL4.0ch03	+	4578526	4579535	4578526	4578662	4579408	4579535	135214	8;15;13	10;13;0	0;3;3	10;9;4	839	121	0.00387511948646	0.0329108103977	0.103;0.143;1.0	0.0;0.046;0.098	-0.367	Poly(A) polymerase I (AHRD V3.3 *** A0A1J3HIS1_NOCCA)
31670	gene:Solyc02g085840.2	Solyc02g085840.2	chrSL4.0ch02	-	46639311	46640370	46639311	46639695	46639876	46640370	31670	29;8;26	0;0;3	24;10;10	11;1;7	274	121	4.09115e+06	0.000807925292264	1.0;1.0;0.793	0.491;0.815;0.387	-0.367	RAD23 homolog
93083	gene:Solyc03g080090.4	Solyc03g080090.4	chrSL4.0ch03	+	46540510	46542988	46540510	46540791	46541444	46542988	93083	9;9;21	0;2;0	5;32;45	2;2;16	746	121	0.00132861165263	0.0141340069181	1.0;0.422;1.0	0.289;0.722;0.313	-0.366	NAC domain-containing protein 86 (AHRD V3.3 *** A0A2G2X7Q8_CAPBA)
26782	gene:Solyc03g112450.4	Solyc03g112450.4	chrSL4.0ch03	-	57275718	57276775	57275718	57275801	57276365	57276775	26782	14;7;21	0;9;13	0;0;4	8;5;2	657	121	0.000844479695556	0.00978475487792	1.0;0.125;0.229	0.0;0.0;0.269	-0.362	signal recognition particle receptor subunit beta-like (AHRD V3.3 *** A0A2I4DDJ1_9ROSI)
101204	gene:Solyc05g016230.3	Solyc05g016230.3	chrSL4.0ch05	+	15218757	15220102	15218757	15218934	15219175	15220102	101204	64;24;26	3;1;2	13;4;4	11;5;0	334	121	0.00472124424045	0.0383133510108	0.885;0.897;0.825	0.3;0.225;1.0	-0.361	Protein BREAST CANCER SUSCEPTIBILITY 1-like protein (AHRD V3.3 *** A0A1J3EMZ5_NOCCA)
76709	gene:Solyc10g005080.3	Solyc10g005080.3	chrSL4.0ch10	+	64731301	64732620	64731301	64731517	64732276	64732620	76709	515;216;309	5;0;1	81;68;150	5;6;20	852	121	0.0129563	3.8687	0.936;1.0;0.978	0.697;0.617;0.516	-0.361	Late elongated hypocotyl (AHRD V3.3 *** J9PV71_NICAT)
129681	gene:Solyc08g063070.3	Solyc08g063070.3	chrSL4.0ch08	+	50728062	50732337	50728062	50732158	50732243	50732337	129681	44;68;46	4;10;2	22;72;55	19;35;25	206	121	2362.77	156971	0.866;0.8;0.931	0.405;0.547;0.564	-0.36	Alpha/beta-Hydrolases superfamily protein (AHRD V3.3 *** A0A2U1NDY5_ARTAN)
39696	gene:Solyc02g082800.3	Solyc02g082800.3	chrSL4.0ch02	-	44449270	44449641	44449270	44449485	44449575	44449641	39696	62;42;78	3;0;5	34;55;70	11;21;40	211	121	0.142197	31.561	0.922;1.0;0.899	0.639;0.6;0.501	-0.36	Ubiquitin domain-containing protein DSK2b (AHRD V3.3 *** A0A2G2XFV2_CAPBA)
18763	gene:Solyc04g049690.3	Solyc04g049690.3	chrSL4.0ch04	-	42279363	42283354	42279363	42279636	42283131	42283354	18763	69;47;37	1;0;0	88;71;126	0;20;4	3588	121	5.41426e+06	0.00101912304799	0.699;1.0;1.0	1.0;0.107;0.515	-0.359	Adenylate kinase (AHRD V3.3 *** A0A2G2VGH6_CAPBA),Pfam:PF00406
88992	gene:Solyc05g007460.3	Solyc05g007460.3	chrSL4.0ch05	+	2080576	2082569	2080576	2081427	2081711	2082569	88992	12;24;17	1;0;0	19;7;19	10;0;12	377	121	570529	0.000155838169046	0.794;1.0;1.0	0.379;1.0;0.337	-0.359	Sphinganine C(4)-monooxygenase 1 (AHRD V3.3 *** A0A2G3B7R8_CAPCH)
86953	gene:Solyc02g065680.3	Solyc02g065680.3	chrSL4.0ch02	+	34870402	34871628	34870402	34870619	34871107	34871628	86953	144;39;91	0;8;2	4;0;12	0;7;5	581	121	0.00153574883727	0.0158965568697	1.0;0.504;0.905	1.0;0.0;0.333	-0.359	Amino acid transporter (AHRD V3.3 *** A0A200QY84_9MAGN)
51339	gene:Solyc02g070860.4	Solyc02g070860.4	chrSL4.0ch02	+	38468609	38475049	38468609	38468742	38468934	38475049	51339	20;20;27	0;2;0	7;24;43	8;8;2	285	121	2.84251e+06	0.000597168123024	1.0;0.809;1.0	0.271;0.56;0.901	-0.359	tobamovirus multiplication protein 1-like (AHRD V3.3 *** A0A2I4EJZ3_9ROSI)
28261	gene:Solyc03g083240.4	Solyc03g083240.4	chrSL4.0ch03	+	47671631	47675808	47671631	47674695	47675301	47675808	28261	6;6;5	6;0;0	2;2;1	6;0;9	699	121	0.00633595492505	0.0478066259279	0.148;1.0;1.0	0.055;1.0;0.019	-0.358	Transcription factor jumonji (JmjC) domain-containing protein (AHRD V3.3 *** Q8VYB9_ARATH)
101206	gene:Solyc05g016230.3	Solyc05g016230.3	chrSL4.0ch05	+	15219175	15220102	15219175	15219338	15219567	15220102	101206	53;24;29	5;8;3	22;14;18	25;15;6	322	121	0.000193894714623	0.00294101010164	0.799;0.53;0.784	0.249;0.26;0.53	-0.358	Protein BREAST CANCER SUSCEPTIBILITY 1-like protein (AHRD V3.3 *** A0A1J3EMZ5_NOCCA)
75917	gene:Solyc01g104240.3	Solyc01g104240.3	chrSL4.0ch01	+	84997598	85000892	84997598	84999725	85000539	85000892	75917	163;142;177	1;14;0	52;92;78	11;8;12	907	121	0.000119170735614	0.00196910992022	0.956;0.575;1.0	0.387;0.605;0.464	-0.358	Hydroxyproline-rich glycoprotein-like (AHRD V3.3 *-* Q5JLQ2_ORYSJ)
3736	gene:Solyc12g010930.2	Solyc12g010930.2	chrSL4.0ch12	+	3857792	3858325	3857792	3857849	3858129	3858325	3736	12;39;20	1;0;0	28;20;14	6;0;31	373	121	1.48342e+06	0.000344271532408	0.796;1.0;1.0	0.602;1.0;0.128	-0.355	60S ribosomal protein L11 (AHRD V3.3 *-* A0A2G2VRP4_CAPBA)
33475	gene:Solyc01g103650.3	Solyc01g103650.3	chrSL4.0ch01	+	84492711	84493019	84492711	84492795	84492899	84493019	33475	20;46;16	2;7;9	0;2;3	3;0;34	225	121	0.00204421648419	0.0198740541492	0.843;0.779;0.489	0.0;1.0;0.045	-0.355	Alpha/beta-Hydrolases superfamily protein (AHRD V3.3 *** Q9XID7_ARATH)
119306	gene:Solyc07g008190.4	Solyc07g008190.4	chrSL4.0ch07	-	2905856	2909854	2905856	2908276	2909795	2909854	119306	42;5;58	0;1;0	14;39;24	8;0;18	1612	121	5.71194e+06	0.00106397634405	1.0;0.273;1.0	0.116;1.0;0.091	-0.355	nuclear pore complex protein NUP1 (AHRD V3.3 *** A0A2I4F569_9ROSI)
13188	gene:Solyc10g054930.2	Solyc10g054930.2	chrSL4.0ch10	+	55180283	55182029	55180283	55180725	55180828	55182029	13188	87;90;89	2;3;7	25;58;50	12;38;10	224	121	74.8456	7872.55	0.959;0.942;0.873	0.529;0.452;0.73	-0.354	magnesium transporter NIPA (DUF803) (AHRD V3.3 *** AT4G13800.8)
99113	gene:Solyc05g009920.4	Solyc05g009920.4	chrSL4.0ch05	+	4193550	4195277	4193550	4194989	4195083	4195277	99113	17;6;17	9;2;7	30;22;0	39;22;14	215	121	0.00131387119285	0.0140029875301	0.515;0.628;0.577	0.302;0.36;0.0	-0.353	P-loop containing nucleoside triphosphate hydrolases superfamily protein (AHRD V3.3 *** A0A2K3PL22_TRIPR)
60054	gene:Solyc01g067280.3	Solyc01g067280.3	chrSL4.0ch01	-	68466282	68466742	68466282	68466484	68466598	68466742	60054	11;14;23	0;2;2	26;7;61	8;12;12	235	121	0.000970951712972	0.0109619244735	1.0;0.783;0.856	0.626;0.231;0.724	-0.353	F-box-like protein (AHRD V3.3 *** AT4G15563.9)
24769	gene:Solyc08g066870.4	Solyc08g066870.4	chrSL4.0ch08	-	53837334	53839644	53837334	53839451	53839580	53839644	24769	8;9;29	13;18;5	4;3;2	33;40;31	242	121	295008	8.97807e+06	0.235;0.2;0.744	0.057;0.036;0.031	-0.352	Casein kinase I isoform delta (AHRD V3.3 *** A0A2G2W5P3_CAPBA)
57686	gene:Solyc02g088200.4	Solyc02g088200.4	chrSL4.0ch02	-	48402530	48402864	48402530	48402643	48402747	48402864	57686	46;13;27	15;2;10	8;10;19	10;12;21	225	121	7.85906e+06	0.00139293743339	0.623;0.778;0.592	0.301;0.309;0.327	-0.352	Putative eukaryotic LigT (AHRD V3.3 *-* AT3G16230.2)
22801	gene:Solyc03g118890.4	Solyc03g118890.4	chrSL4.0ch03	+	62123985	62124311	62123985	62124069	62124249	62124311	22801	23;40;15	0;2;1	64;71;43	10;19;35	273	121	170927	5.69163e+06	1.0;0.899;0.869	0.739;0.624;0.353	-0.351	Protein phosphatase 2C (PP2C)-like domain (AHRD V3.3 *** A0A200QVQ5_9MAGN)
67489	gene:Solyc11g042620.3	Solyc11g042620.3	chrSL4.0ch11	-	34381142	34382539	34381142	34381194	34382453	34382539	67489	121;66;102	0;0;0	95;82;88	14;0;6	1352	121	20409.9	971479	1.0;1.0;1.0	0.378;1.0;0.568	-0.351	Nuclear transport factor 2 (NTF2)-like protein (AHRD V3.3 *-* Q67TV5_ORYSJ)
73226	gene:Solyc12g056290.2	Solyc12g056290.2	chrSL4.0ch12	-	61833232	61833968	61833232	61833626	61833829	61833968	73226	17;6;10	0;2;0	27;13;46	20;6;9	296	121	7.35778e+06	0.00131690468742	1.0;0.551;1.0	0.356;0.47;0.676	-0.35	RING/U-box superfamily protein (AHRD V3.3 *-* AT2G15530.4)
18536	gene:Solyc09g015670.3	Solyc09g015670.3	chrSL4.0ch09	-	10695813	10697594	10695813	10695982	10696066	10697594	18536	59;10;13	0;0;0	38;50;109	35;8;19	205	121	75.0866	7888.62	1.0;1.0;1.0	0.391;0.787;0.772	-0.35	Vacuolar sorting receptor protein (AHRD V3.3 *** C6KI57_LILLO)
67504	gene:Solyc06g060780.4	Solyc06g060780.4	chrSL4.0ch06	-	36471350	36472267	36471350	36471428	36471990	36472267	67504	76;64;98	0;1;8	23;39;109	10;4;12	655	121	0.000920825398257	0.0104870075525	1.0;0.922;0.694	0.298;0.643;0.627	-0.349	phosphatidylserine decarboxylase
102572	gene:Solyc05g026560.3	Solyc05g026560.3	chrSL4.0ch05	+	42164211	42176472	42164211	42170200	42175578	42176472	102572	168;176;168	0;1;0	208;124;142	3;16;0	5471	121	3.32949e+06	0.000681524954685	1.0;0.796;1.0	0.605;0.146;1.0	-0.348	ARM repeat superfamily protein (AHRD V3.3 *** A0A2U1L8P6_ARTAN)
44604	gene:Solyc11g062390.3	Solyc11g062390.3	chrSL4.0ch11	+	47323734	47325485	47323734	47324048	47325350	47325485	44604	80;87;96	0;0;2	92;57;156	9;12;0	1395	121	0.000148657538924	0.00235916184914	1.0;1.0;0.806	0.47;0.292;1.0	-0.348	Stomatal closure-related actin-binding protein 1 (AHRD V3.3 *** A0A1U8EIL0_CAPAN)
131563	gene:Solyc08g076410.4	Solyc08g076410.4	chrSL4.0ch08	+	58539288	58540289	58539288	58539434	58540112	58540289	131563	24;12;21	10;0;1	12;0;0	0;8;12	771	121	0.00344023956839	0.0299529972491	0.274;1.0;0.767	1.0;0.0;0.0	-0.347	Shikimate kinase-like protein (AHRD V3.3 *** S8CW00_9LAMI)
62009	gene:Solyc03g019950.3	Solyc03g019950.3	chrSL4.0ch03	+	55732749	55735608	55732749	55734006	55735518	55735608	62009	126;108;63	0;0;0	152;124;286	5;13;4	1605	121	4467.62	272612	1.0;1.0;1.0	0.696;0.418;0.844	-0.347	Endosomal targeting BRO1-like domain-containing protein (AHRD V3.3 *** A0A2U1N0L7_ARTAN)
121433	gene:Solyc07g040940.3	Solyc07g040940.3	chrSL4.0ch07	+	51031730	51033413	51031730	51032048	51033177	51033413	121433	95;82;86	0;0;0	18;54;139	0;15;6	1222	121	55864.9	2.23636e+06	1.0;1.0;1.0	1.0;0.263;0.696	-0.347	Protein kinase domain (AHRD V3.3 *** A0A200Q1Z0_9MAGN)
8840	gene:Solyc11g012880.2	Solyc11g012880.2	chrSL4.0ch11	+	5720258	5720870	5720258	5720455	5720638	5720870	8840	0;11;10	5;2;9	0;0;0	2;16;5	276	121	382182	0.000111230782513	0.0;0.707;0.328	0.0;0.0;0.0	-0.345	EamA-like transporter family protein (AHRD V3.3 *** A0A2U1L2E6_ARTAN)
113843	gene:Solyc06g068670.3	Solyc06g068670.3	chrSL4.0ch06	-	40203913	40205417	40203913	40205259	40205362	40205417	113843	16;10;14	6;6;27	0;0;8	10;10;13	224	121	0.000396046223475	0.00527125899144	0.59;0.474;0.219	0.0;0.0;0.249	-0.345	ACT domain-containing protein (AHRD V3.3 *** A0A2U1QDU0_ARTAN)
2017	gene:Solyc12g044455.1	Solyc12g044455.1	chrSL4.0ch12	-	59091956	59097636	59091956	59092067	59092146	59097636	2017	9;23;38	0;0;5	26;9;25	8;7;7	200	121	0.000187142498328	0.00286122762623	1.0;1.0;0.821	0.663;0.438;0.684	-0.345	TMV resistance protein N (AHRD V3.3 *-* A0A2G3DF54_CAPCH)
59593	gene:Solyc06g007200.4	Solyc06g007200.4	chrSL4.0ch06	+	1286069	1290373	1286069	1290173	1290281	1290373	59593	30;19;49	3;1;2	55;24;49	17;14;22	229	121	13757.5	699631	0.841;0.909;0.928	0.631;0.475;0.541	-0.344	Methionine aminopeptidase 2A (AHRD V3.3 *** A0A2I0WVF2_9ASPA)
35562	gene:Solyc02g068380.3	Solyc02g068380.3	chrSL4.0ch02	-	36348417	36348956	36348417	36348523	36348598	36348956	35562	21;45;13	6;13;6	50;0;10	19;29;15	196	121	0.00078419031037	0.00921912890051	0.684;0.681;0.572	0.619;0.0;0.292	-0.342	Allantoate deiminase/N-carbamoyl-L-amino-acid hydrolase (AHRD V3.3 *** A0A316ELX8_9BURK)
85030	gene:Solyc01g066480.3	Solyc01g066480.3	chrSL4.0ch01	-	67246597	67246834	67246597	67246648	67246765	67246834	85030	19;12;15	3;0;0	13;23;37	10;2;20	238	121	0.000199589273718	0.00301025577802	0.763;1.0;1.0	0.398;0.854;0.485	-0.342	Fumarylacetoacetate hydrolase family (AHRD V3.3 *** A0A1Y1HN88_KLENI)
93052	gene:Solyc06g066470.4	Solyc06g066470.4	chrSL4.0ch06	-	39362032	39363455	39362032	39363313	39363392	39363455	93052	65;137;82	8;9;22	29;72;157	36;46;67	200	121	44822.9	1.86008e+06	0.831;0.902;0.693	0.328;0.486;0.586	-0.342	Poly(A) polymerase (AHRD V3.3 *** A0A2U1LQ18_ARTAN)
53239	gene:Solyc06g084290.3	Solyc06g084290.3	chrSL4.0ch06	-	47053711	47054538	47053711	47053763	47053955	47054538	53239	15;2;17	0;3;0	10;3;18	10;4;4	285	121	0.00459726880654	0.0375522438238	1.0;0.221;1.0	0.298;0.242;0.656	-0.342	Protein trichome birefringence-like 11 (AHRD V3.3 *** A0A2G2ZES4_CAPAN)
67010	gene:Solyc01g086650.3	Solyc01g086650.3	chrSL4.0ch01	-	73876518	73877377	73876518	73876796	73877313	73877377	67010	43;29;41	43;6;14	0;0;0	6;4;13	610	121	0.218925	46.8208	0.166;0.489;0.367	0.0;0.0;0.0	-0.341	Uroporphyrinogen-III C-methyltransferase (AHRD V3.3 *** A0A2I0V6U1_9ASPA)
62455	gene:Solyc07g063510.3	Solyc07g063510.3	chrSL4.0ch07	+	65807761	65809346	65807761	65809195	65809283	65809346	62455	13;2;17	8;18;4	6;0;2	17;18;17	209	121	0.00177709205566	0.0178470209883	0.485;0.06;0.711	0.17;0.0;0.064	-0.341	Cystathionine beta-lyase family involved in aluminum resistance (AHRD V3.3 *** A0A2P6V7F0_9CHLO)
36919	gene:Solyc03g123760.3	Solyc03g123760.3	chrSL4.0ch03	+	64959376	64962363	64959376	64962164	64962243	64962363	36919	1;6;10	0;0;0	9;1;89	15;0;22	200	121	89272	3.29156e+06	1.0;1.0;1.0	0.266;1.0;0.71	-0.341	phytoene desaturase
87092	gene:Solyc01g103370.3	Solyc01g103370.3	chrSL4.0ch01	+	84278000	84281838	84278000	84281506	84281734	84281838	87092	23;2;6	0;0;0	21;4;30	7;0;14	321	121	13388.5	684047	1.0;1.0;1.0	0.531;1.0;0.447	-0.341	small GTP-binding protein B
108251	gene:Solyc08g076540.3	Solyc08g076540.3	chrSL4.0ch08	+	58639096	58639618	58639096	58639305	58639524	58639618	108251	18;15;26	0;0;0	20;44;77	4;6;22	312	121	314.772	27498.1	1.0;1.0;1.0	0.66;0.74;0.576	-0.341	Syntaxin (AHRD V3.3 *** A0A2G3DCS8_CAPCH)
115723	gene:Solyc01g067800.3	Solyc01g067800.3	chrSL4.0ch01	-	69548372	69552373	69548372	69551720	69552246	69552373	115723	61;30;40	3;5;2	0;16;2	12;0;3	619	121	0.00551418518453	0.0430475921192	0.799;0.54;0.796	0.0;1.0;0.115	-0.34	Zinc finger protein (AHRD V3.3 *** A0A2K3PE50_TRIPR)
24700	gene:Solyc03g113980.3	Solyc03g113980.3	chrSL4.0ch03	+	58460756	58461476	58460756	58460806	58460915	58461476	24700	59;104;58	7;27;3	3;13;14	2;3;23	230	121	0.00230722741244	0.0218423124563	0.816;0.67;0.91	0.441;0.695;0.243	-0.339	Calmodulin binding protein-like (AHRD V3.3 *** A0A200RE12_9MAGN)
8336	gene:Solyc11g020760.3	Solyc11g020760.3	chrSL4.0ch11	+	12041359	12053259	12041359	12053028	12053097	12053259	8336	19;7;3	10;4;2	0;2;9	6;3;17	190	121	0.00130406190245	0.0139202685164	0.548;0.527;0.489	0.0;0.298;0.252	-0.338	DEAD/DEAH box RNA helicase family protein (AHRD V3.3 *-* A0A1P8APH5_ARATH)
103279	gene:Solyc07g032220.3	Solyc07g032220.3	chrSL4.0ch07	+	36106086	36115757	36106086	36106277	36115240	36115757	103279	380;361;338	3;0;2	460;412;682	7;8;12	9056	121	0.003456180828	0.0300534832884	0.629;1.0;0.693	0.468;0.408;0.432	-0.338	Phospholipase A2-gamma (AHRD V3.3 *** A0A2G3BYR8_CAPCH)
39731	gene:Solyc03g078400.3	Solyc03g078400.3	chrSL4.0ch03	+	45370844	45371413	45370844	45370957	45371076	45371413	39731	7;26;7	0;0;2	13;20;6	2;3;32	240	121	8.91816e+06	0.00154809514126	1.0;1.0;0.638	0.766;0.771;0.086	-0.338	actin
6889	gene:Solyc11g065000.2	Solyc11g065000.2	chrSL4.0ch11	+	48367211	48370431	48367211	48369600	48369840	48370431	6889	27;19;43	0;0;5	110;59;95	18;9;64	333	121	0.000413719348568	0.00546984426901	1.0;1.0;0.758	0.689;0.704;0.35	-0.338	F-box protein (AHRD V3.3 *** A0A2G2YFL9_CAPAN)
77991	gene:Solyc09g018370.4	Solyc09g018370.4	chrSL4.0ch09	+	14610721	14623326	14610721	14622847	14623124	14623326	77991	60;45;33	0;0;0	30;33;54	0;10;20	370	121	42.6207	261677	1.0;1.0;1.0	1.0;0.519;0.469	-0.337	ARM repeat superfamily protein (AHRD V3.3 *** AT5G27970.1)
87830	gene:Solyc02g068420.4	Solyc02g068420.4	chrSL4.0ch02	-	36385823	36386677	36385823	36386277	36386554	36386677	87830	66;90;42	6;2;3	39;34;33	12;14;8	370	121	86865.2	3.21802e+06	0.782;0.936;0.821	0.515;0.443;0.574	-0.336	Ribosome biogenesis protein NOP53 (AHRD V3.3 *** A0A200QRU3_9MAGN)
65567	gene:Solyc12g055740.2	Solyc12g055740.2	chrSL4.0ch12	-	61323521	61323785	61323521	61323631	61323710	61323785	65567	30;4;10	3;3;2	7;11;2	3;16;6	200	121	0.00324867957686	0.0286318706643	0.858;0.446;0.752	0.585;0.294;0.168	-0.336	Calcineurin-like metallo-phosphoesterase superfamily protein (AHRD V3.3 *** A8MQN4_ARATH)
108662	gene:Solyc08g066030.3	Solyc08g066030.3	chrSL4.0ch08	+	52593824	52594147	52593824	52593901	52594021	52594147	108662	6;8;13	7;2;19	14;0;1	31;18;14	241	121	0.00144501951379	0.0151438821043	0.301;0.668;0.256	0.185;0.0;0.035	-0.335	Caveolin-1 protein (AHRD V3.3 *** F4I2E7_ARATH)
16957	gene:Solyc09g091570.2	Solyc09g091570.2	chrSL4.0ch09	+	66922367	66926115	66922367	66922467	66922881	66926115	16957	15;15;8	0;2;0	20;29;32	12;4;3	507	121	0.000375427831213	0.00505174260702	1.0;0.642;1.0	0.285;0.634;0.718	-0.335	2-octaprenyl-3-methyl-6-methoxy-1,4-benzoquinol hydroxylase (AHRD V3.3 *** A0A0D5XRL2_9PSED)
25306	gene:Solyc03g112600.4	Solyc03g112600.4	chrSL4.0ch03	+	57420473	57421606	57420473	57421352	57421488	57421606	25306	32;37;35	1;4;0	39;22;17	7;21;4	242	121	2.88066e+06	0.000602980883504	0.941;0.822;1.0	0.736;0.344;0.68	-0.334	JmjC domain (AHRD V3.3 *** A0A200RAY2_9MAGN),Pfam:PF13621
41709	gene:Solyc03g112570.2	Solyc03g112570.2	chrSL4.0ch03	+	57377120	57379756	57377120	57377245	57378528	57379756	41709	249;104;199	0;4;0	156;298;960	24;15;37	1376	121	481507	0.00013537950833	1.0;0.696;1.0	0.364;0.636;0.695	-0.334	ribonucleoside-diphosphate reductase subunit beta (AHRD V3.3 *** AT5G50410.1)
70123	gene:Solyc09g065010.4	Solyc09g065010.4	chrSL4.0ch09	-	58783968	58794962	58783968	58794826	58794878	58794962	70123	0;2;18	1;0;0	0;13;0	18;0;2	173	121	8.67675e+06	0.00151274462544	0.0;1.0;1.0	0.0;1.0;0.0	-0.333	mRNA capping enzyme family protein (AHRD V3.3 *** A0A2U1MNN8_ARTAN)
22111	gene:Solyc09g007160.4	Solyc09g007160.4	chrSL4.0ch09	+	800159	807800	800159	807638	807738	807800	22111	1;10;4	0;0;0	3;2;0	0;0;22	221	121	0.00269249734779	0.0246734997013	1.0;1.0;1.0	1.0;1.0;0.0	-0.333	Rab-GTPase-TBC domain (AHRD V3.3 *** A0A200R6A4_9MAGN)
129361	gene:Solyc12g099860.2	Solyc12g099860.2	chrSL4.0ch12	+	66365076	66365726	66365076	66365437	66365629	66365726	129361	8;2;15	16;13;2	0;0;0	4;4;14	285	121	480287	0.000135071143284	0.175;0.061;0.761	0.0;0.0;0.0	-0.332	DAR GTPase 2, mitochondrial (AHRD V3.3 *** A0A2G2ZTI5_CAPAN)
9610	gene:Solyc11g008740.2	Solyc11g008740.2	chrSL4.0ch11	-	2943142	2943785	2943142	2943272	2943575	2943785	9610	49;40;41	0;0;0	48;50;76	4;8;18	396	121	13.3102	1765.31	1.0;1.0;1.0	0.786;0.656;0.563	-0.332	Sister chromatid cohesion 1 protein 4 (AHRD V3.3 *** A0A1U8ESX9_CAPAN)
71154	gene:Solyc08g083230.3	Solyc08g083230.3	chrSL4.0ch08	+	63901753	63902935	63901753	63902232	63902322	63902935	71154	32;53;49	22;47;20	0;6;27	10;31;30	211	121	0.000101224216141	0.00171616346342	0.455;0.393;0.584	0.0;0.1;0.34	-0.331	Growth-regulating factor 6 (AHRD V3.3 *** A0A2G3DAB8_CAPCH)
95576	gene:Solyc04g081170.3	Solyc04g081170.3	chrSL4.0ch04	+	63152978	63156450	63152978	63153136	63155105	63156450	95576	181;103;153	7;7;6	76;177;180	15;35;39	2062	121	2558.17	167911	0.603;0.463;0.599	0.229;0.229;0.213	-0.331	GAGA-binding transcriptional activator (AHRD V3.3 *** H1ZN91_SOLLC)
137011	gene:Solyc09g047900.2	Solyc09g047900.2	chrSL4.0ch09	+	30984804	30987191	30984804	30984905	30984984	30987191	137011	12;19;14	11;16;12	5;6;2	20;44;34	200	121	16.4232	2136.7	0.398;0.418;0.414	0.131;0.076;0.034	-0.33	Alpha/beta-Hydrolases superfamily protein (AHRD V3.3 *** Q8VZ57_ARATH)
20614	gene:Solyc02g087130.4	Solyc02g087130.4	chrSL4.0ch02	+	47642094	47645700	47642094	47645471	47645556	47645700	20614	12;20;19	5;20;4	20;11;10	33;45;13	206	121	0.000514867988223	0.00654505792264	0.585;0.37;0.736	0.263;0.126;0.311	-0.33	Ribonuclease H (AHRD V3.3 *** A0A2U1P3J3_ARTAN)
34665	gene:Solyc04g007710.3	Solyc04g007710.3	chrSL4.0ch04	-	1422421	1426243	1422421	1424723	1426115	1426243	34665	197;333;135	0;0;0	208;418;187	1;44;9	1485	121	431.933	36479.3	1.0;1.0;1.0	0.944;0.436;0.629	-0.33	mitogen-activated protein kinase 14
95908	gene:Solyc04g081880.4	Solyc04g081880.4	chrSL4.0ch04	-	63716739	63717158	63716739	63716814	63716912	63717158	95908	0;8;22	3;2;12	2;0;1	8;18;6	219	121	7.91274e+06	0.00140108769762	0.0;0.688;0.503	0.121;0.0;0.084	-0.329	DNA/RNA-binding protein Alba-like protein (AHRD V3.3 *-* A0A2U1M9H1_ARTAN)
96893	gene:Solyc05g012130.4	Solyc05g012130.4	chrSL4.0ch05	-	5416949	5419963	5416949	5419682	5419855	5419963	96893	23;8;9	6;3;1	0;0;3	10;1;0	266	121	0.00196785117035	0.0193328463685	0.636;0.548;0.804	0.0;0.0;1.0	-0.329	Serine/threonine-protein kinase 4 (AHRD V3.3 *** A0A1U8ETU5_CAPAN)
115589	gene:Solyc06g074250.3	Solyc06g074250.3	chrSL4.0ch06	-	43566552	43567624	43566552	43566716	43567519	43567624	115589	35;62;108	2;0;0	73;73;89	7;7;10	896	121	64294.8	2.50762e+06	0.703;1.0;1.0	0.585;0.585;0.546	-0.329	Vesicle-associated membrane protein (AHRD V3.3 *** A0A2G3CBC8_CAPCH)
74705	gene:Solyc01g101060.4	Solyc01g101060.4	chrSL4.0ch01	+	83192866	83193651	83192866	83193028	83193605	83193651	74705	27;11;48	0;2;0	48;33;79	8;4;22	670	121	4.12978e+06	0.000814229062616	1.0;0.498;1.0	0.52;0.598;0.393	-0.329	S-adenosyl-L-methionine synthetase
75273	gene:Solyc01g098500.3	Solyc01g098500.3	chrSL4.0ch01	+	81268924	81269295	81268924	81268990	81269223	81269295	75273	49;39;44	14;11;2	4;14;23	24;12;4	326	121	0.00653761514733	0.0489295856041	0.565;0.568;0.891	0.058;0.302;0.681	-0.328	Sugar facilitator protein 5
22728	gene:Solyc02g083540.3	Solyc02g083540.3	chrSL4.0ch02	-	44897282	44898195	44897282	44897389	44898149	44898195	22728	182;97;39	6;3;8	15;5;3	1;8;1	853	121	0.0056856104743	0.0440647915959	0.811;0.821;0.409	0.68;0.081;0.299	-0.327	PLAC8 family protein (AHRD V3.3 *** AT2G17780.7)
112554	gene:Solyc03g118540.4	Solyc03g118540.4	chrSL4.0ch03	+	61878815	61879422	61878815	61879012	61879311	61879422	112554	302;198;284	11;20;8	175;168;283	42;98;42	392	121	15085.5	7559.06	0.894;0.753;0.916	0.563;0.346;0.675	-0.326	Jasmonate ZIM domain protein e (AHRD V3.3 *-* I3WTA3_NICAT)
52941	gene:Solyc02g082440.2	Solyc02g082440.2	chrSL4.0ch02	-	44130328	44130701	44130328	44130532	44130619	44130701	52941	8;7;10	8;8;9	0;5;0	7;21;14	208	121	14362.6	4.91653e+06	0.368;0.337;0.393	0.0;0.122;0.0	-0.325	Unknown protein
133735	gene:Solyc08g083290.4	Solyc08g083290.4	chrSL4.0ch08	+	63941286	63950724	63941286	63949178	63950129	63950724	133735	62;46;90	10;2;4	20;58;93	9;11;24	1044	121	0.00284725983327	0.0258057420915	0.418;0.727;0.723	0.205;0.379;0.31	-0.325	PHD finger protein (AHRD V3.3 *-* A0A1J3I6U4_NOCCA)
121859	gene:Solyc06g036060.4	Solyc06g036060.4	chrSL4.0ch06	+	23288701	23289867	23288701	23289583	23289781	23289867	121859	4;19;4	5;13;1	0;1;9	42;3;20	291	121	406859	0.000803904561387	0.25;0.378;0.625	0.0;0.122;0.158	-0.324	Zinc finger, C2H2 (AHRD V3.3 *** A0A2U1MXZ4_ARTAN)
110459	gene:Solyc06g051380.3	Solyc06g051380.3	chrSL4.0ch06	+	32488945	32489445	32488945	32488999	32489345	32489445	110459	12;12;11	5;13;4	0;0;9	3;28;39	439	121	319.328	27758.4	0.398;0.203;0.431	0.0;0.0;0.06	-0.324	Transducin family protein / WD-40 repeat family protein (AHRD V3.3 *** A0A2U1PI35_ARTAN)
3189	gene:Solyc12g017280.2	Solyc12g017280.2	chrSL4.0ch12	+	6530901	6534412	6530901	6531032	6531124	6534412	3189	11;0;10	5;21;8	0;0;0	4;8;5	213	121	346105	0.000102443669639	0.556;0.0;0.415	0.0;0.0;0.0	-0.324	ARM repeat superfamily protein (AHRD V3.3 *** F4IDJ4_ARATH)
65114	gene:Solyc03g093210.3	Solyc03g093210.3	chrSL4.0ch03	+	48962987	48963685	48962987	48963454	48963616	48963685	65114	20;29;20	2;4;1	16;4;40	5;5;10	255	121	0.00538125119352	0.0422846863629	0.826;0.775;0.905	0.603;0.275;0.655	-0.324	Nucleic acid-binding, OB-fold protein (AHRD V3.3 *** A0A2U1P2W4_ARTAN)
115352	gene:Solyc06g066610.4	Solyc06g066610.4	chrSL4.0ch06	-	39489903	39502889	39489903	39502566	39502747	39502889	115352	73;90;13	4;4;0	85;31;56	15;7;30	274	121	139646	480220	0.89;0.909;1.0	0.714;0.662;0.452	-0.324	Golgin candidate 5 (AHRD V3.3 *** A0A2G2WLI4_CAPBA)
36451	gene:Solyc11g011970.2	Solyc11g011970.2	chrSL4.0ch11	-	4979237	4980843	4979237	4980078	4980749	4980843	36451	31;14;11	0;0;0	31;37;177	0;5;29	764	121	34336.7	1.4898e+06	1.0;1.0;1.0	1.0;0.54;0.492	-0.323	Protein-tyrosine phosphatase (AHRD V3.3 *** A0A200RBI0_9MAGN)
121037	gene:Solyc03g097000.3	Solyc03g097000.3	chrSL4.0ch03	+	53936307	53941442	53936307	53940163	53940412	53941442	121037	5;24;16	22;17;4	0;1;0	8;13;2	342	121	26162.8	1.19326e+06	0.074;0.333;0.586	0.0;0.026;0.0	-0.322	Pentatricopeptide repeat-containing protein (AHRD V3.3 *** A0A2G3CXB3_CAPCH)
76866	gene:Solyc01g104040.4	Solyc01g104040.4	chrSL4.0ch01	-	84816307	84827123	84816307	84826368	84827007	84827123	76866	42;19;43	43;62;1	12;8;1	32;36;39	732	121	0.00168185660851	0.0170972653939	0.139;0.048;0.877	0.058;0.035;0.004	-0.322	UDP-glucose:glycoprotein glucosyltransferase (AHRD V3.3 *** A0A2I4FV41_9ROSI)
32607	gene:Solyc03g007270.3	Solyc03g007270.3	chrSL4.0ch03	+	1863723	1864265	1863723	1863882	1864191	1864265	32607	16;17;26	7;5;2	9;5;59	29;7;19	402	121	0.00622743048351	0.0471701530233	0.408;0.506;0.796	0.085;0.177;0.483	-0.322	Protein phosphatase 2C family protein (AHRD V3.3 *** A0A2U1NPK1_ARTAN)
90909	gene:Solyc08g079500.3	Solyc08g079500.3	chrSL4.0ch08	-	61112127	61117575	61112127	61114111	61117466	61117575	90909	54;56;41	2;0;0	148;60;156	14;6;0	3448	121	0.00394423294664	0.033381045598	0.487;1.0;1.0	0.271;0.26;1.0	-0.319	Myeloid leukemia factor (AHRD V3.3 *** A0A200QB29_9MAGN)
3670	gene:Solyc12g011180.3	Solyc12g011180.3	chrSL4.0ch12	-	4065066	4075015	4065066	4074210	4074892	4075015	3670	4;36;0	4;1;12	0;0;3	2;4;15	775	121	0.00204038613956	0.0198438764482	0.135;0.849;0.0	0.0;0.0;0.03	-0.318	Transcription factor IIIC, subunit 5 (AHRD V3.3 *** A0A2U1L539_ARTAN)
68111	gene:Solyc07g047720.3	Solyc07g047720.3	chrSL4.0ch07	+	58822036	58824257	58822036	58823495	58823831	58824257	68111	10;10;10	2;0;0	36;21;43	14;3;10	429	121	0.000345125022731	0.00471543028983	0.585;1.0;1.0	0.42;0.664;0.548	-0.318	Membrin (AHRD V3.3 *** A0A2G3ALS8_CAPAN)
47292	gene:Solyc01g096600.4	Solyc01g096600.4	chrSL4.0ch01	-	79921118	79923131	79921118	79921178	79923034	79923131	47292	18;21;15	7;1;1	17;22;40	14;26;19	1949	121	0.00362634133382	0.0312152125873	0.138;0.566;0.482	0.07;0.05;0.116	-0.317	THO complex subunit 1 (AHRD V3.3 *** A0A2G2YYN0_CAPAN)
135732	gene:Solyc06g084590.4	Solyc06g084590.4	chrSL4.0ch06	+	47239661	47239890	47239661	47239740	47239834	47239890	135732	156;238;293	86;96;161	94;52;179	157;301;232	215	121	0.00867084	2.6693	0.505;0.583;0.506	0.252;0.089;0.303	-0.317	Heparan-alpha-glucosaminide N-acetyltransferase-like protein (DUF1624) (AHRD V3.3 *** B3H4C1_ARATH)
89687	gene:Solyc01g104140.3	Solyc01g104140.3	chrSL4.0ch01	+	84922375	84925819	84922375	84922563	84925660	84925819	89687	274;331;176	3;0;0	238;267;383	11;7;4	3190	121	3.40873e+06	0.000695142592648	0.776;1.0;1.0	0.451;0.591;0.784	-0.317	Phosphatidylinositol 4-phosphate 5-kinase (AHRD V3.3 *** K4B1Y9_SOLLC)
21644	gene:Solyc03g122340.3	Solyc03g122340.3	chrSL4.0ch03	+	64657420	64658047	64657420	64657633	64657720	64658047	21644	4;6;28	32;91;3	0;0;0	26;55;49	208	121	4.36344e+06	0.000852148622501	0.068;0.037;0.844	0.0;0.0;0.0	-0.316	lipoxygenase D
1259	gene:Solyc12g088440.2	Solyc12g088440.2	chrSL4.0ch12	+	63378839	63380399	63378839	63378919	63379417	63380399	1259	42;40;46	0;0;2	82;14;37	16;5;0	591	121	0.000108097473074	0.00181272678262	1.0;1.0;0.825	0.512;0.364;1.0	-0.316	Syntaxin/t-SNARE family protein (AHRD V3.3 *** A0A2U1LKM2_ARTAN)
1805	gene:Solyc12g096060.2	Solyc12g096060.2	chrSL4.0ch12	-	64656775	64658079	64656775	64657028	64657947	64658079	1805	180;110;137	2;2;0	155;127;124	4;15;14	1012	121	253496	7.92662e+06	0.915;0.868;1.0	0.822;0.503;0.514	-0.315	MOB kinase activator family (AHRD V3.3 *** A0A2U1N847_ARTAN)
76994	gene:Solyc03g095230.2	Solyc03g095230.2	chrSL4.0ch03	+	50778753	50782221	50778753	50778888	50779870	50782221	76994	11;3;2	0;0;0	4;7;12	0;0;23	1075	121	0.00244460350099	0.0228668751502	1.0;1.0;1.0	1.0;1.0;0.055	-0.315	Tetratricopeptide repeat (TPR)-like superfamily protein (AHRD V3.3 *-* A0A2U1M751_ARTAN)
56856	gene:Solyc02g089320.3	Solyc02g089320.3	chrSL4.0ch02	+	49226518	49228498	49226518	49228284	49228412	49228498	56856	6;10;24	2;0;0	9;20;32	8;12;3	242	121	8.9665e+06	0.00155442977169	0.6;1.0;1.0	0.36;0.455;0.842	-0.314	Alpha/beta-Hydrolases superfamily protein (AHRD V3.3 *** F4J5H1_ARATH)
97484	gene:Solyc05g006530.4	Solyc05g006530.4	chrSL4.0ch05	+	1197849	1201680	1197849	1201329	1201401	1201680	97484	21;26;0	9;31;20	0;0;0	30;16;16	193	121	6768.98	392027	0.594;0.345;0.0	0.0;0.0;0.0	-0.313	DEAD-box ATP-dependent RNA helicase ISE2, chloroplastic (AHRD V3.3 *** A0A2G2VM82_CAPBA)
10260	gene:Solyc11g006550.3	Solyc11g006550.3	chrSL4.0ch11	-	1236051	1236656	1236051	1236143	1236543	1236656	10260	47;24;26	0;0;2	52;98;82	12;15;9	493	121	225584	7.19413e+06	1.0;1.0;0.761	0.515;0.616;0.691	-0.313	urate oxidase
15523	gene:Solyc10g006710.4	Solyc10g006710.4	chrSL4.0ch10	+	1061848	1063766	1061848	1061925	1063007	1063766	15523	101;149;88	13;30;3	41;56;72	22;23;24	1175	121	0.000740820091823	0.00879249180658	0.444;0.338;0.751	0.161;0.2;0.236	-0.312	G-type lectin S-receptor-like serine/threonine-protein kinase (AHRD V3.3 *** A0A2G2VQY2_CAPBA)
23827	gene:Solyc02g094150.4	Solyc02g094150.4	chrSL4.0ch02	+	52869083	52870436	52869083	52870136	52870313	52870436	23827	24;30;35	9;8;18	17;8;9	9;22;35	270	121	0.000172536522502	0.00266966252275	0.544;0.627;0.466	0.458;0.14;0.103	-0.312	Sua5/YciO/YrdC/YwlC family protein (AHRD V3.3 *** B2SXU1_PARPJ)
12178	gene:Solyc10g080130.3	Solyc10g080130.3	chrSL4.0ch10	+	60631989	60632329	60631989	60632065	60632240	60632329	12178	33;12;10	6;6;8	7;11;17	8;33;31	268	121	0.000146220491539	0.002326711217	0.713;0.475;0.361	0.283;0.131;0.198	-0.312	Exosome complex component RRP43 (AHRD V3.3 *** A0A2U1QHR4_ARTAN)
74208	gene:Solyc03g113410.2	Solyc03g113410.2	chrSL4.0ch03	+	57991245	57991694	57991245	57991454	57991545	57991694	74208	26;17;31	22;21;17	8;0;10	24;36;36	212	121	1807.47	125416	0.403;0.316;0.51	0.16;0.0;0.137	-0.311	Auxin response factor (AHRD V3.3 *-* A0A2G3BTJ2_CAPCH)
104685	gene:Solyc05g052820.3	Solyc05g052820.3	chrSL4.0ch05	-	62380533	62382804	62380533	62380932	62381519	62382804	104685	743;513;1339	51;57;99	186;253;376	84;86;71	680	121	9.42788	1304.22	0.722;0.616;0.706	0.283;0.344;0.485	-0.311	proline transporter 3
30995	gene:Solyc03g033650.3	Solyc03g033650.3	chrSL4.0ch03	+	5105592	5111931	5105592	5111684	5111794	5111931	30995	17;18;33	10;1;0	20;10;15	9;5;12	231	121	0.00395669519601	0.0334554267846	0.471;0.904;1.0	0.538;0.512;0.396	-0.31	altered inheritance of mitochondria protein (AHRD V3.3 *** AT3G51100.1)
109348	gene:Solyc06g035960.3	Solyc06g035960.3	chrSL4.0ch06	+	23166856	23169886	23166856	23167313	23167388	23169886	109348	43;44;20	26;38;8	16;27;20	26;88;62	196	121	9861.72	534321	0.505;0.417;0.607	0.275;0.159;0.166	-0.31	Oxalate--CoA ligase (AHRD V3.3 *** A0A1U8FIW0_CAPAN)
107826	gene:Solyc06g008960.3	Solyc06g008960.3	chrSL4.0ch06	+	2886290	2890131	2886290	2889440	2889794	2890131	107826	30;17;28	6;7;8	16;8;2	8;14;12	447	121	0.000122276420511	0.00200918672259	0.575;0.397;0.487	0.351;0.134;0.043	-0.31	mediator of RNA polymerase II transcription subunit 33A-like (AHRD V3.3 *** A0A2I4F330_9ROSI)
30800	gene:Solyc12g042793.1	Solyc12g042793.1	chrSL4.0ch12	-	57857269	57858640	57857269	57857399	57857510	57858640	30800	174;137;174	20;15;62	65;53;106	58;39;50	232	121	130089	4.52334e+06	0.819;0.826;0.594	0.369;0.415;0.525	-0.31	coiled-coil domain-containing protein 18 (AHRD V3.3 *-* XP_010325663.1)
129574	gene:Solyc08g005070.4	Solyc08g005070.4	chrSL4.0ch08	+	65660	66803	65660	66280	66370	66803	129574	3;11;2	1;0;0	19;18;4	10;0;10	211	121	0.000109909889584	0.00183916891641	0.632;1.0;1.0	0.521;1.0;0.187	-0.308	Arf GTPase activating protein (AHRD V3.3 *** A0A200QXI9_9MAGN)
66181	gene:Solyc09g011930.3	Solyc09g011930.3	chrSL4.0ch09	-	5233749	5245915	5233749	5245304	5245707	5245915	66181	124;118;122	0;0;0	45;65;186	15;2;14	496	121	80.1655	8357.99	1.0;1.0;1.0	0.423;0.888;0.764	-0.308	mRNA capping enzyme family protein (AHRD V3.3 *** A0A2U1MNN8_ARTAN)
96671	gene:Solyc05g005210.3	Solyc05g005210.3	chrSL4.0ch05	-	228912	230158	228912	229848	229928	230158	96671	60;69;55	0;0;0	83;11;103	0;14;20	201	121	128332	4.47221e+06	1.0;1.0;1.0	1.0;0.321;0.756	-0.308	SBP (S-ribonuclease binding protein) family protein (AHRD V3.3 *** A0A2U1LW40_ARTAN)
90866	gene:Solyc02g084130.4	Solyc02g084130.4	chrSL4.0ch02	-	45319241	45319538	45319241	45319283	45319433	45319538	90866	9;7;7	0;2;0	22;10;9	1;4;14	243	121	0.000734041401735	0.00873195261021	1.0;0.635;1.0	0.916;0.555;0.242	-0.307	Unknown protein
11655	gene:Solyc10g081650.2	Solyc10g081650.2	chrSL4.0ch10	-	61790440	61794607	61790440	61793125	61794245	61794607	11655	444;722;559	12;5;0	494;562;742	27;71;29	1213	121	2498.01	165053	0.787;0.935;1.0	0.646;0.441;0.718	-0.306	carotenoid isomerase
16252	gene:Solyc09g098440.4	Solyc09g098440.4	chrSL4.0ch09	+	68318299	68320846	68318299	68319367	68320473	68320846	16252	10;31;26	0;0;0	15;23;22	0;26;0	1199	121	0.00319933595742	0.0282905275057	1.0;1.0;1.0	1.0;0.082;1.0	-0.306	V-type proton ATPase subunit e1 (AHRD V3.3 *** A0A1U8GDX0_CAPAN)
63797	gene:Solyc01g021640.3	Solyc01g021640.3	chrSL4.0ch01	+	32505075	32515940	32505075	32514830	32515884	32515940	63797	159;97;153	2;2;0	21;46;78	0;7;12	1147	121	0.000443517610498	0.00579025989498	0.893;0.837;1.0	1.0;0.409;0.407	-0.305	Transducin/WD40 repeat-like superfamily protein (AHRD V3.3 *** AT5G17370.1)
70303	gene:Solyc01g150159.1	Solyc01g150159.1	chrSL4.0ch01	-	85159044	85160470	85159044	85159102	85159869	85160470	70303	4;10;8	0;0;0	16;24;11	24;0;0	860	121	0.00363290712085	0.0312618809141	1.0;1.0;1.0	0.086;1.0;1.0	-0.305	nuclear pore complex protein NUP98A-like isoform X1 (AHRD V3.3 *-* XP_025885413.1)
111283	gene:Solyc02g076660.3	Solyc02g076660.3	chrSL4.0ch02	-	39793775	39795012	39793775	39793930	39794232	39795012	111283	14;42;37	0;2;0	33;23;67	4;5;11	395	121	255065	7.96657e+06	1.0;0.865;1.0	0.716;0.585;0.651	-0.304	Protein male discoverer 2 (AHRD V3.3 *** A0A1J6HUC9_NICAT)
119555	gene:Solyc07g042550.3	Solyc07g042550.3	chrSL4.0ch07	-	55821551	55824550	55821551	55824307	55824423	55824550	119555	1;8;11	0;2;0	6;7;27	0;16;10	237	121	0.00094424939393	0.010708994869	1.0;0.671;1.0	1.0;0.183;0.58	-0.303	sucrose synthase
132054	gene:Solyc08g078070.4	Solyc08g078070.4	chrSL4.0ch08	+	60028558	60028953	60028558	60028631	60028913	60028953	132054	16;7;4	0;0;0	22;20;69	9;0;12	375	121	101651	3.67361e+06	1.0;1.0;1.0	0.441;1.0;0.65	-0.303	small GTP-binding protein A
77028	gene:Solyc01g079880.3	Solyc01g079880.3	chrSL4.0ch01	-	71609972	71611412	71609972	71610213	71610538	71611412	77028	167;113;138	6;7;14	68;31;77	8;10;39	418	121	759078	0.00135240543856	0.89;0.824;0.74	0.711;0.473;0.364	-0.302	Aluminum induced protein with YGL and LRDR motifs (AHRD V3.3 *** Q94BR2_ARATH)
65425	gene:Solyc03g117345.1	Solyc03g117345.1	chrSL4.0ch03	-	60944884	60946183	60944884	60944998	60946145	60946183	65425	141;127;131	1;0;0	103;140;86	14;2;3	1240	121	38470.5	1.63989e+06	0.932;1.0;1.0	0.418;0.872;0.737	-0.302	Unknown protein
63334	gene:Solyc03g097830.3	Solyc03g097830.3	chrSL4.0ch03	+	54726135	54729922	54726135	54729783	54729876	54729922	63334	6;39;23	5;21;15	23;10;1	83;12;26	214	121	131936	4.57449e+06	0.404;0.512;0.464	0.135;0.32;0.021	-0.301	Poly(A) polymerase I (AHRD V3.3 *** A0A1J3FW86_NOCCA)
124896	gene:Solyc02g090130.4	Solyc02g090130.4	chrSL4.0ch02	-	49802119	49804068	49802119	49803868	49803981	49804068	124896	19;7;5	9;20;6	0;0;6	5;18;40	234	121	383798	0.000111641612838	0.522;0.153;0.301	0.0;0.0;0.072	-0.301	Vacuolar protein sorting-associated protein, putative (DUF1162) (AHRD V3.3 *** F4J0L9_ARATH)
135215	gene:Solyc03g032180.3	Solyc03g032180.3	chrSL4.0ch03	+	4578929	4579694	4578929	4579506	4579610	4579694	135215	18;0;6	6;22;8	0;0;0	20;9;11	225	121	28189.4	8.64638e+06	0.617;0.0;0.287	0.0;0.0;0.0	-0.301	Poly(A) polymerase I (AHRD V3.3 *** A0A1J3HIS1_NOCCA)
106744	gene:Solyc01g011350.3	Solyc01g011350.3	chrSL4.0ch01	-	8729713	8739466	8729713	8739177	8739343	8739466	106744	37;52;32	36;21;6	20;15;39	65;20;45	259	121	0.000421118794675	0.00555088512783	0.324;0.536;0.714	0.126;0.259;0.288	-0.3	DUF3755 domain-containing protein (AHRD V3.3 *** A0A1Q3D9X4_CEPFO)
34827	gene:Solyc07g014590.4	Solyc07g014590.4	chrSL4.0ch07	-	4964262	4969315	4964262	4969023	4969188	4969315	34827	41;45;67	26;36;53	17;6;0	37;28;31	258	121	9.95198	136.979	0.425;0.37;0.372	0.177;0.091;0.0	-0.3	Isoamylase 1, chloroplastic (AHRD V3.3 *** A0A2G2Z1N4_CAPAN)
3036	gene:Solyc12g019060.2	Solyc12g019060.2	chrSL4.0ch12	+	9166582	9170318	9166582	9168705	9168901	9170318	3036	58;40;47	9;8;34	26;40;20	27;24;39	289	121	0.00171711430488	0.0173900985936	0.73;0.677;0.367	0.287;0.411;0.177	-0.3	Ankyrin repeat-containing protein (AHRD V3.3 *** A0A1U8F3K5_CAPAN)
137635	gene:Solyc03g078610.3	Solyc03g078610.3	chrSL4.0ch03	-	45764768	45767446	45764768	45765189	45767372	45767446	137635	358;446;297	0;0;0	281;232;260	0;7;16	2276	121	6342.76	3698.9	1.0;1.0;1.0	1.0;0.638;0.463	-0.3	Alpha-ketoglutarate-dependent dioxygenase alkB-like protein 2 (AHRD V3.3 *** A0A2G2X511_CAPBA)
130621	gene:Solyc08g067970.3	Solyc08g067970.3	chrSL4.0ch08	-	55123719	55125591	55123719	55124820	55125375	55125591	130621	10;8;10	7;17;1	5;0;6	40;5;46	648	121	3.09387e+06	0.000639041921789	0.211;0.081;0.651	0.023;0.0;0.024	-0.299	DUF581 domain-containing protein (AHRD V3.3 *** A0A1Q3C6U0_CEPFO)
3035	gene:Solyc12g019060.2	Solyc12g019060.2	chrSL4.0ch12	+	9166582	9170318	9166582	9168233	9168901	9170318	3035	58;40;47	0;1;2	30;40;20	0;5;13	761	121	0.00216603543786	0.0208277294082	1.0;0.864;0.789	1.0;0.56;0.197	-0.299	Ankyrin repeat-containing protein (AHRD V3.3 *** A0A1U8F3K5_CAPAN)
133686	gene:Solyc08g083140.4	Solyc08g083140.4	chrSL4.0ch08	+	63830078	63836399	63830078	63834657	63836015	63836399	133686	42;60;71	0;0;0	216;198;130	8;2;10	1451	121	38985.9	1.65589e+06	1.0;1.0;1.0	0.692;0.892;0.52	-0.299	Alpha/beta-Hydrolases superfamily protein (AHRD V3.3 *** A0A1Y1I3I6_KLENI)
63189	gene:Solyc03g121030.2	Solyc03g121030.2	chrSL4.0ch03	-	63697773	63705830	63697773	63704183	63705124	63705830	63189	21;53;20	11;6;7	0;8;0	10;16;31	1034	121	0.0145772	4.27101	0.183;0.508;0.251	0.0;0.055;0.0	-0.296	MMS19 nucleotide excision repair protein-like protein (AHRD V3.3 *** A0A1J3J2C2_NOCCA)
39832	gene:Solyc09g018790.3	Solyc09g018790.3	chrSL4.0ch09	-	17079158	17080224	17079158	17079594	17080024	17080224	39832	20;25;40	3;2;1	16;71;62	18;12;9	523	121	0.00654373897504	0.0489653582764	0.607;0.743;0.902	0.171;0.578;0.614	-0.296	Succinic semialdehyde reductase isofom1
91486	gene:Solyc04g070990.4	Solyc04g070990.4	chrSL4.0ch04	-	55643430	55650180	55643430	55649987	55650055	55650180	91486	15;53;30	15;43;3	11;14;8	18;38;10	189	121	0.00374761294444	0.0320721713583	0.39;0.441;0.865	0.281;0.191;0.339	-0.295	E4/E8 binding protein 1
8793	gene:Solyc11g013090.2	Solyc11g013090.2	chrSL4.0ch11	+	6019033	6019505	6019033	6019202	6019345	6019505	8793	9;7;3	6;6;6	0;0;2	23;18;8	242	121	802.901	62497.1	0.429;0.368;0.2	0.0;0.0;0.111	-0.295	Penicillin-binding protein, 1A family (AHRD V3.3 *-* B2IXM2_NOSP7)
52445	gene:Solyc06g065500.4	Solyc06g065500.4	chrSL4.0ch06	-	38528791	38529822	38528791	38528912	38529685	38529822	52445	30;66;19	2;1;0	44;212;127	9;16;10	866	121	0.0010956502216	0.0120765738898	0.677;0.902;1.0	0.406;0.649;0.64	-0.295	Pentatricopeptide repeat (AHRD V3.3 *** A0A200QIV7_9MAGN)
129691	gene:Solyc08g065160.3	Solyc08g065160.3	chrSL4.0ch08	-	51021953	51022351	51021953	51022043	51022165	51022351	129691	56;39;65	2;0;3	24;28;84	8;12;9	242	121	233528	7.40822e+06	0.933;1.0;0.915	0.6;0.538;0.824	-0.295	Mediator of RNA polymerase II transcription subunit 10 (AHRD V3.3 *** S8C6L6_9LAMI)
78905	gene:Solyc02g078460.3	Solyc02g078460.3	chrSL4.0ch02	-	41106481	41108506	41106481	41108129	41108271	41108506	78905	10;5;17	0;0;2	7;4;20	0;20;2	242	121	0.0019566290779	0.0192398925146	1.0;1.0;0.81	1.0;0.091;0.833	-0.295	RING/U-box superfamily protein (AHRD V3.3 *** F4JAD0_ARATH)
104185	gene:Solyc11g005580.1	Solyc11g005580.1	chrSL4.0ch11	+	446557	447870	446557	446989	447635	447870	104185	25;41;55	14;3;10	20;16;10	28;5;25	739	121	0.000616869517663	0.00759009255881	0.226;0.691;0.474	0.105;0.344;0.061	-0.294	Ribosomal RNA small subunit methyltransferase H (AHRD V3.3 *** A0A200QZ92_9MAGN)
25846	gene:Solyc09g042780.2	Solyc09g042780.2	chrSL4.0ch09	+	24730612	24732596	24730612	24731214	24732556	24732596	25846	165;143;214	41;15;21	86;183;129	85;146;94	1435	121	0.00305311	1.06943	0.253;0.446;0.462	0.079;0.096;0.104	-0.294	Unknown protein
63013	gene:Solyc01g067600.3	Solyc01g067600.3	chrSL4.0ch01	+	69210356	69218319	69210356	69218114	69218268	69218319	63013	183;112;205	2;6;23	128;140;409	52;61;72	247	121	209.02	19147.5	0.978;0.901;0.814	0.547;0.529;0.736	-0.294	Zinc finger, CW-type (AHRD V3.3 *-* A0A2U1Q0A5_ARTAN)
109032	gene:Solyc05g047580.4	Solyc05g047580.4	chrSL4.0ch05	-	58387633	58388632	58387633	58387822	58388534	58388632	109032	397;593;466	89;164;98	16;43;11	20;45;27	805	121	0	0.0	0.401;0.352;0.417	0.107;0.126;0.058	-0.293	Terpene cyclase/mutase family member (AHRD V3.3 *** A0A2U1KW20_ARTAN)
82852	gene:Solyc02g070670.4	Solyc02g070670.4	chrSL4.0ch02	+	38360209	38360895	38360209	38360411	38360541	38360895	82852	68;44;83	30;18;94	3;18;44	37;85;37	242	121	4.55144e+06	0.000882870027634	0.531;0.55;0.306	0.039;0.096;0.373	-0.293	Urease accessory protein UreG-like (AHRD V3.3 *** A0A2K3MUD0_TRIPR)
135724	gene:Solyc06g084590.4	Solyc06g084590.4	chrSL4.0ch06	+	47234405	47239561	47234405	47239119	47239494	47239561	135724	363;232;214	96;67;107	35;40;171	55;227;136	468	121	0.00344169	1.1754	0.494;0.472;0.341	0.141;0.044;0.245	-0.292	Heparan-alpha-glucosaminide N-acetyltransferase-like protein (DUF1624) (AHRD V3.3 *** B3H4C1_ARATH)
8678	gene:Solyc11g013490.2	Solyc11g013490.2	chrSL4.0ch11	+	6618146	6622115	6618146	6618205	6618305	6622115	8678	12;3;11	3;20;7	4;3;7	12;12;48	221	121	0.0066080427905	0.0493081089992	0.687;0.076;0.462	0.154;0.12;0.074	-0.292	Hexosyltransferase (AHRD V3.3 *** A0A1U8GEW3_CAPAN)
1656	gene:Solyc12g056410.2	Solyc12g056410.2	chrSL4.0ch12	+	61937430	61939215	61937430	61937891	61938473	61939215	1656	93;31;169	3;2;0	281;113;96	7;32;22	675	121	0.000185692542196	0.00284144429662	0.847;0.735;1.0	0.878;0.388;0.439	-0.292	F-box protein PP2-A15 (AHRD V3.3 *** A0A2G2Y8Y0_CAPAN)
86307	gene:Solyc03g082850.3	Solyc03g082850.3	chrSL4.0ch03	-	47275876	47279158	47275876	47278118	47278719	47279158	86307	238;132;120	6;22;13	34;35;59	16;8;14	694	121	0.000897235693373	0.0102661171026	0.874;0.511;0.617	0.27;0.433;0.424	-0.292	3'-5' exonuclease domain (AHRD V3.3 *** A0A200Q766_9MAGN)
44425	gene:Solyc01g089980.4	Solyc01g089980.4	chrSL4.0ch01	-	75928362	75930088	75928362	75928483	75928573	75930088	44425	8;19;15	0;0;0	26;72;20	4;12;9	211	121	11897.3	621515	1.0;1.0;1.0	0.788;0.775;0.56	-0.292	ELMO/CED-12 family protein (AHRD V3.3 *** Q8VZ78_ARATH)
17089	gene:Solyc09g091190.3	Solyc09g091190.3	chrSL4.0ch09	-	66605891	66607482	66605891	66606986	66607294	66607482	17089	6;20;7	1;1;0	4;23;6	0;15;4	401	121	0.000408453377606	0.00541331989147	0.644;0.858;1.0	1.0;0.316;0.312	-0.291	PHD finger protein ING (AHRD V3.3 *** A0A2G2ZU28_CAPAN)
111480	gene:Solyc11g067050.4	Solyc11g067050.4	chrSL4.0ch11	+	50834124	50835147	50834124	50834336	50834688	50835147	111480	32;27;12	3;1;0	28;23;17	12;2;3	445	121	0.00445703994244	0.0366620553326	0.744;0.88;1.0	0.388;0.758;0.606	-0.291	Alkaline/neutral invertase (AHRD V3.3 *** A0A0X8AZR5_CAMSI)
77943	gene:Solyc09g018370.4	Solyc09g018370.4	chrSL4.0ch09	+	14587218	14599715	14587218	14599513	14599649	14599715	77943	8;42;19	32;11;11	13;0;10	19;15;43	242	121	0.00549029475232	0.0429070618065	0.111;0.656;0.463	0.255;0.0;0.104	-0.29	ARM repeat superfamily protein (AHRD V3.3 *** AT5G27970.1)
62463	gene:Solyc07g063510.3	Solyc07g063510.3	chrSL4.0ch07	+	65807761	65810682	65807761	65810503	65810595	65810682	62463	17;3;17	5;8;32	6;0;0	14;14;1	213	121	0.00412970977802	0.0345838668813	0.659;0.176;0.232	0.196;0.0;0.0	-0.29	Cystathionine beta-lyase family involved in aluminum resistance (AHRD V3.3 *** A0A2P6V7F0_9CHLO)
108890	gene:Solyc07g066010.3	Solyc07g066010.3	chrSL4.0ch07	+	67399985	67400741	67399985	67400079	67400194	67400741	108890	52;35;95	10;16;60	23;50;72	31;61;104	236	121	271015	0.000573216474979	0.727;0.529;0.448	0.276;0.296;0.262	-0.29	Amino acid transporter (AHRD V3.3 *** A0A200RAG5_9MAGN)
31458	gene:Solyc02g070300.4	Solyc02g070300.4	chrSL4.0ch02	+	38103703	38106281	38103703	38104330	38105956	38106281	31458	25;34;22	0;0;0	23;51;44	0;0;21	1719	121	0.0038296017539	0.0326002381428	1.0;1.0;1.0	1.0;1.0;0.129	-0.29	Protection of telomeres protein 1a (AHRD V3.3 *** A0A2I0WWR8_9ASPA)
82510	gene:Solyc10g045390.2	Solyc10g045390.2	chrSL4.0ch10	-	32242385	32242688	32242385	32242479	32242618	32242688	82510	4;7;2	0;0;0	6;10;12	20;0;0	242	121	0.00671600991678	0.0499259370105	1.0;1.0;1.0	0.13;1.0;1.0	-0.29	histone acetyltransferase GCN5 (AHRD V3.3 *** A0A2I4GKZ2_9ROSI)
1662	gene:Solyc12g056350.2	Solyc12g056350.2	chrSL4.0ch12	-	61902868	61903356	61902868	61902926	61903217	61903356	1662	27;21;50	12;5;6	8;3;27	6;31;8	384	121	0.00177069991449	0.0178015518044	0.415;0.57;0.724	0.296;0.03;0.515	-0.289	Stress responsive alpha-beta barrel (AHRD V3.3 *** A0A200QUF2_9MAGN)
30311	gene:Solyc03g122270.4	Solyc03g122270.4	chrSL4.0ch03	-	64581835	64586539	64581835	64585158	64585981	64586539	30311	16;0;15	1;3;3	0;8;0	5;4;18	916	121	0.00252794604927	0.0234782962472	0.679;0.0;0.398	0.0;0.209;0.0	-0.289	Inter-alpha-trypsin inhibitor heavy chain-like protein (AHRD V3.3 *** Q8L798_ARATH)
50425	gene:Solyc01g010720.4	Solyc01g010720.4	chrSL4.0ch01	-	5786469	5787476	5786469	5786973	5787380	5787476	50425	9;20;13	1;0;0	33;32;41	0;9;18	500	121	4.77156e+06	0.000917909233804	0.685;1.0;1.0	1.0;0.462;0.355	-0.289	Carboxypeptidase (AHRD V3.3 *** A0A2I4FWA2_9ROSI)
10102	gene:Solyc11g007140.2	Solyc11g007140.2	chrSL4.0ch11	+	1628624	1628942	1628624	1628737	1628815	1628942	10102	53;101;84	51;54;26	9;9;17	16;19;33	199	121	2.86614e+06	0.000601092472962	0.387;0.532;0.663	0.255;0.224;0.239	-0.288	Major facilitator superfamily (AHRD V3.3 *** A0A200Q6B3_9MAGN)
131069	gene:Solyc08g074760.3	Solyc08g074760.3	chrSL4.0ch08	+	57021778	57022682	57021778	57022024	57022555	57022682	131069	66;88;129	3;2;0	31;40;86	6;5;6	624	121	604982	0.00111597987542	0.81;0.895;1.0	0.5;0.608;0.735	-0.287	Receptor-like protein kinase (AHRD V3.3 *** A0A0K9Q349_ZOSMR)
60354	gene:Solyc12g044230.2	Solyc12g044230.2	chrSL4.0ch12	+	58778533	58780969	58778533	58778604	58778692	58780969	60354	52;53;70	6;6;2	69;51;56	43;38;6	209	121	0.000149646697199	0.00237121776861	0.834;0.836;0.953	0.482;0.437;0.844	-0.287	Sulfite exporter TauE/SafE family protein (AHRD V3.3 *** A0A2U1KY14_ARTAN)
69512	gene:Solyc06g074740.3	Solyc06g074740.3	chrSL4.0ch06	-	43944446	43944741	43944446	43944527	43944626	43944741	69512	27;22;27	0;1;0	81;106;54	16;19;22	220	121	314.332	27481.6	1.0;0.924;1.0	0.736;0.754;0.574	-0.287	LEU86662 VPS41
21103	gene:Solyc07g043510.3	Solyc07g043510.3	chrSL4.0ch07	+	57210706	57210927	57210706	57210761	57210892	57210927	21103	8;9;13	5;6;3	6;23;22	39;34;18	242	121	0.00408199294055	0.0342788289919	0.444;0.429;0.684	0.071;0.253;0.379	-0.285	Cysteine proteinases superfamily protein (AHRD V3.3 *** F4J076_ARATH)
54423	gene:Solyc03g120730.3	Solyc03g120730.3	chrSL4.0ch03	-	63461447	63463865	63461447	63463210	63463705	63463865	54423	119;117;148	0;0;4	41;112;132	8;10;6	588	121	131065	4.55004e+06	1.0;1.0;0.884	0.513;0.697;0.819	-0.285	Sulfite exporter TauE/SafE family protein (AHRD V3.3 *** A0A2U1KY14_ARTAN)
95867	gene:Solyc11g032130.3	Solyc11g032130.3	chrSL4.0ch11	-	24198584	24210629	24198584	24209156	24210482	24210629	95867	62;45;86	0;0;0	56;323;495	5;0;22	1419	121	338282	0.000100597248454	1.0;1.0;1.0	0.489;1.0;0.657	-0.285	12-oxophytodienoate reductase (AHRD V3.3 *** A0A2K3MVZ0_TRIPR)
49297	gene:Solyc10g050540.2	Solyc10g050540.2	chrSL4.0ch10	-	48977852	48990388	48977852	48990096	48990197	48990388	49297	9;4;12	17;7;2	0;4;7	23;7;24	222	121	0.00559289497188	0.0435066638121	0.224;0.237;0.766	0.0;0.237;0.137	-0.284	Cleavage stimulation factor subunit 77 (AHRD V3.3 *** A0A1J3CDQ4_NOCCA)
115600	gene:Solyc10g083710.2	Solyc10g083710.2	chrSL4.0ch10	+	62634808	62635494	62634808	62635328	62635415	62635494	115600	16;3;12	6;19;19	2;0;1	14;19;17	208	121	621064	0.000167299886427	0.608;0.084;0.269	0.077;0.0;0.033	-0.284	3-deoxy-D-manno-octulosonic-acid transferase (AHRD V3.3 *** A0A200R573_9MAGN)
106026	gene:Solyc06g060380.3	Solyc06g060380.3	chrSL4.0ch06	+	36066042	36078718	36066042	36076298	36078631	36078718	106026	82;62;101	0;2;0	40;65;110	0;15;4	2426	121	0.000753257396978	0.00891879608734	1.0;0.607;1.0	1.0;0.178;0.578	-0.284	Sister chromatid cohesion protein PDS5-like protein A (AHRD V3.3 *** A0A1J3GEG2_NOCCA)
92429	gene:Solyc04g072890.4	Solyc04g072890.4	chrSL4.0ch04	+	57786954	57788672	57786954	57787041	57787437	57788672	92429	14;11;15	0;0;0	29;59;114	2;8;11	489	121	78154.9	294322	1.0;1.0;1.0	0.782;0.646;0.719	-0.284	Transducin/WD40 repeat-like superfamily protein (AHRD V3.3 *** F4I1K5_ARATH)
97091	gene:Solyc09g031750.4	Solyc09g031750.4	chrSL4.0ch09	-	26360299	26365104	26360299	26364347	26364425	26365104	97091	18;7;26	2;1;0	20;11;8	5;2;10	199	121	0.00013638422498	0.00219965856127	0.845;0.81;1.0	0.709;0.77;0.327	-0.283	Phosphate transporter (AHRD V3.3 *** A0A2H4H6T0_MALDO)
98223	gene:Solyc06g082710.4	Solyc06g082710.4	chrSL4.0ch06	-	46009107	46009598	46009107	46009271	46009553	46009598	98223	64;52;72	0;0;0	55;48;109	6;5;19	375	121	0.943123	174.4	1.0;1.0;1.0	0.747;0.756;0.649	-0.283	KH domain-containing protein (AHRD V3.3 *** A0A2G3CBS8_CAPCH)
112921	gene:Solyc12g017250.2	Solyc12g017250.2	chrSL4.0ch12	+	6481606	6484280	6481606	6482769	6483993	6484280	112921	9;7;16	0;0;0	134;191;128	3;18;2	1317	121	248271	781048	1.0;1.0;1.0	0.804;0.494;0.855	-0.282	photosystem II 10 kDa polypeptide, chloroplastic (AHRD V3.3 *** A0A2I4F6M0_9ROSI)
88314	gene:Solyc02g066940.4	Solyc02g066940.4	chrSL4.0ch02	-	35204288	35207307	35204288	35204529	35206278	35207307	88314	2709;2432;2613	153;149;167	1601;1803;2199	321;466;394	1842	121	0	0.0	0.538;0.517;0.507	0.247;0.203;0.268	-0.281	Protein RIK (AHRD V3.3 *** A0A2G3D3D0_CAPCH)
111820	gene:Solyc05g007020.4	Solyc05g007020.4	chrSL4.0ch05	-	1658471	1660412	1658471	1659908	1660204	1660412	111820	59;32;42	2;0;0	53;64;40	5;7;10	389	121	60427.7	2.3755e+06	0.902;1.0;1.0	0.767;0.74;0.554	-0.28	LOV/LOV protein (AHRD V3.3 *** E3WH16_SOLLC)
22638	gene:Solyc03g119570.3	Solyc03g119570.3	chrSL4.0ch03	+	62579711	62581299	62579711	62579758	62579839	62581299	22638	20;12;19	0;1;6	16;11;18	7;5;9	202	121	0.00418436823774	0.034921954971	1.0;0.878;0.655	0.578;0.569;0.545	-0.28	Carbon catabolite repressor protein 4-like protein 5 (AHRD V3.3 *** A0A1J3I9F8_NOCCA)
20123	gene:Solyc10g005840.4	Solyc10g005840.4	chrSL4.0ch10	+	537479	537926	537479	537596	537697	537926	20123	86;89;116	51;73;60	29;24;100	78;172;119	222	121	269.276	2394.47	0.479;0.399;0.513	0.168;0.071;0.314	-0.279	Farnesyl pyrophosphate synthase (AHRD V3.3 *** S4S9J9_MANIN)
64086	gene:Solyc01g101240.4	Solyc01g101240.4	chrSL4.0ch01	+	83333966	83335635	83333966	83335065	83335481	83335635	64086	27;31;60	0;2;0	42;42;141	10;4;12	509	121	664775	0.000176851410625	1.0;0.787;1.0	0.5;0.714;0.736	-0.279	aspartic protease precursor
129690	gene:Solyc08g065160.3	Solyc08g065160.3	chrSL4.0ch08	-	51021953	51022351	51021953	51022043	51022137	51022351	129690	56;39;65	0;2;0	24;28;84	8;13;5	215	121	2764.01	178632	1.0;0.916;1.0	0.628;0.548;0.904	-0.279	Mediator of RNA polymerase II transcription subunit 10 (AHRD V3.3 *** S8C6L6_9LAMI)
94732	gene:Solyc04g079550.4	Solyc04g079550.4	chrSL4.0ch04	-	61949702	61950619	61949702	61949840	61949969	61950619	94732	73;57;98	0;0;0	36;59;46	10;11;6	242	121	0.0243139	6.60987	1.0;1.0;1.0	0.643;0.728;0.793	-0.279	Signal peptidase I (AHRD V3.3 *** B2J5A2_NOSP7)
121429	gene:Solyc01g094940.4	Solyc01g094940.4	chrSL4.0ch01	+	78605988	78608349	78605988	78607947	78608045	78608349	121429	4;5;22	9;10;11	0;6;0	5;29;4	219	121	0.000395167312602	0.00526212439686	0.197;0.216;0.525	0.0;0.103;0.0	-0.278	Protein kinase superfamily protein (AHRD V3.3 *** A0A2U1NZX1_ARTAN)
19243	gene:Solyc11g006635.1	Solyc11g006635.1	chrSL4.0ch11	+	1279616	1279840	1279616	1279717	1279795	1279840	19243	13;22;7	20;8;4	0;6;6	18;28;4	199	121	0.00218083939558	0.0209323040739	0.283;0.626;0.516	0.0;0.115;0.477	-0.278	Unknown protein
83023	gene:Solyc01g105570.4	Solyc01g105570.4	chrSL4.0ch01	-	86014983	86018324	86014983	86015098	86016830	86018324	83023	263;248;209	0;2;0	165;130;268	14;0;11	1825	121	628151	0.000168834378225	1.0;0.892;1.0	0.439;1.0;0.618	-0.278	U2 small nuclear ribonucleoprotein auxiliary factor-like protein (AHRD V3.3 *** AT5G64010.1)
109598	gene:Solyc06g043070.4	Solyc06g043070.4	chrSL4.0ch06	-	27579759	27583981	27579759	27582980	27583927	27583981	109598	156;185;161	44;27;15	26;44;59	24;33;25	1040	121	66077.2	2.5653e+06	0.292;0.444;0.555	0.112;0.134;0.215	-0.277	hypothetical protein (AHRD V3.3 *** AT3G04020.1)
3031	gene:Solyc12g019060.2	Solyc12g019060.2	chrSL4.0ch12	+	9167627	9168233	9167627	9168037	9168114	9168233	3031	12;16;26	12;11;12	13;15;14	56;18;59	198	121	2.47739e+06	0.0005321233312	0.379;0.471;0.57	0.124;0.337;0.127	-0.277	Ankyrin repeat-containing protein (AHRD V3.3 *** A0A1U8F3K5_CAPAN)
69661	gene:Solyc04g050470.4	Solyc04g050470.4	chrSL4.0ch04	-	46491290	46497643	46491290	46497417	46497510	46497643	69661	26;25;57	13;22;51	25;9;9	55;49;23	214	121	38401.8	1.63848e+06	0.531;0.391;0.387	0.204;0.094;0.181	-0.277	Ammonium transporter (AHRD V3.3 *** A0A2K3LM80_TRIPR)
39150	gene:Solyc04g077650.3	Solyc04g077650.3	chrSL4.0ch04	+	60577696	60579019	60577696	60578622	60578905	60579019	39150	59;57;67	4;2;11	16;91;75	10;24;12	376	121	0.00464263645126	0.037835582939	0.826;0.902;0.662	0.34;0.55;0.668	-0.277	Serine carboxypeptidase-like 17 (AHRD V3.3 *** A0A2G2ZRB2_CAPAN)
102188	gene:Solyc05g025650.3	Solyc05g025650.3	chrSL4.0ch05	-	35538875	35540961	35538875	35539208	35539557	35540961	102188	149;144;104	7;0;5	246;204;121	35;44;17	442	121	582.867	4733.29	0.854;1.0;0.851	0.658;0.559;0.661	-0.276	RNA polymerase III RPC4 (AHRD V3.3 *** A0A2U1QBZ9_ARTAN)
65766	gene:Solyc01g010080.3	Solyc01g010080.3	chrSL4.0ch01	+	4828546	4833846	4828546	4832868	4833640	4833846	65766	434;216;250	2;0;1	53;55;130	0;4;22	865	121	68998.1	2.65605e+06	0.968;1.0;0.972	1.0;0.658;0.453	-0.276	Potassium channel AKT1 (AHRD V3.3 *** A0A2G3AJ60_CAPAN)
137153	gene:Solyc05g006630.4	Solyc05g006630.4	chrSL4.0ch05	+	1338525	1340302	1338525	1338556	1338703	1340302	137153	12;15;6	14;10;4	0;2;3	4;15;4	242	121	0.000259474220225	0.00373166201231	0.3;0.429;0.429	0.0;0.063;0.273	-0.274	Disease resistance protein (TIR-NBS-LRR class) (AHRD V3.3 *** A0A1P8AUG7_ARATH)
11742	gene:Solyc10g081580.3	Solyc10g081580.3	chrSL4.0ch10	+	61725418	61727679	61725418	61727054	61727636	61727679	11742	91;111;98	0;1;12	75;93;129	14;19;7	675	121	0.00357298083678	0.0308652899951	1.0;0.952;0.594	0.49;0.467;0.768	-0.274	Syntaxin (AHRD V3.3 *** A0F0A7_NICBE)
26761	gene:Solyc03g097120.3	Solyc03g097120.3	chrSL4.0ch03	-	54029991	54031857	54029991	54031480	54031804	54031857	26761	60;29;49	0;0;0	75;63;192	10;12;7	417	121	187.584	129503	1.0;1.0;1.0	0.685;0.604;0.888	-0.274	Heat stress transcription factor A-1 (AHRD V3.3 *** A0A2G3ARP3_CAPCH)
111879	gene:Solyc06g060750.3	Solyc06g060750.3	chrSL4.0ch06	+	36448887	36457219	36448887	36456547	36456890	36457219	111879	34;19;40	32;8;6	16;14;12	24;20;21	436	121	0.00149491661971	0.0155564137975	0.228;0.397;0.649	0.156;0.163;0.137	-0.273	O-fucosyltransferase (AHRD V3.3 *** A0A2P5AVU2_PARAD)
130414	gene:Solyc08g067420.4	Solyc08g067420.4	chrSL4.0ch08	-	54563581	54575548	54563581	54571884	54575043	54575548	130414	8;34;22	1;4;1	12;4;19	14;7;13	3252	121	237964	7.53583e+06	0.229;0.24;0.45	0.031;0.021;0.052	-0.272	DNAse I-like superfamily protein (AHRD V3.3 *-* A0A178UDZ2_ARATH)
39330	gene:Solyc02g093930.4	Solyc02g093930.4	chrSL4.0ch02	-	52707675	52708711	52707675	52707808	52707948	52708711	39330	14;20;35	10;23;34	28;3;0	61;27;32	242	121	35499.1	1.53403e+06	0.412;0.303;0.34	0.187;0.053;0.0	-0.272	sister chromatid cohesion 1 protein 2 (AHRD V3.3 *** A0A2I4GMH3_9ROSI)
22979	gene:Solyc07g032480.3	Solyc07g032480.3	chrSL4.0ch07	-	39405756	39406479	39405756	39406217	39406303	39406479	22979	16;13;14	13;11;13	1;6;2	7;9;29	207	121	2.74591e+06	0.00057965945155	0.418;0.409;0.386	0.077;0.28;0.039	-0.272	cyclinT1_2
99503	gene:Solyc01g090590.3	Solyc01g090590.3	chrSL4.0ch01	-	76500692	76501496	76500692	76501320	76501398	76501496	99503	120;50;64	45;59;125	28;36;34	164;117;142	199	121	525775	0.000145320701642	0.619;0.34;0.237	0.094;0.158;0.127	-0.272	Alpha/beta-Hydrolases superfamily protein (AHRD V3.3 *** A0A2U1P0W9_ARTAN)
45352	gene:Solyc12g098860.2	Solyc12g098860.2	chrSL4.0ch12	-	65765577	65768799	65765577	65768662	65768733	65768799	45352	22;4;4	8;18;13	0;0;2	7;8;11	192	121	4.14913e+06	0.000817160004401	0.634;0.123;0.162	0.0;0.0;0.103	-0.272	Chromatin remodeling factor18 (AHRD V3.3 *** F4HWU9_ARATH)
40694	gene:Solyc02g090260.3	Solyc02g090260.3	chrSL4.0ch02	+	49905729	49907684	49905729	49906790	49907207	49907684	40694	108;80;78	1;13;0	16;21;55	2;2;22	510	121	0.00193602321528	0.0190887976457	0.962;0.594;1.0	0.655;0.714;0.372	-0.272	golgin (AHRD V3.3 *** AT3G50430.1)
118374	gene:Solyc07g066650.4	Solyc07g066650.4	chrSL4.0ch07	-	67850346	67852244	67850346	67850498	67852194	67852244	118374	156;151;114	0;2;0	162;156;278	0;14;13	1789	121	6.38873e+06	0.00116853335027	1.0;0.836;1.0	1.0;0.43;0.591	-0.272	Defective in cullin neddylation protein (AHRD V3.3 *** Q09K05_TOBAC)
19744	gene:Solyc04g016130.3	Solyc04g016130.3	chrSL4.0ch04	-	6894060	6900125	6894060	6899810	6899993	6900125	19744	21;19;25	31;19;8	12;10;6	33;39;41	276	121	2.75573e+06	0.000581282761568	0.229;0.305;0.578	0.138;0.101;0.06	-0.271	F-box/LRR plant protein (AHRD V3.3 *** G7J3V2_MEDTR)
53882	gene:Solyc01g098530.3	Solyc01g098530.3	chrSL4.0ch01	-	81285301	81285696	81285301	81285305	81285596	81285696	53882	7;0;17	7;6;4	0;0;0	11;17;16	384	121	65619.4	2.54934e+06	0.24;0.0;0.573	0.0;0.0;0.0	-0.271	CTP synthase (AHRD V3.3 *-* A0A2G3A9D9_CAPAN)
95752	gene:Solyc04g081660.3	Solyc04g081660.3	chrSL4.0ch04	-	63581434	63581772	63581434	63581481	63581602	63581772	95752	98;155;130	11;7;10	115;96;211	55;53;26	242	121	973054	0.000242315915307	0.817;0.917;0.867	0.511;0.475;0.802	-0.271	cyclinB2_3
475	gene:Solyc12g098980.2	Solyc12g098980.2	chrSL4.0ch12	-	65838768	65842177	65838768	65842036	65842149	65842177	475	97;80;95	0;0;0	31;43;87	16;10;0	234	121	1545.98	109214	1.0;1.0;1.0	0.5;0.69;1.0	-0.27	Pto kinase interactor 1
23240	gene:Solyc04g010280.2	Solyc04g010280.2	chrSL4.0ch04	+	3629598	3631019	3629598	3629788	3630870	3631019	23240	106;183;129	0;4;3	90;128;259	8;10;10	1175	121	0.000825278594759	0.00960402475847	1.0;0.825;0.816	0.537;0.569;0.727	-0.269	Unknown protein
71835	gene:Solyc01g097820.4	Solyc01g097820.4	chrSL4.0ch01	+	80783115	80784163	80783115	80784023	80784097	80784163	71835	21;2;46	0;0;0	15;14;35	0;19;3	195	121	305831	0.000633371933562	1.0;1.0;1.0	1.0;0.314;0.879	-0.269	Adenine phosphoribosyltransferase-like protein, putative (DUF2358) (AHRD V3.3 *** Q94K63_ARATH)
84572	gene:Solyc02g037510.3	Solyc02g037510.3	chrSL4.0ch02	-	29679470	29689205	29679470	29689009	29689086	29689205	84572	48;30;35	63;85;30	0;14;0	72;71;37	198	121	0.994027	1.82577	0.318;0.177;0.416	0.0;0.108;0.0	-0.268	Cationic amino acid transporter 2, vacuolar (AHRD V3.3 *** A0A2G3A4Q3_CAPAN)
79338	gene:Solyc01g107510.3	Solyc01g107510.3	chrSL4.0ch01	+	87338051	87343615	87338051	87343430	87343528	87343615	79338	32;26;5	0;0;0	31;8;35	18;0;8	219	121	1482	745337	1.0;1.0;1.0	0.488;1.0;0.707	-0.268	DNA repair protein REV1 (AHRD V3.3 *** A0A2G2Y2A0_CAPAN)
112655	gene:Solyc06g065040.4	Solyc06g065040.4	chrSL4.0ch06	+	38195608	38197582	38195608	38196185	38197046	38197582	112655	96;31;90	12;30;26	12;0;3	15;24;12	954	121	523.301	43064.4	0.504;0.116;0.305	0.092;0.0;0.031	-0.267	bHLH transcription factor 086
105938	gene:Solyc03g121250.3	Solyc03g121250.3	chrSL4.0ch03	-	63857776	63859315	63857776	63857827	63857977	63859315	105938	14;43;26	4;0;0	9;12;22	9;1;6	243	121	0.00126042377415	0.0135285516834	0.635;1.0;1.0	0.332;0.857;0.646	-0.267	3'-5' exonuclease domain (AHRD V3.3 *** A0A200QLJ1_9MAGN)
103704	gene:Solyc05g050530.3	Solyc05g050530.3	chrSL4.0ch05	+	60052509	60057322	60052509	60054841	60055578	60057322	103704	119;117;176	2;3;5	97;144;62	20;10;4	830	121	0.000169245285555	0.00262319391252	0.897;0.85;0.837	0.414;0.677;0.693	-0.267	Pyridoxine/pyridoxamine 5'-phosphate oxidase 2 (AHRD V3.3 *** A0A1U8GPA2_CAPAN)
25083	gene:Solyc02g081330.4	Solyc02g081330.4	chrSL4.0ch02	+	43321819	43323647	43321819	43322529	43323397	43323647	25083	32;18;47	0;0;0	321;308;438	5;30;19	961	121	99923.2	3.61956e+06	1.0;1.0;1.0	0.89;0.564;0.744	-0.267	phytoene synthase 2,Pfam:PF00494
109910	gene:Solyc08g065990.3	Solyc08g065990.3	chrSL4.0ch08	+	52538060	52539657	52538060	52538232	52539588	52539657	109910	178;130;145	0;0;0	194;170;250	0;11;12	1449	121	16041.5	796508	1.0;1.0;1.0	1.0;0.563;0.635	-0.267	Cytosolic Fe-S cluster assembly factor narfl (AHRD V3.3 *** A0A2S1CF11_PRUYE)
133672	gene:Solyc08g083140.4	Solyc08g083140.4	chrSL4.0ch08	+	63829386	63834657	63829386	63829875	63830074	63834657	133672	6;20;4	26;8;2	6;6;6	64;18;24	292	121	0.00113056516041	0.0123988905289	0.087;0.509;0.453	0.037;0.121;0.094	-0.266	Alpha/beta-Hydrolases superfamily protein (AHRD V3.3 *** A0A1Y1I3I6_KLENI)
71846	gene:Solyc01g097820.4	Solyc01g097820.4	chrSL4.0ch01	+	80783115	80788793	80783115	80786709	80786829	80788793	71846	88;50;128	4;2;21	70;144;191	44;37;42	241	121	8.61122e+06	0.00150341910842	0.917;0.926;0.754	0.444;0.661;0.695	-0.266	Adenine phosphoribosyltransferase-like protein, putative (DUF2358) (AHRD V3.3 *** Q94K63_ARATH)
96533	gene:Solyc04g082970.4	Solyc04g082970.4	chrSL4.0ch04	+	64396532	64397548	64396532	64397072	64397192	64397548	96533	5;10;10	26;15;6	0;0;0	18;23;6	241	121	1163.76	85471.9	0.088;0.251;0.456	0.0;0.0;0.0	-0.265	electron transporter%2C putative (Protein of unknown function%2C DUF547) (AHRD V3.3 *** AT5G66600.9)
126750	gene:Solyc08g006600.4	Solyc08g006600.4	chrSL4.0ch08	-	1213903	1214747	1213903	1214017	1214679	1214747	126750	22;55;22	2;0;0	37;59;89	2;5;18	755	121	8.66965e+06	0.00151208292915	0.638;1.0;1.0	0.748;0.654;0.442	-0.265	Dynamin-related protein 3A (AHRD V3.3 *** A0A2G3BQP9_CAPCH)
38570	gene:Solyc02g084640.4	Solyc02g084640.4	chrSL4.0ch02	+	45754414	45757522	45754414	45757348	45757431	45757522	38570	14;2;15	17;56;10	0;0;2	33;13;42	204	121	19632	939772	0.328;0.021;0.471	0.0;0.0;0.027	-0.264	Aldehyde dehydrogenase (AHRD V3.3 *** A0A1U8FMX3_CAPAN)
7292	gene:Solyc11g040330.2	Solyc11g040330.2	chrSL4.0ch11	-	36598070	36599266	36598070	36598217	36598283	36599266	7292	27;66;30	30;61;50	0;6;2	23;26;8	187	121	1084.65	576821	0.368;0.412;0.28	0.0;0.13;0.139	-0.264	Endo-1,4-beta-xylanase (AHRD V3.3 *** A0A1J3CP06_NOCCA)
26097	gene:Solyc03g019910.3	Solyc03g019910.3	chrSL4.0ch03	-	55752851	55753959	55752851	55752984	55753893	55753959	26097	295;205;311	7;2;7	243;260;410	18;21;34	1002	121	4909.4	296589	0.836;0.925;0.843	0.62;0.599;0.593	-0.264	translation initiation factor (AHRD V3.3 *** AT4G39630.1)
19315	gene:Solyc03g121210.4	Solyc03g121210.4	chrSL4.0ch03	-	63811715	63812250	63811715	63811864	63812042	63812250	19315	137;54;49	11;2;19	34;39;30	11;17;18	271	121	0.00197446122218	0.0193786231816	0.848;0.923;0.535	0.58;0.506;0.427	-0.264	Mediator of RNA polymerase II transcription subunit 6 (AHRD V3.3 *** A0A2G3D0R6_CAPCH)
33084	gene:Solyc03g006380.4	Solyc03g006380.4	chrSL4.0ch03	-	989693	990282	989693	989848	989991	990282	33084	15;43;57	10;11;8	15;23;42	25;10;45	242	121	0.00404071639166	0.0340158474487	0.429;0.662;0.781	0.231;0.535;0.318	-0.263	Defective in cullin neddylation protein (AHRD V3.3 *-* A0A2G2WWP7_CAPBA)
108652	gene:Solyc02g030225.1	Solyc02g030225.1	chrSL4.0ch02	-	23911903	23913509	23911903	23912017	23913340	23913509	108652	60;50;71	6;6;13	47;23;81	24;40;25	1416	121	24754.5	1.13908e+06	0.461;0.416;0.318	0.143;0.047;0.217	-0.263	UDP-glucose 4-epimerase (AHRD V3.3 *** A0A1Y1ITM0_KLENI)
40983	gene:Solyc02g081070.4	Solyc02g081070.4	chrSL4.0ch02	+	43133057	43134301	43133057	43133193	43133480	43134301	40983	7;28;3	0;1;0	34;49;39	9;12;0	380	121	4.94607e+06	0.000946151632874	1.0;0.899;1.0	0.546;0.565;1.0	-0.263	Kinase (AHRD V3.3 *** D7ME76_ARALL)
23828	gene:Solyc02g094150.4	Solyc02g094150.4	chrSL4.0ch02	+	52869083	52871000	52869083	52870136	52870833	52871000	23828	86;97;164	0;0;6	31;65;59	0;12;7	790	121	0.00366306794658	0.0314638289692	1.0;1.0;0.807	1.0;0.453;0.564	-0.263	Sua5/YciO/YrdC/YwlC family protein (AHRD V3.3 *** B2SXU1_PARPJ)
136873	gene:Solyc09g011160.4	Solyc09g011160.4	chrSL4.0ch09	+	4545794	4547097	4545794	4545871	4545964	4547097	136873	14;9;30	0;0;0	64;98;134	18;25;13	214	121	2039.67	138624	1.0;1.0;1.0	0.668;0.689;0.854	-0.263	Regulator of chromosome condensation (RCC1) family protein (AHRD V3.3 *** A0A1I9LSN5_ARATH)
61200	gene:Solyc08g075850.3	Solyc08g075850.3	chrSL4.0ch08	-	58041575	58045164	58041575	58044209	58045058	58045164	61200	7;10;15	21;10;1	4;0;0	16;22;11	942	121	3.08405e+06	0.000637736930994	0.041;0.114;0.658	0.031;0.0;0.0	-0.261	50S ribosomal protein L24 (AHRD V3.3 *** A0A2G3DCX3_CAPCH)
11650	gene:Solyc10g081650.2	Solyc10g081650.2	chrSL4.0ch10	-	61792728	61794127	61792728	61792828	61792902	61794127	11650	25;32;24	0;0;0	12;20;60	2;6;12	195	121	550.543	45001.2	1.0;1.0;1.0	0.788;0.674;0.756	-0.261	carotenoid isomerase
71317	gene:Solyc04g057990.4	Solyc04g057990.4	chrSL4.0ch04	-	54421116	54425146	54421116	54424833	54425055	54425146	71317	66;51;80	30;43;42	31;14;19	59;36;55	315	121	29.3413	3535.38	0.458;0.313;0.423	0.168;0.13;0.117	-0.26	Zinc finger transcription factor 33
127289	gene:Solyc01g008480.4	Solyc01g008480.4	chrSL4.0ch01	+	2521359	2522690	2521359	2521950	2522211	2522690	127289	262;361;489	83;148;131	158;84;127	104;144;132	354	121	8.97937	1254.88	0.519;0.455;0.561	0.342;0.166;0.247	-0.26	Pentatricopeptide repeat (AHRD V3.3 *** A0A200Q273_9MAGN)
132196	gene:Solyc02g092780.3	Solyc02g092780.3	chrSL4.0ch02	+	51786060	51787079	51786060	51786749	51786984	51787079	132196	74;52;47	6;11;16	37;37;32	14;25;22	328	121	0.00138576652114	0.0146380127614	0.82;0.636;0.52	0.494;0.353;0.349	-0.26	Suppressor of RPS4-RLD 1 (AHRD V3.3 *** A0A2G3D548_CAPCH)
52928	gene:Solyc02g082440.2	Solyc02g082440.2	chrSL4.0ch02	-	44125962	44129051	44125962	44128827	44128983	44129051	52928	8;7;10	3;8;11	5;9;0	9;20;31	249	121	0.000827975892833	0.00962770721878	0.564;0.298;0.306	0.213;0.179;0.0	-0.259	Unknown protein
60095	gene:Solyc01g079160.4	Solyc01g079160.4	chrSL4.0ch01	-	70834501	70835275	70834501	70834552	70835120	70835275	60095	75;67;86	9;5;23	16;39;25	5;11;21	661	121	0.00347606244845	0.0302003010987	0.604;0.71;0.406	0.369;0.394;0.179	-0.259	GDSL esterase/lipase (AHRD V3.3 *** A0A2G3AJV6_CAPAN)
35213	gene:Solyc05g010050.3	Solyc05g010050.3	chrSL4.0ch05	-	4292381	4293210	4292381	4292525	4292656	4293210	35213	16;15;20	8;4;9	9;8;14	11;8;18	242	121	0.0028231737444	0.0256235666332	0.5;0.652;0.526	0.29;0.333;0.28	-0.258	Alpha/Beta hydrolase fold protein (AHRD V3.3 *** A0A2U1Q9F9_ARTAN)
79170	gene:Solyc05g041530.3	Solyc05g041530.3	chrSL4.0ch05	+	51395488	51396431	51395488	51395559	51395651	51396431	79170	45;28;94	0;0;6	88;35;35	0;15;16	213	121	0.00119812644919	0.0129925031878	1.0;1.0;0.899	1.0;0.57;0.554	-0.258	Alpha/beta-Hydrolases superfamily protein (AHRD V3.3 *** A0A2U1LLS3_ARTAN)
32472	gene:Solyc03g007590.4	Solyc03g007590.4	chrSL4.0ch03	-	2169198	2170742	2169198	2170319	2170452	2170742	32472	24;22;11	33;27;4	13;4;14	71;63;21	242	121	0.00012077108867	0.00198983705659	0.267;0.289;0.579	0.084;0.031;0.25	-0.257	Pentatricopeptide repeat (PPR) superfamily protein (AHRD V3.3 *** A0A2U1LU47_ARTAN)
77216	gene:Solyc02g080320.4	Solyc02g080320.4	chrSL4.0ch02	-	42551614	42553383	42551614	42553181	42553328	42553383	77216	14;0;5	4;12;6	0;3;0	28;8;1	242	121	0.000563328965363	0.00704889707872	0.636;0.0;0.294	0.0;0.158;0.0	-0.257	RNA pseudouridine synthase 6, chloroplastic (AHRD V3.3 *** A0A2G2VBE2_CAPBA)
67393	gene:Solyc01g150156.1	Solyc01g150156.1	chrSL4.0ch01	-	85134966	85135312	85134966	85135001	85135213	85135312	67393	25;52;26	3;0;0	13;34;91	4;2;28	305	121	3.92953e+06	0.000781231577002	0.768;1.0;1.0	0.563;0.871;0.563	-0.257	nuclear pore complex protein NUP98A-like isoform X5 (AHRD V3.3 *-* XP_019068100.2)
95004	gene:Solyc04g080280.3	Solyc04g080280.3	chrSL4.0ch04	+	62490509	62491205	62490509	62490989	62491083	62491205	95004	48;8;61	4;0;0	16;13;37	16;2;1	215	121	0.0019094229648	0.0188895807125	0.871;1.0;1.0	0.36;0.785;0.954	-0.257	Unknown protein
49083	gene:Solyc06g011560.3	Solyc06g011560.3	chrSL4.0ch06	+	8163848	8165640	8163848	8165440	8165551	8165640	49083	26;6;12	0;2;0	27;38;106	11;18;18	232	121	4.23926e+06	0.000832210551362	1.0;0.61;1.0	0.561;0.524;0.754	-0.257	transmembrane protein (AHRD V3.3 *** AT1G10660.4)
50055	gene:Solyc03g044380.3	Solyc03g044380.3	chrSL4.0ch03	+	8246408	8247827	8246408	8246935	8247108	8247827	50055	24;2;12	18;25;10	0;0;0	50;12;6	266	121	41.506	4805.11	0.378;0.035;0.353	0.0;0.0;0.0	-0.255	EZ2
67391	gene:Solyc01g150156.1	Solyc01g150156.1	chrSL4.0ch01	-	85134966	85135312	85134966	85135001	85135125	85135312	67391	48;69;36	35;28;17	58;63;120	70;189;160	242	121	27879	1.25641e+06	0.407;0.552;0.514	0.293;0.143;0.273	-0.255	nuclear pore complex protein NUP98A-like isoform X5 (AHRD V3.3 *-* XP_019068100.2)
3824	gene:Solyc12g010170.2	Solyc12g010170.2	chrSL4.0ch12	-	3325189	3327504	3325189	3325546	3327442	3327504	3824	95;62;19	0;2;0	334;192;149	20;2;8	1989	121	0.000584882578802	0.00726605405331	1.0;0.653;1.0	0.504;0.854;0.531	-0.255	bHLH transcription factor 070
68647	gene:Solyc01g094330.3	Solyc01g094330.3	chrSL4.0ch01	-	78104548	78108721	78104548	78108495	78108619	78108721	68647	12;13;20	5;5;12	23;18;6	23;17;21	242	121	0.00570816779074	0.0441919189542	0.545;0.565;0.455	0.333;0.346;0.125	-0.254	Terpene utilization protein AtuA (AHRD V3.3 *** A0A191YQC8_9PSED)
118667	gene:Solyc01g112140.4	Solyc01g112140.4	chrSL4.0ch01	-	90578118	90579066	90578118	90578486	90578830	90579066	118667	293;417;371	16;24;10	178;322;369	35;51;71	437	121	0.00327516	1.1399	0.835;0.828;0.911	0.585;0.636;0.59	-0.254	Flavin-containing monooxygenase (AHRD V3.3 *** A0A1U8E9P1_CAPAN)
132882	gene:Solyc08g081180.3	Solyc08g081180.3	chrSL4.0ch08	+	62374897	62376028	62374897	62375049	62375157	62376028	132882	34;4;14	0;2;0	14;10;10	0;17;5	229	121	0.000555856172784	0.00696963030047	1.0;0.514;1.0	1.0;0.237;0.514	-0.254	Signal peptide peptidase-like 4 (AHRD V3.3 *** A0A2G2XJN7_CAPBA)
62013	gene:Solyc03g019950.3	Solyc03g019950.3	chrSL4.0ch03	+	55735518	55736497	55735518	55735608	55735984	55736497	62013	12;10;4	0;0;2	16;29;67	4;8;12	469	121	0.00363939099765	0.0313004237483	1.0;1.0;0.34	0.508;0.483;0.59	-0.253	Endosomal targeting BRO1-like domain-containing protein (AHRD V3.3 *** A0A2U1N0L7_ARTAN)
98449	gene:Solyc05g008820.4	Solyc05g008820.4	chrSL4.0ch05	+	3100070	3101184	3100070	3100708	3100995	3101184	98449	45;39;60	0;0;4	5;31;33	0;13;6	380	121	0.000622382917588	0.00764330144191	1.0;1.0;0.827	1.0;0.432;0.637	-0.253	Lipid phosphate phosphatase (AHRD V3.3 *** A0A2P5ENE9_TREOI)
50074	gene:Solyc03g007120.3	Solyc03g007120.3	chrSL4.0ch03	+	1744476	1746599	1744476	1744795	1744979	1746599	50074	14;5;4	16;11;3	2;0;0	15;4;16	277	121	2736.51	1.24041e+06	0.277;0.166;0.368	0.055;0.0;0.0	-0.252	Protein trichome birefringence-like 18 (AHRD V3.3 *** A0A2G3CVX7_CAPCH)
88007	gene:Solyc02g072150.3	Solyc02g072150.3	chrSL4.0ch02	-	39446836	39450133	39446836	39449711	39450003	39450133	88007	16;8;6	10;38;3	6;0;1	75;58;132	385	121	1.34859	23.8482	0.335;0.062;0.386	0.025;0.0;0.002	-0.252	Trehalose-6-phosphate synthase (AHRD V3.3 *** E5GC29_CUCME)
38615	gene:Solyc02g084560.4	Solyc02g084560.4	chrSL4.0ch02	+	45655438	45658172	45655438	45657969	45658056	45658172	38615	28;48;36	32;19;58	24;22;2	38;88;24	208	121	0.000638358656876	0.00780179648572	0.337;0.595;0.265	0.269;0.127;0.046	-0.252	Coiled-coil domain-containing protein 90B, mitochondrial (AHRD V3.3 *** A0A1J3GXX3_NOCCA)
96594	gene:Solyc09g018670.3	Solyc09g018670.3	chrSL4.0ch09	+	16685224	16685492	16685224	16685283	16685403	16685492	96594	19;30;22	8;18;6	10;10;10	20;9;10	241	121	0.00257522998807	0.0238182240235	0.544;0.456;0.648	0.201;0.358;0.334	-0.252	TRAM%2C LAG1 and CLN8 (TLC) lipid-sensing domain containing protein (AHRD V3.3 *** AT4G10360.3)
36893	gene:Solyc04g009050.4	Solyc04g009050.4	chrSL4.0ch04	-	2648397	2651398	2648397	2648616	2648800	2651398	36893	80;101;89	7;1;7	109;47;143	22;32;13	277	121	0.000580077942979	0.00721210444555	0.833;0.978;0.847	0.684;0.391;0.828	-0.252	agglutinin-like protein (AHRD V3.3 *-* AT3G54500.7)
10278	gene:Solyc11g006505.1	Solyc11g006505.1	chrSL4.0ch11	-	1216831	1218994	1216831	1217912	1218930	1218994	10278	214;193;124	1;0;2	21;66;130	0;5;15	1111	121	1.48163e+06	0.000344001398242	0.959;1.0;0.871	1.0;0.59;0.486	-0.251	Nuclear transport factor 2 (NTF2) family protein (AHRD V3.3 *** AT5G04830.2)
111242	gene:Solyc06g083030.3	Solyc06g083030.3	chrSL4.0ch06	-	46160207	46161296	46160207	46160253	46160358	46161296	111242	65;43;45	0;0;0	129;59;22	7;8;10	226	121	1462.66	104204	1.0;1.0;1.0	0.908;0.798;0.541	-0.251	Carboxypeptidase (AHRD V3.3 *** A0A2G2WN52_CAPBA)
136877	gene:Solyc09g011160.4	Solyc09g011160.4	chrSL4.0ch09	+	4545961	4547097	4545961	4546046	4546209	4547097	136877	11;14;12	0;0;0	56;48;92	7;4;28	256	121	33731.3	1.46894e+06	1.0;1.0;1.0	0.791;0.85;0.608	-0.25	Regulator of chromosome condensation (RCC1) family protein (AHRD V3.3 *** A0A1I9LSN5_ARATH)
128030	gene:Solyc08g015990.4	Solyc08g015990.4	chrSL4.0ch08	-	6450969	6458295	6450969	6455073	6458213	6458295	128030	4;0;0	5;12;4	6;6;4	0;0;0	3233	121	0.00235367	0.863166	0.029;0.0;0.0	1.0;1.0;1.0	0.99	Golgi-to-ER traffic-like protein (AHRD V3.3 *** A0A1P8BH44_ARATH)
106401	gene:Solyc04g056280.4	Solyc04g056280.4	chrSL4.0ch04	+	53282353	53286722	53282353	53282696	53286565	53286722	106401	5;6;0	24;6;7	2;9;12	0;0;0	3962	121	0.00353051	0.0120198	0.006;0.03;0.0	1.0;1.0;1.0	0.988	cyclin dependent kinase C
11359	gene:Solyc10g083800.2	Solyc10g083800.2	chrSL4.0ch10	+	62713309	62718891	62713309	62718740	62718833	62718891	11359	0;3;0	2;18;6	2;18;5	0;0;0	214	121	0	0.0	0.0;0.086;0.0	1.0;1.0;1.0	0.971	Acyl-CoA N-acyltransferase with RING/FYVE/PHD-type zinc finger domain-containing protein (AHRD V3.3 *** Q8RWG0_ARATH)
131304	gene:Solyc08g075770.3	Solyc08g075770.3	chrSL4.0ch08	-	57996257	57999726	57996257	57996789	57999372	57999726	131304	37;14;20	7;18;21	2;44;6	0;0;0	2676	121	0.0279221	0.749753	0.193;0.034;0.041	1.0;1.0;1.0	0.911	exopolysaccharide production negative regulator (AHRD V3.3 *** AT4G19140.1)
62179	gene:Solyc08g083300.4	Solyc08g083300.4	chrSL4.0ch08	+	63954847	63959060	63954847	63955096	63955888	63959060	62179	10;4;3	7;1;14	10;6;18	0;0;0	885	121	0.00137668	0.543146	0.163;0.354;0.028	1.0;1.0;1.0	0.818	Ubiquitin carboxyl-terminal hydrolase (AHRD V3.3 *** S8CLS5_9LAMI)
30822	gene:Solyc01g081430.4	Solyc01g081430.4	chrSL4.0ch01	+	73214263	73222694	73214263	73214342	73215472	73222694	30822	0;0;0	4;13;4	10;36;24	2;0;0	1223	121	0.000532907	1.72817	0.0;0.0;0.0	0.331;1.0;1.0	0.777	Armadillo-type fold (AHRD V3.3 *** A0A2U1LXZ4_ARTAN)
71644	gene:Solyc01g097600.2	Solyc01g097600.2	chrSL4.0ch01	-	80638871	80641071	80638871	80639564	80640997	80641071	71644	9;22;16	12;6;2	12;20;16	0;0;0	1526	121	0.0725531	17.4265	0.056;0.225;0.388	1.0;1.0;1.0	0.777	Pseudouridine synthase family protein (AHRD V3.3 *-* A0A2U1NRB8_ARTAN)
64540	gene:Solyc01g100840.3	Solyc01g100840.3	chrSL4.0ch01	-	83030268	83031223	83030268	83030315	83031054	83031223	64540	11;22;12	21;6;5	17;34;18	0;0;0	832	121	0.000999201	0.408984	0.071;0.348;0.259	1.0;1.0;1.0	0.774	Trafficking protein particle complex subunit 4 (AHRD V3.3 *** A0A1U8GQD3_CAPAN)
116830	gene:Solyc06g083260.3	Solyc06g083260.3	chrSL4.0ch06	-	46320208	46325179	46320208	46324918	46324992	46325179	116830	6;17;0	12;12;12	20;9;17	0;0;0	195	121	0.000333067	0.156895	0.237;0.468;0.0	1.0;1.0;1.0	0.765	cyclin1_1
7296	gene:Solyc11g040330.2	Solyc11g040330.2	chrSL4.0ch11	-	36599114	36605276	36599114	36599266	36605241	36605276	7296	22;9;26	20;37;30	18;45;9	0;2;0	6068	121	164011	5.49482e+06	0.021;0.005;0.017	1.0;0.31;1.0	0.756	Endo-1,4-beta-xylanase (AHRD V3.3 *** A0A1J3CP06_NOCCA)
58986	gene:Solyc01g105990.3	Solyc01g105990.3	chrSL4.0ch01	+	86318126	86318713	86318126	86318296	86318605	86318713	58986	14;14;1	12;6;4	4;2;21	0;0;0	402	121	1.58858	274.699	0.26;0.413;0.07	1.0;1.0;1.0	0.752	Protein EXECUTER 1, chloroplastic (AHRD V3.3 *** A0A2G3AWR1_CAPCH)
122105	gene:Solyc04g007370.3	Solyc04g007370.3	chrSL4.0ch04	-	1101861	1102536	1101861	1102364	1102446	1102536	122105	0;9;3	16;5;5	9;18;8	0;0;0	203	121	0.00819345	0.255108	0.0;0.518;0.263	1.0;1.0;1.0	0.74	Chaperone protein dnaJ 16 (AHRD V3.3 *** A0A2G2WSF3_CAPBA)
90043	gene:Solyc07g063370.2	Solyc07g063370.2	chrSL4.0ch07	-	65684397	65685097	65684397	65684650	65684987	65685097	90043	12;7;8	8;9;5	11;2;2	0;0;0	430	121	30.6047	3679.5	0.297;0.18;0.31	1.0;1.0;1.0	0.738	Beta-glucosidase (AHRD V3.3 *** B6SYQ7_MAIZE)
109169	gene:Solyc06g034220.3	Solyc06g034220.3	chrSL4.0ch06	+	21701431	21706435	21701431	21704822	21706064	21706435	109169	33;14;15	7;2;11	41;13;59	0;0;0	1335	121	0.00368594	1.23945	0.299;0.388;0.11	1.0;1.0;1.0	0.734	Vesicle-associated protein 1-1 (AHRD V3.3 *** A0A1U8GX77_CAPAN)
38451	gene:Solyc02g069130.3	Solyc02g069130.3	chrSL4.0ch02	+	37102081	37103747	37102081	37103226	37103630	37103747	38451	9;3;9	15;4;19	6;1;10	0;0;2	497	121	1.0507e+06	0.000257998713321	0.127;0.154;0.103	1.0;1.0;0.549	0.722	Peptidylprolyl isomerase (AHRD V3.3 *** A0A2G2XYU6_CAPAN)
43669	gene:Solyc04g011670.3	Solyc04g011670.3	chrSL4.0ch04	+	4188127	4188934	4188127	4188402	4188701	4188934	43669	1;0;0	21;6;13	2;9;8	0;0;13	392	121	5282.12	2.1388e+06	0.014;0.0;0.0	1.0;1.0;0.16	0.715	Transcription factor TGA7 (AHRD V3.3 *** A0A1U8GLI3_CAPAN)
65008	gene:Solyc02g088280.3	Solyc02g088280.3	chrSL4.0ch02	+	48459487	48460349	48459487	48460115	48460183	48460349	65008	2;23;2	21;20;11	10;19;21	0;0;5	189	121	84.8483	8780.99	0.057;0.424;0.104	1.0;1.0;0.729	0.715	F-box domain, cyclin-like protein (AHRD V3.3 --* A0A2U1P717_ARTAN)
38658	gene:Solyc02g075630.3	Solyc02g075630.3	chrSL4.0ch02	-	45600795	45602047	45600795	45601843	45601947	45602047	38658	6;0;9	8;14;22	1;6;11	0;0;4	225	121	3.3404e+06	0.000682991394328	0.287;0.0;0.18	1.0;1.0;0.597	0.71	UPF0183 protein (AHRD V3.3 *** A0A2G3D7Z6_CAPCH)
104158	gene:Solyc01g103540.3	Solyc01g103540.3	chrSL4.0ch01	+	84418487	84420835	84418487	84420711	84420785	84420835	104158	4;5;4	4;6;12	1;2;6	0;0;0	195	121	18.4948	2366.76	0.383;0.341;0.171	1.0;1.0;1.0	0.702	Evolutionarily conserved C-terminal region 2 (AHRD V3.3 *-* F4JDC2_ARATH)
137125	gene:Solyc09g055340.4	Solyc09g055340.4	chrSL4.0ch09	-	35854860	35861659	35854860	35854985	35861497	35861659	137125	143;189;125	8;3;17	149;80;125	0;0;0	6605	121	0.529358	793.572	0.247;0.536;0.119	1.0;1.0;1.0	0.699	MAU2 chromatid cohesion factor homolog (AHRD V3.3 *** A0A2I4EFQ8_9ROSI)
106611	gene:Solyc06g068980.4	Solyc06g068980.4	chrSL4.0ch06	-	40426340	40426669	40426340	40426471	40426600	40426669	106611	4;5;0	7;6;13	22;4;1	7;0;0	242	121	5.48006e+06	0.00102920317904	0.222;0.294;0.0	0.611;1.0;1.0	0.698	MAP kinase kinase kinase 39
53665	gene:Solyc07g042250.3	Solyc07g042250.3	chrSL4.0ch07	+	55177120	55179101	55177120	55177296	55177395	55179101	53665	9;0;0	11;9;2	25;15;23	0;1;12	220	121	59730.6	2.35488e+06	0.31;0.0;0.0	1.0;0.892;0.513	0.698	chaperonin 21 precursor
132895	gene:Solyc08g081180.3	Solyc08g081180.3	chrSL4.0ch08	+	62377614	62378015	62377614	62377707	62377795	62378015	132895	0;0;9	10;7;16	11;3;6	1;2;0	209	121	33862.3	1.4732e+06	0.0;0.0;0.246	0.864;0.465;1.0	0.694	Signal peptide peptidase-like 4 (AHRD V3.3 *** A0A2G2XJN7_CAPBA)
111869	gene:Solyc06g060750.3	Solyc06g060750.3	chrSL4.0ch06	+	36448887	36453102	36448887	36451675	36452920	36453102	111869	10;23;4	3;12;7	5;23;21	0;2;0	1338	121	498777	0.00013905263438	0.232;0.148;0.049	1.0;0.51;1.0	0.694	O-fucosyltransferase (AHRD V3.3 *** A0A2P5AVU2_PARAD)
61296	gene:Solyc01g098750.3	Solyc01g098750.3	chrSL4.0ch01	+	81450439	81451844	81450439	81450947	81451755	81451844	61296	13;11;13	7;11;13	38;28;69	0;0;9	901	121	11751.7	616386	0.2;0.118;0.118	1.0;1.0;0.507	0.69	RING/U-box superfamily protein (AHRD V3.3 *** A0A2U1KJJ9_ARTAN)
110796	gene:Solyc06g053310.3	Solyc06g053310.3	chrSL4.0ch06	+	33843411	33846086	33843411	33844820	33845962	33846086	110796	28;28;4	6;13;10	28;6;16	2;0;0	1235	121	40998.8	0.000117848421205	0.314;0.174;0.038	0.578;1.0;1.0	0.684	Hydroxyacylglutathione hydrolase (AHRD V3.3 *** A0A2K3PCZ5_TRIPR)
2761	gene:Solyc12g027740.3	Solyc12g027740.3	chrSL4.0ch12	-	26434920	26435292	26434920	26435106	26435227	26435292	2761	0;7;4	10;15;4	8;9;2	3;0;0	242	121	345035	0.000102216150625	0.0;0.189;0.333	0.571;1.0;1.0	0.683	serine/arginine-rich splicing factor (AHRD V3.3 *-* AT3G48120.2)
7051	gene:Solyc11g062070.3	Solyc11g062070.3	chrSL4.0ch11	-	46874857	46875833	46874857	46874928	46875741	46875833	7051	11;15;19	1;6;19	25;39;22	0;0;0	906	121	0.112887	25.9727	0.595;0.25;0.118	1.0;1.0;1.0	0.679	Outer envelope protein 80, chloroplastic (AHRD V3.3 *** A0A2G2V0H4_CAPBA)
42087	gene:Solyc11g069530.2	Solyc11g069530.2	chrSL4.0ch11	-	52205291	52206709	52205291	52205387	52206204	52206709	42087	18;2;5	8;9;6	2;11;14	0;0;3	910	121	0.00158644240702	0.0163039256059	0.23;0.029;0.1	1.0;1.0;0.383	0.675	Protein ENHANCED DISEASE RESISTANCE 2-like (AHRD V3.3 *** A0A1J3FC31_NOCCA)
55178	gene:Solyc11g005880.2	Solyc11g005880.2	chrSL4.0ch11	-	747237	751494	747237	747701	751388	751494	55178	2;4;6	12;9;4	18;6;4	0;2;0	3780	121	0.00491513623846	0.0394849950787	0.005;0.014;0.046	1.0;0.088;1.0	0.674	NADH-ubiquinone oxidoreductase-related protein (AHRD V3.3 *** A0A2U1MTF0_ARTAN)
42574	gene:Solyc09g089560.4	Solyc09g089560.4	chrSL4.0ch09	-	65361692	65362162	65361692	65361805	65362059	65362162	42574	12;8;2	4;18;34	3;5;19	0;0;3	347	121	171969	5.71935e+06	0.511;0.134;0.02	1.0;1.0;0.688	0.674	MATH domain-containing protein (AHRD V3.3 *-* A0A1Q3BTU7_CEPFO)
136940	gene:Solyc09g031580.3	Solyc09g031580.3	chrSL4.0ch09	-	28043748	28047166	28043748	28044086	28044178	28047166	136940	0;0;2	7;4;6	6;12;2	0;4;1	213	121	1831.46	126760	0.0;0.0;0.159	1.0;0.63;0.532	0.668	Zinc finger, RING-type (AHRD V3.3 *** A0A1R3IP44_COCAP)
14951	gene:Solyc10g008640.3	Solyc10g008640.3	chrSL4.0ch10	-	2590973	2592327	2590973	2591041	2591410	2592327	14951	15;31;10	9;14;5	40;11;19	0;0;0	462	121	0.00285327	1.01903	0.304;0.367;0.344	1.0;1.0;1.0	0.662	Diacylglycerol kinase (AHRD V3.3 *** A0A2G2YJ92_CAPAN)
110230	gene:Solyc07g054490.3	Solyc07g054490.3	chrSL4.0ch07	-	62721054	62722026	62721054	62721165	62721805	62722026	110230	5;2;0	0;17;6	8;10;1	0;0;0	733	121	0.877702	1234.5	1.0;0.019;0.0	1.0;1.0;1.0	0.66	Secretory carrier-associated membrane protein (AHRD V3.3 *** A0A2G2Z3L9_CAPAN)
115601	gene:Solyc10g083710.2	Solyc10g083710.2	chrSL4.0ch10	+	62634798	62635722	62634798	62634921	62635666	62635722	115601	39;36;41	11;9;12	3;8;2	0;0;0	838	121	41435.4	1.74703e+06	0.339;0.366;0.33	1.0;1.0;1.0	0.655	3-deoxy-D-manno-octulosonic-acid transferase (AHRD V3.3 *** A0A200R573_9MAGN)
58739	gene:Solyc05g052920.4	Solyc05g052920.4	chrSL4.0ch05	-	62489348	62496278	62489348	62496032	62496218	62496278	58739	2;1;5	10;3;3	31;15;7	3;2;0	279	121	14365.3	72581.1	0.08;0.126;0.42	0.818;0.765;1.0	0.652	Folylpolyglutamate synthase (AHRD V3.3 *** A0A2G3CHR0_CAPCH)
14319	gene:Solyc10g039430.3	Solyc10g039430.3	chrSL4.0ch10	-	21158508	21162906	21158508	21159208	21162721	21162906	14319	10;15;4	8;0;12	29;20;18	0;0;0	3606	121	0.513126	77.2418	0.04;1.0;0.011	1.0;1.0;1.0	0.65	hypothetical protein (AHRD V3.3 *** AT3G03560.1)
54487	gene:Solyc01g068560.3	Solyc01g068560.3	chrSL4.0ch01	-	70564993	70571246	70564993	70565346	70570929	70571246	54487	162;56;75	10;9;13	149;53;135	0;0;4	5676	121	9.74172e+06	0.00166349002592	0.257;0.117;0.11	1.0;1.0;0.418	0.645	protein LNK2 isoform X1 (AHRD V3.3 --* XP_023879322.1)
126418	gene:Solyc08g005910.3	Solyc08g005910.3	chrSL4.0ch08	+	709561	711830	709561	710427	711641	711830	126418	30;16;38	15;9;14	72;24;38	2;0;2	1307	121	2864.14	184016	0.156;0.141;0.201	0.769;1.0;0.638	0.636	Ankyrin repeat (AHRD V3.3 *** A0A200R6W7_9MAGN)
80508	gene:Solyc02g078440.3	Solyc02g078440.3	chrSL4.0ch02	+	41100940	41101527	41100940	41101024	41101449	41101527	80508	6;18;16	12;2;18	26;20;14	1;0;0	518	121	264.787	23583.9	0.105;0.678;0.172	0.859;1.0;1.0	0.635	RNA polymerase II transcription factor B subunit 2 (AHRD V3.3 *** A0A2G3A8K6_CAPAN)
7298	gene:Solyc11g040330.2	Solyc11g040330.2	chrSL4.0ch11	-	36599114	36605276	36599114	36602611	36605241	36605276	7298	22;9;26	13;14;0	18;45;9	0;0;0	2723	121	179.655	1676.66	0.07;0.028;1.0	1.0;1.0;1.0	0.634	Endo-1,4-beta-xylanase (AHRD V3.3 *** A0A1J3CP06_NOCCA)
119089	gene:Solyc07g008460.3	Solyc07g008460.3	chrSL4.0ch07	+	3337015	3338943	3337015	3337176	3338313	3338943	119089	14;36;0	11;0;11	14;11;25	0;0;0	1230	121	197.853	1826.23	0.111;1.0;0.0	1.0;1.0;1.0	0.63	Histone-lysine N-methyltransferase ASHH1 (AHRD V3.3 *** A0A2G2WBP8_CAPBA)
81001	gene:Solyc03g044080.4	Solyc03g044080.4	chrSL4.0ch03	-	7217407	7229287	7217407	7225507	7229124	7229287	81001	133;115;112	14;26;22	122;130;135	0;7;0	3710	121	1.42144e+06	0.000332284900326	0.237;0.126;0.142	1.0;0.377;1.0	0.624	hypothetical protein (AHRD V3.3 --* AT4G37608.2)
38482	gene:Solyc02g084770.3	Solyc02g084770.3	chrSL4.0ch02	-	45881770	45885361	45881770	45884331	45885270	45885361	38482	41;26;20	21;4;2	32;28;10	0;0;0	1032	121	11.5287	1559.31	0.186;0.432;0.54	1.0;1.0;1.0	0.614	Mitochondrial carrier protein, expressed (AHRD V3.3 *** Q6AVS9_ORYSJ)
21153	gene:Solyc04g007120.4	Solyc04g007120.4	chrSL4.0ch04	-	871130	871538	871130	871391	871490	871538	21153	0;6;19	7;10;14	19;5;32	3;1;0	220	121	3450.7	216483	0.0;0.248;0.427	0.777;0.733;1.0	0.612	Ubiquitin receptor RAD23c (AHRD V3.3 *** A0A2G2WS01_CAPBA)
63221	gene:Solyc03g116930.3	Solyc03g116930.3	chrSL4.0ch03	-	60658443	60665516	60658443	60664117	60665401	60665516	63221	26;2;10	9;6;2	27;4;20	4;0;0	1377	121	0.00371195644366	0.03182184436	0.202;0.028;0.305	0.372;1.0;1.0	0.612	Phospholipase-like protein (AHRD V3.3 *** A0A2U1PUP4_ARTAN)
59271	gene:Solyc03g121880.4	Solyc03g121880.4	chrSL4.0ch03	+	64349473	64352212	64349473	64349618	64350450	64352212	59271	29;11;40	11;14;9	159;232;612	5;6;8	925	121	0	0.0	0.256;0.093;0.368	0.806;0.835;0.909	0.611	Protein phosphatase 2C 16 (AHRD V3.3 *** A0A2G2WPX5_CAPBA)
119708	gene:Solyc07g014730.3	Solyc07g014730.3	chrSL4.0ch07	+	5234646	5235973	5234646	5234871	5235848	5235973	119708	54;32;20	12;4;4	46;40;20	0;0;0	1070	121	0.975853	179.54	0.337;0.475;0.361	1.0;1.0;1.0	0.609	Phospholipase A2-alpha (AHRD V3.3 *** A0A2G2WBQ3_CAPBA)
22441	gene:Solyc03g120270.4	Solyc03g120270.4	chrSL4.0ch03	+	63164981	63165742	63164981	63165053	63165133	63165742	22441	6;4;5	6;7;6	6;9;12	0;0;2	201	121	2880.76	184866	0.376;0.256;0.334	1.0;1.0;0.783	0.606	Coatomer subunit beta' (AHRD V3.3 *** A0A200PNW4_9MAGN)
113430	gene:Solyc01g087680.4	Solyc01g087680.4	chrSL4.0ch01	+	74854984	74855868	74854984	74855351	74855519	74855868	113430	0;7;20	5;18;12	13;2;18	3;0;3	261	121	0.00015337503006	0.00242151741334	0.0;0.153;0.436	0.668;1.0;0.736	0.605	UPF0114 domain-containing protein (AHRD V3.3 *** A0A1Q3BUG9_CEPFO)
111341	gene:Solyc06g059760.3	Solyc06g059760.3	chrSL4.0ch06	+	35322188	35329871	35322188	35322368	35322706	35329871	111341	4;0;4	15;1;10	12;2;36	4;0;9	431	121	5.93039e+06	0.00109625976149	0.07;0.0;0.101	0.457;1.0;0.529	0.605	Transcriptional corepressor SEUSS (AHRD V3.3 *** A0A2G2WJJ1_CAPBA)
54284	gene:Solyc10g007990.3	Solyc10g007990.3	chrSL4.0ch10	+	2020453	2023860	2020453	2020571	2023550	2023860	54284	50;26;7	7;14;6	72;44;24	0;10;0	3072	121	0.00177604531221	0.0178429485402	0.22;0.068;0.044	1.0;0.148;1.0	0.605	Plant cysteine oxidase (AHRD V3.3 *** A0A2R6QBY4_ACTCH)
20661	gene:Solyc04g009190.3	Solyc04g009190.3	chrSL4.0ch04	+	2728436	2729185	2728436	2728539	2729173	2729185	20661	12;3;4	4;3;19	14;3;9	5;0;0	727	121	0.00288908394628	0.0261232736824	0.333;0.143;0.034	0.318;1.0;1.0	0.603	UPF0664 stress-induced protein C29B12.11c (AHRD V3.3 *** A0A1J3EGS3_NOCCA)
138802	gene:Solyc06g008057.1	Solyc06g008057.1	chrSL4.0ch06	+	1956735	1957362	1956735	1956851	1956944	1957362	138802	3;4;0	10;4;4	5;7;1	1;3;0	214	121	0.00192667863695	0.0190120994598	0.145;0.361;0.0	0.739;0.569;1.0	0.601	Unknown protein
91009	gene:Solyc03g093990.4	Solyc03g093990.4	chrSL4.0ch03	-	50254625	50257020	50254625	50256765	50256881	50257020	91009	0;14;10	11;8;6	12;10;12	0;2;0	237	121	10569.8	565130	0.0;0.472;0.46	1.0;0.719;1.0	0.596	Transmembrane protein 135 (AHRD V3.3 *** A0A200RAV7_9MAGN)
126634	gene:Solyc08g006230.4	Solyc08g006230.4	chrSL4.0ch08	+	931994	933829	931994	933513	933607	933829	126634	5;10;2	11;8;26	12;11;5	2;3;0	215	121	226475	7.21802e+06	0.204;0.413;0.041	0.772;0.674;1.0	0.596	Transcriptional factor B3 family protein (AHRD V3.3 *** A0A2H1ZEQ2_ARATH)
65792	gene:Solyc01g105510.3	Solyc01g105510.3	chrSL4.0ch01	+	85964591	85970793	85964591	85969690	85970662	85970793	65792	26;24;24	15;9;9	47;56;60	0;9;0	1065	121	1.22198e+06	0.000292478824178	0.165;0.233;0.233	1.0;0.414;1.0	0.594	LMBR1-like membrane protein (AHRD V3.3 *** A0A200RDV5_9MAGN)
7840	gene:Solyc11g045210.2	Solyc11g045210.2	chrSL4.0ch11	-	30206491	30206929	30206491	30206602	30206674	30206929	7840	12;1;4	7;6;8	5;5;16	0;0;6	193	121	0.000557417177137	0.00698439504937	0.518;0.095;0.239	1.0;1.0;0.626	0.591	hypothetical protein (AHRD V3.3 *** AT3G59490.1)
50694	gene:Solyc02g078940.3	Solyc02g078940.3	chrSL4.0ch02	+	41538254	41540597	41538254	41539682	41540179	41540597	50694	6;11;12	16;10;0	11;26;70	0;0;0	590	121	3573.89	22357	0.071;0.184;1.0	1.0;1.0;1.0	0.582	Oxidoreductase, zinc-binding dehydrogenase family protein (AHRD V3.3 *** A0A2U1PX72_ARTAN)
25056	gene:Solyc03g113140.3	Solyc03g113140.3	chrSL4.0ch03	-	57831846	57832067	57831846	57831915	57832015	57832067	25056	5;12;11	13;3;21	9;2;18	1;0;0	221	121	1044.95	78044.7	0.174;0.687;0.223	0.831;1.0;1.0	0.582	Nuclear ribonuclease Z (AHRD V3.3 *** A0A2G3CYI6_CAPCH)
115502	gene:Solyc06g074010.3	Solyc06g074010.3	chrSL4.0ch06	+	43417694	43421782	43417694	43421497	43421722	43421782	115502	2;2;0	7;3;4	24;2;10	4;0;8	318	121	0.000200694800895	0.00302317463964	0.098;0.202;0.0	0.695;1.0;0.322	0.572	Transcription factor E2FB (AHRD V3.3 *** A0A1U8H3C7_CAPAN)
11585	gene:Solyc12g005470.2	Solyc12g005470.2	chrSL4.0ch12	+	291584	292015	291584	291707	291942	292015	11585	7;2;7	3;3;14	9;9;4	0;3;0	328	121	0.000145508377162	0.00231740432914	0.463;0.197;0.156	1.0;0.525;1.0	0.57	RING/U-box superfamily protein (AHRD V3.3 *** A0A2U1L742_ARTAN)
49483	gene:Solyc03g115580.4	Solyc03g115580.4	chrSL4.0ch03	-	59662641	59664081	59662641	59662741	59663985	59664081	49483	4;42;6	5;8;7	23;22;4	0;0;2	1337	121	0.00106572504412	0.0118278488039	0.068;0.322;0.072	1.0;1.0;0.153	0.564	DNA excision repair protein ERCC-1 (AHRD V3.3 *** A0A2G3A240_CAPAN)
131076	gene:Solyc08g074780.3	Solyc08g074780.3	chrSL4.0ch08	-	57035647	57036195	57035647	57035722	57036125	57036195	131076	18;4;1	7;5;8	6;26;16	4;0;0	496	121	0.000216452809312	0.00321752743722	0.385;0.163;0.03	0.268;1.0;1.0	0.563	SH3 domain-containing protein (AHRD V3.3 *** A0A2U1NRE5_ARTAN)
71796	gene:Solyc01g097730.4	Solyc01g097730.4	chrSL4.0ch01	+	80715097	80715861	80715097	80715199	80715442	80715861	71796	13;8;9	6;20;11	20;7;14	4;0;1	336	121	1.60604e+06	0.000367500443281	0.438;0.126;0.228	0.643;1.0;0.834	0.562	Pentatricopeptide repeat-containing protein (AHRD V3.3 *** A0A2G2W7A9_CAPBA)
23122	gene:Solyc03g118250.4	Solyc03g118250.4	chrSL4.0ch03	-	61613715	61616226	61613715	61614994	61616169	61616226	23122	46;35;55	6;17;14	42;36;66	0;3;0	1268	121	380677	0.000110881328871	0.422;0.164;0.273	1.0;0.534;1.0	0.558	mRNA cap guanine-N7 methyltransferase (AHRD V3.3 *** A0A2G3CZT9_CAPCH)
20283	gene:Solyc09g005320.3	Solyc09g005320.3	chrSL4.0ch09	+	253125	253581	253125	253208	253438	253581	20283	4;13;13	21;16;17	46;11;24	16;2;0	323	121	16811.3	5.6099e+06	0.067;0.233;0.223	0.519;0.673;1.0	0.556	RING/U-box superfamily protein (AHRD V3.3 *** Q0WS06_ARATH)
23443	gene:Solyc03g117420.4	Solyc03g117420.4	chrSL4.0ch03	-	61013566	61014610	61013566	61013638	61014512	61014610	23443	8;7;15	5;8;3	15;12;22	4;0;0	967	121	0.00137702689952	0.0145569512228	0.167;0.099;0.385	0.319;1.0;1.0	0.556	F-box/LRR-repeat protein 14-like (AHRD V3.3 *** A0A2I4G8X3_9ROSI)
2547	gene:Solyc12g036120.1	Solyc12g036120.1	chrSL4.0ch12	+	43788507	43789055	43788507	43788686	43788916	43789055	2547	6;10;5	4;2;21	10;17;7	0;2;0	323	121	94957.6	3.46846e+06	0.36;0.652;0.082	1.0;0.761;1.0	0.556	ABC transporter C family member 2 (AHRD V3.3 *-* A0A2G3DGG8_CAPCH)
104533	gene:Solyc12g096160.2	Solyc12g096160.2	chrSL4.0ch12	-	64707009	64707561	64707009	64707262	64707405	64707561	104533	10;16;0	13;12;7	1;8;6	1;0;0	242	121	241498	7.63227e+06	0.278;0.4;0.0	0.333;1.0;1.0	0.552	WAT1-related protein (AHRD V3.3 *** K4DH89_SOLLC)
50130	gene:Solyc03g006610.3	Solyc03g006610.3	chrSL4.0ch03	+	1226664	1228593	1226664	1228203	1228358	1228593	50130	14;45;17	12;26;12	16;8;16	0;0;1	248	121	0.556127	83.1422	0.363;0.458;0.409	1.0;1.0;0.886	0.552	Arf GTPase activating protein (AHRD V3.3 *** A0A200RBV9_9MAGN)
23494	gene:Solyc03g117280.4	Solyc03g117280.4	chrSL4.0ch03	+	60911311	60913000	60911311	60912878	60912963	60913000	23494	7;2;6	1;15;4	4;4;6	0;0;0	206	121	336.406	2903.99	0.804;0.073;0.468	1.0;1.0;1.0	0.552	envelope glycoprotein B (AHRD V3.3 *** AT1G80540.1)
26391	gene:Solyc03g098330.2	Solyc03g098330.2	chrSL4.0ch03	+	55183896	55185066	55183896	55184051	55184756	55185066	26391	11;17;7	18;0;3	5;16;1	0;0;0	798	121	1642.37	812659	0.085;1.0;0.261	1.0;1.0;1.0	0.551	Coiled coil protein (AHRD V3.3 *** A0A1P8B4G0_ARATH)
105945	gene:Solyc03g121250.3	Solyc03g121250.3	chrSL4.0ch03	-	63854271	63859577	63854271	63858044	63859427	63859577	105945	22;4;46	17;27;31	72;45;56	10;1;2	1476	121	46.5062	5294.25	0.096;0.012;0.108	0.371;0.787;0.697	0.546	3'-5' exonuclease domain (AHRD V3.3 *** A0A200QLJ1_9MAGN)
119375	gene:Solyc07g009150.3	Solyc07g009150.3	chrSL4.0ch07	+	4165015	4165768	4165015	4165064	4165643	4165768	119375	3;12;0	2;6;23	15;2;15	0;3;0	672	121	0.000281453620187	0.00399570542164	0.213;0.265;0.0	1.0;0.107;1.0	0.543	Protein kinase superfamily protein (AHRD V3.3 *** A0A2U1PBK3_ARTAN)
89903	gene:Solyc03g110940.3	Solyc03g110940.3	chrSL4.0ch03	+	56071245	56072620	56071245	56071374	56072490	56072620	89903	88;24;32	10;10;8	27;43;31	2;0;0	1209	121	365291	0.00010728619786	0.468;0.194;0.286	0.575;1.0;1.0	0.542	Protein kinase superfamily protein (AHRD V3.3 *** A0A2U1P6F2_ARTAN)
71803	gene:Solyc01g097810.3	Solyc01g097810.3	chrSL4.0ch01	-	80776568	80777363	80776568	80776663	80777290	80777363	71803	4;6;8	3;8;5	9;16;7	0;0;8	720	121	0.00586176393469	0.0451120604144	0.183;0.112;0.212	1.0;1.0;0.128	0.54	zeta-carotene desaturase
128958	gene:Solyc08g065890.3	Solyc08g065890.3	chrSL4.0ch08	-	52323543	52324461	52323543	52324153	52324397	52324461	128958	0;25;5	23;9;5	38;12;14	0;7;0	337	121	2.95763e+06	0.000616374916481	0.0;0.499;0.264	1.0;0.381;1.0	0.539	Clathrin interactor EPSIN 1 (AHRD V3.3 *** A0A2G2YWX6_CAPAN)
62454	gene:Solyc07g063510.3	Solyc07g063510.3	chrSL4.0ch07	+	65807761	65809195	65807761	65808006	65809084	65809195	62454	25;27;40	4;28;20	28;45;21	0;0;6	1171	121	0.000419577802926	0.00553257477927	0.392;0.091;0.171	1.0;1.0;0.266	0.537	Cystathionine beta-lyase family involved in aluminum resistance (AHRD V3.3 *** A0A2P6V7F0_9CHLO)
86107	gene:Solyc03g007470.4	Solyc03g007470.4	chrSL4.0ch03	-	2072831	2075353	2072831	2072936	2074103	2075353	86107	17;110;26	18;10;7	9;36;22	1;0;0	1260	121	9184.76	3.3706e+06	0.083;0.514;0.263	0.464;1.0;1.0	0.535	Ubiquitin conjugating enzyme (AHRD V3.3 *** B3TLN8_ELAGV)
1854	gene:Solyc12g049420.2	Solyc12g049420.2	chrSL4.0ch12	-	60670125	60673744	60670125	60671829	60673626	60673744	1854	53;46;71	4;4;22	63;144;119	0;0;4	1890	121	105131	377940	0.459;0.424;0.171	1.0;1.0;0.656	0.534	25.3 kDa vesicle transport protein (AHRD V3.3 *** A0A2G3AXE7_CAPCH)
119492	gene:Solyc03g025270.3	Solyc03g025270.3	chrSL4.0ch03	-	2682533	2682864	2682533	2682710	2682781	2682864	119492	14;2;4	4;12;6	13;12;4	4;0;0	192	121	0.000432523035611	0.00567665024023	0.688;0.095;0.296	0.672;1.0;1.0	0.531	Fibrillarin (AHRD V3.3 *** A0A200R7Z1_9MAGN)
45933	gene:Solyc01g087370.2	Solyc01g087370.2	chrSL4.0ch01	-	74569780	74577511	74569780	74575494	74577384	74577511	45933	55;43;54	12;27;9	18;94;54	0;5;2	1983	121	0.000158949263527	0.00249155677515	0.219;0.089;0.268	1.0;0.534;0.622	0.527	RING/FYVE/PHD-type zinc finger family protein (AHRD V3.3 *-* A0A2U1QBS4_ARTAN)
11124	gene:Solyc10g084850.2	Solyc10g084850.2	chrSL4.0ch10	-	63391695	63393913	63391695	63393615	63393769	63393913	11124	1;2;6	5;14;8	0;1;15	1;0;0	247	121	0.000177474057311	0.00273427422079	0.089;0.065;0.269	0.0;1.0;1.0	0.526	Vacuolar import/degradation protein Vid24 (AHRD V3.3 *** A0A2U1N9Z6_ARTAN)
5635	gene:Solyc11g069540.3	Solyc11g069540.3	chrSL4.0ch11	-	52222703	52224270	52222703	52222976	52224127	52224270	5635	312;63;136	43;19;43	49;67;31	2;2;0	1244	121	309116	9.32176e+06	0.414;0.244;0.235	0.704;0.765;1.0	0.525	Nucleotide/sugar transporter family protein (AHRD V3.3 *** A0A2U1QP35_ARTAN)
60942	gene:Solyc01g090170.4	Solyc01g090170.4	chrSL4.0ch01	+	76045201	76045566	76045201	76045305	76045514	76045566	60942	12;1;1	6;15;18	6;8;5	2;3;0	302	121	0.000262092091355	0.0037628739222	0.445;0.026;0.022	0.546;0.517;1.0	0.523	Ras-related small GTP-binding protein (AHRD V3.3 *** A0A1Y0K2B8_9ROSI)
117921	gene:Solyc07g005790.4	Solyc07g005790.4	chrSL4.0ch07	-	626123	629027	626123	626339	627382	629027	117921	68;68;32	24;29;33	60;37;50	4;0;6	1136	121	3.08834e+06	0.000638259940235	0.232;0.2;0.094	0.615;1.0;0.47	0.52	Multipolar spindle 1 (AHRD V3.3 *** A0A2U1M6R9_ARTAN)
111550	gene:Solyc06g060060.4	Solyc06g060060.4	chrSL4.0ch06	+	35649614	35658002	35649614	35654068	35657592	35658002	111550	110;76;148	10;0;24	106;172;90	0;0;0	3617	121	7504.19	42758.2	0.269;1.0;0.171	1.0;1.0;1.0	0.52	NAD kinase (AHRD V3.3 *-* A0A1Y1I8F5_KLENI)
115213	gene:Solyc06g073540.4	Solyc06g073540.4	chrSL4.0ch06	+	43001581	43005270	43001581	43004630	43005158	43005270	115213	46;55;43	12;4;21	102;198;70	0;0;0	621	121	0.000743849	0.318793	0.428;0.728;0.285	1.0;1.0;1.0	0.52	Argonaute4b
111366	gene:Solyc12g094410.3	Solyc12g094410.3	chrSL4.0ch12	+	64118205	64118899	64118205	64118702	64118782	64118899	111366	2;17;19	10;7;4	8;1;2	0;0;0	201	121	1949.21	133640	0.107;0.594;0.741	1.0;1.0;1.0	0.519	MAP kinase kinase kinase 88
126310	gene:Solyc04g049910.4	Solyc04g049910.4	chrSL4.0ch04	+	43947238	43955414	43947238	43954854	43955108	43955414	126310	1;7;4	0;4;18	2;5;6	0;0;0	347	121	4431.76	270726	1.0;0.379;0.072	1.0;1.0;1.0	0.516	Nuclear transcription factor Y subunit B-8 (AHRD V3.3 *** A0A2G2VG97_CAPBA)
30969	gene:Solyc03g083250.3	Solyc03g083250.3	chrSL4.0ch03	+	47686043	47687000	47686043	47686143	47686897	47687000	30969	33;23;14	4;2;17	18;2;30	0;0;1	847	121	92490	3.39076e+06	0.541;0.622;0.105	1.0;1.0;0.811	0.514	ATP-dependent Clp protease ATP-binding subunit ClpX (AHRD V3.3 *** A0A2G3CX42_CAPCH)
73396	gene:Solyc03g113770.3	Solyc03g113770.3	chrSL4.0ch03	-	58250970	58251476	58250970	58251059	58251238	58251476	73396	11;19;19	6;17;4	10;25;49	0;0;0	272	121	0.209255	44.9285	0.449;0.332;0.679	1.0;1.0;1.0	0.513	NAD(P)H-hydrate epimerase (AHRD V3.3 *** A0A1U8G4A3_CAPAN)
23893	gene:Solyc03g115810.3	Solyc03g115810.3	chrSL4.0ch03	+	59822602	59831300	59822602	59830537	59831235	59831300	23893	20;22;12	2;12;7	28;18;35	0;0;4	791	121	0.000340903948851	0.00466692082602	0.605;0.219;0.208	1.0;1.0;0.572	0.513	Solyc03g115810
17679	gene:Solyc09g083130.3	Solyc09g083130.3	chrSL4.0ch09	-	64913599	64916284	64913599	64915709	64915983	64916284	17679	6;0;17	5;12;4	19;19;37	1;3;2	367	121	906779	0.000228864344346	0.283;0.0;0.584	0.862;0.676;0.859	0.51	Acylamino-acid-releasing enzyme (AHRD V3.3 *** A0A1J3E2A0_NOCCA)
78367	gene:Solyc01g105820.3	Solyc01g105820.3	chrSL4.0ch01	+	86169972	86171727	86169972	86171378	86171544	86171727	78367	5;25;10	16;3;7	14;12;17	0;1;0	259	121	10619.4	567287	0.127;0.796;0.4	1.0;0.849;1.0	0.509	Unknown protein
122866	gene:Solyc07g051850.3	Solyc07g051850.3	chrSL4.0ch07	+	60303219	60304414	60303219	60303584	60303669	60304414	122866	5;2;0	5;10;16	0;9;8	6;0;0	206	121	0.00206637065335	0.0200537592773	0.37;0.105;0.0	0.0;1.0;1.0	0.508	aspartic proteinase-like (AHRD V3.3 *** A0A2I4H0Z7_9ROSI)
12188	gene:Solyc10g080130.3	Solyc10g080130.3	chrSL4.0ch10	+	60630315	60634557	60630315	60633046	60634070	60634557	12188	38;24;43	20;9;11	19;22;14	2;1;0	1117	121	0.000709843636185	0.00850513830263	0.171;0.224;0.297	0.507;0.704;1.0	0.506	Exosome complex component RRP43 (AHRD V3.3 *** A0A2U1QHR4_ARTAN)
34351	gene:Solyc02g093320.4	Solyc02g093320.4	chrSL4.0ch02	-	52278777	52279093	52278777	52278875	52279029	52279093	34351	2;7;2	2;19;0	5;1;8	0;0;0	247	121	61074.2	2.39747e+06	0.329;0.153;1.0	1.0;1.0;1.0	0.506	DNA mismatch repair protein MLH3 isoform X1 (AHRD V3.3 *-* XP_010316472.1)
130569	gene:Solyc08g067820.3	Solyc08g067820.3	chrSL4.0ch08	+	54959104	54959360	54959104	54959185	54959255	54959360	130569	0;9;2	3;10;3	15;2;4	6;1;0	191	121	0.00632885576252	0.0477629535849	0.0;0.363;0.297	0.613;0.559;1.0	0.504	RNA-binding protein 48 (AHRD V3.3 *** A0A2I4DDN3_9ROSI)
12878	gene:Solyc10g074940.2	Solyc10g074940.2	chrSL4.0ch10	+	57701704	57702555	57701704	57702163	57702318	57702555	12878	3;0;0	4;12;11	14;4;14	5;0;27	248	121	3.09159e+06	0.000638767334129	0.268;0.0;0.0	0.577;1.0;0.202	0.504	Phospholipid-transporting ATPase (AHRD V3.3 *** A0A2G2YKN5_CAPAN)
115067	gene:Solyc06g073050.2	Solyc06g073050.2	chrSL4.0ch06	+	42673173	42673993	42673173	42673479	42673590	42673993	115067	1;1;18	6;18;5	19;8;14	6;0;4	232	121	0.00072255862644	0.00861882122084	0.08;0.028;0.652	0.623;1.0;0.646	0.503	NAC domain-containing protein 14 (AHRD V3.3 *** A0A2G3CAD7_CAPCH)
30642	gene:Solyc03g112830.4	Solyc03g112830.4	chrSL4.0ch03	+	57563360	57565560	57563360	57563466	57563734	57565560	30642	8;23;16	8;12;5	24;10;23	4;0;0	361	121	7.52537e+06	0.00134206522591	0.251;0.391;0.518	0.668;1.0;1.0	0.503	PX domain-containing protein/DUF4206 domain-containing protein (AHRD V3.3 *** A0A1Q3AS02_CEPFO)
39133	gene:Solyc06g073630.3	Solyc06g073630.3	chrSL4.0ch06	+	43091878	43094524	43091878	43094040	43094453	43094524	39133	17;2;28	6;1;20	16;20;22	2;1;0	506	121	184148	6.06718e+06	0.404;0.324;0.251	0.657;0.827;1.0	0.502	Cyclin-dependent kinase C-2 (AHRD V3.3 *** A0A2G2ZDI2_CAPAN)
28011	gene:Solyc03g093250.2	Solyc03g093250.2	chrSL4.0ch03	+	48997307	48997608	48997307	48997472	48997549	48997608	28011	5;0;0	51;5;4	19;10;1	54;0;1	198	121	0.000186699261837	0.0028560492062	0.057;0.0;0.0	0.177;1.0;0.379	0.5	Structural maintenance of chromosomes protein (AHRD V3.3 *** A0A2G2X655_CAPBA)
20621	gene:Solyc10g085340.1	Solyc10g085340.1	chrSL4.0ch10	+	63704112	63705240	63704112	63704239	63705129	63705240	20621	22;44;80	17;13;54	13;18;28	2;0;2	983	121	0.000571096627317	0.00711825570403	0.137;0.294;0.154	0.444;1.0;0.633	0.497	Protein DETOXIFICATION (AHRD V3.3 *** A0A328E6G5_9ASTE)
38356	gene:Solyc07g064980.3	Solyc07g064980.3	chrSL4.0ch07	+	66752099	66755138	66752099	66752894	66754041	66755138	38356	74;32;71	9;7;11	46;43;69	1;1;0	1240	121	2708.65	175991	0.445;0.308;0.386	0.818;0.808;1.0	0.496	protein HOMOLOG OF MAMMALIAN LYST-INTERACTING PROTEIN 5 (AHRD V3.3 *-* A0A2I4DYK6_9ROSI)
132269	gene:Solyc08g078440.3	Solyc08g078440.3	chrSL4.0ch08	+	60357889	60360006	60357889	60358959	60359859	60360006	132269	12;12;10	0;12;6	21;33;107	0;0;4	993	121	0.001942627515	0.0191349247953	1.0;0.109;0.169	1.0;1.0;0.765	0.496	sphingomyelin phosphodiesterase (AHRD V3.3 *** AT5G47400.1)
138183	gene:Solyc09g065120.4	Solyc09g065120.4	chrSL4.0ch09	-	59083706	59089823	59083706	59087904	59089733	59089823	138183	21;42;22	5;3;6	57;42;72	0;0;9	1922	121	0.00412289963099	0.0345388017777	0.209;0.468;0.188	1.0;1.0;0.335	0.49	Preprotein translocase secY subunit (AHRD V3.3 *** B6U7Q0_MAIZE)
17405	gene:Solyc09g090360.3	Solyc09g090360.3	chrSL4.0ch09	-	65962784	65965644	65962784	65962905	65965576	65965644	17405	119;130;95	22;0;7	4;4;10	0;0;0	2764	121	307.243	135721	0.191;1.0;0.373	1.0;1.0;1.0	0.479	phosphate transporter PHO1-like (AHRD V3.3 *** A0A2I4DLD0_9ROSI)
37841	gene:Solyc02g086050.3	Solyc02g086050.3	chrSL4.0ch02	+	46858143	46860929	46858143	46859619	46860595	46860929	37841	38;43;30	6;6;6	26;35;53	0;2;0	1069	121	247042	7.77823e+06	0.418;0.448;0.361	1.0;0.665;1.0	0.479	Abscisic acid (Aba)-deficient 4 (AHRD V3.3 *** A0A1P8AQ81_ARATH)
133616	gene:Solyc08g083040.4	Solyc08g083040.4	chrSL4.0ch08	-	63773818	63774405	63773818	63773920	63774319	63774405	133616	2;3;11	0;7;16	6;3;17	0;0;2	492	121	0.00010372768251	0.00175289678534	1.0;0.095;0.145	1.0;1.0;0.676	0.479	Serine/threonine-protein kinase fray2 (AHRD V3.3 *** A0A2G3DAG2_CAPCH)
83320	gene:Solyc07g006240.4	Solyc07g006240.4	chrSL4.0ch07	+	1033375	1035121	1033375	1033419	1035036	1035121	83320	75;61;40	22;14;3	43;26;44	6;0;0	1710	121	0.00515061906312	0.0408964190695	0.194;0.236;0.485	0.336;1.0;1.0	0.474	DNA-directed RNA polymerase III subunit RPC8 (AHRD V3.3 *** A0A2I4FZ65_9ROSI)
106869	gene:Solyc02g087090.4	Solyc02g087090.4	chrSL4.0ch02	+	47625400	47625742	47625400	47625531	47625596	47625742	106869	2;3;10	32;67;16	4;10;2	0;3;13	186	121	0.00465000750898	0.0378815296777	0.039;0.028;0.289	1.0;0.684;0.091	0.473	alpha-DOX2
47863	gene:Solyc02g062970.3	Solyc02g062970.3	chrSL4.0ch02	+	32987641	32995680	32987641	32995492	32995575	32995680	47863	27;18;13	15;4;15	19;10;6	0;0;0	204	121	87.9205	9047.53	0.516;0.727;0.34	1.0;1.0;1.0	0.472	Xaa-Pro aminopeptidase 2
94775	gene:Solyc02g088953.1	Solyc02g088953.1	chrSL4.0ch02	+	48922815	48923108	48922815	48922918	48923013	48923108	94775	8;23;19	7;22;4	6;15;8	0;1;0	216	121	9366.06	513595	0.39;0.369;0.727	1.0;0.894;1.0	0.469	MUTL protein homolog 3 (AHRD V3.3 --* AT4G35520.3)
108750	gene:Solyc06g018050.4	Solyc06g018050.4	chrSL4.0ch06	+	14507077	14510114	14507077	14509779	14509900	14510114	108750	9;6;4	0;9;12	8;13;2	1;0;0	242	121	1.25747e+06	0.000299462595956	1.0;0.25;0.143	0.8;1.0;1.0	0.469	Calcium uptake protein mitochondrial-like (AHRD V3.3 *** A0A2K3MWX9_TRIPR)
63898	gene:Solyc08g076130.3	Solyc08g076130.3	chrSL4.0ch08	-	58273967	58278885	58273967	58276059	58278624	58278885	63898	165;174;134	24;12;19	202;236;227	11;1;1	2658	121	4.16466e+06	0.000819775081527	0.238;0.398;0.243	0.455;0.915;0.912	0.468	E2F/DP family winged-helix DNA-binding domain-containing protein (AHRD V3.3 *** AT4G19003.6)
47612	gene:Solyc02g078790.4	Solyc02g078790.4	chrSL4.0ch02	+	41413279	41418565	41413279	41417379	41418445	41418565	47612	74;73;62	20;0;14	95;128;187	0;0;0	1159	121	5247.75	31441.3	0.279;1.0;0.316	1.0;1.0;1.0	0.468	Lysine-specific demethylase JMJ25 (AHRD V3.3 *** A0A1J3D4G6_NOCCA)
132924	gene:Solyc08g081200.3	Solyc08g081200.3	chrSL4.0ch08	+	62388629	62389977	62388629	62388709	62389443	62389977	132924	36;5;18	7;8;7	11;12;39	2;0;2	827	121	0.00292174808036	0.0263367008174	0.429;0.084;0.273	0.446;1.0;0.74	0.467	Short-chain dehydrogenase TIC 32, chloroplastic (AHRD V3.3 *** A0A2G2XJP0_CAPBA)
50846	gene:Solyc02g093030.3	Solyc02g093030.3	chrSL4.0ch02	-	52034265	52035026	52034265	52034316	52034905	52035026	50846	12;14;26	3;0;20	13;13;61	0;0;0	682	121	31662.1	1.393e+06	0.415;1.0;0.187	1.0;1.0;1.0	0.466	Peptidyl-tRNA hydrolase family protein (AHRD V3.3 *** A0A2U1QDH3_ARTAN)
73030	gene:Solyc02g092920.4	Solyc02g092920.4	chrSL4.0ch02	+	51928923	51932238	51928923	51929966	51932053	51932238	73030	279;270;301	15;13;18	147;191;202	0;0;1	2180	121	0.0545008	13.6297	0.508;0.535;0.481	1.0;1.0;0.918	0.465	Heavy metal atpase 1 (AHRD V3.3 *** A0A2U1LYE0_ARTAN)
13649	gene:Solyc10g049850.3	Solyc10g049850.3	chrSL4.0ch10	+	45978254	45982202	45978254	45978623	45982088	45982202	13649	143;270;86	0;12;14	153;113;122	0;0;0	3558	121	19196.6	922972	1.0;0.433;0.173	1.0;1.0;1.0	0.465	TIP41-like protein (AHRD V3.3 *** A0A200QZN1_9MAGN)
66690	gene:Solyc05g051220.3	Solyc05g051220.3	chrSL4.0ch05	-	60873727	60874059	60873727	60873803	60873953	60874059	66690	5;3;1	4;9;5	6;3;25	0;2;9	243	121	0.00251319298102	0.023377037035	0.384;0.142;0.091	1.0;0.428;0.58	0.464	Potassium channel GORK (AHRD V3.3 *** A0A1U8GYE0_CAPAN)
40389	gene:Solyc03g119780.4	Solyc03g119780.4	chrSL4.0ch03	-	62790828	62803432	62790828	62801696	62803101	62803432	40389	12;35;38	13;22;12	58;44;78	15;1;2	1498	121	0.000193327280098	0.00293515894912	0.069;0.114;0.204	0.238;0.78;0.759	0.463	Transcription initiation factor TFIID subunit 2 (AHRD V3.3 *** A0A2G3A3D3_CAPAN)
109379	gene:Solyc03g111600.4	Solyc03g111600.4	chrSL4.0ch03	-	56647229	56656022	56647229	56653410	56655753	56656022	109379	53;101;112	6;6;13	32;75;52	2;0;0	2436	121	0.000100347056348	0.00170489830255	0.305;0.455;0.3	0.443;1.0;1.0	0.461	DNA-(apurinic or apyrimidinic site) lyase (AHRD V3.3 *** A0A328DPF0_9ASTE)
134522	gene:Solyc02g062430.3	Solyc02g062430.3	chrSL4.0ch02	+	32037001	32037334	32037001	32037120	32037247	32037334	134522	7;0;1	2;4;4	3;9;6	10;0;0	242	121	0.00662678474684	0.0494142192851	0.636;0.0;0.111	0.13;1.0;1.0	0.461	D-2-hydroxyglutarate dehydrogenase, mitochondrial (AHRD V3.3 *** A0A2G2XBI2_CAPBA)
94575	gene:Solyc04g079100.3	Solyc04g079100.3	chrSL4.0ch04	-	61660280	61663953	61660280	61662109	61663880	61663953	94575	67;83;95	10;9;11	48;140;104	0;5;2	1864	121	0.000120668687675	0.00198844966846	0.303;0.374;0.359	1.0;0.645;0.771	0.46	Phosphatidate phosphatase PAH1 (AHRD V3.3 *** A0A2G3CJG9_CAPCH)
37298	gene:Solyc02g086770.3	Solyc02g086770.3	chrSL4.0ch02	-	47395622	47397225	47395622	47396097	47397040	47397225	37298	32;8;24	0;21;2	9;6;18	0;0;0	1036	121	10124.5	3.66136e+06	1.0;0.043;0.584	1.0;1.0;1.0	0.458	Cinnamoyl-CoA reductase (AHRD V3.3 *** A0A172WBP6_DAUCA)
126667	gene:Solyc08g006420.3	Solyc08g006420.3	chrSL4.0ch08	+	1029576	1039040	1029576	1037899	1038904	1039040	126667	16;9;38	7;6;3	57;27;71	0;7;0	1098	121	0.00152042248891	0.0157707756381	0.201;0.142;0.583	1.0;0.298;1.0	0.457	nucleoporin (AHRD V3.3 *** AT4G31570.3)
126641	gene:Solyc08g076570.3	Solyc08g076570.3	chrSL4.0ch08	-	58649377	58650043	58649377	58649665	58649934	58650043	126641	4;8;8	4;15;3	4;12;6	0;3;1	362	121	0.00421747788846	0.0351250791433	0.251;0.151;0.471	1.0;0.572;0.667	0.455	Phosphatidylinositol-glycan biosynthesis class X protein (AHRD V3.3 *** A0A1J3DGI3_NOCCA)
39976	gene:Solyc07g039510.4	Solyc07g039510.4	chrSL4.0ch07	-	47414470	47415695	47414470	47414999	47415573	47415695	39976	48;24;15	9;11;4	107;40;21	10;1;0	667	121	0.000339613120648	0.00465216338721	0.492;0.284;0.405	0.66;0.879;1.0	0.453	Alpha/beta-Hydrolases superfamily protein (AHRD V3.3 *** Q9SN82_ARATH)
16750	gene:Solyc09g091960.3	Solyc09g091960.3	chrSL4.0ch09	-	67255261	67257335	67255261	67256553	67257256	67257335	16750	195;44;130	18;12;10	2;27;2	0;0;0	796	121	49163.7	2.01355e+06	0.622;0.358;0.664	1.0;1.0;1.0	0.452	High mobility group B protein 15 (AHRD V3.3 *** A0A1U8FAJ0_CAPAN)
86419	gene:Solyc01g111190.4	Solyc01g111190.4	chrSL4.0ch01	+	89886991	89888649	89886991	89887298	89888556	89888649	86419	2;3;3	17;7;10	12;21;32	18;0;5	1351	121	0.000138926423661	0.00223209543314	0.01;0.037;0.026	0.056;1.0;0.364	0.449	magnesium transporter NIPA (DUF803) (AHRD V3.3 *-* AT4G13800.8)
49678	gene:Solyc02g090740.3	Solyc02g090740.3	chrSL4.0ch02	-	50295225	50296941	50295225	50295385	50295631	50296941	49678	9;27;2	17;4;12	4;10;13	4;0;0	339	121	0.00325402061926	0.0286673839094	0.159;0.707;0.056	0.263;1.0;1.0	0.447	Protein DETOXIFICATION (AHRD V3.3 *** A0A2G3D8Q7_CAPCH)
24423	gene:Solyc03g114700.2	Solyc03g114700.2	chrSL4.0ch03	+	59022255	59022983	59022255	59022382	59022930	59022983	24423	10;13;3	5;2;5	259;67;99	23;9;0	641	121	0.000378363415321	0.0050785831745	0.274;0.551;0.102	0.68;0.584;1.0	0.446	Unknown protein
83889	gene:Solyc02g023980.3	Solyc02g023980.3	chrSL4.0ch02	+	23204732	23211027	23204732	23204924	23207253	23211027	83889	154;181;156	20;6;16	53;126;143	0;2;2	2422	121	786598	0.00139393755868	0.278;0.601;0.328	1.0;0.759;0.781	0.444	ATPase (AHRD V3.3 *** A0A200Q5U6_9MAGN)
43124	gene:Solyc01g094970.4	Solyc01g094970.4	chrSL4.0ch01	-	78626468	78626867	78626468	78626643	78626799	78626867	43124	9;7;8	10;6;1	120;133;76	8;6;0	249	121	520910	0.000144231444255	0.304;0.362;0.795	0.879;0.915;1.0	0.444	Pectin lyase-like superfamily protein (AHRD V3.3 *** A0A1I9LS88_ARATH)
75481	gene:Solyc01g102680.4	Solyc01g102680.4	chrSL4.0ch01	+	83694840	83697952	83694840	83697083	83697413	83697952	75481	10;26;36	4;4;16	31;54;60	0;1;3	423	121	19144.4	920867	0.417;0.65;0.392	1.0;0.939;0.851	0.444	Protein kinase-like domain-containing protein (AHRD V3.3 *** A0A2U1P0D3_ARTAN)
107805	gene:Solyc01g097440.3	Solyc01g097440.3	chrSL4.0ch01	+	80550783	80559412	80550783	80559034	80559324	80559412	107805	37;11;10	12;7;16	14;3;22	0;2;0	383	121	9.2356e+06	0.00159425364125	0.493;0.332;0.165	1.0;0.322;1.0	0.444	Peptide-N(4)-(N-acetyl-beta-glucosaminyl)asparagine amidase (AHRD V3.3 *** A0A2G2YYU8_CAPAN)
104469	gene:Solyc12g042990.3	Solyc12g042990.3	chrSL4.0ch12	-	58214455	58216556	58214455	58214819	58216352	58216556	104469	82;91;149	26;55;27	153;204;233	17;0;16	1626	121	6.92455e+06	0.001250235623	0.19;0.11;0.291	0.401;1.0;0.52	0.443	CASC3/Barentsz eIF4AIII binding protein (AHRD V3.3 *** AT1G80000.3)
7913	gene:Solyc11g045480.3	Solyc11g045480.3	chrSL4.0ch11	-	29153113	29156793	29153113	29153582	29155487	29156793	7913	21;70;20	5;6;14	46;72;79	2;0;6	1998	121	0.00116004317243	0.0126675138032	0.203;0.414;0.08	0.582;1.0;0.444	0.443	Myosin-binding protein 7 (AHRD V3.3 *-* A0A1U8FIW1_CAPAN)
65879	gene:Solyc04g076780.4	Solyc04g076780.4	chrSL4.0ch04	-	59647917	59648935	59647917	59648722	59648811	59648935	65879	30;21;19	14;5;20	21;28;5	0;1;0	210	121	91.9796	9420.88	0.553;0.708;0.354	1.0;0.942;1.0	0.442	Oligopeptide transporter (AHRD V3.3 *** A0A200QXQ7_9MAGN)
27759	gene:Solyc02g094560.3	Solyc02g094560.3	chrSL4.0ch02	+	53184144	53193038	53184144	53184257	53184382	53193038	27759	3;27;10	4;9;4	18;6;8	3;0;0	242	121	0.000463607905312	0.00600448607963	0.273;0.6;0.556	0.75;1.0;1.0	0.44	Aminopeptidase (DUF3754) (AHRD V3.3 *** Q8RWC3_ARATH)
55963	gene:Solyc09g065990.3	Solyc09g065990.3	chrSL4.0ch09	+	60363032	60363319	60363032	60363105	60363193	60363319	55963	0;8;0	4;6;13	14;4;9	9;6;0	209	121	0.00299921057101	0.0268720546523	0.0;0.436;0.0	0.474;0.278;1.0	0.439	E3 ubiquitin protein ligase DRIP2 (AHRD V3.3 *** A0A2G2X5V3_CAPBA)
132671	gene:Solyc09g074840.4	Solyc09g074840.4	chrSL4.0ch09	+	62881965	62884068	62881965	62882021	62882657	62884068	132671	13;10;30	22;6;9	20;14;28	0;4;3	729	121	0.00262818615175	0.0241933921648	0.089;0.217;0.356	1.0;0.367;0.608	0.438	kinetochore protein (AHRD V3.3 *-* AT1G02960.5)
98326	gene:Solyc05g150106.1	Solyc05g150106.1	chrSL4.0ch05	+	2929225	2929764	2929225	2929250	2929711	2929764	98326	15;41;13	2;7;9	9;51;8	0;4;0	554	121	0.00238622919833	0.0224193126005	0.621;0.561;0.24	1.0;0.736;1.0	0.438	Unknown protein
132163	gene:Solyc08g063035.1	Solyc08g063035.1	chrSL4.0ch08	-	50635131	50638762	50635131	50635269	50636668	50638762	132163	144;64;55	40;7;5	109;182;132	6;3;0	1492	121	867906	0.000220735289242	0.226;0.426;0.471	0.596;0.831;1.0	0.435	DDT domain-containing protein DDB_G0282237 (AHRD V3.3 --* XP_010321301.1)
24597	gene:Solyc03g114070.3	Solyc03g114070.3	chrSL4.0ch03	-	58532856	58535550	58532856	58534433	58535484	58535550	24597	16;5;9	24;8;4	8;19;28	3;3;0	1144	121	0.00177077274002	0.0178015518044	0.066;0.062;0.192	0.22;0.401;1.0	0.434	Rac-like GTP binding protein (AHRD V3.3 *** Q9S821_PHYPA)
24820	gene:Solyc06g082200.4	Solyc06g082200.4	chrSL4.0ch06	+	45679298	45688709	45679298	45688480	45688635	45688709	24820	11;3;4	5;14;2	5;5;12	2;0;1	248	121	0.000494504068058	0.00632405350005	0.518;0.095;0.494	0.55;1.0;0.854	0.432	Rab3 GTPase-activating protein catalytic subunit (AHRD V3.3 *** A0A200PLR8_9MAGN)
119431	gene:Solyc07g009350.4	Solyc07g009350.4	chrSL4.0ch07	-	4364963	4365298	4364963	4365036	4365165	4365298	119431	10;10;15	14;16;27	9;10;30	0;6;12	242	121	0.00194312647129	0.0191362521974	0.263;0.238;0.217	1.0;0.455;0.556	0.431	U3 small nucleolar RNA-associated protein 25 (AHRD V3.3 *** A0A1J3F8A5_NOCCA)
65507	gene:Solyc01g017860.3	Solyc01g017860.3	chrSL4.0ch01	+	25819942	25820449	25819942	25820016	25820340	25820449	65507	13;23;15	6;14;0	18;27;8	0;0;0	417	121	20034.5	956526	0.386;0.323;1.0	1.0;1.0;1.0	0.43	Unknown protein
121100	gene:Solyc08g082750.3	Solyc08g082750.3	chrSL4.0ch08	+	63594382	63599347	63594382	63594960	63596011	63599347	121100	104;38;102	13;12;0	15;29;4	0;0;0	1144	121	57733.2	2.29434e+06	0.458;0.251;1.0	1.0;1.0;1.0	0.43	Plant regulator RWP-RK family protein (AHRD V3.3 *** G7IAL8_MEDTR)
25527	gene:Solyc03g083140.3	Solyc03g083140.3	chrSL4.0ch03	+	47559141	47560062	47559141	47559255	47559987	47560062	25527	4;0;10	14;18;2	10;26;17	0;4;7	825	121	0.000424706614436	0.00558739461481	0.04;0.0;0.423	1.0;0.488;0.263	0.429	Unknown protein
133461	gene:Solyc08g082840.3	Solyc08g082840.3	chrSL4.0ch08	-	63654624	63657571	63654624	63654715	63656325	63657571	133461	25;42;33	0;2;18	7;3;23	0;0;0	1703	121	180015	5.95073e+06	1.0;0.599;0.115	1.0;1.0;1.0	0.429	N-acetylglucosaminyl-phosphatidylinositol biosynthetic protein (AHRD V3.3 *** A0A2G3DAF0_CAPCH)
28490	gene:Solyc04g008660.4	Solyc04g008660.4	chrSL4.0ch04	+	2328696	2330449	2328696	2328825	2329777	2330449	28490	47;60;35	0;8;12	84;63;77	0;0;0	1045	121	15731.1	78394.4	1.0;0.465;0.252	1.0;1.0;1.0	0.428	ADP-ribosylation factor GTPase-activating protein AGD4 (AHRD V3.3 *** A0A2G3CEZ9_CAPCH)
59167	gene:Solyc01g066310.4	Solyc01g066310.4	chrSL4.0ch01	+	66720134	66720998	66720134	66720266	66720596	66720998	59167	36;28;38	1;40;6	21;2;14	0;0;0	423	121	12700	6553.05	0.911;0.167;0.644	1.0;1.0;1.0	0.426	Acyl-CoA dehydrogenase family member 10 (AHRD V3.3 *** A0A1J3CLI6_NOCCA)
15269	gene:Solyc10g007360.4	Solyc10g007360.4	chrSL4.0ch10	-	1627851	1630019	1627851	1628866	1629653	1630019	15269	31;37;8	8;11;14	11;49;31	6;0;1	880	121	0.0065935132355	0.0492131325949	0.348;0.316;0.073	0.201;1.0;0.81	0.425	Protein DETOXIFICATION (AHRD V3.3 *** A0A2I4H3J9_9ROSI)
132894	gene:Solyc08g081180.3	Solyc08g081180.3	chrSL4.0ch08	+	62371958	62377934	62371958	62377711	62377791	62377934	132894	26;3;14	13;6;10	11;5;19	2;0;4	201	121	0.00228026659368	0.0216470826057	0.546;0.231;0.457	0.768;1.0;0.741	0.425	Signal peptide peptidase-like 4 (AHRD V3.3 *** A0A2G2XJN7_CAPBA)
25464	gene:Solyc01g106340.3	Solyc01g106340.3	chrSL4.0ch01	+	86578668	86584488	86578668	86583920	86584423	86584488	25464	0;6;1	13;8;22	23;25;14	0;16;14	596	121	4.6522e+06	0.000898864188668	0.0;0.132;0.009	1.0;0.241;0.169	0.423	Glutamyl-tRNA(Gln) amidotransferase subunit A (AHRD V3.3 *** A0A2U1LC75_ARTAN)
103059	gene:Solyc04g016360.3	Solyc04g016360.3	chrSL4.0ch04	+	7201129	7207485	7201129	7206095	7207046	7207485	103059	103;23;140	14;9;31	171;234;240	6;18;2	1044	121	389357	0.000112957963406	0.46;0.229;0.344	0.768;0.601;0.933	0.423	S-formylglutathione hydrolase (AHRD V3.3 *** A0A2G2ZFA7_CAPAN)
18565	gene:Solyc10g007460.4	Solyc10g007460.4	chrSL4.0ch10	+	1694350	1697875	1694350	1694986	1696876	1697875	18565	2;24;8	7;2;12	17;12;22	2;0;2	1983	121	0.00610261195862	0.0464662475099	0.017;0.423;0.039	0.342;1.0;0.402	0.422	Zinc finger protein (AHRD V3.3 *-* A0A200PME8_9MAGN)
28663	gene:Solyc03g118850.4	Solyc03g118850.4	chrSL4.0ch03	-	62091396	62094197	62091396	62094022	62094149	62094197	28663	0;0;3	4;7;6	21;37;21	13;14;13	242	121	1217.97	634448	0.0;0.0;0.2	0.447;0.569;0.447	0.421	Alpha/beta hydrolase family protein (AHRD V3.3 *** Q8W568_ARATH)
7204	gene:Solyc11g040040.2	Solyc11g040040.2	chrSL4.0ch11	+	38772601	38776111	38772601	38772700	38775688	38776111	7204	17;64;46	14;4;1	39;64;60	3;0;0	3081	121	0.00245430029634	0.0229405287535	0.046;0.386;0.644	0.338;1.0;1.0	0.421	Phototropic-responsive NPH3 family protein (AHRD V3.3 *** A0A2U1NLD8_ARTAN)
115916	gene:Solyc01g104350.3	Solyc01g104350.3	chrSL4.0ch01	+	85059750	85061938	85059750	85059892	85061478	85061938	115916	2;0;0	4;8;4	21;2;44	4;7;0	1679	121	0.000137099529471	0.00220858773257	0.035;0.0;0.0	0.274;0.02;1.0	0.42	hypothetical protein (AHRD V3.3 *-* AT3G50040.4)
47478	gene:Solyc02g085420.4	Solyc02g085420.4	chrSL4.0ch02	-	46340008	46341714	46340008	46341543	46341632	46341714	47478	23;27;15	14;12;16	20;17;16	0;5;0	210	121	2.7233e+06	0.000575442740404	0.486;0.565;0.351	1.0;0.662;1.0	0.42	U1 small nuclear ribonucleoprotein 70 kDa (AHRD V3.3 *-* A0A2G3AAH2_CAPAN)
129161	gene:Solyc08g060970.4	Solyc08g060970.4	chrSL4.0ch08	-	44259892	44260714	44259892	44260395	44260506	44260714	129161	20;13;18	6;8;8	12;30;10	0;2;0	232	121	13119.7	672830	0.635;0.459;0.54	1.0;0.887;1.0	0.418	polygalacturonase AF118567
133867	gene:Solyc09g005230.3	Solyc09g005230.3	chrSL4.0ch09	-	179333	181119	179333	180296	181029	181119	133867	68;50;28	16;3;17	37;57;30	2;2;0	826	121	0.000305788723486	0.00427098978675	0.384;0.709;0.194	0.73;0.807;1.0	0.417	Protein root UVB sensitive 5 (AHRD V3.3 *** A0A2G3BL77_CAPCH)
119326	gene:Solyc09g066080.3	Solyc09g066080.3	chrSL4.0ch09	-	60536781	60537182	60536781	60536947	60537132	60537182	119326	10;0;0	5;9;16	11;26;3	4;1;4	278	121	0.00026951153073	0.00384838973614	0.465;0.0;0.0	0.545;0.919;0.246	0.415	Protein BREAST CANCER SUSCEPTIBILITY 1-like protein (AHRD V3.3 *** A0A1J3EMZ5_NOCCA)
65474	gene:Solyc07g017770.3	Solyc07g017770.3	chrSL4.0ch07	+	8084652	8088923	8084652	8084806	8087606	8088923	65474	189;188;164	5;31;6	189;93;137	2;1;0	2893	121	1.44198e+06	0.00033643839851	0.613;0.202;0.533	0.798;0.795;1.0	0.415	Homogentisate phytyltransferase 1, chloroplastic (AHRD V3.3 *** A0A2G3BZA2_CAPCH)
85176	gene:Solyc05g012270.3	Solyc05g012270.3	chrSL4.0ch05	+	5643335	5644172	5643335	5644000	5644083	5644172	85176	21;3;15	14;24;20	25;25;15	8;5;4	204	121	2.0089e+06	0.000445595330292	0.471;0.069;0.308	0.65;0.748;0.69	0.413	Argininosuccinate synthase (AHRD V3.3 *** A0A1U8EP46_CAPAN)
59359	gene:Solyc01g056520.3	Solyc01g056520.3	chrSL4.0ch01	-	47810026	47823327	47810026	47814241	47823233	47823327	59359	95;82;122	16;4;0	69;99;82	0;0;1	9085	121	3.96189e+06	0.000786662516092	0.073;0.214;1.0	1.0;1.0;0.522	0.412	ARM repeat superfamily protein (AHRD V3.3 *** AT5G06120.9)
90392	gene:Solyc02g077920.4	Solyc02g077920.4	chrSL4.0ch02	-	40729427	40730571	40729427	40729532	40730263	40730571	90392	40;74;81	17;18;9	11;16;49	0;3;0	824	121	0.00141074528109	0.0148587966568	0.257;0.376;0.569	1.0;0.439;1.0	0.412	Colorless non-ripening
34672	gene:Solyc04g007710.3	Solyc04g007710.3	chrSL4.0ch04	-	1422421	1427367	1422421	1427169	1427309	1427367	34672	0;5;0	9;10;2	11;2;12	2;4;6	242	121	0.00039265585065	0.00523246635999	0.0;0.2;0.0	0.733;0.2;0.5	0.411	mitogen-activated protein kinase 14
6888	gene:Solyc11g065000.2	Solyc11g065000.2	chrSL4.0ch11	+	48367211	48370431	48367211	48369464	48369840	48370431	6888	27;19;43	20;10;4	110;59;95	4;5;2	469	121	2.34851e+06	0.00050843687399	0.258;0.329;0.735	0.876;0.753;0.925	0.411	F-box protein (AHRD V3.3 *** A0A2G2YFL9_CAPAN)
50441	gene:Solyc06g050880.3	Solyc06g050880.3	chrSL4.0ch06	+	31466379	31468804	31466379	31466840	31467863	31468804	50441	22;12;16	2;9;10	24;28;67	0;3;6	1116	121	0.00501706660711	0.0401211138025	0.544;0.126;0.148	1.0;0.503;0.548	0.411	serine-rich adhesin for platelets-like isoform X1 (AHRD V3.3 --* XP_021625239.1)
83030	gene:Solyc03g119440.3	Solyc03g119440.3	chrSL4.0ch03	+	62498166	62505392	62498166	62498442	62498785	62505392	83030	17;21;20	17;14;3	39;22;40	0;0;18	436	121	0.00259489612681	0.023949482148	0.217;0.294;0.649	1.0;1.0;0.381	0.407	C2 domain-containing protein (AHRD V3.3 *** A0A1Q3BN33_CEPFO)
121320	gene:Solyc04g080650.4	Solyc04g080650.4	chrSL4.0ch04	-	62736799	62738505	62736799	62736879	62737085	62738505	121320	23;14;17	3;10;15	12;14;7	0;3;0	299	121	0.000672382333438	0.00814475456574	0.756;0.362;0.314	1.0;0.654;1.0	0.407	Cytochrome P450 (AHRD V3.3 *-* A0A200QE46_9MAGN)
96019	gene:Solyc04g082160.4	Solyc04g082160.4	chrSL4.0ch04	+	63904410	63910248	63904410	63909684	63910178	63910248	96019	39;26;39	0;13;12	16;17;49	0;0;1	587	121	792458	0.00020449730785	1.0;0.292;0.401	1.0;1.0;0.91	0.406	Ubiquitin (AHRD V3.3 *** A0A2U1QEA1_ARTAN)
45567	gene:Solyc04g056713.1	Solyc04g056713.1	chrSL4.0ch04	-	54012913	54019877	54012913	54013431	54015457	54019877	45567	59;14;19	23;10;9	83;97;41	2;14;2	2119	121	1.5129e+06	0.000349331844099	0.128;0.074;0.108	0.703;0.283;0.539	0.405	Aldehyde dehydrogenase family 2 member mitochondrial-like (AHRD V3.3 *-* A0A2K3PGY0_TRIPR)
5179	gene:Solyc11g072330.2	Solyc11g072330.2	chrSL4.0ch11	+	53601933	53607253	53601933	53602075	53604633	53607253	5179	17;41;30	2;22;18	30;56;42	4;4;0	2651	121	0.00387245946403	0.032895888456	0.28;0.078;0.071	0.255;0.39;1.0	0.405	Two-component response regulator (AHRD V3.3 *-* A0A2U1MTQ0_ARTAN)
88512	gene:Solyc01g008000.3	Solyc01g008000.3	chrSL4.0ch01	+	2125273	2125799	2125273	2125420	2125687	2125799	88512	2;0;2	5;16;20	4;8;4	3;0;25	360	121	0.00113286261584	0.0124145636771	0.119;0.0;0.033	0.309;1.0;0.051	0.403	ADP-ribosylation factor (AHRD V3.3 *** A0A2U1LV56_ARTAN)
69872	gene:Solyc07g042910.4	Solyc07g042910.4	chrSL4.0ch07	-	56278321	56279422	56278321	56278815	56279253	56279422	69872	32;42;28	0;12;12	12;16;41	0;0;0	531	121	209.551	994830	1.0;0.444;0.347	1.0;1.0;1.0	0.403	transmembrane protein (AHRD V3.3 *** AT5G58100.2)
29938	gene:Solyc03g033450.4	Solyc03g033450.4	chrSL4.0ch03	+	4875745	4877671	4875745	4875877	4877461	4877671	29938	83;174;78	8;9;4	100;133;162	0;0;3	1677	121	139168	479029	0.428;0.582;0.585	1.0;1.0;0.796	0.4	S-adenosyl-L-methionine-dependent methyltransferase superfamily protein (AHRD V3.3 *** A0A097PSI6_HOUCO)
10129	gene:Solyc11g007090.3	Solyc11g007090.3	chrSL4.0ch11	+	1594832	1598492	1594832	1595113	1598252	1598492	10129	18;14;23	6;36;0	26;12;18	0;1;0	3232	121	3.41764e+06	0.000696569182498	0.101;0.014;1.0	1.0;0.31;1.0	0.398	Aspartyl aminopeptidase (AHRD V3.3 *** A0A2G2Y6D5_CAPAN)
119434	gene:Solyc07g009350.4	Solyc07g009350.4	chrSL4.0ch07	-	4360283	4365931	4360283	4365298	4365749	4365931	119434	9;7;18	16;15;21	16;14;41	4;4;5	544	121	5078.28	305777	0.111;0.094;0.16	0.471;0.438;0.646	0.397	U3 small nucleolar RNA-associated protein 25 (AHRD V3.3 *** A0A1J3F8A5_NOCCA)
1819	gene:Solyc12g049580.2	Solyc12g049580.2	chrSL4.0ch12	-	60890130	60891580	60890130	60890372	60891458	60891580	1819	111;43;73	19;8;18	40;71;99	2;3;2	1179	121	125486	4.38564e+06	0.375;0.356;0.294	0.672;0.708;0.836	0.397	translation initiation factor eIF-2B subunit alpha (AHRD V3.3 *** A0A2I4G5S8_9ROSI)
46914	gene:Solyc01g104600.4	Solyc01g104600.4	chrSL4.0ch01	+	85356543	85360382	85356543	85359752	85359948	85360382	46914	10;2;4	17;3;5	6;27;15	4;3;3	289	121	0.000174193169049	0.00269193674429	0.198;0.218;0.251	0.386;0.79;0.677	0.395	COP9 signalosome complex subunit 8 (AHRD V3.3 *** A0A2I4GE15_9ROSI)
49536	gene:Solyc06g072160.3	Solyc06g072160.3	chrSL4.0ch06	+	42145322	42149115	42145322	42145459	42146722	42149115	49536	52;75;56	3;13;10	64;35;68	0;0;7	1356	121	0.00572103507611	0.0442452083595	0.607;0.34;0.333	1.0;1.0;0.464	0.395	Alcohol dehydrogenase 1 (AHRD V3.3 *** A0A1U8H3Z9_CAPAN)
92013	gene:Solyc04g072035.1	Solyc04g072035.1	chrSL4.0ch04	-	56947344	56948836	56947344	56948209	56948583	56948836	92013	17;23;7	18;22;15	44;44;73	6;13;14	467	121	884.375	67681.9	0.197;0.213;0.108	0.655;0.467;0.575	0.393	Inositol polyphosphate 5-phosphatase I (AHRD V3.3 *** F4HT46_ARATH)
17128	gene:Solyc09g091100.4	Solyc09g091100.4	chrSL4.0ch09	-	66550069	66552418	66550069	66550149	66552378	66552418	17128	171;84;123	0;17;4	22;24;69	0;0;0	2322	121	199812	6.48322e+06	1.0;0.205;0.616	1.0;1.0;1.0	0.393	7-hydroxymethyl chlorophyll a reductase, chloroplastic (AHRD V3.3 *** A0A2G2VZY5_CAPBA)
50078	gene:Solyc03g007120.3	Solyc03g007120.3	chrSL4.0ch03	+	1744979	1750441	1744979	1745808	1749373	1750441	50078	293;447;253	6;18;20	333;236;424	0;0;12	3658	121	0.00079663751573	0.00933633539347	0.618;0.451;0.295	1.0;1.0;0.539	0.392	Protein trichome birefringence-like 18 (AHRD V3.3 *** A0A2G3CVX7_CAPCH)
42886	gene:Solyc09g014500.3	Solyc09g014500.3	chrSL4.0ch09	-	6143280	6146811	6143280	6146568	6146675	6146811	42886	32;11;81	12;35;7	86;147;120	2;19;0	228	121	0.000292799016486	0.00412462404172	0.586;0.143;0.86	0.958;0.804;1.0	0.391	Protein yippee-like (AHRD V3.3 *** A0A2G3BKF5_CAPCH)
20221	gene:Solyc04g012170.4	Solyc04g012170.4	chrSL4.0ch04	-	4487372	4495920	4487372	4495350	4495487	4495920	20221	3;6;14	7;0;12	10;17;1	2;0;0	242	121	0.000265903760574	0.00380959076797	0.176;1.0;0.368	0.714;1.0;1.0	0.39	Serine/threonine-protein kinase (AHRD V3.3 *** A0A0K0XR11_TOBAC)
55269	gene:Solyc06g068920.3	Solyc06g068920.3	chrSL4.0ch06	-	40360659	40368009	40360659	40366666	40367916	40368009	55269	126;152;256	16;22;22	60;44;113	3;0;2	1343	121	0.00024282970852	0.00353697021529	0.415;0.384;0.512	0.643;1.0;0.836	0.389	Protein kinase domain (AHRD V3.3 *** A0A200QLB1_9MAGN)
71278	gene:Solyc01g097200.1	Solyc01g097200.1	chrSL4.0ch01	+	80399546	80406471	80399546	80404591	80406321	80406471	71278	6;28;13	6;13;0	8;34;15	1;0;0	1823	121	3.12929e+06	0.000644773743231	0.062;0.125;1.0	0.347;1.0;1.0	0.387	Ankyrin-like protein (AHRD V3.3 *-* Q8H9C2_SOLTU)
90563	gene:Solyc02g078570.3	Solyc02g078570.3	chrSL4.0ch02	-	41219498	41220659	41219498	41219723	41220141	41220659	90563	77;88;96	14;6;23	36;40;30	0;0;0	511	121	5.54793	6124.35	0.566;0.776;0.497	1.0;1.0;1.0	0.387	Epoxide hydrolase (AHRD V3.3 *** A0A2U1MDJ4_ARTAN)
10774	gene:Solyc11g073190.2	Solyc11g073190.2	chrSL4.0ch11	-	54303241	54304445	54303241	54303328	54304316	54304445	10774	30;30;16	15;7;5	67;56;44	2;2;8	1081	121	0.000602622799637	0.00745086947405	0.183;0.324;0.264	0.789;0.758;0.381	0.386	UDP-galactose/UDP-glucose transporter 5B (AHRD V3.3 *** A0A2G3BA03_CAPCH)
54543	gene:Solyc03g083580.3	Solyc03g083580.3	chrSL4.0ch03	-	48110099	48114343	48110099	48113502	48114217	48114343	54543	0;3;1	7;7;12	14;4;2	0;3;5	808	121	0.00213656341843	0.0205905176143	0.0;0.06;0.012	1.0;0.166;0.057	0.384	Peptidase_M3 domain-containing protein (AHRD V3.3 *** A0A1Q3BAD5_CEPFO)
29817	gene:Solyc03g114250.4	Solyc03g114250.4	chrSL4.0ch03	+	58703311	58704202	58703311	58703714	58703987	58704202	29817	15;2;10	30;7;22	27;20;26	9;6;9	366	121	170.722	16042.6	0.142;0.086;0.131	0.498;0.524;0.489	0.384	Phosphoglycerate mutase family protein (AHRD V3.3 *** A0A2U1L2I8_ARTAN)
103245	gene:Solyc03g121730.3	Solyc03g121730.3	chrSL4.0ch03	+	64243224	64245876	64243224	64245156	64245765	64245876	103245	50;61;29	10;2;10	43;15;68	2;0;0	702	121	873526	0.000221957972586	0.463;0.84;0.333	0.787;1.0;1.0	0.384	5'-nucleotidase SurE (AHRD V3.3 *** A0A1J3GXW9_NOCCA)
63745	gene:Solyc01g007860.3	Solyc01g007860.3	chrSL4.0ch01	-	1970321	1970790	1970321	1970484	1970664	1970790	63745	4;2;6	4;9;3	8;4;13	3;2;0	273	121	0.00479746088024	0.0387763708127	0.307;0.09;0.47	0.542;0.47;1.0	0.382	Ubiquitin-conjugating enzyme variant (AHRD V3.3 *** C8CP48_CITSI)
101246	gene:Solyc10g037900.1	Solyc10g037900.1	chrSL4.0ch10	-	17210070	17211710	17210070	17210142	17210798	17211710	101246	0;2;0	26;2;1	5;8;17	5;0;17	749	121	0.00014019663966	0.0022478770484	0.0;0.139;0.0	0.139;1.0;0.139	0.38	dihydroorotate dehydrogenase (DUF3598) (AHRD V3.3 *** AT2G44760.1)
110141	gene:Solyc06g050550.4	Solyc06g050550.4	chrSL4.0ch06	+	30985154	30988138	30985154	30986267	30988051	30988138	110141	2;1;3	2;0;12	3;29;14	0;7;0	1877	121	0.0053759979526	0.0422525215568	0.061;1.0;0.016	1.0;0.211;1.0	0.378	Sorting nexin 2A (AHRD V3.3 *** A0A2G3C5I7_CAPCH)
107481	gene:Solyc06g008320.4	Solyc06g008320.4	chrSL4.0ch06	-	2203984	2204272	2203984	2204118	2204216	2204272	107481	0;1;12	12;8;27	6;4;20	4;2;16	219	121	6.66962e+06	0.00121079059066	0.0;0.065;0.197	0.453;0.525;0.409	0.375	Casein kinase I isoform epsilon (AHRD V3.3 *** A0A1U8GXW0_CAPAN)
69385	gene:Solyc01g088710.3	Solyc01g088710.3	chrSL4.0ch01	-	75714717	75716590	75714717	75715098	75716334	75716590	69385	1;3;4	11;1;3	12;22;18	8;4;0	1329	121	0.00197632715815	0.0193917422387	0.008;0.215;0.108	0.12;0.334;1.0	0.374	metacaspase-1 (AHRD V3.3 *** A0A1U8ED67_CAPAN),Pfam:PF00656
60292	gene:Solyc12g089150.2	Solyc12g089150.2	chrSL4.0ch12	-	63826052	63830833	63826052	63828071	63830663	63830833	60292	343;300;228	0;29;8	284;203;621	0;0;0	2685	121	11426.6	60356.2	1.0;0.318;0.562	1.0;1.0;1.0	0.373	Syntaxin-61 (AHRD V3.3 *** A0A1U8F703_CAPAN)
5856	gene:Solyc11g069180.2	Solyc11g069180.2	chrSL4.0ch11	+	51875268	51875654	51875268	51875380	51875570	51875654	5856	11;12;8	37;48;58	20;12;15	0;16;40	283	121	0.00553743796571	0.0431797885489	0.113;0.097;0.056	1.0;0.243;0.138	0.372	Isovaleryl-CoA dehydrogenase (AHRD V3.3 *** B4FQ64_MAIZE)
130570	gene:Solyc08g067820.3	Solyc08g067820.3	chrSL4.0ch08	+	54959104	54959360	54959104	54959185	54959260	54959360	130570	0;9;2	14;38;20	15;2;4	4;2;9	196	121	0.000365834052175	0.00494609688202	0.0;0.128;0.058	0.698;0.382;0.215	0.37	RNA-binding protein 48 (AHRD V3.3 *** A0A2I4DDN3_9ROSI)
118110	gene:Solyc07g006190.3	Solyc07g006190.3	chrSL4.0ch07	-	1000714	1007811	1000714	1006598	1007696	1007811	118110	8;14;2	17;7;25	30;13;34	8;22;0	1191	121	0.00612710927452	0.0466127129208	0.046;0.169;0.008	0.276;0.057;1.0	0.37	5'-nucleotidase domain-containing protein (AHRD V3.3 *** A0A1J3EQC8_NOCCA)
120007	gene:Solyc07g017610.3	Solyc07g017610.3	chrSL4.0ch07	+	7776245	7787348	7776245	7786426	7787002	7787348	120007	163;149;215	23;11;29	409;530;811	2;2;0	669	121	0	0.0	0.562;0.71;0.573	0.974;0.98;1.0	0.37	Saccharopine dehydrogenase / Homospermidine synthase (AHRD V3.3 *** A0A200PV89_9MAGN)
42570	gene:Solyc09g089560.4	Solyc09g089560.4	chrSL4.0ch09	-	65359781	65361453	65359781	65359965	65360049	65361453	42570	6;15;2	31;13;41	23;1;6	4;2;2	205	121	0.000630995003478	0.00772648963026	0.103;0.405;0.028	0.772;0.228;0.639	0.368	MATH domain-containing protein (AHRD V3.3 *-* A0A1Q3BTU7_CEPFO)
134207	gene:Solyc02g022930.3	Solyc02g022930.3	chrSL4.0ch02	-	22905843	22913449	22905843	22912463	22913360	22913449	134207	40;52;27	14;2;3	30;38;26	2;0;0	990	121	0.000104423191136	0.00176253695943	0.259;0.761;0.524	0.647;1.0;1.0	0.368	3-hydroxyisobutyrate dehydrogenase (AHRD V3.3 *** A0A1U8FBY0_CAPAN)
71087	gene:Solyc10g074900.2	Solyc10g074900.2	chrSL4.0ch10	-	57647896	57654002	57647896	57647948	57649881	57654002	71087	445;611;535	34;5;23	64;67;99	0;0;0	2026	121	12363.3	641259	0.439;0.879;0.581	1.0;1.0;1.0	0.367	GPCR kinase (AHRD V3.3 *** A0A2P5CHJ2_PARAD)
31410	gene:Solyc08g077850.2	Solyc08g077850.2	chrSL4.0ch08	+	59857977	59863750	59857977	59861458	59863668	59863750	31410	2;2;0	16;7;1	0;30;44	10;0;17	2303	121	0.00432802028217	0.0358517414202	0.007;0.015;0.0	0.0;1.0;0.12	0.366	tRNA/rRNA methyltransferase (SpoU) family protein (AHRD V3.3 *** A0A2U1NGV1_ARTAN)
63853	gene:Solyc01g103020.4	Solyc01g103020.4	chrSL4.0ch01	+	83963736	83964306	83963736	83963805	83964247	83964306	63853	23;46;33	24;42;18	58;33;44	6;2;24	535	121	0.00115397435575	0.0126113241442	0.178;0.199;0.293	0.686;0.789;0.293	0.366	nucleic acid binding/RNA binding protein (AHRD V3.3 *** AT2G02570.4)
112976	gene:Solyc10g044910.2	Solyc10g044910.2	chrSL4.0ch10	+	27920110	27921337	27920110	27920226	27921085	27921337	112976	36;60;17	1;0;24	22;10;8	0;0;0	952	121	0.000100578483425	0.00170786515531	0.821;1.0;0.083	1.0;1.0;1.0	0.365	Protein EI24-like protein (AHRD V3.3 *** A0A2G2XBZ2_CAPBA),Pfam:PF07264
28483	gene:Solyc04g008660.4	Solyc04g008660.4	chrSL4.0ch04	+	2324126	2324358	2324126	2324174	2324266	2324358	28483	0;0;5	23;38;26	6;10;11	33;1;19	213	121	7.82991e+06	0.00138822107789	0.0;0.0;0.098	0.094;0.85;0.247	0.364	ADP-ribosylation factor GTPase-activating protein AGD4 (AHRD V3.3 *** A0A2G3CEZ9_CAPCH)
8833	gene:Solyc11g012900.3	Solyc11g012900.3	chrSL4.0ch11	-	5747081	5750326	5747081	5747115	5748110	5750326	8833	7;3;5	13;2;9	13;17;36	9;7;0	1088	121	0.00524579309616	0.0414587607974	0.057;0.143;0.058	0.138;0.213;1.0	0.364	Tetratricopeptide repeat (TPR)-like superfamily protein (AHRD V3.3 *** F4JG04_ARATH)
58432	gene:Solyc02g091590.4	Solyc02g091590.4	chrSL4.0ch02	-	50890458	50891318	50890458	50890527	50890621	50891318	58432	4;2;5	6;43;26	12;6;18	21;3;4	215	121	252848	0.000541121383822	0.273;0.026;0.098	0.243;0.53;0.717	0.364	symbiosis receptor-like kinase (SYMRK)
845	gene:Solyc12g096280.2	Solyc12g096280.2	chrSL4.0ch12	-	64789062	64791878	64789062	64789609	64791815	64791878	845	100;89;138	8;6;12	74;105;114	1;3;1	2299	121	0.000229817312804	0.00337623536055	0.397;0.438;0.377	0.796;0.648;0.857	0.363	Endonuclease V (AHRD V3.3 *** A0A2U1PD83_ARTAN)
97447	gene:Solyc08g075370.3	Solyc08g075370.3	chrSL4.0ch08	-	57621704	57622565	57621704	57622108	57622523	57622565	97447	85;36;92	29;22;16	115;106;314	37;2;0	508	121	9.88408e+06	0.00168490271856	0.411;0.28;0.578	0.425;0.927;1.0	0.361	Unknown protein
23467	gene:Solyc03g117420.4	Solyc03g117420.4	chrSL4.0ch03	-	61007533	61020573	61007533	61018402	61020154	61020573	23467	12;7;15	37;16;6	83;34;40	0;16;15	1845	121	0.00116784386837	0.0127323408818	0.021;0.028;0.141	1.0;0.122;0.149	0.36	F-box/LRR-repeat protein 14-like (AHRD V3.3 *** A0A2I4G8X3_9ROSI)
22050	gene:Solyc03g064030.3	Solyc03g064030.3	chrSL4.0ch03	-	33294995	33299875	33294995	33295468	33297810	33299875	22050	228;234;184	2;4;19	285;190;197	0;0;0	2435	121	2138.37	143989	0.85;0.744;0.325	1.0;1.0;1.0	0.36	Alpha/beta hydrolase family protein (AHRD V3.3 *** Q8RWA3_ARATH)
118031	gene:Solyc07g006120.3	Solyc07g006120.3	chrSL4.0ch07	+	958565	960560	958565	959363	960452	960560	118031	128;81;130	21;16;11	72;103;138	3;6;0	1182	121	0.000230624003182	0.0033853559183	0.384;0.341;0.547	0.711;0.637;1.0	0.359	Autophagy-related protein 18b (AHRD V3.3 *** A0A2G3BX89_CAPCH)
79935	gene:Solyc01g108400.3	Solyc01g108400.3	chrSL4.0ch01	+	88053212	88056040	88053212	88055060	88055932	88056040	79935	117;128;73	34;42;27	38;52;115	4;1;15	965	121	0.000798865567852	0.00935542460869	0.301;0.276;0.253	0.544;0.867;0.49	0.357	CDPK-related protein kinase (AHRD V3.3 *** A0A2G3AU42_CAPCH)
24377	gene:Solyc11g072970.2	Solyc11g072970.2	chrSL4.0ch11	-	54179589	54184613	54179589	54183674	54184405	54184613	24377	96;112;112	13;18;11	41;38;130	3;0;0	824	121	243515	7.68932e+06	0.52;0.477;0.599	0.667;1.0;1.0	0.357	Nudix hydrolase 9 (AHRD V3.3 *** A0A2G2WKD2_CAPBA)
34556	gene:Solyc10g084760.3	Solyc10g084760.3	chrSL4.0ch10	-	63326162	63327431	63326162	63326253	63326350	63327431	34556	0;4;4	4;26;16	12;10;26	1;39;38	218	121	0.00529649678992	0.041778296849	0.0;0.079;0.122	0.869;0.125;0.275	0.356	E3 ubiquitin-protein ligase ubr3-like protein (AHRD V3.3 *** A0A2K3NLG7_TRIPR)
70636	gene:Solyc02g064750.4	Solyc02g064750.4	chrSL4.0ch02	+	33876396	33879030	33876396	33878420	33878806	33879030	70636	81;30;47	43;19;54	47;101;125	12;15;12	479	121	2092.44	141331	0.322;0.285;0.18	0.497;0.63;0.725	0.355	2-oxoglutarate (2OG) and Fe(II)-dependent oxygenase superfamily protein (AHRD V3.3 *** A0A2U1KVM6_ARTAN)
84849	gene:Solyc07g062860.3	Solyc07g062860.3	chrSL4.0ch07	+	65345814	65346224	65345814	65345915	65346134	65346224	84849	13;6;3	10;10;4	10;28;16	2;9;4	312	121	0.000565881479476	0.00707099512532	0.335;0.189;0.225	0.66;0.547;0.608	0.355	26S proteasome non-ATPase regulatory subunit 5 (AHRD V3.3 *** A0A200QM10_9MAGN)
67336	gene:Solyc01g066900.4	Solyc01g066900.4	chrSL4.0ch01	+	67923839	67926566	67923839	67924147	67926139	67926566	67336	209;169;158	2;3;20	97;121;116	0;0;0	2085	121	11794.1	617769	0.858;0.766;0.314	1.0;1.0;1.0	0.354	uveal autoantigen with coiled-coil/ankyrin (AHRD V3.3 *** AT4G15790.1)
115042	gene:Solyc01g112250.4	Solyc01g112250.4	chrSL4.0ch01	+	90681047	90682486	90681047	90681195	90682349	90682486	115042	1;5;6	0;1;22	13;51;8	0;7;0	1247	121	0.00242659170783	0.0227281883255	1.0;0.327;0.026	1.0;0.414;1.0	0.354	Calcium dependent protein kinase (AHRD V3.3 *** Q43676_VIGRR)
56531	gene:Solyc04g014560.4	Solyc04g014560.4	chrSL4.0ch04	+	4847976	4851395	4847976	4851085	4851323	4851395	56531	6;17;18	45;20;36	23;32;16	17;4;8	331	121	3.51101e+06	0.000712146209094	0.046;0.237;0.155	0.331;0.745;0.422	0.353	Pre-mRNA-splicing factor (AHRD V3.3 *-* G5DX06_SILLA)
105956	gene:Solyc05g055610.4	Solyc05g055610.4	chrSL4.0ch05	-	64556643	64558599	64556643	64556779	64558518	64558599	105956	90;103;83	23;12;0	116;51;61	0;2;0	1832	121	0.000311156189316	0.00433350520015	0.205;0.362;1.0	1.0;0.627;1.0	0.353	tRNA wybutosine-synthesizing protein 2/3/4 (AHRD V3.3 *** A0A2G2WUK7_CAPBA)
131948	gene:Solyc08g077520.3	Solyc08g077520.3	chrSL4.0ch08	-	59613131	59616811	59613131	59613337	59615422	59616811	131948	214;255;181	10;10;30	168;158;210	0;2;7	2178	121	0.00118297114651	0.0128639848031	0.543;0.586;0.251	1.0;0.814;0.625	0.353	Centromere protein O (AHRD V3.3 *** A0A200PRW5_9MAGN)
22020	gene:Solyc04g024590.3	Solyc04g024590.3	chrSL4.0ch04	+	29270783	29273892	29270783	29270822	29271250	29273892	22020	66;45;145	7;14;7	28;37;47	0;0;0	521	121	2045.92	138837	0.686;0.427;0.828	1.0;1.0;1.0	0.353	NAD(P)-binding Rossmann-fold superfamily protein (AHRD V3.3 *** A0A2U1NGM8_ARTAN)
111201	gene:Solyc06g054440.2	Solyc06g054440.2	chrSL4.0ch06	+	35011002	35016127	35011002	35015195	35015526	35016127	111201	4;12;8	7;5;25	36;16;24	15;1;8	424	121	0.00158205063517	0.0162720141394	0.14;0.406;0.084	0.406;0.82;0.461	0.352	F-box/LRR-repeat protein 4 (AHRD V3.3 *** A0A1U8GVJ9_CAPAN)
77890	gene:Solyc01g105230.4	Solyc01g105230.4	chrSL4.0ch01	+	85780763	85781343	85780763	85781087	85781243	85781343	77890	3;0;0	6;3;6	7;23;10	10;14;4	249	121	2.37594e+06	0.00051346032747	0.195;0.0;0.0	0.254;0.444;0.549	0.351	Calmodulin-binding transcription activator 2 (AHRD V3.3 *** A0A2G3AUZ8_CAPCH)
10537	gene:Solyc11g005060.2	Solyc11g005060.2	chrSL4.0ch11	-	70513	71006	70513	70605	70689	71006	10537	28;15;10	5;12;7	32;26;9	8;0;0	205	121	0.00229804147102	0.0217756492768	0.768;0.425;0.457	0.702;1.0;1.0	0.351	NADH:ubiquinone oxidoreductase intermediate-associated protein 30 (AHRD V3.3 *** A0A2U1L3K2_ARTAN)
73220	gene:Solyc01g111130.4	Solyc01g111130.4	chrSL4.0ch01	-	89855485	89858628	89855485	89856179	89858258	89858628	73220	143;246;201	20;9;5	228;583;689	1;4;9	2172	121	4.3443e+06	0.000848715859335	0.285;0.604;0.691	0.927;0.89;0.81	0.349	bHLH transcription factor 011
111316	gene:Solyc03g114300.4	Solyc03g114300.4	chrSL4.0ch03	+	58732313	58734291	58732313	58734063	58734141	58734291	111316	39;21;40	47;47;41	41;69;63	6;17;47	199	121	6.68351e+06	0.00121311128161	0.335;0.214;0.372	0.806;0.712;0.449	0.349	4-hydroxybenzoate polyprenyltransferase, mitochondrial (AHRD V3.3 *** A0A2G2WRH2_CAPBA)
101756	gene:Solyc06g036720.4	Solyc06g036720.4	chrSL4.0ch06	+	25131063	25132469	25131063	25131474	25132130	25132469	101756	26;47;27	6;23;11	39;62;58	2;3;11	749	121	0.000511392063726	0.00650920021854	0.412;0.248;0.284	0.759;0.77;0.46	0.348	Ubiquitin domain (AHRD V3.3 *** A0A200PPY8_9MAGN)
25479	gene:Solyc10g045270.2	Solyc10g045270.2	chrSL4.0ch10	-	31585275	31586491	31585275	31585410	31586374	31586491	25479	216;232;209	12;17;14	92;200;201	0;1;0	1057	121	0.0294986	7.88212	0.673;0.61;0.631	1.0;0.958;1.0	0.348	Protein kinase family protein (AHRD V3.3 *** X5I191_IPONI)
7172	gene:Solyc11g039830.2	Solyc11g039830.2	chrSL4.0ch11	-	40639697	40640317	40639697	40640103	40640232	40640317	7172	0;0;5	10;18;7	20;4;4	2;6;7	242	121	0.000337361442187	0.00462653815671	0.0;0.0;0.263	0.833;0.25;0.222	0.347	Glycine--tRNA ligase (AHRD V3.3 *** A0A2G2X9C7_CAPBA)
5015	gene:Solyc11g072640.3	Solyc11g072640.3	chrSL4.0ch11	-	53931725	53934180	53931725	53933170	53934077	53934180	5015	93;62;62	9;14;14	68;92;143	0;8;7	1000	121	0.00256871061409	0.0237740606514	0.556;0.349;0.349	1.0;0.582;0.712	0.347	Zinc-binding dehydrogenase (AHRD V3.3 *** A0A162PTR1_9PEZI)
129493	gene:Solyc12g049570.3	Solyc12g049570.3	chrSL4.0ch12	-	60879321	60880031	60879321	60879422	60879662	60880031	129493	0;0;4	31;28;34	4;0;14	18;18;0	333	121	0.00500208695624	0.0400192314912	0.0;0.0;0.041	0.075;0.0;1.0	0.345	AT-rich interactive domain-containing protein 4 (AHRD V3.3 *** A0A1U8GW18_CAPAN)
16615	gene:Solyc09g092450.3	Solyc09g092450.3	chrSL4.0ch09	-	67640375	67647476	67640375	67646402	67647388	67647476	16615	42;26;48	9;12;43	18;36;58	6;2;2	1079	121	0.00295170795858	0.026530171557	0.344;0.195;0.111	0.252;0.669;0.765	0.345	Long-chain acyl-CoA synthetase (AHRD V3.3 *** A0A1Z5KCI0_FISSO)
111086	gene:Solyc08g079110.4	Solyc08g079110.4	chrSL4.0ch08	+	60860300	60863605	60860300	60863330	60863476	60863605	111086	0;0;0	9;10;48	0;5;30	19;24;1	242	121	0.000432534781446	0.00567665024023	0.0;0.0;0.0	0.0;0.094;0.938	0.344	Thylakoid lumenal protein, chloroplastic (AHRD V3.3 *** A0A1U8GCA5_CAPAN)
101486	gene:Solyc05g018210.3	Solyc05g018210.3	chrSL4.0ch05	-	20277564	20279207	20277564	20277614	20278824	20279207	101486	21;13;17	8;2;14	100;40;77	4;2;13	1303	121	0.000261970986334	0.00376212368101	0.196;0.376;0.101	0.699;0.65;0.355	0.344	Alpha/beta-Hydrolases superfamily protein (AHRD V3.3 *** A0A2U1P0W9_ARTAN)
103537	gene:Solyc07g007960.3	Solyc07g007960.3	chrSL4.0ch07	-	2626873	2627306	2626873	2627047	2627230	2627306	103537	4;7;6	27;19;37	16;36;26	7;9;61	276	121	2.17717e+06	0.000476153305614	0.061;0.139;0.066	0.501;0.637;0.157	0.343	Ubiquitin system component Cue protein (AHRD V3.3 *** Q8H1Q3_ARATH)
130860	gene:Solyc08g069231.1	Solyc08g069231.1	chrSL4.0ch08	+	56411713	56412439	56411713	56412200	56412381	56412439	130860	16;39;7	25;24;25	16;63;54	6;17;15	274	121	436455	0.000124344083607	0.22;0.418;0.11	0.541;0.621;0.614	0.343	L-arabinokinase (AHRD V3.3 *** A0A2G3AGT3_CAPAN)
39145	gene:Solyc04g077650.3	Solyc04g077650.3	chrSL4.0ch04	+	60577696	60578431	60577696	60578050	60578293	60578431	39145	10;10;10	28;24;33	3;16;14	1;14;4	336	121	0.000132319569558	0.00214454641535	0.114;0.13;0.098	0.519;0.292;0.558	0.342	Serine carboxypeptidase-like 17 (AHRD V3.3 *** A0A2G2ZRB2_CAPAN)
31515	gene:Solyc03g124040.3	Solyc03g124040.3	chrSL4.0ch03	-	65207782	65213709	65207782	65208399	65213587	65213709	31515	363;357;397	18;27;11	286;357;466	5;3;4	5281	121	1.88894e+06	0.000422588073674	0.316;0.233;0.453	0.567;0.732;0.727	0.341	Mitochondrial transcription termination factor family protein (AHRD V3.3 *** Q0WRV2_ARATH)
55655	gene:Solyc06g084160.4	Solyc06g084160.4	chrSL4.0ch06	+	46948568	46949353	46948568	46948652	46949074	46949353	55655	32;65;45	15;16;0	38;49;66	0;0;3	515	121	0.000260306793312	0.00373969872669	0.334;0.488;1.0	1.0;1.0;0.838	0.339	Protein kinase domain (AHRD V3.3 *** A0A200Q4U8_9MAGN)
97101	gene:Solyc05g008580.3	Solyc05g008580.3	chrSL4.0ch05	-	2941357	2942422	2941357	2942180	2942342	2942422	97101	70;26;44	36;7;31	14;23;32	1;3;2	255	121	789715	0.000203885727481	0.48;0.638;0.402	0.869;0.784;0.884	0.339	CDP-diacylglycerol--serine O-phosphatidyltransferase 1 (AHRD V3.3 *** A0A1U8EJL5_CAPAN)
94037	gene:Solyc04g078170.2	Solyc04g078170.2	chrSL4.0ch04	-	60961530	60961815	60961530	60961574	60961681	60961815	94037	35;5;28	12;2;14	28;37;25	0;8;0	228	121	0.000100231939973	0.00170330396391	0.608;0.57;0.515	1.0;0.711;1.0	0.339	ARM-repeat/Tetratricopeptide repeat (TPR)-like protein (AHRD V3.3 *** A0A1P8BFL1_ARATH)
130123	gene:Solyc01g105180.3	Solyc01g105180.3	chrSL4.0ch01	+	85760830	85761359	85760830	85760940	85761249	85761359	130123	14;48;28	2;14;9	18;18;22	0;0;3	402	121	0.00016273042528	0.00254095688772	0.678;0.508;0.484	1.0;1.0;0.688	0.339	Protein DA1 (AHRD V3.3 *** A0A2I0VSM4_9ASPA)
92677	gene:Solyc08g081070.3	Solyc08g081070.3	chrSL4.0ch08	-	62311380	62313585	62311380	62311499	62313548	62313585	92677	244;216;252	4;12;6	109;174;173	0;0;0	2142	121	603.994	48750.4	0.775;0.504;0.703	1.0;1.0;1.0	0.339	Mitochondrial substrate carrier family protein (AHRD V3.3 *** F4JP07_ARATH)
110369	gene:Solyc12g038400.2	Solyc12g038400.2	chrSL4.0ch12	+	49369462	49380639	49369462	49380265	49380426	49380639	110369	14;35;10	14;3;11	2;10;11	1;0;0	254	121	1.7036e+06	0.000386913414147	0.323;0.848;0.302	0.488;1.0;1.0	0.338	Acetyl-coenzyme A synthetase (AHRD V3.3 *** A4W5I5_ENT38)
43572	gene:Solyc11g065980.3	Solyc11g065980.3	chrSL4.0ch11	+	49643248	49645124	49643248	49643299	49643997	49645124	43572	85;65;47	9;2;28	67;53;13	2;2;0	791	121	0.00375823386528	0.0321429289561	0.591;0.833;0.204	0.837;0.802;1.0	0.337	U3 small nucleolar ribonucleoprotein imp4 (BRIX domain-containing protein) (AHRD V3.3 *** A0A166XUR7_9PEZI)
123089	gene:Solyc07g052390.3	Solyc07g052390.3	chrSL4.0ch07	+	60815555	60817389	60815555	60816890	60817111	60817389	123089	72;31;45	10;8;29	20;15;20	0;0;3	314	121	0.000128555780464	0.00209129905088	0.735;0.599;0.374	1.0;1.0;0.72	0.337	glutamate receptor-like 3.1
94418	gene:Solyc01g103340.4	Solyc01g103340.4	chrSL4.0ch01	+	84252758	84255114	84252758	84254782	84255043	84255114	94418	38;28;16	16;25;10	9;27;56	2;2;10	354	121	0.000148370309965	0.00235577476316	0.448;0.277;0.354	0.606;0.822;0.657	0.335	Zinc finger CCCH domain-containing protein (AHRD V3.3 *-* A0A2K3NPU7_TRIPR)
118974	gene:Solyc07g008320.3	Solyc07g008320.3	chrSL4.0ch07	-	3059651	3072790	3059651	3072258	3072642	3072790	118974	131;100;30	12;12;15	253;172;241	8;2;6	477	121	217318	6.97294e+06	0.735;0.679;0.337	0.889;0.956;0.911	0.335	Calcium-transporting ATPase (AHRD V3.3 *** G3LY22_SOLLC)
79234	gene:Solyc08g068850.3	Solyc08g068850.3	chrSL4.0ch08	-	56029469	56030178	56029469	56029520	56030049	56030178	79234	10;7;0	0;0;20	1;12;29	0;0;0	622	121	0.000576178528866	0.00717096534628	1.0;1.0;0.0	1.0;1.0;1.0	0.333	proton pump-interactor 1-like (AHRD V3.3 *-* A0A2I4H3B3_9ROSI)
46684	gene:Solyc05g052260.3	Solyc05g052260.3	chrSL4.0ch05	+	61919494	61920772	61919494	61920053	61920702	61920772	46684	6;2;0	19;9;13	6;3;12	10;1;1	742	121	0.000416613755426	0.0055007914553	0.049;0.035;0.0	0.089;0.329;0.662	0.332	O-acetyl-ADP-ribose deacetylase (Regulator of RNase III) (AHRD V3.3 *** A0A318DU47_9GAMM)
29488	gene:Solyc03g096740.4	Solyc03g096740.4	chrSL4.0ch03	-	53667708	53668044	53667708	53667792	53667974	53668044	29488	148;60;105	56;35;92	30;95;70	8;4;10	275	121	351727	0.000103776632261	0.538;0.43;0.334	0.623;0.913;0.755	0.33	Unknown protein
18134	gene:Solyc04g051860.3	Solyc04g051860.3	chrSL4.0ch04	+	50391669	50397052	50391669	50391813	50395936	50397052	18134	504;841;512	10;2;15	900;1247;1117	0;0;0	4216	121	8.10678	1149.1	0.591;0.923;0.495	1.0;1.0;1.0	0.33	shikimate kinase precursor
65050	gene:Solyc03g121870.3	Solyc03g121870.3	chrSL4.0ch03	+	64343493	64345119	64343493	64343598	64344624	64345119	65050	4;0;2	15;10;2	2;16;34	10;4;1	1119	121	0.000289876686712	0.00409215306273	0.028;0.0;0.098	0.021;0.302;0.786	0.328	Methyltransferase-like protein (AHRD V3.3 *** A0A2G3D0I7_CAPCH),Pfam:PF13489
14113	gene:Solyc10g044780.2	Solyc10g044780.2	chrSL4.0ch10	-	26760023	26761502	26760023	26760268	26761121	26761502	14113	24;22;2	27;23;31	27;8;20	1;4;9	946	121	0.00155854838594	0.0160746997835	0.102;0.109;0.008	0.775;0.204;0.221	0.327	Cell cycle checkpoint control protein family (AHRD V3.3 *** A0A2U1MZQ8_ARTAN)
40420	gene:Solyc02g091970.4	Solyc02g091970.4	chrSL4.0ch02	-	51213417	51214515	51213417	51213530	51213900	51214515	40420	44;54;27	12;11;19	44;54;11	9;0;1	463	121	0.00331536607555	0.0290952458791	0.489;0.562;0.271	0.561;1.0;0.742	0.327	SlBCAT3
78611	gene:Solyc01g106060.3	Solyc01g106060.3	chrSL4.0ch01	-	86370962	86373914	86370962	86371510	86373434	86373914	78611	76;59;35	13;19;12	197;160;153	12;3;23	2017	121	0.00096781302963	0.0109350147354	0.26;0.157;0.149	0.496;0.762;0.285	0.326	Glutamine amidotransferase (AHRD V3.3 *** A0A200PUF5_9MAGN)
119242	gene:Solyc07g008950.4	Solyc07g008950.4	chrSL4.0ch07	-	3946774	3948214	3946774	3946840	3948106	3948214	119242	100;111;75	2;7;18	69;74;96	2;0;1	1359	121	0.000261210273561	0.00375169220087	0.817;0.585;0.271	0.754;1.0;0.895	0.325	Unknown protein
64245	gene:Solyc06g060140.4	Solyc06g060140.4	chrSL4.0ch06	-	35758232	35768783	35758232	35768528	35768723	35768783	64245	0;0;3	10;5;2	11;22;24	8;4;24	288	121	237249	0.000512815543098	0.0;0.0;0.387	0.366;0.698;0.296	0.324	Kinesin domain-containing protein (AHRD V3.3 *** A0A1Q3BVU2_CEPFO)
53409	gene:Solyc07g066600.3	Solyc07g066600.3	chrSL4.0ch07	-	67827373	67827980	67827373	67827532	67827767	67827980	53409	19;19;18	5;10;7	25;15;17	4;0;2	328	121	0.00344753206851	0.029990781466	0.584;0.412;0.487	0.697;1.0;0.758	0.324	Phosphoglycerate kinase (AHRD V3.3 *** A0A2G3C3B1_CAPCH)
117251	gene:Solyc06g083870.3	Solyc06g083870.3	chrSL4.0ch06	+	46745064	46749990	46745064	46748678	46749880	46749990	117251	5;15;7	0;0;23	14;27;12	0;0;0	1295	121	0.00122561726269	0.0132223897503	1.0;1.0;0.028	1.0;1.0;1.0	0.324	structural maintenance of chromosomes 1
49108	gene:Solyc05g020020.4	Solyc05g020020.4	chrSL4.0ch05	-	25938740	25942623	25938740	25941518	25942521	25942623	49108	48;27;38	0;16;3	44;38;22	2;0;0	1096	121	0.0009022137033	0.0103137371108	1.0;0.157;0.583	0.708;1.0;1.0	0.323	Zinc finger protein CONSTANS-LIKE 9 (AHRD V3.3 *** A0A2G3BZP6_CAPCH)
11129	gene:Solyc10g084850.2	Solyc10g084850.2	chrSL4.0ch10	-	63391695	63396003	63391695	63393913	63395854	63396003	11129	225;211;103	0;17;4	63;57;88	0;0;0	2034	121	102043	368345	1.0;0.425;0.605	1.0;1.0;1.0	0.323	Vacuolar import/degradation protein Vid24 (AHRD V3.3 *** A0A2U1N9Z6_ARTAN)
8345	gene:Solyc11g020590.2	Solyc11g020590.2	chrSL4.0ch11	+	11700250	11705185	11700250	11700326	11703337	11705185	8345	49;92;70	11;3;11	192;211;297	2;6;12	3104	121	0.00221885283893	0.0212021991217	0.148;0.545;0.199	0.789;0.578;0.491	0.322	Peptide chain release factor 2 (AHRD V3.3 *** A0A2G3CLZ3_CAPCH)
52668	gene:Solyc12g055720.2	Solyc12g055720.2	chrSL4.0ch12	-	61284544	61286790	61284544	61286606	61286730	61286790	52668	5;8;0	8;0;12	1;9;3	2;0;0	242	121	0.00253811572626	0.0235567316569	0.238;1.0;0.0	0.2;1.0;1.0	0.321	protein STRUBBELIG-RECEPTOR FAMILY 6-like (AHRD V3.3 *** A0A1U8F6E1_CAPAN)
96206	gene:Solyc01g005570.4	Solyc01g005570.4	chrSL4.0ch01	-	414171	415343	414171	414456	414639	415343	96206	17;17;40	8;0;14	17;25;10	0;0;0	276	121	24723.8	1.13815e+06	0.482;1.0;0.556	1.0;1.0;1.0	0.321	hypothetical protein (DUF1639) (AHRD V3.3 *** AT1G55340.1)
12965	gene:Solyc10g074690.2	Solyc10g074690.2	chrSL4.0ch10	-	57317544	57322831	57317544	57322595	57322714	57322831	12965	2;0;0	5;4;7	0;6;12	2;5;2	240	121	0.000209445322771	0.00312996602548	0.168;0.0;0.0	0.0;0.377;0.752	0.32	retinal-binding protein (AHRD V3.3 *** AT5G01010.5)
21185	gene:Solyc07g042750.4	Solyc07g042750.4	chrSL4.0ch07	+	56105128	56108342	56105128	56107945	56108261	56108342	21185	56;23;20	9;6;10	23;45;48	4;0;2	409	121	0.000869456826875	0.0100115329029	0.648;0.531;0.372	0.63;1.0;0.877	0.319	Pseudouridine synthase (AHRD V3.3 *** A0A200R992_9MAGN)
14527	gene:Solyc10g018850.2	Solyc10g018850.2	chrSL4.0ch10	-	10494003	10496927	10494003	10495919	10496763	10496927	14527	26;18;42	31;40;19	18;28;38	1;7;12	937	121	0.000587078541416	0.00728715500276	0.098;0.055;0.222	0.699;0.341;0.29	0.318	Endo-1,3(4)-beta-D-glucanase (AHRD V3.3 *** A0A2I0WB41_9ASPA)
9289	gene:Solyc11g011090.1	Solyc11g011090.1	chrSL4.0ch11	-	4201957	4206904	4201957	4202141	4203422	4206904	9289	136;65;109	23;13;14	61;184;268	2;10;12	1374	121	399866	0.000115363677076	0.342;0.306;0.407	0.729;0.618;0.663	0.318	Disease resistance protein (TIR-NBS-LRR class) (AHRD V3.3 *** A0A2K3P9P3_TRIPR)
82007	gene:Solyc02g069010.4	Solyc02g069010.4	chrSL4.0ch02	+	36978626	36984617	36978626	36984370	36984471	36984617	82007	35;23;13	22;3;7	59;125;43	4;13;0	222	121	0.000105621217694	0.00177829616344	0.464;0.807;0.503	0.889;0.84;1.0	0.318	Inositol-1-monophosphatase (AHRD V3.3 *** A0A1U8FS39_CAPAN)
123736	gene:Solyc07g054830.4	Solyc07g054830.4	chrSL4.0ch07	-	62923142	62924963	62923142	62923210	62924918	62924963	123736	69;188;107	4;10;8	86;159;332	1;0;11	1801	121	0.00252740821658	0.0234772914881	0.537;0.558;0.473	0.852;1.0;0.67	0.318	diacylglycerol kinase
61299	gene:Solyc01g098750.3	Solyc01g098750.3	chrSL4.0ch01	+	81450247	81452195	81450247	81451844	81452092	81452195	61299	27;20;21	3;7;10	49;37;92	1;0;14	341	121	0.0026833811031	0.0246123363184	0.762;0.503;0.427	0.946;1.0;0.7	0.318	RING/U-box superfamily protein (AHRD V3.3 *** A0A2U1KJJ9_ARTAN)
85641	gene:Solyc03g005960.3	Solyc03g005960.3	chrSL4.0ch03	+	650691	657087	650691	656708	656973	657087	85641	0;0;8	22;7;14	4;4;6	9;3;1	358	121	0.00390563187373	0.0331081977158	0.0;0.0;0.162	0.131;0.311;0.67	0.317	protein kinase LESK1
38898	gene:Solyc04g025540.3	Solyc04g025540.3	chrSL4.0ch04	-	21342302	21349006	21342302	21342378	21348922	21349006	38898	99;135;144	6;13;19	140;308;194	2;10;3	6637	121	1.87394e+06	0.000419834630028	0.231;0.159;0.121	0.561;0.36;0.541	0.317	Anthranilate phosphoribosyltransferase (AHRD V3.3 *** A0A2U1M0N4_ARTAN)
571	gene:Solyc12g098640.3	Solyc12g098640.3	chrSL4.0ch12	-	65613259	65616633	65613259	65615912	65616483	65616633	571	80;97;24	12;6;9	62;52;22	0;0;3	664	121	0.000322254875475	0.00445790019434	0.549;0.747;0.327	1.0;1.0;0.572	0.316	Cycloeucalenol cycloisomerase (AHRD V3.3 *** A0A2G2YAV1_CAPAN)
100843	gene:Solyc05g015050.3	Solyc05g015050.3	chrSL4.0ch05	+	9812807	9818033	9812807	9816674	9817856	9818033	100843	246;247;174	13;12;29	67;67;162	4;0;0	1275	121	0.000375193623564	0.00504968107695	0.642;0.661;0.363	0.614;1.0;1.0	0.316	GPT1 (AHRD V3.3 *** A0A142CD30_9LAMI)
9114	gene:Solyc11g011850.2	Solyc11g011850.2	chrSL4.0ch11	-	4856822	4857469	4856822	4857196	4857295	4857469	9114	131;109;203	43;71;40	59;19;64	4;0;5	220	121	117862	4.16177e+06	0.626;0.458;0.736	0.89;1.0;0.876	0.315	glycosyltransferase
99859	gene:Solyc05g012780.4	Solyc05g012780.4	chrSL4.0ch05	-	6020071	6023940	6020071	6022426	6023892	6023940	99859	98;34;2	33;42;20	13;39;69	7;6;2	1559	121	0.00158642802993	0.0163039256059	0.187;0.059;0.008	0.126;0.335;0.728	0.312	Protein ENHANCED DISEASE RESISTANCE 2-like (AHRD V3.3 *** A0A1J3E5X3_NOCCA)
92004	gene:Solyc04g072035.1	Solyc04g072035.1	chrSL4.0ch04	-	56945983	56946635	56945983	56946168	56946465	56946635	92004	15;24;3	8;24;26	58;23;48	17;2;38	390	121	0.00352982836196	0.0305843829672	0.368;0.237;0.035	0.514;0.781;0.282	0.312	Inositol polyphosphate 5-phosphatase I (AHRD V3.3 *** F4HT46_ARATH)
115507	gene:Solyc06g074010.3	Solyc06g074010.3	chrSL4.0ch06	+	43417694	43422405	43417694	43422236	43422350	43422405	115507	11;8;2	6;15;16	35;15;22	15;6;8	235	121	0.000753705816699	0.00892217221445	0.486;0.215;0.06	0.546;0.563;0.586	0.311	Transcription factor E2FB (AHRD V3.3 *** A0A1U8H3C7_CAPAN)
154	gene:Solyc12g099940.2	Solyc12g099940.2	chrSL4.0ch12	+	66424949	66427199	66424949	66424986	66427147	66427199	154	177;247;221	10;19;14	173;160;115	6;4;0	2254	121	0.00532023187317	0.0419227673582	0.487;0.411;0.459	0.608;0.682;1.0	0.311	Acyl-CoA N-acyltransferases (NAT) superfamily protein (AHRD V3.3 *** AT2G06025.6)
118610	gene:Solyc07g007780.3	Solyc07g007780.3	chrSL4.0ch07	-	2390657	2397955	2390657	2397190	2397682	2397955	118610	212;138;74	39;28;23	191;118;240	14;9;6	585	121	13417.3	685198	0.529;0.505;0.4	0.738;0.731;0.892	0.309	Calmodulin-binding receptor-like cytoplasmic kinase 3 (AHRD V3.3 *** A0A1U8HFI8_CAPAN)
94232	gene:Solyc02g093960.3	Solyc02g093960.3	chrSL4.0ch02	-	52733808	52734117	52733808	52733872	52733962	52734117	94232	7;14;2	10;10;6	162;193;283	57;91;89	211	121	0.00117389821356	0.0127830450545	0.286;0.445;0.16	0.62;0.549;0.646	0.308	Endosomal targeting BRO1-like domain-containing protein (AHRD V3.3 *** A0A2U1PPW2_ARTAN)
98018	gene:Solyc06g053790.3	Solyc06g053790.3	chrSL4.0ch06	+	34437027	34440530	34437027	34440243	34440353	34440530	98018	17;8;12	10;25;22	42;72;47	35;4;28	231	121	0.0050281042539	0.0401960637329	0.471;0.144;0.222	0.386;0.904;0.468	0.307	Polyketide cyclase/dehydrase and lipid transport superfamily protein (AHRD V3.3 *** F4J2V1_ARATH)
21812	gene:Solyc04g064630.3	Solyc04g064630.3	chrSL4.0ch04	-	55147460	55148882	55147460	55147899	55148583	55148882	21812	834;194;546	64;55;49	72;91;46	0;1;4	777	121	0.00038955826652	0.00519883559835	0.67;0.355;0.634	1.0;0.934;0.642	0.306	Bidirectional sugar transporter SWEET (AHRD V3.3 *** A0A142DVF6_SOLTU)
133474	gene:Solyc01g081450.3	Solyc01g081450.3	chrSL4.0ch01	-	73245009	73246498	73245009	73245230	73246460	73246498	133474	35;58;73	1;0;22	26;51;113	0;0;1	1323	121	0.000128071330112	0.0020862130545	0.762;1.0;0.233	1.0;1.0;0.912	0.306	glycine-rich protein A3 (AHRD V3.3 --* XP_004229538.1)
96044	gene:Solyc04g082170.3	Solyc04g082170.3	chrSL4.0ch04	+	63918913	63920140	63918913	63919662	63919731	63920140	96044	0;0;2	39;27;40	13;13;12	14;51;10	190	121	0.862388	160.831	0.0;0.0;0.031	0.372;0.14;0.433	0.305	Alcohol dehydrogenase ADH (AHRD V3.3 *** Q41241_SOLLC)
64622	gene:Solyc08g061260.4	Solyc08g061260.4	chrSL4.0ch08	+	46448056	46455561	46448056	46453493	46455043	46455561	64622	51;66;32	10;7;28	71;95;148	4;2;22	1643	121	0.0033497893917	0.0293211653743	0.273;0.41;0.078	0.567;0.778;0.331	0.305	G-protein coupled receptor 1 (AHRD V3.3 *** A0A1J6JVK8_NICAT),Pfam:PF05462
34167	gene:Solyc05g006540.3	Solyc05g006540.3	chrSL4.0ch05	-	1211996	1213000	1211996	1212076	1212158	1213000	34167	11;34;16	2;16;3	1;2;9	0;0;0	203	121	63915	2.49376e+06	0.766;0.559;0.761	1.0;1.0;1.0	0.305	Paired amphipathic helix protein Sin3-like 4 (AHRD V3.3 *** A0A2G2YE30_CAPAN)
116010	gene:Solyc06g075550.3	Solyc06g075550.3	chrSL4.0ch06	+	44602052	44603483	44602052	44602290	44603345	44603483	116010	10;2;20	0;0;22	23;24;37	0;0;0	1148	121	0.00325273031771	0.0286583267898	1.0;1.0;0.087	1.0;1.0;1.0	0.304	Receptor-like cytoplasmic protein kinase 1 (AHRD V3.3 *** F6JSQ7_CAPAN)
96739	gene:Solyc03g096920.3	Solyc03g096920.3	chrSL4.0ch03	-	53862170	53862638	53862170	53862462	53862530	53862638	96739	16;18;29	8;0;16	18;11;14	0;0;0	189	121	29202.8	1.30423e+06	0.561;1.0;0.537	1.0;1.0;1.0	0.301	Exportin-1 (AHRD V3.3 *** D1MAF2_SOLLC)
39316	gene:Solyc02g083670.4	Solyc02g083670.4	chrSL4.0ch02	-	44981154	44985740	44981154	44985423	44985497	44985740	39316	0;2;4	12;26;12	6;8;11	11;3;22	195	121	0.000232608376239	0.00341005946182	0.0;0.046;0.171	0.253;0.623;0.237	0.299	Histidine kinase 1 (AHRD V3.3 *** A0A2G3AA52_CAPAN)
57679	gene:Solyc02g088200.4	Solyc02g088200.4	chrSL4.0ch02	-	48401053	48402018	48401053	48401091	48401725	48402018	57679	360;153;256	46;22;27	234;309;357	7;8;7	727	121	0.0668909	16.209	0.566;0.536;0.612	0.848;0.865;0.895	0.298	Putative eukaryotic LigT (AHRD V3.3 *-* AT3G16230.2)
42271	gene:Solyc12g009170.2	Solyc12g009170.2	chrSL4.0ch12	+	2528009	2528371	2528009	2528073	2528219	2528371	42271	1;0;0	7;8;10	81;38;113	76;54;105	242	121	8.81492	1238.24	0.067;0.0;0.0	0.348;0.26;0.35	0.297	U6 snRNA-associated Sm-like protein LSm1 (AHRD V3.3 *** A0A2G2X437_CAPBA)
91254	gene:Solyc08g006487.1	Solyc08g006487.1	chrSL4.0ch08	+	1101198	1102086	1101198	1101405	1101645	1102086	91254	93;96;64	18;8;29	58;66;39	4;1;0	333	121	103408	0.00025458516342	0.652;0.813;0.445	0.84;0.96;1.0	0.297	GDSL esterase/lipase (AHRD V3.3 *** A0A199UFA2_ANACO)
73397	gene:Solyc03g113770.3	Solyc03g113770.3	chrSL4.0ch03	-	58249811	58251739	58249811	58251059	58251572	58251739	73397	85;106;134	6;36;0	40;73;102	0;0;0	606	121	124018	4.35103e+06	0.739;0.37;1.0	1.0;1.0;1.0	0.297	NAD(P)H-hydrate epimerase (AHRD V3.3 *** A0A1U8G4A3_CAPAN)
40147	gene:Solyc02g082280.3	Solyc02g082280.3	chrSL4.0ch02	+	43974258	43979452	43974258	43974370	43974452	43979452	40147	0;0;0	24;24;16	6;6;18	32;16;7	203	121	1933.03	132697	0.0;0.0;0.0	0.101;0.183;0.605	0.296	Trafficking protein particle complex subunit 11 (AHRD V3.3 *** A0A1J3ESW4_NOCCA)
36930	gene:Solyc03g123760.3	Solyc03g123760.3	chrSL4.0ch03	+	64964405	64964662	64964405	64964451	64964614	64964662	36930	3;8;13	8;9;14	20;28;97	10;12;27	256	121	0.000137930414826	0.00221870228358	0.151;0.296;0.305	0.486;0.524;0.629	0.296	phytoene desaturase
69721	gene:Solyc06g060810.3	Solyc06g060810.3	chrSL4.0ch06	-	36509703	36510099	36509703	36509786	36509935	36510099	69721	22;16;26	8;16;39	19;59;74	5;7;26	242	121	0.000870048465923	0.0100151797606	0.579;0.333;0.25	0.655;0.808;0.587	0.296	dehydrodolichyl diphosphate synthase complex subunit NUS1 isoform X3 (AHRD V3.3 *** A0A2I4GYQ7_9ROSI)
70866	gene:Solyc07g009320.3	Solyc07g009320.3	chrSL4.0ch07	-	4335625	4343612	4335625	4338363	4343325	4343612	70866	340;308;193	12;6;0	429;266;188	2;0;0	5055	121	0.000112040690066	0.00186944392607	0.404;0.551;1.0	0.837;1.0;1.0	0.294	Mitochondrial outer membrane import complex protein METAXIN (AHRD V3.3 *** A0A2G2XVX3_CAPAN)
62329	gene:Solyc01g005290.4	Solyc01g005290.4	chrSL4.0ch01	-	223875	225065	223875	224436	224809	225065	62329	0;0;8	14;4;10	11;16;27	10;4;15	466	121	16675.4	0.0003796638874	0.0;0.0;0.172	0.222;0.509;0.319	0.293	Sec14p-like phosphatidylinositol transfer family protein (AHRD V3.3 *** A0A1Y1I4L4_KLENI)
65919	gene:Solyc01g097740.3	Solyc01g097740.3	chrSL4.0ch01	+	80720963	80722315	80720963	80721045	80721204	80722315	65919	12;29;14	9;9;2	49;36;59	3;0;9	252	121	0.00210666771967	0.0203544592354	0.39;0.607;0.771	0.887;1.0;0.759	0.293	ER membrane protein complex subunit 2 (AHRD V3.3 *** A0A2I4G7Y9_9ROSI)
246	gene:Solyc12g099510.3	Solyc12g099510.3	chrSL4.0ch12	-	66159093	66159454	66159093	66159243	66159353	66159454	246	8;0;6	59;59;62	8;7;36	15;6;29	231	121	0.0587863	14.5681	0.066;0.0;0.048	0.218;0.379;0.394	0.292	condensin-2 complex subunit D3 isoform X1 (AHRD V3.3 *** A0A2I4DSX7_9ROSI)
66683	gene:Solyc06g054140.4	Solyc06g054140.4	chrSL4.0ch06	+	34745996	34752997	34745996	34752061	34752456	34752997	66683	75;70;38	11;18;17	71;55;56	0;10;4	488	121	0.0035194895196	0.0305165766137	0.628;0.491;0.357	1.0;0.577;0.776	0.292	hypothetical protein (AHRD V3.3 *** AT1G05430.1)
10301	gene:Solyc11g150100.1	Solyc11g150100.1	chrSL4.0ch11	+	1036440	1038129	1036440	1037753	1037894	1038129	10301	19;26;27	5;9;20	9;17;22	0;4;2	242	121	0.0043451525767	0.0359530217293	0.655;0.591;0.403	1.0;0.68;0.846	0.292	Zinc finger (C2H2 type) family protein (AHRD V3.3 *** A0A2U1PV63_ARTAN)
50686	gene:Solyc02g078940.3	Solyc02g078940.3	chrSL4.0ch02	+	41536131	41538121	41536131	41536565	41538096	41538121	50686	314;239;288	4;37;5	242;275;301	1;0;2	1624	121	1.56154e+06	0.000358803305735	0.854;0.325;0.811	0.947;1.0;0.918	0.292	Oxidoreductase, zinc-binding dehydrogenase family protein (AHRD V3.3 *** A0A2U1PX72_ARTAN)
27328	gene:Solyc01g098700.4	Solyc01g098700.4	chrSL4.0ch01	+	81381721	81382532	81381721	81381824	81382451	81382532	27328	94;69;59	2;2;16	47;64;69	0;0;0	720	121	58732.8	2.32392e+06	0.888;0.853;0.383	1.0;1.0;1.0	0.292	Branched-chain-amino-acid aminotransferase-like protein 1 (AHRD V3.3 *** A0A2G2W7E2_CAPBA)
137470	gene:Solyc09g057910.3	Solyc09g057910.3	chrSL4.0ch09	+	48306695	48314565	48306695	48306814	48306898	48314565	137470	4;15;0	16;51;32	3;6;16	2;6;21	205	121	0.000162906589656	0.00254261776023	0.129;0.148;0.0	0.47;0.371;0.31	0.291	N-alpha-acetyltransferase 25, NatB auxiliary subunit (AHRD V3.3 *** A0A1J3JDT3_NOCCA)
15127	gene:Solyc10g007850.3	Solyc10g007850.3	chrSL4.0ch10	-	1937966	1938429	1937966	1938024	1938273	1938429	15127	0;5;0	11;0;3	6;2;22	0;2;5	342	121	0.00624318278637	0.0472829157305	0.0;1.0;0.0	1.0;0.261;0.609	0.29	GPI-anchor transamidase (AHRD V3.3 *** A0A1U8GLL8_CAPAN)
60123	gene:Solyc07g018340.3	Solyc07g018340.3	chrSL4.0ch07	+	10434681	10435063	10434681	10434905	10435017	10435063	60123	26;21;15	27;47;10	56;18;62	17;10;13	233	121	5.46143e+06	0.00102623433211	0.333;0.188;0.438	0.631;0.483;0.712	0.289	DNA mismatch repair protein MutS (AHRD V3.3 *-* A0A200PNX5_9MAGN)
6056	gene:Solyc11g068660.2	Solyc11g068660.2	chrSL4.0ch11	+	51359929	51361985	51359929	51360074	51360679	51361985	6056	77;48;40	23;27;20	101;70;105	14;3;31	698	121	0.00467320757464	0.0380280091588	0.367;0.236;0.257	0.556;0.802;0.37	0.289	OTU domain-containing protein (AHRD V3.3 *** A0A1Q3D2E3_CEPFO)
120762	gene:Solyc05g014260.3	Solyc05g014260.3	chrSL4.0ch05	+	8110746	8113407	8110746	8111969	8112328	8113407	120762	0;0;3	8;2;11	8;4;18	6;1;27	452	121	481332	0.000924804160071	0.0;0.0;0.068	0.263;0.517;0.151	0.288	Two-component response regulator (AHRD V3.3 *** A0A2G3B918_CAPCH)
33849	gene:Solyc09g064930.3	Solyc09g064930.3	chrSL4.0ch09	+	58583775	58587630	58583775	58584049	58584923	58587630	33849	168;105;119	37;30;26	61;105;237	3;9;21	967	121	749296	0.000195295816938	0.362;0.305;0.364	0.718;0.593;0.585	0.288	R3H domain protein (AHRD V3.3 *** F4I0U6_ARATH)
99516	gene:Solyc01g090590.3	Solyc01g090590.3	chrSL4.0ch01	-	76500692	76505306	76500692	76505150	76505247	76505306	99516	2;0;0	3;3;4	14;2;7	18;1;9	218	121	0.000243627433819	0.00354669877879	0.27;0.0;0.0	0.302;0.526;0.302	0.287	Alpha/beta-Hydrolases superfamily protein (AHRD V3.3 *** A0A2U1P0W9_ARTAN)
68286	gene:Solyc01g080850.4	Solyc01g080850.4	chrSL4.0ch01	-	72721274	72723531	72721274	72721524	72721711	72723531	68286	9;18;20	4;0;25	7;7;16	2;0;0	280	121	0.00107258969599	0.0118907524362	0.493;1.0;0.257	0.602;1.0;1.0	0.284	Protein transport protein SEC23 (AHRD V3.3 *** A0A2G3DHG4_CAPCH)
127896	gene:Solyc08g083280.3	Solyc08g083280.3	chrSL4.0ch08	+	63932319	63933251	63932319	63932819	63933089	63933251	127896	71;90;68	10;2;22	20;31;17	0;0;0	363	121	335.475	1.46358e+06	0.703;0.938;0.507	1.0;1.0;1.0	0.284	Alcohol dehydrogenase 1 (AHRD V3.3 *** A0A1U8G0C8_CAPAN)
60997	gene:Solyc03g124068.1	Solyc03g124068.1	chrSL4.0ch03	+	65296449	65298045	65296449	65296570	65297047	65298045	60997	96;101;86	6;16;22	111;108;142	11;0;1	570	121	0.0002428271433	0.00353697021529	0.773;0.573;0.453	0.682;1.0;0.968	0.284	Ent-kaurene synthase (AHRD V3.3 *** G5CV50_SOLLC)
96591	gene:Solyc09g018670.3	Solyc09g018670.3	chrSL4.0ch09	+	16684997	16685283	16684997	16685133	16685224	16685283	96591	12;15;18	0;17;7	19;12;7	3;0;0	212	121	0.00287485665985	0.0260148699949	1.0;0.335;0.595	0.783;1.0;1.0	0.284	TRAM%2C LAG1 and CLN8 (TLC) lipid-sensing domain containing protein (AHRD V3.3 *** AT4G10360.3)
39795	gene:Solyc05g014160.4	Solyc05g014160.4	chrSL4.0ch05	-	7960425	7961731	7960425	7960881	7961492	7961731	39795	39;119;92	38;32;18	24;35;137	2;3;22	704	121	0.00433320128517	0.035875623913	0.15;0.39;0.468	0.673;0.667;0.517	0.283	Regulator of G-protein signaling 1 (AHRD V3.3 *** A0A1U8EL98_CAPAN)
128354	gene:Solyc08g048240.4	Solyc08g048240.4	chrSL4.0ch08	-	14157616	14163609	14157616	14162584	14163398	14163609	128354	127;94;184	54;53;25	165;174;177	39;15;6	907	121	0.00555381319258	0.0432704091085	0.239;0.191;0.495	0.361;0.607;0.797	0.28	FolD bifunctional protein (AHRD V3.3 *** B6TJF9_MAIZE)
120460	gene:Solyc12g005880.2	Solyc12g005880.2	chrSL4.0ch12	+	524177	526144	524177	525728	526027	526144	120460	36;40;71	22;9;37	149;120;318	18;16;40	392	121	905260	0.000228639315717	0.336;0.578;0.372	0.719;0.698;0.71	0.28	Hexosyltransferase (AHRD V3.3 *** A0A2G3BMU2_CAPCH)
49965	gene:Solyc04g049630.3	Solyc04g049630.3	chrSL4.0ch04	-	41853296	41853755	41853296	41853538	41853669	41853755	49965	27;51;30	15;9;10	31;23;30	1;0;6	242	121	0.00115061834124	0.0125821969222	0.474;0.739;0.6	0.939;1.0;0.714	0.28	Peptidase S9 (AHRD V3.3 *** A0A200PNL2_9MAGN)
28652	gene:Solyc03g118850.4	Solyc03g118850.4	chrSL4.0ch03	-	62091178	62091587	62091178	62091279	62091391	62091587	28652	18;19;8	9;11;7	57;72;77	18;12;9	233	121	0.000882341550579	0.0101268198589	0.509;0.473;0.372	0.622;0.757;0.816	0.28	Alpha/beta hydrolase family protein (AHRD V3.3 *** Q8W568_ARATH)
82026	gene:Solyc03g025600.3	Solyc03g025600.3	chrSL4.0ch03	+	2977691	2980579	2977691	2977821	2980328	2980579	82026	135;128;129	4;6;8	80;57;127	2;1;0	2600	121	0.00192169476749	0.018980600426	0.611;0.498;0.429	0.651;0.726;1.0	0.28	Pectin acetylesterase (AHRD V3.3 *** K4BF33_SOLLC)
98590	gene:Solyc05g009070.4	Solyc05g009070.4	chrSL4.0ch05	+	3265029	3265846	3265029	3265659	3265738	3265846	98590	27;58;58	6;4;31	5;19;22	0;0;0	200	121	10024.1	539916	0.731;0.898;0.531	1.0;1.0;1.0	0.28	Protein phosphatase 2C family protein (AHRD V3.3 *** A0A2U1KGE8_ARTAN)
97200	gene:Solyc09g009370.4	Solyc09g009370.4	chrSL4.0ch09	+	2817338	2827816	2817338	2827581	2827739	2827816	97200	0;0;0	22;16;23	3;10;14	5;18;10	251	121	0.618594	120.721	0.0;0.0;0.0	0.224;0.211;0.403	0.279	Calcium-dependent lipid-binding family protein (AHRD V3.3 *-* A0A1P8AMQ8_ARATH)
25270	gene:Solyc01g095070.4	Solyc01g095070.4	chrSL4.0ch01	+	78698754	78700702	78698754	78699685	78699877	78700702	25270	52;23;44	6;9;24	42;35;23	6;3;0	285	121	0.00416068296717	0.0347713083085	0.786;0.52;0.438	0.748;0.832;1.0	0.279	Heavy metal-associated isoprenylated plant protein (AHRD V3.3 *-* A0A2R6R9M9_ACTCH)
16566	gene:Solyc09g097830.4	Solyc09g097830.4	chrSL4.0ch09	+	67893302	67893684	67893302	67893449	67893609	67893684	16566	1;0;0	3;10;5	10;13;4	9;10;6	253	121	8652.39	480480	0.137;0.0;0.0	0.347;0.383;0.242	0.278	Tetratricopeptide repeat (TPR)-like superfamily protein (AHRD V3.3 *** A0A2U1Q1B2_ARTAN)
130080	gene:Solyc06g059800.3	Solyc06g059800.3	chrSL4.0ch06	+	35386095	35392270	35386095	35391484	35392165	35392270	130080	77;6;28	0;0;22	18;14;16	0;0;0	774	121	0.00441954946837	0.0364139688782	1.0;1.0;0.166	1.0;1.0;1.0	0.278	ACT domain-containing protein ACR3 (AHRD V3.3 *** A0A2G2Z9T5_CAPAN)
103520	gene:Solyc05g050220.3	Solyc05g050220.3	chrSL4.0ch05	+	59654694	59655928	59654694	59654743	59655720	59655928	103520	0;2;12	4;4;0	158;163;208	21;0;32	1070	121	0.00571860478236	0.0442429978153	0.0;0.054;1.0	0.46;1.0;0.424	0.277	Common plant regulatory factor 1 (AHRD V3.3 *** A0A1U8DT23_CAPAN)
103311	gene:Solyc01g067630.3	Solyc01g067630.3	chrSL4.0ch01	-	69243213	69245614	69243213	69244279	69245301	69245614	103311	18;0;18	40;24;47	34;50;37	21;48;2	1115	121	8.60555e+06	0.00150282202604	0.047;0.0;0.04	0.149;0.102;0.668	0.277	NAD(P)-binding Rossmann-fold superfamily protein (AHRD V3.3 *** Q8VZB1_ARATH)
84864	gene:Solyc02g036290.4	Solyc02g036290.4	chrSL4.0ch02	-	29170921	29171372	29170921	29171048	29171287	29171372	84864	29;38;46	42;12;23	67;38;42	19;8;4	332	121	0.00265742791997	0.0244173253457	0.201;0.536;0.422	0.562;0.634;0.793	0.277	Malonyl-CoA decarboxylase family protein (AHRD V3.3 *-* A0A2U1QFC7_ARTAN)
84754	gene:Solyc08g076510.3	Solyc08g076510.3	chrSL4.0ch08	-	58612937	58614895	58612937	58613667	58614885	58614895	84754	6;4;2	4;6;6	6;30;14	8;2;2	1311	121	0.00365083019316	0.0313815186794	0.122;0.058;0.03	0.065;0.581;0.392	0.276	Envelope glycoprotein (AHRD V3.3 *** Q8VZ11_ARATH)
117384	gene:Solyc06g084170.3	Solyc06g084170.3	chrSL4.0ch06	+	46955307	46956160	46955307	46955404	46955680	46956160	117384	240;102;265	353;185;488	324;348;842	110;178;365	369	121	0	0.0	0.182;0.153;0.151	0.491;0.391;0.431	0.276	Unknown protein
131461	gene:Solyc08g076020.4	Solyc08g076020.4	chrSL4.0ch08	-	58191654	58194160	58191654	58192243	58192346	58194160	131461	7;16;41	5;8;0	148;50;124	0;8;0	224	121	0.00176688169772	0.0177755162678	0.431;0.519;1.0	1.0;0.771;1.0	0.274	Cobalamin biosynthesis protein CobW (AHRD V3.3 *-* A0A2T6DKX1_9BACT)
119139	gene:Solyc07g008545.1	Solyc07g008545.1	chrSL4.0ch07	+	3468917	3469952	3468917	3469747	3469822	3469952	119139	4;0;3	33;41;39	10;9;15	11;16;20	196	121	11.4758	155.516	0.07;0.0;0.045	0.359;0.258;0.316	0.273	Purple acid phosphatase (AHRD V3.3 *** A0A2G2WCI9_CAPBA)
91450	gene:Solyc01g080040.3	Solyc01g080040.3	chrSL4.0ch01	+	71737347	71738924	71737347	71737489	71738377	71738924	91450	25;17;14	16;17;13	48;34;97	9;5;22	981	121	26912.8	1.22295e+06	0.162;0.11;0.117	0.397;0.456;0.352	0.272	Dual specificity protein phosphatase 1 (AHRD V3.3 *** A0A2G3DHV6_CAPCH)
26994	gene:Solyc03g096540.3	Solyc03g096540.3	chrSL4.0ch03	-	53280563	53281261	53280563	53280607	53281028	53281261	26994	134;475;63	13;19;9	9;14;32	0;0;0	514	121	160382	5.40305e+06	0.708;0.855;0.622	1.0;1.0;1.0	0.272	PLAT/LH2 domain-containing protein (AHRD V3.3 *** A0A2U1NEA8_ARTAN)
165	gene:Solyc12g099940.2	Solyc12g099940.2	chrSL4.0ch12	+	66424478	66428887	66424478	66428272	66428510	66428887	165	0;14;6	23;23;22	14;16;17	3;30;15	331	121	0.002262106878	0.0215069287622	0.0;0.182;0.091	0.63;0.163;0.293	0.271	Acyl-CoA N-acyltransferases (NAT) superfamily protein (AHRD V3.3 *** AT2G06025.6)
93622	gene:Solyc04g076940.3	Solyc04g076940.3	chrSL4.0ch04	+	59871636	59872172	59871636	59871700	59871829	59872172	93622	35;36;26	84;88;90	54;130;99	47;71;64	242	121	2.66454e-05	0.128848	0.172;0.17;0.126	0.365;0.478;0.436	0.27	Unknown protein
130675	gene:Solyc11g064830.2	Solyc11g064830.2	chrSL4.0ch11	+	48095342	48101161	48095342	48098003	48100737	48101161	130675	334;387;317	12;0;18	331;348;427	0;2;2	2827	121	0.00102543762107	0.0114610325073	0.544;1.0;0.43	1.0;0.882;0.901	0.27	RING/U-box superfamily protein (AHRD V3.3 *** AT5G19430.6)
17407	gene:Solyc09g090360.3	Solyc09g090360.3	chrSL4.0ch09	-	65960276	65965648	65960276	65964871	65965576	65965648	17407	571;491;474	50;23;18	6;42;34	0;0;0	798	121	41729.9	1.75741e+06	0.634;0.764;0.8	1.0;1.0;1.0	0.267	phosphate transporter PHO1-like (AHRD V3.3 *** A0A2I4DLD0_9ROSI)
138686	gene:Solyc09g074250.3	Solyc09g074250.3	chrSL4.0ch09	+	62240932	62243159	62240932	62241321	62242055	62243159	138686	0;0;1	2;4;0	35;18;44	0;12;4	827	121	8.09462e+06	0.0014268208075	0.0;0.0;1.0	1.0;0.18;0.617	0.266	Protein kinase family protein (AHRD V3.3 *** A0A2U1N2H6_ARTAN)
24730	gene:Solyc08g015770.4	Solyc08g015770.4	chrSL4.0ch08	-	5515619	5516122	5515619	5515875	5516056	5516122	24730	11;5;0	24;29;6	17;15;2	9;8;6	274	121	0.000864544961211	0.00996337241705	0.168;0.071;0.0	0.455;0.453;0.128	0.266	E3 ubiquitin-protein ligase CCNB1IP1-like protein (AHRD V3.3 *** A0A1U8ESB9_CAPAN)
61598	gene:Solyc11g010240.3	Solyc11g010240.3	chrSL4.0ch11	-	3323802	3324110	3323802	3323846	3323930	3324110	61598	10;3;8	10;0;8	17;6;3	0;3;0	205	121	0.00526745549549	0.0415878587834	0.371;1.0;0.371	1.0;0.541;1.0	0.266	protein SCAI (AHRD V3.3 *** A0A2I4GV29_9ROSI)
18364	gene:Solyc11g010550.2	Solyc11g010550.2	chrSL4.0ch11	-	3630508	3632979	3630508	3632175	3632841	3632979	18364	2;20;5	13;16;6	14;22;28	12;2;10	759	121	0.00603887943448	0.0461011604676	0.024;0.166;0.117	0.157;0.637;0.309	0.265	GPI ethanolamine phosphate transferase 2-like protein (AHRD V3.3 *** A0A2K3NW54_TRIPR)
104835	gene:Solyc11g005050.2	Solyc11g005050.2	chrSL4.0ch11	-	65671	65975	65671	65716	65797	65975	104835	34;9;2	25;23;31	32;35;28	24;15;21	202	121	0.00121672122361	0.0131523833475	0.449;0.19;0.037	0.444;0.583;0.444	0.265	Mitochondrial ATP synthase subunit (AHRD V3.3 *** A0A2K3PHV4_TRIPR)
63473	gene:Solyc11g039950.3	Solyc11g039950.3	chrSL4.0ch11	-	39291990	39298658	39291990	39292249	39296466	39298658	63473	770;744;766	18;9;20	951;1193;1557	4;7;7	4310	121	12026.1	4.23827e+06	0.546;0.699;0.518	0.87;0.827;0.862	0.265	Splicing factor 3B subunit 4 (AHRD V3.3 *-* A0A1J3HL99_NOCCA)
126316	gene:Solyc09g057670.3	Solyc09g057670.3	chrSL4.0ch09	-	46226600	46228220	46226600	46227400	46228129	46228220	126316	3;3;1	10;6;17	8;4;7	2;1;5	822	121	1.97156e+06	0.000438736348639	0.042;0.069;0.009	0.371;0.371;0.171	0.264	Peptidylprolyl isomerase (AHRD V3.3 *** A0A2G2VYT9_CAPBA)
104570	gene:Solyc05g052450.3	Solyc05g052450.3	chrSL4.0ch05	-	62060769	62061889	62060769	62060846	62061717	62061889	104570	413;207;347	22;18;43	126;112;143	2;6;0	964	121	0.000212300554026	0.00316614060416	0.702;0.591;0.503	0.888;0.701;1.0	0.264	Protein trichome birefringence-like 32 (AHRD V3.3 *** A0A1U8GQI0_CAPAN)
107907	gene:Solyc06g009170.3	Solyc06g009170.3	chrSL4.0ch06	+	3113256	3115135	3113256	3113997	3114893	3115135	107907	118;108;102	3;17;14	89;103;176	3;2;3	989	121	0.00119005501162	0.0129242126602	0.828;0.437;0.471	0.784;0.863;0.878	0.263	Epoxide hydrolase 2 (AHRD V3.3 *** B6T857_MAIZE)
30798	gene:Solyc12g042793.1	Solyc12g042793.1	chrSL4.0ch12	-	57853447	57857394	57853447	57857010	57857269	57857394	30798	133;116;86	71;49;72	79;92;108	21;12;22	352	121	540707	0.000148845489819	0.392;0.449;0.291	0.564;0.725;0.628	0.262	coiled-coil domain-containing protein 18 (AHRD V3.3 *-* XP_010325663.1)
13132	gene:Solyc10g055460.2	Solyc10g055460.2	chrSL4.0ch10	-	55860379	55863152	55860379	55860691	55863042	55863152	13132	12;22;11	14;18;4	1221;1181;939	187;183;44	2444	121	27.031	3285.99	0.041;0.057;0.12	0.244;0.242;0.514	0.261	Unknown protein
100788	gene:Solyc09g075760.4	Solyc09g075760.4	chrSL4.0ch09	+	63597189	63601070	63597189	63599571	63600924	63601070	100788	415;204;288	6;20;13	208;211;398	3;0;4	1446	121	0.000156956123997	0.00246665328834	0.853;0.46;0.65	0.853;1.0;0.893	0.261	cyclinT1_3
96040	gene:Solyc04g082170.3	Solyc04g082170.3	chrSL4.0ch04	+	63918913	63919118	63918913	63918982	63919053	63919118	96040	0;0;0	29;8;13	1;21;0	11;5;10	192	121	0.00150815878875	0.0156733207862	0.0;0.0;0.0	0.054;0.726;0.0	0.26	Alcohol dehydrogenase ADH (AHRD V3.3 *** Q41241_SOLLC)
44055	gene:Solyc05g053230.3	Solyc05g053230.3	chrSL4.0ch05	-	62751723	62754158	62751723	62752618	62754043	62754158	44055	405;360;196	24;12;23	270;245;197	0;23;0	1518	121	0.00486193170175	0.0391931155829	0.574;0.705;0.405	1.0;0.459;1.0	0.258	Protein kinase superfamily protein (AHRD V3.3 *** Q9LUT0_ARATH)
123656	gene:Solyc03g118020.3	Solyc03g118020.3	chrSL4.0ch03	-	61455901	61457843	61455901	61456408	61456729	61457843	123656	4;9;4	21;20;4	26;19;43	33;4;19	414	121	0.000283472306363	0.00401810045048	0.053;0.116;0.226	0.187;0.581;0.398	0.257	Nuclease domain-containing protein 1-like (AHRD V3.3 *** A0A2K3NZ95_TRIPR)
116406	gene:Solyc06g076970.3	Solyc06g076970.3	chrSL4.0ch06	-	45509362	45511944	45509362	45511552	45511734	45511944	116406	0;20;0	25;20;52	9;10;39	8;8;27	275	121	15073.3	755860	0.0;0.306;0.0	0.331;0.355;0.389	0.256	Peptidyl-prolyl cis-trans isomerase (AHRD V3.3 *** A0A2G3CBN4_CAPCH)
8058	gene:Solyc11g030390.2	Solyc11g030390.2	chrSL4.0ch11	-	20826410	20827243	20826410	20826655	20827151	20827243	8058	20;19;21	13;18;42	30;50;38	11;8;14	589	121	1.16394e+06	0.000280303701483	0.24;0.178;0.093	0.359;0.562;0.358	0.256	Elongation factor (AHRD V3.3 *** B3H607_ARATH)
41167	gene:Solyc02g069430.4	Solyc02g069430.4	chrSL4.0ch02	+	37339243	37339963	37339243	37339784	37339864	37339963	41167	0;0;0	34;40;3	8;2;10	86;25;3	201	121	4.95218e+06	0.000946988679048	0.0;0.0;0.0	0.053;0.046;0.667	0.255	Phospholipid-transporting ATPase (AHRD V3.3 *-* A0A2G3D422_CAPCH)
137027	gene:Solyc09g047900.2	Solyc09g047900.2	chrSL4.0ch09	+	30984574	30990456	30984574	30990199	30990321	30990456	137027	6;1;4	60;71;44	10;15;4	34;4;22	242	121	0.000176474123824	0.00272172609317	0.048;0.007;0.043	0.128;0.652;0.083	0.255	Alpha/beta-Hydrolases superfamily protein (AHRD V3.3 *** Q8VZ57_ARATH)
48296	gene:Solyc03g118430.3	Solyc03g118430.3	chrSL4.0ch03	-	61752230	61754401	61752230	61752693	61753228	61754401	48296	15;9;0	15;14;23	13;11;44	5;16;6	628	121	0.000735850043663	0.00874680311853	0.162;0.11;0.0	0.334;0.117;0.586	0.255	Peptidase M16 (AHRD V3.3 *** A0A200QEF2_9MAGN)
43998	gene:Solyc02g082270.3	Solyc02g082270.3	chrSL4.0ch02	+	43965368	43965832	43965368	43965561	43965710	43965832	43998	12;6;3	24;21;34	4;16;25	4;25;10	242	121	0.000358722404475	0.00486574862796	0.2;0.125;0.042	0.333;0.242;0.556	0.255	RNA-binding protein 38-like (AHRD V3.3 *** A0A2I4G7F9_9ROSI)
2574	gene:Solyc12g035520.3	Solyc12g035520.3	chrSL4.0ch12	+	40046944	40048926	40046944	40047575	40048835	40048926	2574	169;124;75	0;0;22	7;29;67	0;0;0	1353	121	0.00390394080855	0.033100095386	1.0;1.0;0.234	1.0;1.0;1.0	0.255	Calmodulin-binding transcription activator 4 (AHRD V3.3 *** A0A2G2YFA1_CAPAN)
134895	gene:Solyc11g027840.2	Solyc11g027840.2	chrSL4.0ch11	+	18151386	18152320	18151386	18151675	18151794	18152320	134895	10;4;16	35;23;55	3;9;4	3;5;5	240	121	0.00230202299425	0.021802485913	0.126;0.081;0.128	0.335;0.476;0.287	0.254	Alpha/beta-Hydrolases superfamily protein (AHRD V3.3 *** Q9C8P5_ARATH)
133945	gene:Solyc09g005330.3	Solyc09g005330.3	chrSL4.0ch09	+	262730	263147	262730	262815	262901	263147	133945	44;33;40	78;83;78	39;57;102	29;37;56	207	121	1.94643	328.268	0.248;0.189;0.231	0.44;0.474;0.516	0.254	HEAT repeat-containing protein (AHRD V3.3 *** A0A2U1QKL7_ARTAN)
130639	gene:Solyc08g068000.3	Solyc08g068000.3	chrSL4.0ch08	-	55166045	55169924	55166045	55168408	55169766	55169924	130639	527;231;561	22;4;16	45;84;127	0;0;0	1451	121	5332.72	318466	0.666;0.828;0.745	1.0;1.0;1.0	0.254	Potassium channel protein (AHRD V3.3 *** F4JV33_ARATH)
102865	gene:Solyc05g042120.4	Solyc05g042120.4	chrSL4.0ch05	+	54258974	54261973	54258974	54259214	54259399	54261973	102865	37;50;44	49;26;31	63;56;68	10;22;21	278	121	0.000380098288251	0.00509748699593	0.247;0.456;0.382	0.733;0.526;0.585	0.253	Embryo defective 1381 (AHRD V3.3 *** F4IQS9_ARATH)
56624	gene:Solyc09g061290.3	Solyc09g061290.3	chrSL4.0ch09	-	54678317	54678982	54678317	54678437	54678866	54678982	56624	63;90;78	12;0;8	63;60;51	0;0;0	522	121	40735.6	172085	0.549;1.0;0.693	1.0;1.0;1.0	0.253	Transcriptional corepressor LEUNIG (AHRD V3.3 *** A0A2G3BLE3_CAPCH)
28810	gene:Solyc12g095890.2	Solyc12g095890.2	chrSL4.0ch12	+	64516601	64516908	64516601	64516675	64516848	64516908	28810	34;35;20	8;6;10	23;16;52	1;2;2	266	121	0.000222158175441	0.00328491115698	0.659;0.726;0.476	0.913;0.784;0.922	0.253	Nuclear poly(A) polymerase 4 (AHRD V3.3 *** A0A2G2VI04_CAPBA)
40452	gene:Solyc04g076300.4	Solyc04g076300.4	chrSL4.0ch04	-	59210772	59217655	59210772	59216731	59217457	59217655	40452	0;0;0	13;13;6	10;16;10	12;2;13	819	121	4823.61	292375	0.0;0.0;0.0	0.11;0.542;0.102	0.251	Mechanosensitive ion channel protein 2, chloroplastic (AHRD V3.3 *** A0A2G2X028_CAPBA)
792	gene:Solyc12g096520.3	Solyc12g096520.3	chrSL4.0ch12	-	64923162	64924037	64923162	64923290	64923974	64924037	792	139;158;160	19;34;52	46;87;85	5;3;8	777	121	0.0015811349665	0.0162702419218	0.533;0.42;0.324	0.589;0.819;0.623	0.251	Protein phosphatase 2C (AHRD V3.3 *** Q8S8Z0_MESCR)
5397	gene:Solyc11g071700.2	Solyc11g071700.2	chrSL4.0ch11	+	53183375	53183913	53183375	53183553	53183654	53183913	5397	34;51;22	12;1;9	79;28;61	5;0;0	222	121	0.000116447153936	0.00193023565373	0.607;0.965;0.571	0.896;1.0;1.0	0.251	ubiquitin carboxyl-terminal hydrolase 12 (AHRD V3.3 *** A0A2I4H4Q0_9ROSI)
58007	gene:Solyc01g103140.3	Solyc01g103140.3	chrSL4.0ch01	-	84071050	84073387	84071050	84071320	84072112	84073387	58007	0;0;0	9;11;7	16;0;4	1;4;8	885	121	0.00262788637856	0.0241926704378	0.0;0.0;0.0	0.686;0.0;0.064	0.25	Chloride channel protein (AHRD V3.3 *** K4B1P0_SOLLC)
69338	gene:Solyc01g104250.4	Solyc01g104250.4	chrSL4.0ch01	-	85002596	85003552	85002596	85002638	85002976	85003552	69338	54;48;53	6;5;14	29;66;65	1;0;4	431	121	0.000138608547652	0.00222800466673	0.716;0.729;0.515	0.891;1.0;0.82	0.25	Rhomboid-like protein (AHRD V3.3 *** A0A2I0WGB8_9ASPA)

## Sheet: ES
Supplementary DataSheet S11. Exon Skipping events in roots of T270 exposed to combined stress compared to control conditions
ID	GeneID	geneSymbol	chr	strand	exonStart_0base	exonEnd	upstreamES	upstreamEE	downstreamES	downstreamEE	ID	IJC_SAMPLE_1	SJC_SAMPLE_1	IJC_SAMPLE_2	SJC_SAMPLE_2	IncFormLen	SkipFormLen	PValue	FDR	IncLevel1	IncLevel2	IncLevelDifference	Description			Legend:
25687	gene:Solyc08g079500.3	Solyc08g079500.3	chrSL4.0ch08	-	61112127	61112933	61111402	61112048	61112999	61113075	25687	4;12;15	0;0;0	7;19;15	15;4;11	899	121	3.67262	642.17	1.0;1.0;1.0	0.059;0.39;0.155	-0.799	Myeloid leukemia factor (AHRD V3.3 *** A0A200QB29_9MAGN)			ID: identification number of the splicing event
35231	gene:Solyc09g031580.3	Solyc09g031580.3	chrSL4.0ch09	-	28044175	28047166	28043748	28044086	28047305	28047438	35231	179;117;200	0;0;2	123;180;82	19;22;26	3084	121	0	0.0	1.0;1.0;0.797	0.203;0.243;0.11	-0.747	Zinc finger, RING-type (AHRD V3.3 *** A0A1R3IP44_COCAP)			GeneID: associated Ensembl ID
22740	gene:Solyc10g005080.3	Solyc10g005080.3	chrSL4.0ch10	+	64731992	64732185	64731301	64731517	64732276	64732388	22740	4;2;28	5;0;1	0;0;1	5;6;20	286	121	554.887	49816.1	0.253;1.0;0.922	0.0;0.0;0.021	-0.718	Late elongated hypocotyl (AHRD V3.3 *** J9PV71_NICAT)			geneSymbol: associated Gene ID
3721	gene:Solyc02g088450.4	Solyc02g088450.4	chrSL4.0ch02	+	48589472	48589518	48588771	48588907	48592358	48592722	3721	9;7;2	2;0;0	16;0;8	11;17;41	167	121	1180.55	95464.1	0.765;1.0;1.0	0.513;0.0;0.124	-0.709	Unknown protein			chr: chromosome of the gene
22746	gene:Solyc10g005080.3	Solyc10g005080.3	chrSL4.0ch10	+	64732171	64732191	64731301	64731517	64732276	64732388	22746	15;28;18	5;0;1	8;0;0	5;6;20	141	121	52.2146	47645.1	0.72;1.0;0.939	0.579;0.0;0.0	-0.693	Late elongated hypocotyl (AHRD V3.3 *** J9PV71_NICAT)			strand: strand of the gene
4097	gene:Solyc10g005080.3	Solyc10g005080.3	chrSL4.0ch10	+	64731681	64731707	64731301	64731517	64732276	64732388	4097	40;13;26	5;0;1	6;2;3	5;6;20	147	121	2.32052	430.547	0.868;1.0;0.955	0.497;0.215;0.11	-0.667	Late elongated hypocotyl (AHRD V3.3 *** J9PV71_NICAT)			exonStart_0base: starting coordinate of skipped exon
20250	gene:Solyc01g008060.3	Solyc01g008060.3	chrSL4.0ch01	+	2154831	2155178	2153381	2153522	2155854	2156013	20250	1;20;4	0;10;0	0;2;0	2;1;18	440	121	2.52202e+06	0.000565288922478	1.0;0.355;1.0	0.0;0.355;0.0	-0.667	Ribonuclease H (AHRD V3.3 *** A0A2U1P3J3_ARTAN)			exonEnd: end coordinate of skipped exon
26640	gene:Solyc04g081290.3	Solyc04g081290.3	chrSL4.0ch04	+	63305494	63305731	63305120	63305191	63306011	63306457	26640	7;7;26	0;1;0	43;36;33	28;32;29	330	121	16.1275	2253.6	1.0;0.72;1.0	0.36;0.292;0.294	-0.591	Cytokinin riboside 5'-monophosphate phosphoribohydrolase (AHRD V3.3 *** A0A2G2X1Q5_CAPBA)			upstreamES: starting coordinate of the upstream exon
22738	gene:Solyc10g005080.3	Solyc10g005080.3	chrSL4.0ch10	+	64731687	64732185	64731301	64731517	64732276	64732388	22738	127;43;96	5;0;1	11;27;29	5;6;20	591	121	0.492206	108.862	0.839;1.0;0.952	0.311;0.48;0.229	-0.59	Late elongated hypocotyl (AHRD V3.3 *** J9PV71_NICAT)			upstreamEE: end coordinate of the upstream exon
23854	gene:Solyc07g042710.3	Solyc07g042710.3	chrSL4.0ch07	+	56087354	56091569	56083488	56083731	56092276	56092648	23854	28;38;18	0;0;0	28;26;25	18;3;0	4308	121	989.524	83452.4	1.0;1.0;1.0	0.042;0.196;1.0	-0.587	cytoplasmic dynein 2 light intermediate chain (AHRD V3.3 *** AT2G04340.1)			downstreamES: starting coordinate of the downstream exon
9769	gene:Solyc10g083120.3	Solyc10g083120.3	chrSL4.0ch10	-	62148440	62148564	62146985	62147547	62151884	62152242	9769	7;13;5	6;3;0	0;6;0	8;7;2	242	121	0.000342466559935	0.00482792558132	0.368;0.684;1.0	0.0;0.3;0.0	-0.584	Ubiquitin-conjugating enzyme variant (AHRD V3.3 *** C8CP48_CITSI)			downstreamEE: end coordinate of the downstream exon
14520	gene:Solyc12g095800.2	Solyc12g095800.2	chrSL4.0ch12	-	64441506	64444185	64441250	64441429	64444439	64444569	14520	31;39;41	0;0;0	56;75;148	14;10;1	2772	121	290.433	28697	1.0;1.0;1.0	0.149;0.247;0.866	-0.579	Chaperone protein dnaJ 10 (AHRD V3.3 *** A0A2G2YA74_CAPAN)			ID: identification number of the splicing event
14532	gene:Solyc12g095800.2	Solyc12g095800.2	chrSL4.0ch12	-	64441556	64444185	64441250	64441429	64444439	64444569	14532	24;41;41	0;0;0	58;79;148	14;10;1	2722	121	36.0284	34280.3	1.0;1.0;1.0	0.156;0.26;0.868	-0.572	Chaperone protein dnaJ 10 (AHRD V3.3 *** A0A2G2YA74_CAPAN)			IJC_Sample1: semi-colon delimited number of reads supporting the skipping junction in Control samples
597	gene:Solyc10g083960.2	Solyc10g083960.2	chrSL4.0ch10	+	62817696	62817751	62816562	62816820	62818303	62818354	597	13;25;13	0;2;0	6;12;19	12;20;7	176	121	46.6313	574.417	1.0;0.896;1.0	0.256;0.292;0.651	-0.566	Phosphoadenosine phosphosulfate (PAPS) reductase family protein (AHRD V3.3 *** Q9LZE4_ARATH)			SJC_Sample1: semi-colon delimited number of reads supporting the inclusion junction in Control samples
14526	gene:Solyc12g095800.2	Solyc12g095800.2	chrSL4.0ch12	-	64441529	64444185	64441250	64441429	64444439	64444569	14526	24;41;43	0;0;0	68;90;148	14;10;1	2749	121	481.8	44449.4	1.0;1.0;1.0	0.176;0.284;0.867	-0.558	Chaperone protein dnaJ 10 (AHRD V3.3 *** A0A2G2YA74_CAPAN)			IJC_Sample2: semi-colon delimited number of reads supporting the skipping junction in Stress samples
25624	gene:Solyc02g077920.4	Solyc02g077920.4	chrSL4.0ch02	-	40729427	40729532	40728779	40729214	40730263	40730571	25624	25;18;9	10;11;2	0;3;0	4;14;1	226	121	2987.43	218231	0.572;0.467;0.707	0.0;0.103;0.0	-0.548	Colorless non-ripening			SJC_Sample2: semi-colon delimited number of reads supporting the inclusion junction in Stress samples
10252	gene:Solyc10g045540.2	Solyc10g045540.2	chrSL4.0ch10	+	33535888	33536056	33535247	33535330	33546573	33546756	10252	30;3;2	0;0;5	3;1;6	8;2;12	261	121	0.000565986746196	0.00729253833438	1.0;1.0;0.156	0.148;0.188;0.188	-0.544	Tetratricopeptide repeat (TPR)-like superfamily protein (AHRD V3.3 *** A0A2U1N909_ARTAN)			IncFormLen: length of inclusion form, used for normalization
19842	gene:Solyc11g039950.3	Solyc11g039950.3	chrSL4.0ch11	-	39296466	39296546	39291990	39292521	39298796	39298955	19842	5;10;54	0;0;0	15;6;16	12;12;4	201	121	0.598244	128.9	1.0;1.0;1.0	0.429;0.231;0.707	-0.544	Splicing factor 3B subunit 4 (AHRD V3.3 *-* A0A1J3HL99_NOCCA)			SkipFormLen: length of skipping form, used for normalization
20098	gene:Solyc04g071330.4	Solyc04g071330.4	chrSL4.0ch04	+	56075583	56075679	56075405	56075479	56075799	56075882	20098	22;26;51	0;2;0	1;22;17	10;4;12	217	121	809.046	69459.4	1.0;0.879;1.0	0.053;0.754;0.441	-0.544	Armadillo repeat-containing protein 7-like (AHRD V3.3 *** A0A2K3L4G0_TRIPR)			PValue: p-value of the statistical test
10635	gene:Solyc10g006200.4	Solyc10g006200.4	chrSL4.0ch10	-	792851	793663	792001	792110	794596	794692	10635	75;46;43	5;0;0	37;51;78	10;18;13	905	121	208034	7.31337e+06	0.667;1.0;1.0	0.331;0.275;0.445	-0.539	Ribonuclease 3-like protein 2 (AHRD V3.3 *** A0A2G3BC36_CAPCH)			FDR: FDR of the statistical test
25482	gene:Solyc03g097550.3	Solyc03g097550.3	chrSL4.0ch03	+	54451222	54453130	54450424	54450507	54453651	54453783	25482	48;55;54	1;9;0	24;16;62	10;23;7	2001	121	0.000631950662672	0.00800958492647	0.744;0.27;1.0	0.127;0.04;0.349	-0.499	Pseudouridine synthase (AHRD V3.3 *** A0A2G2X7M1_CAPBA)			IncLevel1: semi-colon delimited values of inclusion levels (percentage) in Control samples
2469	gene:Solyc01g087370.2	Solyc01g087370.2	chrSL4.0ch01	-	74575392	74575494	74561266	74561342	74577384	74577511	2469	20;25;5	7;7;1	3;7;3	8;8;46	223	121	322.781	31269.9	0.608;0.66;0.731	0.169;0.322;0.034	-0.491	RING/FYVE/PHD-type zinc finger family protein (AHRD V3.3 *-* A0A2U1QBS4_ARTAN)			IncLevel2: semi-colon delimited values of inclusion levels (percentage) in Stress samples
16062	gene:Solyc01g111410.3	Solyc01g111410.3	chrSL4.0ch01	+	90025158	90025246	90024595	90024706	90026260	90026329	16062	27;78;48	3;0;2	63;12;8	25;23;5	209	121	2.42594	447.619	0.839;1.0;0.933	0.593;0.232;0.481	-0.489	Protein prenyltransferase alpha subunit repeat-containing protein 1 (AHRD V3.3 *** A0A1J3ITR8_NOCCA)			IncLevelDifference: average difference of the inclusion levels n Stress samples v Control samples
25484	gene:Solyc03g097550.3	Solyc03g097550.3	chrSL4.0ch03	+	54452174	54453130	54450424	54450507	54453651	54453783	25484	47;55;54	1;9;0	24;16;62	10;23;7	1049	121	0.00038331770537	0.00532900072734	0.844;0.413;1.0	0.217;0.074;0.505	-0.487	Pseudouridine synthase (AHRD V3.3 *** A0A2G2X7M1_CAPBA)			Description: Gene Description
30765	gene:Solyc06g076670.3	Solyc06g076670.3	chrSL4.0ch06	+	45294210	45294333	45293917	45294067	45294449	45294513	30765	3;4;10	0;6;10	16;15;10	99;307;154	242	121	0.000310239438035	0.00446915038226	1.0;0.25;0.333	0.075;0.024;0.031	-0.484	RNA-binding (RRM/RBD/RNP motifs) family protein (AHRD V3.3 *-* A0A1P8AVT0_ARATH)
22377	gene:Solyc01g102490.3	Solyc01g102490.3	chrSL4.0ch01	+	83558214	83558294	83556812	83556874	83559631	83559695	22377	10;78;20	0;8;6	28;2;16	9;12;17	201	121	0.000266480987585	0.00393964831446	1.0;0.854;0.667	0.652;0.091;0.362	-0.472	NADPH:adrenodoxin oxidoreductase, mitochondrial (AHRD V3.3 *** A0A2G2XXN3_CAPAN)
12938	gene:Solyc03g078020.4	Solyc03g078020.4	chrSL4.0ch03	+	43492640	43495287	43492494	43492569	43501474	43501633	12938	42;64;30	0;0;0	56;21;31	2;20;0	2740	121	31334.1	1.58315e+06	1.0;1.0;1.0	0.553;0.044;1.0	-0.468	Peptide chain release factor 1 (AHRD V3.3 *** A0A1J3H9D8_NOCCA)
21160	gene:Solyc02g088450.4	Solyc02g088450.4	chrSL4.0ch02	+	48589472	48589653	48588771	48588907	48592358	48592722	21160	77;85;57	2;0;0	84;16;86	11;17;41	274	121	0.0154177	39.3056	0.944;1.0;1.0	0.771;0.294;0.481	-0.466	Unknown protein
21249	gene:Solyc01g009120.3	Solyc01g009120.3	chrSL4.0ch01	-	3083212	3083305	3082648	3082720	3084228	3084330	21249	17;26;13	3;9;3	12;0;0	3;3;13	214	121	0.000354913579807	0.0049886569128	0.762;0.62;0.71	0.693;0.0;0.0	-0.466	Histone deacetylase (AHRD V3.3 *** A0A2G2ZNY2_CAPAN)
10634	gene:Solyc10g006200.4	Solyc10g006200.4	chrSL4.0ch10	-	792851	793284	792001	792110	794596	794692	10634	68;32;26	5;0;0	35;47;71	10;18;13	526	121	366329	0.000116219434874	0.758;1.0;1.0	0.446;0.375;0.557	-0.46	Ribonuclease 3-like protein 2 (AHRD V3.3 *** A0A2G3BC36_CAPCH)
25489	gene:Solyc03g097550.3	Solyc03g097550.3	chrSL4.0ch03	+	54453060	54453130	54450424	54450507	54453651	54453783	25489	11;26;9	1;9;0	10;4;22	10;23;7	191	121	0.00145227900257	0.0154170033211	0.875;0.647;1.0	0.388;0.099;0.666	-0.456	Pseudouridine synthase (AHRD V3.3 *** A0A2G2X7M1_CAPBA)
28481	gene:Solyc12g042990.3	Solyc12g042990.3	chrSL4.0ch12	-	58214911	58215002	58214455	58214819	58216494	58216564	28481	13;21;15	2;2;0	4;13;19	8;3;20	212	121	2.92922e+06	0.000641069932424	0.788;0.857;1.0	0.222;0.712;0.352	-0.453	CASC3/Barentsz eIF4AIII binding protein (AHRD V3.3 *** AT1G80000.3)
18558	gene:Solyc05g013210.3	Solyc05g013210.3	chrSL4.0ch05	+	6354325	6354426	6353732	6353756	6354759	6354912	18558	20;16;0	20;0;9	0;0;0	25;10;4	222	121	77597.8	0.00021410313698	0.353;1.0;0.0	0.0;0.0;0.0	-0.451	Ribonuclease (AHRD V3.3 *** Q4ADQ2_9CARY)
22735	gene:Solyc10g005080.3	Solyc10g005080.3	chrSL4.0ch10	+	64731681	64732185	64731301	64731517	64732276	64732388	22735	328;142;221	5;0;1	30;38;84	5;6;20	597	121	0	0.0	0.93;1.0;0.978	0.549;0.562;0.46	-0.446	Late elongated hypocotyl (AHRD V3.3 *** J9PV71_NICAT)
31440	gene:Solyc07g009150.3	Solyc07g009150.3	chrSL4.0ch07	+	4165015	4165064	4164044	4164173	4165643	4165768	31440	2;17;30	21;14;0	0;3;0	8;9;20	170	121	2.83327e+06	0.000622461183058	0.063;0.464;1.0	0.0;0.192;0.0	-0.445	Protein kinase superfamily protein (AHRD V3.3 *** A0A2U1PBK3_ARTAN)
18557	gene:Solyc05g013210.3	Solyc05g013210.3	chrSL4.0ch05	+	6354232	6354426	6353732	6353756	6354759	6354912	18557	10;12;4	20;0;9	0;0;0	25;10;4	287	121	101218	4.10239e+06	0.174;1.0;0.158	0.0;0.0;0.0	-0.444	Ribonuclease (AHRD V3.3 *** Q4ADQ2_9CARY)
14780	gene:Solyc02g091120.4	Solyc02g091120.4	chrSL4.0ch02	-	50566482	50568299	50566133	50566326	50568644	50568752	14780	39;97;56	0;0;1	62;47;51	10;14;0	1910	121	818909	0.000223989363316	1.0;1.0;0.78	0.282;0.175;1.0	-0.441	DNA ligase (AHRD V3.3 *** A0A2G3D842_CAPCH)
9669	gene:Solyc10g084810.3	Solyc10g084810.3	chrSL4.0ch10	-	63371882	63372038	63371624	63371713	63372153	63372239	9669	1;6;23	0;0;3	11;2;2	12;5;0	249	121	0.00168225704511	0.0174100832152	1.0;1.0;0.788	0.308;0.163;1.0	-0.439	Membrane protein insertion efficiency factor (AHRD V3.3 *** A0A2U1NUS4_ARTAN)
6096	gene:Solyc05g024410.4	Solyc05g024410.4	chrSL4.0ch05	+	31775362	31775467	31760312	31760450	31777375	31778528	6096	188;586;324	2;20;2	183;173;162	86;90;66	226	121	0	0.0	0.981;0.94;0.989	0.533;0.507;0.568	-0.434	Nitrile-specifier protein 4 (AHRD V3.3 *** A0A2G2ZQF7_CAPAN)
13458	gene:Solyc03g044300.3	Solyc03g044300.3	chrSL4.0ch03	+	8064079	8064783	8063825	8063917	8065682	8066131	13458	9;2;25	2;1;1	4;3;0	5;10;2	797	121	5.18949e+06	0.00103040022507	0.406;0.233;0.791	0.108;0.044;0.0	-0.426	APETALA2a
11865	gene:Solyc04g010280.2	Solyc04g010280.2	chrSL4.0ch04	+	3630685	3630779	3629629	3629788	3630870	3631019	11865	52;47;23	0;4;3	8;27;15	8;10;10	215	121	11120.6	664392	1.0;0.869;0.812	0.36;0.603;0.458	-0.42	Unknown protein
14795	gene:Solyc02g078285.1	Solyc02g078285.1	chrSL4.0ch02	-	41011629	41011877	41008905	41009391	41018030	41018090	14795	21;29;52	0;4;0	22;7;10	22;10;0	341	121	0.00095690489178	0.011154538454	1.0;0.72;1.0	0.262;0.199;1.0	-0.42	Transcription initiation factor TFIID subunit 13 (AHRD V3.3 *** A0A2G3D630_CAPCH)
16060	gene:Solyc01g111410.3	Solyc01g111410.3	chrSL4.0ch01	+	90025155	90025544	90024595	90024706	90026260	90026329	16060	47;64;35	3;0;2	55;64;29	25;23;5	482	121	9118.5	557748	0.797;1.0;0.815	0.356;0.411;0.593	-0.417	Protein prenyltransferase alpha subunit repeat-containing protein 1 (AHRD V3.3 *** A0A1J3ITR8_NOCCA)
866	gene:Solyc10g006200.4	Solyc10g006200.4	chrSL4.0ch10	-	792851	793147	792001	792110	794596	794692	866	68;32;26	5;0;0	33;47;65	10;18;13	389	121	77316.3	3.31467e+06	0.809;1.0;1.0	0.507;0.448;0.609	-0.415	Ribonuclease 3-like protein 2 (AHRD V3.3 *** A0A2G3BC36_CAPCH)
23204	gene:Solyc01g106060.3	Solyc01g106060.3	chrSL4.0ch01	-	86371367	86371510	86370577	86370860	86373434	86373914	23204	13;19;12	4;0;0	15;3;23	7;6;6	242	121	0.000904537173034	0.0106481593119	0.619;1.0;1.0	0.517;0.2;0.657	-0.415	Glutamine amidotransferase (AHRD V3.3 *** A0A200PUF5_9MAGN)
24700	gene:Solyc01g108200.3	Solyc01g108200.3	chrSL4.0ch01	-	87865533	87867060	87864548	87864619	87867544	87868122	24700	51;44;44	1;0;0	72;94;86	9;10;2	1620	121	134452	5.15534e+06	0.792;1.0;1.0	0.374;0.412;0.763	-0.414	Protein disulfide-isomerase SCO2 (AHRD V3.3 *** A0A2G3AT86_CAPCH)
23839	gene:Solyc07g042710.3	Solyc07g042710.3	chrSL4.0ch07	+	56086211	56091524	56083488	56083731	56092276	56092648	23839	167;150;184	0;0;0	209;167;187	18;3;0	5406	121	74952.4	3.22575e+06	1.0;1.0;1.0	0.206;0.555;1.0	-0.413	cytoplasmic dynein 2 light intermediate chain (AHRD V3.3 *** AT2G04340.1)
15669	gene:Solyc09g089560.4	Solyc09g089560.4	chrSL4.0ch09	-	65362059	65362162	65361692	65361805	65362495	65362844	15669	8;10;27	13;5;14	0;0;2	32;8;25	224	121	0.0178191	0.551022	0.249;0.519;0.51	0.0;0.0;0.041	-0.412	MATH domain-containing protein (AHRD V3.3 *-* A0A1Q3BTU7_CEPFO)
15989	gene:Solyc01g103580.3	Solyc01g103580.3	chrSL4.0ch01	+	84443029	84443096	84441543	84442577	84443316	84444055	15989	1;12;4	0;0;0	11;13;19	14;11;0	188	121	60713.5	2.73637e+06	1.0;1.0;1.0	0.336;0.432;1.0	-0.411	DUF679 domain-containing protein (AHRD V3.3 *** A0A1Q3DCM8_CEPFO)
11867	gene:Solyc04g010280.2	Solyc04g010280.2	chrSL4.0ch04	+	3630685	3630792	3629629	3629788	3630870	3631019	11867	31;43;29	0;4;3	10;27;17	8;10;10	228	121	80023.6	3.40697e+06	1.0;0.851;0.837	0.399;0.589;0.474	-0.409	Unknown protein
28248	gene:Solyc05g050220.3	Solyc05g050220.3	chrSL4.0ch05	+	59652682	59653612	59652469	59652565	59653765	59653822	28248	2;6;9	0;0;0	49;45;142	3;4;14	1023	121	94997.8	3.90719e+06	1.0;1.0;1.0	0.659;0.571;0.545	-0.408	Common plant regulatory factor 1 (AHRD V3.3 *** A0A1U8DT23_CAPAN)
23840	gene:Solyc07g042710.3	Solyc07g042710.3	chrSL4.0ch07	+	56086211	56091569	56083488	56083731	56092276	56092648	23840	195;187;189	0;0;0	213;186;208	18;3;0	5451	121	92126.7	3.81732e+06	1.0;1.0;1.0	0.208;0.579;1.0	-0.404	cytoplasmic dynein 2 light intermediate chain (AHRD V3.3 *** AT2G04340.1)
9788	gene:Solyc10g081650.2	Solyc10g081650.2	chrSL4.0ch10	-	61793356	61794127	61792918	61793125	61794245	61794607	9788	16;10;10	12;5;0	11;4;25	27;71;29	864	121	0.00479415471738	0.0400075924778	0.157;0.219;1.0	0.054;0.008;0.108	-0.402	carotenoid isomerase
9791	gene:Solyc10g081650.2	Solyc10g081650.2	chrSL4.0ch10	-	61793647	61794127	61792918	61793125	61794245	61794607	9791	12;10;15	12;5;0	13;7;25	27;71;29	573	121	0.00411885390761	0.0355170059263	0.174;0.297;1.0	0.092;0.02;0.154	-0.402	carotenoid isomerase
9790	gene:Solyc10g081650.2	Solyc10g081650.2	chrSL4.0ch10	-	61793553	61794127	61792918	61793125	61794245	61794607	9790	166;164;148	12;5;0	171;181;173	27;71;29	667	121	7673.7	478230	0.715;0.856;1.0	0.535;0.316;0.52	-0.4	carotenoid isomerase
25486	gene:Solyc03g097550.3	Solyc03g097550.3	chrSL4.0ch03	+	54452195	54453130	54450424	54450507	54453651	54453783	25486	122;109;155	1;9;0	87;64;82	10;23;7	1028	121	8.04099e+06	0.00147309405322	0.935;0.588;1.0	0.506;0.247;0.58	-0.397	Pseudouridine synthase (AHRD V3.3 *** A0A2G2X7M1_CAPBA)
11866	gene:Solyc04g010280.2	Solyc04g010280.2	chrSL4.0ch04	+	3630685	3630782	3629629	3629788	3630870	3631019	11866	29;39;22	0;4;3	14;22;13	8;10;10	218	121	138367	5.25717e+06	1.0;0.844;0.803	0.493;0.55;0.419	-0.395	Unknown protein
21159	gene:Solyc02g088450.4	Solyc02g088450.4	chrSL4.0ch02	+	48589472	48589630	48588771	48588907	48592358	48592722	21159	45;68;33	2;0;0	68;35;81	11;17;41	251	121	0.0138412	36.3979	0.916;1.0;1.0	0.749;0.498;0.488	-0.394	Unknown protein
28495	gene:Solyc12g042990.3	Solyc12g042990.3	chrSL4.0ch12	-	58214937	58215002	58214455	58214819	58216494	58216564	28495	13;22;19	2;2;0	2;26;33	8;3;20	186	121	0.000498595495007	0.00654543779353	0.809;0.877;1.0	0.14;0.849;0.518	-0.393	CASC3/Barentsz eIF4AIII binding protein (AHRD V3.3 *** AT1G80000.3)
19028	gene:Solyc06g076880.3	Solyc06g076880.3	chrSL4.0ch06	+	45451064	45451564	45450624	45450718	45452374	45452832	19028	28;31;28	4;0;0	59;32;31	10;6;12	593	121	0.000992233760713	0.0114623420638	0.588;1.0;1.0	0.546;0.521;0.345	-0.392	Quinone reductase (AHRD V3.3 *** F8WQS4_NICBE)
17254	gene:Solyc01g010720.4	Solyc01g010720.4	chrSL4.0ch01	-	5787222	5787330	5786458	5786973	5787380	5787476	17254	4;9;1	1;0;0	5;5;14	0;9;18	229	121	2.81419e+06	0.000619958003978	0.679;1.0;1.0	1.0;0.227;0.291	-0.387	Carboxypeptidase (AHRD V3.3 *** A0A2I4FWA2_9ROSI)
19518	gene:Solyc01g091780.4	Solyc01g091780.4	chrSL4.0ch01	+	77597021	77597673	77596646	77596735	77597765	77597906	19518	66;33;92	1;5;4	45;73;70	14;24;17	745	121	8.21639e+06	0.00150110914331	0.915;0.517;0.789	0.343;0.331;0.401	-0.382	Protein-ribulosamine 3-kinase, chloroplastic (AHRD V3.3 *** A0A2G2W3U1_CAPBA)
23843	gene:Solyc07g042710.3	Solyc07g042710.3	chrSL4.0ch07	+	56087323	56091524	56083488	56083731	56092276	56092648	23843	175;152;184	0;0;0	209;167;193	18;3;0	4294	121	10570	4.22762e+06	1.0;1.0;1.0	0.247;0.611;1.0	-0.381	cytoplasmic dynein 2 light intermediate chain (AHRD V3.3 *** AT2G04340.1)
10253	gene:Solyc10g045540.2	Solyc10g045540.2	chrSL4.0ch10	+	33535888	33542919	33535247	33535330	33546573	33546756	10253	427;576;581	0;0;5	334;268;500	8;2;12	7124	121	0.000230625703634	0.00350259509971	1.0;1.0;0.664	0.415;0.695;0.414	-0.38	Tetratricopeptide repeat (TPR)-like superfamily protein (AHRD V3.3 *** A0A2U1N909_ARTAN)
9970	gene:Solyc12g095920.2	Solyc12g095920.2	chrSL4.0ch12	-	64540120	64542267	64539180	64539942	64543519	64543901	9970	205;150;178	3;2;0	139;166;55	6;6;7	2240	121	0.000128263207228	0.00215690147623	0.787;0.802;1.0	0.556;0.599;0.298	-0.379	BRISC/BRCA1-A complex protein (AHRD V3.3 *-* F4JVV9_ARATH)
28549	gene:Solyc05g052690.4	Solyc05g052690.4	chrSL4.0ch05	-	62291540	62291974	62291204	62291434	62293792	62294125	28549	81;112;118	0;2;0	134;62;48	22;19;3	527	121	3.00407	533.655	1.0;0.928;1.0	0.583;0.428;0.786	-0.377	Eukaryotic translation initiation factor 3 subunit F (AHRD V3.3 *** A0A1U8GMA9_CAPAN)
23844	gene:Solyc07g042710.3	Solyc07g042710.3	chrSL4.0ch07	+	56087323	56091569	56083488	56083731	56092276	56092648	23844	203;189;189	0;0;0	213;186;214	18;3;0	4339	121	130553	5.05203e+06	1.0;1.0;1.0	0.248;0.634;1.0	-0.373	cytoplasmic dynein 2 light intermediate chain (AHRD V3.3 *** AT2G04340.1)
8037	gene:Solyc12g036120.1	Solyc12g036120.1	chrSL4.0ch12	+	43788916	43789055	43788507	43788686	43790687	43790727	8037	4;4;24	16;8;1	0;5;2	4;25;29	242	121	0.00143519270416	0.0152890369189	0.111;0.2;0.923	0.0;0.091;0.033	-0.37	ABC transporter C family member 2 (AHRD V3.3 *-* A0A2G3DGG8_CAPCH)
21250	gene:Solyc01g009120.3	Solyc01g009120.3	chrSL4.0ch01	-	3083212	3083314	3082648	3082720	3084228	3084330	21250	7;24;13	3;9;3	16;0;0	3;3;13	223	121	0.00226897580139	0.0219452605963	0.559;0.591;0.702	0.743;0.0;0.0	-0.37	Histone deacetylase (AHRD V3.3 *** A0A2G2ZNY2_CAPAN)
4105	gene:Solyc10g006830.4	Solyc10g006830.4	chrSL4.0ch10	+	1162730	1162825	1160816	1160922	1162946	1163045	4105	16;39;36	2;2;3	11;10;27	14;2;18	216	121	1.61331e+06	0.000390999733591	0.818;0.916;0.871	0.306;0.737;0.457	-0.368	B3 domain-containing protein (AHRD V3.3 *-* A0A2G3C312_CAPCH)
3471	gene:Solyc11g044937.1	Solyc11g044937.1	chrSL4.0ch11	+	30769631	30769813	30768671	30768984	30769898	30769991	3471	36;25;33	11;6;6	1;10;13	10;3;19	275	121	0.00101631041706	0.0116758579286	0.59;0.647;0.708	0.042;0.595;0.231	-0.359	Plant transposase (Ptta/En/Spm family) (AHRD V3.3 *-* F4I6H5_ARATH)
9973	gene:Solyc12g095920.2	Solyc12g095920.2	chrSL4.0ch12	-	64540467	64542267	64539180	64539942	64543519	64543901	9973	205;150;178	3;2;0	134;170;55	6;6;7	1893	121	0.000104083783206	0.00182582077946	0.814;0.827;1.0	0.588;0.644;0.334	-0.358	BRISC/BRCA1-A complex protein (AHRD V3.3 *-* F4JVV9_ARATH)
16349	gene:Solyc01g087370.2	Solyc01g087370.2	chrSL4.0ch01	-	74569807	74569883	74561266	74561342	74577384	74577511	16349	32;14;22	7;7;1	24;11;3	8;8;46	197	121	0.00195485710926	0.01962319293	0.737;0.551;0.931	0.648;0.458;0.039	-0.358	RING/FYVE/PHD-type zinc finger family protein (AHRD V3.3 *-* A0A2U1QBS4_ARTAN)
28153	gene:Solyc04g072230.4	Solyc04g072230.4	chrSL4.0ch04	-	57164168	57164258	57163331	57163382	57164880	57164959	28153	8;22;24	15;14;8	1;7;4	23;24;18	211	121	509373	0.000150677951388	0.234;0.474;0.632	0.024;0.143;0.113	-0.353	Protein kinase superfamily protein (AHRD V3.3 *** A0A2U1PVM4_ARTAN)
24647	gene:Solyc09g018830.2	Solyc09g018830.2	chrSL4.0ch09	+	17648625	17648673	17648406	17648558	17648748	17648930	24647	16;22;43	16;2;0	14;10;10	10;19;8	169	121	0.000835229232869	0.0100374777582	0.417;0.887;1.0	0.501;0.274;0.472	-0.352	MLO-like protein (AHRD V3.3 *** M1BT43_SOLTU)
16347	gene:Solyc01g087370.2	Solyc01g087370.2	chrSL4.0ch01	-	74569807	74569878	74561266	74561342	74577384	74577511	16347	30;12;28	7;7;1	23;11;3	8;8;46	192	121	0.00215216697358	0.02110273647	0.73;0.519;0.946	0.644;0.464;0.039	-0.349	RING/FYVE/PHD-type zinc finger family protein (AHRD V3.3 *-* A0A2U1QBS4_ARTAN)
30767	gene:Solyc06g076670.3	Solyc06g076670.3	chrSL4.0ch06	+	45294222	45294333	45293917	45294067	45294449	45294513	30767	47;51;85	0;6;10	310;325;475	99;307;154	232	121	90758.6	3.77938e+06	1.0;0.816;0.816	0.62;0.356;0.617	-0.346	RNA-binding (RRM/RBD/RNP motifs) family protein (AHRD V3.3 *-* A0A1P8AVT0_ARATH)
8294	gene:Solyc12g014190.2	Solyc12g014190.2	chrSL4.0ch12	-	5075677	5075759	5075188	5075264	5076604	5076699	8294	42;39;17	42;9;38	15;0;7	43;45;37	203	121	2.94171e+06	0.000642119875374	0.373;0.721;0.211	0.172;0.0;0.101	-0.344	tRNA dimethylallyltransferase 9 (AHRD V3.3 *** A0A2G2VFT1_CAPBA)
28488	gene:Solyc12g042990.3	Solyc12g042990.3	chrSL4.0ch12	-	58214914	58215002	58214455	58214819	58216494	58216564	28488	22;29;42	2;2;0	8;28;39	8;3;20	209	121	1.62188e+06	0.000392223074632	0.864;0.894;1.0	0.367;0.844;0.53	-0.339	CASC3/Barentsz eIF4AIII binding protein (AHRD V3.3 *** AT1G80000.3)
20567	gene:Solyc03g025940.3	Solyc03g025940.3	chrSL4.0ch03	+	3356859	3358808	3356255	3356376	3361217	3361641	20567	43;112;104	0;1;0	116;82;115	5;0;18	2042	121	1.75659e+06	0.000416062321571	1.0;0.869;1.0	0.579;1.0;0.275	-0.338	F-box/LRR-repeat protein (AHRD V3.3 *** A0A1U8G7I8_CAPAN)
22766	gene:Solyc10g006830.4	Solyc10g006830.4	chrSL4.0ch10	+	1162730	1162812	1160816	1160922	1162946	1163045	22766	23;48;38	2;2;3	10;41;25	14;2;18	203	121	0.00102129103228	0.0117250108646	0.873;0.935;0.883	0.299;0.924;0.453	-0.338	B3 domain-containing protein (AHRD V3.3 *-* A0A2G3C312_CAPCH)
936	gene:Solyc09g091200.3	Solyc09g091200.3	chrSL4.0ch09	+	66615885	66615959	66615448	66615620	66616220	66616290	936	36;18;9	0;0;0	32;25;0	0;0;28	195	121	0.00312628037683	0.0284104451007	1.0;1.0;1.0	1.0;1.0;0.0	-0.333	Serinc-domain containing serine and sphingolipid biosynthesis protein (AHRD V3.3 *** A0A2U1P747_ARTAN)
19030	gene:Solyc06g076880.3	Solyc06g076880.3	chrSL4.0ch06	+	45451277	45451564	45450624	45450718	45452374	45452832	19030	37;34;36	4;0;0	63;20;49	10;6;12	380	121	4.23181e+06	0.00086972212726	0.747;1.0;1.0	0.667;0.515;0.565	-0.333	Quinone reductase (AHRD V3.3 *** F8WQS4_NICBE)
35234	gene:Solyc09g031580.3	Solyc09g031580.3	chrSL4.0ch09	-	28044183	28044236	28043748	28044086	28047305	28047438	35234	88;74;49	0;0;2	61;45;77	19;22;26	174	121	0	0.0	1.0;1.0;0.945	0.691;0.587;0.673	-0.331	Zinc finger, RING-type (AHRD V3.3 *** A0A1R3IP44_COCAP)
9197	gene:Solyc11g013090.2	Solyc11g013090.2	chrSL4.0ch11	+	6013381	6015904	6009934	6010533	6018603	6018729	9197	246;358;288	2;3;0	377;406;189	8;15;10	2616	121	58615.6	0.000169194933632	0.851;0.847;1.0	0.686;0.556;0.466	-0.33	Penicillin-binding protein, 1A family (AHRD V3.3 *-* B2IXM2_NOSP7)
20683	gene:Solyc02g094610.1	Solyc02g094610.1	chrSL4.0ch02	-	53267480	53269123	53264833	53264926	53271995	53272145	20683	145;141;149	5;2;4	61;82;111	9;4;16	1736	121	0.00031099145404	0.00447487358491	0.669;0.831;0.722	0.321;0.588;0.326	-0.329	ARM repeat superfamily protein (AHRD V3.3 *** F4HNZ9_ARATH)
16366	gene:Solyc01g087370.2	Solyc01g087370.2	chrSL4.0ch01	-	74572746	74573203	74561266	74561342	74577384	74577511	16366	69;101;63	7;7;1	46;55;63	8;8;46	550	121	0.000588988084797	0.00754677100963	0.684;0.76;0.933	0.558;0.602;0.232	-0.328	RING/FYVE/PHD-type zinc finger family protein (AHRD V3.3 *-* A0A2U1QBS4_ARTAN)
16363	gene:Solyc01g087370.2	Solyc01g087370.2	chrSL4.0ch01	-	74572746	74573187	74561266	74561342	74577384	74577511	16363	49;97;62	7;7;1	37;52;56	8;8;46	534	121	0.000930202370762	0.0109031498503	0.613;0.758;0.934	0.512;0.596;0.216	-0.327	RING/FYVE/PHD-type zinc finger family protein (AHRD V3.3 *-* A0A2U1QBS4_ARTAN)
14958	gene:Solyc09g015490.3	Solyc09g015490.3	chrSL4.0ch09	-	9248784	9248883	9245177	9248619	9249652	9249757	14958	37;49;31	0;2;4	145;38;109	21;28;50	220	121	408912	0.000126682999554	1.0;0.931;0.81	0.792;0.427;0.545	-0.326	Phosphoenolpyruvate carboxylase (AHRD V3.3 *-* Q6Q2Z9_SOYBN)
26129	gene:Solyc06g066470.4	Solyc06g066470.4	chrSL4.0ch06	-	39363564	39363701	39363392	39363455	39364177	39364285	26129	80;73;47	11;9;9	43;38;103	33;18;70	242	121	44.7727	5579.38	0.784;0.802;0.723	0.394;0.514;0.424	-0.326	Poly(A) polymerase (AHRD V3.3 *** A0A2U1LQ18_ARTAN)
16059	gene:Solyc01g111410.3	Solyc01g111410.3	chrSL4.0ch01	+	90025155	90025224	90024595	90024706	90026260	90026329	16059	23;38;25	3;0;2	26;52;24	25;23;5	190	121	244572	8.37739e+06	0.83;1.0;0.888	0.398;0.59;0.754	-0.325	Protein prenyltransferase alpha subunit repeat-containing protein 1 (AHRD V3.3 *** A0A1J3ITR8_NOCCA)
20677	gene:Solyc02g094610.1	Solyc02g094610.1	chrSL4.0ch02	-	53265751	53269123	53264833	53264926	53271995	53272145	20677	146;141;147	5;2;4	61;82;111	9;4;16	3465	121	0.000314201985186	0.0045113515474	0.505;0.711;0.562	0.191;0.417;0.195	-0.325	ARM repeat superfamily protein (AHRD V3.3 *** F4HNZ9_ARATH)
16343	gene:Solyc01g087370.2	Solyc01g087370.2	chrSL4.0ch01	-	74569780	74575494	74561266	74561342	74577384	74577511	16343	332;346;326	7;7;1	177;282;440	8;8;46	5807	121	0.00189225220795	0.0190865439411	0.497;0.507;0.872	0.316;0.423;0.166	-0.324	RING/FYVE/PHD-type zinc finger family protein (AHRD V3.3 *-* A0A2U1QBS4_ARTAN)
20689	gene:Solyc02g094610.1	Solyc02g094610.1	chrSL4.0ch02	-	53267693	53269123	53264833	53264926	53271995	53272145	20689	145;141;151	5;2;4	61;82;111	9;4;16	1523	121	0.000278542646889	0.00408900605633	0.697;0.849;0.75	0.35;0.62;0.355	-0.324	ARM repeat superfamily protein (AHRD V3.3 *** F4HNZ9_ARATH)
34022	gene:Solyc08g075890.3	Solyc08g075890.3	chrSL4.0ch08	+	58091351	58091376	58090994	58091252	58091463	58092040	34022	16;15;44	8;3;0	6;10;34	7;7;28	146	121	0.000107562694061	0.00187097463206	0.624;0.806;1.0	0.415;0.542;0.502	-0.324	Serine/threonine-protein kinase MAK (AHRD V3.3 *-* A0A2G2XMD0_CAPBA)
9623	gene:Solyc10g085790.2	Solyc10g085790.2	chrSL4.0ch10	+	64024785	64026135	64024260	64024488	64026244	64026661	9623	115;143;145	0;4;1	218;101;125	12;4;14	1443	121	8.67125e+06	0.00157046469714	1.0;0.75;0.924	0.604;0.679;0.428	-0.321	RNA helicase DEAD34
16354	gene:Solyc01g087370.2	Solyc01g087370.2	chrSL4.0ch01	-	74569807	74575494	74561266	74561342	74577384	74577511	16354	322;320;299	7;7;1	180;259;404	8;8;46	5780	121	0.00196046768814	0.0196409327267	0.491;0.489;0.862	0.32;0.404;0.155	-0.321	RING/FYVE/PHD-type zinc finger family protein (AHRD V3.3 *-* A0A2U1QBS4_ARTAN)
16371	gene:Solyc01g087370.2	Solyc01g087370.2	chrSL4.0ch01	-	74572746	74575494	74561266	74561342	74577384	74577511	16371	58;120;63	7;7;1	40;55;58	8;8;46	2841	121	0.000216954180803	0.00332063188647	0.261;0.422;0.728	0.176;0.226;0.051	-0.319	RING/FYVE/PHD-type zinc finger family protein (AHRD V3.3 *-* A0A2U1QBS4_ARTAN)
16378	gene:Solyc01g087370.2	Solyc01g087370.2	chrSL4.0ch01	-	74573000	74573203	74561266	74561342	74577384	74577511	16378	20;7;5	7;7;1	9;4;7	8;8;46	296	121	0.00105698080442	0.0120518907222	0.539;0.29;0.671	0.315;0.17;0.059	-0.319	RING/FYVE/PHD-type zinc finger family protein (AHRD V3.3 *-* A0A2U1QBS4_ARTAN)
5821	gene:Solyc03g025150.4	Solyc03g025150.4	chrSL4.0ch03	-	2580481	2580637	2579232	2579543	2581172	2581511	5821	68;50;12	0;10;0	53;38;45	37;8;12	249	121	0.000145402458194	0.00239324695082	1.0;0.708;1.0	0.41;0.698;0.646	-0.318	Unknown protein
16334	gene:Solyc01g087370.2	Solyc01g087370.2	chrSL4.0ch01	-	74569774	74575499	74561266	74561342	74577384	74577511	16334	308;310;287	7;7;1	159;272;440	8;8;46	5818	121	0.00304778191662	0.0278715149697	0.478;0.479;0.857	0.292;0.414;0.166	-0.314	RING/FYVE/PHD-type zinc finger family protein (AHRD V3.3 *-* A0A2U1QBS4_ARTAN)
16344	gene:Solyc01g087370.2	Solyc01g087370.2	chrSL4.0ch01	-	74569780	74575499	74561266	74561342	74577384	74577511	16344	337;344;332	7;7;1	184;306;479	8;8;46	5812	121	0.00323127058737	0.0291100029264	0.501;0.506;0.874	0.324;0.443;0.178	-0.312	RING/FYVE/PHD-type zinc finger family protein (AHRD V3.3 *-* A0A2U1QBS4_ARTAN)
22838	gene:Solyc02g080320.4	Solyc02g080320.4	chrSL4.0ch02	-	42551614	42551699	42550707	42551016	42551813	42552162	22838	2;16;24	19;21;7	7;0;0	36;9;11	206	121	0.00125385296166	0.0136935668282	0.058;0.309;0.668	0.103;0.0;0.0	-0.311	RNA pseudouridine synthase 6, chloroplastic (AHRD V3.3 *** A0A2G2VBE2_CAPBA)
25483	gene:Solyc03g097550.3	Solyc03g097550.3	chrSL4.0ch03	+	54452174	54452448	54450424	54450507	54453651	54453783	25483	50;29;61	1;9;0	21;40;67	10;23;7	367	121	0.00333231762678	0.0298443045807	0.943;0.515;1.0	0.409;0.364;0.759	-0.309	Pseudouridine synthase (AHRD V3.3 *** A0A2G2X7M1_CAPBA)
16355	gene:Solyc01g087370.2	Solyc01g087370.2	chrSL4.0ch01	-	74569807	74575499	74561266	74561342	74577384	74577511	16355	327;318;305	7;7;1	187;283;443	8;8;46	5785	121	0.00346257731669	0.0307961903184	0.494;0.487;0.864	0.328;0.425;0.168	-0.308	RING/FYVE/PHD-type zinc finger family protein (AHRD V3.3 *-* A0A2U1QBS4_ARTAN)
32956	gene:Solyc08g006600.4	Solyc08g006600.4	chrSL4.0ch08	-	1200785	1201317	1200604	1200704	1201433	1201577	32956	125;78;173	0;5;6	67;104;159	15;12;22	625	121	538402	0.000157728302651	1.0;0.751;0.848	0.464;0.627;0.583	-0.308	Dynamin-related protein 3A (AHRD V3.3 *** A0A2G3BQP9_CAPCH)
3598	gene:Solyc02g094610.1	Solyc02g094610.1	chrSL4.0ch02	-	53269037	53269123	53264833	53264926	53271995	53272145	3598	68;62;62	5;2;4	9;40;42	9;4;16	207	121	0.000250779627868	0.00375405075388	0.888;0.948;0.901	0.369;0.854;0.605	-0.303	ARM repeat superfamily protein (AHRD V3.3 *** F4HNZ9_ARATH)
26131	gene:Solyc06g066470.4	Solyc06g066470.4	chrSL4.0ch06	-	39363564	39363717	39363392	39363455	39364177	39364285	26131	63;61;28	11;9;9	28;43;87	33;18;70	246	121	2.09201e+06	0.000483843656488	0.738;0.769;0.605	0.294;0.54;0.379	-0.3	Poly(A) polymerase (AHRD V3.3 *** A0A2U1LQ18_ARTAN)
19520	gene:Solyc01g091780.4	Solyc01g091780.4	chrSL4.0ch01	+	77597031	77597140	77596646	77596735	77597765	77597906	19520	116;86;102	1;5;4	88;57;49	14;24;17	230	121	13.4237	1957.7	0.984;0.9;0.931	0.768;0.555;0.603	-0.296	Protein-ribulosamine 3-kinase, chloroplastic (AHRD V3.3 *** A0A2G2W3U1_CAPBA)
24140	gene:Solyc01g105570.4	Solyc01g105570.4	chrSL4.0ch01	-	86015863	86015910	86014404	86015098	86016830	86016970	24140	24;17;28	0;2;0	24;29;11	14;0;11	168	121	2.1198e+06	0.000487233910716	1.0;0.86;1.0	0.553;1.0;0.419	-0.296	U2 small nuclear ribonucleoprotein auxiliary factor-like protein (AHRD V3.3 *** AT5G64010.1)
35232	gene:Solyc09g031580.3	Solyc09g031580.3	chrSL4.0ch09	-	28044178	28044236	28043748	28044086	28047305	28047438	35232	117;110;65	0;0;2	69;59;95	19;22;26	179	121	0	0.0	1.0;1.0;0.956	0.711;0.644;0.712	-0.296	Zinc finger, RING-type (AHRD V3.3 *** A0A1R3IP44_COCAP)
8885	gene:Solyc11g040330.2	Solyc11g040330.2	chrSL4.0ch11	-	36599114	36599266	36598727	36598878	36605241	36605276	8885	33;45;38	37;41;53	0;2;0	8;22;13	245	121	0.175004	43.2935	0.306;0.352;0.262	0.0;0.043;0.0	-0.292	Endo-1,4-beta-xylanase (AHRD V3.3 *** A0A1J3CP06_NOCCA)
13460	gene:Solyc03g044300.3	Solyc03g044300.3	chrSL4.0ch03	+	8064084	8064783	8063825	8063917	8065682	8066131	13460	10;10;0	2;1;1	0;2;2	5;10;2	792	121	0.000356676953581	0.00501133370582	0.433;0.604;0.0	0.0;0.03;0.133	-0.291	APETALA2a
16336	gene:Solyc01g087370.2	Solyc01g087370.2	chrSL4.0ch01	-	74569780	74569878	74561266	74561342	74577384	74577511	16336	40;38;49	7;7;1	23;33;34	8;8;46	219	121	0.00100928901278	0.0116151706271	0.759;0.75;0.964	0.614;0.695;0.29	-0.291	RING/FYVE/PHD-type zinc finger family protein (AHRD V3.3 *-* A0A2U1QBS4_ARTAN)
16338	gene:Solyc01g087370.2	Solyc01g087370.2	chrSL4.0ch01	-	74569780	74569883	74561266	74561342	74577384	74577511	16338	40;40;49	7;7;1	23;34;36	8;8;46	224	121	0.000964182318002	0.0112197898517	0.755;0.755;0.964	0.608;0.697;0.297	-0.291	RING/FYVE/PHD-type zinc finger family protein (AHRD V3.3 *-* A0A2U1QBS4_ARTAN)
28550	gene:Solyc05g052690.4	Solyc05g052690.4	chrSL4.0ch05	-	62291923	62291974	62291204	62291434	62293792	62294125	28550	42;51;66	0;2;0	53;33;37	22;19;3	172	121	14.3126	2060.34	1.0;0.947;1.0	0.629;0.55;0.897	-0.29	Eukaryotic translation initiation factor 3 subunit F (AHRD V3.3 *** A0A1U8GMA9_CAPAN)
8878	gene:Solyc11g040260.2	Solyc11g040260.2	chrSL4.0ch11	-	36815805	36816148	36815092	36815269	36816311	36816631	8878	16;30;15	10;23;8	0;3;0	11;17;11	436	121	0.168554	42.009	0.307;0.266;0.342	0.0;0.047;0.0	-0.289	Pentatricopeptide repeat-containing protein, chloroplastic (AHRD V3.3 *** A0A2G2VKR4_CAPBA)
21474	gene:Solyc01g097200.1	Solyc01g097200.1	chrSL4.0ch01	+	80399551	80399676	80398616	80398768	80400925	80401041	21474	13;22;23	0;0;2	7;3;25	2;0;23	242	121	7.92704e+06	0.00145728028513	1.0;1.0;0.852	0.636;1.0;0.352	-0.288	Ankyrin-like protein (AHRD V3.3 *-* Q8H9C2_SOLTU)
16373	gene:Solyc01g087370.2	Solyc01g087370.2	chrSL4.0ch01	-	74572746	74575499	74561266	74561342	74577384	74577511	16373	63;118;69	7;7;1	47;79;97	8;8;46	2846	121	0.00361072564582	0.0318592878186	0.277;0.417;0.746	0.2;0.296;0.082	-0.287	RING/FYVE/PHD-type zinc finger family protein (AHRD V3.3 *-* A0A2U1QBS4_ARTAN)
822	gene:Solyc10g009000.4	Solyc10g009000.4	chrSL4.0ch10	+	2913340	2913388	2912338	2912429	2913928	2914054	822	17;9;8	2;0;0	13;27;31	10;2;14	169	121	4.74896e+06	0.000957157171871	0.859;1.0;1.0	0.482;0.906;0.613	-0.286	snRNA-activating protein complex subunit (AHRD V3.3 *** A0A2G2YJG8_CAPAN)
20569	gene:Solyc03g025940.3	Solyc03g025940.3	chrSL4.0ch03	+	3357660	3358808	3356255	3356376	3361217	3361641	20569	38;116;105	0;1;0	109;67;113	5;0;18	1241	121	897956	0.000241069479357	1.0;0.919;1.0	0.68;1.0;0.38	-0.286	F-box/LRR-repeat protein (AHRD V3.3 *** A0A1U8G7I8_CAPAN)
24879	gene:Solyc02g094510.4	Solyc02g094510.4	chrSL4.0ch02	-	53120365	53124869	53120148	53120237	53125580	53125757	24879	667;957;681	0;2;2	810;568;762	20;9;4	4597	121	117722	46190	1.0;0.926;0.9	0.516;0.624;0.834	-0.284	RING/U-box superfamily protein (AHRD V3.3 *-* A0A1I9LNJ3_ARATH)
8293	gene:Solyc12g014190.2	Solyc12g014190.2	chrSL4.0ch12	-	5075630	5075759	5075188	5075264	5076604	5076699	8293	39;37;20	42;9;38	16;7;10	43;45;37	242	121	0.000350360277865	0.00492672934731	0.317;0.673;0.208	0.157;0.072;0.119	-0.283	tRNA dimethylallyltransferase 9 (AHRD V3.3 *** A0A2G2VFT1_CAPBA)
12633	gene:Solyc03g095650.3	Solyc03g095650.3	chrSL4.0ch03	-	51416137	51417000	51415896	51416013	51417129	51417187	12633	10;5;10	0;0;0	26;67;82	0;2;20	956	121	91926.5	0.000245409213588	1.0;1.0;1.0	1.0;0.809;0.342	-0.283	MLO-like protein (AHRD V3.3 *** K4BIY8_SOLLC)
17251	gene:Solyc01g010720.4	Solyc01g010720.4	chrSL4.0ch01	-	5787051	5787277	5786458	5786973	5787380	5787476	17251	31;31;24	1;0;0	50;32;49	0;9;18	319	121	395238	0.000123132260649	0.922;1.0;1.0	1.0;0.574;0.508	-0.28	Carboxypeptidase (AHRD V3.3 *** A0A2I4FWA2_9ROSI)
24880	gene:Solyc02g094510.4	Solyc02g094510.4	chrSL4.0ch02	-	53120365	53124885	53120148	53120237	53125580	53125757	24880	699;966;689	0;2;2	831;584;771	20;9;4	4613	121	106853	4.26335e+06	1.0;0.927;0.9	0.522;0.63;0.835	-0.28	RING/U-box superfamily protein (AHRD V3.3 *-* A0A1I9LNJ3_ARATH)
5657	gene:Solyc12g042990.3	Solyc12g042990.3	chrSL4.0ch12	-	58216352	58216419	58214455	58214819	58216494	58216564	5657	51;49;38	2;2;0	32;31;26	8;3;20	188	121	164052	6.01411e+06	0.943;0.94;1.0	0.72;0.869;0.456	-0.279	CASC3/Barentsz eIF4AIII binding protein (AHRD V3.3 *** AT1G80000.3)
6259	gene:Solyc06g075510.4	Solyc06g075510.4	chrSL4.0ch06	-	44556449	44556494	44556234	44556338	44556657	44556803	6259	62;34;76	17;4;6	75;12;12	21;10;10	166	121	0.00150553927698	0.0158663601241	0.727;0.861;0.902	0.722;0.467;0.467	-0.278	APETALA2e
9789	gene:Solyc10g081650.2	Solyc10g081650.2	chrSL4.0ch10	-	61793356	61794133	61792918	61793125	61794245	61794607	9789	346;611;473	12;5;0	421;506;569	27;71;29	870	121	395.222	3718.09	0.8;0.944;1.0	0.684;0.498;0.732	-0.277	carotenoid isomerase
26130	gene:Solyc06g066470.4	Solyc06g066470.4	chrSL4.0ch06	-	39363564	39363713	39363392	39363455	39364177	39364285	26130	73;66;44	11;9;9	31;72;115	33;18;70	242	121	0.000259161046819	0.00384846664323	0.768;0.786;0.71	0.32;0.667;0.451	-0.275	Poly(A) polymerase (AHRD V3.3 *** A0A2U1LQ18_ARTAN)
25577	gene:Solyc03g117800.4	Solyc03g117800.4	chrSL4.0ch03	+	61282820	61283180	61282347	61282598	61283281	61283488	25577	1;17;2	0;0;0	98;70;142	21;0;23	453	121	387574	0.000121522189628	1.0;1.0;1.0	0.555;1.0;0.623	-0.274	Protein ECERIFERUM 3 (AHRD V3.3 *** A0A2G2WQK1_CAPBA)
34728	gene:Solyc09g009960.3	Solyc09g009960.3	chrSL4.0ch09	-	3446511	3446627	3445890	3446010	3446782	3446938	34728	64;46;56	47;43;27	21;8;20	38;46;57	237	121	1281.32	102374	0.41;0.353;0.514	0.22;0.082;0.152	-0.274	4'-phosphopantetheinyl transferase family protein (AHRD V3.3 *** A0A2K3N093_TRIPR)
15537	gene:Solyc02g079300.3	Solyc02g079300.3	chrSL4.0ch02	-	41891252	41891363	41890461	41890581	41891784	41891870	15537	39;39;34	8;61;18	15;37;26	89;30;63	232	121	0.00406978581742	0.0351483415941	0.718;0.25;0.496	0.081;0.391;0.177	-0.272	Transcription factor jumonji (JmjC) domain-containing protein (AHRD V3.3 *** Q8VYB9_ARATH)
10433	gene:Solyc10g012410.3	Solyc10g012410.3	chrSL4.0ch10	-	4872530	4872837	4871813	4871883	4873455	4873536	10433	75;129;72	2;3;15	110;56;60	32;23;8	400	121	0.000885046372535	0.0104737770636	0.919;0.929;0.592	0.51;0.424;0.694	-0.271	ribosomal RNA small subunit methyltransferase G (AHRD V3.3 *** AT2G45990.2)
25458	gene:Solyc01g104140.3	Solyc01g104140.3	chrSL4.0ch01	+	84923308	84925561	84922375	84922563	84925660	84925829	25458	335;300;250	3;0;0	277;278;320	11;7;4	2346	121	338271	0.000108941377774	0.852;1.0;1.0	0.565;0.672;0.805	-0.27	Phosphatidylinositol 4-phosphate 5-kinase (AHRD V3.3 *** K4B1Y9_SOLLC)
34249	gene:Solyc08g079260.3	Solyc08g079260.3	chrSL4.0ch08	+	60975866	60976467	60975700	60975765	60976633	60976750	34249	54;99;82	4;0;0	107;67;59	12;9;4	694	121	5.40627e+06	0.00106646813651	0.702;1.0;1.0	0.609;0.565;0.72	-0.269	TPR repeat-containing thioredoxin TDX (AHRD V3.3 *-* A0A2G2XKR1_CAPBA)
28188	gene:Solyc01g067630.3	Solyc01g067630.3	chrSL4.0ch01	-	69243915	69244315	69243245	69243339	69245301	69245614	28188	113;82;91	0;0;4	118;153;81	10;19;11	493	121	5209.77	344929	1.0;1.0;0.848	0.743;0.664;0.644	-0.266	NAD(P)-binding Rossmann-fold superfamily protein (AHRD V3.3 *** Q8VZB1_ARATH)
12625	gene:Solyc01g098700.4	Solyc01g098700.4	chrSL4.0ch01	+	81383753	81384857	81383274	81383326	81385916	81385970	12625	122;126;174	2;4;6	206;178;113	12;13;20	1197	121	0.00102433021092	0.0117518227599	0.86;0.761;0.746	0.634;0.581;0.364	-0.263	Branched-chain-amino-acid aminotransferase-like protein 1 (AHRD V3.3 *** A0A2G2W7E2_CAPBA)
18782	gene:Solyc02g079290.3	Solyc02g079290.3	chrSL4.0ch02	+	41888650	41888726	41888490	41888552	41888865	41889245	18782	19;6;50	5;0;2	606;683;670	184;204;398	197	121	0.000432882841324	0.00586014927106	0.7;1.0;0.939	0.669;0.673;0.508	-0.263	FLOWERING LOCUS T/ TERMINAL FLOWER 1-like protein (AHRD V3.3 *** Q6L5N9_POPNI)
10436	gene:Solyc10g012410.3	Solyc10g012410.3	chrSL4.0ch10	-	4872535	4872837	4871813	4871883	4873455	4873536	10436	81;134;75	2;3;15	114;63;60	32;23;8	395	121	0.00060604128219	0.00772517584019	0.925;0.932;0.605	0.522;0.456;0.697	-0.262	ribosomal RNA small subunit methyltransferase G (AHRD V3.3 *** AT2G45990.2)
34364	gene:Solyc08g081840.3	Solyc08g081840.3	chrSL4.0ch08	+	62911493	62911557	62911284	62911409	62912180	62912461	34364	15;23;28	39;13;17	5;5;10	24;24;21	185	121	0.0014706295978	0.0155672319105	0.201;0.536;0.519	0.12;0.12;0.237	-0.26	BTB/POZ domain-containing protein (AHRD V3.3 *** A0A1U8EY34_CAPAN)
23582	gene:Solyc03g083420.4	Solyc03g083420.4	chrSL4.0ch03	+	47872608	47872841	47872412	47872519	47873645	47873722	23582	78;83;75	11;11;9	103;39;55	34;21;20	326	121	1.15587e+06	0.000295805368965	0.725;0.737;0.756	0.529;0.408;0.505	-0.259	OBP3-responsive protein 1 (AHRD V3.3 *** AT5G53450.1)
28187	gene:Solyc01g067630.3	Solyc01g067630.3	chrSL4.0ch01	-	69243915	69244301	69243245	69243339	69245301	69245614	28187	112;90;101	0;0;4	118;162;83	10;19;11	479	121	2244.85	168097	1.0;1.0;0.864	0.749;0.683;0.656	-0.259	NAD(P)-binding Rossmann-fold superfamily protein (AHRD V3.3 *** Q8VZB1_ARATH)
16704	gene:Solyc03g063200.3	Solyc03g063200.3	chrSL4.0ch03	-	29545702	29546598	29543377	29544298	29547780	29547974	16704	49;55;61	4;7;15	46;36;51	38;12;18	989	121	0.00047874698976	0.00632715204472	0.6;0.49;0.332	0.129;0.268;0.257	-0.256	Zinc finger transcription factor 25
19517	gene:Solyc01g091780.4	Solyc01g091780.4	chrSL4.0ch01	+	77597021	77597111	77596646	77596735	77597765	77597906	19517	52;13;50	1;5;4	25;40;64	14;24;17	211	121	0.000468126196211	0.00621383568158	0.968;0.599;0.878	0.506;0.489;0.683	-0.256	Protein-ribulosamine 3-kinase, chloroplastic (AHRD V3.3 *** A0A2G2W3U1_CAPBA)
20693	gene:Solyc02g094610.1	Solyc02g094610.1	chrSL4.0ch02	-	53268168	53270082	53264833	53264926	53271995	53272145	20693	190;151;208	5;2;4	109;135;188	9;4;16	2007	121	0.00272963043581	0.0256071538384	0.696;0.82;0.758	0.422;0.67;0.415	-0.256	ARM repeat superfamily protein (AHRD V3.3 *** F4HNZ9_ARATH)
17252	gene:Solyc01g010720.4	Solyc01g010720.4	chrSL4.0ch01	-	5787051	5787330	5786458	5786973	5787380	5787476	17252	33;39;31	1;0;0	58;44;64	0;9;18	372	121	387887	0.000121522189628	0.915;1.0;1.0	1.0;0.614;0.536	-0.255	Carboxypeptidase (AHRD V3.3 *** A0A2I4FWA2_9ROSI)
14753	gene:Solyc01g109980.4	Solyc01g109980.4	chrSL4.0ch01	-	89147867	89148066	89146802	89147750	89148714	89148962	14753	54;33;24	19;14;26	39;14;48	57;28;108	292	121	2.48046e+06	0.000557844439467	0.541;0.494;0.277	0.221;0.172;0.156	-0.254	BEL1-like homeodomain protein 7 (AHRD V3.3 *** A0A2G3BW58_CAPCH)
23848	gene:Solyc07g042710.3	Solyc07g042710.3	chrSL4.0ch07	+	56087339	56091524	56083488	56083731	56092276	56092648	23848	473;361;509	0;0;0	466;465;446	18;3;0	4278	121	291105	9.69296e+06	1.0;1.0;1.0	0.423;0.814;1.0	-0.254	cytoplasmic dynein 2 light intermediate chain (AHRD V3.3 *** AT2G04340.1)
23850	gene:Solyc07g042710.3	Solyc07g042710.3	chrSL4.0ch07	+	56087339	56091569	56083488	56083731	56092276	56092648	23850	501;398;514	0;0;0	470;484;467	18;3;0	4323	121	310446	0.000101680233316	1.0;1.0;1.0	0.422;0.819;1.0	-0.253	cytoplasmic dynein 2 light intermediate chain (AHRD V3.3 *** AT2G04340.1)
31245	gene:Solyc01g112140.4	Solyc01g112140.4	chrSL4.0ch01	-	90578627	90578743	90578118	90578486	90578830	90579068	31245	251;424;265	16;24;10	244;235;128	35;51;71	237	121	2652.83	196445	0.889;0.9;0.931	0.781;0.702;0.479	-0.253	Flavin-containing monooxygenase (AHRD V3.3 *** A0A1U8E9P1_CAPAN)
16341	gene:Solyc01g087370.2	Solyc01g087370.2	chrSL4.0ch01	-	74569780	74573203	74561266	74561342	74577384	74577511	16341	62;42;54	7;7;1	34;38;46	8;8;46	3516	121	0.000864435647183	0.0102901980746	0.234;0.171;0.65	0.128;0.14;0.033	-0.251	RING/FYVE/PHD-type zinc finger family protein (AHRD V3.3 *-* A0A2U1QBS4_ARTAN)
4833	gene:Solyc03g043950.4	Solyc03g043950.4	chrSL4.0ch03	+	7043831	7043929	7042982	7043400	7044653	7044765	4833	116;88;138	12;1;19	86;141;100	43;29;34	219	121	39469.8	0.000123078627958	0.842;0.98;0.801	0.525;0.729;0.619	-0.25	Amino-acid acetyltransferase-like protein (AHRD V3.3 *** A0A2K3MR62_TRIPR)
11012	gene:Solyc04g051860.3	Solyc04g051860.3	chrSL4.0ch04	+	50393144	50393672	50391669	50391813	50395936	50395995	11012	9;0;4	10;2;15	12;24;9	0;0;0	621	121	0	0.0	0.149;0.0;0.049	1.0;1.0;1.0	0.934	shikimate kinase precursor
31469	gene:Solyc02g080530.3	Solyc02g080530.3	chrSL4.0ch02	-	42723673	42723816	42723367	42723533	42723943	42724263	31469	1;0;0	4;8;5	14;4;22	2;0;3	242	121	0.00123235	0.478566	0.111;0.0;0.0	0.778;1.0;0.786	0.818	Peroxidase (AHRD V3.3 *** K4B9S4_SOLLC)
29131	gene:Solyc08g005260.2	Solyc08g005260.2	chrSL4.0ch08	-	189137	189307	188215	188344	189868	190031	29131	7;0;10	19;3;5	2;1;4	0;0;0	263	121	2.80502	503.652	0.145;0.0;0.479	1.0;1.0;1.0	0.792	Homeodomain-like superfamily protein (AHRD V3.3 *** A0A2U1QD82_ARTAN)
31915	gene:Solyc07g042510.3	Solyc07g042510.3	chrSL4.0ch07	-	55622552	55622755	55622065	55622435	55623481	55623878	31915	53;184;44	74;180;37	2;7;3	0;0;0	296	121	348.642	33362.8	0.226;0.295;0.327	1.0;1.0;1.0	0.717	Bax inhibitor 1-related (AHRD V3.3 *** A0A200RBK8_9MAGN)
26805	gene:Solyc04g082480.3	Solyc04g082480.3	chrSL4.0ch04	+	64091008	64092417	64090274	64090390	64092546	64092594	26805	25;21;18	15;8;1	13;6;1	0;0;0	1502	121	8.08923	1292.61	0.118;0.175;0.592	1.0;1.0;1.0	0.705	Plant regulator RWP-RK family protein, putative (AHRD V3.3 *** A0A061FD78_THECC)
11008	gene:Solyc04g051860.3	Solyc04g051860.3	chrSL4.0ch04	+	50393142	50393668	50391669	50391813	50395936	50395995	11008	25;12;4	10;2;15	14;20;8	0;0;0	619	121	0.906075	183.829	0.328;0.54;0.05	1.0;1.0;1.0	0.694	shikimate kinase precursor
15937	gene:Solyc05g053230.3	Solyc05g053230.3	chrSL4.0ch05	-	62753154	62753931	62752507	62752618	62754043	62754158	15937	0;1;0	24;12;23	18;1;3	0;23;0	870	121	0.00190839757261	0.0192287948948	0.0;0.011;0.0	1.0;0.006;1.0	0.665	Protein kinase superfamily protein (AHRD V3.3 *** Q9LUT0_ARATH)
11009	gene:Solyc04g051860.3	Solyc04g051860.3	chrSL4.0ch04	+	50393142	50393672	50391669	50391813	50395936	50395995	11009	34;12;8	10;2;15	20;44;17	0;0;0	623	121	0.167988	42.009	0.398;0.538;0.094	1.0;1.0;1.0	0.657	shikimate kinase precursor
31059	gene:Solyc07g005790.4	Solyc07g005790.4	chrSL4.0ch07	-	626469	626666	626123	626339	627382	627575	31059	8;5;25	24;29;33	21;21;34	4;0;6	290	121	1.41958	274.044	0.122;0.067;0.24	0.687;1.0;0.703	0.654	Multipolar spindle 1 (AHRD V3.3 *** A0A2U1M6R9_ARTAN)
30606	gene:Solyc10g083710.2	Solyc10g083710.2	chrSL4.0ch10	+	62635258	62635494	62634798	62634921	62635666	62635783	30606	18;15;22	11;9;12	22;20;21	0;0;0	329	121	0.00155431	0.583251	0.376;0.38;0.403	1.0;1.0;1.0	0.614	3-deoxy-D-manno-octulosonic-acid transferase (AHRD V3.3 *** A0A200R573_9MAGN)
26043	gene:Solyc08g081070.3	Solyc08g081070.3	chrSL4.0ch08	-	62311620	62312883	62311380	62311499	62313548	62313629	26043	43;66;35	4;12;6	43;33;29	0;0;0	1356	121	7.19733	1178.28	0.49;0.329;0.342	1.0;1.0;1.0	0.613	Mitochondrial substrate carrier family protein (AHRD V3.3 *** F4JP07_ARATH)
22350	gene:Solyc09g014510.3	Solyc09g014510.3	chrSL4.0ch09	-	6153133	6153332	6152311	6152595	6154245	6154318	22350	0;0;0	6;5;6	0;1;22	1;0;2	292	121	0.000397638154314	0.00547174348563	0.0;0.0;0.0	0.0;1.0;0.82	0.607	Mitochondrial inner membrane protease subunit 2 (AHRD V3.3 *** A0A2U1NNS9_ARTAN)
24188	gene:Solyc07g006240.4	Solyc07g006240.4	chrSL4.0ch07	+	1033755	1034639	1033323	1033419	1035036	1035121	24188	26;18;17	22;14;3	48;10;45	6;0;0	977	121	3.10702e+06	0.000673348492911	0.128;0.137;0.412	0.498;1.0;1.0	0.607	DNA-directed RNA polymerase III subunit RPC8 (AHRD V3.3 *** A0A2I4FZ65_9ROSI)
8056	gene:Solyc12g035250.3	Solyc12g035250.3	chrSL4.0ch12	-	38266772	38267955	38265879	38266227	38268236	38269074	8056	24;37;13	3;10;8	17;16;24	1;0;0	1276	121	26194.7	13626.5	0.431;0.26;0.134	0.617;1.0;1.0	0.597	Zinc finger transcription factor 77
8055	gene:Solyc12g035250.3	Solyc12g035250.3	chrSL4.0ch12	-	38266738	38267955	38265879	38266227	38268236	38269074	8055	24;41;15	3;10;8	17;20;24	1;0;0	1310	121	25981.5	1.35791e+06	0.425;0.275;0.148	0.611;1.0;1.0	0.588	Zinc finger transcription factor 77
3084	gene:Solyc02g005180.3	Solyc02g005180.3	chrSL4.0ch02	+	6944155	6944215	6943160	6943223	6944962	6945027	3084	1;4;6	8;0;19	2;15;13	0;0;0	181	121	14818.7	84888.4	0.077;1.0;0.174	1.0;1.0;1.0	0.583	Sugar facilitator protein 2
15938	gene:Solyc05g053230.3	Solyc05g053230.3	chrSL4.0ch05	-	62753154	62753941	62752507	62752618	62754043	62754158	15938	25;29;7	24;12;23	52;29;62	0;23;0	880	121	6.54732e+06	0.00124706727579	0.125;0.249;0.04	1.0;0.148;1.0	0.578	Protein kinase superfamily protein (AHRD V3.3 *** Q9LUT0_ARATH)
24210	gene:Solyc04g072140.4	Solyc04g072140.4	chrSL4.0ch04	+	57106642	57106736	57102769	57106239	57107618	57107749	24210	10;16;3	12;9;5	25;17;11	6;0;0	215	121	915613	0.000244825708532	0.319;0.5;0.252	0.701;1.0;1.0	0.543	tRNA pseudouridine synthase (AHRD V3.3 *** A0A2G3CNB1_CAPCH)
30604	gene:Solyc10g083710.2	Solyc10g083710.2	chrSL4.0ch10	+	62635208	62635494	62634798	62634921	62635666	62635783	30604	21;28;40	11;9;12	43;39;32	0;0;0	379	121	0.000544009	0.0218895	0.379;0.498;0.516	1.0;1.0;1.0	0.536	3-deoxy-D-manno-octulosonic-acid transferase (AHRD V3.3 *** A0A200R573_9MAGN)
17293	gene:Solyc08g028970.3	Solyc08g028970.3	chrSL4.0ch08	+	37842527	37842607	37841420	37841851	37844941	37845108	17293	4;16;2	2;5;17	17;53;10	0;5;0	201	121	598951	0.00017258986315	0.546;0.658;0.066	1.0;0.865;1.0	0.532	Vacuolar iron transporter-like protein 3 (AHRD V3.3 *-* A0A2G3AWL9_CAPCH)
21053	gene:Solyc08g007100.4	Solyc08g007100.4	chrSL4.0ch08	+	1673644	1674306	1672450	1672916	1674459	1674574	21053	3;22;37	7;2;32	5;8;3	1;0;0	755	121	2.34424e+06	0.000530063808714	0.064;0.638;0.156	0.445;1.0;1.0	0.529	Haloacid dehalogenase-like hydrolase (HAD) superfamily protein (AHRD V3.3 *** A0A2U1KV95_ARTAN),Pfam:PF13419
29682	gene:Solyc06g050510.3	Solyc06g050510.3	chrSL4.0ch06	-	30924227	30924314	30923507	30923697	30924520	30924730	29682	5;4;0	33;45;22	6;8;4	0;6;6	208	121	1.90421e+06	0.00044534312903	0.081;0.049;0.0	1.0;0.437;0.279	0.529	SNF2 domain-containing protein CLASSY 1 (AHRD V3.3 *** A0A1U8GWM4_CAPAN)
18704	gene:Solyc02g005180.3	Solyc02g005180.3	chrSL4.0ch02	+	6943974	6944215	6943160	6943223	6944962	6945027	18704	10;12;6	8;0;19	2;18;15	0;0;0	334	121	18444.6	1.02245e+06	0.312;1.0;0.103	1.0;1.0;1.0	0.528	Sugar facilitator protein 2
20407	gene:Solyc01g105510.3	Solyc01g105510.3	chrSL4.0ch01	+	85969790	85970094	85969514	85969690	85970662	85970793	20407	6;16;9	15;9;9	2;10;25	0;9;0	397	121	0.00474992970769	0.0397179275032	0.109;0.351;0.234	1.0;0.253;1.0	0.52	LMBR1-like membrane protein (AHRD V3.3 *** A0A200RDV5_9MAGN)
30605	gene:Solyc10g083710.2	Solyc10g083710.2	chrSL4.0ch10	+	62635258	62635328	62634798	62634921	62635666	62635783	30605	17;17;13	11;9;12	1;3;8	0;0;0	191	121	33.5568	238446	0.495;0.545;0.407	1.0;1.0;1.0	0.518	3-deoxy-D-manno-octulosonic-acid transferase (AHRD V3.3 *** A0A200R573_9MAGN)
70	gene:Solyc12g088250.2	Solyc12g088250.2	chrSL4.0ch12	+	63279395	63279526	63279224	63279296	63279609	63279723	70	26;3;14	12;5;6	25;46;76	1;0;4	242	121	656.394	57993.6	0.52;0.231;0.538	0.926;1.0;0.905	0.514	Serine carboxypeptidase (AHRD V3.3 *** A0A2K3MSK4_TRIPR)
5753	gene:Solyc03g121250.3	Solyc03g121250.3	chrSL4.0ch03	-	63858611	63858787	63857912	63858044	63859427	63859577	5753	31;35;15	17;27;31	62;27;32	10;1;2	269	121	567.664	50826.4	0.451;0.368;0.179	0.736;0.924;0.878	0.513	3'-5' exonuclease domain (AHRD V3.3 *** A0A200QLJ1_9MAGN)
6240	gene:Solyc10g083710.2	Solyc10g083710.2	chrSL4.0ch10	+	62635415	62635494	62635268	62635328	62635666	62635783	6240	6;27;29	17;20;6	34;36;29	2;0;0	200	121	42.561	5343.65	0.176;0.45;0.745	0.911;1.0;1.0	0.513	3-deoxy-D-manno-octulosonic-acid transferase (AHRD V3.3 *** A0A200R573_9MAGN)
18710	gene:Solyc02g005180.3	Solyc02g005180.3	chrSL4.0ch02	+	6943981	6944215	6943160	6943223	6944962	6945027	18710	13;12;6	8;0;19	2;15;15	0;0;0	327	121	24566.8	1.30025e+06	0.376;1.0;0.105	1.0;1.0;1.0	0.506	Sugar facilitator protein 2
28814	gene:Solyc03g121250.3	Solyc03g121250.3	chrSL4.0ch03	-	63858611	63859315	63857912	63858044	63859427	63859577	28814	29;23;15	17;27;31	43;27;32	10;1;2	797	121	39351.7	1.90468e+06	0.206;0.115;0.068	0.395;0.804;0.708	0.506	3'-5' exonuclease domain (AHRD V3.3 *** A0A200QLJ1_9MAGN)
33863	gene:Solyc08g068000.3	Solyc08g068000.3	chrSL4.0ch08	-	55169304	55169479	55168246	55168408	55169766	55169924	33863	46;15;21	22;4;16	2;2;21	0;0;0	268	121	296.367	29197	0.486;0.629;0.372	1.0;1.0;1.0	0.504	Potassium channel protein (AHRD V3.3 *** F4JV33_ARATH)
802	gene:Solyc10g018850.2	Solyc10g018850.2	chrSL4.0ch10	-	10496372	10496394	10495801	10495919	10496763	10496927	802	16;16;5	31;40;19	55;51;9	1;7;12	143	121	248719	8.50201e+06	0.304;0.253;0.182	0.979;0.86;0.388	0.496	Endo-1,3(4)-beta-D-glucanase (AHRD V3.3 *** A0A2I0WB41_9ASPA)
28496	gene:Solyc12g042990.3	Solyc12g042990.3	chrSL4.0ch12	-	58214937	58216243	58214455	58214819	58216352	58216419	28496	39;61;62	26;55;27	108;146;180	17;0;16	1399	121	551496	0.000160999145226	0.115;0.088;0.166	0.355;1.0;0.493	0.493	CASC3/Barentsz eIF4AIII binding protein (AHRD V3.3 *** AT1G80000.3)
23539	gene:Solyc02g032200.4	Solyc02g032200.4	chrSL4.0ch02	+	26601662	26602767	26601030	26601588	26602850	26603282	23539	37;74;29	20;24;21	48;71;69	12;0;3	1198	121	0.000391630624903	0.00540689871016	0.157;0.237;0.122	0.288;1.0;0.699	0.49	Disease resistance protein (TIR-NBS-LRR class) (AHRD V3.3 *-* A0A2K3P0U8_TRIPR)
2695	gene:Solyc08g028970.3	Solyc08g028970.3	chrSL4.0ch08	+	37842527	37842640	37841420	37841851	37844941	37845108	2695	6;21;4	2;5;17	18;62;18	0;5;0	234	121	1.51716e+06	0.000371198979499	0.608;0.685;0.108	1.0;0.865;1.0	0.488	Vacuolar iron transporter-like protein 3 (AHRD V3.3 *-* A0A2G3AWL9_CAPCH)
28497	gene:Solyc12g042990.3	Solyc12g042990.3	chrSL4.0ch12	-	58214937	58216261	58214455	58214819	58216352	58216419	28497	39;66;68	26;55;27	108;149;181	17;0;16	1417	121	962184	0.000254830065383	0.114;0.093;0.177	0.352;1.0;0.491	0.486	CASC3/Barentsz eIF4AIII binding protein (AHRD V3.3 *** AT1G80000.3)
31916	gene:Solyc07g042510.3	Solyc07g042510.3	chrSL4.0ch07	-	55622552	55622955	55622065	55622435	55623481	55623878	31916	281;787;182	74;180;37	6;11;24	0;0;0	496	121	240.219	24384.8	0.481;0.516;0.545	1.0;1.0;1.0	0.486	Bax inhibitor 1-related (AHRD V3.3 *** A0A200RBK8_9MAGN)
20868	gene:Solyc07g006265.1	Solyc07g006265.1	chrSL4.0ch07	+	1045663	1046638	1043667	1043900	1047034	1047166	20868	0;2;0	6;8;14	9;4;20	5;1;0	1068	121	199081	702824	0.0;0.028;0.0	0.169;0.312;1.0	0.484	Cytochrome c oxidase subunit (AHRD V3.3 *** A0A2I4GEN1_9ROSI)
28498	gene:Solyc12g042990.3	Solyc12g042990.3	chrSL4.0ch12	-	58214937	58216278	58214455	58214819	58216352	58216419	28498	43;69;68	26;55;27	108;146;186	17;0;16	1434	121	1.27925e+06	0.000323660178652	0.122;0.096;0.175	0.349;1.0;0.495	0.484	CASC3/Barentsz eIF4AIII binding protein (AHRD V3.3 *** AT1G80000.3)
28482	gene:Solyc12g042990.3	Solyc12g042990.3	chrSL4.0ch12	-	58214911	58216243	58214455	58214819	58216352	58216419	28482	37;60;57	26;55;27	100;130;160	17;0;16	1425	121	1.52771e+06	0.000372959391192	0.108;0.085;0.152	0.333;1.0;0.459	0.482	CASC3/Barentsz eIF4AIII binding protein (AHRD V3.3 *** AT1G80000.3)
28483	gene:Solyc12g042990.3	Solyc12g042990.3	chrSL4.0ch12	-	58214911	58216261	58214455	58214819	58216352	58216419	28483	37;65;63	26;55;27	100;133;161	17;0;16	1443	121	251411	0.000564272383567	0.107;0.09;0.164	0.33;1.0;0.458	0.476	CASC3/Barentsz eIF4AIII binding protein (AHRD V3.3 *** AT1G80000.3)
35221	gene:Solyc09g011160.4	Solyc09g011160.4	chrSL4.0ch09	+	4548371	4548462	4547385	4547429	4548903	4548947	35221	7;27;24	15;2;46	485;1148;498	23;22;47	212	121	11591.3	0.000296186604035	0.21;0.885;0.229	0.923;0.968;0.858	0.475	Regulator of chromosome condensation (RCC1) family protein (AHRD V3.3 *** A0A1I9LSN5_ARATH)
28484	gene:Solyc12g042990.3	Solyc12g042990.3	chrSL4.0ch12	-	58214911	58216278	58214455	58214819	58216352	58216419	28484	41;68;63	26;55;27	100;130;166	17;0;16	1460	121	332509	0.000709118159182	0.116;0.093;0.162	0.328;1.0;0.462	0.473	CASC3/Barentsz eIF4AIII binding protein (AHRD V3.3 *** AT1G80000.3)
35369	gene:Solyc09g055570.3	Solyc09g055570.3	chrSL4.0ch09	+	38322229	38322573	38321989	38322061	38324002	38324071	35369	12;5;6	18;7;10	4;13;14	1;0;7	437	121	0.00222672455768	0.0216306089061	0.156;0.165;0.142	0.526;1.0;0.356	0.473	GPCR kinase (AHRD V3.3 *** A0A2P5AIX2_TREOI)
20358	gene:Solyc01g017860.3	Solyc01g017860.3	chrSL4.0ch01	+	25818854	25818932	25818233	25818699	25819027	25819172	20358	0;0;9	19;18;15	3;8;8	0;5;22	199	121	0.00506404893988	0.0417384112649	0.0;0.0;0.267	1.0;0.493;0.181	0.469	Unknown protein
27490	gene:Solyc03g097060.4	Solyc03g097060.4	chrSL4.0ch03	-	53986319	53986776	53985966	53986077	53986905	53987021	27490	3;6;18	9;5;19	11;29;8	0;10;2	550	121	0.00283771090354	0.0263326010129	0.068;0.209;0.172	1.0;0.389;0.468	0.469	Exostosin-like (AHRD V3.3 *** A0A200QTM8_9MAGN)
28809	gene:Solyc03g121250.3	Solyc03g121250.3	chrSL4.0ch03	-	63858521	63858787	63857912	63858044	63859427	63859577	28809	7;15;0	17;27;31	31;2;20	10;1;2	359	121	5215.71	344929	0.122;0.158;0.0	0.511;0.403;0.771	0.468	3'-5' exonuclease domain (AHRD V3.3 *** A0A200QLJ1_9MAGN)
27495	gene:Solyc03g097060.4	Solyc03g097060.4	chrSL4.0ch03	-	53986331	53986776	53985966	53986077	53986905	53987021	27495	3;8;18	9;5;19	11;22;11	0;10;2	538	121	0.00476631343427	0.0398349774185	0.07;0.265;0.176	1.0;0.331;0.553	0.458	Exostosin-like (AHRD V3.3 *** A0A200QTM8_9MAGN)
28489	gene:Solyc12g042990.3	Solyc12g042990.3	chrSL4.0ch12	-	58214914	58216243	58214455	58214819	58216352	58216419	28489	53;69;88	26;55;27	106;150;180	17;0;16	1422	121	5.64243e+06	0.00110392647344	0.148;0.096;0.217	0.347;1.0;0.489	0.458	CASC3/Barentsz eIF4AIII binding protein (AHRD V3.3 *** AT1G80000.3)
26772	gene:Solyc04g082160.4	Solyc04g082160.4	chrSL4.0ch04	+	63909858	63910094	63909615	63909684	63910178	63910248	26772	11;11;10	0;13;12	5;7;14	0;0;1	329	121	1.46953e+06	0.000361663719653	1.0;0.237;0.235	1.0;1.0;0.837	0.455	Ubiquitin (AHRD V3.3 *** A0A2U1QEA1_ARTAN)
6329	gene:Solyc07g005790.4	Solyc07g005790.4	chrSL4.0ch07	-	626595	626666	626123	626339	627382	627575	6329	45;15;66	24;29;33	46;42;46	4;0;6	192	121	72.4577	63513.6	0.542;0.246;0.558	0.879;1.0;0.829	0.454	Multipolar spindle 1 (AHRD V3.3 *** A0A2U1M6R9_ARTAN)
28490	gene:Solyc12g042990.3	Solyc12g042990.3	chrSL4.0ch12	-	58214914	58216261	58214455	58214819	58216352	58216419	28490	53;74;94	26;55;27	106;153;181	17;0;16	1440	121	8.13862e+06	0.00148852904247	0.146;0.102;0.226	0.344;1.0;0.487	0.452	CASC3/Barentsz eIF4AIII binding protein (AHRD V3.3 *** AT1G80000.3)
28491	gene:Solyc12g042990.3	Solyc12g042990.3	chrSL4.0ch12	-	58214914	58216278	58214455	58214819	58216352	58216419	28491	57;77;94	26;55;27	106;150;186	17;0;16	1457	121	9.88214e+06	0.00175363384741	0.154;0.104;0.224	0.341;1.0;0.491	0.45	CASC3/Barentsz eIF4AIII binding protein (AHRD V3.3 *** AT1G80000.3)
30603	gene:Solyc10g083710.2	Solyc10g083710.2	chrSL4.0ch10	+	62635208	62635328	62634798	62634921	62635666	62635783	30603	22;34;24	11;9;12	23;22;19	0;0;0	241	121	0.672362	142.119	0.501;0.655;0.501	1.0;1.0;1.0	0.448	3-deoxy-D-manno-octulosonic-acid transferase (AHRD V3.3 *** A0A200R573_9MAGN)
35222	gene:Solyc09g011160.4	Solyc09g011160.4	chrSL4.0ch09	+	4548371	4548462	4547812	4548001	4548903	4548947	35222	25;28;69	96;77;230	1156;2701;1167	601;399;842	212	121	0.0487499	13.7975	0.129;0.172;0.146	0.523;0.794;0.442	0.437	Regulator of chromosome condensation (RCC1) family protein (AHRD V3.3 *** A0A1I9LSN5_ARATH)
35199	gene:Solyc09g011160.4	Solyc09g011160.4	chrSL4.0ch09	+	4547822	4548462	4547385	4547429	4548903	4548947	35199	38;38;65	15;2;46	704;1370;1051	23;22;47	733	121	1.02641e+06	0.000268014656427	0.295;0.758;0.189	0.835;0.911;0.787	0.43	Regulator of chromosome condensation (RCC1) family protein (AHRD V3.3 *** A0A1I9LSN5_ARATH)
35211	gene:Solyc09g011160.4	Solyc09g011160.4	chrSL4.0ch09	+	4547894	4548462	4547385	4547429	4548903	4548947	35211	38;39;57	15;2;46	703;1363;1053	23;22;47	661	121	1.35562e+06	0.000339383548171	0.317;0.781;0.185	0.848;0.919;0.804	0.429	Regulator of chromosome condensation (RCC1) family protein (AHRD V3.3 *** A0A1I9LSN5_ARATH)
19062	gene:Solyc03g025830.4	Solyc03g025830.4	chrSL4.0ch03	-	3210979	3212887	3210084	3210233	3214054	3214163	19062	131;153;96	12;3;12	105;138;49	2;0;0	2001	121	310548	0.000101680233316	0.398;0.755;0.326	0.76;1.0;1.0	0.427	Myosin heavy chain-related protein (AHRD V3.3 *** Q9C8T4_ARATH)
34875	gene:Solyc06g084590.4	Solyc06g084590.4	chrSL4.0ch06	+	47239719	47239740	47239027	47239119	47239834	47239926	34875	10;7;14	44;23;49	18;26;21	19;0;27	142	121	0.000167781721942	0.00268877455264	0.162;0.206;0.196	0.447;1.0;0.399	0.427	Heparan-alpha-glucosaminide N-acetyltransferase-like protein (DUF1624) (AHRD V3.3 *** B3H4C1_ARATH)
35207	gene:Solyc09g011160.4	Solyc09g011160.4	chrSL4.0ch09	+	4547882	4548462	4547385	4547429	4548903	4548947	35207	40;38;61	15;2;46	718;1378;1037	23;22;47	673	121	1.10146e+06	0.000283838818532	0.324;0.774;0.193	0.849;0.918;0.799	0.425	Regulator of chromosome condensation (RCC1) family protein (AHRD V3.3 *** A0A1I9LSN5_ARATH)
12013	gene:Solyc10g080020.3	Solyc10g080020.3	chrSL4.0ch10	+	60549008	60550839	60548575	60548728	60551882	60552001	12013	45;65;50	10;12;8	81;67;51	0;2;6	1924	121	0.0037581611566	0.0329227258912	0.221;0.254;0.282	1.0;0.678;0.348	0.423	F-box/LRR-repeat protein At5g63520-like (AHRD V3.3 *** A0A2I4FAV8_9ROSI)
18696	gene:Solyc02g005180.3	Solyc02g005180.3	chrSL4.0ch02	+	6943471	6944215	6943160	6943223	6944962	6945027	18696	39;61;62	8;0;19	9;31;33	0;0;0	837	121	29837.1	1.52133e+06	0.413;1.0;0.321	1.0;1.0;1.0	0.422	Sugar facilitator protein 2
4313	gene:Solyc02g032200.4	Solyc02g032200.4	chrSL4.0ch02	+	26601662	26601819	26601030	26601588	26602850	26603282	4313	31;65;18	20;24;21	43;60;65	12;0;3	250	121	229337	7.92874e+06	0.429;0.567;0.293	0.634;1.0;0.913	0.419	Disease resistance protein (TIR-NBS-LRR class) (AHRD V3.3 *-* A0A2K3P0U8_TRIPR)
35203	gene:Solyc09g011160.4	Solyc09g011160.4	chrSL4.0ch09	+	4547877	4548462	4547385	4547429	4548903	4548947	35203	38;40;74	15;2;46	734;1413;1061	23;22;47	678	121	1.24295e+06	0.000315191958693	0.311;0.781;0.223	0.851;0.92;0.801	0.419	Regulator of chromosome condensation (RCC1) family protein (AHRD V3.3 *** A0A1I9LSN5_ARATH)
14388	gene:Solyc03g150147.1	Solyc03g150147.1	chrSL4.0ch03	-	52472213	52477371	52471979	52472122	52482023	52482093	14388	13;4;4	22;53;15	17;49;12	4;6;0	5251	121	0.00135410391472	0.0145505175161	0.013;0.002;0.006	0.089;0.158;1.0	0.409	Unknown protein
19972	gene:Solyc08g076130.3	Solyc08g076130.3	chrSL4.0ch08	-	58276217	58277566	58275919	58276059	58278624	58278885	19972	44;51;38	24;12;19	82;31;23	11;1;1	1442	121	0.000263572135358	0.00390182562258	0.133;0.263;0.144	0.385;0.722;0.659	0.409	E2F/DP family winged-helix DNA-binding domain-containing protein (AHRD V3.3 *** AT4G19003.6)
2917	gene:Solyc03g058805.1	Solyc03g058805.1	chrSL4.0ch03	+	22088754	22088877	22088420	22088565	22092366	22092468	2917	1;7;3	8;8;6	20;14;3	12;0;3	242	121	0.00528723223773	0.0432047210774	0.059;0.304;0.2	0.455;1.0;0.333	0.408	Unknown protein
19992	gene:Solyc08g076130.3	Solyc08g076130.3	chrSL4.0ch08	-	58278492	58278529	58275919	58276059	58278624	58278885	19992	9;18;16	24;12;19	13;30;18	11;1;1	158	121	0.000280852841655	0.00411568334917	0.223;0.535;0.392	0.475;0.958;0.932	0.405	E2F/DP family winged-helix DNA-binding domain-containing protein (AHRD V3.3 *** AT4G19003.6)
19966	gene:Solyc08g076130.3	Solyc08g076130.3	chrSL4.0ch08	-	58276207	58277566	58275919	58276059	58278624	58278885	19966	44;51;38	24;12;19	80;28;24	11;1;1	1452	121	0.000342059717897	0.00482422651968	0.133;0.262;0.143	0.377;0.7;0.667	0.402	E2F/DP family winged-helix DNA-binding domain-containing protein (AHRD V3.3 *** AT4G19003.6)
24187	gene:Solyc07g006240.4	Solyc07g006240.4	chrSL4.0ch07	+	1033755	1034621	1033323	1033419	1035036	1035121	24187	93;43;65	22;14;3	61;62;60	6;0;0	959	121	0.00132749618038	0.0143104461939	0.348;0.279;0.732	0.562;1.0;1.0	0.401	DNA-directed RNA polymerase III subunit RPC8 (AHRD V3.3 *** A0A2I4FZ65_9ROSI)
19295	gene:Solyc01g104650.3	Solyc01g104650.3	chrSL4.0ch01	+	85390529	85391130	85390149	85390221	85392230	85392687	19295	3;0;0	9;12;3	16;25;7	12;0;19	694	121	7.3551e+06	0.00137151469981	0.055;0.0;0.0	0.189;1.0;0.06	0.398	ABSCISIC ACID-INSENSITIVE 5-like protein 5 (AHRD V3.3 *** A0A2I4GE24_9ROSI)
8288	gene:Solyc12g014280.2	Solyc12g014280.2	chrSL4.0ch12	+	5135609	5135935	5134900	5135050	5136985	5137387	8288	21;148;29	8;27;9	127;71;35	0;0;4	419	121	1514.18	118429	0.431;0.613;0.482	1.0;1.0;0.716	0.397	RNA-binding CRS1 / YhbY (CRM) domain protein (AHRD V3.3 *** A0A2U1NZ44_ARTAN)
34001	gene:Solyc01g007060.3	Solyc01g007060.3	chrSL4.0ch01	+	1604649	1604708	1603189	1603274	1605459	1607078	34001	0;1;6	17;25;0	26;17;1	4;0;1	180	121	0.000149469739101	0.00244467569957	0.0;0.026;1.0	0.814;1.0;0.402	0.397	BTB/POZ domain-containing protein (AHRD V3.3 *** A0A2G3AY53_CAPCH)
14107	gene:Solyc03g080010.3	Solyc03g080010.3	chrSL4.0ch03	-	46446525	46446576	46444569	46444617	46447503	46447651	14107	0;16;17	9;7;9	14;23;8	3;1;3	172	121	0.00206527848762	0.0204549542263	0.0;0.617;0.571	0.767;0.942;0.652	0.391	DNA mismatch repair protein MutS (AHRD V3.3 *** A0A200R035_9MAGN)
17363	gene:Solyc02g093030.3	Solyc02g093030.3	chrSL4.0ch02	-	52037101	52037912	52036230	52036347	52038699	52038893	17363	46;34;32	10;20;7	29;35;44	2;0;7	904	121	0.00455559374856	0.0385172568154	0.381;0.185;0.38	0.66;1.0;0.457	0.39	Peptidyl-tRNA hydrolase family protein (AHRD V3.3 *** A0A2U1QDH3_ARTAN)
21050	gene:Solyc08g007100.4	Solyc08g007100.4	chrSL4.0ch08	+	1673640	1673780	1672450	1672916	1674459	1674574	21050	26;52;9	7;2;32	13;18;21	1;0;0	242	121	432567	0.000132172273927	0.65;0.929;0.123	0.867;1.0;1.0	0.388	Haloacid dehalogenase-like hydrolase (HAD) superfamily protein (AHRD V3.3 *** A0A2U1KV95_ARTAN),Pfam:PF13419
19975	gene:Solyc08g076130.3	Solyc08g076130.3	chrSL4.0ch08	-	58276217	58278529	58275919	58276059	58278624	58278885	19975	17;26;18	24;12;19	20;36;30	11;1;1	2405	121	0.00077596582942	0.00946137188601	0.034;0.098;0.045	0.084;0.644;0.601	0.384	E2F/DP family winged-helix DNA-binding domain-containing protein (AHRD V3.3 *** AT4G19003.6)
8540	gene:Solyc12g005230.3	Solyc12g005230.3	chrSL4.0ch12	+	163345	163409	162948	163137	164225	164666	8540	2;0;0	11;26;8	10;8;12	7;12;9	185	121	16.0843	2253.6	0.106;0.0;0.0	0.483;0.304;0.466	0.382	Autophagy-related protein (AHRD V3.3 *** A0A2K3P5C5_TRIPR)
21915	gene:Solyc01g111130.4	Solyc01g111130.4	chrSL4.0ch01	-	89857628	89858069	89856051	89856179	89858258	89858628	21915	12;13;27	20;9;5	24;57;33	1;4;9	534	121	0.00176443678335	0.0180501473314	0.12;0.247;0.55	0.845;0.764;0.454	0.382	bHLH transcription factor 011
14044	gene:Solyc02g094500.3	Solyc02g094500.3	chrSL4.0ch02	-	53101172	53101768	53097957	53098106	53108593	53108684	14044	32;60;15	0;16;9	37;57;21	2;0;0	689	121	0.000109299682059	0.00189526556684	1.0;0.397;0.226	0.765;1.0;1.0	0.381	sialyltransferase-like
11397	gene:Solyc04g016130.3	Solyc04g016130.3	chrSL4.0ch04	-	6899369	6899576	6899085	6899238	6899708	6899810	11397	17;17;18	11;7;10	25;15;13	4;0;2	300	121	0.000480461848898	0.0063473039429	0.384;0.495;0.421	0.716;1.0;0.724	0.38	F-box/LRR plant protein (AHRD V3.3 *** G7J3V2_MEDTR)
17029	gene:Solyc03g115580.4	Solyc03g115580.4	chrSL4.0ch03	-	59662917	59663094	59662641	59662741	59663985	59664085	17029	12;30;17	5;8;7	25;31;18	0;0;2	270	121	10703.4	648750	0.518;0.627;0.521	1.0;1.0;0.801	0.378	DNA excision repair protein ERCC-1 (AHRD V3.3 *** A0A2G3A240_CAPAN)
19969	gene:Solyc08g076130.3	Solyc08g076130.3	chrSL4.0ch08	-	58276207	58278529	58275919	58276059	58278624	58278885	19969	17;26;18	24;12;19	18;33;31	11;1;1	2415	121	0.00114350937708	0.0128024749133	0.034;0.098;0.045	0.076;0.623;0.608	0.377	E2F/DP family winged-helix DNA-binding domain-containing protein (AHRD V3.3 *** AT4G19003.6)
14825	gene:Solyc02g086050.3	Solyc02g086050.3	chrSL4.0ch02	+	46859863	46860204	46859518	46859619	46860595	46860929	14825	42;25;21	6;6;6	25;33;10	0;2;0	434	121	628296	0.000180267953824	0.661;0.537;0.494	1.0;0.821;1.0	0.376	Abscisic acid (Aba)-deficient 4 (AHRD V3.3 *** A0A1P8AQ81_ARATH)
33864	gene:Solyc08g068000.3	Solyc08g068000.3	chrSL4.0ch08	-	55169304	55169520	55168246	55168408	55169766	55169924	33864	76;30;51	22;4;16	6;2;21	0;0;0	309	121	5061.13	338053	0.575;0.746;0.555	1.0;1.0;1.0	0.375	Potassium channel protein (AHRD V3.3 *** F4JV33_ARATH)
31917	gene:Solyc07g042510.3	Solyc07g042510.3	chrSL4.0ch07	-	55622597	55622713	55622065	55622435	55623481	55623878	31917	185;554;179	74;180;37	1;16;6	0;0;0	237	121	3878.03	269261	0.561;0.611;0.712	1.0;1.0;1.0	0.372	Bax inhibitor 1-related (AHRD V3.3 *** A0A200RBK8_9MAGN)
32230	gene:Solyc11g010420.3	Solyc11g010420.3	chrSL4.0ch11	+	3514467	3514546	3513547	3513763	3514695	3514882	32230	30;27;8	14;0;10	9;20;18	0;0;0	200	121	73066.1	3.1732e+06	0.565;1.0;0.326	1.0;1.0;1.0	0.37	Dihydrofolate reductase-like protein (AHRD V3.3 *** A0A2K3MS55_TRIPR)
19981	gene:Solyc08g076130.3	Solyc08g076130.3	chrSL4.0ch08	-	58277474	58278550	58275919	58276059	58278624	58278885	19981	177;128;137	24;12;19	180;181;85	11;1;1	1169	121	3.49898e+06	0.000740060512014	0.433;0.525;0.427	0.629;0.949;0.898	0.364	E2F/DP family winged-helix DNA-binding domain-containing protein (AHRD V3.3 *** AT4G19003.6)
15859	gene:Solyc08g066540.3	Solyc08g066540.3	chrSL4.0ch08	-	53381082	53381628	53380922	53381000	53381735	53381796	15859	25;62;66	9;2;10	30;57;61	0;2;0	639	121	477460	0.000143011003269	0.345;0.854;0.556	1.0;0.844;1.0	0.363	Peptidyl-tRNA hydrolase (AHRD V3.3 *** A0A200RC13_9MAGN)
18092	gene:Solyc03g058805.1	Solyc03g058805.1	chrSL4.0ch03	+	22090451	22090670	22088420	22088565	22092366	22092468	18092	0;0;3	8;8;6	10;14;0	12;0;3	312	121	0.00285211885626	0.0264295819763	0.0;0.0;0.162	0.244;1.0;0.0	0.361	Unknown protein
11396	gene:Solyc04g016130.3	Solyc04g016130.3	chrSL4.0ch04	-	6899369	6899441	6899085	6899238	6899708	6899810	11396	17;26;19	11;7;10	55;19;36	4;0;2	193	121	31033.7	1.57752e+06	0.492;0.7;0.544	0.896;1.0;0.919	0.36	F-box/LRR plant protein (AHRD V3.3 *** G7J3V2_MEDTR)
19979	gene:Solyc08g076130.3	Solyc08g076130.3	chrSL4.0ch08	-	58277474	58278526	58275919	58276059	58278624	58278885	19979	178;128;139	24;12;19	181;180;85	11;1;1	1145	121	3.3308e+06	0.000709884261676	0.439;0.53;0.436	0.635;0.95;0.9	0.36	E2F/DP family winged-helix DNA-binding domain-containing protein (AHRD V3.3 *** AT4G19003.6)
7063	gene:Solyc01g007060.3	Solyc01g007060.3	chrSL4.0ch01	+	1604652	1604708	1603189	1603274	1605459	1607078	7063	19;15;9	17;25;0	55;65;11	4;0;1	177	121	7.76945e+06	0.00143515715709	0.433;0.291;1.0	0.904;1.0;0.883	0.354	BTB/POZ domain-containing protein (AHRD V3.3 *** A0A2G3AY53_CAPCH)
29132	gene:Solyc08g005260.2	Solyc08g005260.2	chrSL4.0ch08	-	189137	189310	188215	188344	189868	190031	29132	36;14;43	19;3;5	25;16;14	0;0;0	266	121	1111.66	91219.2	0.463;0.68;0.796	1.0;1.0;1.0	0.354	Homeodomain-like superfamily protein (AHRD V3.3 *** A0A2U1QD82_ARTAN)
28502	gene:Solyc12g042990.3	Solyc12g042990.3	chrSL4.0ch12	-	58214940	58216243	58214455	58214819	58216352	58216419	28502	262;195;350	26;55;27	331;381;347	17;0;16	1396	121	0.000141946087334	0.00234641556809	0.466;0.235;0.529	0.628;1.0;0.653	0.35	CASC3/Barentsz eIF4AIII binding protein (AHRD V3.3 *** AT1G80000.3)
28503	gene:Solyc12g042990.3	Solyc12g042990.3	chrSL4.0ch12	-	58214940	58216261	58214455	58214819	58216352	58216419	28503	262;200;356	26;55;27	331;384;348	17;0;16	1414	121	0.000156983448624	0.00255247138934	0.463;0.237;0.53	0.625;1.0;0.65	0.348	CASC3/Barentsz eIF4AIII binding protein (AHRD V3.3 *** AT1G80000.3)
19980	gene:Solyc08g076130.3	Solyc08g076130.3	chrSL4.0ch08	-	58277474	58278529	58275919	58276059	58278624	58278885	19980	194;154;155	24;12;19	198;213;115	11;1;1	1148	121	2.0758e+06	0.000480759347745	0.46;0.575;0.462	0.655;0.957;0.924	0.346	E2F/DP family winged-helix DNA-binding domain-containing protein (AHRD V3.3 *** AT4G19003.6)
34138	gene:Solyc08g077520.3	Solyc08g077520.3	chrSL4.0ch08	-	59613522	59614444	59613131	59613337	59615422	59615479	34138	108;74;100	10;10;30	90;92;58	0;2;7	1015	121	0.00201342829838	0.02006638761	0.563;0.469;0.284	1.0;0.846;0.497	0.342	Centromere protein O (AHRD V3.3 *** A0A200PRW5_9MAGN)
406	gene:Solyc11g044330.3	Solyc11g044330.3	chrSL4.0ch11	-	31690530	31690636	31690288	31690436	31690706	31690812	406	50;55;43	37;15;40	93;59;32	26;0;4	227	121	0.000131726371815	0.00219963281975	0.419;0.662;0.364	0.656;1.0;0.81	0.34	Zinc finger SWIM domain protein (AHRD V3.3 *** F4JJV9_ARATH)
19978	gene:Solyc08g076130.3	Solyc08g076130.3	chrSL4.0ch08	-	58277474	58278346	58275919	58276059	58278624	58278885	19978	177;128;137	24;12;19	182;180;85	11;1;1	965	121	1.68271e+06	0.00040339089361	0.48;0.572;0.475	0.675;0.958;0.914	0.34	E2F/DP family winged-helix DNA-binding domain-containing protein (AHRD V3.3 *** AT4G19003.6)
20928	gene:Solyc03g032080.4	Solyc03g032080.4	chrSL4.0ch03	+	4501207	4501301	4500987	4501080	4501453	4501506	20928	33;33;66	12;18;36	17;58;42	0;6;6	215	121	241834	8.30919e+06	0.607;0.508;0.508	1.0;0.845;0.798	0.34	Auxin efflux carrier (AHRD V3.3 *** A0A200PYL2_9MAGN)
19820	gene:Solyc11g039950.3	Solyc11g039950.3	chrSL4.0ch11	-	39292379	39294394	39291990	39292249	39296466	39296546	19820	36;20;77	18;9;20	73;66;148	4;7;7	2108	121	11276.3	672491	0.103;0.113;0.181	0.512;0.351;0.548	0.338	Splicing factor 3B subunit 4 (AHRD V3.3 *-* A0A1J3HL99_NOCCA)
34150	gene:Solyc08g077520.3	Solyc08g077520.3	chrSL4.0ch08	-	59614346	59615228	59613131	59613337	59615422	59615479	34150	113;138;181	10;10;30	148;157;163	0;2;7	975	121	385175	0.00012089925634	0.584;0.631;0.428	1.0;0.907;0.743	0.336	Centromere protein O (AHRD V3.3 *** A0A200PRW5_9MAGN)
34151	gene:Solyc08g077520.3	Solyc08g077520.3	chrSL4.0ch08	-	59614346	59615257	59613131	59613337	59615422	59615479	34151	113;148;181	10;10;30	144;157;163	0;2;7	1004	121	770610	0.000213046784969	0.577;0.641;0.421	1.0;0.904;0.737	0.334	Centromere protein O (AHRD V3.3 *** A0A200PRW5_9MAGN)
19813	gene:Solyc11g039950.3	Solyc11g039950.3	chrSL4.0ch11	-	39292379	39292521	39291990	39292249	39296466	39296546	19813	36;16;81	18;9;20	73;66;148	4;7;7	242	121	3337.79	237681	0.5;0.471;0.669	0.901;0.825;0.914	0.333	Splicing factor 3B subunit 4 (AHRD V3.3 *-* A0A1J3HL99_NOCCA)
34144	gene:Solyc08g077520.3	Solyc08g077520.3	chrSL4.0ch08	-	59613543	59614444	59613131	59613337	59615422	59615479	34144	111;72;110	10;10;30	90;92;58	0;2;7	994	121	0.00219149636403	0.0213669903486	0.575;0.467;0.309	1.0;0.848;0.502	0.333	Centromere protein O (AHRD V3.3 *** A0A200PRW5_9MAGN)
14110	gene:Solyc03g080010.3	Solyc03g080010.3	chrSL4.0ch03	-	46446525	46447065	46444569	46444617	46447503	46447651	14110	15;27;35	9;7;9	32;52;16	3;1;3	633	121	0.00279239878479	0.0260278376265	0.242;0.424;0.426	0.671;0.909;0.505	0.331	DNA mismatch repair protein MutS (AHRD V3.3 *** A0A200R035_9MAGN)
32229	gene:Solyc11g010420.3	Solyc11g010420.3	chrSL4.0ch11	+	3514044	3514566	3513547	3513763	3514695	3514882	32229	54;35;69	14;0;10	9;23;58	0;0;0	615	121	25371	133436	0.431;1.0;0.576	1.0;1.0;1.0	0.331	Dihydrofolate reductase-like protein (AHRD V3.3 *** A0A2K3MS55_TRIPR)
7110	gene:Solyc06g009160.4	Solyc06g009160.4	chrSL4.0ch06	-	3107263	3107331	3106881	3106963	3107706	3107760	7110	20;21;20	7;17;18	23;26;52	4;0;14	189	121	0.000420280275877	0.00573370113295	0.647;0.442;0.416	0.786;1.0;0.704	0.328	Glyoxysomal fatty acid beta-oxidation multifunctional protein MFP-a (AHRD V3.3 *** A0A2G2WGU7_CAPBA)
27420	gene:Solyc05g011970.3	Solyc05g011970.3	chrSL4.0ch05	+	5258761	5258988	5258450	5258674	5259067	5259443	27420	2;11;21	4;4;15	0;7;13	1;0;0	320	121	0.000532738675282	0.00692492129708	0.159;0.51;0.346	0.0;1.0;1.0	0.328	Cytochrome (AHRD V3.3 *** A0A1U8EZV2_CAPAN)
8956	gene:Solyc11g044330.3	Solyc11g044330.3	chrSL4.0ch11	-	31690552	31690636	31690288	31690436	31690706	31690812	8956	41;28;24	37;15;40	30;40;21	26;0;4	205	121	0.00321793506653	0.0290065795997	0.395;0.524;0.262	0.405;1.0;0.756	0.327	Zinc finger SWIM domain protein (AHRD V3.3 *** F4JJV9_ARATH)
28529	gene:Solyc05g052630.4	Solyc05g052630.4	chrSL4.0ch05	-	62240712	62240762	62239604	62239848	62242693	62242809	28529	72;48;95	285;153;345	46;111;159	36;71;124	171	121	0	0.0	0.152;0.182;0.163	0.475;0.525;0.476	0.326	flocculation protein (AHRD V3.3 *** AT2G39950.8)
21632	gene:Solyc01g108412.1	Solyc01g108412.1	chrSL4.0ch01	+	88061664	88061742	88061120	88061192	88061922	88062002	21632	7;35;20	25;13;32	14;53;23	7;12;5	199	121	0.00150122813985	0.0158322209429	0.145;0.621;0.275	0.549;0.729;0.737	0.325	protein unc-13 homolog isoform X1 (AHRD V3.3 *-* XP_019066501.1)
12064	gene:Solyc11g072970.2	Solyc11g072970.2	chrSL4.0ch11	-	54184249	54184317	54183617	54183674	54184405	54184613	12064	36;41;48	13;18;11	64;30;44	3;0;0	189	121	1.31571	256.964	0.639;0.593;0.736	0.932;1.0;1.0	0.321	Nudix hydrolase 9 (AHRD V3.3 *** A0A2G2WKD2_CAPBA)
22354	gene:Solyc09g014510.3	Solyc09g014510.3	chrSL4.0ch09	-	6153133	6154166	6152311	6152595	6154245	6154318	22354	40;30;47	6;5;6	26;40;18	1;0;2	1126	121	0.00549244258241	0.0445653802052	0.417;0.392;0.457	0.736;1.0;0.492	0.321	Mitochondrial inner membrane protease subunit 2 (AHRD V3.3 *** A0A2U1NNS9_ARTAN)
33997	gene:Solyc08g075520.4	Solyc08g075520.4	chrSL4.0ch08	-	57788378	57788477	57788017	57788095	57788835	57789446	33997	71;43;35	74;81;53	208;60;71	11;27;76	220	121	0.00102311016004	0.0117418591116	0.345;0.226;0.266	0.912;0.55;0.339	0.321	transglutaminase family protein (AHRD V3.3 *** AT4G19160.2)
11005	gene:Solyc04g051860.3	Solyc04g051860.3	chrSL4.0ch04	+	50393058	50393668	50391669	50391813	50395936	50395995	11005	96;125;88	10;2;15	184;151;122	0;0;0	703	121	21.1409	2858.48	0.623;0.915;0.502	1.0;1.0;1.0	0.32	shikimate kinase precursor
21720	gene:Solyc08g005270.3	Solyc08g005270.3	chrSL4.0ch08	-	214707	214811	210441	211710	215267	215501	21720	31;30;15	21;24;8	37;27;50	4;5;10	225	121	213331	7.46815e+06	0.443;0.402;0.502	0.833;0.744;0.729	0.32	Poly [ADP-ribose] polymerase (AHRD V3.3 *** A0A2G2W3V7_CAPBA)
35217	gene:Solyc09g011160.4	Solyc09g011160.4	chrSL4.0ch09	+	4548355	4548462	4547812	4548001	4548903	4548947	35217	7;20;24	96;77;230	502;1203;518	601;399;842	228	121	2.49456	457.752	0.037;0.121;0.052	0.307;0.615;0.246	0.319	Regulator of chromosome condensation (RCC1) family protein (AHRD V3.3 *** A0A1I9LSN5_ARATH)
19817	gene:Solyc11g039950.3	Solyc11g039950.3	chrSL4.0ch11	-	39292379	39292565	39291990	39292249	39296466	39296546	19817	41;25;77	18;9;20	93;66;148	4;7;7	279	121	815.008	6979.18	0.497;0.546;0.625	0.91;0.804;0.902	0.316	Splicing factor 3B subunit 4 (AHRD V3.3 *-* A0A1J3HL99_NOCCA)
7018	gene:Solyc08g068000.3	Solyc08g068000.3	chrSL4.0ch08	-	55169220	55169520	55168246	55168408	55169766	55169924	7018	114;35;127	22;4;16	27;10;20	0;0;0	393	121	2194.97	165849	0.615;0.729;0.71	1.0;1.0;1.0	0.315	Potassium channel protein (AHRD V3.3 *** F4JV33_ARATH)
21910	gene:Solyc01g111130.4	Solyc01g111130.4	chrSL4.0ch01	-	89856292	89858069	89856051	89856179	89858258	89858628	21910	18;13;27	20;9;5	29;63;32	1;4;9	1870	121	0.00114129729294	0.0127862816814	0.055;0.085;0.259	0.652;0.505;0.187	0.315	bHLH transcription factor 011
35214	gene:Solyc09g011160.4	Solyc09g011160.4	chrSL4.0ch09	+	4548298	4548462	4547812	4548001	4548903	4548947	35214	9;21;24	96;77;230	535;1257;578	601;399;842	257	121	0.331979	76.099	0.042;0.114;0.047	0.295;0.597;0.244	0.311	Regulator of chromosome condensation (RCC1) family protein (AHRD V3.3 *** A0A1I9LSN5_ARATH)
11006	gene:Solyc04g051860.3	Solyc04g051860.3	chrSL4.0ch04	+	50393058	50393672	50391669	50391813	50395936	50395995	11006	105;125;92	10;2;15	190;175;131	0;0;0	707	121	13.7587	1997.82	0.642;0.915;0.512	1.0;1.0;1.0	0.31	shikimate kinase precursor
21959	gene:Solyc03g113770.3	Solyc03g113770.3	chrSL4.0ch03	-	58251171	58251476	58250970	58251059	58251572	58251739	21959	59;58;107	6;36;0	28;40;44	0;0;0	398	121	366437	0.000116219434874	0.749;0.329;1.0	1.0;1.0;1.0	0.307	NAD(P)H-hydrate epimerase (AHRD V3.3 *** A0A1U8G4A3_CAPAN)
3684	gene:Solyc08g007100.4	Solyc08g007100.4	chrSL4.0ch08	+	1673644	1673780	1672450	1672916	1674459	1674574	3684	29;72;36	7;2;32	18;26;22	1;0;0	242	121	312128	0.000101963755455	0.674;0.947;0.36	0.9;1.0;1.0	0.306	Haloacid dehalogenase-like hydrolase (HAD) superfamily protein (AHRD V3.3 *** A0A2U1KV95_ARTAN),Pfam:PF13419
5377	gene:Solyc01g090590.3	Solyc01g090590.3	chrSL4.0ch01	-	76505089	76505150	76504871	76504934	76505247	76505306	5377	9;18;11	6;11;9	28;21;29	10;5;0	182	121	0.00171607351994	0.0176997243192	0.499;0.521;0.448	0.651;0.736;1.0	0.306	Alpha/beta-Hydrolases superfamily protein (AHRD V3.3 *** A0A2U1P0W9_ARTAN)
8954	gene:Solyc11g044330.3	Solyc11g044330.3	chrSL4.0ch11	-	31690526	31690636	31690288	31690436	31690706	31690812	8954	73;58;49	37;15;40	92;75;38	26;0;4	231	121	0.000164623982155	0.00265045805422	0.508;0.669;0.391	0.65;1.0;0.833	0.305	Zinc finger SWIM domain protein (AHRD V3.3 *** F4JJV9_ARATH)
3390	gene:Solyc03g116930.3	Solyc03g116930.3	chrSL4.0ch03	-	60664762	60664863	60664068	60664117	60665401	60665516	3390	11;35;12	9;6;2	37;47;47	4;0;0	222	121	1.68863e+06	0.000403976735828	0.4;0.761;0.766	0.834;1.0;1.0	0.302	Phospholipase-like protein (AHRD V3.3 *** A0A2U1PUP4_ARTAN)
6535	gene:Solyc07g042510.3	Solyc07g042510.3	chrSL4.0ch07	-	55622597	55622755	55622065	55622435	55623481	55623878	6535	264;863;254	74;180;37	3;25;9	0;0;0	251	121	2744.58	202341	0.632;0.698;0.768	1.0;1.0;1.0	0.301	Bax inhibitor 1-related (AHRD V3.3 *** A0A200RBK8_9MAGN)
14108	gene:Solyc03g080010.3	Solyc03g080010.3	chrSL4.0ch03	-	46446525	46446661	46444569	46444617	46447503	46447651	14108	14;21;26	9;7;9	32;50;16	3;1;3	242	121	6.52747e+06	0.00124428105642	0.438;0.6;0.591	0.842;0.962;0.727	0.301	DNA mismatch repair protein MutS (AHRD V3.3 *** A0A200R035_9MAGN)
21913	gene:Solyc01g111130.4	Solyc01g111130.4	chrSL4.0ch01	-	89856897	89858069	89856051	89856179	89858258	89858628	21913	122;103;82	20;9;5	109;218;178	1;4;9	1265	121	0.000518594741958	0.00677072267286	0.368;0.523;0.611	0.912;0.839;0.654	0.301	bHLH transcription factor 011
12405	gene:Solyc03g097630.3	Solyc03g097630.3	chrSL4.0ch03	+	54534187	54535107	54533337	54533823	54537880	54538177	12405	21;21;11	13;8;6	27;26;38	4;6;2	1013	121	0.00255303597407	0.0242433160154	0.162;0.239;0.18	0.446;0.341;0.694	0.3	S-acyltransferase (AHRD V3.3 *** A0A2G3AT51_CAPCH)
21860	gene:Solyc02g092920.4	Solyc02g092920.4	chrSL4.0ch02	+	51931393	51931498	51929798	51929966	51932053	51932238	21860	60;44;89	15;13;18	52;89;38	0;0;1	226	121	0.00126565	0.485851	0.682;0.644;0.726	1.0;1.0;0.953	0.3	Heavy metal atpase 1 (AHRD V3.3 *** A0A2U1LYE0_ARTAN)
19815	gene:Solyc11g039950.3	Solyc11g039950.3	chrSL4.0ch11	-	39292379	39292525	39291990	39292249	39296466	39296546	19815	39;21;99	18;9;20	87;69;158	4;7;7	242	121	11084.1	663399	0.52;0.538;0.712	0.916;0.831;0.919	0.299	Splicing factor 3B subunit 4 (AHRD V3.3 *-* A0A1J3HL99_NOCCA)
35202	gene:Solyc09g011160.4	Solyc09g011160.4	chrSL4.0ch09	+	4547877	4548392	4547385	4547429	4548903	4548947	35202	31;18;50	15;2;46	225;222;502	23;22;47	608	121	0.000350284490039	0.00492672934731	0.291;0.642;0.178	0.661;0.668;0.68	0.299	Regulator of chromosome condensation (RCC1) family protein (AHRD V3.3 *** A0A1I9LSN5_ARATH)
35225	gene:Solyc09g011160.4	Solyc09g011160.4	chrSL4.0ch09	+	4548382	4548462	4547812	4548001	4548903	4548947	35225	7;14;23	96;77;230	389;945;397	601;399;842	201	121	16.7158	2316.42	0.042;0.099;0.057	0.28;0.588;0.221	0.297	Regulator of chromosome condensation (RCC1) family protein (AHRD V3.3 *** A0A1I9LSN5_ARATH)
770	gene:Solyc10g044780.2	Solyc10g044780.2	chrSL4.0ch10	-	26760872	26760937	26760023	26760268	26761121	26761234	770	54;32;70	27;23;31	34;38;33	1;4;9	186	121	3.31503e+06	0.000708331511304	0.565;0.475;0.595	0.957;0.861;0.705	0.296	Cell cycle checkpoint control protein family (AHRD V3.3 *** A0A2U1MZQ8_ARTAN)
28334	gene:Solyc11g020060.2	Solyc11g020060.2	chrSL4.0ch11	-	10129795	10129979	10127854	10127999	10130692	10130927	28334	40;62;35	38;29;20	87;137;100	12;14;36	277	121	4.37934e+06	0.000891266182108	0.315;0.483;0.433	0.76;0.81;0.548	0.296	D-3-phosphoglycerate dehydrogenase (AHRD V3.3 *** A0A1J3DFK2_NOCCA)
13650	gene:Solyc03g124040.3	Solyc03g124040.3	chrSL4.0ch03	-	65208948	65212171	65207782	65208399	65213587	65213680	13650	544;540;614	18;27;11	465;587;643	5;3;4	3316	121	58085.1	0.0001680994975	0.524;0.422;0.671	0.772;0.877;0.854	0.295	Mitochondrial transcription termination factor family protein (AHRD V3.3 *** Q0WRV2_ARATH)
35206	gene:Solyc09g011160.4	Solyc09g011160.4	chrSL4.0ch09	+	4547882	4548392	4547385	4547429	4548903	4548947	35206	33;16;37	15;2;46	209;187;478	23;22;47	603	121	0.000251675695365	0.00376409010215	0.306;0.616;0.139	0.646;0.63;0.671	0.295	Regulator of chromosome condensation (RCC1) family protein (AHRD V3.3 *** A0A1I9LSN5_ARATH)
7310	gene:Solyc06g084590.4	Solyc06g084590.4	chrSL4.0ch06	+	47239661	47239740	47239027	47239119	47239834	47239926	7310	44;67;118	44;23;49	95;188;125	19;0;27	200	121	465841	0.000140285716264	0.377;0.638;0.593	0.752;1.0;0.737	0.294	Heparan-alpha-glucosaminide N-acetyltransferase-like protein (DUF1624) (AHRD V3.3 *** B3H4C1_ARATH)
14496	gene:Solyc03g111410.3	Solyc03g111410.3	chrSL4.0ch03	-	56422163	56423372	56421325	56421485	56433545	56435692	14496	5;32;29	0;22;0	8;33;18	0;0;0	1302	121	0.00366955380137	0.032284533273	1.0;0.119;1.0	1.0;1.0;1.0	0.294	B3 domain-containing protein (AHRD V3.3 *-* A0A1Q3B6Y6_CEPFO)
28810	gene:Solyc03g121250.3	Solyc03g121250.3	chrSL4.0ch03	-	63858521	63859315	63857912	63858044	63859427	63859577	28810	5;3;0	17;27;31	12;2;20	10;1;2	887	121	5191.58	344698	0.039;0.015;0.0	0.141;0.214;0.577	0.293	3'-5' exonuclease domain (AHRD V3.3 *** A0A200QLJ1_9MAGN)
14109	gene:Solyc03g080010.3	Solyc03g080010.3	chrSL4.0ch03	-	46446525	46446666	46444569	46444617	46447503	46447651	14109	14;21;29	9;7;9	32;50;16	3;1;3	242	121	0.000104933419112	0.0018347965435	0.438;0.6;0.617	0.842;0.962;0.727	0.292	DNA mismatch repair protein MutS (AHRD V3.3 *** A0A200R035_9MAGN)
14647	gene:Solyc06g071420.3	Solyc06g071420.3	chrSL4.0ch06	+	41606046	41606396	41605448	41605522	41606661	41606727	14647	61;52;75	8;23;10	56;84;62	0;15;0	443	121	0.00224391891476	0.0217722719338	0.676;0.382;0.672	1.0;0.605;1.0	0.292	RING/U-box superfamily protein (AHRD V3.3 *-* A0A2U1KE89_ARTAN)
33324	gene:Solyc08g083370.4	Solyc08g083370.4	chrSL4.0ch08	+	63980836	63980899	63980639	63980747	63980965	63981086	33324	18;17;15	16;18;10	65;11;30	6;5;8	184	121	8.80034e+06	0.00159211764666	0.425;0.383;0.497	0.877;0.591;0.711	0.291	Soluble inorganic pyrophosphatase (AHRD V3.3 *** A0A2G2VH82_CAPBA)
35210	gene:Solyc09g011160.4	Solyc09g011160.4	chrSL4.0ch09	+	4547894	4548392	4547385	4547429	4548903	4548947	35210	31;17;33	15;2;46	194;172;494	23;22;47	591	121	0.00043974018584	0.00591938854756	0.297;0.635;0.128	0.633;0.615;0.683	0.29	Regulator of chromosome condensation (RCC1) family protein (AHRD V3.3 *** A0A1I9LSN5_ARATH)
9760	gene:Solyc11g065640.2	Solyc11g065640.2	chrSL4.0ch11	+	49208506	49208630	49202853	49202950	49208766	49208813	9760	33;50;43	14;7;5	21;28;11	0;0;0	242	121	3410.62	239614	0.541;0.781;0.811	1.0;1.0;1.0	0.289	2Fe-2S ferredoxin (AHRD V3.3 *** A0A2G3B9S5_CAPCH)
12043	gene:Solyc03g114790.3	Solyc03g114790.3	chrSL4.0ch03	+	59104950	59105143	59103965	59104189	59105541	59105628	12043	137;176;138	56;84;21	215;227;176	33;7;8	286	121	154710	5760.14	0.509;0.47;0.735	0.734;0.932;0.903	0.285	Isoaspartyl peptidase/L-asparaginase (AHRD V3.3 *** A0A2G2WQU4_CAPBA)
35198	gene:Solyc09g011160.4	Solyc09g011160.4	chrSL4.0ch09	+	4547822	4548392	4547385	4547429	4548903	4548947	35198	31;16;41	15;2;46	195;179;492	23;22;47	663	121	0.000196544267635	0.00305728407369	0.274;0.594;0.14	0.607;0.598;0.656	0.284	Regulator of chromosome condensation (RCC1) family protein (AHRD V3.3 *** A0A1I9LSN5_ARATH)
34343	gene:Solyc08g081250.4	Solyc08g081250.4	chrSL4.0ch08	-	62432545	62432650	62432011	62432089	62433205	62433262	34343	19;5;2	26;47;18	48;11;18	19;9;26	226	121	6.65204e+06	0.00126226281786	0.281;0.054;0.056	0.575;0.396;0.27	0.283	Aminopeptidase N (AHRD V3.3 *** A0A2G3ADQ3_CAPAN)
12095	gene:Solyc07g062640.3	Solyc07g062640.3	chrSL4.0ch07	+	65177424	65178816	65177049	65177237	65178951	65179056	12095	216;170;177	11;14;10	131;88;105	0;0;7	1485	121	0.00562947195085	0.0454343824897	0.615;0.497;0.591	1.0;1.0;0.55	0.282	hypothetical protein (AHRD V3.3 *-* AT2G31130.6)
3653	gene:Solyc03g032080.4	Solyc03g032080.4	chrSL4.0ch03	+	4501200	4501301	4500987	4501080	4501453	4501506	3653	53;59;108	12;18;36	27;117;97	0;6;6	222	121	91.3306	10304.6	0.707;0.641;0.621	1.0;0.914;0.898	0.281	Auxin efflux carrier (AHRD V3.3 *** A0A200PYL2_9MAGN)
14497	gene:Solyc03g111410.3	Solyc03g111410.3	chrSL4.0ch03	-	56422163	56423767	56421325	56421485	56433545	56435692	14497	32;57;69	0;22;0	16;44;16	0;0;0	1697	121	0.00382758120643	0.0333933462777	1.0;0.156;1.0	1.0;1.0;1.0	0.281	B3 domain-containing protein (AHRD V3.3 *-* A0A1Q3B6Y6_CEPFO)
30975	gene:Solyc02g084760.3	Solyc02g084760.3	chrSL4.0ch02	+	45876315	45878568	45875931	45876034	45879231	45879320	30975	665;743;939	35;28;37	552;565;407	3;4;9	2346	121	131777	5.07606e+06	0.495;0.578;0.567	0.905;0.879;0.7	0.281	Ubiquitin-conjugating enzyme (AHRD V3.3 *** A0A200QE21_9MAGN)
27185	gene:Solyc05g008350.3	Solyc05g008350.3	chrSL4.0ch05	+	2759357	2759573	2758473	2758606	2759951	2760153	27185	11;7;0	30;25;33	10;36;37	10;15;34	309	121	1094.97	90293.4	0.126;0.099;0.0	0.281;0.484;0.299	0.28	ABC transporter G family member 7 (AHRD V3.3 *** A0A2G2XVV0_CAPAN)
7309	gene:Solyc06g084590.4	Solyc06g084590.4	chrSL4.0ch06	+	47239494	47239561	47239027	47239119	47239834	47239926	7309	66;28;64	44;23;49	35;135;90	19;0;27	188	121	0.000131395309124	0.00219630087028	0.491;0.439;0.457	0.542;1.0;0.682	0.279	Heparan-alpha-glucosaminide N-acetyltransferase-like protein (DUF1624) (AHRD V3.3 *** B3H4C1_ARATH)
18718	gene:Solyc02g005180.3	Solyc02g005180.3	chrSL4.0ch02	+	6944498	6944868	6943160	6943223	6944962	6945027	18718	58;137;75	8;0;19	25;12;38	0;0;0	463	121	209370	7.34489e+06	0.655;1.0;0.508	1.0;1.0;1.0	0.279	Sugar facilitator protein 2
14954	gene:Solyc02g084770.3	Solyc02g084770.3	chrSL4.0ch02	-	45884627	45884870	45884257	45884331	45885270	45885361	14954	62;44;33	21;4;2	44;65;4	0;0;0	336	121	1634.53	127246	0.515;0.798;0.856	1.0;1.0;1.0	0.277	Mitochondrial carrier protein, expressed (AHRD V3.3 *** Q6AVS9_ORYSJ)
5825	gene:Solyc08g005260.2	Solyc08g005260.2	chrSL4.0ch08	-	189246	189307	188215	188344	189868	190031	5825	64;20;15	19;3;5	29;37;24	0;0;0	182	121	18.5421	254.836	0.691;0.816;0.666	1.0;1.0;1.0	0.276	Homeodomain-like superfamily protein (AHRD V3.3 *** A0A2U1QD82_ARTAN)
4236	gene:Solyc08g014600.4	Solyc08g014600.4	chrSL4.0ch08	-	4731494	4731541	4731267	4731346	4731934	4732034	4236	34;33;44	27;27;28	65;58;31	10;9;12	168	121	431690	0.000132146318431	0.476;0.468;0.531	0.824;0.823;0.65	0.274	Thiocyanate methyltransferase 1 (AHRD V3.3 *** A0A1U8EJ17_CAPAN)
15134	gene:Solyc05g014160.4	Solyc05g014160.4	chrSL4.0ch05	-	7961086	7961144	7960759	7960881	7961492	7961731	15134	35;42;42	38;32;18	31;18;43	2;3;22	179	121	0.0039968293815	0.0346436830662	0.384;0.47;0.612	0.913;0.802;0.569	0.273	Regulator of G-protein signaling 1 (AHRD V3.3 *** A0A1U8EL98_CAPAN)
35204	gene:Solyc09g011160.4	Solyc09g011160.4	chrSL4.0ch09	+	4547877	4548805	4547385	4547429	4548903	4548947	35204	31;20;50	15;2;46	232;231;528	23;22;47	1021	121	0.000107632539731	0.00187121495544	0.197;0.542;0.114	0.545;0.554;0.571	0.272	Regulator of chromosome condensation (RCC1) family protein (AHRD V3.3 *** A0A1I9LSN5_ARATH)
17361	gene:Solyc02g093030.3	Solyc02g093030.3	chrSL4.0ch02	-	52037101	52037203	52036230	52036347	52038699	52038893	17361	45;34;26	10;20;7	28;34;47	2;0;7	223	121	0.000253018884399	0.003780792699	0.709;0.48;0.668	0.884;1.0;0.785	0.271	Peptidyl-tRNA hydrolase family protein (AHRD V3.3 *** A0A2U1QDH3_ARTAN)
22353	gene:Solyc09g014510.3	Solyc09g014510.3	chrSL4.0ch09	-	6153133	6153751	6152311	6152595	6154245	6154318	22353	37;24;53	6;5;6	22;40;16	1;0;2	711	121	0.00300017045081	0.0275190037203	0.512;0.45;0.601	0.789;1.0;0.577	0.268	Mitochondrial inner membrane protease subunit 2 (AHRD V3.3 *** A0A2U1NNS9_ARTAN)
29976	gene:Solyc06g060750.3	Solyc06g060750.3	chrSL4.0ch06	+	36451788	36451881	36451586	36451675	36452920	36453102	29976	21;16;24	3;12;7	9;8;7	0;2;0	214	121	0.000255724436613	0.00380929037001	0.798;0.43;0.66	1.0;0.693;1.0	0.268	O-fucosyltransferase (AHRD V3.3 *** A0A2P5AVU2_PARAD)
15693	gene:Solyc01g095460.3	Solyc01g095460.3	chrSL4.0ch01	+	78968727	78969171	78968349	78968510	78969443	78969667	15693	18;76;16	0;8;8	102;77;117	6;0;0	537	121	0.00545764579176	0.0443476877147	1.0;0.682;0.311	0.793;1.0;1.0	0.267	Common plant regulatory factor 1 (AHRD V3.3 *** A0A1U8DT23_CAPAN)
21908	gene:Solyc01g111130.4	Solyc01g111130.4	chrSL4.0ch01	-	89856292	89857022	89856051	89856179	89858258	89858628	21908	90;58;54	20;9;5	54;110;96	1;4;9	823	121	0.00381216515147	0.0332798182779	0.398;0.487;0.614	0.888;0.802;0.611	0.267	bHLH transcription factor 011
21961	gene:Solyc03g113770.3	Solyc03g113770.3	chrSL4.0ch03	-	58251199	58251476	58250970	58251059	58251572	58251739	21961	61;83;116	6;36;0	36;42;44	0;0;0	370	121	209807	7.35249e+06	0.769;0.43;1.0	1.0;1.0;1.0	0.267	NAD(P)H-hydrate epimerase (AHRD V3.3 *** A0A1U8G4A3_CAPAN)
31840	gene:Solyc07g040661.1	Solyc07g040661.1	chrSL4.0ch07	+	49055946	49056025	49054622	49054971	49056341	49056581	31840	19;17;23	44;33;32	45;62;24	22;37;15	200	121	22689.6	1.21827e+06	0.207;0.238;0.303	0.553;0.503;0.492	0.267	ARM repeat superfamily protein (AHRD V3.3 *-* AT3G06530.2)
1801	gene:Solyc03g080010.3	Solyc03g080010.3	chrSL4.0ch03	-	46446525	46446653	46444569	46444617	46447503	46447651	1801	28;26;38	9;7;9	43;73;46	3;1;3	242	121	18998.7	6.76437e+06	0.609;0.65;0.679	0.878;0.973;0.885	0.266	DNA mismatch repair protein MutS (AHRD V3.3 *** A0A200R035_9MAGN)
9759	gene:Solyc11g065640.2	Solyc11g065640.2	chrSL4.0ch11	+	49208506	49208596	49202853	49202950	49208766	49208813	9759	34;50;39	14;7;5	32;21;11	0;0;0	211	121	2377.84	177657	0.582;0.804;0.817	1.0;1.0;1.0	0.266	2Fe-2S ferredoxin (AHRD V3.3 *** A0A2G3B9S5_CAPCH)
5469	gene:Solyc05g016230.3	Solyc05g016230.3	chrSL4.0ch05	+	15219175	15219338	15218757	15218934	15219567	15219859	5469	16;13;8	25;9;28	36;26;8	8;10;8	256	121	0.0023278468672	0.0224108105575	0.232;0.406;0.119	0.68;0.551;0.321	0.265	Protein BREAST CANCER SUSCEPTIBILITY 1-like protein (AHRD V3.3 *** A0A1J3EMZ5_NOCCA)
6031	gene:Solyc06g053520.4	Solyc06g053520.4	chrSL4.0ch06	+	34104684	34104807	34103859	34103965	34104948	34105053	6031	45;23;20	8;14;2	66;35;53	3;2;0	242	121	2.25129e+06	0.00051281605919	0.738;0.451;0.833	0.917;0.897;1.0	0.264	Spermidine synthase (AHRD V3.3 *** A0A2G3B8N0_CAPCH),Pfam:PF01564
22289	gene:Solyc03g117660.4	Solyc03g117660.4	chrSL4.0ch03	+	61195717	61195991	61195319	61195535	61196104	61196164	22289	26;5;19	28;14;22	23;23;57	5;16;25	367	121	0.00133430060783	0.0143747217418	0.234;0.105;0.222	0.603;0.322;0.429	0.264	RING/U-box superfamily protein (AHRD V3.3 *-* AT2G21500.2)
26804	gene:Solyc04g082480.3	Solyc04g082480.3	chrSL4.0ch04	+	64091008	64091920	64090274	64090390	64092546	64092594	26804	158;176;99	15;8;1	68;109;87	0;0;0	1005	121	5639.74	366441	0.559;0.726;0.923	1.0;1.0;1.0	0.264	Plant regulator RWP-RK family protein, putative (AHRD V3.3 *** A0A061FD78_THECC)
35208	gene:Solyc09g011160.4	Solyc09g011160.4	chrSL4.0ch09	+	4547882	4548805	4547385	4547429	4548903	4548947	35208	33;18;37	15;2;46	216;196;504	23;22;47	1016	121	5.16327e+06	0.00102643817484	0.208;0.517;0.087	0.528;0.515;0.561	0.264	Regulator of chromosome condensation (RCC1) family protein (AHRD V3.3 *** A0A1I9LSN5_ARATH)
35363	gene:Solyc09g055570.3	Solyc09g055570.3	chrSL4.0ch09	+	38322137	38323095	38321989	38322061	38324002	38324071	35363	122;197;191	18;7;10	117;135;180	1;0;7	1051	121	0.00144453972783	0.0153641061434	0.438;0.764;0.687	0.931;1.0;0.748	0.263	GPCR kinase (AHRD V3.3 *** A0A2P5AIX2_TREOI)
256	gene:Solyc12g009130.3	Solyc12g009130.3	chrSL4.0ch12	+	2502284	2502533	2501181	2501400	2503060	2503198	256	34;31;125	9;11;0	35;34;26	0;2;0	342	121	0.000181308178157	0.00285889954009	0.572;0.499;1.0	1.0;0.857;1.0	0.262	Protein LURP-one-related 6 (AHRD V3.3 *** A0A2G2YV39_CAPAN)
17289	gene:Solyc08g028970.3	Solyc08g028970.3	chrSL4.0ch08	+	37839381	37839459	37839094	37839237	37841420	37841851	17289	10;13;4	45;61;52	30;40;43	48;44;34	199	121	12.1656	181.382	0.119;0.115;0.045	0.275;0.356;0.435	0.262	Vacuolar iron transporter-like protein 3 (AHRD V3.3 *-* A0A2G3AWL9_CAPCH)
50	gene:Solyc12g096240.3	Solyc12g096240.3	chrSL4.0ch12	+	64775437	64775531	64775164	64775320	64776846	64776965	50	72;59;41	20;8;8	25;25;6	0;0;0	215	121	1065.42	88732.6	0.67;0.806;0.743	1.0;1.0;1.0	0.26	Tyrosine aminotransferase (AHRD V3.3 *** A0A2G2VI66_CAPBA)
32816	gene:Solyc08g005310.4	Solyc08g005310.4	chrSL4.0ch08	+	253321	253688	251980	252160	254280	254528	32816	127;209;71	24;4;19	208;109;122	3;0;6	460	121	0.000177928014173	0.002817573205	0.582;0.932;0.496	0.948;1.0;0.842	0.26	Extra-large guanine nucleotide-binding protein 3 (AHRD V3.3 *-* A0A2G3ANN7_CAPAN)
2115	gene:Solyc05g014160.4	Solyc05g014160.4	chrSL4.0ch05	-	7961086	7961211	7960759	7960881	7961492	7961731	2115	79;90;97	38;32;18	103;84;105	2;3;22	242	121	327238	0.000702362721267	0.51;0.584;0.729	0.963;0.933;0.705	0.259	Regulator of G-protein signaling 1 (AHRD V3.3 *** A0A1U8EL98_CAPAN)
12038	gene:Solyc03g114790.3	Solyc03g114790.3	chrSL4.0ch03	+	59104906	59105394	59103965	59104189	59105541	59105628	12038	222;213;205	56;84;21	190;165;255	33;7;8	581	121	0.0025581105928	0.0242708009852	0.452;0.346;0.67	0.545;0.831;0.869	0.259	Isoaspartyl peptidase/L-asparaginase (AHRD V3.3 *** A0A2G2WQU4_CAPBA)
18848	gene:Solyc04g007230.3	Solyc04g007230.3	chrSL4.0ch04	-	965279	966698	963359	963531	967769	967968	18848	158;135;108	27;3;0	176;141;150	2;0;0	1512	121	0.000194448955036	0.00303033679484	0.319;0.783;1.0	0.876;1.0;1.0	0.258	Regulator of Vps4 activity in the MVB pathway protein (AHRD V3.3 *** A0A2U1Q5E5_ARTAN)
32018	gene:Solyc03g118660.3	Solyc03g118660.3	chrSL4.0ch03	-	61972818	61972900	61972194	61972298	61972992	61973177	32018	82;111;67	85;61;67	156;122;102	17;33;61	203	121	0.000470514321369	0.00623809717775	0.365;0.52;0.373	0.845;0.688;0.499	0.258	Down syndrome critical region protein 3-like protein (AHRD V3.3 *** A0A1J3H0S9_NOCCA)
6605	gene:Solyc08g074730.2	Solyc08g074730.2	chrSL4.0ch08	-	56982855	56983091	56982403	56982530	56983413	56983495	6605	64;17;29	2;1;18	34;36;7	1;0;0	329	121	3.44784e+06	0.000731560574276	0.922;0.862;0.372	0.926;1.0;1.0	0.257	Poly [ADP-ribose] polymerase (AHRD V3.3 *** A0A2G3AGA5_CAPAN)
12039	gene:Solyc03g114790.3	Solyc03g114790.3	chrSL4.0ch03	+	59104906	59105424	59103965	59104189	59105541	59105628	12039	222;239;217	56;84;21	198;178;263	33;7;8	611	121	0.00257435551146	0.0244016380914	0.44;0.36;0.672	0.543;0.834;0.867	0.257	Isoaspartyl peptidase/L-asparaginase (AHRD V3.3 *** A0A2G2WQU4_CAPBA)
30546	gene:Solyc06g073540.4	Solyc06g073540.4	chrSL4.0ch06	+	43004740	43005070	43004564	43004630	43005158	43005270	30546	166;164;76	12;4;21	126;258;67	0;0;0	423	121	22.0083	2963.75	0.798;0.921;0.509	1.0;1.0;1.0	0.257	Argonaute4b
32019	gene:Solyc03g118660.3	Solyc03g118660.3	chrSL4.0ch03	-	61972818	61972903	61972194	61972298	61972992	61973177	32019	83;115;67	85;61;67	144;128;105	17;33;61	206	121	0.000447194908245	0.00599557139729	0.364;0.525;0.37	0.833;0.695;0.503	0.257	Down syndrome critical region protein 3-like protein (AHRD V3.3 *** A0A1J3H0S9_NOCCA)
12035	gene:Solyc03g114790.3	Solyc03g114790.3	chrSL4.0ch03	+	59104896	59105394	59103965	59104189	59105541	59105628	12035	222;213;209	56;84;21	190;157;255	33;7;8	591	121	0.00320137020815	0.0289197080989	0.448;0.342;0.671	0.541;0.821;0.867	0.256	Isoaspartyl peptidase/L-asparaginase (AHRD V3.3 *** A0A2G2WQU4_CAPBA)
35212	gene:Solyc09g011160.4	Solyc09g011160.4	chrSL4.0ch09	+	4547894	4548805	4547385	4547429	4548903	4548947	35212	31;19;33	15;2;46	201;181;520	23;22;47	1004	121	9.06034e+06	0.00163120284934	0.199;0.534;0.08	0.513;0.498;0.571	0.256	Regulator of chromosome condensation (RCC1) family protein (AHRD V3.3 *** A0A1I9LSN5_ARATH)
4307	gene:Solyc02g069580.3	Solyc02g069580.3	chrSL4.0ch02	-	37445503	37445534	37444741	37444906	37445680	37445808	4307	3;18;5	30;42;44	31;26;33	49;39;27	152	121	18322.1	0.000431496464615	0.074;0.254;0.083	0.335;0.347;0.493	0.255	UDP-glucose 4-epimerase (AHRD V3.3 *** A0A1Y1ITM0_KLENI)
12036	gene:Solyc03g114790.3	Solyc03g114790.3	chrSL4.0ch03	+	59104896	59105424	59103965	59104189	59105541	59105628	12036	222;239;221	56;84;21	198;170;263	33;7;8	621	121	0.00318442088971	0.0288055537523	0.436;0.357;0.672	0.539;0.826;0.865	0.255	Isoaspartyl peptidase/L-asparaginase (AHRD V3.3 *** A0A2G2WQU4_CAPBA)
21717	gene:Solyc08g005270.3	Solyc08g005270.3	chrSL4.0ch08	-	211996	214811	210441	211710	215267	215501	21717	99;148;91	21;24;8	160;101;143	4;5;10	2908	121	0.000588807726542	0.00754677100963	0.164;0.204;0.321	0.625;0.457;0.373	0.255	Poly [ADP-ribose] polymerase (AHRD V3.3 *** A0A2G2W3V7_CAPBA)
34344	gene:Solyc08g081250.4	Solyc08g081250.4	chrSL4.0ch08	-	62432545	62432653	62432011	62432089	62433205	62433262	34344	22;13;2	26;47;18	41;11;24	19;9;26	229	121	0.000308864798922	0.00445194548537	0.309;0.128;0.055	0.533;0.392;0.328	0.254	Aminopeptidase N (AHRD V3.3 *** A0A2G3ADQ3_CAPAN)
31842	gene:Solyc07g040661.1	Solyc07g040661.1	chrSL4.0ch07	+	49055946	49056245	49054622	49054971	49056341	49056581	31842	12;14;17	44;33;32	49;64;25	22;37;15	392	121	2.21675	414.991	0.078;0.116;0.141	0.407;0.348;0.34	0.253	ARM repeat superfamily protein (AHRD V3.3 *-* AT3G06530.2)
19855	gene:Solyc11g039950.3	Solyc11g039950.3	chrSL4.0ch11	-	39298519	39298664	39291990	39292249	39298796	39298956	19855	86;79;102	303;237;321	204;317;386	282;261;182	242	121	7.59717	1231.66	0.124;0.143;0.137	0.266;0.378;0.515	0.252	Splicing factor 3B subunit 4 (AHRD V3.3 *-* A0A1J3HL99_NOCCA)
35200	gene:Solyc09g011160.4	Solyc09g011160.4	chrSL4.0ch09	+	4547822	4548805	4547385	4547429	4548903	4548947	35200	31;18;41	15;2;46	202;188;518	23;22;47	1076	121	4.51798e+06	0.000917246751615	0.189;0.503;0.091	0.497;0.49;0.553	0.252	Regulator of chromosome condensation (RCC1) family protein (AHRD V3.3 *** A0A1I9LSN5_ARATH)
17362	gene:Solyc02g093030.3	Solyc02g093030.3	chrSL4.0ch02	-	52037101	52037235	52036230	52036347	52038699	52038893	17362	46;39;33	10;20;7	31;35;44	2;0;7	242	121	0.000714456226711	0.00884528145339	0.697;0.494;0.702	0.886;1.0;0.759	0.251	Peptidyl-tRNA hydrolase family protein (AHRD V3.3 *** A0A2U1QDH3_ARTAN)

## Sheet: A3SS
Supplementary Datasheet S11. Alternative 3' Splicing Site events in in roots of T270 exposed to combined stress compared to control conditions
ID	GeneID	geneSymbol	chr	strand	longExonStart_0base	longExonEnd	shortES	shortEE	flankingES	flankingEE	ID	IJC_SAMPLE_1	SJC_SAMPLE_1	IJC_SAMPLE_2	SJC_SAMPLE_2	IncFormLen	SkipFormLen	PValue	FDR	IncLevel1	IncLevel2	IncLevelDifference	Description			Legend:
33631	gene:Solyc12g089150.2	Solyc12g089150.2	chrSL4.0ch12	-	63826052	63828071	63826052	63828049	63830663	63830833	33631	3;30;9	0;6;0	0;0;0	1;3;15	143	121	0	0.0	1.0;0.809;1.0	0.0;0.0;0.0	-0.936	Syntaxin-61 (AHRD V3.3 *** A0A1U8F703_CAPAN)			ID: Id of the splicing event
35560	gene:Solyc11g039950.3	Solyc11g039950.3	chrSL4.0ch11	-	39292379	39296546	39292379	39292521	39298796	39298956	35560	13;23;58	0;0;0	33;7;26	12;12;4	4118	121	0.000555112	0.933777	1.0;1.0;1.0	0.075;0.017;0.16	-0.916	Splicing factor 3B subunit 4 (AHRD V3.3 *-* A0A1J3HL99_NOCCA)			GeneID: associated Ensembl ID
64373	gene:Solyc06g065100.3	Solyc06g065100.3	chrSL4.0ch06	+	38248094	38249570	38248770	38249570	38247524	38247853	64373	21;8;10	0;0;0	10;40;21	18;18;7	769	121	0.625999	465.546	1.0;1.0;1.0	0.08;0.259;0.321	-0.78	R2R3MYB transcription factor 3			GeneSymbol: associated Gene ID
58193	gene:Solyc05g023995.1	Solyc05g023995.1	chrSL4.0ch05	-	30293604	30301181	30293604	30299967	30305628	30305845	58193	24;11;7	2;0;0	4;6;1	2;13;16	1307	121	60.3077	20484.3	0.526;1.0;1.0	0.156;0.041;0.006	-0.774	Unknown protein			chr: chromosome of the gene
64654	gene:Solyc06g066600.3	Solyc06g066600.3	chrSL4.0ch06	-	39480020	39484756	39480020	39484723	39484797	39484897	64654	1;9;2	0;1;0	10;0;15	15;28;38	154	121	63.044	21043.8	1.0;0.876;1.0	0.344;0.0;0.237	-0.765	plastidic glucose translocator 2			strand: positive or negative strand
61459	gene:Solyc01g097440.3	Solyc01g097440.3	chrSL4.0ch01	+	80558955	80559412	80559303	80559412	80557738	80557798	61459	14;24;9	4;0;0	4;0;0	4;6;10	441	121	28.3955	11022.8	0.49;1.0;1.0	0.215;0.0;0.0	-0.758	Peptide-N(4)-(N-acetyl-beta-glucosaminyl)asparagine amidase (AHRD V3.3 *** A0A2G2YYU8_CAPAN)			longExonStart_0base: Start position of the Exon showing splicing event
13169	gene:Solyc03g115550.3	Solyc03g115550.3	chrSL4.0ch03	+	59645131	59645150	59645137	59645150	59643393	59645044	13169	4;6;10	6;1;0	0;0;0	10;16;11	127	121	0.0633826	61.3422	0.388;0.851;1.0	0.0;0.0;0.0	-0.746	Unknown protein			longExonEnd: End position of the Exon showing the splicing event
4286	gene:Solyc11g044320.2	Solyc11g044320.2	chrSL4.0ch11	+	31732601	31733311	31732960	31733311	31731503	31731588	4286	14;15;3	7;1;0	0;0;0	8;2;6	452	121	88.4831	2828.66	0.349;0.801;1.0	0.0;0.0;0.0	-0.717	Telomere repeat-binding factor 1 (AHRD V3.3 *** A0A2G2YFA0_CAPAN)			shortES: Start position of the alternative 3’ splice site
23075	gene:Solyc01g099380.4	Solyc01g099380.4	chrSL4.0ch01	-	81926150	81926853	81926150	81926236	81927085	81927691	23075	33;26;30	3;1;0	3;9;4	5;7;11	710	121	2.22562	1332.54	0.652;0.816;1.0	0.093;0.18;0.058	-0.712	SART-1 protein (AHRD V3.3 *** A0A200QRF5_9MAGN)			shortEE: End position of the alternative 3’ splice site
40756	gene:Solyc07g040980.3	Solyc07g040980.3	chrSL4.0ch07	+	51287394	51287607	51287419	51287607	51285232	51285290	40756	10;7;10	0;3;10	0;0;0	19;4;9	146	121	0.123213	11.4539	1.0;0.659;0.453	0.0;0.0;0.0	-0.704	Plant/F27B13-30 protein (AHRD V3.3 *** A0A072V820_MEDTR)			flankingES: Start position of the flanking Exon
1568	gene:Solyc12g035470.2	Solyc12g035470.2	chrSL4.0ch12	+	39264012	39265243	39264015	39265243	39263218	39263474	1568	7;32;3	2;0;0	14;0;1	17;8;3	124	121	16.8945	713.308	0.774;1.0;1.0	0.446;0.0;0.245	-0.694	Beta-1,4-N-acetylglucosaminyltransferase family protein (AHRD V3.3 *** Q9LT58_ARATH)			flankingEE: End position of the flanking Exon
58754	gene:Solyc07g043460.3	Solyc07g043460.3	chrSL4.0ch07	+	57091974	57092617	57092036	57092617	57091525	57091910	58754	18;2;4	0;2;0	9;0;0	11;1;6	183	121	160986	0.000122428897813	1.0;0.398;1.0	0.351;0.0;0.0	-0.682	Cytochrome P450 (AHRD V3.3 *** A0A200PQ40_9MAGN)			ID: identification number of the splicing event
8803	gene:Solyc10g006200.4	Solyc10g006200.4	chrSL4.0ch10	-	792001	793663	792001	792110	794596	794692	8803	48;21;42	5;0;0	29;25;57	10;18;13	1646	121	0.000103835147786	0.00321611275365	0.414;1.0;1.0	0.176;0.093;0.244	-0.634	Ribonuclease 3-like protein 2 (AHRD V3.3 *** A0A2G3BC36_CAPCH)			IJC_Sample1: semi-colon delimited number of reads supporting the skipping junction in Control samples
6421	gene:Solyc10g083960.2	Solyc10g083960.2	chrSL4.0ch10	+	62817649	62818354	62818303	62818354	62816562	62816820	6421	29;23;27	0;2;0	33;33;14	12;20;7	747	121	435.375	10869	1.0;0.651;1.0	0.308;0.211;0.245	-0.629	Phosphoadenosine phosphosulfate (PAPS) reductase family protein (AHRD V3.3 *** Q9LZE4_ARATH)			SJC_Sample1: semi-colon delimited number of reads supporting the inclusion junction in Control samples
12266	gene:Solyc06g005080.4	Solyc06g005080.4	chrSL4.0ch06	-	79995	83571	79995	81065	83823	83985	12266	31;26;31	0;0;0	6;4;34	0;2;34	2599	121	119.26	36213.1	1.0;1.0;1.0	1.0;0.085;0.044	-0.624	vacuolar protein sorting-associated protein 18 homolog (AHRD V3.3 *** A0A2I4DYA6_9ROSI)			IJC_Sample2: semi-colon delimited number of reads supporting the skipping junction in Stress samples
8802	gene:Solyc10g006200.4	Solyc10g006200.4	chrSL4.0ch10	-	792001	793284	792001	792110	794596	794692	8802	41;7;25	5;0;0	27;21;50	10;18;13	1267	121	0.000913528539598	0.0177651503778	0.439;1.0;1.0	0.205;0.1;0.269	-0.622	Ribonuclease 3-like protein 2 (AHRD V3.3 *** A0A2G3BC36_CAPCH)			SJC_Sample2: semi-colon delimited number of reads supporting the inclusion junction in Stress samples
41122	gene:Solyc02g062920.3	Solyc02g062920.3	chrSL4.0ch02	+	32891795	32892548	32892483	32892548	32891183	32891291	41122	6;12;5	1;1;0	3;0;4	13;10;2	781	121	5803.77	938299	0.482;0.65;1.0	0.035;0.0;0.237	-0.62	U2 snRNP auxiliary factor large subunit (AHRD V3.3 *** A0A2G3AAC4_CAPAN)			IncFormLen: length of inclusion form, used for normalization
58190	gene:Solyc05g023995.1	Solyc05g023995.1	chrSL4.0ch05	-	30293604	30300926	30293604	30299967	30305628	30305845	58190	73;28;16	2;0;0	32;22;34	2;13;16	1052	121	14664	1.89745e+06	0.808;1.0;1.0	0.648;0.163;0.196	-0.6	Unknown protein			SkipFormLen: length of skipping form, used for normalization
4290	gene:Solyc11g044320.2	Solyc11g044320.2	chrSL4.0ch11	+	31732736	31733311	31732960	31733311	31731503	31731588	4290	10;10;3	7;1;0	0;3;0	8;2;6	317	121	1.10738e+06	0.000547154010056	0.353;0.792;1.0	0.0;0.364;0.0	-0.594	Telomere repeat-binding factor 1 (AHRD V3.3 *** A0A2G2YFA0_CAPAN)			PValue:p-value of the statistical test
34636	gene:Solyc03g019950.3	Solyc03g019950.3	chrSL4.0ch03	+	55734282	55735608	55735518	55735608	55733939	55734006	34636	33;34;18	0;0;0	46;41;52	5;13;4	1329	121	57.0977	19582.3	1.0;1.0;1.0	0.456;0.223;0.542	-0.593	Endosomal targeting BRO1-like domain-containing protein (AHRD V3.3 *** A0A2U1N0L7_ARTAN)			FDR: False Discovery Rate
35548	gene:Solyc11g039950.3	Solyc11g039950.3	chrSL4.0ch11	-	39291990	39298664	39291990	39292521	39298796	39298956	35548	86;79;102	0;0;0	203;317;385	12;12;4	6236	121	1046.91	231863	1.0;1.0;1.0	0.247;0.339;0.651	-0.588	Splicing factor 3B subunit 4 (AHRD V3.3 *-* A0A1J3HL99_NOCCA)			IncLevel1: semi-colon delimited values of inclusion levels (percentage) in Control samples
6489	gene:Solyc10g083790.3	Solyc10g083790.3	chrSL4.0ch10	+	62700922	62701219	62700996	62701219	62699305	62699921	6489	17;10;23	0;0;0	33;27;15	31;13;23	195	121	0.000103251	1.58543	1.0;1.0;1.0	0.398;0.563;0.288	-0.584	CYP97C11			IncLevel2: IncLevel2: semi-colon delimited values of inclusion levels (percentage) in Stress samples
34633	gene:Solyc03g019950.3	Solyc03g019950.3	chrSL4.0ch03	+	55734265	55735608	55735518	55735608	55733939	55734006	34633	35;40;18	0;0;0	46;40;62	5;13;4	1346	121	63.1464	21043.8	1.0;1.0;1.0	0.453;0.217;0.582	-0.583	Endosomal targeting BRO1-like domain-containing protein (AHRD V3.3 *** A0A2U1N0L7_ARTAN)			IncLevelDifference: average difference of the inclusion levels in Stress samples vs Control samples
15802	gene:Solyc03g078020.4	Solyc03g078020.4	chrSL4.0ch03	+	43492623	43501633	43501474	43501633	43492494	43492569	15802	87;88;119	0;0;0	66;30;100	2;20;0	8944	121	899.831	203109	1.0;1.0;1.0	0.309;0.02;1.0	-0.557	Peptide chain release factor 1 (AHRD V3.3 *** A0A1J3H9D8_NOCCA)			Description: Gene Description
15805	gene:Solyc03g078020.4	Solyc03g078020.4	chrSL4.0ch03	+	43492656	43501633	43501474	43501633	43492494	43492569	15805	84;94;111	0;0;0	66;34;100	2;20;0	8911	121	1202.83	258298	1.0;1.0;1.0	0.309;0.023;1.0	-0.556	Peptide chain release factor 1 (AHRD V3.3 *** A0A1J3H9D8_NOCCA)
36089	gene:Solyc04g071330.4	Solyc04g071330.4	chrSL4.0ch04	+	56075583	56075882	56075799	56075882	56075405	56075479	36089	2;3;10	0;2;0	0;11;7	10;4;12	309	121	9.94203e+06	0.00310660931696	1.0;0.37;1.0	0.0;0.519;0.186	-0.555	Armadillo repeat-containing protein 7-like (AHRD V3.3 *** A0A2K3L4G0_TRIPR)
57753	gene:Solyc05g017900.3	Solyc05g017900.3	chrSL4.0ch05	+	19310893	19311815	19311726	19311815	19302435	19303035	57753	42;30;85	0;0;0	45;49;33	12;2;13	926	121	14.7475	6351.82	1.0;1.0;1.0	0.329;0.762;0.249	-0.553	EamA domain-containing protein (AHRD V3.3 *-* A0A2U1MSW3_ARTAN)
75134	gene:Solyc09g010380.3	Solyc09g010380.3	chrSL4.0ch09	+	3802428	3802926	3802617	3802926	3801560	3801615	75134	8;14;2	0;0;0	37;67;9	13;16;21	282	121	522.028	128956	1.0;1.0;1.0	0.55;0.642;0.155	-0.551	Soluble inorganic pyrophosphatase-like protein (AHRD V3.3 *** A0A2K3NXW2_TRIPR)
49897	gene:Solyc02g093800.3	Solyc02g093800.3	chrSL4.0ch02	-	52603535	52608384	52603535	52608374	52608767	52608929	49897	17;8;5	5;0;0	9;9;0	4;10;4	131	121	0.00101208190039	0.0192061933774	0.758;1.0;1.0	0.675;0.454;0.0	-0.543	Serine/threonine protein phosphatase 2A regulatory subunit (AHRD V3.3 *** A0A2G2XIR2_CAPBA)
6423	gene:Solyc10g083960.2	Solyc10g083960.2	chrSL4.0ch10	+	62817654	62818354	62818303	62818354	62816562	62816820	6423	45;60;45	0;2;0	56;22;72	12;20;7	742	121	717.192	167227	1.0;0.83;1.0	0.432;0.152;0.626	-0.54	Phosphoadenosine phosphosulfate (PAPS) reductase family protein (AHRD V3.3 *** Q9LZE4_ARATH)
50200	gene:Solyc02g069860.4	Solyc02g069860.4	chrSL4.0ch02	-	37690449	37691159	37690449	37691034	37692226	37692391	50200	25;2;11	5;16;1	0;0;0	5;5;17	242	121	5447.66	890919	0.714;0.059;0.846	0.0;0.0;0.0	-0.54	Nuclear transcription factor Y subunit A-7 (AHRD V3.3 *** A0A2G3D4E1_CAPCH)
40936	gene:Solyc02g090180.3	Solyc02g090180.3	chrSL4.0ch02	+	49848644	49848845	49848657	49848845	49848428	49848570	40936	17;6;10	10;0;1	0;3;14	14;18;4	134	121	0.000753787740657	0.0151810444348	0.606;1.0;0.9	0.0;0.131;0.76	-0.538	Oligopeptidase B (AHRD V3.3 *** A0A2I0V9Y9_9ASPA)
44716	gene:Solyc08g068850.3	Solyc08g068850.3	chrSL4.0ch08	-	56028800	56030434	56028800	56030414	56031014	56031162	44716	18;9;4	3;0;4	5;0;10	13;13;11	141	121	7.45214e+06	0.00245910054178	0.837;1.0;0.462	0.248;0.0;0.438	-0.538	proton pump-interactor 1-like (AHRD V3.3 *-* A0A2I4H3B3_9ROSI)
34032	gene:Solyc02g075610.4	Solyc02g075610.4	chrSL4.0ch02	+	45595387	45595804	45595479	45595804	45594193	45594946	34032	9;24;4	2;3;3	5;0;2	7;23;14	213	121	2379.68	451948	0.719;0.82;0.431	0.289;0.0;0.075	-0.535	Golgin candidate 6 (AHRD V3.3 *-* A0A2G2XK18_CAPBA)
28176	gene:Solyc01g094950.3	Solyc01g094950.3	chrSL4.0ch01	+	78615484	78616819	78615602	78616819	78614535	78614613	28176	7;5;4	0;0;0	7;1;3	8;0;12	239	121	6107.49	968707	1.0;1.0;1.0	0.307;1.0;0.112	-0.527	Protein BPS1, chloroplastic (AHRD V3.3 *** A0A2G2YY51_CAPAN)
7374	gene:Solyc10g055540.2	Solyc10g055540.2	chrSL4.0ch10	+	55973763	55974249	55974111	55974249	55967457	55967567	7374	5;13;14	2;14;0	1;2;0	39;14;4	441	121	7519.43	1.14989e+06	0.407;0.203;1.0	0.007;0.038;0.0	-0.522	Dimer_Tnp_hAT domain-containing protein (AHRD V3.3 *** A0A1Q3CIR7_CEPFO)
57758	gene:Solyc05g017900.3	Solyc05g017900.3	chrSL4.0ch05	+	19311155	19311815	19311726	19311815	19302435	19303035	57758	40;32;82	0;0;0	38;37;30	12;2;13	664	121	6.99459	3316.56	1.0;1.0;1.0	0.366;0.771;0.296	-0.522	EamA domain-containing protein (AHRD V3.3 *-* A0A2U1MSW3_ARTAN)
73999	gene:Solyc11g007030.3	Solyc11g007030.3	chrSL4.0ch11	-	1555017	1555271	1555017	1555232	1557198	1557424	73999	2;1;3	0;0;0	17;13;7	16;6;8	160	121	24184.7	2.83828e+06	1.0;1.0;1.0	0.446;0.621;0.398	-0.512	Alpha/beta-Hydrolases superfamily protein (AHRD V3.3 *** A0A2U1MAY4_ARTAN)
34062	gene:Solyc01g090170.4	Solyc01g090170.4	chrSL4.0ch01	+	76045237	76045305	76045242	76045305	76044968	76045124	34062	3;2;9	2;0;0	0;16;5	1;18;3	126	121	0.00027665440019	0.00694092094227	0.59;1.0;1.0	0.0;0.461;0.615	-0.505	Ras-related small GTP-binding protein (AHRD V3.3 *** A0A1Y0K2B8_9ROSI)
7826	gene:Solyc10g045540.2	Solyc10g045540.2	chrSL4.0ch10	+	33535888	33546756	33546573	33546756	33535247	33535330	7826	290;428;412	0;0;5	201;198;332	8;2;12	10778	121	0.000432309436359	0.00979245324744	1.0;1.0;0.481	0.22;0.526;0.237	-0.499	Tetratricopeptide repeat (TPR)-like superfamily protein (AHRD V3.3 *** A0A2U1N909_ARTAN)
41153	gene:Solyc12g056290.2	Solyc12g056290.2	chrSL4.0ch12	-	61829962	61830451	61829962	61830182	61831583	61831665	41153	17;46;31	4;1;8	18;9;10	8;33;39	362	121	58152.4	5.52956e+06	0.587;0.939;0.564	0.429;0.084;0.079	-0.499	RING/U-box superfamily protein (AHRD V3.3 *-* AT2G15530.4)
64444	gene:Solyc06g054420.3	Solyc06g054420.3	chrSL4.0ch06	+	34998467	34999073	34998985	34999073	34998110	34998347	64444	36;60;39	0;4;1	28;17;23	16;4;6	611	121	41915.8	4.25028e+06	1.0;0.748;0.885	0.257;0.457;0.432	-0.496	Serinc-domain containing serine and sphingolipid biosynthesis protein (AHRD V3.3 *** A0A2U1KZJ3_ARTAN)
37364	gene:Solyc03g025940.3	Solyc03g025940.3	chrSL4.0ch03	+	3357660	3361641	3361217	3361641	3356255	3356376	37364	13;59;29	0;1;0	14;14;57	5;0;18	3650	121	729897	0.000400366380685	1.0;0.662;1.0	0.085;1.0;0.095	-0.494	F-box/LRR-repeat protein (AHRD V3.3 *** A0A1U8G7I8_CAPAN)
58896	gene:Solyc01g067630.3	Solyc01g067630.3	chrSL4.0ch01	-	69243213	69244301	69243213	69243339	69245301	69245614	58896	69;65;57	0;0;4	68;82;56	10;19;11	1055	121	245767	0.000169234403539	1.0;1.0;0.62	0.438;0.331;0.369	-0.494	NAD(P)-binding Rossmann-fold superfamily protein (AHRD V3.3 *** Q8VZB1_ARATH)
9480	gene:Solyc09g091250.4	Solyc09g091250.4	chrSL4.0ch09	+	66644403	66645042	66644410	66645042	66643054	66643319	9480	5;10;10	6;0;7	0;1;4	6;8;5	128	121	0.000638575005425	0.013300508294	0.441;1.0;0.575	0.0;0.106;0.431	-0.493	GATA transcription factor (AHRD V3.3 *** A0A1S3CCM6_CUCME)
50243	gene:Solyc05g015210.4	Solyc05g015210.4	chrSL4.0ch05	+	10113069	10115189	10114389	10115189	10108569	10108642	50243	67;42;47	0;0;0	74;27;36	15;8;0	1413	121	11547.4	1.5872e+06	1.0;1.0;1.0	0.297;0.224;1.0	-0.493	transforming growth factor-beta receptor-associated protein 1 (AHRD V3.3 *-* A0A2I4GBN0_9ROSI)
71866	gene:Solyc07g065260.4	Solyc07g065260.4	chrSL4.0ch07	+	66921687	66922458	66922355	66922458	66921282	66921477	71866	7;3;1	0;0;0	4;13;30	0;12;8	761	121	9073.13	1.31175e+06	1.0;1.0;1.0	1.0;0.147;0.374	-0.493	WRKY transcription factor 18
58897	gene:Solyc01g067630.3	Solyc01g067630.3	chrSL4.0ch01	-	69243213	69244315	69243213	69243339	69245301	69245614	58897	70;57;47	0;0;4	68;73;54	10;19;11	1069	121	1.0515e+06	0.000526496804046	1.0;1.0;0.571	0.435;0.303;0.357	-0.492	NAD(P)-binding Rossmann-fold superfamily protein (AHRD V3.3 *** Q8VZB1_ARATH)
28719	gene:Solyc02g086870.4	Solyc02g086870.4	chrSL4.0ch02	-	47481018	47486461	47481018	47485081	47487088	47487140	28719	137;110;108	0;0;5	179;101;80	17;18;10	1473	121	118537	9.67052e+06	1.0;1.0;0.64	0.464;0.316;0.397	-0.488	farnesyl protein transferase subunit B
6344	gene:Solyc10g084810.3	Solyc10g084810.3	chrSL4.0ch10	-	63371624	63372059	63371624	63371713	63372153	63372239	6344	9;4;24	0;0;3	7;2;8	12;5;0	439	121	0.00281427042197	0.0418673837255	1.0;1.0;0.688	0.139;0.099;1.0	-0.483	Membrane protein insertion efficiency factor (AHRD V3.3 *** A0A2U1NUS4_ARTAN)
11569	gene:Solyc12g055830.2	Solyc12g055830.2	chrSL4.0ch12	-	61421240	61421770	61421240	61421735	61421828	61421949	11569	24;40;18	0;0;0	18;8;9	6;7;11	156	121	0.0403455	40.7201	1.0;1.0;1.0	0.699;0.47;0.388	-0.481	Soluble inorganic pyrophosphatase (AHRD V3.3 *** A0A2G2VH82_CAPBA)
44715	gene:Solyc08g068850.3	Solyc08g068850.3	chrSL4.0ch08	-	56028800	56030424	56028800	56030414	56031014	56031162	44715	25;37;36	3;0;4	0;21;34	13;13;11	131	121	1.56795e+06	0.000718013148524	0.885;1.0;0.893	0.0;0.599;0.741	-0.479	proton pump-interactor 1-like (AHRD V3.3 *-* A0A2I4H3B3_9ROSI)
47198	gene:Solyc03g112640.3	Solyc03g112640.3	chrSL4.0ch03	+	57448223	57449288	57448910	57449288	57447720	57447873	47198	15;7;7	2;0;0	62;58;64	14;13;25	780	121	0.000508073154348	0.0111131171377	0.538;1.0;1.0	0.407;0.409;0.284	-0.479	Sec14p-like phosphatidylinositol transfer family protein (AHRD V3.3 *** A0A2U1Q4D3_ARTAN)
56547	gene:Solyc05g011820.3	Solyc05g011820.3	chrSL4.0ch05	-	5123339	5123681	5123339	5123675	5123774	5124099	56547	2;13;19	2;4;0	8;5;0	31;3;10	127	121	5.65209e+06	0.00197977406616	0.488;0.756;1.0	0.197;0.614;0.0	-0.478	Oligopeptidase B (AHRD V3.3 *-* A0A2I0WXQ7_9ASPA)
58895	gene:Solyc01g067630.3	Solyc01g067630.3	chrSL4.0ch01	-	69243213	69244279	69243213	69243339	69245301	69245614	58895	105;81;94	0;0;4	89;121;56	10;19;11	1033	121	4323.2	730703	1.0;1.0;0.734	0.51;0.427;0.374	-0.474	NAD(P)-binding Rossmann-fold superfamily protein (AHRD V3.3 *** Q8VZB1_ARATH)
6654	gene:Solyc10g081650.2	Solyc10g081650.2	chrSL4.0ch10	-	61790440	61794127	61790440	61793125	61794245	61794607	6654	61;44;43	12;5;0	42;25;89	27;71;29	1095	121	0.000119062928132	0.00356734345739	0.36;0.493;1.0	0.147;0.037;0.253	-0.472	carotenoid isomerase
23919	gene:Solyc09g005660.4	Solyc09g005660.4	chrSL4.0ch09	-	448854	451741	448854	451273	452847	453049	23919	4;4;5	0;0;0	52;18;79	11;4;12	561	121	102774	8.71671e+06	1.0;1.0;1.0	0.505;0.493;0.587	-0.472	HAT transposon superfamily protein (AHRD V3.3 *** Q9LDK4_ARATH)
64447	gene:Solyc06g054420.3	Solyc06g054420.3	chrSL4.0ch06	+	34998484	34999073	34998985	34999073	34998110	34998347	64447	36;60;39	0;4;1	24;18;31	16;4;6	594	121	283776	0.000188605773632	1.0;0.753;0.888	0.234;0.478;0.513	-0.472	Serinc-domain containing serine and sphingolipid biosynthesis protein (AHRD V3.3 *** A0A2U1KZJ3_ARTAN)
34639	gene:Solyc03g019950.3	Solyc03g019950.3	chrSL4.0ch03	+	55735099	55735608	55735518	55735608	55733939	55734006	34639	22;32;17	0;0;0	30;27;37	5;13;4	512	121	161.417	46738.1	1.0;1.0;1.0	0.586;0.329;0.686	-0.466	Endosomal targeting BRO1-like domain-containing protein (AHRD V3.3 *** A0A2U1N0L7_ARTAN)
37362	gene:Solyc03g025940.3	Solyc03g025940.3	chrSL4.0ch03	+	3356859	3361641	3361217	3361641	3356255	3356376	37362	18;49;28	0;1;0	21;29;55	5;0;18	4451	121	2.36278e+06	0.000995412363031	1.0;0.571;1.0	0.102;1.0;0.077	-0.464	F-box/LRR-repeat protein (AHRD V3.3 *** A0A1U8G7I8_CAPAN)
77818	gene:Solyc11g069400.2	Solyc11g069400.2	chrSL4.0ch11	-	52053820	52054689	52053820	52054627	52054951	52055086	77818	13;11;4	4;1;0	0;7;1	2;23;0	183	121	0.00126591179814	0.0227171830428	0.682;0.879;1.0	0.0;0.168;1.0	-0.464	Protein disulfide-isomerase (AHRD V3.3 *** A0A2G2VQ98_CAPBA)
15804	gene:Solyc03g078020.4	Solyc03g078020.4	chrSL4.0ch03	+	43492640	43503327	43501474	43503327	43492494	43492569	15804	167;198;176	0;0;0	193;87;158	2;20;0	8927	121	55595.4	5.32946e+06	1.0;1.0;1.0	0.567;0.056;1.0	-0.459	Peptide chain release factor 1 (AHRD V3.3 *** A0A1J3H9D8_NOCCA)
3644	gene:Solyc11g067240.2	Solyc11g067240.2	chrSL4.0ch11	-	51004767	51009696	51004767	51009693	51009794	51010287	3644	8;18;21	0;0;0	30;3;13	0;13;16	124	121	112693	933386	1.0;1.0;1.0	1.0;0.184;0.442	-0.458	Katanin p60 ATPase-containing subunit A1 (AHRD V3.3 *** A0A2I0VAX0_9ASPA)
36962	gene:Solyc01g010080.3	Solyc01g010080.3	chrSL4.0ch01	+	4833014	4833846	4833640	4833846	4832822	4832868	36962	209;45;105	2;0;1	4;10;38	0;4;22	719	121	720265	0.000396314256498	0.946;1.0;0.946	1.0;0.296;0.225	-0.457	Potassium channel AKT1 (AHRD V3.3 *** A0A2G3AJ60_CAPAN)
62504	gene:Solyc08g075530.3	Solyc08g075530.3	chrSL4.0ch08	+	57815607	57819245	57816764	57819245	57815308	57815502	62504	185;200;196	0;0;0	163;173;119	2;30;18	1250	121	12.4357	5457.01	1.0;1.0;1.0	0.888;0.358;0.39	-0.455	Alpha glucosidase-like protein (AHRD V3.3 *** Q93Y12_ARATH)
16121	gene:Solyc01g098540.3	Solyc01g098540.3	chrSL4.0ch01	+	81287848	81287946	81287851	81287946	81287026	81287313	16121	8;14;18	4;6;0	1;0;0	0;4;16	124	121	1.49721e+06	0.000690907984424	0.661;0.695;1.0	1.0;0.0;0.0	-0.452	sec-independent translocase TatB-like protein isoform X1 (AHRD V3.3 *-* XP_006588656.1)
20095	gene:Solyc12g095800.2	Solyc12g095800.2	chrSL4.0ch12	-	64439909	64444185	64439909	64441429	64444439	64444569	20095	141;142;106	0;0;0	147;158;395	14;10;1	2849	121	5387.58	885192	1.0;1.0;1.0	0.308;0.402;0.944	-0.449	Chaperone protein dnaJ 10 (AHRD V3.3 *** A0A2G2YA74_CAPAN)
23091	gene:Solyc08g077270.4	Solyc08g077270.4	chrSL4.0ch08	+	59299284	59299711	59299494	59299711	59298397	59298640	23091	10;14;4	2;0;0	23;7;10	6;6;6	303	121	3.81184e+06	0.00146282784675	0.666;1.0;1.0	0.605;0.318;0.4	-0.448	Phosphoacetylglucosamine mutase (AHRD V3.3 *** A0A1U8GJ76_CAPAN)
46023	gene:Solyc07g042710.3	Solyc07g042710.3	chrSL4.0ch07	+	56087354	56092648	56092276	56092648	56083488	56083731	46023	155;143;140	0;0;0	101;150;253	18;3;0	5015	121	101371	863912	1.0;1.0;1.0	0.119;0.547;1.0	-0.445	cytoplasmic dynein 2 light intermediate chain (AHRD V3.3 *** AT2G04340.1)
34876	gene:Solyc07g065400.3	Solyc07g065400.3	chrSL4.0ch07	-	66998079	66998341	66998079	66998184	66998418	66998532	34876	13;20;8	1;2;0	8;14;28	9;8;9	250	121	1.41298e+06	0.000659357530103	0.863;0.829;1.0	0.301;0.459;0.601	-0.444	Mitochondrial import inner membrane translocase subunit TIM50 (AHRD V3.3 *-* A0A2G3BC84_CAPCH)
61364	gene:Solyc07g038100.3	Solyc07g038100.3	chrSL4.0ch07	+	45104337	45104474	45104340	45104474	45103642	45103829	61364	19;28;11	1;1;0	13;7;5	8;6;6	124	121	49.6499	17538.8	0.949;0.965;1.0	0.613;0.532;0.448	-0.44	acyl-CoA synthetase family protein (AHRD V3.3 *** AT3G60310.2)
51008	gene:Solyc12g077590.2	Solyc12g077590.2	chrSL4.0ch12	-	19190263	19192337	19190263	19192191	19194002	19194061	51008	9;14;15	7;9;0	4;20;5	8;32;21	242	121	0.0020371232466	0.0327097175846	0.391;0.438;1.0	0.2;0.238;0.106	-0.428	Peptidyl-tRNA hydrolase, PTH2 family (AHRD V3.3 *** A0A2I0VZH4_9ASPA)
57288	gene:Solyc05g014760.3	Solyc05g014760.3	chrSL4.0ch05	+	8980926	8982015	8981931	8982015	8980750	8980857	57288	79;71;67	2;0;0	72;86;71	3;10;17	1098	121	21245.1	2.54833e+06	0.813;1.0;1.0	0.726;0.487;0.315	-0.428	Cyclin-dependent kinase G-2 (AHRD V3.3 *** A0A2G3B8V1_CAPCH)
39360	gene:Solyc03g150136.1	Solyc03g150136.1	chrSL4.0ch03	+	46212555	46213364	46212888	46213364	46210619	46210678	39360	23;35;33	4;0;0	10;7;4	20;0;4	426	121	0.00201800892275	0.0324840123929	0.62;1.0;1.0	0.124;1.0;0.221	-0.425	Unknown protein
68113	gene:Solyc07g008460.3	Solyc07g008460.3	chrSL4.0ch07	+	3338313	3338375	3338320	3338375	3337015	3337176	68113	11;0;11	3;14;11	0;0;0	9;3;6	128	121	222647	0.000157142904084	0.776;0.0;0.486	0.0;0.0;0.0	-0.421	Histone-lysine N-methyltransferase ASHH1 (AHRD V3.3 *** A0A2G2WBP8_CAPBA)
4534	gene:Solyc11g045510.3	Solyc11g045510.3	chrSL4.0ch11	-	29123474	29131977	29123474	29131755	29137554	29137588	4534	14;17;25	4;6;10	0;2;18	22;7;22	315	121	6834.3	106569	0.573;0.521;0.49	0.0;0.099;0.239	-0.415	Transducin/WD40 repeat-like superfamily protein (AHRD V3.3 *** AT5G12920.1)
15430	gene:Solyc03g083020.3	Solyc03g083020.3	chrSL4.0ch03	+	47441950	47442194	47442089	47442194	47441070	47441196	15430	7;10;8	3;0;1	15;7;8	19;6;5	242	121	0.000701661506657	0.014339712307	0.538;1.0;0.8	0.283;0.368;0.444	-0.414	EKC/KEOPS complex subunit LAGE3 (AHRD V3.3 *** A0A1J3GAR7_NOCCA)
24687	gene:Solyc03g098250.4	Solyc03g098250.4	chrSL4.0ch03	+	55114823	55114959	55114828	55114959	55114641	55114722	24687	10;8;11	24;25;3	4;0;0	58;19;17	126	121	78378.2	7.00496e+06	0.286;0.235;0.779	0.062;0.0;0.0	-0.413	DNA polymerase epsilon subunit (AHRD V3.3 *** A0A2G2X7U4_CAPBA)
27603	gene:Solyc04g007690.3	Solyc04g007690.3	chrSL4.0ch04	-	1407454	1407731	1407454	1407697	1407835	1409014	27603	18;3;8	2;0;0	56;12;2	2;18;3	155	121	0.000229170701077	0.00599382029678	0.875;1.0;1.0	0.956;0.342;0.342	-0.412	SlPIN3
18933	gene:Solyc12g100290.3	Solyc12g100290.3	chrSL4.0ch12	+	66596022	66596123	66596075	66596123	66593646	66593746	18933	14;14;2	0;0;4	12;0;4	7;34;3	174	121	0.000205857286997	0.00549860768482	1.0;1.0;0.258	0.544;0.0;0.481	-0.411	Histone-lysine n-methyltransferase ashh3 (AHRD V3.3 *** A0A1J6IN09_NICAT)
12735	gene:Solyc04g010280.2	Solyc04g010280.2	chrSL4.0ch04	+	3630685	3631019	3630870	3631019	3629629	3629788	12735	34;46;25	0;4;3	16;26;15	8;10;10	278	121	143346	0.000112401612047	1.0;0.833;0.784	0.465;0.531;0.395	-0.409	Unknown protein
7824	gene:Solyc10g045540.2	Solyc10g045540.2	chrSL4.0ch10	+	33535885	33548068	33546573	33548068	33535247	33535330	7824	462;703;602	0;0;5	447;352;472	8;2;12	10781	121	0.000665141661823	0.013724374535	1.0;1.0;0.575	0.385;0.664;0.306	-0.407	Tetratricopeptide repeat (TPR)-like superfamily protein (AHRD V3.3 *** A0A2U1N909_ARTAN)
20260	gene:Solyc02g068040.3	Solyc02g068040.3	chrSL4.0ch02	-	36100042	36100451	36100042	36100161	36104064	36104162	20260	9;2;17	0;0;0	38;39;58	7;21;5	383	121	1501.81	1.92915e+06	1.0;1.0;1.0	0.632;0.37;0.786	-0.404	Unknown protein
51515	gene:Solyc08g079500.3	Solyc08g079500.3	chrSL4.0ch08	-	61111402	61112933	61111402	61112048	61112999	61113075	51515	38;35;32	0;0;0	116;83;124	15;4;11	978	121	1250.28	266062	1.0;1.0;1.0	0.489;0.72;0.582	-0.403	Myeloid leukemia factor (AHRD V3.3 *** A0A200QB29_9MAGN)
78232	gene:Solyc09g019980.3	Solyc09g019980.3	chrSL4.0ch09	+	17996770	17997088	17996780	17997088	17996383	17996667	78232	23;7;9	19;5;6	0;3;12	5;23;20	131	121	0.00034674526385	0.00823579627255	0.528;0.564;0.581	0.0;0.108;0.357	-0.403	Cytochrome b561 and DOMON domain-containing protein (AHRD V3.3 *** A0A2I4EFQ3_9ROSI)
[truncated: 377 more rows]

## Sheet: A5SS
Supplementary Datasheet S11. Alternative 5' Splicing Site events in roots of T270 exposed to combined stress compared to control conditions
[truncated: 309 more rows]

## Sheet: MXE
Supplementary Datasheet S11. Mutually Exclusive Exon events in roots of T270 exposed to combined stress compared to control conditions
[truncated: 103 more rows]
