# Supplementary material for: Transcriptomic and splicing changes underlying tomato responses to combined water and nutrient stress
Source: Front Plant Sci. 2022 Nov 25;13:974048. doi: 10.3389/fpls.2022.974048 (PMC9732681; doi:10.3389/fpls.2022.974048)
Supplement: Supplementary file 13 [file DataSheet_12.xlsx]

## Sheet: Foglio 1
Supplementary datasheet S12. Common DAS and DEGs
T270 root	T270 leaf	T250 root	T250 leaf
Solyc01g095800.3	Solyc12g006160.2	Solyc01g080580.4	Solyc01g080460.3
Solyc01g104650.3	Solyc09g042700.4	Solyc06g009270.3	Solyc04g079040.4
Solyc02g078900.3	Solyc05g024160.3	Solyc12g056650.2	Solyc11g066390.2
Solyc01g100020.4	Solyc02g094030.3	Solyc05g024160.3
Solyc11g039960.2	Solyc05g006780.3	Solyc09g064870.3
Solyc07g064590.3	Solyc03g059260.4	Solyc12g100140.3
Solyc03g093200.3	Solyc01g087620.3	Solyc09g065660.4
Solyc03g121120.4	Solyc02g093460.4	Solyc08g062960.4
Solyc03g082850.3	Solyc06g075790.3	Solyc11g040330.2
Solyc12g056650.2	Solyc12g014480.2	Solyc03g117510.4
Solyc04g054490.3	Solyc02g081920.3	Solyc01g049880.3
Solyc04g053145.1	Solyc01g101060.4	Solyc03g032080.4
Solyc04g079320.4	Solyc03g083250.3	Solyc02g090430.3
Solyc12g056750.3	Solyc06g084380.4	Solyc11g018530.2
Solyc02g091620.3	Solyc04g076200.3	Solyc11g011500.2
Solyc09g011160.4	Solyc04g011670.3	Solyc12g094410.3
Solyc03g116030.4	Solyc08g076470.4	Solyc03g122360.3
Solyc02g085615.1	Solyc03g097870.4	Solyc07g066600.3
Solyc12g098840.3	Solyc07g032480.3	Solyc04g080700.4
Solyc05g053835.2	Solyc03g112060.3	Solyc02g083670.4
Solyc03g113350.3	Solyc08g065350.4	Solyc02g090390.4
Solyc05g050220.3	Solyc03g025520.4	Solyc07g062040.3
Solyc06g074220.3	Solyc09g005940.4	Solyc04g064470.2
Solyc10g083710.2	Solyc01g100970.3	Solyc03g114580.4
Solyc02g082850.3	Solyc04g015950.3	Solyc09g011160.4
Solyc03g078150.3	Solyc02g093080.3	Solyc10g049280.2
Solyc03g083320.4	Solyc10g005880.3	Solyc01g074030.3
Solyc01g150166.1	Solyc03g114580.4	Solyc05g015950.3
Solyc09g010300.3	Solyc07g008210.4	Solyc01g091780.4
Solyc05g016060.4	Solyc01g102660.4	Solyc10g012240.3
Solyc01g089980.4	Solyc02g079000.4	Solyc06g076670.3
Solyc03g117020.4	Solyc07g066430.3	Solyc10g084120.2
Solyc01g106350.4	Solyc01g094460.3	Solyc06g005465.1
Solyc03g093390.4	Solyc04g076780.4	Solyc07g045460.3
Solyc08g008380.4	Solyc04g005190.2
Solyc09g066470.4	Solyc05g013720.3
Solyc07g017610.3	Solyc01g110190.4
Solyc03g121880.4	Solyc04g081320.4
Solyc03g112640.3	Solyc12g042770.3
Solyc06g068690.4	Solyc01g112290.4
Solyc09g065660.4	Solyc04g080700.4
Solyc08g077500.4	Solyc11g072120.2
Solyc12g098710.2	Solyc02g079100.3
Solyc07g022830.3	Solyc01g067630.3
Solyc03g117330.4	Solyc10g018540.2
Solyc06g066600.3	Solyc10g008870.3
Solyc04g079760.4	Solyc06g050120.3
Solyc02g067860.4	Solyc07g056530.3
Solyc02g089060.3	Solyc05g006170.4
Solyc03g080090.4	Solyc07g054830.4
Solyc10g005080.3	Solyc04g080050.4
Solyc02g065680.3	Solyc07g045460.3
Solyc01g104240.3	Solyc06g030570.3
Solyc03g019950.3	Solyc11g069790.2
Solyc01g086650.3	Solyc07g005870.3
Solyc03g123760.3	Solyc11g007690.3
Solyc03g113980.3	Solyc10g008200.4
Solyc03g112570.2	Solyc05g008270.3
Solyc09g065010.4	Solyc01g099970.4
Solyc08g083230.3	Solyc07g066650.4
Solyc01g098500.3	Solyc02g080320.4
Solyc02g083540.3	Solyc05g014690.3
Solyc11g011970.2	Solyc01g110160.4
Solyc03g007270.3	Solyc10g084140.2
Solyc08g079500.3	Solyc08g067430.4
Solyc05g006530.4	Solyc09g074320.3
Solyc01g150159.1	Solyc06g006080.3
Solyc08g078070.4	Solyc10g079110.2
Solyc01g079880.3	Solyc10g076760.3
Solyc07g014590.4	Solyc12g056740.2
Solyc08g083140.4	Solyc08g062610.4
Solyc05g047580.4	Solyc05g051680.4
Solyc11g007140.2	Solyc11g010300.2
Solyc06g074740.3	Solyc12g095910.2
Solyc07g043510.3	Solyc04g007730.3
Solyc04g072890.4	Solyc05g012270.3
Solyc12g017250.2	Solyc10g086150.2
Solyc01g010080.3	Solyc09g065840.3
Solyc05g006630.4	Solyc10g085550.3
Solyc03g097120.3	Solyc01g088610.4
Solyc02g081330.4	Solyc08g067840.3
Solyc11g040330.2	Solyc02g088200.4
Solyc05g010050.3	Solyc01g104980.4
Solyc01g150156.1	Solyc05g053230.3
Solyc12g010170.2	Solyc07g048100.3
Solyc02g072150.3	Solyc07g043420.3
Solyc06g068980.4	Solyc05g051750.3
Solyc11g069530.2	Solyc06g084480.3
Solyc12g049420.2	Solyc04g080280.3
Solyc12g094410.3	Solyc02g090020.4
Solyc08g078440.3	Solyc01g005640.4
Solyc09g090360.3	Solyc04g078810.4
Solyc05g051220.3	Solyc03g007530.3
Solyc02g086770.3	Solyc08g014120.3
Solyc09g091960.3	Solyc01g104040.4
Solyc03g114700.2	Solyc08g008520.3
Solyc01g094970.4	Solyc09g057650.3
Solyc08g082750.3	Solyc06g007760.4
Solyc01g106340.3	Solyc03g113900.4
Solyc03g118850.4	Solyc01g007140.3
Solyc06g050880.3	Solyc04g050730.3
Solyc04g072035.1	Solyc07g045350.4
Solyc02g078570.3	Solyc03g025310.3
Solyc10g074900.2	Solyc12g056410.2
Solyc01g105230.4	Solyc04g078140.3
Solyc05g018210.3	Solyc12g035130.2
Solyc08g069231.1	Solyc02g150124.1
Solyc05g008580.3	Solyc10g008140.3
Solyc07g052390.3	Solyc11g065030.3
Solyc07g008320.3	Solyc06g066730.3
Solyc01g106060.3	Solyc03g123700.4
Solyc11g011850.2	Solyc03g120700.3
Solyc05g012780.4
Solyc02g093960.3
Solyc06g053790.3
Solyc04g064630.3
Solyc02g083670.4
Solyc12g009170.2
Solyc08g006487.1
Solyc01g005290.4
Solyc08g083280.3
Solyc12g005880.2
Solyc05g009070.4
Solyc01g095070.4
Solyc09g097830.4
Solyc06g059800.3
Solyc03g096540.3
Solyc09g074250.3
Solyc05g052450.3
Solyc10g055460.2
Solyc08g068000.3
Solyc04g076300.4
Solyc01g103140.3
Solyc04g081290.3
Solyc06g076670.3
Solyc01g108200.3
Solyc06g076880.3
Solyc09g015490.3
Solyc03g095650.3
Solyc03g117800.4
Solyc02g079290.3
Solyc03g063200.3
Solyc07g042510.3
Solyc02g005180.3
Solyc03g150147.1
Solyc05g011970.3
Solyc11g020060.2
Solyc07g062640.3
Solyc02g084760.3
Solyc01g095460.3
Solyc12g096240.3
Solyc02g069580.3
Solyc06g065100.3
Solyc10g083790.3
Solyc02g069860.4
Solyc11g007030.3
Solyc09g005660.4
Solyc04g007690.3
Solyc02g068040.3
Solyc09g098590.4
Solyc05g009550.3
Solyc07g043310.3
Solyc11g042460.2
Solyc03g121940.3
Solyc01g096070.3
Solyc04g078860.4
Solyc09g083260.4
Solyc11g011300.2
Solyc01g095570.3
Solyc12g007070.2
Solyc11g008010.2
Solyc01g028807.1
Solyc04g082810.4
Solyc01g080580.4
Solyc05g012110.4
Solyc04g015200.3
Solyc06g073590.3
Solyc07g045540.4
Solyc04g082830.3
Solyc05g053160.3
Solyc10g081170.2
Solyc05g008390.3
Solyc01g006680.4
Solyc04g011550.2
Solyc06g076120.2
Solyc05g012740.2
Solyc01g067740.3
Solyc12g008840.2
Solyc06g005330.3
Solyc01g100970.3
Solyc05g024190.3
